# Supplementary material for: An enhanced approach for automatic annotation of error codes based on Seq2edit
Source: PeerJ Comput Sci. 2025 Jul 25;11:e3024. doi: 10.7717/peerj-cs.3024 (PMC12453778; doi:10.7717/peerj-cs.3024)
Supplement: Supplemental Information 1 — The Seq2editErrorAnnotator project encompasses a meticulously preprocessed dataset and an integrated codebase designed to facilitate the study of error annotation in coding. This repository contains everything needed to train, test, and evaluate various annotation methods using the CodeBERT model. [file peerj-cs-11-3024-s001.zip]

Archive with 3,851 entries (3,235 files):
- codebert_gec-main/
- codebert_gec-main/README.md
- codebert_gec-main/Untitled.ipynb
- codebert_gec-main/data/
- codebert_gec-main/data/codebert/
- codebert_gec-main/data/codebert/config.json
- codebert_gec-main/data/codebert/merges.txt
- codebert_gec-main/data/codebert/vocab.json
- codebert_gec-main/data/exp/
- codebert_gec-main/data/exp/wrapper.log
- codebert_gec-main/data/labels/
- codebert_gec-main/data/labels/d_tags.txt
- codebert_gec-main/data/labels/labels_seq.txt
- codebert_gec-main/data/labels/labels_span.txt
- codebert_gec-main/data/labels/labels_word.txt
- codebert_gec-main/data/labels/non_padded_namespaces.txt
- codebert_gec-main/data/modelinput/
- codebert_gec-main/data/modelinput/test.src.char
- codebert_gec-main/data/modelinput/test.tgt.char
- codebert_gec-main/data/modelinput/train.label.zip
- codebert_gec-main/data/modelinput/valid.label
- codebert_gec-main/data/verb-form-vocab.txt
- codebert_gec-main/non_padded_namespaces/
- codebert_gec-main/non_padded_namespaces/d_tags.txt
- codebert_gec-main/non_padded_namespaces/non_padded_namespaces.txt
- codebert_gec-main/predict.py
- codebert_gec-main/requirement.txt
- codebert_gec-main/tag/
- codebert_gec-main/tag/compare.py
- codebert_gec-main/tag/convert_tag_codebert.py
- codebert_gec-main/tag/data_label/
- codebert_gec-main/tag/data_label/label.set.pos
- codebert_gec-main/tag/data_label/label.set.src
- codebert_gec-main/tag/data_label/label.set.tag
- codebert_gec-main/tag/data_label/label.set.tgt
- codebert_gec-main/tag/data_label/label.set.word
- codebert_gec-main/tag/dev.buggy-fixed.buggy
- codebert_gec-main/tag/dev.buggy-fixed.fixed
- codebert_gec-main/tag/javaf.jar
- codebert_gec-main/tag/label.buggy-fixed.buggy
- codebert_gec-main/tag/label.buggy-fixed.fixed
- codebert_gec-main/tag/tag_seq.py
- codebert_gec-main/tag/tag_span.py
- codebert_gec-main/tag/tag_word.py
- codebert_gec-main/tag/test.buggy-fixed.buggy
- codebert_gec-main/tag/test.buggy-fixed.fixed
- codebert_gec-main/tag/train.buggy-fixed.buggy
- codebert_gec-main/tag/train.buggy-fixed.fixed
- codebert_gec-main/tokenization.py
- codebert_gec-main/tools/
- codebert_gec-main/tools/datareader.py
- codebert_gec-main/tools/gec_model.py
- codebert_gec-main/tools/seq2edit_metric.py
- codebert_gec-main/tools/seq2edit_model.py
- codebert_gec-main/train.py
- codebert_gec-main/transformersmodel/
- codebert_gec-main/transformersmodel/CITATION.cff
- codebert_gec-main/transformersmodel/CODE_OF_CONDUCT.md
- codebert_gec-main/transformersmodel/CONTRIBUTING.md
- codebert_gec-main/transformersmodel/ISSUES.md
- codebert_gec-main/transformersmodel/LICENSE
- codebert_gec-main/transformersmodel/Makefile
- codebert_gec-main/transformersmodel/README.md
- codebert_gec-main/transformersmodel/README_es.md
- codebert_gec-main/transformersmodel/README_ja.md
- codebert_gec-main/transformersmodel/README_ko.md
- codebert_gec-main/transformersmodel/README_zh-hans.md
- codebert_gec-main/transformersmodel/README_zh-hant.md
- codebert_gec-main/transformersmodel/conftest.py
- codebert_gec-main/transformersmodel/docker/
- codebert_gec-main/transformersmodel/docker/transformers-all-latest-gpu/
- codebert_gec-main/transformersmodel/docker/transformers-all-latest-gpu/Dockerfile
- codebert_gec-main/transformersmodel/docker/transformers-cpu/
- codebert_gec-main/transformersmodel/docker/transformers-cpu/Dockerfile
- codebert_gec-main/transformersmodel/docker/transformers-doc-builder/
- codebert_gec-main/transformersmodel/docker/transformers-doc-builder/Dockerfile
- codebert_gec-main/transformersmodel/docker/transformers-gpu/
- codebert_gec-main/transformersmodel/docker/transformers-gpu/Dockerfile
- codebert_gec-main/transformersmodel/docker/transformers-past-gpu/
- codebert_gec-main/transformersmodel/docker/transformers-past-gpu/Dockerfile
- codebert_gec-main/transformersmodel/docker/transformers-pytorch-cpu/
- codebert_gec-main/transformersmodel/docker/transformers-pytorch-cpu/Dockerfile
- codebert_gec-main/transformersmodel/docker/transformers-pytorch-deepspeed-latest-gpu/
- codebert_gec-main/transformersmodel/docker/transformers-pytorch-deepspeed-latest-gpu/Dockerfile
- codebert_gec-main/transformersmodel/docker/transformers-pytorch-deepspeed-nightly-gpu/
- codebert_gec-main/transformersmodel/docker/transformers-pytorch-deepspeed-nightly-gpu/Dockerfile
- codebert_gec-main/transformersmodel/docker/transformers-pytorch-gpu/
- codebert_gec-main/transformersmodel/docker/transformers-pytorch-gpu/Dockerfile
- codebert_gec-main/transformersmodel/docker/transformers-pytorch-tpu/
- codebert_gec-main/transformersmodel/docker/transformers-pytorch-tpu/Dockerfile
- codebert_gec-main/transformersmodel/docker/transformers-pytorch-tpu/bert-base-cased.jsonnet
- codebert_gec-main/transformersmodel/docker/transformers-pytorch-tpu/dataset.yaml
- codebert_gec-main/transformersmodel/docker/transformers-pytorch-tpu/docker-entrypoint.sh
- codebert_gec-main/transformersmodel/docker/transformers-tensorflow-cpu/
- codebert_gec-main/transformersmodel/docker/transformers-tensorflow-cpu/Dockerfile
- codebert_gec-main/transformersmodel/docker/transformers-tensorflow-gpu/
- codebert_gec-main/transformersmodel/docker/transformers-tensorflow-gpu/Dockerfile
- codebert_gec-main/transformersmodel/docs/
- codebert_gec-main/transformersmodel/docs/README.md
- codebert_gec-main/transformersmodel/docs/TRANSLATING.md
- codebert_gec-main/transformersmodel/docs/source/
- codebert_gec-main/transformersmodel/docs/source/_config.py
- codebert_gec-main/transformersmodel/docs/source/de/
- codebert_gec-main/transformersmodel/docs/source/de/_config.py
- codebert_gec-main/transformersmodel/docs/source/de/_toctree.yml
- codebert_gec-main/transformersmodel/docs/source/de/accelerate.mdx
- codebert_gec-main/transformersmodel/docs/source/de/autoclass_tutorial.mdx
- codebert_gec-main/transformersmodel/docs/source/de/index.mdx
- codebert_gec-main/transformersmodel/docs/source/de/installation.mdx
- codebert_gec-main/transformersmodel/docs/source/de/model_sharing.mdx
- codebert_gec-main/transformersmodel/docs/source/de/pipeline_tutorial.mdx
- codebert_gec-main/transformersmodel/docs/source/de/preprocessing.mdx
- codebert_gec-main/transformersmodel/docs/source/de/quicktour.mdx
- codebert_gec-main/transformersmodel/docs/source/de/training.mdx
- codebert_gec-main/transformersmodel/docs/source/en/
- codebert_gec-main/transformersmodel/docs/source/en/_config.py
- codebert_gec-main/transformersmodel/docs/source/en/_toctree.yml
- codebert_gec-main/transformersmodel/docs/source/en/accelerate.mdx
- codebert_gec-main/transformersmodel/docs/source/en/add_new_model.mdx
- codebert_gec-main/transformersmodel/docs/source/en/add_new_pipeline.mdx
- codebert_gec-main/transformersmodel/docs/source/en/add_tensorflow_model.mdx
- codebert_gec-main/transformersmodel/docs/source/en/attention.mdx
- codebert_gec-main/transformersmodel/docs/source/en/autoclass_tutorial.mdx
- codebert_gec-main/transformersmodel/docs/source/en/benchmarks.mdx
- codebert_gec-main/transformersmodel/docs/source/en/bertology.mdx
- codebert_gec-main/transformersmodel/docs/source/en/big_models.mdx
- codebert_gec-main/transformersmodel/docs/source/en/community.mdx
- codebert_gec-main/transformersmodel/docs/source/en/contributing.md
- codebert_gec-main/transformersmodel/docs/source/en/create_a_model.mdx
- codebert_gec-main/transformersmodel/docs/source/en/custom_models.mdx
- codebert_gec-main/transformersmodel/docs/source/en/custom_tools.mdx
- codebert_gec-main/transformersmodel/docs/source/en/debugging.mdx
- codebert_gec-main/transformersmodel/docs/source/en/fast_tokenizers.mdx
- codebert_gec-main/transformersmodel/docs/source/en/generation_strategies.mdx
- codebert_gec-main/transformersmodel/docs/source/en/glossary.mdx
- codebert_gec-main/transformersmodel/docs/source/en/hpo_train.mdx
- codebert_gec-main/transformersmodel/docs/source/en/index.mdx
- codebert_gec-main/transformersmodel/docs/source/en/installation.mdx
- codebert_gec-main/transformersmodel/docs/source/en/internal/
- codebert_gec-main/transformersmodel/docs/source/en/internal/audio_utils.mdx
- codebert_gec-main/transformersmodel/docs/source/en/internal/file_utils.mdx
- codebert_gec-main/transformersmodel/docs/source/en/internal/generation_utils.mdx
- codebert_gec-main/transformersmodel/docs/source/en/internal/image_processing_utils.mdx
- codebert_gec-main/transformersmodel/docs/source/en/internal/modeling_utils.mdx
- codebert_gec-main/transformersmodel/docs/source/en/internal/pipelines_utils.mdx
- codebert_gec-main/transformersmodel/docs/source/en/internal/time_series_utils.mdx
- codebert_gec-main/transformersmodel/docs/source/en/internal/tokenization_utils.mdx
- codebert_gec-main/transformersmodel/docs/source/en/internal/trainer_utils.mdx
- codebert_gec-main/transformersmodel/docs/source/en/main_classes/
- codebert_gec-main/transformersmodel/docs/source/en/main_classes/agent.mdx
- codebert_gec-main/transformersmodel/docs/source/en/main_classes/callback.mdx
- codebert_gec-main/transformersmodel/docs/source/en/main_classes/configuration.mdx
- codebert_gec-main/transformersmodel/docs/source/en/main_classes/data_collator.mdx
- codebert_gec-main/transformersmodel/docs/source/en/main_classes/deepspeed.mdx
- codebert_gec-main/transformersmodel/docs/source/en/main_classes/feature_extractor.mdx
- codebert_gec-main/transformersmodel/docs/source/en/main_classes/image_processor.mdx
- codebert_gec-main/transformersmodel/docs/source/en/main_classes/keras_callbacks.mdx
- codebert_gec-main/transformersmodel/docs/source/en/main_classes/logging.mdx
- codebert_gec-main/transformersmodel/docs/source/en/main_classes/model.mdx
- codebert_gec-main/transformersmodel/docs/source/en/main_classes/onnx.mdx
- codebert_gec-main/transformersmodel/docs/source/en/main_classes/optimizer_schedules.mdx
- codebert_gec-main/transformersmodel/docs/source/en/main_classes/output.mdx
- codebert_gec-main/transformersmodel/docs/source/en/main_classes/pipelines.mdx
- codebert_gec-main/transformersmodel/docs/source/en/main_classes/processors.mdx
- codebert_gec-main/transformersmodel/docs/source/en/main_classes/quantization.mdx
- codebert_gec-main/transformersmodel/docs/source/en/main_classes/text_generation.mdx
- codebert_gec-main/transformersmodel/docs/source/en/main_classes/tokenizer.mdx
- codebert_gec-main/transformersmodel/docs/source/en/main_classes/trainer.mdx
- codebert_gec-main/transformersmodel/docs/source/en/model_doc/
- codebert_gec-main/transformersmodel/docs/source/en/model_doc/albert.mdx
- codebert_gec-main/transformersmodel/docs/source/en/model_doc/align.mdx
- codebert_gec-main/transformersmodel/docs/source/en/model_doc/altclip.mdx
- codebert_gec-main/transformersmodel/docs/source/en/model_doc/audio-spectrogram-transformer.mdx
- codebert_gec-main/transformersmodel/docs/source/en/model_doc/auto.mdx
- codebert_gec-main/transformersmodel/docs/source/en/model_doc/bart.mdx
- codebert_gec-main/transformersmodel/docs/source/en/model_doc/barthez.mdx
- codebert_gec-main/transformersmodel/docs/source/en/model_doc/bartpho.mdx
- codebert_gec-main/transformersmodel/docs/source/en/model_doc/beit.mdx
- codebert_gec-main/transformersmodel/docs/source/en/model_doc/bert-generation.mdx
- codebert_gec-main/transformersmodel/docs/source/en/model_doc/bert-japanese.mdx
- codebert_gec-main/transformersmodel/docs/source/en/model_doc/bert.mdx
- codebert_gec-main/transformersmodel/docs/source/en/model_doc/bertweet.mdx
- codebert_gec-main/transformersmodel/docs/source/en/model_doc/big_bird.mdx
- codebert_gec-main/transformersmodel/docs/source/en/model_doc/bigbird_pegasus.mdx
- codebert_gec-main/transformersmodel/docs/source/en/model_doc/biogpt.mdx
- codebert_gec-main/transformersmodel/docs/source/en/model_doc/bit.mdx
- codebert_gec-main/transformersmodel/docs/source/en/model_doc/blenderbot-small.mdx
- codebert_gec-main/transformersmodel/docs/source/en/model_doc/blenderbot.mdx
- codebert_gec-main/transformersmodel/docs/source/en/model_doc/blip-2.mdx
- codebert_gec-main/transformersmodel/docs/source/en/model_doc/blip.mdx
- codebert_gec-main/transformersmodel/docs/source/en/model_doc/bloom.mdx
- codebert_gec-main/transformersmodel/docs/source/en/model_doc/bort.mdx
- codebert_gec-main/transformersmodel/docs/source/en/model_doc/bridgetower.mdx
- codebert_gec-main/transformersmodel/docs/source/en/model_doc/byt5.mdx
- codebert_gec-main/transformersmodel/docs/source/en/model_doc/camembert.mdx
- codebert_gec-main/transformersmodel/docs/source/en/model_doc/canine.mdx
- codebert_gec-main/transformersmodel/docs/source/en/model_doc/chinese_clip.mdx
- codebert_gec-main/transformersmodel/docs/source/en/model_doc/clap.mdx
- codebert_gec-main/transformersmodel/docs/source/en/model_doc/clip.mdx
- codebert_gec-main/transformersmodel/docs/source/en/model_doc/clipseg.mdx
- codebert_gec-main/transformersmodel/docs/source/en/model_doc/codegen.mdx
- codebert_gec-main/transformersmodel/docs/source/en/model_doc/conditional_detr.mdx
- codebert_gec-main/transformersmodel/docs/source/en/model_doc/convbert.mdx
- codebert_gec-main/transformersmodel/docs/source/en/model_doc/convnext.mdx
- codebert_gec-main/transformersmodel/docs/source/en/model_doc/convnextv2.mdx
- codebert_gec-main/transformersmodel/docs/source/en/model_doc/cpm.mdx
- codebert_gec-main/transformersmodel/docs/source/en/model_doc/cpmant.mdx
- codebert_gec-main/transformersmodel/docs/source/en/model_doc/ctrl.mdx
- codebert_gec-main/transformersmodel/docs/source/en/model_doc/cvt.mdx
- codebert_gec-main/transformersmodel/docs/source/en/model_doc/data2vec.mdx
- codebert_gec-main/transformersmodel/docs/source/en/model_doc/deberta-v2.mdx
- codebert_gec-main/transformersmodel/docs/source/en/model_doc/deberta.mdx
- codebert_gec-main/transformersmodel/docs/source/en/model_doc/decision_transformer.mdx
- codebert_gec-main/transformersmodel/docs/source/en/model_doc/deformable_detr.mdx
- codebert_gec-main/transformersmodel/docs/source/en/model_doc/deit.mdx
- codebert_gec-main/transformersmodel/docs/source/en/model_doc/deplot.mdx
- codebert_gec-main/transformersmodel/docs/source/en/model_doc/deta.mdx
- codebert_gec-main/transformersmodel/docs/source/en/model_doc/detr.mdx
- codebert_gec-main/transformersmodel/docs/source/en/model_doc/dialogpt.mdx
- codebert_gec-main/transformersmodel/docs/source/en/model_doc/dinat.mdx
- codebert_gec-main/transformersmodel/docs/source/en/model_doc/distilbert.mdx
- codebert_gec-main/transformersmodel/docs/source/en/model_doc/dit.mdx
- codebert_gec-main/transformersmodel/docs/source/en/model_doc/donut.mdx
- codebert_gec-main/transformersmodel/docs/source/en/model_doc/dpr.mdx
- codebert_gec-main/transformersmodel/docs/source/en/model_doc/dpt.mdx
- codebert_gec-main/transformersmodel/docs/source/en/model_doc/efficientformer.mdx
- codebert_gec-main/transformersmodel/docs/source/en/model_doc/efficientnet.mdx
- codebert_gec-main/transformersmodel/docs/source/en/model_doc/electra.mdx
- codebert_gec-main/transformersmodel/docs/source/en/model_doc/encoder-decoder.mdx
- codebert_gec-main/transformersmodel/docs/source/en/model_doc/ernie.mdx
- codebert_gec-main/transformersmodel/docs/source/en/model_doc/ernie_m.mdx
- codebert_gec-main/transformersmodel/docs/source/en/model_doc/esm.mdx
- codebert_gec-main/transformersmodel/docs/source/en/model_doc/flan-t5.mdx
- codebert_gec-main/transformersmodel/docs/source/en/model_doc/flan-ul2.mdx
- codebert_gec-main/transformersmodel/docs/source/en/model_doc/flaubert.mdx
- codebert_gec-main/transformersmodel/docs/source/en/model_doc/flava.mdx
- codebert_gec-main/transformersmodel/docs/source/en/model_doc/fnet.mdx
- codebert_gec-main/transformersmodel/docs/source/en/model_doc/focalnet.mdx
- codebert_gec-main/transformersmodel/docs/source/en/model_doc/fsmt.mdx
- codebert_gec-main/transformersmodel/docs/source/en/model_doc/funnel.mdx
- codebert_gec-main/transformersmodel/docs/source/en/model_doc/git.mdx
- codebert_gec-main/transformersmodel/docs/source/en/model_doc/glpn.mdx
- codebert_gec-main/transformersmodel/docs/source/en/model_doc/gpt-sw3.mdx
- codebert_gec-main/transformersmodel/docs/source/en/model_doc/gpt2.mdx
- codebert_gec-main/transformersmodel/docs/source/en/model_doc/gpt_bigcode.mdx
- codebert_gec-main/transformersmodel/docs/source/en/model_doc/gpt_neo.mdx
- codebert_gec-main/transformersmodel/docs/source/en/model_doc/gpt_neox.mdx
- codebert_gec-main/transformersmodel/docs/source/en/model_doc/gpt_neox_japanese.mdx
- codebert_gec-main/transformersmodel/docs/source/en/model_doc/gptj.mdx
- codebert_gec-main/transformersmodel/docs/source/en/model_doc/gptsan-japanese.mdx
- codebert_gec-main/transformersmodel/docs/source/en/model_doc/graphormer.mdx
- codebert_gec-main/transformersmodel/docs/source/en/model_doc/groupvit.mdx
- codebert_gec-main/transformersmodel/docs/source/en/model_doc/herbert.mdx
- codebert_gec-main/transformersmodel/docs/source/en/model_doc/hubert.mdx
- codebert_gec-main/transformersmodel/docs/source/en/model_doc/ibert.mdx
- codebert_gec-main/transformersmodel/docs/source/en/model_doc/imagegpt.mdx
- codebert_gec-main/transformersmodel/docs/source/en/model_doc/informer.mdx
- codebert_gec-main/transformersmodel/docs/source/en/model_doc/jukebox.mdx
- codebert_gec-main/transformersmodel/docs/source/en/model_doc/layoutlm.mdx
- codebert_gec-main/transformersmodel/docs/source/en/model_doc/layoutlmv2.mdx
- codebert_gec-main/transformersmodel/docs/source/en/model_doc/layoutlmv3.mdx
- codebert_gec-main/transformersmodel/docs/source/en/model_doc/layoutxlm.mdx
- codebert_gec-main/transformersmodel/docs/source/en/model_doc/led.mdx
- codebert_gec-main/transformersmodel/docs/source/en/model_doc/levit.mdx
- codebert_gec-main/transformersmodel/docs/source/en/model_doc/lilt.mdx
- codebert_gec-main/transformersmodel/docs/source/en/model_doc/llama.mdx
- codebert_gec-main/transformersmodel/docs/source/en/model_doc/longformer.mdx
- codebert_gec-main/transformersmodel/docs/source/en/model_doc/longt5.mdx
- codebert_gec-main/transformersmodel/docs/source/en/model_doc/luke.mdx
- codebert_gec-main/transformersmodel/docs/source/en/model_doc/lxmert.mdx
- codebert_gec-main/transformersmodel/docs/source/en/model_doc/m2m_100.mdx
- codebert_gec-main/transformersmodel/docs/source/en/model_doc/marian.mdx
- codebert_gec-main/transformersmodel/docs/source/en/model_doc/markuplm.mdx
- codebert_gec-main/transformersmodel/docs/source/en/model_doc/mask2former.mdx
- codebert_gec-main/transformersmodel/docs/source/en/model_doc/maskformer.mdx
- codebert_gec-main/transformersmodel/docs/source/en/model_doc/matcha.mdx
- codebert_gec-main/transformersmodel/docs/source/en/model_doc/mbart.mdx
- codebert_gec-main/transformersmodel/docs/source/en/model_doc/mctct.mdx
- codebert_gec-main/transformersmodel/docs/source/en/model_doc/mega.mdx
- codebert_gec-main/transformersmodel/docs/source/en/model_doc/megatron-bert.mdx
- codebert_gec-main/transformersmodel/docs/source/en/model_doc/megatron_gpt2.mdx
- codebert_gec-main/transformersmodel/docs/source/en/model_doc/mgp-str.mdx
- codebert_gec-main/transformersmodel/docs/source/en/model_doc/mluke.mdx
- codebert_gec-main/transformersmodel/docs/source/en/model_doc/mobilebert.mdx
- codebert_gec-main/transformersmodel/docs/source/en/model_doc/mobilenet_v1.mdx
- codebert_gec-main/transformersmodel/docs/source/en/model_doc/mobilenet_v2.mdx
- codebert_gec-main/transformersmodel/docs/source/en/model_doc/mobilevit.mdx
- codebert_gec-main/transformersmodel/docs/source/en/model_doc/mpnet.mdx
- codebert_gec-main/transformersmodel/docs/source/en/model_doc/mt5.mdx
- codebert_gec-main/transformersmodel/docs/source/en/model_doc/mvp.mdx
- codebert_gec-main/transformersmodel/docs/source/en/model_doc/nat.mdx
- codebert_gec-main/transformersmodel/docs/source/en/model_doc/nezha.mdx
- codebert_gec-main/transformersmodel/docs/source/en/model_doc/nllb-moe.mdx
- codebert_gec-main/transformersmodel/docs/source/en/model_doc/nllb.mdx
- codebert_gec-main/transformersmodel/docs/source/en/model_doc/nystromformer.mdx
- codebert_gec-main/transformersmodel/docs/source/en/model_doc/oneformer.mdx
- codebert_gec-main/transformersmodel/docs/source/en/model_doc/open-llama.mdx
- codebert_gec-main/transformersmodel/docs/source/en/model_doc/openai-gpt.mdx
- codebert_gec-main/transformersmodel/docs/source/en/model_doc/opt.mdx
- codebert_gec-main/transformersmodel/docs/source/en/model_doc/owlvit.mdx
[truncated: 3,551 more entries]
