# Supplementary material for: An enhanced approach for automatic annotation of error codes based on Seq2edit
Source: PeerJ Comput Sci. 2025 Jul 25;11:e3024. doi: 10.7717/peerj-cs.3024 (PMC12453778; doi:10.7717/peerj-cs.3024)
Supplement: Supplemental Information 1 — The Seq2editErrorAnnotator project encompasses a meticulously preprocessed dataset and an integrated codebase designed to facilitate the study of error annotation in coding. This repository contains everything needed to train, test, and evaluate various annotation methods using the CodeBERT model. [file peerj-cs-11-3024-s001.zip › codebert_gec-main/Untitled.ipynb]

# %% [code]
"""
Directory Structure and Contents
tools/ Contains the core implementation of the seq2edit GEC (Grammar Error Correction) model.
data/ This folder stores the data and models required for training and prediction.
exp/: Saves the weights and log files generated during model training.
modelinput/: Stores the training set, test set, and prediction results.
codebert/: Contains the pre-trained CodeBERT model.
"""

# %% [code]
#Requirements
pip install allennlp==1.3.0
pip install ltp==4.1.3.post1
pip install OpenCC==1.1.2
pip install pyarrow
pip install python-Levenshtein==0.12.1
pip install numpy==1.21.1
pip install transformers

# %% [code]
# Define the model type
modeltype = 'seq'  # Options: 'seq', 'span', 'word'

# Specify the model file path
MODEL_FILE = './model/mode_' + modeltype + '.th'

# Specify the label file path
LABEL_FILE = './data/labels/labels_' + modeltype + '.txt'

# Move the model file to the specified directory
!cp $MODEL_FILE ./data/exp/Best_code_gec.th

# Move the label file to the specified directory
!cp $LABEL_FILE ./data/labels/labels.txt

# %% [code]
#predict model
!python predict.py --model_path ./data/exp/Best_code_gec.th \
                  --weights_name ./data/codebert \
                  --vocab_path ./data/labels \
                  --input_file ./data/modelinput/test.src.char \
                  --output_file ./data/modelinput/test.pre.char 

# %% [code]
# Calculate the accuracy of the prediction results
with open("./data/modelinput/test.pre.char", 'r', encoding='utf-8') as f:
    predictionlines = f.readlines()  # Read the prediction results

with open("./data/modelinput/test.tgt.char", 'r', encoding='utf-8') as f:
    targetlines = f.readlines()  # Read the target (ground truth) results

# Print the number of prediction lines and target lines
print(len(predictionlines))
print(len(targetlines))

# Initialize the correct count
correct = 0

# Compare each prediction with the corresponding target
for index in range(len(targetlines)):
    if targetlines[index].strip() == predictionlines[index].strip():
        correct += 1  # Increment the correct count if they match

# Calculate and print the accuracy
accuracy = correct / len(targetlines)
print(f'Accuracy: {accuracy:.8f}')


# %% [code]
# Train the model
# --train_set Training dataset
# --dev_set Validation dataset
# --model_dir Model output directory
# --model_name Model filename
# --vocab_path Vocabulary file path
# --batch_size Batch size for training
# --n_epoch Number of training epochs
# --lr Learning rate
# --accumulation_size Number of operations before updating gradients
# --weights_name CodeBERT encoder weights location
# --pretrain_folder Pre-trained model location
# --pretrain Pre-trained model name
# --seed Random seed
!python train.py --train_set ./data/modelinput/train.label \
                --dev_set ./data/modelinput/valid.label \
                --model_dir ./data/exp \
                --model_name Gec_Model.th \
                --vocab_path ./data/labels \
                --batch_size 16\
                --n_epoch 150\
                --lr 1e-5\
                --accumulation_size 4\
                --weights_name ./data/codebert\
                --pretrain_folder ./data/exp \
                --pretrain "Best_code_gec"\
                --seed 1
