# Supplementary material for: An enhanced approach for automatic annotation of error codes based on Seq2edit
Source: PeerJ Comput Sci. 2025 Jul 25;11:e3024. doi: 10.7717/peerj-cs.3024 (PMC12453778; doi:10.7717/peerj-cs.3024)
Supplement: Supplemental Information 1 — The Seq2editErrorAnnotator project encompasses a meticulously preprocessed dataset and an integrated codebase designed to facilitate the study of error annotation in coding. This repository contains everything needed to train, test, and evaluate various annotation methods using the CodeBERT model. [file peerj-cs-11-3024-s001.zip › codebert_gec-main/data/codebert/config.json]

{
  "architectures": [
    "RobertaModel"
  ],
  "attention_probs_dropout_prob": 0.1,
  "bos_token_id": 0,
  "eos_token_id": 2,
  "hidden_act": "gelu",
  "hidden_dropout_prob": 0.1,
  "hidden_size": 768,
  "initializer_range": 0.02,
  "intermediate_size": 3072,
  "layer_norm_eps": 1e-05,
  "max_position_embeddings": 514,
  "model_type": "roberta",
  "num_attention_heads": 12,
  "num_hidden_layers": 12,
  "output_past": true,
  "pad_token_id": 1,
  "type_vocab_size": 1,
  "vocab_size": 50265
}
