# Supplementary material for: An enhanced approach for automatic annotation of error codes based on Seq2edit
Source: PeerJ Comput Sci. 2025 Jul 25;11:e3024. doi: 10.7717/peerj-cs.3024 (PMC12453778; doi:10.7717/peerj-cs.3024)
Supplement: Supplemental Information 1 — The Seq2editErrorAnnotator project encompasses a meticulously preprocessed dataset and an integrated codebase designed to facilitate the study of error annotation in coding. This repository contains everything needed to train, test, and evaluate various annotation methods using the CodeBERT model. [file peerj-cs-11-3024-s001.zip › codebert_gec-main/data/codebert/vocab.json]

{"<s>": 0, "<pad>": 1, "</s>": 2, "<unk>": 3, ".": 4, "Ġthe": 5, ",": 6, "Ġto": 7, "Ġand": 8, "Ġof": 9, "Ġa": 10, "Ġin": 11, "-": 12, "Ġfor": 13, "Ġthat": 14, "Ġon": 15, "Ġis": 16, "âĢ": 17, "'s": 18, "Ġwith": 19, "ĠThe": 20, "Ġwas": 21, "Ġ\"": 22, "Ġat": 23, "Ġit": 24, "Ġas": 25, "Ġsaid": 26, "Ļ": 27, "Ġbe": 28, "s": 29, "Ġby": 30, "Ġfrom": 31, "Ġare": 32, "Ġhave": 33, "Ġhas": 34, ":": 35, "Ġ(": 36, "Ġhe": 37, "ĠI": 38, "Ġhis": 39, "Ġwill": 40, "Ġan": 41, "Ġthis": 42, ")": 43, "ĠâĢ": 44, "Ġnot": 45, "Ŀ": 46, "Ġyou": 47, "ľ": 48, "Ġtheir": 49, "Ġor": 50, "Ġthey": 51, "Ġwe": 52, "Ġbut": 53, "Ġwho": 54, "Ġmore": 55, "Ġhad": 56, "Ġbeen": 57, "Ġwere": 58, "Ġabout": 59, ",\"": 60, "Ġwhich": 61, "Ġup": 62, "Ġits": 63, "Ġcan": 64, "Ġone": 65, "Ġout": 66, "Ġalso": 67, "Ġ$": 68, "Ġher": 69, "Ġall": 70, "Ġafter": 71, ".\"": 72, "/": 73, "Ġwould": 74, "'t": 75, "Ġyear": 76, "Ġwhen": 77, "Ġfirst": 78, "Ġshe": 79, "Ġtwo": 80, "Ġover": 81, "Ġpeople": 82, "ĠA": 83, "Ġour": 84, "ĠIt": 85, "Ġtime": 86, "Ġthan": 87, "Ġinto": 88, "Ġthere": 89, "t": 90, "ĠHe": 91, "Ġnew": 92, "ĠâĢĶ": 93, "Ġlast": 94, "Ġjust": 95, "ĠIn": 96, "Ġother": 97, "Ġso": 98, "Ġwhat": 99, "I": 100, "Ġlike": 101, "a": 102, "Ġsome": 103, "S": 104, "Ã«": 105, "Ġthem": 106, "Ġyears": 107, "'": 108, "Ġdo": 109, "Ġyour": 110, "Ġ-": 111, "Ġ1": 112, "\"": 113, "Ġif": 114, "Ġcould": 115, "?": 116, "Ġno": 117, "i": 118, "m": 119, "Ġget": 120, "ĠU": 121, "Ġnow": 122, "Ġhim": 123, "Ġback": 124, "ĠBut": 125, "ĠâĢĵ": 126, "Ġmy": 127, "Ġ'": 128, "Ġonly": 129, "Ġthree": 130, ";": 131, "Ġ2": 132, "The": 133, "1": 134, "Ġpercent": 135, "Ġagainst": 136, "Ġbefore": 137, "Ġcompany": 138, "o": 139, "ĠTrump": 140, "Ġhow": 141, "Ġbecause": 142, "Ġany": 143, "Ġmost": 144, "Ġbeing": 145, "Ġmake": 146, "Ġwhere": 147, "Ġduring": 148, "Ġthrough": 149, "Ġwhile": 150, "000": 151, "ĠThis": 152, "Ġmillion": 153, "ing": 154, "Ġ3": 155, "Ġmade": 156, "Ġwell": 157, "Ġ10": 158, "Ġdown": 159, "Ġoff": 160, "Ġsays": 161, "Ġme": 162, "ĠB": 163, "Ġgoing": 164, "Ġteam": 165, "ĠWe": 166, "Ġthose": 167, "Ġgovernment": 168, "Ġway": 169, "We": 170, "Ġmany": 171, "Ġthen": 172, "Ġwork": 173, "Ġtold": 174, "com": 175, "2": 176, "Ġgame": 177, "ĠAnd": 178, "in": 179, "year": 180, "Ġp": 181, "Ġvery": 182, "Ġday": 183, "Ġhome": 184, "Ġtake": 185, "Ġweek": 186, "Ġsince": 187, "ĠNew": 188, "Ġmay": 189, "Ġeven": 190, "Ġseason": 191, "Ġsee": 192, "Ġ2017": 193, "Ġstate": 194, "Ġ5": 195, "ed": 196, "Ġshould": 197, "Ġaround": 198, "Ġ2018": 199, "Ġsecond": 200, "Ġus": 201, "Ġstill": 202, "Ġmuch": 203, "Ġ4": 204, "Ġgood": 205, "Ġthink": 206, "%": 207, "ĠS": 208, "Ġthese": 209, "Ġmarket": 210, "ĠD": 211, "th": 212, "Ġgo": 213, "'re": 214, "Ġsuch": 215, "Ġknow": 216, "Ġincluding": 217, "Ġdon": 218, "y": 219, "Ġnext": 220, "ĠP": 221, "Ġdid": 222, "Ġunder": 223, "Ġsay": 224, "en": 225, "ĠL": 226, "Ġbetween": 227, "Ġper": 228, "ĠK": 229, "ĠC": 230, "Ġ6": 231, "Ġworld": 232, "Ġpart": 233, "ĠN": 234, "Ġright": 235, "Ġwant": 236, "Ġfour": 237, "),": 238, "Ġhigh": 239, "Ġneed": 240, "re": 241, "e": 242, "It": 243, "Ġhelp": 244, "5": 245, "3": 246, "Ġcountry": 247, "ĠR": 248, "Ġpolice": 249, "A": 250, "Ġlong": 251, "ĠThey": 252, "Ġend": 253, "er": 254, "ĠT": 255, "ĠM": 256, "u": 257, "Ġboth": 258, "Ġhere": 259, "an": 260, "on": 261, "Ġ7": 262, "Ġde": 263, "ĠShe": 264, "Ġbusiness": 265, "Ġreport": 266, "j": 267, "ers": 268, "Ġreally": 269, "ĠPresident": 270, "ar": 271, "ĠG": 272, "ĠFriday": 273, "ĠF": 274, "Ġbest": 275, "Ġsame": 276, "Ġanother": 277, "Ġset": 278, "old": 279, "ĠThat": 280, "as": 281, "n": 282, "Ġcome": 283, "Ġfamily": 284, "Ġpublic": 285, "ĠFor": 286, "ĠAs": 287, "0": 288, "ĠH": 289, "Ġ8": 290, "Ġ20": 291, "Ġfive": 292, "es": 293, "ĠTuesday": 294, "Ġn": 295, "ĠThursday": 296, "Ġquarter": 297, "h": 298, "Ġtop": 299, "Ġgot": 300, "Ġlife": 301, "ĠMonday": 302, "Ġfound": 303, "Ġuse": 304, "ĠW": 305, "4": 306, "ĠWednesday": 307, "Ġown": 308, "Ġaccording": 309, "Ġplay": 310, "Ġshow": 311, "ĠSt": 312, "Ġman": 313, "Ġleft": 314, "ĠUnited": 315, "Ġ12": 316, "Ġplace": 317, "ĠIf": 318, "Ġlot": 319, "Ġformer": 320, "Ġ0": 321, ").": 322, "Ġsupport": 323, "ie": 324, "Ġbillion": 325, "Ġt": 326, "Ġshares": 327, "!": 328, "z": 329, "k": 330, "ĠState": 331, "Ġpoints": 332, "Ġgroup": 333, "Ġschool": 334, "Ġinformation": 335, "Ġ2016": 336, "al": 337, "r": 338, "Ġwin": 339, "Ġnews": 340, "Ġused": 341, "Ġput": 342, "Ġcity": 343, "ĠJ": 344, "ĠThere": 345, "Ġnumber": 346, "C": 347, "'ve": 348, "Ġeach": 349, "Ġtoo": 350, "Ġwon": 351, "ly": 352, "Ġmonth": 353, "is": 354, "Ġadded": 355, "Ġlook": 356, "Ġbetter": 357, "Ġevery": 358, "Ġ&": 359, "Ġdays": 360, "Ġ9": 361, "Ġtook": 362, "Ġnight": 363, "Ġe": 364, "Ġ11": 365, "os": 366, "Ġfew": 367, "or": 368, "ĠNorth": 369, "ĠYou": 370, "Ġthird": 371, "Ġgreat": 372, "Ġcalled": 373, "ĠOn": 374, "Ġpast": 375, "Ġcame": 376, "Ġmonths": 377, "ĠSaturday": 378, "Ġ15": 379, "Ġbig": 380, "ĠE": 381, "ĠUS": 382, "Ġthings": 383, "ĠO": 384, "Ġd": 385, "Ġstart": 386, "B": 387, "Ġstock": 388, "Ġ30": 389, "Ġwomen": 390, "ĠSouth": 391, "ĠMay": 392, "Ġnever": 393, "Ġpresident": 394, "ĠSunday": 395, "Ġwithout": 396, "man": 397, "8": 398, "Ġdidn": 399, "Ġlocal": 400, "6": 401, "Ġsomething": 402, "Ġcase": 403, "ĠAll": 404, "it": 405, "7": 406, "ĠSo": 407, "Ġchildren": 408, "Ġaway": 409, "Ġlittle": 410, "Ġsix": 411, "ĠCity": 412, "ĠCounty": 413, "Ġdata": 414, "at": 415, "Ġalready": 416, "d": 417, "Ġmoney": 418, "Ġearly": 419, "Ġacross": 420, "Ġexpected": 421, "Ġrun": 422, "Ġlater": 423, "am": 424, "Ġprice": 425, "Ġgames": 426, "ĠMr": 427, "b": 428, "Ġmight": 429, "Ġdifferent": 430, "Ġreported": 431, "Ġdeal": 432, "Ġmedia": 433, "Ġgrowth": 434, "Ġcommunity": 435, "ĠChina": 436, "'m": 437, "c": 438, "Ġwent": 439, "ĠNo": 440, "Ġable": 441, "Ġmaking": 442, "Ġarea": 443, "Ġfar": 444, "Ġstatement": 445, "ĠHouse": 446, "Ġworking": 447, "M": 448, "Ġk": 449, "Ġseen": 450, "Ġcompanies": 451, "Ġtoday": 452, "Ġmembers": 453, "Ġuntil": 454, "Ġfull": 455, "Ġagain": 456, "Ġhalf": 457, "Ġshare": 458, "le": 459, "Ġalways": 460, "Ġcourt": 461, "l": 462, "and": 463, "Ġchange": 464, "Ġfind": 465, "9": 466, "Ġsystem": 467, "ĠV": 468, "ĠYork": 469, "ĠAmerican": 470, "Ġhead": 471, "Ġplayers": 472, "Ġdoes": 473, "Ġhealth": 474, "Ġm": 475, "Ġpower": 476, "Ġpoint": 477, "Ġhit": 478, "Ġ.": 479, "Ġ--": 480, "Ġfree": 481, ".,": 482, "Ġlead": 483, "Ġseveral": 484, "Ġrecent": 485, "Ġcall": 486, "N": 487, "Ġlaw": 488, "Ġkeep": 489, "Ġopen": 490, "ĠNews": 491, "Ġgive": 492, "ia": 493, "ĠMarch": 494, "D": 495, "ĠNational": 496, "ĠAt": 497, "Ġtimes": 498, "Ġfuture": 499, "R": 500, "Ġ14": 501, "ĠJune": 502, "Ġofficials": 503, "Ġ18": 504, "Ġimportant": 505, "f": 506, "Ġfinal": 507, "Ġ13": 508, "ĠOne": 509, "P": 510, "Ġfollowing": 511, "Ġcar": 512, "Ġleast": 513, "Ġwater": 514, "Ġevent": 515, "Ġline": 516, "Ġmove": 517, "Ġservices": 518, "Ġhaving": 519, "ĠWhen": 520, "Ġstudents": 521, "ĠPolice": 522, "el": 523, "Ġam": 524, "ĠZ": 525, "Ġside": 526, "Ġstory": 527, "Ġdue": 528, "Ġmeeting": 529, "K": 530, "Ġmust": 531, "ĠStates": 532, "Ġlikely": 533, "G": 534, "Ġcontinue": 535, "Ġago": 536, "Ġparty": 537, "Ġmajor": 538, "Ġindustry": 539, "Ġless": 540, "30": 541, "Ġun": 542, "Ġhard": 543, "Ġservice": 544, "Ġ16": 545, "Ġlooking": 546, "Ġheld": 547, "ve": 548, "Ġwhether": 549, "ĠJuly": 550, "Ġtaken": 551, "Ġalong": 552, "Ġasked": 553, "Ġstarted": 554, "Ġbecome": 555, "Ġforward": 556, "Ġresearch": 557, "Ġoffice": 558, "Ġpolitical": 559, "to": 560, "Ġtogether": 561, "Ġgetting": 562, "Ġplan": 563, "Ġ25": 564, "T": 565, "Ġamong": 566, "Ġcoming": 567, "Ġdecision": 568, "Ġvideo": 569, "Ġ2015": 570, "g": 571, "ĠAfter": 572, "Ġsecurity": 573, "L": 574, "Ġcare": 575, "Ġgiven": 576, "Ġavailable": 577, "âĢĶ": 578, "Ġs": 579, "ĠWest": 580, "'ll": 581, "Ġpay": 582, "Ġnear": 583, "Ġsaying": 584, "Ġannounced": 585, "Ġprogram": 586, "ĠApril": 587, "Ġreal": 588, "ĠUniversity": 589, "ĠWith": 590, "AP": 591, "Ġsocial": 592, "Ġclose": 593, "et": 594, "Ġcurrent": 595, "Ġwhy": 596, "F": 597, "ĠTo": 598, "ĠTwitter": 599, "Ġthough": 600, "Ġ17": 601, "Ġtaking": 602, "ĠInc": 603, "Ġmen": 604, "w": 605, "Ġcomes": 606, "ley": 607, "Ġdoing": 608, "Ġprocess": 609, "ĠJohn": 610, "ch": 611, "00": 612, "Ġfinancial": 613, "Ġlow": 614, "Ġenough": 615, "ĠWhile": 616, "Ġfurther": 617, "Ġpost": 618, "Ġfeel": 619, "st": 620, "Ġperson": 621, "ĠFacebook": 622, "ĠWorld": 623, "Ġwithin": 624, "ad": 625, "Ġdone": 626, "the": 627, "Ġlate": 628, "Ġtax": 629, "Ġdoesn": 630, "Ġthing": 631, "Ġnational": 632, "Ġjob": 633, "Ġusing": 634, "ĠHowever": 635, "ic": 636, "Ġcampaign": 637, "Ġrecord": 638, "Ġbehind": 639, "://": 640, "ĠDepartment": 641, "p": 642, "Ġothers": 643, "ĠJanuary": 644, "Ġorder": 645, "Ġ[": 646, "Ġsales": 647, "Ġyet": 648, "Ä": 649, "Ġsmall": 650, "Ġseries": 651, "Ġface": 652, "ĠWhat": 653, "Ġ50": 654, "Ġever": 655, "Ġearlier": 656, "Ġlove": 657, "up": 658, "Ġrights": 659, "ĠAn": 660, "ist": 661, "Ġmorning": 662, "ĠWashington": 663, "Ġyoung": 664, "Ġlatest": 665, "ĠIndia": 666, "Ġtrying": 667, "Ġfire": 668, "Ġled": 669, "Ġstrong": 670, "Ġreturn": 671, "Ġlevel": 672, "O": 673, "Ġaverage": 674, "Ġperiod": 675, "Ġexperience": 676, "ak": 677, "Ġpossible": 678, "Ġbelieve": 679, "Ġinclude": 680, "Ġoil": 681, "Ġrecently": 682, "Ġonce": 683, "Ġknown": 684, "Ġlost": 685, "Ġsure": 686, "us": 687, "Ġweeks": 688, "Ġfood": 689, "Ġreports": 690, "Ġrating": 691, "ĠMinister": 692, "Ġwoman": 693, "Ġprovide": 694, "Ġproject": 695, "Ġissue": 696, "Ġlive": 697, "10": 698, "Ġclear": 699, "he": 700, "Ġcost": 701, "Ġplayed": 702, "Ġreleased": 703, "Ġcoach": 704, "v": 705, "Ġ24": 706, "Ġseven": 707, "Ġplans": 708, "Ġdevelopment": 709, "ur": 710, "ĺ": 711, "Ġincrease": 712, "This": 713, "Ġpolicy": 714, "Ġcent": 715, "Ġbased": 716, "E": 717, "il": 718, "ĠDecember": 719, "Ġglobal": 720, "Ġtrade": 721, "Ġhours": 722, "Ġhigher": 723, "Ġgoal": 724, "H": 725, "ĠAl": 726, "Ġ100": 727, "Ġminutes": 728, "Ġelection": 729, "ĠAmerica": 730, "Ġrate": 731, "ĠCh": 732, "Ġ21": 733, "...": 734, "ĠWhite": 735, "Ġdirector": 736, "Ġposition": 737, "Ġshot": 738, "Ġlarge": 739, "Ġc": 740, "Ġb": 741, "]": 742, "Ġissues": 743, "Ġdeath": 744, "Ġbuilding": 745, "Ġtotal": 746, "Ġoften": 747, "Ġv": 748, "Ġcountries": 749, "Ġhistory": 750, "Ġoutside": 751, "Ġfederal": 752, "Ġ19": 753, "Ġfact": 754, "ĠHigh": 755, "Ġcareer": 756, "im": 757, "Ġinternational": 758, "ĠNovember": 759, "Ġfront": 760, "Ġkind": 761, "Ġkey": 762, "ra": 763, "ĠSan": 764, "Ġshort": 765, "Ġname": 766, "ĠAccording": 767, "Ġcourse": 768, "Ġre": 769, "Ġwanted": 770, "W": 771, "ĠSeptember": 772, "Ġinterest": 773, "Ġrole": 774, "Ġresults": 775, "Ġeconomic": 776, "Ġ2014": 777, "Ġchance": 778, "ĠOctober": 779, "Ġspecial": 780, "Ġofficial": 781, "Ġneeds": 782, "um": 783, "Ġl": 784, "Ġproducts": 785, "Ġnon": 786, "Ġ@": 787, "ĠBank": 788, "Ġahead": 789, "Ġhouse": 790, "U": 791, "Ġboard": 792, "Ġold": 793, "Ġsaw": 794, "Ġlower": 795, "ĠEuropean": 796, "Ġcontrol": 797, "ĠRussia": 798, "Ġeight": 799, "Ġrelease": 800, "Ġpotential": 801, "Ġthought": 802, "Ġinvestigation": 803, "Ġonline": 804, "based": 805, "Ġtechnology": 806, "ĠDonald": 807, "id": 808, "Ġbody": 809, "Ġrisk": 810, "ian": 811, "Ġcapital": 812, "Ġstaff": 813, "Ġaction": 814, "ĠLeague": 815, "Ġplaying": 816, "Ġmakes": 817, "Ġalmost": 818, "Ġperformance": 819, "Ġ22": 820, "Ġg": 821, "Ġfilm": 822, "Ġnearly": 823, "ĠCenter": 824, "Ġvisit": 825, "ĠGroup": 826, "Ġbank": 827, "Ġbit": 828, "Ġreceived": 829, "ĠAugust": 830, "Ġmilitary": 831, "ĠHis": 832, "ine": 833, "Ġchief": 834, "ĠSchool": 835, "Ġbring": 836, "ĠCourt": 837, "Ġ(@": 838, "Ġmeans": 839, "ĠSh": 840, "Ġfans": 841, "Ġse": 842, "Ġ40": 843, "20": 844, "\".": 845, "V": 846, "Ġcut": 847, "Ġkilled": 848, "Ġ#": 849, "Ġprices": 850, "Ġgave": 851, "ĠStreet": 852, "ir": 853, "ĠY": 854, "Ġcurrently": 855, "Ġf": 856, "ay": 857, "ne": 858, "te": 859, "Ġtry": 860, "ĠPark": 861, "ĥ": 862, "J": 863, "Ġquestion": 864, "Ġhand": 865, "Ġeconomy": 866, "Ġinvestors": 867, "able": 868, "Ġplayer": 869, "ĠBy": 870, "ĠDavid": 871, "Ġloss": 872, "ab": 873, "Ġbelow": 874, "Ġwrote": 875, "co": 876, "ate": 877, "Ġrunning": 878, "un": 879, "Ġbegan": 880, "Ġsingle": 881, "Ġfield": 882, "Ġ23": 883, "Ġleader": 884, "Ġw": 885, "ĠCalifornia": 886, "Ġfourth": 887, "Ġactually": 888, "Ġlist": 889, "ll": 890, "Ġcouple": 891, "Ġstudy": 892, "Ġteams": 893, "He": 894, "ah": 895, "ĠCanada": 896, "Ġla": 897, "Ġresult": 898, "Ġaccess": 899, "Ġvote": 900, "ĠMore": 901, "ĠFebruary": 902, "Ġrevenue": 903, "Ġoffer": 904, "Ġlet": 905, "ier": 906, "Ġbuy": 907, "Ġattack": 908, "Ġblack": 909, "Ġr": 910, "Ġareas": 911, "Ġstop": 912, "Ġimpact": 913, "Ġmatch": 914, "Ġinvestment": 915, "Ġcustomers": 916, "Ġleaders": 917, "ies": 918, "Ġmember": 919, "Ġchild": 920, "Ġroad": 921, "ul": 922, "Ġvalue": 923, "Ġshows": 924, "ĠDr": 925, "ĠDe": 926, "ant": 927, "ĠLondon": 928, "Ġroom": 929, "Ġmusic": 930, "Ġproduction": 931, "Ġanything": 932, "Ġfirm": 933, "Ġbiggest": 934, "Ġair": 935, "Ġproblem": 936, "Ġgeneral": 937, "Ġwasn": 938, "Ġi": 939, "Ġprivate": 940, "Ġespecially": 941, "Ġadministration": 942, "Ġadditional": 943, "ĠCo": 944, "Ġopportunity": 945, "Ġhold": 946, "&": 947, "Ġmatter": 948, "Ġsenior": 949, "Ġclub": 950, "Ġsomeone": 951, "ĠÃ": 952, "ĠEast": 953, "Ġ2019": 954, ".'": 955, "Ġneeded": 956, "ĠJames": 957, "time": 958, "Ġhowever": 959, "Ġeverything": 960, "Ġeveryone": 961, "Ġdied": 962, "Ġinvolved": 963, "Ġfriends": 964, "Ġisn": 965, "Ġworth": 966, "ik": 967, "ĠCup": 968, "Ġshowed": 969, "There": 970, "Ġ28": 971, "Ġmeet": 972, "Ġ26": 973, "Ġ27": 974, "Y": 975, "Ġregion": 976, "ĠPress": 977, "ĠNow": 978, "Ġson": 979, "Ġspace": 980, "Ġleading": 981, "Ġstates": 982, "Ġweekend": 983, "ĠÂ£": 984, "Ġmother": 985, "Ġprevious": 986, "ĠUK": 987, "ĠMichael": 988, "Ġleave": 989, "est": 990, "em": 991, "Ġz": 992, "ĠSome": 993, "ors": 994, "out": 995, "15": 996, "Ġwar": 997, "Ġwebsite": 998, "Ġstar": 999, "X": 1000, "ro": 1001, "Ġtarget": 1002, "Ġhimself": 1003, "Ġturn": 1004, "ĠEurope": 1005, "Ġworked": 1006, "Ġenergy": 1007, "Ġscored": 1008, "Ġ*": 1009, "Ġsoon": 1010, "Ġball": 1011, "ĠTV": 1012, "Ġannual": 1013, "Ġ2013": 1014, "Ġrace": 1015, "ĠInternational": 1016, "'d": 1017, "ĠMarket": 1018, "Ġconference": 1019, "io": 1020, "Ġo": 1021, "Ġchanges": 1022, "ig": 1023, "Ġofficers": 1024, "Ġinside": 1025, "Ġform": 1026, "Ġpublished": 1027, "Ġphone": 1028, "Ġco": 1029, "Ġlegal": 1030, "Ġexecutive": 1031, "Ġfight": 1032, "ings": 1033, "Ġhope": 1034, "Ġsummer": 1035, "Ġofficer": 1036, "Ġfootball": 1037, "Ġproperty": 1038, "@": 1039, "Ġbook": 1040, "Ġparents": 1041, "Ġcosts": 1042, "ac": 1043, "Ġmanager": 1044, "Ġcreate": 1045, "Ġage": 1046, "Ġemail": 1047, "Ġmarkets": 1048, "Ġmain": 1049, "Ġhuman": 1050, "Ġsent": 1051, "Ġmanagement": 1052, "ĠDay": 1053, "ton": 1054, "Ġcash": 1055, "Ġfocus": 1056, "Ġexpect": 1057, "Ġtraining": 1058, "Ġbecame": 1059, "Ġwhose": 1060, "Ġevents": 1061, "Ġround": 1062, "ĠLe": 1063, "Ġfell": 1064, "Ġabove": 1065, "Ġanalysts": 1066, "Ġtalk": 1067, "Ġsituation": 1068, "ri": 1069, "ated": 1070, "ke": 1071, "Ġwants": 1072, "ag": 1073, "Ġlives": 1074, "om": 1075, "Ġal": 1076, "Ġdemand": 1077, "Ġsafety": 1078, "Ġrest": 1079, "ĠCouncil": 1080, "Ġpersonal": 1081, "Ġsite": 1082, "ĠRussian": 1083, "Ġmid": 1084, "Ġnothing": 1085, "Ġwhole": 1086, "Ġbill": 1087, "Ġsold": 1088, "ĠBritish": 1089, "se": 1090, "Ġremain": 1091, "12": 1092, "Ġforeign": 1093, "Ġshooting": 1094, "Ġstay": 1095, "50": 1096, "ang": 1097, "Ġhospital": 1098, "Ġbad": 1099, "Ġaddress": 1100, "ĠKorea": 1101, "Ġhappened": 1102, "Ġcharges": 1103, "Ġwhite": 1104, "Ġ31": 1105, "If": 1106, "Ġearnings": 1107, "Ġbreak": 1108, "Ġlight": 1109, "Ġterms": 1110, "ĠChinese": 1111, "ĠSenate": 1112, "ana": 1113, "Ġidea": 1114, "ap": 1115, "of": 1116, "Ġnine": 1117, "Ġcompared": 1118, "Ġbuild": 1119, "ard": 1120, "In": 1121, "Ġsimilar": 1122, "Ġgas": 1123, "Ġvictory": 1124, "Ġ2012": 1125, "Ġdebt": 1126, "ĠMar": 1127, "Ġarrested": 1128, "Ġcomment": 1129, "Ġincreased": 1130, "Ġmedical": 1131, "Ġ29": 1132, "ĠJan": 1133, "Ġgroups": 1134, "Ġdespite": 1135, "Ġfall": 1136, "Ġtell": 1137, "Ġworkers": 1138, "Ġtown": 1139, "Ã©": 1140, "Ġwife": 1141, "Ġquestions": 1142, "Ġcontinued": 1143, "Ġheart": 1144, "Ġmet": 1145, "Ġbrought": 1146, "Ġhelped": 1147, "ĠCongress": 1148, "Ġstep": 1149, "Ġfather": 1150, "Ġmoment": 1151, "Ġproduct": 1152, "Ġprobably": 1153, "Ġlargest": 1154, "Ġvehicle": 1155, "ĠEngland": 1156, "Ġallow": 1157, "Ġstarting": 1158, "Ġkids": 1159, "Ġincident": 1160, "Ġnet": 1161, "Ġrates": 1162, "ĠRead": 1163, "Ġpressure": 1164, "Ġincluded": 1165, "Ġread": 1166, "Ġissued": 1167, "ol": 1168, "Ġeither": 1169, "Ġefforts": 1170, "Ġincludes": 1171, "ĠRepublican": 1172, "ish": 1173, "âĢ¦": 1174, "Ġgoals": 1175, "aj": 1176, "Ġen": 1177, "x": 1178, "Ġraised": 1179, "au": 1180, "Ġlonger": 1181, "ut": 1182, "Ġwatch": 1183, "ĠTexas": 1184, "You": 1185, "Ġrange": 1186, "nd": 1187, "Ġfunds": 1188, "Ġremains": 1189, "ĠMark": 1190, "Ġ60": 1191, "Ġque": 1192, "sh": 1193, "Ġinterview": 1194, "Ġrather": 1195, "Ġresidents": 1196, "Ġgrowing": 1197, "Ġpre": 1198, "Ġpaid": 1199, "Ġcases": 1200, "ĠReuters": 1201, "Ġdifficult": 1202, "Ġsign": 1203, "ĠGoogle": 1204, "Ġhttps": 1205, "ĠPaul": 1206, "Ġliving": 1207, "day": 1208, "ĠQ": 1209, "iz": 1210, "ĠRed": 1211, "Ġland": 1212, "They": 1213, "ĠRoad": 1214, "_": 1215, "ĠThese": 1216, "Ġview": 1217, "Ġagency": 1218, "Ġreason": 1219, "Ġallowed": 1220, "ĠAustralia": 1221, "az": 1222, "ĠRe": 1223, "Ġturned": 1224, "11": 1225, "Ġnation": 1226, "Ġready": 1227, "Ġpress": 1228, "Ġbudget": 1229, "Ġdaily": 1230, "ĠChief": 1231, "Ġfamilies": 1232, "Ġsignificant": 1233, "ĠFirst": 1234, "Ġthemselves": 1235, "Ġj": 1236, "Ġruns": 1237, "Ġaccused": 1238, "Ġtakes": 1239, "Ġspent": 1240, "Ġvia": 1241, "ot": 1242, "ina": 1243, "25": 1244, "land": 1245, "Ġexample": 1246, "Ġauthorities": 1247, "Ġdate": 1248, "Ġended": 1249, "all": 1250, "Reuters": 1251, "Ġbusinesses": 1252, "ans": 1253, "Ġdetails": 1254, "Ġground": 1255, "Ġpretty": 1256, "ĠApple": 1257, "ation": 1258, "ĠSmith": 1259, "ĠCompany": 1260, "ĠFlorida": 1261, "Ġdrug": 1262, "Ġresponse": 1263, "one": 1264, "Ġeducation": 1265, "Ġmean": 1266, "Ġleague": 1267, "Ġanyone": 1268, "Ġminister": 1269, "Ġtitle": 1270, "Ġadding": 1271, "Ġproblems": 1272, "Ġopening": 1273, "Ġconditions": 1274, "Ġred": 1275, "Ġdecided": 1276, "Å": 1277, "Ġposted": 1278, "term": 1279, "Ġamount": 1280, "ĠEU": 1281, "Ġsuccess": 1282, "Ġevidence": 1283, "ĠObama": 1284, "Ġaddition": 1285, "Ġprovided": 1286, "ĠLos": 1287, "Ġagreement": 1288, "Ġstage": 1289, "ens": 1290, "Ġrelationship": 1291, "ĠGeneral": 1292, "Ġsector": 1293, "Ġstudent": 1294, "ating": 1295, "Ġtest": 1296, "\",": 1297, "Ġwinning": 1298, "Ġfelt": 1299, "Ġsource": 1300, "Z": 1301, "Ġseems": 1302, "Ġcause": 1303, "Ġschools": 1304, "Ġdrive": 1305, "Ġensure": 1306, "Ġhuge": 1307, "ĠMy": 1308, "ĠHealth": 1309, "Ġscene": 1310, "Ġgiving": 1311, "Ġcenter": 1312, "Ġpositive": 1313, "Ġyards": 1314, "Ġjobs": 1315, "Ġaccount": 1316, "Ġheard": 1317, "Ġquality": 1318, "Ġways": 1319, "Ġimmediately": 1320, "Ġemployees": 1321, "are": 1322, "Ġpass": 1323, "ĠCEO": 1324, "Ġreceive": 1325, "Ġlooks": 1326, "ĠAfrica": 1327, "Ġthroughout": 1328, "led": 1329, "Ġrelated": 1330, "Ġsell": 1331, "ĠUnion": 1332, "ĠPhoto": 1333, "ter": 1334, "Ġquickly": 1335, "ĠHow": 1336, "Ġvarious": 1337, "Ġreach": 1338, "Ġpick": 1339, "Ġcharged": 1340, "Ġquite": 1341, "ent": 1342, "q": 1343, "ins": 1344, "Ġphoto": 1345, "Ġunderstand": 1346, "ĠâĢ¢": 1347, "Ġreached": 1348, "Ġtrack": 1349, "uk": 1350, "Ġeffort": 1351, "ville": 1352, "Ġcentral": 1353, "Ġdaughter": 1354, "Ġcontract": 1355, "Ġinjury": 1356, "Ġopened": 1357, "Ġ($": 1358, "Ġstraight": 1359, "17": 1360, "Ġcredit": 1361, "ĠIndian": 1362, "Ġsexual": 1363, "Ġworks": 1364, "Ġeasy": 1365, "18": 1366, "Ġclosed": 1367, "Ġh": 1368, "Ġhappen": 1369, "Ġforce": 1370, "ler": 1371, "Ġhappy": 1372, "Ġshared": 1373, "Ġoverall": 1374, "Ġmoving": 1375, "á": 1376, "Ġprojects": 1377, "ĠBlack": 1378, "Ġconcerns": 1379, "Ġclass": 1380, "Ġtried": 1381, "Ġappeared": 1382, "Ġcontent": 1383, "ĠDistrict": 1384, "Ġterm": 1385, "Ġinstead": 1386, "ĠOffice": 1387, "Ġcontinues": 1388, "Ġlevels": 1389, "Ġafternoon": 1390, "Ġfund": 1391, "Ġsale": 1392, "Ġdriver": 1393, "Ġask": 1394, "Ġcannot": 1395, "ner": 1396, "end": 1397, "ĠHere": 1398, "field": 1399, "Ġstore": 1400, "www": 1401, "Ġcertain": 1402, "Ġself": 1403, "Ġdollar": 1404, "ĠHer": 1405, "Ġpopular": 1406, "Ġfollow": 1407, "Ġspending": 1408, "by": 1409, "Ġmoved": 1410, "Ġgoes": 1411, "Ġcreated": 1412, "Ġstand": 1413, "Ġoperations": 1414, "Ġlooked": 1415, "Ġtreatment": 1416, "ov": 1417, "Ġdistrict": 1418, "Ġsigned": 1419, "Ġhands": 1420, "Ġmodel": 1421, "ĠAngeles": 1422, "Ġy": 1423, "Ġborder": 1424, "Ġincome": 1425, "ĠLast": 1426, "Ġcharge": 1427, "Ġdriving": 1428, "ĠJapan": 1429, "Ġrise": 1430, "Ġtalks": 1431, "Ġfollowed": 1432, "Ġpreviously": 1433, "Ġusers": 1434, "Ġfunding": 1435, "ĠJohnson": 1436, "Ġ": 1437, "ou": 1438, "ai": 1439, "Ġnamed": 1440, "Ġfriend": 1441, "ĠNov": 1442, "Ġdefense": 1443, "ĠBritain": 1444, "Ġentire": 1445, "Ġtrading": 1446, "Ġfailed": 1447, "ĠEl": 1448, "Ġclaims": 1449, "Ġcomments": 1450, "Ġbeat": 1451, "ib": 1452, "Ġbasis": 1453, "ĠJones": 1454, "Ġpresent": 1455, "ĠBe": 1456, "Ġdouble": 1457, "Ġrose": 1458, "ite": 1459, "Ġability": 1460, "Ġoriginal": 1461, "Ġdead": 1462, "ĠCommission": 1463, "ĠMe": 1464, "Ġcompetition": 1465, "Ġ2011": 1466, "Ġknew": 1467, "Ġmaterial": 1468, "av": 1469, "ĠFrance": 1470, "Ġscore": 1471, "Ġsense": 1472, "Ġserious": 1473, "Ġconfirmed": 1474, "Ġanti": 1475, "Ġviolence": 1476, "Ġimprove": 1477, "son": 1478, "Ã³": 1479, "ĠAP": 1480, "Ġsh": 1481, "Ġhost": 1482, "ĠMike": 1483, "Ġpatients": 1484, "ĠNFL": 1485, "Ġcrisis": 1486, "Ġrevealed": 1487, "ach": 1488, "ĠPrime": 1489, "Ġbuilt": 1490, "ĠNot": 1491, "Ġrules": 1492, "Ġelse": 1493, "Ġdepartment": 1494, "Ġitself": 1495, "ise": 1496, "500": 1497, "Ġcomplete": 1498, "ion": 1499, "Ġtrial": 1500, "ĠBay": 1501, "ĠDec": 1502, "Ġattention": 1503, "Ġtravel": 1504, "ĠCentral": 1505, "ry": 1506, "Ġagreed": 1507, "Ġmind": 1508, "ĠMc": 1509, "Ġ70": 1510, "Ġcontact": 1511, "ari": 1512, "ĠTimes": 1513, "Ġspot": 1514, "ĠFrench": 1515, "Ġgets": 1516, "op": 1517, "Ġbrand": 1518, "Ġcalls": 1519, "Ġbanks": 1520, "Ġdesign": 1521, "Ġsafe": 1522, "Ġoffers": 1523, "Ġpractice": 1524, "ĠOf": 1525, "Ã¡": 1526, "ling": 1527, "Ġtrue": 1528, "off": 1529, "Ġnumbers": 1530, "Ġfun": 1531, "Ġlearn": 1532, "Ġmultiple": 1533, "ĠIs": 1534, "res": 1535, "als": 1536, "Ġcommon": 1537, "ized": 1538, "Ġchallenge": 1539, "Ġcommittee": 1540, "ĠOur": 1541, "Ġbase": 1542, "ani": 1543, "ĠAssociation": 1544, "ung": 1545, "Ġnetwork": 1546, "ĠBrown": 1547, "Ġapproach": 1548, "16": 1549, "Ġfinished": 1550, "Ġreview": 1551, "Ġrequired": 1552, "Ġapp": 1553, "ĠMan": 1554, "ĠâĢ¦": 1555, "twitter": 1556, "ĠDemocratic": 1557, "13": 1558, "Ġevening": 1559, "ĠTom": 1560, "Ã¤": 1561, "ĠAssociated": 1562, "ĠCanadian": 1563, "Ġcollege": 1564, "Ġspokesman": 1565, "Ġarticle": 1566, "Ġtowards": 1567, "ĠChicago": 1568, "Ġmovie": 1569, "14": 1570, "ity": 1571, "Ġforces": 1572, "ĠChris": 1573, "ĠDemocrats": 1574, "Ġfeatures": 1575, "Ġhearing": 1576, "ĠX": 1577, "ĠAlso": 1578, "Ġmessage": 1579, "age": 1580, "Ġnoted": 1581, "ĠSuper": 1582, "Ġthousands": 1583, "aw": 1584, "ĠBill": 1585, "ĠAr": 1586, "ĠLa": 1587, "ip": 1588, "Ġ/": 1589, "ĠDuring": 1590, "Ġnote": 1591, ".)": 1592, "Ġwrong": 1593, "if": 1594, "Ġpassed": 1595, "ĠTwo": 1596, "Ġdie": 1597, ",'": 1598, "ĠDon": 1599, "ĠGermany": 1600, "Ġletter": 1601, "Ġdescribed": 1602, "ĠIran": 1603, "ĠWilliams": 1604, "Ġparticularly": 1605, "Ġadd": 1606, "Ġconversation": 1607, "ĠSe": 1608, "Ġhighest": 1609, "be": 1610, "Ġhomes": 1611, "Ġsports": 1612, "Ġgone": 1613, "ĠAd": 1614, "Ġel": 1615, "Ġopportunities": 1616, "Ġwords": 1617, "Ġleaving": 1618, "ĠChristmas": 1619, "As": 1620, "ĠGovernment": 1621, "Ġsimply": 1622, "Ġhusband": 1623, "ĠResearch": 1624, "ĠMexico": 1625, "ates": 1626, "ale": 1627, "ĠGreen": 1628, "$": 1629, "od": 1630, "ĠHall": 1631, "Ġnatural": 1632, "Ġoperating": 1633, "les": 1634, "ations": 1635, "ĠKim": 1636, "Ġgold": 1637, "ok": 1638, "Ġprovides": 1639, "(": 1640, "ell": 1641, "Ġbegin": 1642, "ĠParty": 1643, "back": 1644, "ĠAmazon": 1645, "19": 1646, "Ġmajority": 1647, "ĠEven": 1648, "Ġcheck": 1649, "Ġweather": 1650, "Ġorganization": 1651, "Ġstories": 1652, "ĠCar": 1653, "Ġforced": 1654, "ĠGeorge": 1655, "Ġwalk": 1656, "ong": 1657, "Ġfiled": 1658, "ĠJustice": 1659, "Ġlaunched": 1660, "Ġoffered": 1661, "Ġwww": 1662, "Ġconstruction": 1663, "ĠBen": 1664, "Ġserved": 1665, "Ġ...": 1666, "Ġparts": 1667, "Ġcancer": 1668, "Ġguys": 1669, "Reporting": 1670, "ash": 1671, "less": 1672, "Ġleadership": 1673, "ĠCommittee": 1674, "Ġregular": 1675, "Ġcouncil": 1676, "Ġcars": 1677, "ĠDirector": 1678, "Ġjudge": 1679, "Ġvictims": 1680, "ĠDaily": 1681, "Ġkept": 1682, "Ġeffect": 1683, "Ġbeyond": 1684, "pm": 1685, "Ġtalking": 1686, "Ġconsidered": 1687, "ore": 1688, "ĠAdvertisement": 1689, "Ġst": 1690, "ED": 1691, "Ġmiddle": 1692, "Ġraise": 1693, "we": 1694, "Ġclaimed": 1695, "ino": 1696, "Ġalleged": 1697, "ĠPro": 1698, "ĠScott": 1699, "ĠOct": 1700, "Ġconsider": 1701, "ĠShare": 1702, "Ġtraffic": 1703, "ĠAfrican": 1704, "Ġcouldn": 1705, "Ġtoward": 1706, "Ġsearch": 1707, "But": 1708, "Ġlaunch": 1709, "Ġinjured": 1710, "That": 1711, "Ġalthough": 1712, "Ġactivities": 1713, "Ġchanged": 1714, "Ġsources": 1715, "Ġmissing": 1716, "Ġu": 1717, "Ġ35": 1718, "Ġcover": 1719, "ised": 1720, "Ġ|": 1721, "ow": 1722, "ES": 1723, "Ġdecades": 1724, "ich": 1725, "Ġcaused": 1726, "Ġelections": 1727, "ane": 1728, "IS": 1729, "Ġfeet": 1730, "ĠBar": 1731, "Ġversion": 1732, "Ġgrow": 1733, "Ġvehicles": 1734, "Ġoptions": 1735, "Ġindividual": 1736, "Ġenvironment": 1737, "ĠRobert": 1738, "ĠValley": 1739, "ĠFrom": 1740, "per": 1741, "ara": 1742, "Ġsystems": 1743, "Ġprotect": 1744, "ĠKing": 1745, "Ġinjuries": 1746, "Ġfinally": 1747, "Ġnuclear": 1748, "40": 1749, "Ġratio": 1750, "Ġgun": 1751, "ĠPakistan": 1752, "ĠManagement": 1753, "ĠAir": 1754, "ce": 1755, "Ġopposition": 1756, "ment": 1757, "ick": 1758, "Ġpro": 1759, "Ġact": 1760, "Ġplatform": 1761, "Ġlack": 1762, "Ġpair": 1763, "Ġ500": 1764, "Ġcalling": 1765, "ary": 1766, "Ġprograms": 1767, "Ġscheduled": 1768, "Ġfast": 1769, "Ġjoined": 1770, "ĠWar": 1771, "ĠEditing": 1772, "ĠSince": 1773, "ĠRyan": 1774, "ĠMac": 1775, "ĠBig": 1776, "ĠLake": 1777, "Ġdigital": 1778, "When": 1779, "ue": 1780, "Ġassets": 1781, "Ġseeing": 1782, "ĠAct": 1783, "Ġpartner": 1784, "ĠBoard": 1785, "Ġbeginning": 1786, "Ġsupply": 1787, "Ġmiles": 1788, "Ġprison": 1789, "ons": 1790, "ĠAmericans": 1791, "ub": 1792, "ĠOr": 1793, "me": 1794, "Ġbenefits": 1795, "Ġbenefit": 1796, "Ġmeasures": 1797, "Ġhear": 1798, "Ġparties": 1799, "Ġsuccessful": 1800, "ĠJust": 1801, "Ġvictim": 1802, "Ġblock": 1803, "Ġlimited": 1804, "Ġtrip": 1805, "ĠPeople": 1806, "Ġserve": 1807, "Ġart": 1808, "ism": 1809, "Ġwide": 1810, "ĠSch": 1811, "Ġ80": 1812, "ĠThomas": 1813, "Ġ90": 1814, "Ġstocks": 1815, "Ġgirl": 1816, "ĠAsia": 1817, "Ġseeking": 1818, "Ġcertainly": 1819, "ĠServices": 1820, "ĠCollege": 1821, "Ġcommunities": 1822, "Ġextra": 1823, "Ġ2010": 1824, "ness": 1825, "Ġholding": 1826, "ous": 1827, "Ġtough": 1828, "ade": 1829, "Ġmobile": 1830, "Ġowns": 1831, "ĠDo": 1832, "ĠFire": 1833, "Ġspoke": 1834, "Ġreturned": 1835, "Ġsize": 1836, "Ġcriminal": 1837, "ĠInstagram": 1838, "Ġoffering": 1839, "ĠGod": 1840, "ĠService": 1841, "Ġpage": 1842, "her": 1843, "Ġdeep": 1844, "wood": 1845, "Ġcrime": 1846, "ĠSports": 1847, "ile": 1848, "ĠGlobal": 1849, "Ġproposed": 1850, "ain": 1851, "Ġsession": 1852, "ĠFederal": 1853, "ĠSyria": 1854, "Ġch": 1855, "Ġthreat": 1856, "Ġallegations": 1857, "ĠRepublicans": 1858, "ĠGerman": 1859, "Ġstrategy": 1860, "Ġcommercial": 1861, "ING": 1862, "ĠSecretary": 1863, "Q": 1864, "Ġreporters": 1865, "100": 1866, "ĠCapital": 1867, "ĠBoth": 1868, "ĠPost": 1869, "ĠIsrael": 1870, "Ġsave": 1871, "ts": 1872, "ill": 1873, "Ġdrop": 1874, "Ġreserved": 1875, "ĠMany": 1876, "Ġavoid": 1877, "Ġ200": 1878, "iv": 1879, "Ġdamage": 1880, "Ġcondition": 1881, "Ġdropped": 1882, "Ġdoor": 1883, "Ġplanning": 1884, "ire": 1885, "Ġcard": 1886, "Ġdesigned": 1887, "Ġreduce": 1888, "AN": 1889, "ĠUn": 1890, "ford": 1891, "ĠThen": 1892, "Ġpic": 1893, "ĠCopyright": 1894, "Ġrain": 1895, "ĠMartin": 1896, "Ġdomestic": 1897, "45": 1898, "ge": 1899, "Ġmurder": 1900, "Ġspeech": 1901, "line": 1902, "Ġhelping": 1903, "Ġplanned": 1904, "Ġfeature": 1905, "ud": 1906, "Ġtype": 1907, "ham": 1908, "ĠPublic": 1909, "ja": 1910, "Ġinsurance": 1911, "Ġattacks": 1912, "ĠCorp": 1913, "Ġforecast": 1914, "Ġresources": 1915, "ma": 1916, "?\"": 1917, "ĠAm": 1918, "ĠSept": 1919, "Ġpush": 1920, "Ġattorney": 1921, "23": 1922, "Ġemergency": 1923, "Ġwinner": 1924, "Ġblood": 1925, "Ġnorth": 1926, "ĠFeb": 1927, "Ġbaby": 1928, "Ġfloor": 1929, "Ġspend": 1930, "Ġex": 1931, "Ġdollars": 1932, "Ġunit": 1933, "ĠHill": 1934, "Ġder": 1935, "ĠAbout": 1936, "Ġalone": 1937, "ization": 1938, "Ġpresidential": 1939, "Ġactivity": 1940, "ĠTHE": 1941, "ee": 1942, "ber": 1943, "ĠOther": 1944, "Ġowner": 1945, "Ġhour": 1946, "Ġcities": 1947, "Ġanswer": 1948, "ide": 1949, "Ġfully": 1950, "ek": 1951, "ists": 1952, "Ġcoverage": 1953, "Ġvs": 1954, "Ġfigure": 1955, "Ġpopulation": 1956, "org": 1957, "Ġsnow": 1958, "Ġbecoming": 1959, "ĠSam": 1960, "ĠCarolina": 1961, "Ġjoin": 1962, "Ġprofit": 1963, "Ġitems": 1964, "Ġindex": 1965, "Ġanalysis": 1966, "Ġtournament": 1967, "Ġstake": 1968, "Ġperfect": 1969, "way": 1970, "Ġband": 1971, "Ġgirls": 1972, "Ġoption": 1973, "Ġplays": 1974, "oc": 1975, "Ġproviding": 1976, "ÃŃ": 1977, "24": 1978, "Ġwouldn": 1979, "Ġones": 1980, "Ġdeclined": 1981, "Ġwritten": 1982, "Ġvoters": 1983, "Ġcandidate": 1984, "Ġsuspect": 1985, "Ġpolicies": 1986, "Ġpeace": 1987, "ast": 1988, "Ġparticular": 1989, "for": 1990, "Ġhopes": 1991, "Ġstation": 1992, "ĠMost": 1993, "Ġspeak": 1994, "ĠRiver": 1995, "Ġasking": 1996, "Ġstatements": 1997, "Ġfifth": 1998, "ha": 1999, "ĠNigeria": 2000, "af": 2001, "Ġexplained": 2002, "Ġbar": 2003, "Ġhousing": 2004, "ĠSanta": 2005, "Ġidentified": 2006, "Ġsimple": 2007, "Ġcritical": 2008, "ĠClub": 2009, "ĠSecurity": 2010, "ĠLike": 2011, "Ġstarts": 2012, "art": 2013, "Ġstreet": 2014, "Ġreality": 2015, "Ġheavy": 2016, "Ġprogress": 2017, "Ġshowing": 2018, "Ġchallenges": 2019, "Ġban": 2020, "Ġcommitted": 2021, "35": 2022, "»": 2023, "Ġdirectly": 2024, "Ġaren": 2025, "Ġclaim": 2026, "ĠWestern": 2027, "ind": 2028, "Ġgives": 2029, "ĠSaudi": 2030, "Ġchoice": 2031, "ĠTh": 2032, "Ġapproved": 2033, "Ġlocated": 2034, "Ġarrived": 2035, "22": 2036, "Ġcaught": 2037, "Ġprofessional": 2038, "Ġmissed": 2039, "Ġculture": 2040, "ĠYear": 2041, "ĠOhio": 2042, "ĠLtd": 2043, "ĠAnother": 2044, "Ġseem": 2045, "Ġbelieves": 2046, "Ġbelieved": 2047, "Ġcharacter": 2048, "ĠAug": 2049, "red": 2050, "Ġfine": 2051, "Ġprior": 2052, "Ġthinking": 2053, "Ġhttp": 2054, "Ġ+": 2055, "Ġzone": 2056, "Ġputting": 2057, "Ġcrash": 2058, "ĠAustralian": 2059, "ĠAb": 2060, "Ġfocused": 2061, "ĠREUTERS": 2062, "ĠFox": 2063, "ĠSp": 2064, "Ġtraditional": 2065, "Ġanalyst": 2066, "Ġwait": 2067, "IT": 2068, "Ġrequest": 2069, "ru": 2070, "ians": 2071, "ize": 2072, "Ġfinish": 2073, "Ġlaws": 2074, "Ġran": 2075, "ER": 2076, "Ġsouth": 2077, "Ġspeed": 2078, "Ġmovement": 2079, "Ġassault": 2080, "Ġexchange": 2081, "Ġappear": 2082, "ĠSun": 2083, "Ġle": 2084, "Ġmaybe": 2085, "Ġlosing": 2086, "Ġsubject": 2087, "ive": 2088, "mer": 2089, "ĠBusiness": 2090, "ĠBl": 2091, "Ġappears": 2092, "Ġadvantage": 2093, "ĠLee": 2094, "ada": 2095, "ĠUnder": 2096, "Ġprevent": 2097, "Ġrespect": 2098, "Ġsex": 2099, "Ġcentre": 2100, "ĠJoe": 2101, "ado": 2102, "Ġtable": 2103, "Ġequipment": 2104, "Ġfair": 2105, "Ġtour": 2106, "Ġ32": 2107, "ĠFinancial": 2108, "Ġcounty": 2109, "Ġdevices": 2110, "Ġcustomer": 2111, "Ġinfrastructure": 2112, "Ġexpectations": 2113, "Ġfacing": 2114, "Ġupon": 2115, "Ġcross": 2116, "ĠOpen": 2117, "AL": 2118, "Ġquick": 2119, "Ġattempt": 2120, "Ġcompleted": 2121, "Ġfacility": 2122, "Ġconfidence": 2123, "ĠSupreme": 2124, "Ġpiece": 2125, "our": 2126, "Ġplaces": 2127, "Ġsometimes": 2128, "Ġpoor": 2129, "Ġstorm": 2130, "Ġhot": 2131, "Ġaffected": 2132, "na": 2133, "Ġabuse": 2134, "ĠMs": 2135, "Ġword": 2136, "over": 2137, "Ġbrother": 2138, "Ġnecessary": 2139, "Ġeventually": 2140, "ĠStar": 2141, "Ġsend": 2142, "Ġboy": 2143, "ĠRs": 2144, "Ġremember": 2145, "21": 2146, "Ġclimate": 2147, "Ġcapacity": 2148, "Ġresponsible": 2149, "ĠMatt": 2150, "month": 2151, "Ġsuffered": 2152, "%.": 2153, "og": 2154, "ĠPeter": 2155, "Ġ,": 2156, "Ġfeeling": 2157, "ze": 2158, "Ġbuying": 2159, "oy": 2160, "ij": 2161, "Ġbought": 2162, "Ġactions": 2163, "Ġowned": 2164, "Ġ___": 2165, "Ġphysical": 2166, "Ġspecific": 2167, "Ġbattle": 2168, "ĠEnergy": 2169, "Ġpicture": 2170, "Ġactive": 2171, "Ġindividuals": 2172, "Ġguy": 2173, "Ġregional": 2174, "Ġbond": 2175, "ows": 2176, "ĠToronto": 2177, "Ġrule": 2178, "Ġdevelop": 2179, "Ġcrowd": 2180, "Ġguilty": 2181, "Ġfemale": 2182, "Ġselling": 2183, "ĠFollow": 2184, "Ġmyself": 2185, "ata": 2186, "Ġdevice": 2187, "Ġreasons": 2188, "Ġrecords": 2189, "Ġfighting": 2190, "ON": 2191, "ities": 2192, "ĠHome": 2193, "Ġstatus": 2194, "Ġplant": 2195, "Ġdrugs": 2196, "ĠChurch": 2197, "Ġcompletely": 2198, "Ġdisease": 2199, "Ġhighly": 2200, "ĠParis": 2201, "Ġdecade": 2202, "Ġowners": 2203, "Ġwall": 2204, "Ġcamp": 2205, "ĠSteve": 2206, "Ġreporting": 2207, "Ġearned": 2208, "ĠImages": 2209, "Ġexisting": 2210, "ĠSen": 2211, "Ġconcern": 2212, "Ġhundreds": 2213, "Ġsong": 2214, "Ġknows": 2215, "Ġunique": 2216, "Ġlose": 2217, "ĠKh": 2218, "Ġapproximately": 2219, "Ġhaven": 2220, "Ġpark": 2221, "Ġindependent": 2222, "ĠAlthough": 2223, "ĠAndrew": 2224, "Ġpaper": 2225, "Ġdeveloped": 2226, "Ġrising": 2227, "Ġdirect": 2228, "Ġpurchase": 2229, "Ġexactly": 2230, "Ġq": 2231, "Ġmassive": 2232, "Ġbox": 2233, "Ġchampion": 2234, "ĠClinton": 2235, "Ġvoice": 2236, "Ġarrest": 2237, "ĠKorean": 2238, "Ġlearning": 2239, "ĠVirginia": 2240, "Ġsa": 2241, "Ġpar": 2242, "Ġchairman": 2243, "Ġagencies": 2244, "Ġhealthy": 2245, "ĠThose": 2246, "Ġpowerful": 2247, "Ġ45": 2248, "Ġdifference": 2249, "ĠJackson": 2250, "Ġenforcement": 2251, "Ġdividend": 2252, "qu": 2253, "Ġenjoy": 2254, "Ġruling": 2255, "Ġongoing": 2256, "Ġsoftware": 2257, "ks": 2258, "Ġlocation": 2259, "Ġmostly": 2260, "Ġcandidates": 2261, "men": 2262, "Ġbroke": 2263, "What": 2264, "ĠBr": 2265, "Ġ2008": 2266, "Ġconsumer": 2267, "Ġdiscuss": 2268, "Ġdi": 2269, "Ġprimary": 2270, "ĠEn": 2271, "Ġgreen": 2272, "Ġconcerned": 2273, "Ġimage": 2274, "ĠPremier": 2275, "ĠMeanwhile": 2276, "Ġfired": 2277, "ĠBoston": 2278, "ann": 2279, "Ġcamera": 2280, "Ġtraded": 2281, "Ġhasn": 2282, "Ġexcited": 2283, "Ġincreasing": 2284, "ĠDespite": 2285, "Ġcitizens": 2286, "Ġeuro": 2287, "Ġreportedly": 2288, "Ġminute": 2289, "ĠWill": 2290, "ĠLLC": 2291, "Ġsp": 2292, "ĠMichigan": 2293, "Ġstopped": 2294, "Ġeye": 2295, "Ġdenied": 2296, "Ġmodern": 2297, "ĠWall": 2298, "Ġdefinitely": 2299, "point": 2300, "Ġlines": 2301, "Ġpolitics": 2302, "Ġhotel": 2303, "Ġretail": 2304, "Ġstated": 2305, "ĠOver": 2306, "Ġgrew": 2307, "Ġbroadcast": 2308, "Ġlegislation": 2309, "Ġfresh": 2310, "Ġbid": 2311, "Ġmanaged": 2312, "Ġsociety": 2313, "Ġscoring": 2314, "ĠGet": 2315, "Ġintelligence": 2316, "Ġholiday": 2317, "Ġgovernor": 2318, "Ġestimated": 2319, "Ġexperts": 2320, "ĠJeff": 2321, "Ġstruck": 2322, "Ġhits": 2323, "Ġcarry": 2324, "Ġplaced": 2325, "Ġstores": 2326, "Ġexpressed": 2327, "Ġvalued": 2328, "Ġad": 2329, "Ġtwice": 2330, "ala": 2331, "Ġdisplay": 2332, "Ġusually": 2333, "Ġresponded": 2334, "Ġdog": 2335, "AS": 2336, "ĠFed": 2337, "Ġ2009": 2338, "Ġdocuments": 2339, "Ġnormal": 2340, "Ġtrain": 2341, "Ġfl": 2342, "Ġshown": 2343, "ĠEd": 2344, "Ġsort": 2345, "Ġallegedly": 2346, "Ġshots": 2347, "ka": 2348, "Ġaccounts": 2349, "Ġyesterday": 2350, "Ġcreating": 2351, "Ġchurch": 2352, "Ġbus": 2353, "Ġaward": 2354, "Ġequity": 2355, "Ġphotos": 2356, "Ġ33": 2357, "Ġfiscal": 2358, "je": 2359, "Ġconsumers": 2360, "ĠManchester": 2361, "no": 2362, "ĠKevin": 2363, "Ġgain": 2364, "Ġcorporate": 2365, "Ġcivil": 2366, "ĠMiddle": 2367, "ally": 2368, "Ġsound": 2369, "ĠEnglish": 2370, "IC": 2371, "Ġwinds": 2372, "Ġworst": 2373, "ĠGrand": 2374, "Ġeffective": 2375, "ĠIsland": 2376, "Ġdrivers": 2377, "Ġfan": 2378, "pe": 2379, "Ġsides": 2380, "ĠGo": 2381, "Ġclean": 2382, "âĢĵ": 2383, "Ġtelevision": 2384, "ĠJr": 2385, "Ġallows": 2386, "My": 2387, "Ġgreater": 2388, "ance": 2389, "Ġdecisions": 2390, "Ġrestaurant": 2391, "ĠHospital": 2392, "ĠTr": 2393, "Ġbalance": 2394, "Ġmph": 2395, "Ġkeeping": 2396, "Ġseconds": 2397, "Ġweapons": 2398, "ert": 2399, "Ġpain": 2400, "ass": 2401, "Ġsteps": 2402, "ger": 2403, "ĠBrexit": 2404, "Ġremaining": 2405, "Ġbringing": 2406, "ure": 2407, "Ġweight": 2408, "And": 2409, "Ġwriting": 2410, "Photo": 2411, "ĠChristian": 2412, "ob": 2413, "Ġsport": 2414, "Ġfigures": 2415, "Ġtrust": 2416, "Ġskills": 2417, "Ġseat": 2418, "Ġfaces": 2419, "ck": 2420, "Ġborn": 2421, "Ġsuper": 2422, "Ġfuel": 2423, "Ġdel": 2424, "Ġmeant": 2425, "ica": 2426, "Ġjustice": 2427, "Ġspring": 2428, "Ġkilling": 2429, "Ġnegative": 2430, "ĠRichard": 2431, "Ġund": 2432, "Ġfactors": 2433, "Ġsigns": 2434, "Ġlearned": 2435, "ĠGame": 2436, "Ġaudience": 2437, "Ġdeliver": 2438, "Ġillegal": 2439, "Ġblue": 2440, "Ġscreen": 2441, "Ġremained": 2442, "Ġannouncement": 2443, "IN": 2444, "Ġwaiting": 2445, "Ġthanks": 2446, "Ġimmigration": 2447, "ĠFBI": 2448, "Ġwarned": 2449, "Ġmeasure": 2450, "Ġdraw": 2451, "Ġpositions": 2452, "Ġdebut": 2453, "ĠMedia": 2454, "Ġallowing": 2455, "air": 2456, "hen": 2457, "Ġmark": 2458, "ys": 2459, "Ġprepared": 2460, "ĠVegas": 2461, "ep": 2462, "ice": 2463, "2018": 2464, "Ġdefensive": 2465, "60": 2466, "ĠBeach": 2467, "Ġpulled": 2468, "£": 2469, "Ġlawyer": 2470, "Ġcast": 2471, "Ġsolution": 2472, "Ġeyes": 2473, "Ġmarketing": 2474, "ĠFoundation": 2475, "Ġrisks": 2476, "ĠToday": 2477, "za": 2478, "Ġdraft": 2479, "Ġice": 2480, "26": 2481, "ĠHar": 2482, "ĠExecutive": 2483, "Ġtruck": 2484, "ions": 2485, "ĠYour": 2486, "ĠIreland": 2487, "ĠJim": 2488, "Ġha": 2489, "Ġfear": 2490, "Ġ36": 2491, "UR": 2492, "ĠFord": 2493, "Ġwatching": 2494, "ien": 2495, "Ġstyle": 2496, "ĠGood": 2497, "Ġwearing": 2498, "ĠHouston": 2499, "Ġonto": 2500, "Ġboost": 2501, "Ġapplication": 2502, "ĠDan": 2503, "Ġspread": 2504, "ĠDavis": 2505, "Ġstrike": 2506, "els": 2507, "Ġwind": 2508, "Ġinterested": 2509, "Ġguard": 2510, "Ġmission": 2511, "Ġyourself": 2512, "Ġoperation": 2513, "Ġlarger": 2514, "She": 2515, "Ġseasons": 2516, "28": 2517, "27": 2518, "Ġrespond": 2519, "ci": 2520, "ĠCentre": 2521, "Our": 2522, "Ġnames": 2523, "Ġflight": 2524, "Ġquarterback": 2525, "Ġstandard": 2526, "so": 2527, "Ġsuggested": 2528, "ĠMal": 2529, "Ġolder": 2530, "ini": 2531, "Ġperhaps": 2532, "ont": 2533, "ĠInstitute": 2534, "Ġmillions": 2535, "Ġmental": 2536, "ÃĤ": 2537, "ga": 2538, "Ġclients": 2539, "Ġplease": 2540, "Ġloan": 2541, "Ġaware": 2542, "ft": 2543, "int": 2544, "75": 2545, "05": 2546, "AY": 2547, "ĠOut": 2548, "Ġhair": 2549, "ied": 2550, "Ġseemed": 2551, "ene": 2552, "ty": 2553, "NYSE": 2554, "Ġoffensive": 2555, "Ġtaxes": 2556, "Ġinitial": 2557, "ren": 2558, "Ġseparate": 2559, "la": 2560, "ĠMiami": 2561, "AC": 2562, "Ġclearly": 2563, "Ġfit": 2564, "ĠCoast": 2565, "Ġfirms": 2566, "Ġpartners": 2567, "Ġupcoming": 2568, "Ġcold": 2569, "Ġproposal": 2570, "AT": 2571, "Ġshut": 2572, "ĠCommunity": 2573, "Ġnature": 2574, "ĠSal": 2575, "Ġbottom": 2576, "ting": 2577, "ĠClick": 2578, "Ġnice": 2579, "ets": 2580, "Ġhurt": 2581, "itt": 2582, "ama": 2583, "Ġcarried": 2584, "ĠCon": 2585, "rd": 2586, "Ġestate": 2587, "ĠLas": 2588, "ĠLaw": 2589, "ng": 2590, "Ġprotection": 2591, "Ġproduce": 2592, "Ġcurrency": 2593, "Ġhappens": 2594, "ĠPer": 2595, "ney": 2596, "ĠLong": 2597, "Ġfellow": 2598, "Ġcuts": 2599, "Ġreading": 2600, "ano": 2601, "Ġproud": 2602, "ost": 2603, "ĠUN": 2604, "ĠArizona": 2605, "AD": 2606, "Ġhelps": 2607, "Ġwinter": 2608, "Ġfinding": 2609, "ĠGold": 2610, "att": 2611, "ĠWhy": 2612, "Ġbasketball": 2613, "lin": 2614, "ĠCan": 2615, "ĠBowl": 2616, "ial": 2617, "ĠAlex": 2618, "200": 2619, "AM": 2620, "Ġpresence": 2621, "Ġproduced": 2622, "Ġdeveloping": 2623, "Ġregarding": 2624, "Ġdebate": 2625, "Ġvice": 2626, "ĠItaly": 2627, "Ġsu": 2628, "its": 2629, "ator": 2630, "Ġ34": 2631, "Ġcomplex": 2632, "Ġpresented": 2633, "Ġresearchers": 2634, "Ġslow": 2635, "ya": 2636, "Ġsanctions": 2637, "Ġloved": 2638, "Ġseek": 2639, "Ġresponsibility": 2640, "Ġadmitted": 2641, "Ġalbum": 2642, "Ġsolutions": 2643, "Ġfacilities": 2644, "ett": 2645, "ĠGu": 2646, "ĠWell": 2647, "Ġlawmakers": 2648, "Ġmiss": 2649, "ful": 2650, "ĠNick": 2651, "'.": 2652, "Ġfeels": 2653, "Ġprime": 2654, "Ġknowledge": 2655, "Ġdeals": 2656, "ĠTaylor": 2657, "Ġsurvey": 2658, "ĠFrancisco": 2659, "Ġjoint": 2660, "Ġwhom": 2661, "Ġsit": 2662, "01": 2663, "Ġtr": 2664, "Ġorganizations": 2665, "ĠAvenue": 2666, "ĠTheir": 2667, "ĠTim": 2668, "Ġrally": 2669, "game": 2670, "Ġbigger": 2671, "Ġlawsuit": 2672, "Ġrecorded": 2673, "Ġfavorite": 2674, "yard": 2675, "Ġtransaction": 2676, "Ġqu": 2677, "oh": 2678, "Ġinteresting": 2679, "Ġinflation": 2680, "ath": 2681, "Ġstuff": 2682, "Ġindustrial": 2683, "ico": 2684, "TS": 2685, "Ġspeaking": 2686, "Ġlosses": 2687, "ID": 2688, "ĠStadium": 2689, "Ġstars": 2690, "ĠWomen": 2691, "ĠBlue": 2692, "Ġwins": 2693, "Ġdes": 2694, "Ġcompetitive": 2695, "ters": 2696, "Ġpounds": 2697, "Ġdirection": 2698, "Ġinnings": 2699, "ĠBest": 2700, "Ġactor": 2701, "Ġdangerous": 2702, "Ġrequire": 2703, "Ġplus": 2704, "Ġsolid": 2705, "Ġgeneration": 2706, "Ġstrength": 2707, "ĠMary": 2708, "For": 2709, "Ġplenty": 2710, "ĠTeam": 2711, "Ġinfluence": 2712, "Ġfaced": 2713, "Ġes": 2714, "ĠIslamic": 2715, "let": 2716, "ĠDevelopment": 2717, "Ġpath": 2718, "Ġyouth": 2719, "Ġcommitment": 2720, "Ġbeautiful": 2721, "ĠJack": 2722, "ort": 2723, "Ġten": 2724, "Ġattend": 2725, "ars": 2726, "Ã³n": 2727, "Ġviews": 2728, "Ġeuros": 2729, "Ġauthor": 2730, "Ġcore": 2731, "Ġsupporters": 2732, "ĠiPhone": 2733, "Ġfashion": 2734, "Ġsmaller": 2735, "Ġelected": 2736, "Ġuniversity": 2737, "Ġpicked": 2738, "wa": 2739, "Ġordered": 2740, "ĠSc": 2741, "ĠÅ": 2742, "Ġlargely": 2743, "+": 2744, "ĠAttorney": 2745, "Ġpaying": 2746, "AR": 2747, "Ġconnection": 2748, "Ġsetting": 2749, "Ġna": 2750, "ĠRock": 2751, "Ġrecovery": 2752, "ew": 2753, "Ġserving": 2754, "Ġsurprise": 2755, "Ġoccurred": 2756, "Ġdivision": 2757, "Ġtelling": 2758, "Ġmargin": 2759, "Ġ2020": 2760, "Ġsister": 2761, "ĠNBA": 2762, "Ġvoted": 2763, "Ġcon": 2764, "By": 2765, "Ġ49": 2766, "Ġfoot": 2767, "Ã¼": 2768, "ĠTurkey": 2769, "Ġamazing": 2770, "Ġcombined": 2771, "Ġappearance": 2772, "Ġeasily": 2773, "DAY": 2774, "Ġnotes": 2775, "ĠStart": 2776, "Ġlanguage": 2777, "Ġextremely": 2778, "Ġcloudy": 2779, "ĠLet": 2780, "Ġdelivered": 2781, "Ġimproved": 2782, "Ġcollection": 2783, "ĠPM": 2784, "Ġestimates": 2785, "Ġboys": 2786, "izing": 2787, "Ġtext": 2788, "Ġcloser": 2789, "Ġprotest": 2790, "Ġprovince": 2791, "Ġshop": 2792, "Ġsmart": 2793, "de": 2794, "ĠSheriff": 2795, "EN": 2796, "Ġcorner": 2797, "Ġpanel": 2798, "Ġbooks": 2799, "Ġsupported": 2800, "Ġmentioned": 2801, "ver": 2802, "ĠMinistry": 2803, "ĠPrince": 2804, "ĠUSA": 2805, "Ġreceiving": 2806, "Ġchoose": 2807, "ĠIN": 2808, "ĠSpain": 2809, "Ġsection": 2810, "Ġconsidering": 2811, "ĠCor": 2812, "Ġwish": 2813, "Ġwelcome": 2814, "ĠConference": 2815, "ere": 2816, "ĠOfficer": 2817, "Ġhoping": 2818, "Ġportfolio": 2819, "Ġstandards": 2820, "Ġgrand": 2821, "ĠReal": 2822, "Ġsecure": 2823, "ĠCorporation": 2824, "ĠRep": 2825, "ĠKelly": 2826, "Ġstreets": 2827, "Ġsitting": 2828, "Ġslightly": 2829, "ĠInvestment": 2830, "99": 2831, "ond": 2832, "Ġunits": 2833, "Ġvotes": 2834, "Ġsegment": 2835, "Ġchampionship": 2836, "Ġsquad": 2837, "iting": 2838, "ron": 2839, "®": 2840, "Ġem": 2841, "Ġtouch": 2842, "Ġ38": 2843, "Ġceremony": 2844, "Ġdecide": 2845, "Ġapproval": 2846, "So": 2847, "ĠPort": 2848, "Ġsub": 2849, "Ġsc": 2850, "Ġrep": 2851, "ĠWeek": 2852, "Ġupper": 2853, "Ġagree": 2854, "ny": 2855, "Ġmatches": 2856, "ics": 2857, "Ġtweeted": 2858, "Ġheat": 2859, "ĠGreat": 2860, "Ġpenalty": 2861, "Ġmass": 2862, "Ġalongside": 2863, "Ġherself": 2864, "berg": 2865, "Ġscience": 2866, "Ġentered": 2867, "Ġappeal": 2868, "ĠPr": 2869, "Ġfile": 2870, "che": 2871, "ĠReport": 2872, "ĠThree": 2873, "ĠNorthern": 2874, "ĠJordan": 2875, "Ġamid": 2876, "Ġpace": 2877, "Ġjail": 2878, "Ġfinance": 2879, "ĠYoung": 2880, "32": 2881, "Ġwilling": 2882, "Ġconduct": 2883, "ĠPar": 2884, "Ġestablished": 2885, "Ġreturns": 2886, "Ġaid": 2887, "Ġinternet": 2888, "IA": 2889, "29": 2890, "Ġmeetings": 2891, "Ġwarning": 2892, "ĠCl": 2893, "Ġcampus": 2894, "Most": 2895, "ĠFund": 2896, "ĠWilliam": 2897, "ĠJapanese": 2898, "Ġconsensus": 2899, "Ġbrain": 2900, "!\"": 2901, "Ġpoll": 2902, "Ġtech": 2903, "Ġtrend": 2904, "Ġpotentially": 2905, "Ġreduced": 2906, "ĠShow": 2907, "Ġ37": 2908, "Ġhappening": 2909, "ĠBrazil": 2910, "pl": 2911, "ĠCal": 2912, "Ġcovered": 2913, "Ġenter": 2914, "TV": 2915, "Ġcatch": 2916, "foot": 2917, "Ġunion": 2918, "Ġexpansion": 2919, "ĠSingapore": 2920, "ĠDetroit": 2921, "Ġattended": 2922, "ats": 2923, "Ġnewspaper": 2924, "ĠDivision": 2925, "news": 2926, "Ġcap": 2927, "Ġremoved": 2928, "Ġ48": 2929, "ĠRoyal": 2930, "Ġwindow": 2931, "Ġparking": 2932, "Ġdark": 2933, "Ġstanding": 2934, "Ġupdate": 2935, "Ġagent": 2936, "Ġtransfer": 2937, "ĠArmy": 2938, "Ġuses": 2939, "80": 2940, "ĠTe": 2941, "Ġintroduced": 2942, "Ġmale": 2943, "ĠSouthern": 2944, "Ġratings": 2945, "Ġisland": 2946, "ĠMiller": 2947, "Ġteachers": 2948, "Ġadvice": 2949, "Ġfamiliar": 2950, "uf": 2951, "Ġsought": 2952, "Ġpor": 2953, "ĠEric": 2954, "Ġda": 2955, "Ġideas": 2956, "uh": 2957, "Ġsixth": 2958, "Ġtalent": 2959, "ĠImage": 2960, "ering": 2961, "run": 2962, "ments": 2963, "Ġconducted": 2964, "300": 2965, "Ġurged": 2966, "Ġdiscovered": 2967, "Ġpl": 2968, "Ġunderstanding": 2969, "Ġoffense": 2970, "Ġsecretary": 2971, "Ġsk": 2972, "Ġloans": 2973, "ĠGr": 2974, "Ġapplications": 2975, "Ġcrude": 2976, "go": 2977, "ĠInstead": 2978, "Ġopinion": 2979, "Ġdoubt": 2980, "ey": 2981, "Ġdis": 2982, "31": 2983, "Ġexperienced": 2984, "Ġleg": 2985, "ĠCleveland": 2986, "ven": 2987, "Ġfailure": 2988, "market": 2989, "ack": 2990, "Ġdecline": 2991, "Ġchanging": 2992, "Ġ300": 2993, "Ġdefence": 2994, "ĠBrian": 2995, "Ġdelivery": 2996, "Ġmarried": 2997, "Ġdeclared": 2998, "Ġpull": 2999, "Ġlimit": 3000, "ĠMORE": 3001, "Ġdefeat": 3002, "Ġexpand": 3003, "ĠColorado": 3004, "ĠRob": 3005, "iss": 3006, "Ġworse": 3007, "Ġperform": 3008, "ising": 3009, "Ġ2007": 3010, "ĠDel": 3011, "Ġsurgery": 3012, "Ġeasier": 3013, "Ġmaintain": 3014, "ĠEx": 3015, "Ġtied": 3016, "Ġeast": 3017, "Ġuser": 3018, "ola": 3019, "Ġprogramme": 3020, "Ġmanufacturing": 3021, "Ġhitting": 3022, "Ġx": 3023, "Ġskin": 3024, "Ġartist": 3025, "Ġtells": 3026, "Ġnearby": 3027, "ĠDaniel": 3028, "ĠPower": 3029, "Ġdetermined": 3030, "Ġactual": 3031, "Ġtreated": 3032, "Ġlived": 3033, "Ġcomputer": 3034, "Ġcool": 3035, "oo": 3036, "ĠPl": 3037, "Ġeffects": 3038, "Ġenvironmental": 3039, "ĠMorgan": 3040, "Ġflow": 3041, "Ġachieve": 3042, "ĠBell": 3043, "Ġtesting": 3044, "ĠBob": 3045, "Ġwhatever": 3046, "ĠBecause": 3047, "US": 3048, "ĠHollywood": 3049, "Ġconflict": 3050, "Ġwalking": 3051, "ĠJudge": 3052, "ĠAlabama": 3053, "Ġaircraft": 3054, "Ġte": 3055, "well": 3056, "Ġgoods": 3057, "Ġidentify": 3058, "Ġassociated": 3059, "ĠVer": 3060, "ĠEducation": 3061, "Ġairport": 3062, "IL": 3063, "Ġfalling": 3064, "Ġgiant": 3065, "ĠMa": 3066, "ĠMedical": 3067, "Ġride": 3068, "Ġden": 3069, "º": 3070, "ĠJose": 3071, "Ġwest": 3072, "ĠPacific": 3073, "Ġvisitors": 3074, "ĠWatch": 3075, "ĠNations": 3076, "Ġgains": 3077, "Ġschedule": 3078, "34": 3079, "ĠExchange": 3080, "Ġpayments": 3081, "ĠII": 3082, "70": 3083, "No": 3084, "ĠSyrian": 3085, "ĠAdam": 3086, "Ġne": 3087, "Ġpartnership": 3088, "Ġbl": 3089, "ĠGeorgia": 3090, "Ġsites": 3091, "Ġmodels": 3092, "Ġdegree": 3093, "Ġdetermine": 3094, "ĠWilson": 3095, "Ġcontest": 3096, "Ġprofessor": 3097, "ĠChelsea": 3098, "Ġmeaning": 3099, "ĠGames": 3100, "ĠTrust": 3101, "ĠAsian": 3102, "33": 3103, "Ġlink": 3104, "ĠUp": 3105, "Ġholds": 3106, "ĠTop": 3107, "ĠItalian": 3108, "ord": 3109, "ĠKansas": 3110, "Ġfarmers": 3111, "Ġextended": 3112, "Ġbirth": 3113, "Ġreform": 3114, "Ġrelations": 3115, "Ġwrite": 3116, "Ġsupporting": 3117, "55": 3118, "ita": 3119, "Ġnotice": 3120, "ster": 3121, "Ġanimals": 3122, "ĠJersey": 3123, "Ġarm": 3124, "ĠForeign": 3125, "ĠLife": 3126, "Ġtruly": 3127, "ĠOnce": 3128, "ĠMayor": 3129, "ĠFree": 3130, "ĠAgency": 3131, "ĠWood": 3132, "Ġpassing": 3133, "DA": 3134, "Ġ52": 3135, "Ġmoves": 3136, "Ġcom": 3137, "house": 3138, "ĠIts": 3139, "Ġmarijuana": 3140, "ines": 3141, "Ġveteran": 3142, "Ġvariety": 3143, "ki": 3144, "ff": 3145, "amb": 3146, "Ġlisted": 3147, "Ġpushed": 3148, "Ġvolume": 3149, "Ġincreasingly": 3150, "Ġkick": 3151, "Ġrock": 3152, "ank": 3153, "Ġfees": 3154, "Ġenable": 3155, "Ġimages": 3156, "Ġtruth": 3157, "Ġministry": 3158, "Ġrare": 3159, "ĠDallas": 3160, "ĠMinnesota": 3161, "Ġcontributed": 3162, "ĠCharles": 3163, "Ġpercentage": 3164, "Ġtechnical": 3165, "ĠApp": 3166, "Ġassistant": 3167, "Ġinterests": 3168, "Ġimmediate": 3169, "38": 3170, "ĠTown": 3171, "Ġclosing": 3172, "ĠAnthony": 3173, "Ġsouthern": 3174, "ase": 3175, "ĠPutin": 3176, "ĠForce": 3177, "ba": 3178, "Ġrefused": 3179, "ĠStill": 3180, "ix": 3181, "ĠCol": 3182, "Ġmaterials": 3183, "Ġstructure": 3184, "Ġdriven": 3185, "Ġpatient": 3186, "Ġbroken": 3187, "Ġradio": 3188, "Ġscale": 3189, "Ġreplace": 3190, "Ġ39": 3191, "ĠLand": 3192, "Ġdeputy": 3193, "und": 3194, "Ġcolor": 3195, "OS": 3196, "Ġroads": 3197, "Ġcorruption": 3198, "ĠRose": 3199, "Ġemployee": 3200, "ĠWater": 3201, "Ġseats": 3202, "Ġwalked": 3203, "ec": 3204, "Ġcents": 3205, "Ġchain": 3206, "Ġpayment": 3207, "ĠAndroid": 3208, "eb": 3209, "Ġcommission": 3210, "Ġthrow": 3211, "Ġcount": 3212, "Ġaccident": 3213, "Ġexpensive": 3214, "ered": 3215, "ĠYes": 3216, "ĠLouis": 3217, "Ġstudies": 3218, "Ġinvestigating": 3219, "Ġcentury": 3220, "Ġdiscussion": 3221, "Ġinter": 3222, "DAQ": 3223, "ĠBefore": 3224, "Ġinitially": 3225, "*": 3226, "Ġinvestments": 3227, "Ġmulti": 3228, "Ġtight": 3229, "Ġconfident": 3230, "Ġcounter": 3231, "ĠQu": 3232, "Ġgovernments": 3233, "Ġarmed": 3234, "Ġsuit": 3235, "Ġrow": 3236, "Ġlocations": 3237, "Ġepisode": 3238, "itch": 3239, "Ġyounger": 3240, "Ġfestival": 3241, "Ġpitch": 3242, "ĠOF": 3243, "Ġtalked": 3244, "ca": 3245, "Ġprotests": 3246, "Ġtargets": 3247, "90": 3248, "Ġoriginally": 3249, "Ġsinger": 3250, "Ġjourney": 3251, "ug": 3252, "Ġapply": 3253, "Ġteacher": 3254, "Ġchances": 3255, "):": 3256, "Ġdeaths": 3257, "isation": 3258, "ĠStephen": 3259, "Ġcode": 3260, "ĠChampionship": 3261, "ĠJason": 3262, "ĠAT": 3263, "Ġaccept": 3264, "ĠSeries": 3265, "Ġvalues": 3266, "Ġbed": 3267, "ĠHarry": 3268, "Ġflat": 3269, "Ġtools": 3270, "Ġpublicly": 3271, "37": 3272, "Ġpointed": 3273, "ĠGolden": 3274, "ps": 3275, "Ġunable": 3276, "ants": 3277, "Ġestimate": 3278, "Ġwarm": 3279, "Ġbasic": 3280, "ern": 3281, "Ġraising": 3282, "ĠRelated": 3283, "Ġultimately": 3284, "Ġnorthern": 3285, "Ġplane": 3286, "ĠVice": 3287, "ĠRaj": 3288, "ĠJustin": 3289, "anc": 3290, "Ġbrings": 3291, "ĠArt": 3292, "OT": 3293, "Ġshift": 3294, "ĠBBC": 3295, "ĠSu": 3296, "BS": 3297, "Ġbag": 3298, "Ġdoctor": 3299, "Ġfill": 3300, "Ġdowntown": 3301, "Ġpossibility": 3302, "ĠAg": 3303, "Ġest": 3304, "44": 3305, "Ġstruggling": 3306, "Ġlinked": 3307, "Ġtickets": 3308, "ĠJay": 3309, "ĠCall": 3310, "Ġstands": 3311, "Ġwedding": 3312, "Ġresident": 3313, "eng": 3314, "Ġleads": 3315, "Ġadvance": 3316, "ĠAtlanta": 3317, "Ġtie": 3318, "Ġadvanced": 3319, "pt": 3320, "burg": 3321, "ĠEarlier": 3322, "ĠSw": 3323, "ĠZealand": 3324, "Ġexercise": 3325, "ĠAM": 3326, "Ġaffect": 3327, "Ġpossession": 3328, "Ġinvolving": 3329, "Ġ42": 3330, "Ġwriter": 3331, "ĠBeijing": 3332, "Ġdoctors": 3333, "Ġobviously": 3334, "Ġer": 3335, "ĠOlympic": 3336, "Ġ75": 3337, "ĠKhan": 3338, "ĠFort": 3339, "app": 3340, "like": 3341, "Ġsea": 3342, "ock": 3343, "Ġmix": 3344, "ĠIraq": 3345, "ĠMuslim": 3346, "ĠFinally": 3347, "Ġcontinuing": 3348, "Ġpr": 3349, "ĠKe": 3350, "ĠJoseph": 3351, "Ġexpects": 3352, "Ġinstitutions": 3353, "Ġconservative": 3354, "own": 3355, "ĠChairman": 3356, "Ġreturning": 3357, ".-": 3358, "Ġstood": 3359, "Ġvision": 3360, "ess": 3361, "Ġadults": 3362, "Ġyield": 3363, "Ġprove": 3364, "Ġorders": 3365, "Ġdream": 3366, "36": 3367, "related": 3368, "Ġsl": 3369, "Ġeverybody": 3370, "ui": 3371, "Ġrepresents": 3372, "Ġdiscussed": 3373, "Ġbecomes": 3374, "Ġvillage": 3375, "CC": 3376, "Ġnegotiations": 3377, "ĠPhiladelphia": 3378, "Ġcelebrate": 3379, "Ġfarm": 3380, "Ã§": 3381, "Ġregistered": 3382, "ĠGovernor": 3383, "OL": 3384, "ĠMon": 3385, "Ġfiling": 3386, "04": 3387, "SE": 3388, "ĠAssembly": 3389, "Ġactress": 3390, "Ġsi": 3391, "Ġthank": 3392, "Ġheading": 3393, "ĠWho": 3394, "Ġfamous": 3395, "Ġconsecutive": 3396, "Ġmarriage": 3397, "ette": 3398, "NAS": 3399, "acks": 3400, "ĠPlease": 3401, "ĠDiego": 3402, "Ġbaseball": 3403, "ĠMoore": 3404, "Ġties": 3405, "Ġcarrying": 3406, "que": 3407, "Ġturning": 3408, "ĠMcC": 3409, "ĠKen": 3410, "OR": 3411, "ĠStock": 3412, "Ġbuildings": 3413, "49": 3414, "ĠVan": 3415, "39": 3416, "ĠSeattle": 3417, "Ġwild": 3418, "Ġcrew": 3419, "Ġroute": 3420, "ĠTime": 3421, "Ġtonight": 3422, "Ġmoments": 3423, "Ġvideos": 3424, "Ġinternal": 3425, "ĠLiverpool": 3426, "port": 3427, "Ġchair": 3428, "Ġrival": 3429, "ĠScotland": 3430, "round": 3431, "ith": 3432, "Ġbreaking": 3433, "Ġvoting": 3434, "ically": 3435, "Ġproducer": 3436, "ĠLove": 3437, "Ġremove": 3438, "PA": 3439, "Ġasset": 3440, "Ġrequires": 3441, "Ġsigning": 3442, "ages": 3443, "Ġimpressive": 3444, "ĠIrish": 3445, "Ġauthority": 3446, "Ġruled": 3447, "Ġaimed": 3448, "Ġcaptain": 3449, "AG": 3450, "Ġplants": 3451, "ĠAnderson": 3452, "ĠSpanish": 3453, "Ġbanking": 3454, "Ġthreats": 3455, "Ġsuspended": 3456, "Ġtests": 3457, "Ġreligious": 3458, "Ġelectric": 3459, "ĠREAD": 3460, "Ġstrategic": 3461, "Ġsplit": 3462, "ex": 3463, "Ġpractices": 3464, "ĠIsraeli": 3465, "ĠArabia": 3466, "ĠMoscow": 3467, "Ġfranchise": 3468, "Ġcustody": 3469, "ĠOld": 3470, "Ġrequirements": 3471, "Ġquarterly": 3472, "Ġcomfortable": 3473, "Ġcrimes": 3474, "Ġheaded": 3475, "Ġnewsletter": 3476, "Ġanimal": 3477, "Ġregulations": 3478, "long": 3479, "ĠCNN": 3480, "Ġassists": 3481, "Ġshopping": 3482, "ĠGov": 3483, "ĠSecurities": 3484, "Ġassistance": 3485, "Ġnor": 3486, "Ġrelatively": 3487, "Ġincreases": 3488, "Ġgenerally": 3489, "Ġ55": 3490, "Ġgained": 3491, "Ġ41": 3492, "Ġpictures": 3493, "gan": 3494, "Ġpop": 3495, "Ġupdates": 3496, "ĠRepublic": 3497, "Ġrebounds": 3498, "ĠPatrick": 3499, "Ġrelief": 3500, "Ġacting": 3501, "ĠFestival": 3502, "Ġ2006": 3503, "Ġboss": 3504, "Ġtypes": 3505, "65": 3506, "ĠYet": 3507, "Ġpurpose": 3508, "ning": 3509, "Ġmatters": 3510, "Ġcompete": 3511, "ball": 3512, "ĠRam": 3513, "Ġsw": 3514, "ĠFollowing": 3515, "ĠBush": 3516, "Ġtroops": 3517, "Ġsupposed": 3518, "Ġfreedom": 3519, "Ġfeatured": 3520, "Ġstorage": 3521, "ĠInformation": 3522, "ĠHong": 3523, "Ġgolf": 3524, "Ġagents": 3525, "Ġfraud": 3526, "Ġminimum": 3527, "Ġartists": 3528, "Ġeat": 3529, "high": 3530, "ĠFormer": 3531, "ĠKong": 3532, "ĠJosh": 3533, "ĠDelhi": 3534, "Ġshowers": 3535, "ĠAcademy": 3536, "Ġapartment": 3537, "Ġvan": 3538, "Ġfish": 3539, "oe": 3540, "Ġfilms": 3541, "ĠBo": 3542, "Ġedge": 3543, "Ġpossibly": 3544, "Ġtweet": 3545, "09": 3546, "Ġresolution": 3547, "jo": 3548, "Ġkill": 3549, "Ġ44": 3550, "Ġcell": 3551, "Ġscheme": 3552, "Ġth": 3553, "Ġbonds": 3554, "Ġentry": 3555, "Ġsecret": 3556, "Ġ43": 3557, "Ġending": 3558, "Ġweren": 3559, "ĠCredit": 3560, "ĠLive": 3561, "Ġretired": 3562, "Ġmachine": 3563, "Ġsummit": 3564, "Ġsharing": 3565, "Ġacquired": 3566, "Ġera": 3567, "Ġwear": 3568, "ical": 3569, "07": 3570, "Ġexciting": 3571, "li": 3572, "BC": 3573, "ĠSocial": 3574, "Ġhistoric": 3575, "ĠChe": 3576, "ĠLewis": 3577, "ira": 3578, "Ġstolen": 3579, "ĠSpeaking": 3580, "Ġsleep": 3581, "Ġspokeswoman": 3582, "week": 3583, "Ġpurchased": 3584, "Ġimportance": 3585, "EC": 3586, "Ġends": 3587, "Ġdress": 3588, "Ġparliament": 3589, "ĠCruz": 3590, "Ġcards": 3591, "hi": 3592, "ĠEmail": 3593, "Ġrepresent": 3594, "Ġbrands": 3595, "ĠSenior": 3596, "Ġparticipants": 3597, "Ġfly": 3598, "Ġidentity": 3599, "ĠHam": 3600, "ĠSky": 3601, "ĳ": 3602, "SA": 3603, "Ġpromised": 3604, "Ġtrouble": 3605, "Ġsuffering": 3606, "Ġleaves": 3607, "Ġsuggest": 3608, "Sh": 3609, "Ġbusy": 3610, "Ġproperties": 3611, "Ġworldwide": 3612, "Ġcloud": 3613, "ĠSEC": 3614, "Ġclosely": 3615, "Ġmanage": 3616, "Ġnumerous": 3617, "Ġbackground": 3618, "ĠExpress": 3619, "Ġ65": 3620, "ĠTony": 3621, "ĠMadrid": 3622, "ev": 3623, "der": 3624, "Ġsignificantly": 3625, "Ġalternative": 3626, "Ġship": 3627, "head": 3628, "ators": 3629, "Ġdinner": 3630, "ax": 3631, "SC": 3632, "Ġcriticism": 3633, "ĠMah": 3634, "ĠMin": 3635, "rie": 3636, "ĠTour": 3637, "Ġbench": 3638, "Ġadds": 3639, "Ġseriously": 3640, "star": 3641, "ĠJournal": 3642, "ĠDi": 3643, "ali": 3644, "Ġsentence": 3645, "ĠSeveral": 3646, "Ġmayor": 3647, "ati": 3648, "Ġsuggests": 3649, "Ġbehavior": 3650, "Ġstronger": 3651, "ĠFood": 3652, "Ġclient": 3653, "not": 3654, "ĠPrice": 3655, "Ġtargeted": 3656, "ĠSingh": 3657, "ĠNetwork": 3658, "Ġprosecutors": 3659, "Ġdirected": 3660, "ĠDemocrat": 3661, "bl": 3662, "ues": 3663, "ĠFamily": 3664, "Ġconnected": 3665, "ĠChampions": 3666, "Ġroughly": 3667, "Ġabsolutely": 3668, "08": 3669, "Ġpassengers": 3670, "Ã¶": 3671, "ĠSpecial": 3672, "Ġcoast": 3673, "Ġcomplaint": 3674, "Ġ400": 3675, "ĠEm": 3676, "ves": 3677, "Ġdogs": 3678, "Ġhandle": 3679, "Ġotherwise": 3680, "Ġsees": 3681, "Ġticket": 3682, "ĠAward": 3683, "All": 3684, "Ġtask": 3685, "Ġsongs": 3686, "ĠAmong": 3687, "Ġdedicated": 3688, "Ġsteel": 3689, "looking": 3690, "Ġshortly": 3691, "Ġtackle": 3692, "ative": 3693, "Ġminor": 3694, "Ã¢": 3695, "Ġprovider": 3696, "vers": 3697, "use": 3698, "ives": 3699, "Ġtypically": 3700, "Ġarms": 3701, "ĠAnt": 3702, "ĠIS": 3703, "Ġjump": 3704, "ĠÂ©": 3705, "47": 3706, "aff": 3707, "Ġmonthly": 3708, "ĠMicrosoft": 3709, "ĠCBS": 3710, "Ġthreatened": 3711, "Ġhonor": 3712, "ĠMo": 3713, "42": 3714, "Ġinning": 3715, "Ġpool": 3716, "Ġhealthcare": 3717, "ĠStory": 3718, "ĠTennessee": 3719, "Ġpromote": 3720, "EL": 3721, "Ġemotional": 3722, "Ġpe": 3723, "Ġfactor": 3724, "Ġinvestigators": 3725, "Ľ": 3726, "ĠBack": 3727, "ĠProject": 3728, "Ġcu": 3729, "side": 3730, "Ġmessages": 3731, "TH": 3732, "eg": 3733, "Ġexperiences": 3734, "Ġcausing": 3735, "Ġjoining": 3736, "Ġpackage": 3737, "Ġbodies": 3738, "Ġlots": 3739, "ĠHarris": 3740, "Ġcl": 3741, "ĠInternet": 3742, "free": 3743, "Ġperformed": 3744, "Ġpieces": 3745, "buy": 3746, "Ġcaption": 3747, "Ġweb": 3748, "Ġcontracts": 3749, "At": 3750, "Ġattempted": 3751, "Ġunlikely": 3752, "Ġclick": 3753, "Ġinvest": 3754, "IM": 3755, "ĠView": 3756, "Ġneighborhood": 3757, "Ġring": 3758, "ĠFour": 3759, "ail": 3760, "46": 3761, "One": 3762, "Ġnative": 3763, "CH": 3764, "OM": 3765, "Ġalcohol": 3766, "ĠVal": 3767, "Ġcharacters": 3768, "ĠPat": 3769, "Ġpoliticians": 3770, "ĠMag": 3771, "Ġbegins": 3772, "ĠAk": 3773, "Ġlos": 3774, "Ġpersonnel": 3775, "Ġenjoyed": 3776, "ĠTechnology": 3777, "Ġsun": 3778, "ĠIT": 3779, "Ġdocument": 3780, "Ġdeficit": 3781, "Ġcoalition": 3782, "Ġmemory": 3783, "Ġpushing": 3784, "any": 3785, "ified": 3786, "Ġfounder": 3787, "Ġ2000": 3788, "2017": 3789, "Ġvisited": 3790, "ĠThough": 3791, "ph": 3792, "Ġsoft": 3793, "Ġflag": 3794, "Ġmom": 3795, "inch": 3796, "ĠSamsung": 3797, "Ġapps": 3798, "Ġtouchdown": 3799, "ĠCare": 3800, "ĠMrs": 3801, "Ġredistributed": 3802, "Ġencourage": 3803, "ched": 3804, "Ġtend": 3805, "Ġregions": 3806, "pp": 3807, "IP": 3808, "br": 3809, "ush": 3810, "Ġargued": 3811, "Ġjunior": 3812, "BA": 3813, "Ġsevere": 3814, "ĠNIGHT": 3815, "Ġdef": 3816, "Ġsurrounding": 3817, "48": 3818, "Ġengine": 3819, "Ġfilled": 3820, "Ġseventh": 3821, "Ġbattery": 3822, "ĠAllen": 3823, "Ġguidance": 3824, "Ġroll": 3825, "Ġrural": 3826, "Ġexpert": 3827, "Ġconvicted": 3828, "Ġlikes": 3829, "ĠRo": 3830, "Ġgrown": 3831, "Ġretirement": 3832, "Ġintended": 3833, "Ġmis": 3834, "Ġarmy": 3835, "Ġdance": 3836, "ĠThank": 3837, "Ġent": 3838, "Ġoutlook": 3839, "Ġpara": 3840, "Ġdry": 3841, "ĠTO": 3842, "era": 3843, "Ġwaste": 3844, "Ġfaster": 3845, "ĠEagles": 3846, "TA": 3847, "ĠFrank": 3848, "Ã": 3849, "LE": 3850, "ura": 3851, "ko": 3852, "ao": 3853, "Ġdistribution": 3854, "Ġimprovement": 3855, "Ġplayoff": 3856, "Ġacquisition": 3857, "ĠCH": 3858, "Ġtomorrow": 3859, "Ġstruggle": 3860, "ĠHuman": 3861, "Ġnewly": 3862, "oon": 3863, "ĠNe": 3864, "con": 3865, "sc": 3866, "Ġunless": 3867, "Ġtransition": 3868, "ten": 3869, "ĠInter": 3870, "Ġequal": 3871, "Ġrec": 3872, "Ġappointed": 3873, "Ġwake": 3874, "ĠEarth": 3875, "ose": 3876, "ĠEastern": 3877, "Ġsoldiers": 3878, "ĠParliament": 3879, "Ġsets": 3880, "Ġattempts": 3881, "ĠIllinois": 3882, "Ġrevenues": 3883, "ĠWil": 3884, "Ġheads": 3885, "Ġprepare": 3886, "Ġpriority": 3887, "PS": 3888, "ĠJo": 3889, "ĠNBC": 3890, "Ġtherefore": 3891, "yn": 3892, "Ġinitiative": 3893, "ct": 3894, "Ġcoffee": 3895, "ĠFair": 3896, "43": 3897, "den": 3898, "form": 3899, "ova": 3900, "Ġappropriate": 3901, "ĠPlay": 3902, "Ġaccepted": 3903, "Ġcreative": 3904, "Ġfollows": 3905, "Ġrescue": 3906, "Ġtree": 3907, "With": 3908, "ĠNetflix": 3909, "ĠFootball": 3910, "Ġsurprised": 3911, "Ġlowest": 3912, "800": 3913, "amp": 3914, "Ġworried": 3915, "mar": 3916, "ran": 3917, "Ġvisiting": 3918, "Ġselected": 3919, "ĠMusic": 3920, "ĠAnn": 3921, "Ġexplain": 3922, "ging": 3923, "Ġwidely": 3924, "Ġsquare": 3925, "Ġtrends": 3926, "Ġimproving": 3927, "ĠHead": 3928, "ĠQueen": 3929, "ĠSociety": 3930, "Ġcutting": 3931, "ĠGOP": 3932, "03": 3933, "',": 3934, "ET": 3935, "ĠDrive": 3936, "oll": 3937, "ato": 3938, "ĠSea": 3939, "Ġjury": 3940, "ĠRights": 3941, "Ġinvestor": 3942, "ĠABC": 3943, "Ġtool": 3944, "ĠAre": 3945, "Ġrejected": 3946, "Ġemerging": 3947, "Ġcounts": 3948, "Ġnations": 3949, "Ġfalse": 3950, "Ġtreat": 3951, "va": 3952, "Ġweak": 3953, "ĠHighway": 3954, "down": 3955, "Ġstruggled": 3956, "ĠMP": 3957, "Ġguests": 3958, "Ġgender": 3959, "Ġhouses": 3960, "rit": 3961, "ĠWild": 3962, "Ġstreak": 3963, "uc": 3964, "ĠReserve": 3965, "ĠRatings": 3966, "alt": 3967, "Ġgreatest": 3968, "Ġlawyers": 3969, "Ġreaching": 3970, "Ġtemperatures": 3971, "To": 3972, "Ġoutstanding": 3973, "Ġpasses": 3974, "Ġfaith": 3975, "inc": 3976, "Ġcr": 3977, "Ġinformed": 3978, "oz": 3979, "Ġtrees": 3980, "Ġsending": 3981, "Ġ150": 3982, "bo": 3983, "Ġwine": 3984, "ros": 3985, "Ġsuspected": 3986, "Ġrepeatedly": 3987, "Ġhat": 3988, "Ġshape": 3989, "ĠWh": 3990, "Ġassist": 3991, "Ġstress": 3992, "Ġfeed": 3993, "ark": 3994, "ored": 3995, "Ġwatched": 3996, "Ġincredible": 3997, "cl": 3998, "nt": 3999, "Ġentertainment": 4000, "ih": 4001, "Ġbeauty": 4002, "Ġbi": 4003, "ĠLocal": 4004, "Ġsat": 4005, "41": 4006, "Ġbroad": 4007, "Ġheavily": 4008, "Ġengaged": 4009, "Ġspecifically": 4010, "ĠMen": 4011, "ĠRoss": 4012, "Ġ2005": 4013, "ST": 4014, "95": 4015, "Ġdownload": 4016, "400": 4017, "Ġsentenced": 4018, "ĠCatholic": 4019, "ĠOklahoma": 4020, "Ġthrew": 4021, "Ġworry": 4022, "Ġimp": 4023, "Ġdrove": 4024, "Ġcolleagues": 4025, "Ġagenda": 4026, "64": 4027, "ĠEach": 4028, "Ġfee": 4029, "New": 4030, "ium": 4031, "Ġspokesperson": 4032, "Ġbills": 4033, "Ġ47": 4034, "ĠAfghanistan": 4035, "Ġinvited": 4036, "ĠYouTube": 4037, "Ġanniversary": 4038, "Ġdozen": 4039, "ram": 4040, "ĠOnly": 4041, "Ġemployment": 4042, "Getty": 4043, "Ġgap": 4044, "Ġsweet": 4045, "ĠLittle": 4046, "Ġinf": 4047, "ying": 4048, "Ġglass": 4049, "Ġclasses": 4050, "Ġcoal": 4051, "ĠSub": 4052, "Ġduty": 4053, "CA": 4054, "Ġcoaches": 4055, "Â": 4056, "anna": 4057, "ĠSk": 4058, "Ġ46": 4059, "ison": 4060, "ille": 4061, "ĠST": 4062, "ric": 4063, "Ġparticipate": 4064, "Ġequ": 4065, "Ġrich": 4066, "Ġrespectively": 4067, "Ġexpenses": 4068, "Ġcombination": 4069, "right": 4070, "Ġshareholders": 4071, "Ġturns": 4072, "Ġearn": 4073, "Ġ51": 4074, "ured": 4075, "Ġdrink": 4076, "ĠKar": 4077, "ĠShares": 4078, "ĠMid": 4079, "ĠGetty": 4080, "Ġbridge": 4081, "lo": 4082, "Ġinspired": 4083, "Ġsurface": 4084, "Ġgift": 4085, "ence": 4086, "Ġchallenging": 4087, "Ġoffices": 4088, "Ġsuspects": 4089, "ĠFinance": 4090, "Ġab": 4091, "bound": 4092, "Ġmomentum": 4093, "Ġbacked": 4094, "Ġparent": 4095, "Ġcrucial": 4096, "ave": 4097, "Ġdealing": 4098, "Ġregulatory": 4099, "Ġapparently": 4100, "ĠMat": 4101, "Ġapart": 4102, "Ġport": 4103, "ole": 4104, "Ġbeach": 4105, "Ġcultural": 4106, "Ġinstitutional": 4107, "Ġbeating": 4108, "ĠIowa": 4109, "ĠAli": 4110, "67": 4111, "Ġje": 4112, "ays": 4113, "Ġweekly": 4114, "Ġbirthday": 4115, "Ġpipeline": 4116, "Ġknee": 4117, "Ġsolar": 4118, "ĠPe": 4119, "Ġcategory": 4120, "ĠArea": 4121, "ky": 4122, "ures": 4123, "06": 4124, "ĠBall": 4125, "Ġsemi": 4126, "ĠHamilton": 4127, "hip": 4128, "ĠPh": 4129, "ĠNext": 4130, "Ġathletes": 4131, "ii": 4132, "Ġmovies": 4133, "han": 4134, "net": 4135, "Ġplastic": 4136, "Ġbehalf": 4137, "gen": 4138, "Ġfindings": 4139, "Ġstretch": 4140, "ĠSa": 4141, "Ġofficially": 4142, "ĠSarah": 4143, "Ġprivacy": 4144, "ĠMad": 4145, "Ġnone": 4146, "gh": 4147, "On": 4148, "Ġdrama": 4149, "ĠFl": 4150, "ika": 4151, "ĠArsenal": 4152, "Ġviolent": 4153, "UN": 4154, "called": 4155, "59": 4156, "Ġhate": 4157, "Ġrelationships": 4158, "Ġgranted": 4159, "ĠJon": 4160, "Ġlisten": 4161, "season": 4162, "Ġfewer": 4163, "GA": 4164, "ĠLabour": 4165, "Ġremarks": 4166, "ĠJonathan": 4167, "ĠRos": 4168, "sey": 4169, "ĠOntario": 4170, "ĠThompson": 4171, "ĠNight": 4172, "Ġranked": 4173, "ĠUkraine": 4174, "Ġimmigrants": 4175, "Ġdegrees": 4176, "ĠGe": 4177, "Ġlabor": 4178, "umb": 4179, "ĠYORK": 4180, "Ġallies": 4181, "sp": 4182, "hed": 4183, "sw": 4184, "Ġtariffs": 4185, "SP": 4186, "Ġclassic": 4187, "Ġawards": 4188, "ents": 4189, "Ġfix": 4190, "Ġsoccer": 4191, "Ġconcert": 4192, "ust": 4193, "Ġadult": 4194, "Ġoutput": 4195, "Ġmanaging": 4196, "02": 4197, "Ġpromise": 4198, "Ġawareness": 4199, "Ġgross": 4200, "Ġentering": 4201, "Ġpo": 4202, "oj": 4203, "Ġmetal": 4204, "Ġexit": 4205, "Ġexcellent": 4206, "Ġclubs": 4207, "hold": 4208, "Ġreplaced": 4209, "ĠClass": 4210, "Ġscientists": 4211, "Ġprimarily": 4212, "ĠMer": 4213, "Ã£o": 4214, "Ġcircumstances": 4215, "ades": 4216, "Ġsupplies": 4217, "aker": 4218, "ĠSand": 4219, "Ġscandal": 4220, "Ġsettlement": 4221, "ĠWisconsin": 4222, "ĠWarriors": 4223, "ĠAustin": 4224, "Ġjournalists": 4225, "ening": 4226, "Ġreflect": 4227, "ĠBuy": 4228, "ĠAwards": 4229, "Ġselection": 4230, "ĠBel": 4231, "bury": 4232, "Ġtechnologies": 4233, "%,": 4234, "ime": 4235, "ĠÄ": 4236, "ĠAdministration": 4237, "Ġchannel": 4238, "Star": 4239, "Ġtransport": 4240, "Ġawarded": 4241, "ena": 4242, "Ġmotor": 4243, "orn": 4244, "kin": 4245, "Ġfeaturing": 4246, "Ġphones": 4247, "ĠAND": 4248, "Ġrelevant": 4249, "ĠSee": 4250, "Ġwinners": 4251, "Ġdad": 4252, "ĠSource": 4253, "ĠCheck": 4254, "aut": 4255, "ĠFar": 4256, "Ġopponents": 4257, "Ġoutcome": 4258, "Ġdoors": 4259, "Ġsuicide": 4260, "ima": 4261, "Ġjumped": 4262, "Ġperspective": 4263, "Ġtransportation": 4264, "Ġthinks": 4265, "ĠMor": 4266, "Ġdeadline": 4267, "Ġ53": 4268, "ĠDeputy": 4269, "ery": 4270, "Ġdetailed": 4271, "uch": 4272, "ĠBur": 4273, "Ġtrades": 4274, "ĠGreg": 4275, "Ġzero": 4276, "erson": 4277, "ĠChildren": 4278, "Ġdu": 4279, "66": 4280, "Ġmixed": 4281, "ĠBarack": 4282, "54": 4283, "Ġterritory": 4284, "Ġac": 4285, "Ġconcept": 4286, "ĠAdd": 4287, "Ġourselves": 4288, "Ġreaction": 4289, "ĠSydney": 4290, "ink": 4291, "Ġconsistent": 4292, "Ġboat": 4293, "room": 4294, "Ġdozens": 4295, "Ġeffectively": 4296, "but": 4297, "Ġmotion": 4298, "Ġalive": 4299, "ĠKey": 4300, "weight": 4301, "Ġexports": 4302, "Ġoperate": 4303, "Ġregime": 4304, "ĠAuthority": 4305, "och": 4306, "ĠCR": 4307, "leg": 4308, "Ġforget": 4309, "American": 4310, "bs": 4311, "Ġthoughts": 4312, "ĠSign": 4313, "ĠPatriots": 4314, "Ġbrief": 4315, "ĠOregon": 4316, "ĠBal": 4317, "Ġmine": 4318, "Ġciting": 4319, "Ġmagazine": 4320, "more": 4321, "ERS": 4322, "ĠBer": 4323, "ua": 4324, "ox": 4325, "ĠMain": 4326, "Ġinstance": 4327, "tr": 4328, "Ġrestaurants": 4329, "ora": 4330, "Ġharassment": 4331, "\",\"": 4332, "Ł": 4333, "Ġsilver": 4334, "ĠMueller": 4335, "ĠSenator": 4336, "ĠEvery": 4337, "Ġfootage": 4338, "ms": 4339, "Ġopposed": 4340, "ĠLink": 4341, "Ġver": 4342, "Ġpleased": 4343, "ame": 4344, "ending": 4345, "Ġrivals": 4346, "ida": 4347, "ike": 4348, "ta": 4349, "ĠCook": 4350, "Ġheadquarters": 4351, "ear": 4352, "Ġaggressive": 4353, "Ġcourts": 4354, "ĠMuseum": 4355, "Ġim": 4356, "ĠHoldings": 4357, "Ġcommunication": 4358, "Ġphase": 4359, "yl": 4360, "Ġpowers": 4361, "Ġproved": 4362, "Ġcarbon": 4363, "Ġaside": 4364, "ĠOlympics": 4365, "Ġgathered": 4366, "ĠPennsylvania": 4367, "Ġsmartphone": 4368, "ĠMet": 4369, "ĠHurricane": 4370, "Ġprotected": 4371, "Ġcommunications": 4372, "Ġemerged": 4373, "Ġaim": 4374, "Ġstable": 4375, "ides": 4376, "GB": 4377, "Ġentirely": 4378, "Ġmissile": 4379, "ĠGen": 4380, "Ġunclear": 4381, "Ġelectricity": 4382, "ology": 4383, "away": 4384, "Ġlicense": 4385, "ĠPittsburgh": 4386, "Ġcameras": 4387, "Ġmusical": 4388, "Ġmanagers": 4389, "57": 4390, "Ġscores": 4391, "Ġprofile": 4392, "hel": 4393, "¼": 4394, "Ġshouldn": 4395, "RA": 4396, ");": 4397, "Ġpermanent": 4398, "ome": 4399, "Ġet": 4400, "Ġmar": 4401, "Ġfavor": 4402, "Ġmaker": 4403, "Ġdiscussions": 4404, "ory": 4405, "Ġsharp": 4406, "Ġpleaded": 4407, "Ġpassenger": 4408, "quarter": 4409, "Ġdem": 4410, "Ġversus": 4411, "Ġmainly": 4412, "Ġeighth": 4413, "ĠAirport": 4414, "ĠCross": 4415, "million": 4416, "ĠNas": 4417, "Ġcited": 4418, "56": 4419, "Ġyes": 4420, "ĠBelow": 4421, "arn": 4422, "ĠTurkish": 4423, "ĠSl": 4424, "Ġstepped": 4425, "Ġproducers": 4426, "Ġovernight": 4427, "Ġsounds": 4428, "52": 4429, "Ġ64": 4430, "Ġ54": 4431, "58": 4432, "ĠClark": 4433, "ĠRick": 4434, "Ġgr": 4435, "ĠMont": 4436, "Ġbeer": 4437, "une": 4438, "Ġreporter": 4439, "Ġcharity": 4440, "Ġeating": 4441, "Ġextend": 4442, "Ġguess": 4443, "NA": 4444, "Ġhedge": 4445, "Ġencouraged": 4446, "owned": 4447, "ĠMel": 4448, "ĠKentucky": 4449, "ace": 4450, "Ġlineup": 4451, "Ġhosts": 4452, "Ġcapable": 4453, "PR": 4454, "ĠArts": 4455, "Ġcontroversial": 4456, "Ġhosted": 4457, "ries": 4458, "Ġroster": 4459, "Ġfixed": 4460, "ĠWalker": 4461, "ged": 4462, "Ġdisaster": 4463, "Ġdispute": 4464, "ĠDenver": 4465, "ĠTrade": 4466, "ute": 4467, "ese": 4468, "cy": 4469, "Ġgrant": 4470, "ĠMax": 4471, "Ġdistance": 4472, "isc": 4473, "Ġeditor": 4474, "ĠDave": 4475, "Ġperformances": 4476, "Ġlay": 4477, "Ġvulnerable": 4478, "ĠMurray": 4479, "ĠâĤ¬": 4480, "Ġmining": 4481, "Ġ2004": 4482, "level": 4483, "ability": 4484, "Ġauto": 4485, "Ġfake": 4486, "Ġattacked": 4487, "ona": 4488, "ups": 4489, "ened": 4490, "Ġfallen": 4491, "Ġstations": 4492, "ĠContact": 4493, "itz": 4494, "Ġincidents": 4495, "Ġcomplaints": 4496, "Ġoperates": 4497, "Ġrefugees": 4498, "Ġessential": 4499, "ĠTest": 4500, "Ġdemands": 4501, "Ġroles": 4502, "yr": 4503, "Ġacts": 4504, "Ġusual": 4505, "ring": 4506, "Ġhanded": 4507, "ĠMatthew": 4508, "hour": 4509, "Ġindustries": 4510, "Ġshoot": 4511, "ĠAuthorities": 4512, "Ġprobe": 4513, "ĠUtah": 4514, "ĠRBI": 4515, "ĠAD": 4516, "Ġprospect": 4517, "outs": 4518, "ĠUber": 4519, "Ġbright": 4520, "Ġmention": 4521, "Ġsavings": 4522, "ĠMiss": 4523, "ONDON": 4524, "Ġ1990": 4525, "arm": 4526, "ĠTen": 4527, "These": 4528, "Ġexplains": 4529, "minute": 4530, "85": 4531, "Ġmaximum": 4532, "Ġro": 4533, "Ġrookie": 4534, "Ġstudio": 4535, "ĠCam": 4536, "ĠGal": 4537, "Ġdefend": 4538, "hand": 4539, "53": 4540, "ĠOil": 4541, "Ġserves": 4542, "Ġsn": 4543, "ios": 4544, "ĠDefense": 4545, "AB": 4546, "Ġhired": 4547, "Ġsupports": 4548, "Ġpremium": 4549, "ef": 4550, "Ġfailing": 4551, "ĠIndiana": 4552, "Ġexp": 4553, "Ġobjective": 4554, "Ġaffordable": 4555, "ĠCom": 4556, "ĠThanks": 4557, "Ġanywhere": 4558, "Ġconfirm": 4559, "ited": 4560, "Ġrepresenting": 4561, "Ġwitness": 4562, "69": 4563, "Ġclaiming": 4564, "Ġviolation": 4565, "Ġhistorical": 4566, "med": 4567, "Ġpreparing": 4568, "ĠTech": 4569, "Ġposts": 4570, "OC": 4571, "ĠGraham": 4572, "ĠGl": 4573, "ĠLions": 4574, "ales": 4575, "ĠID": 4576, "Ġcorrect": 4577, "ĠAntonio": 4578, "Ġadvertising": 4579, "Ġeastern": 4580, "OW": 4581, "Ġholdings": 4582, "Ġpolls": 4583, "ĠSH": 4584, "Ġexecutives": 4585, "ĠJewish": 4586, "ĠGary": 4587, "Ġprize": 4588, "ĠCommissioner": 4589, "Ġcells": 4590, "ify": 4591, "Ġlunch": 4592, "Ġdemocracy": 4593, "ĠEr": 4594, "Ġregularly": 4595, "Ġresulted": 4596, "ĠAve": 4597, "ĠPartners": 4598, "Ġrewritten": 4599, "Ġlo": 4600, "Ġcooperation": 4601, "ĠGulf": 4602, "Ġsmoke": 4603, "ĠMemorial": 4604, "Ġwave": 4605, "Ġfears": 4606, "Ġkid": 4607, "ĠGiants": 4608, "Ġrecovered": 4609, "row": 4610, "ĠRadio": 4611, "ĠBarcelona": 4612, "Ġwonderful": 4613, "ĠDow": 4614, "Ġstream": 4615, "ĠSimon": 4616, "Ġdetail": 4617, "Ġvolunteers": 4618, "ĠInd": 4619, "Ġforms": 4620, "mann": 4621, "ĠRay": 4622, "oor": 4623, "ĠTake": 4624, "Ġrepresented": 4625, "het": 4626, "Ġblow": 4627, "aged": 4628, "RE": 4629, "ĠMissouri": 4630, "Ġcovering": 4631, "Ġprofits": 4632, "Ġconcluded": 4633, "Ġthus": 4634, "ĠColumbia": 4635, "ode": 4636, "ĠZimbabwe": 4637, "Ġdisclosed": 4638, "Ġlifted": 4639, "ĠSean": 4640, "ĠHarvey": 4641, "ĠPlus": 4642, "ces": 4643, "ĠGreece": 4644, "ĠLady": 4645, "Ġdelay": 4646, "Ġkitchen": 4647, "ĠIndex": 4648, "Ġbear": 4649, "Ġputs": 4650, "new": 4651, "88": 4652, "ĠAsh": 4653, "Å¡": 4654, "Ġperforming": 4655, "law": 4656, "ĠPart": 4657, "Ġindicated": 4658, "Ġannounce": 4659, "Ġcompensation": 4660, "Ġka": 4661, "ĠScience": 4662, "ris": 4663, "Ġrecommendations": 4664, "ĠSecond": 4665, "Ġlights": 4666, "Ġtemporary": 4667, "urs": 4668, "Ġwestern": 4669, "stone": 4670, "68": 4671, "ĠDisney": 4672, "Ġplayoffs": 4673, "Ġjudges": 4674, "Ġengineering": 4675, "ĠPen": 4676, "ĠPal": 4677, "Ġobvious": 4678, "ĠBridge": 4679, "ĠEnd": 4680, "ĠArab": 4681, "Ġexcept": 4682, "Ġhole": 4683, "class": 4684, "Ġcauses": 4685, "Ġconnect": 4686, "ĠAI": 4687, "An": 4688, "Ġchose": 4689, "ĠElizabeth": 4690, "min": 4691, "Ġproper": 4692, "ĠNHL": 4693, "Ġraces": 4694, "Ġinnovation": 4695, "Ġsugar": 4696, "600": 4697, "ĠModi": 4698, "illa": 4699, "Ġtrillion": 4700, "ĠSar": 4701, "ĠAffairs": 4702, "Ġimpossible": 4703, "Ġguide": 4704, "Ġcaptured": 4705, "ĠSales": 4706, "Ġspecies": 4707, "51": 4708, "Ġar": 4709, "Ġmaster": 4710, "Ġstayed": 4711, "iro": 4712, "ĠEconomic": 4713, "Ġvast": 4714, "ili": 4715, "Ġpet": 4716, "ye": 4717, "77": 4718, "Ġkeeps": 4719, "ĠPhil": 4720, "ĠEPS": 4721, "ĠRegional": 4722, "Ġsectors": 4723, "Ġdesire": 4724, "ĠStanley": 4725, "¾": 4726, "Ġunknown": 4727, "Ġpot": 4728, "ĠPR": 4729, "Ġknowing": 4730, "Ġflying": 4731, "ĠTreasury": 4732, "iers": 4733, "enn": 4734, "ably": 4735, "Ġsick": 4736, "Ġmanner": 4737, "Ġmanufacturers": 4738, "Ġchampions": 4739, "gy": 4740, "Part": 4741, "ister": 4742, "ĠMountain": 4743, "Ġimagine": 4744, "Ġportion": 4745, "ĠCamp": 4746, "Ġchemical": 4747, "ible": 4748, "ĠAnaly": 4749, "ĠBureau": 4750, "Ġpm": 4751, "Ġupdated": 4752, "Ġetc": 4753, "ĠField": 4754, "iles": 4755, "Ġobtained": 4756, "Ġstick": 4757, "Ġcat": 4758, "har": 4759, "Ġmarked": 4760, "Ġmedium": 4761, "ĠDes": 4762, "People": 4763, "Ġwealth": 4764, "ores": 4765, "ĠBaltimore": 4766, "Ġtip": 4767, "Ġdismissed": 4768, "ĠVictoria": 4769, "ĠBrad": 4770, "Ch": 4771, "Ġ56": 4772, "Ġstadium": 4773, "eth": 4774, "Ġthunder": 4775, "Ġtested": 4776, "Ġdrawn": 4777, "Ġcounsel": 4778, "ld": 4779, "Ġspirit": 4780, "uss": 4781, "Ġtheme": 4782, "my": 4783, "Ġnecessarily": 4784, "Ġelements": 4785, "Ġcollected": 4786, "ĠRes": 4787, "ĠMaryland": 4788, "ĠEnter": 4789, "Ġfounded": 4790, "ae": 4791, "Ġpilot": 4792, "Ġshoulder": 4793, "PC": 4794, "Ġargument": 4795, "Ġyen": 4796, "Ġreceiver": 4797, "Ġharm": 4798, "ĠET": 4799, "Ġprotesters": 4800, "Ġ72": 4801, "ĠAaron": 4802, "Ġed": 4803, "Ġexpecting": 4804, "\":\"": 4805, "Ġbike": 4806, "Äĩ": 4807, "Ġluxury": 4808, "half": 4809, "ĠBarbara": 4810, "Ġfoundation": 4811, "Ġill": 4812, "Ġsubmitted": 4813, "Ġdeeply": 4814, "Ġhospitals": 4815, "ĠBJP": 4816, "Ġshock": 4817, "Ġplatforms": 4818, "Ġsummary": 4819, "ĠWhere": 4820, "Ġcelebration": 4821, "iff": 4822, "Ġveterans": 4823, "Ġachieved": 4824, "fl": 4825, "Ġactivists": 4826, "ĠManager": 4827, "Ġformal": 4828, "Ġformed": 4829, "Ġinvestigate": 4830, "ĠKyle": 4831, "Ġ:": 4832, "ĠRa": 4833, "ovic": 4834, "Ġdrinking": 4835, "Ġnetworks": 4836, "ĠAlexander": 4837, "ĠOs": 4838, "Ġ)": 4839, "Ġbomb": 4840, "Ġrecalled": 4841, "ito": 4842, "ient": 4843, "Ġrepresentatives": 4844, "ĠChrist": 4845, "ĠWay": 4846, "Ġdeadly": 4847, "Ġinvesting": 4848, "ĠRussell": 4849, "Ġconsumption": 4850, "Ġharder": 4851, "Ġbail": 4852, "Ġcritics": 4853, "Ġdanger": 4854, "Ġdrew": 4855, "ĠSol": 4856, "Ġcopyright": 4857, "ĠHenry": 4858, "Ġbuyers": 4859, "Ġresidential": 4860, "Ġmaintenance": 4861, "pr": 4862, "Ġmarks": 4863, "Ġages": 4864, "Ġcovers": 4865, "Ġton": 4866, "Ġtitles": 4867, "ĠPS": 4868, "ĠEvans": 4869, "Ġmigrants": 4870, "Ġflights": 4871, "Ġmonitoring": 4872, "Ġaddressed": 4873, "Ġvital": 4874, "Ġcontrolled": 4875, "Ġweapon": 4876, "Ġinches": 4877, "Ġreduction": 4878, "Ġurban": 4879, "Ġcoaching": 4880, "Ġreducing": 4881, "ila": 4882, "Ġrealize": 4883, "Ġmeat": 4884, "Ġref": 4885, "Ġoverseas": 4886, "Ġblame": 4887, "Ġterrorist": 4888, "Ġstuck": 4889, "ĠUs": 4890, "esh": 4891, "pro": 4892, "Ġ58": 4893, "ough": 4894, "Ġexposure": 4895, "ĠAbu": 4896, "state": 4897, "Ġproviders": 4898, "Ġfore": 4899, "Ġjet": 4900, "bar": 4901, "Ġownership": 4902, "ret": 4903, "Ġupset": 4904, "Ġfacts": 4905, "Ġpurchasing": 4906, "Ġreforms": 4907, "Ġriver": 4908, "Ġsomebody": 4909, "Ġguest": 4910, "iy": 4911, "Ġauction": 4912, "ĠReading": 4913, "Ġconsequences": 4914, "Ġrepresentative": 4915, "Ġappointment": 4916, "add": 4917, "Ġcollaboration": 4918, "ĠTesla": 4919, "ĠCohen": 4920, "Ġengagement": 4921, "Ġspeaks": 4922, "EST": 4923, "Ġexposed": 4924, "Ġmaintained": 4925, "rs": 4926, "Ġdating": 4927, "ĠProgram": 4928, "board": 4929, "Ġracing": 4930, "Ġpension": 4931, "ign": 4932, "iti": 4933, "ĠFive": 4934, "Ġextensive": 4935, "ĠHa": 4936, "ĠPoint": 4937, "ĠMexican": 4938, "Ġexpanded": 4939, "Ġtotally": 4940, "Ġinvestigations": 4941, "ĠOrleans": 4942, "Ġcycle": 4943, "ĠESPN": 4944, "ifying": 4945, "Ġcup": 4946, "ĠAz": 4947, "ĠInvestors": 4948, "Ġengage": 4949, "reg": 4950, "Ġfought": 4951, "Ġterrorism": 4952, "Ġblocked": 4953, "ĠOK": 4954, "Äį": 4955, "72": 4956, "Ġdestroyed": 4957, "«": 4958, "Ġstaying": 4959, "Ġafford": 4960, "Ġappearances": 4961, "ĠHills": 4962, "Ġcrore": 4963, "Ġstrategies": 4964, "Ġtips": 4965, "ĠSm": 4966, "ĠFr": 4967, "Ġbanned": 4968, "ĠSon": 4969, "ask": 4970, "Ġlimits": 4971, "Ġrecognition": 4972, "Ġeligible": 4973, "ĠGar": 4974, "Ġvolatility": 4975, "Ġlaid": 4976, "nes": 4977, "Ġgrade": 4978, "ĠRE": 4979, "ĠHart": 4980, "Ġ57": 4981, "oma": 4982, "Ġuncertainty": 4983, "Ġrecognized": 4984, "ĠPC": 4985, "Ġchosen": 4986, "uz": 4987, "Ġadviser": 4988, "una": 4989, "Ġassessment": 4990, "Ġreveal": 4991, "mo": 4992, "After": 4993, "ĠBro": 4994, "ĠOff": 4995, "Ġpeak": 4996, "Ġreferred": 4997, "ĠSC": 4998, "Ġ2003": 4999, "ification": 5000, "Ġshutdown": 5001, "ĠOfficials": 5002, "ias": 5003, "Ġextreme": 5004, "Ġflood": 5005, "Ġhockey": 5006, "Ġwage": 5007, "ĠNet": 5008, "Ġdamaged": 5009, "Ġreplacement": 5010, "ĠMaria": 5011, "Ġcreation": 5012, "Ġguns": 5013, "aci": 5014, "Ġworker": 5015, "do": 5016, "Ġviewers": 5017, "Ġseed": 5018, "sts": 5019, "Ġtouchdowns": 5020, "Ġmistake": 5021, "ray": 5022, "ull": 5023, "Ġpricing": 5024, "Ġstrongly": 5025, "Ġaims": 5026, "ĠNavy": 5027, "ĠEgypt": 5028, "ker": 5029, "Ġve": 5030, "ĠSteven": 5031, "Ġres": 5032, "ational": 5033, "Ġrequests": 5034, "Ġemissions": 5035, "ĠArena": 5036, "uma": 5037, "ĠAtlantic": 5038, "hr": 5039, "ĠAFP": 5040, "ĠSquare": 5041, "Ġcontribute": 5042, "Ġfunction": 5043, "Ġdec": 5044, "ĠNelson": 5045, "89": 5046, "Ġreferendum": 5047, "ĠPre": 5048, "Ġapplied": 5049, "ĠGMT": 5050, "ĠIranian": 5051, "ĠNigerian": 5052, "ĠAny": 5053, "NG": 5054, "Ġacknowledged": 5055, "Ġreferring": 5056, "Ġventure": 5057, "Ġimports": 5058, "Ġblog": 5059, "Ġfutures": 5060, "OU": 5061, "ĠUFC": 5062, "Ġneither": 5063, "Ġextension": 5064, "hes": 5065, "ĠMed": 5066, "76": 5067, "Ġsustainable": 5068, "ains": 5069, "Ġreputation": 5070, "ĠVancouver": 5071, "Ġbasically": 5072, "acy": 5073, "Ġsad": 5074, "ĠFrancis": 5075, "ĠKennedy": 5076, "ĠNevada": 5077, "ĠLu": 5078, "ras": 5079, "ĠAv": 5080, "Ġrear": 5081, "ĠHo": 5082, "Ġproperly": 5083, "abe": 5084, "ĠHotel": 5085, "Ġopinions": 5086, "under": 5087, "ĠStation": 5088, "ĠFOR": 5089, "ops": 5090, "Ġadopted": 5091, "ĠSwiss": 5092, "ĠCountry": 5093, "ĠTer": 5094, "ĠAndy": 5095, "Me": 5096, "ĠCooper": 5097, "ĠTigers": 5098, "ĠCreek": 5099, "Ġgay": 5100, "iner": 5101, "ĠAN": 5102, "Ġbird": 5103, "lla": 5104, "ĠKate": 5105, "ĠPet": 5106, "ni": 5107, "Ġprospects": 5108, "ater": 5109, "ites": 5110, "Ġescape": 5111, "lam": 5112, "ake": 5113, "Ġ1980": 5114, "ĠLag": 5115, "Ġsuccessfully": 5116, "Ġdistricts": 5117, "Ġministers": 5118, "aries": 5119, "Ġframe": 5120, "ĠON": 5121, "ĠEuro": 5122, "ĠMarkets": 5123, "Ġregister": 5124, "Ġdefeated": 5125, "Ġdevelopments": 5126, "Ġninth": 5127, "Ġquiet": 5128, "Ġgenerated": 5129, "Ġvaluable": 5130, "Ġrecommended": 5131, "ĠTheatre": 5132, "ĠCap": 5133, "bed": 5134, "Ġreference": 5135, "Ġease": 5136, "oring": 5137, "Ġ66": 5138, "Ġimprovements": 5139, "Ġelsewhere": 5140, "ĠHillary": 5141, "Ġdefender": 5142, "ĠRight": 5143, "zy": 5144, "Ġcomprehensive": 5145, "Ġspotted": 5146, "ĠOakland": 5147, "ĠOk": 5148, "ĠSystem": 5149, "ique": 5150, "Ġpersons": 5151, "Ġexist": 5152, "Ġbroader": 5153, "Ġclinical": 5154, "Ġ2001": 5155, "oul": 5156, "Ġsecurities": 5157, "ghan": 5158, "Ġshelter": 5159, "ero": 5160, "ATED": 5161, "Ġhosting": 5162, "Ġselect": 5163, "ĠKavanaugh": 5164, "Ġrestrictions": 5165, "osa": 5166, "Ġyields": 5167, "ĠLA": 5168, "Ġ59": 5169, "Ġwonder": 5170, "Ġabsence": 5171, "Ã¼r": 5172, "ÅĤ": 5173, "DP": 5174, "Ġelectronic": 5175, "Ġillegally": 5176, "Ġmicro": 5177, "ĠNEW": 5178, "Ġhall": 5179, "Ġaged": 5180, "Ġtemperature": 5181, "cast": 5182, "atic": 5183, "Ġlegacy": 5184, "Ġaffairs": 5185, "ji": 5186, "ĠResources": 5187, "Ġgang": 5188, "winning": 5189, "Ġattending": 5190, "aro": 5191, "Ġfriendly": 5192, "aine": 5193, "Ġcannabis": 5194, "Ġairline": 5195, "Ġnoting": 5196, "Ġprofessionals": 5197, "ĠFREE": 5198, "RC": 5199, "Ġfinancing": 5200, "Ġindependence": 5201, "ved": 5202, "Ġresulting": 5203, "Ġsteady": 5204, "ĠWinter": 5205, "uring": 5206, "Ġhoped": 5207, "98": 5208, "Ġpresentation": 5209, "aya": 5210, "Ġrated": 5211, "osh": 5212, "ĠAnalysis": 5213, "=": 5214, "Ġdonations": 5215, "IR": 5216, "Ġcombat": 5217, "ĠHoward": 5218, "anda": 5219, "79": 5220, "Ġinvested": 5221, "Ġexpanding": 5222, "omb": 5223, "ress": 5224, "ble": 5225, "Ġjournalist": 5226, "ĠWoods": 5227, "Ġcenters": 5228, "ott": 5229, "Ġstreaming": 5230, "Ġterror": 5231, "Ġsustained": 5232, "ĠWWE": 5233, "pre": 5234, "ÅŁ": 5235, "ait": 5236, "Ġarrival": 5237, "Ġresidence": 5238, "Ġextent": 5239, "Ġarrive": 5240, "Ġ2002": 5241, "Ġestablish": 5242, "74": 5243, "ĠArgentina": 5244, "ĠDem": 5245, "inn": 5246, "aud": 5247, "ĠNCAA": 5248, "Ġquestioned": 5249, "Ġballot": 5250, "Ġmin": 5251, "Ġlandscape": 5252, "Ġhorse": 5253, "Ġopponent": 5254, "iel": 5255, "Ġprompted": 5256, "atory": 5257, "Ġlift": 5258, "Ġassociation": 5259, "cher": 5260, "Ġdefending": 5261, "Ġtiny": 5262, "Ġpoverty": 5263, "ĠSafety": 5264, "Ġpetition": 5265, "ĠLimited": 5266, "ĠCA": 5267, "FC": 5268, "Ãł": 5269, "oni": 5270, "Ġmonitor": 5271, "ÃŃa": 5272, "MA": 5273, "Ġanswers": 5274, "ĠMitchell": 5275, "Ġbo": 5276, "ĠShah": 5277, "Ġsm": 5278, "Ġmedal": 5279, "ĠCivil": 5280, "Ġrecognize": 5281, "key": 5282, "Ġpregnant": 5283, "Ġspots": 5284, "ante": 5285, "Ġacademic": 5286, "Ġinitiatives": 5287, "Ġsecured": 5288, "ĠCL": 5289, "ils": 5290, "Ġanticipated": 5291, "Ġinvolvement": 5292, "ĠMake": 5293, "Ġinsisted": 5294, "ĠWales": 5295, "Ġclothing": 5296, "Ġtracks": 5297, "Ġsymptoms": 5298, "Ġplate": 5299, "ĠNY": 5300, "Ġretailers": 5301, "ĠPan": 5302, "Ġfled": 5303, "Ġquoted": 5304, "Ġsaved": 5305, "ĠCarter": 5306, "Ġteaching": 5307, "ĠTokyo": 5308, "ĠCr": 5309, "ĠSix": 5310, "ĠPicture": 5311, "Ġrecover": 5312, "Ġcomedy": 5313, "ree": 5314, "Ġstrikes": 5315, "ĠSanders": 5316, "sel": 5317, "Ġgraduate": 5318, "Ġpending": 5319, "St": 5320, "Ġwarrant": 5321, "Ġhonest": 5322, "ĠGM": 5323, "Ġnoticed": 5324, "ĠGalaxy": 5325, "ider": 5326, "Ġproposals": 5327, "Ġwore": 5328, "Ġindeed": 5329, "EM": 5330, "ĠChannel": 5331, "ances": 5332, "ĠBrady": 5333, "86": 5334, "Ġgotten": 5335, "Ġthrowing": 5336, "ĠLeader": 5337, "ĠVideo": 5338, "71": 5339, "Ġwelcomed": 5340, "NEW": 5341, "Ġfairly": 5342, "Ġpromises": 5343, "ĠSilver": 5344, "Ġrape": 5345, "Ġopener": 5346, "ares": 5347, "ĠSir": 5348, "making": 5349, "Ġcur": 5350, "Ġrooms": 5351, "73": 5352, "Ġamounts": 5353, "ĠIndustry": 5354, "ĠDar": 5355, "Ġ62": 5356, "ted": 5357, "Ġabroad": 5358, "ĠMaybe": 5359, "Ġreaders": 5360, "oke": 5361, "Ġpublication": 5362, "ĠJean": 5363, "Ġoperator": 5364, "ĠHaving": 5365, "ĠMil": 5366, "life": 5367, "Ġgenerate": 5368, "ĠCraig": 5369, "ĠMass": 5370, "ĠBh": 5371, "Ġrequested": 5372, "Ġcrazy": 5373, "ĠSpace": 5374, "Ġcopy": 5375, "Ġexport": 5376, "Ġcontext": 5377, "Ġbr": 5378, "62": 5379, "ĠRobinson": 5380, "Ġcyber": 5381, "ENT": 5382, "BI": 5383, "arg": 5384, "Ġspeaker": 5385, "Ġdramatic": 5386, "ĠOl": 5387, "ĠMill": 5388, "Ġtrained": 5389, "Ġediting": 5390, "Ġsalary": 5391, "Ġdirectors": 5392, "Ġexplore": 5393, "Ġlucky": 5394, "Ġprominent": 5395, "Ġbrothers": 5396, "Ġneck": 5397, "icht": 5398, "ĠWatson": 5399, "born": 5400, "Ġproven": 5401, "Ġprincipal": 5402, "Ġedition": 5403, "Ed": 5404, "Ġswitch": 5405, "maker": 5406, "Ġrelative": 5407, "mi": 5408, "ĠBruce": 5409, "ho": 5410, "ĠScottish": 5411, "water": 5412, "ĠSport": 5413, "ĠKings": 5414, "ĠCollins": 5415, "adi": 5416, "Ġcelebrated": 5417, "Ġclothes": 5418, "Ġsunny": 5419, "ĠCharlotte": 5420, "ees": 5421, "Ġscenes": 5422, "ĠData": 5423, "Ġwounded": 5424, "Ġunusual": 5425, "Ġrealized": 5426, "ĠPlan": 5427, "ĠTrans": 5428, "ĠFC": 5429, "Ġletters": 5430, "Ġalerts": 5431, "ĠWarren": 5432, "DS": 5433, "oss": 5434, "pping": 5435, "Ġsuspension": 5436, "Ġbenchmark": 5437, "ĠAcc": 5438, "Ġalert": 5439, "Ġpassion": 5440, "ĠEst": 5441, "Ġlatter": 5442, "Ġstability": 5443, "Ġarts": 5444, "Ġpursue": 5445, "ĠSeason": 5446, "Ġfields": 5447, "Ġmethod": 5448, "63": 5449, "Ġfolks": 5450, "Ġexclusive": 5451, "Ġcrews": 5452, "Ġsessions": 5453, "ĠMajor": 5454, "ĠMount": 5455, "Ġmap": 5456, "Ġ=": 5457, "Ġsituations": 5458, "ĠBerlin": 5459, "rey": 5460, "Ġdates": 5461, "Ġsheet": 5462, "ĠLo": 5463, "Ġfighters": 5464, "ĠMart": 5465, "Ġatmosphere": 5466, "Ġillness": 5467, "Ġcompeting": 5468, "ĠChristopher": 5469, "ĠRoy": 5470, "mm": 5471, "iano": 5472, "Ġge": 5473, "ĠRams": 5474, "Ġconversations": 5475, "ĠPa": 5476, "ĠTel": 5477, "Ġappreciate": 5478, "78": 5479, "ĠTotal": 5480, "low": 5481, "ĠStone": 5482, "Ġopposite": 5483, "Ġbarrel": 5484, "Ġdevelopers": 5485, "Ġexpress": 5486, "Ġhighs": 5487, "which": 5488, "par": 5489, "ĠVietnam": 5490, "Ġblocks": 5491, "Ġrecording": 5492, "Ġadjusted": 5493, "Ġret": 5494, "ĠAR": 5495, "Ġmilitants": 5496, "Ġinnovative": 5497, "ĠGhana": 5498, "FR": 5499, "Ġfantastic": 5500, "Ġmortgage": 5501, "ando": 5502, "ĠLane": 5503, "ises": 5504, "ĠÂ": 5505, "Ġhomeless": 5506, "ĠKal": 5507, "Ġapproached": 5508, "Ġrounds": 5509, "Ġmargins": 5510, "ament": 5511, "ĠMotor": 5512, "Ġencouraging": 5513, "ÂŃ": 5514, "uru": 5515, "Ġhandling": 5516, "ĠMassachusetts": 5517, "Ġplanet": 5518, "ĠSpring": 5519, "ĠBon": 5520, "gu": 5521, "Beat": 5522, "Ġdrawing": 5523, "ĠPhoenix": 5524, "very": 5525, "aid": 5526, "ĠSte": 5527, "ĠEntertainment": 5528, "ĠRon": 5529, "Ġassigned": 5530, "ĠSA": 5531, "News": 5532, "Ġinterviews": 5533, "ĠOh": 5534, "media": 5535, "vel": 5536, "Ġpermission": 5537, "Ġtransactions": 5538, "Ġtraders": 5539, "Ġsolo": 5540, "Ġprovincial": 5541, "Ġsuggesting": 5542, "¡": 5543, "Ġdiverse": 5544, "Ġ67": 5545, "Ġranks": 5546, "ĠFre": 5547, "Ġfavourite": 5548, "Ġ63": 5549, "Ġdifferences": 5550, "Ġtargeting": 5551, "Ġactors": 5552, "Ġ76": 5553, "icated": 5554, "Ġcollect": 5555, "akes": 5556, "war": 5557, "Ġcontained": 5558, "ches": 5559, "Ġlibrary": 5560, "Ġsegments": 5561, "ĠLine": 5562, "Ãª": 5563, "ual": 5564, "Ġbags": 5565, "Ġfactory": 5566, "Ġear": 5567, "Ġsomewhat": 5568, "Ġrail": 5569, "ĠUP": 5570, "ula": 5571, "ĠNiger": 5572, "Ġlas": 5573, "Ġimplementation": 5574, "Ġemails": 5575, "kel": 5576, "wing": 5577, "Ġadvised": 5578, "--": 5579, "istic": 5580, "Ġdepth": 5581, "Ġshoes": 5582, "ĠJennifer": 5583, "Ġvenue": 5584, "Ġcontain": 5585, "Ġhighlights": 5586, "Ġcapabilities": 5587, "Ġprocesses": 5588, "Ġtradition": 5589, "Ġcontacted": 5590, "Ġproducing": 5591, "Ġtrail": 5592, "rem": 5593, "Ġ600": 5594, "Ġ68": 5595, "AA": 5596, "ĠBa": 5597, "ĠSuch": 5598, "ĠTyler": 5599, "ipp": 5600, "Ġsurvived": 5601, "ami": 5602, "ĠContinue": 5603, "Ġcapture": 5604, "bi": 5605, "61": 5606, "96": 5607, "Ġthreatening": 5608, "Ġkeen": 5609, "dale": 5610, "Ġtrailer": 5611, "Ġstages": 5612, "ĠGordon": 5613, "Ġfinishing": 5614, "Ġlegislative": 5615, "Ġuseful": 5616, "ĠGreek": 5617, "ald": 5618, "Ġgrounds": 5619, "ĠDu": 5620, "storms": 5621, "ills": 5622, "Ġexpense": 5623, "Ġdetained": 5624, "Today": 5625, "Ġdiet": 5626, "Ġwood": 5627, "ĠCameron": 5628, "Ġthrown": 5629, "Ġcricket": 5630, "Ġideal": 5631, "with": 5632, "Ġteammates": 5633, "ours": 5634, "Ġprojected": 5635, "Ġpersonally": 5636, "ĠBoy": 5637, "rom": 5638, "ĠPhilippines": 5639, "win": 5640, "ges": 5641, "Ġcounties": 5642, "ĠBaker": 5643, "Ġprosecutor": 5644, "Ġroof": 5645, "met": 5646, "Ġpartly": 5647, "ĠMoon": 5648, "eman": 5649, "Ġfocusing": 5650, "Ġfishing": 5651, "than": 5652, "ĠJeremy": 5653, "ĠBad": 5654, "ais": 5655, "Ġcontrols": 5656, "Ġtonnes": 5657, "Ġshall": 5658, "Ġ61": 5659, "Ġgathering": 5660, "ĠERA": 5661, "Ġpresidency": 5662, "Ġ85": 5663, "ĠGas": 5664, "Ġscenario": 5665, "Ġquarters": 5666, "Ġang": 5667, "Ġsettled": 5668, "ĠCommerce": 5669, "Ġanybody": 5670, "Ġgarden": 5671, "ĠLibrary": 5672, "Ġbet": 5673, "Ġtopic": 5674, "olo": 5675, "Ġintense": 5676, "87": 5677, "Ġlinks": 5678, "Ġmed": 5679, "ĠAG": 5680, "Ġflooding": 5681, "ĠMurphy": 5682, "PM": 5683, "Ġfinds": 5684, "Ġsensitive": 5685, "pped": 5686, "Ġcompletion": 5687, "Ġminority": 5688, "Ġvon": 5689, "Ġstriking": 5690, "rich": 5691, "Ġbars": 5692, "Ġefficient": 5693, "Ġcontributions": 5694, "Ġvisits": 5695, "Ġattract": 5696, "ĠMalaysia": 5697, "ĠREL": 5698, "Ġopens": 5699, "Ġessentially": 5700, "Ġreasonable": 5701, "Ġsentiment": 5702, "ĠMelbourne": 5703, "Ġfitness": 5704, "Ġfrequently": 5705, "ĠRangers": 5706, "Ġmuseum": 5707, "ĠDNA": 5708, "Ġcontrast": 5709, "ĠAdams": 5710, "ĠWin": 5711, "Ġfalls": 5712, "Ġimposed": 5713, "250": 5714, "ood": 5715, "ĠRio": 5716, "Ġchoices": 5717, "Ġyellow": 5718, "rin": 5719, "ben": 5720, "ĠStaff": 5721, "ĠIndonesia": 5722, "Ġcarries": 5723, "Ġtourism": 5724, "UM": 5725, "ĠOrange": 5726, "sell": 5727, "Ġresolve": 5728, "ĠMumbai": 5729, "Ġpan": 5730, "Ġimplement": 5731, "Ġmidfielder": 5732, "OP": 5733, "Ġtensions": 5734, "Ġ800": 5735, "ĠLord": 5736, "ĠLight": 5737, "Ġlies": 5738, "Ã©s": 5739, "Ġparticipation": 5740, "Ġtries": 5741, "Ġsheriff": 5742, "degree": 5743, "Ġcongressional": 5744, "Ġmode": 5745, "Ġregulation": 5746, "ĠJacob": 5747, "ĠCrown": 5748, "Ġbowl": 5749, "ĠMississippi": 5750, "Ġtheft": 5751, "ĠKingdom": 5752, "Ġresort": 5753, "Ġroyal": 5754, "Ġunemployment": 5755, "PP": 5756, "Ġnomination": 5757, "ĠTR": 5758, "Ġbehaviour": 5759, "bank": 5760, "ĠForest": 5761, "WASHINGTON": 5762, "ĠOthers": 5763, "Ġslowly": 5764, "Ġmenu": 5765, "vo": 5766, "ĠSy": 5767, "ĠMetro": 5768, "ĠLisa": 5769, "Ġregistration": 5770, "While": 5771, "ĠJesus": 5772, "Ġ250": 5773, "Ġprocessing": 5774, "Ġmonetary": 5775, "ape": 5776, "ener": 5777, "ĠSystems": 5778, "Ġdisappointed": 5779, "Ġprint": 5780, "uy": 5781, "ħ": 5782, "Ġdemanding": 5783, "Ġincredibly": 5784, "play": 5785, "Ġsurveillance": 5786, "ĠStandard": 5787, "Ġperiods": 5788, "Ġwrites": 5789, "ĠLuke": 5790, "ĠPalestinian": 5791, "Ġwalks": 5792, "Ġriding": 5793, "Ġwaters": 5794, "ĠSox": 5795, "Ġtraveling": 5796, "Ġtap": 5797, "Ġorganized": 5798, "Ġresource": 5799, "Ġangry": 5800, "Ġtiming": 5801, "Ġempty": 5802, "Ġmilk": 5803, "Ġtherapy": 5804, "ĠBrandon": 5805, "mon": 5806, "Ġnationwide": 5807, "Ġnovel": 5808, "ĠStorm": 5809, "iet": 5810, "ĠBre": 5811, "Ġbegun": 5812, "Ġdiplomatic": 5813, "Ġads": 5814, "ĠDC": 5815, "ĠOb": 5816, "ĠMontreal": 5817, "ĠDown": 5818, "ĠMilwaukee": 5819, "Ġmeal": 5820, "ĠPuerto": 5821, "ĠMas": 5822, "Ġjoy": 5823, "Ġdeparture": 5824, "ĠWright": 5825, "Ġspoken": 5826, "style": 5827, "ĠAction": 5828, "ĠComey": 5829, "Ġdelivering": 5830, "Ġtoll": 5831, "Ġmidnight": 5832, "ĠRevenue": 5833, "Ġfiring": 5834, "Ġstunning": 5835, "Ġkicked": 5836, "ĠOttawa": 5837, "Ġefficiency": 5838, "ĠLincoln": 5839, "Ġtaste": 5840, "ez": 5841, "ĠWeather": 5842, "ĠMorning": 5843, "Ġhadn": 5844, "Ġdiversity": 5845, "ily": 5846, "ĠAy": 5847, "Ġargue": 5848, "Ġerror": 5849, "Ġtaught": 5850, "Ġche": 5851, "Ġoccasion": 5852, "Ġinc": 5853, "ĠOrlando": 5854, "ĠOnline": 5855, "Ġlegs": 5856, "ĠNation": 5857, "uck": 5858, "Ġwidespread": 5859, "ĠOcean": 5860, "Ġconstantly": 5861, "ĠLatin": 5862, "Ġcomfort": 5863, "Ġrely": 5864, "uff": 5865, "ĠCard": 5866, "aring": 5867, "Ġhumans": 5868, "ĠThomson": 5869, "aka": 5870, "BIT": 5871, "ĠReview": 5872, "po": 5873, "Ãº": 5874, "Ġtrucks": 5875, "Ġforecasts": 5876, "view": 5877, "Ġlongtime": 5878, "ĠConstitution": 5879, "Ġreserves": 5880, "bit": 5881, "Ġstressed": 5882, "Ġcontribution": 5883, "Ġchicken": 5884, "ĠDE": 5885, "Ġfat": 5886, "ĠOscar": 5887, "Ġcriticized": 5888, "Ġtestimony": 5889, "Ġapparent": 5890, "Ġconstant": 5891, "Ġcabinet": 5892, "ĠDuke": 5893, "Ġaspects": 5894, "lic": 5895, "ĠVol": 5896, "Ġwing": 5897, "Ġreb": 5898, "ĠSessions": 5899, "ĠSmart": 5900, "car": 5901, "ĠIm": 5902, "Ġoperational": 5903, "Ġregulators": 5904, "ĠJimmy": 5905, "eter": 5906, "Ġnobody": 5907, "ĠMarc": 5908, "Ġliterally": 5909, "Ġresistance": 5910, "ĠKam": 5911, "Ġsexually": 5912, "Ġ69": 5913, "uth": 5914, "Ġviewed": 5915, "Ġpicks": 5916, "Ġdin": 5917, "Ġtalented": 5918, "Ġtennis": 5919, "Ġstrengthen": 5920, "Ġgl": 5921, "ĠProtection": 5922, "Ġinstalled": 5923, "ways": 5924, "ĠCampbell": 5925, "ĠPortland": 5926, "Ġintent": 5927, "ĠPalace": 5928, "Ġsecondary": 5929, "Ġlocked": 5930, "ĠPA": 5931, "Ġlanded": 5932, "Ġlength": 5933, "Ġboosted": 5934, "Ġpurchases": 5935, "Ġcommand": 5936, "ĠAsked": 5937, "Ġspaces": 5938, "Ġiconic": 5939, "Ġrecommend": 5940, "Ġduties": 5941, "Ġseized": 5942, "Ġdelayed": 5943, "FA": 5944, "AND": 5945, "daq": 5946, "Ġhiring": 5947, "Ġoccur": 5948, "DC": 5949, "ĠMus": 5950, "Ġag": 5951, "Ġhopefully": 5952, "ĠPenn": 5953, "ards": 5954, "Ġstriker": 5955, "Ġrent": 5956, "ĠTy": 5957, "ĠBuffalo": 5958, "ĠKy": 5959, "Ġhike": 5960, "pper": 5961, "Ġ120": 5962, "Ġop": 5963, "Ġwheel": 5964, "ĠIan": 5965, "Ġchart": 5966, "tt": 5967, "Ġvolunteer": 5968, "IG": 5969, "person": 5970, "ight": 5971, "ĠBook": 5972, "unt": 5973, "ĠTechnologies": 5974, "Now": 5975, "Ġfavour": 5976, "ĠGh": 5977, "ĠQatar": 5978, "ĠDutch": 5979, "ĠGrant": 5980, "ĠBan": 5981, "rel": 5982, "Ġagreements": 5983, "Ġeducational": 5984, "worth": 5985, "ĠWard": 5986, "700": 5987, "Ġanymore": 5988, "Ġrepair": 5989, "Ġoperators": 5990, "ĠLi": 5991, "ots": 5992, "ĠLouisiana": 5993, "ĠWhether": 5994, "Ġodds": 5995, "Ġnoon": 5996, "ĠStr": 5997, "Ġfail": 5998, "iser": 5999, "Ġforever": 6000, "Ġrecall": 6001, "ĠPo": 6002, "ĠHot": 6003, "Ġdesigner": 6004, "ido": 6005, "LL": 6006, "ĠControl": 6007, "Ġsurvive": 6008, "iam": 6009, "Ġorganisation": 6010, "ĠWork": 6011, "Ġwider": 6012, "Ġtank": 6013, "work": 6014, "ĠAS": 6015, "Ġposting": 6016, "Ġsuddenly": 6017, "MC": 6018, "ĠAL": 6019, "ĠProfessor": 6020, "ĠCoach": 6021, "Ġrushed": 6022, "Ġafraid": 6023, "Ġactivist": 6024, "that": 6025, "ĠFilm": 6026, "Ġbacking": 6027, "Ġhousehold": 6028, "Ġsignal": 6029, "Ġaccurate": 6030, "str": 6031, "ĠThread": 6032, "ĠBears": 6033, "ATION": 6034, "ĠAlliance": 6035, "ĠMcDonald": 6036, "ĠVenezuela": 6037, "ogg": 6038, "ĠWindows": 6039, "makers": 6040, "Ġutility": 6041, "Ġrapidly": 6042, "Ġattractive": 6043, "Ġpa": 6044, "ĠLarry": 6045, "Ġmisconduct": 6046, "Ġfreshman": 6047, "Ġqualified": 6048, "Ġcleared": 6049, "Ġcrashed": 6050, "Ġparticipating": 6051, "Ġpages": 6052, "Ġhighlight": 6053, "Ġdialogue": 6054, "ĠAlberta": 6055, "Ġca": 6056, "Ġwitnesses": 6057, "ables": 6058, "Ġfollowers": 6059, "Ġensuring": 6060, "Ġpromoting": 6061, "Ġsearching": 6062, "Ġremote": 6063, "Ġclash": 6064, "Ġfirefighters": 6065, "Ġteen": 6066, "ĠPlace": 6067, "ĠNote": 6068, "Ġregardless": 6069, "ult": 6070, "oney": 6071, "ander": 6072, "ional": 6073, "ining": 6074, "Ġdemanded": 6075, "ĠCommunications": 6076, "Ġconsideration": 6077, "TC": 6078, "ĠSoutheast": 6079, "aga": 6080, "ĠGarden": 6081, "inger": 6082, "ht": 6083, "Ġbranch": 6084, "Ġmouth": 6085, "Ġaudio": 6086, "Ġraw": 6087, "Ġcoordinator": 6088, "Ġexact": 6089, "ĠHan": 6090, "Ġdelays": 6091, "ĠWal": 6092, "ĠWells": 6093, "Ġng": 6094, "Ġhandful": 6095, "Ġgirlfriend": 6096, "Ġtypical": 6097, "ĠWayne": 6098, "ĠFranklin": 6099, "Ġconstitutional": 6100, "ĠChance": 6101, "Ġblamed": 6102, "rim": 6103, "Ġpreliminary": 6104, "Ġlie": 6105, "da": 6106, "ĠCapitol": 6107, "Ġroutine": 6108, "ĠNASA": 6109, "Ġtre": 6110, "ĠGolf": 6111, "Ġsight": 6112, "ĠDer": 6113, "Ġreserve": 6114, "150": 6115, "Ġspeculation": 6116, "Ġcompetitors": 6117, "ĠMacron": 6118, "ony": 6119, "Ġovertime": 6120, "Ġ71": 6121, "Ġdepending": 6122, "ĠWarner": 6123, "Ġaccusations": 6124, "ius": 6125, "Ġpredicted": 6126, "ĠCharlie": 6127, "Ġeverywhere": 6128, "Ġcable": 6129, "ĠSaint": 6130, "ĠRegion": 6131, "Ġhero": 6132, "ĠEmb": 6133, "Ġkinds": 6134, "Ġstarter": 6135, "Ġsolve": 6136, "ĠGuard": 6137, "Ġloves": 6138, "ĠDouglas": 6139, "Ġfunded": 6140, "ĠBrent": 6141, "ĠAnyone": 6142, "Ġsubstantial": 6143, "ĠMarine": 6144, "ĠMichelle": 6145, "Ġcelebrating": 6146, "Ġoffset": 6147, "Ġbutton": 6148, "gg": 6149, "Ġmedicine": 6150, "uri": 6151, "Ġsomewhere": 6152, "PD": 6153, "Ġmon": 6154, "Ġfires": 6155, "final": 6156, "oth": 6157, "ined": 6158, "Ġunderway": 6159, "Ġmistakes": 6160, "Ġgrateful": 6161, "Ġcheap": 6162, "È": 6163, "Ġ95": 6164, "Ġviolations": 6165, "arr": 6166, "Ġsurprising": 6167, "Ġob": 6168, "ĠNATO": 6169, "Ġcontroversy": 6170, "ĠSweden": 6171, "Ġfuneral": 6172, "Ġreviews": 6173, "Ġpromotion": 6174, "TY": 6175, "Ġliberal": 6176, "Ġpromising": 6177, "ĠSP": 6178, "How": 6179, "Ġmemories": 6180, "Ġbreast": 6181, "zi": 6182, "ights": 6183, "Ġpattern": 6184, "Ġoutdoor": 6185, "ĠMu": 6186, "Ġrush": 6187, "ĠTheresa": 6188, "ĠPol": 6189, "Ġdescribe": 6190, "ĠBand": 6191, "ĠStewart": 6192, "Ġ1999": 6193, "ĠRaiders": 6194, "mp": 6195, "Ġprocedures": 6196, "Ġplot": 6197, "Ġhire": 6198, "used": 6199, "Ġ1970": 6200, "Ġpicking": 6201, "ĠSim": 6202, "Ġregard": 6203, "inal": 6204, "backs": 6205, "ĠHard": 6206, "ĠLow": 6207, "ĠAc": 6208, "Is": 6209, "Ġguarantee": 6210, "ĠGiven": 6211, "Ġbeta": 6212, "ĠTre": 6213, "Ġtrans": 6214, "Ġretailer": 6215, "Ġpurposes": 6216, "ĠHol": 6217, "Ġenjoying": 6218, "Ġbrown": 6219, "ĠPerry": 6220, "Ġplea": 6221, "MS": 6222, "ĠDakota": 6223, "ĠParker": 6224, "Ġcommit": 6225, "ĠLawrence": 6226, "ĠMorris": 6227, "ended": 6228, "Ġvirtual": 6229, "ÃĹ": 6230, "Ġfruit": 6231, "84": 6232, "ĠHas": 6233, "ishing": 6234, "Ġdominated": 6235, "ĠFA": 6236, "Ġchannels": 6237, "Ġunderstood": 6238, "Ġcitizen": 6239, "Ġchecks": 6240, "ĠKenya": 6241, "Ġdisabled": 6242, "SD": 6243, "Ġprotecting": 6244, "Ġtweets": 6245, "Ġsparked": 6246, "ĠCO": 6247, "§": 6248, "ori": 6249, "ĠGDP": 6250, "ĠSer": 6251, "ĠVisit": 6252, "ĠMS": 6253, "Ġbarely": 6254, "Ġsand": 6255, "Ġap": 6256, "aging": 6257, "Ġrel": 6258, "ĠPerhaps": 6259, "ĠMourinho": 6260, "ĠJets": 6261, "Ġdisclosure": 6262, "Ġhighlighted": 6263, "Ġimplemented": 6264, "Ġcompliance": 6265, "ĠAB": 6266, "ĠAssistant": 6267, "ĠCape": 6268, "Ġfunny": 6269, "Ġleverage": 6270, "Ġmachines": 6271, "Ġranging": 6272, "Ġfastest": 6273, "ĠRoberts": 6274, "ĠPolicy": 6275, "gar": 6276, "Ġcollapse": 6277, "ĠThrough": 6278, "Ġrobbery": 6279, "ĠHay": 6280, "Ġelite": 6281, "ĠDigital": 6282, "ĠFun": 6283, "ĠAlan": 6284, "ement": 6285, "Ġmit": 6286, "Ġspin": 6287, "Ġlistening": 6288, "ĠDoug": 6289, "ĠSaints": 6290, "Ġinterior": 6291, "Ġenhance": 6292, "ĠCardinals": 6293, "ever": 6294, "Ġrobust": 6295, "Ġinform": 6296, "Ġsuffer": 6297, "book": 6298, "ĠMuslims": 6299, "Ġagriculture": 6300, "Ġkm": 6301, "Ġdivers": 6302, "Ã±": 6303, "ĠReg": 6304, "Ġequivalent": 6305, "Ġcraft": 6306, "Ġsettle": 6307, "Ġcontains": 6308, "ĠMack": 6309, "ĠDis": 6310, "ĠFore": 6311, "ĠSudan": 6312, "ĠMail": 6313, "ĠBrooklyn": 6314, "izer": 6315, "bn": 6316, "Ġhundred": 6317, "Ġexhibition": 6318, "ĠHave": 6319, "vin": 6320, "Ġcivilians": 6321, "ĠCincinnati": 6322, "Some": 6323, "ĠSE": 6324, "Ġbat": 6325, "ĠIns": 6326, "Ġcalm": 6327, "Ġtone": 6328, "Ġnormally": 6329, "Ġseeks": 6330, "ĠAss": 6331, "Ġmembership": 6332, "Ġannually": 6333, "Ġemployers": 6334, "CO": 6335, "Ġcomplicated": 6336, "Ġheadlines": 6337, "ĠLabor": 6338, "Ġlifestyle": 6339, "ĠRen": 6340, "ĠRich": 6341, "cent": 6342, "ude": 6343, "Ġawesome": 6344, "Ġpaint": 6345, "Ġrolling": 6346, "Ġwalls": 6347, "Ġlab": 6348, "Ġtourists": 6349, "care": 6350, "Ġgear": 6351, "izz": 6352, "Ġcream": 6353, "ĠTro": 6354, "ices": 6355, "Ġpack": 6356, "Ġdiseases": 6357, "ĠSpeaker": 6358, "ĠOfficers": 6359, "Ġsky": 6360, "83": 6361, "ĠBE": 6362, "Ġcategories": 6363, "Ġindicate": 6364, "Ġru": 6365, "ĠSony": 6366, "ĠDun": 6367, "ocks": 6368, "Ġconcrete": 6369, "ĠMadison": 6370, "ĠSab": 6371, "IV": 6372, "Ġobserved": 6373, "ria": 6374, "Ġinterim": 6375, "Ġencounter": 6376, "ista": 6377, "Ġanger": 6378, "Ġrapid": 6379, "mail": 6380, "Ġdestination": 6381, "ĩ": 6382, "Ġbreaks": 6383, "rell": 6384, "ĠChase": 6385, "Ġattorneys": 6386, "Ġrolled": 6387, "ĠSprings": 6388, "ĠVillage": 6389, "TO": 6390, "HS": 6391, "Ġcampaigns": 6392, "ologist": 6393, "ĠTax": 6394, "ĠIII": 6395, "Ġteach": 6396, "Ġprovision": 6397, "Ġrem": 6398, "Ġshirt": 6399, "Ġdeployed": 6400, "Ġguidelines": 6401, "Ġav": 6402, "zer": 6403, "Ġrushing": 6404, "94": 6405, "place": 6406, "Man": 6407, "Ġdivided": 6408, "ĠGun": 6409, "Ġwindows": 6410, "Ġcomponents": 6411, "aba": 6412, "ĠSwitzerland": 6413, "election": 6414, "ĠTampa": 6415, "ĠAri": 6416, "Ã¡s": 6417, "Ġhighway": 6418, "Ġacres": 6419, "Ġcrown": 6420, "known": 6421, "Ġinquiry": 6422, "url": 6423, "Ġexpertise": 6424, "Ġpraised": 6425, "yer": 6426, "Ġconclusion": 6427, "Ġabortion": 6428, "Ġlady": 6429, "Ġtribute": 6430, "Ġunveiled": 6431, "Ġbeaten": 6432, "TE": 6433, "ĠMot": 6434, "unk": 6435, "Ġtriple": 6436, "Ġforcing": 6437, "ĠTickets": 6438, "uit": 6439, "Ġiron": 6440, "Ġscientific": 6441, "ĠIP": 6442, "Ġdiagnosed": 6443, "Ġocean": 6444, "wide": 6445, "ĠCowboys": 6446, "LC": 6447, "Ġmethods": 6448, "ĠFind": 6449, "ĠDean": 6450, "Ġfundamental": 6451, "ĠGill": 6452, "Ġfeelings": 6453, "IO": 6454, "hu": 6455, "Ġfeedback": 6456, "ote": 6457, "Ġduo": 6458, "fully": 6459, "get": 6460, "Ġproof": 6461, "story": 6462, "Ġlongest": 6463, "Ġshops": 6464, "ĠJong": 6465, "ĠCro": 6466, "ĠHawaii": 6467, "91": 6468, "ĠJake": 6469, "ĠSusan": 6470, "Ġsubmit": 6471, "rav": 6472, "Ġmodest": 6473, "Ġlit": 6474, "Ġattempting": 6475, "Ġsits": 6476, "Ġaddressing": 6477, "93": 6478, "ĠBi": 6479, "Ġlying": 6480, "ĠOrganization": 6481, "ĠOak": 6482, "oli": 6483, "Ġfatal": 6484, "Ġmountain": 6485, "val": 6486, "lu": 6487, "ĠMaine": 6488, "Ġcharging": 6489, "Ġresigned": 6490, "illo": 6491, "Ġrecommendation": 6492, "party": 6493, "ĠWeb": 6494, "ĠPanthers": 6495, "Ġnoise": 6496, "ĠBrussels": 6497, "awa": 6498, "Ġambassador": 6499, "Ġaccessible": 6500, "ĠCalgary": 6501, "idd": 6502, "ĠAirlines": 6503, "gr": 6504, "Ġnu": 6505, "roy": 6506, "ĠMars": 6507, "ĠPoland": 6508, "ĠJerry": 6509, "ados": 6510, "ĠRico": 6511, "ĠMir": 6512, "ĠFin": 6513, "ious": 6514, "Ġpacked": 6515, "Ġinsider": 6516, "President": 6517, "ĠBull": 6518, "ĠYemen": 6519, "ĠConnecticut": 6520, "Ġ73": 6521, "Ġdepartments": 6522, "Ġorganic": 6523, "ĠSummer": 6524, "ĠBet": 6525, "ste": 6526, "zo": 6527, "rat": 6528, "Ġalliance": 6529, "Ġintervention": 6530, "wan": 6531, "ĠOR": 6532, "Ġdefined": 6533, "ĠÃł": 6534, "ĠChiefs": 6535, "Ġknocked": 6536, "ared": 6537, "Ġholes": 6538, "Ġpulling": 6539, "ĠTodd": 6540, "ĠJamie": 6541, "ĠSher": 6542, "Ġsignature": 6543, "ĠSur": 6544, "Ġgym": 6545, "ĠVladimir": 6546, "ĠThailand": 6547, "Ġgaming": 6548, "Ġsaving": 6549, "ceive": 6550, "82": 6551, "ĠBern": 6552, "ĠDid": 6553, "Ġhardware": 6554, "ished": 6555, "Ġconspiracy": 6556, "ANS": 6557, "ĠIntelligence": 6558, "Ġassembly": 6559, "Ġ101": 6560, "Ġconcise": 6561, "ĠManhattan": 6562, "Ġbelief": 6563, "Ġsurge": 6564, "Ġdeserve": 6565, "Ġconsistently": 6566, "ĠNor": 6567, "okes": 6568, "ðŁ": 6569, "ME": 6570, "ĠAsset": 6571, "Ġsubstance": 6572, "Ġprefer": 6573, "Ġburning": 6574, "ĠNik": 6575, "ook": 6576, "ĠPinterest": 6577, "Ġboyfriend": 6578, "ĠHal": 6579, "ĠMerkel": 6580, "Ġintroduce": 6581, "ĠLinkedIn": 6582, "ĠFull": 6583, "ĠFarm": 6584, "Ġchildhood": 6585, "ĠTransportation": 6586, "Ġterrible": 6587, "du": 6588, "Ġintention": 6589, "Ġseemingly": 6590, "elle": 6591, "Ġfoods": 6592, "Ġtitled": 6593, "Ġdual": 6594, "Ġimport": 6595, "Ġdeveloper": 6596, "UL": 6597, "ington": 6598, "ĠDelta": 6599, "?'": 6600, "iness": 6601, "Ġquit": 6602, "ĠGarcia": 6603, "ĠSri": 6604, "Ġhip": 6605, "ĠBrazilian": 6606, "elt": 6607, "ively": 6608, "Ġstructures": 6609, "Ġlabour": 6610, "Ġneighbors": 6611, "Ġtill": 6612, "Ġsoil": 6613, "Ġdropping": 6614, "Ġnominee": 6615, "Ġmeets": 6616, "92": 6617, "rant": 6618, "isa": 6619, "Ġluck": 6620, "aa": 6621, "jet": 6622, "ĠTor": 6623, "ĠCrime": 6624, "Ġlane": 6625, "Ġflu": 6626, "Ġlaunching": 6627, "ĠAutom": 6628, "aks": 6629, "Ġuniversities": 6630, "Ġpollution": 6631, "ĠAdvis": 6632, "ĠMall": 6633, "ls": 6634, "Ġdeeper": 6635, "Ġrepeated": 6636, "Ġmeanwhile": 6637, "Ġchip": 6638, "Ġoutlets": 6639, "Ġliked": 6640, "Ġsal": 6641, "Ġwelfare": 6642, "ago": 6643, "Ġmakers": 6644, "ving": 6645, "fer": 6646, "Ġovercome": 6647, "mb": 6648, "Ġshocked": 6649, "akers": 6650, "Ġnonprofit": 6651, "Ġdonated": 6652, "eral": 6653, "Ġresume": 6654, "Ġlogo": 6655, "Ġsubscription": 6656, "Ġ74": 6657, "ela": 6658, "Ġaspect": 6659, "html": 6660, "Ġsorry": 6661, "Ġupgrade": 6662, "Ġstance": 6663, "Ġfr": 6664, "Ġpapers": 6665, "Ġattacking": 6666, "Ġmeaningful": 6667, "81": 6668, "ĠWeinstein": 6669, "Ġcreates": 6670, "Ġhonour": 6671, "ĠReply": 6672, "oph": 6673, "Ġmarch": 6674, "Ġsmile": 6675, "Ġcomparison": 6676, "will": 6677, "ĠSanchez": 6678, "Ġvoter": 6679, "Ġtheory": 6680, "Ġequally": 6681, "ĠRoger": 6682, "Ġperfectly": 6683, "Ġlanding": 6684, "Ġbillions": 6685, "ĠBloomberg": 6686, "Ġpermit": 6687, "Ġfinals": 6688, "Ġracial": 6689, "Ġpregnancy": 6690, "iled": 6691, "ĠFederation": 6692, "Ġforest": 6693, "Ġtag": 6694, "aul": 6695, "Ġdrinks": 6696, "Ġ(\"": 6697, "ĠMobile": 6698, "Ġtouched": 6699, "Ġclock": 6700, "Ġreg": 6701, "Ġasylum": 6702, "igan": 6703, "Ġsenator": 6704, "Ġ99": 6705, "ĠKumar": 6706, "Ġskill": 6707, "Ġ1998": 6708, "pa": 6709, "ĠAf": 6710, "Ġmood": 6711, "ston": 6712, "Ġhang": 6713, "ĠMPs": 6714, "Please": 6715, "ĠEve": 6716, "Ġdocumentary": 6717, "Ġpersonality": 6718, "ĠCast": 6719, "Ġdiscount": 6720, "bing": 6721, "ĠBoeing": 6722, "Ġdepend": 6723, "Ġcrossing": 6724, "EX": 6725, "Ġsucceed": 6726, "Ġhumanitarian": 6727, "ĠMuhammad": 6728, "Ġwages": 6729, "Ġcolumn": 6730, "Ġexternal": 6731, "Ġstatistics": 6732, "ĠTODAY": 6733, "Ġtrips": 6734, "Ġta": 6735, "Ġpenalties": 6736, "Ġwriters": 6737, "Ġshipping": 6738, "ĠIndians": 6739, "Ġsalt": 6740, "ĠIndustrial": 6741, "ĠYankees": 6742, "ĠDen": 6743, "Ġrough": 6744, "Ġbarrels": 6745, "ĠHor": 6746, "bert": 6747, "ĠDep": 6748, "Ġresign": 6749, "97": 6750, "Ġballs": 6751, "ĠJun": 6752, "ĠBab": 6753, "Ġassociate": 6754, "Ġstring": 6755, "Ġhub": 6756, "Ġorgan": 6757, "ĠMarshall": 6758, "ĠFIFA": 6759, "ĠMun": 6760, "ency": 6761, "research": 6762, "Ġpeers": 6763, "Ġtall": 6764, "ĠGoldman": 6765, "Don": 6766, "Ġparade": 6767, "Ġparks": 6768, "Ġdet": 6769, "Ġdisappointing": 6770, "Ġreflects": 6771, "ĠLakers": 6772, "Ġfiles": 6773, "Ġrelatives": 6774, "ĠUSD": 6775, "ĠArticle": 6776, "Ġcustom": 6777, "ĠCarlos": 6778, "Ġtracking": 6779, "Ġmaintaining": 6780, "ĠCur": 6781, "ardo": 6782, "ĠSkip": 6783, "Ġattitude": 6784, "Just": 6785, "Ġinstitution": 6786, "Ġnarrow": 6787, "Ġsnap": 6788, "Ġenterprise": 6789, "Ġdrives": 6790, "Ġ77": 6791, "Ġcrop": 6792, "Ġvirus": 6793, "Ġcelebrity": 6794, "Ġeconomies": 6795, "ued": 6796, "Ġsum": 6797, "ĠDubai": 6798, "ĠInsurance": 6799, "Ĺ": 6800, "ury": 6801, "ĠUnfortunately": 6802, "Ġclosure": 6803, "ota": 6804, "ĠPhilip": 6805, "oms": 6806, "Ġinvestigated": 6807, "Ġgenerations": 6808, "ĠETF": 6809, "ĠKeith": 6810, "ĠLater": 6811, "isk": 6812, "Ġpreferred": 6813, "Ġdefault": 6814, "Ġtowns": 6815, "ĠRod": 6816, "ĠDie": 6817, "Ġintegrated": 6818, "Ġacquiring": 6819, "Ġvoices": 6820, "Ġser": 6821, "Ġpresents": 6822, "ĠBR": 6823, "ĠEmergency": 6824, "Ġreligion": 6825, "HA": 6826, "Ġresponding": 6827, "ĠThings": 6828, "Ġbeef": 6829, "ĠWithout": 6830, "urd": 6831, "ĠCarl": 6832, "Ġadministrative": 6833, "ĠWhich": 6834, "Ġchallenged": 6835, "Ġcooking": 6836, "ivid": 6837, "ĠFer": 6838, "Ġtremendous": 6839, "ĠTerry": 6840, "iri": 6841, "CS": 6842, "ĠJunior": 6843, "ĠReddit": 6844, "Ġtea": 6845, "Ġaccounting": 6846, "lan": 6847, "Ġdetention": 6848, "Ġreplied": 6849, "SI": 6850, "ĠHel": 6851, "ns": 6852, "ĠProf": 6853, "Ġramp": 6854, "ĠConservative": 6855, "Ġattendance": 6856, "Ġspecialist": 6857, "ĠFinal": 6858, "Ġadvertisement": 6859, "Ġacquire": 6860, "ĠWhatsApp": 6861, "Ġworkforce": 6862, "ĠCalif": 6863, "Ġspeakers": 6864, "ĠEPA": 6865, "Ġconviction": 6866, "hire": 6867, "ĠFisher": 6868, "ĠIntel": 6869, "Ġbin": 6870, "ĠWas": 6871, "Ġearth": 6872, "vi": 6873, "Ġhurricane": 6874, "Ġholidays": 6875, "Ġassume": 6876, "Ġinvolve": 6877, "Ġdynamic": 6878, "ĠGre": 6879, "Ġitem": 6880, "Ġpound": 6881, "Ġanxiety": 6882, "ĠPrint": 6883, "rop": 6884, "Ġautomatically": 6885, "Ġdiscrimination": 6886, "ĠLam": 6887, "ĠColl": 6888, "Ġimpressed": 6889, "Ġinvolves": 6890, "ĠLes": 6891, "ĠTri": 6892, "ĠLook": 6893, "ĠiOS": 6894, "Ġgrab": 6895, "ĠAngel": 6896, "Ġstops": 6897, "ĠPay": 6898, "ĠECB": 6899, "Ġbunch": 6900, "Ġletting": 6901, "ele": 6902, "ĠAdditionally": 6903, "Ġboards": 6904, "NC": 6905, "Ġtragedy": 6906, "Ġpink": 6907, "Ġgonna": 6908, "ones": 6909, "Ġrev": 6910, "ĠIndependent": 6911, "ĠCambridge": 6912, "ĠPence": 6913, "Ġprosecution": 6914, "Ġdeputies": 6915, "ĠAhmed": 6916, "Ġlows": 6917, "ĠAmy": 6918, "ĠBuilding": 6919, "mark": 6920, "Ġsmooth": 6921, "Ġsole": 6922, "Ġwanting": 6923, "ĠHeart": 6924, "Ġobtain": 6925, "ĠBus": 6926, "Ġexchanges": 6927, "friendly": 6928, "Ġlabel": 6929, "elect": 6930, "ĠCompanies": 6931, "owing": 6932, "ĠCB": 6933, "RI": 6934, "ĠMaster": 6935, "Ġliquid": 6936, "ĠDanny": 6937, "Ġproceeds": 6938, "ĠLaura": 6939, "card": 6940, "Ġtears": 6941, "Ġexploration": 6942, "Ġdepression": 6943, "ken": 6944, "ĠFe": 6945, "Ġlending": 6946, "ĠYouth": 6947, "ality": 6948, "NS": 6949, "Ġmoon": 6950, "ĠTaiwan": 6951, "Ġstruggles": 6952, "Ġdiscovery": 6953, "Ġqualify": 6954, "Ġwireless": 6955, "alia": 6956, "Ġwitnessed": 6957, "Ġheight": 6958, "ĠGuy": 6959, "left": 6960, "KE": 6961, "Ġfoul": 6962, "ĠMohammed": 6963, "Ġgrass": 6964, "ĠNon": 6965, "Ġswim": 6966, "Ġbrilliant": 6967, "you": 6968, "ĠFlynn": 6969, "Ġsinging": 6970, "eria": 6971, "UT": 6972, "ĠMcCain": 6973, "ĠSep": 6974, "ĠWars": 6975, "Ġburden": 6976, "Ġpas": 6977, "Ġabandoned": 6978, "Ġint": 6979, "ĠTurner": 6980, "Ġcollective": 6981, "ĠEnvironmental": 6982, "ĠStudents": 6983, "Ġofferings": 6984, "Ġresignation": 6985, "Ġexplosion": 6986, "ĠKoh": 6987, "ager": 6988, "Ġthrows": 6989, "Ġasks": 6990, "light": 6991, "Ġanyway": 6992, "Ġyard": 6993, "Ġcarrier": 6994, "Ġwaves": 6995, "backed": 6996, "TR": 6997, "oud": 6998, "Ġbreach": 6999, "Ġdated": 7000, "Ġdressed": 7001, "ĠDodgers": 7002, "oles": 7003, "Ġ78": 7004, "Ġreads": 7005, "Ġpredict": 7006, "ĠJerusalem": 7007, "ĠPT": 7008, "Ġcrack": 7009, "yan": 7010, "Ġnights": 7011, "eline": 7012, "Ġconvinced": 7013, "Ġlock": 7014, "Ġcarefully": 7015, "ĠMercedes": 7016, "Ġultimate": 7017, "Ġdist": 7018, "Ġslight": 7019, "ĠEdwards": 7020, "Ġswing": 7021, "iling": 7022, "Ġknife": 7023, "ĠNashville": 7024, "IF": 7025, "inder": 7026, "udd": 7027, "Ġsenators": 7028, "ĠFurther": 7029, "ĠXi": 7030, "Ġstr": 7031, "ĠOd": 7032, "days": 7033, "Ġcomm": 7034, "Ġverdict": 7035, "Ġconfirmation": 7036, "king": 7037, "ĠCS": 7038, "Ġadvocates": 7039, "Ġpride": 7040, "Ġmemorial": 7041, "ams": 7042, "erman": 7043, "Ġteenager": 7044, "ĠNeil": 7045, "uts": 7046, "Ġsoul": 7047, "see": 7048, "post": 7049, "Ġchest": 7050, "fire": 7051, "ĠLynch": 7052, "Ġpeaceful": 7053, "OND": 7054, "ĠIndustries": 7055, "ĠJuan": 7056, "Ġrestore": 7057, "Ġreliable": 7058, "ming": 7059, "agan": 7060, "Source": 7061, "ĠCabinet": 7062, "Ġremarkable": 7063, "ĠTrudeau": 7064, "ĠEs": 7065, "Ġintegrity": 7066, "ove": 7067, "fe": 7068, "Ġproceedings": 7069, "Ġconnections": 7070, "Ġunprecedented": 7071, "ĠGlen": 7072, "ux": 7073, "Ġearning": 7074, "Ġingredients": 7075, "Ġnominated": 7076, "ĠBangladesh": 7077, "made": 7078, "Ġlessons": 7079, "Ġbreakfast": 7080, "ĠRelations": 7081, "Ġloose": 7082, "Al": 7083, "Ġupgraded": 7084, "ral": 7085, "ĠPage": 7086, "oto": 7087, "ĠQueensland": 7088, "Ġprocedure": 7089, "ĠSmall": 7090, "Ġrespective": 7091, "Ġpictured": 7092, "ĠBas": 7093, "Ġpreparation": 7094, "ĠMyanmar": 7095, "Ġdonation": 7096, "Ġvisible": 7097, "iest": 7098, "ĠBroadway": 7099, "rick": 7100, "ĠSchools": 7101, "Ġarrests": 7102, "ĠJessica": 7103, "ĠBengal": 7104, "Ġhell": 7105, "Ġannouncing": 7106, "Ġmail": 7107, "ĠMcG": 7108, "two": 7109, "rest": 7110, "OD": 7111, "ĠBradley": 7112, "Ġdoubled": 7113, "Ġpledged": 7114, "Ġcomeback": 7115, "Ġextraordinary": 7116, "Ġslide": 7117, "Ġassess": 7118, "Ġagricultural": 7119, "ĠKay": 7120, "Ġvendors": 7121, "Ġnarrative": 7122, "Ġreviewed": 7123, "ĠPass": 7124, "Ġinspiration": 7125, "ĠHunter": 7126, "Ġcalendar": 7127, "ĠDiamond": 7128, "Ġremoval": 7129, "ners": 7130, "ĠKap": 7131, "Ġconsent": 7132, "Ġvisual": 7133, "Ġcheese": 7134, "ĠTher": 7135, "ĠFR": 7136, "ĠShanghai": 7137, "iah": 7138, "ĠCole": 7139, "AK": 7140, "Ġranking": 7141, "Ġcook": 7142, "Ġhalftime": 7143, "ĠStars": 7144, "Ġroutes": 7145, "aim": 7146, "Ġestablishment": 7147, "ĠMug": 7148, "Ġsurvivors": 7149, "urg": 7150, "ĠBrett": 7151, "Ġunexpected": 7152, "ained": 7153, "Ġrarely": 7154, "ĠGall": 7155, "Ġadvocate": 7156, "ĠNad": 7157, "Ġ911": 7158, "Ġracist": 7159, "erer": 7160, "ĠRev": 7161, "ĠSection": 7162, "Ġhelpful": 7163, "CT": 7164, "agg": 7165, "Ġgovernance": 7166, "Ġfelony": 7167, "Ġoptimistic": 7168, "Ġelectoral": 7169, "EG": 7170, "town": 7171, "Ġdaughters": 7172, "Ġanswered": 7173, "Ġthin": 7174, "ĠClassic": 7175, "Ġshareholder": 7176, "ĠBlake": 7177, "ĠFla": 7178, "Ġparliamentary": 7179, "dy": 7180, "Ġcommented": 7181, "Ġtri": 7182, "Ġglobe": 7183, "Ġmandate": 7184, "Ġslipped": 7185, "ĠTower": 7186, "Ġoperated": 7187, "gers": 7188, "Ġassured": 7189, "ĠMartinez": 7190, "Ġdesigns": 7191, "ĠModel": 7192, "Ġstakeholders": 7193, "Ġdefended": 7194, "Ġseniors": 7195, "Ġvacation": 7196, "Ġglobally": 7197, "ump": 7198, "Not": 7199, "Ġclip": 7200, "Ġarticles": 7201, "BR": 7202, "km": 7203, "ĠFront": 7204, "PL": 7205, "Ġadoption": 7206, "Ġsudden": 7207, "Ġframework": 7208, "Ġhanging": 7209, "gl": 7210, "ĠSel": 7211, "Ġmoderate": 7212, "Ġreverse": 7213, "income": 7214, "cor": 7215, "ĠGB": 7216, "Ġphysically": 7217, "Ġtransparency": 7218, "ĠElectric": 7219, "Ġrefugee": 7220, "profile": 7221, "iva": 7222, "ately": 7223, "ĠAC": 7224, "Ġtransferred": 7225, "Ġaffair": 7226, "ĠAlaska": 7227, "oria": 7228, "ĠChange": 7229, "Ġrepeat": 7230, "Ġscreening": 7231, "ender": 7232, "ĠCas": 7233, "ĠDav": 7234, "Ġfocuses": 7235, "Ġcommissioner": 7236, "Ġupside": 7237, "ĠKeep": 7238, "ĠBlues": 7239, "ently": 7240, "Ġaut": 7241, "Ġexperiencing": 7242, "aman": 7243, "Ġapprove": 7244, "Ġmile": 7245, "Ġcheaper": 7246, "ĠWind": 7247, "ĠStore": 7248, "Ġgrabbed": 7249, "Ġsons": 7250, "Ġfighter": 7251, "Ġum": 7252, "ĠBased": 7253, "don": 7254, "Ġconstitution": 7255, "finals": 7256, "act": 7257, "¢": 7258, "Ġmill": 7259, "Ġorganisations": 7260, "ĠToyota": 7261, "Ġyuan": 7262, "Ġterrorists": 7263, "Ġforth": 7264, "Ġavailability": 7265, "Ġentrance": 7266, "Ġvolumes": 7267, "Ġmult": 7268, "plus": 7269, "ĠColumbus": 7270, "ĠSummit": 7271, "Ġbabies": 7272, "ĠMur": 7273, "ĠGray": 7274, "ĠChar": 7275, "ĠButler": 7276, "Ġpose": 7277, "ĠNatural": 7278, "ĠAtt": 7279, "Ġdecrease": 7280, "Ġtens": 7281, "kt": 7282, "Ġminds": 7283, "Ġimpacted": 7284, "Ġchapter": 7285, "ĠOp": 7286, "ĠHarrison": 7287, "ĠRodriguez": 7288, "Ġethnic": 7289, "Ġtravelling": 7290, "ĠBond": 7291, "ader": 7292, "core": 7293, "Ġgallery": 7294, "founder": 7295, "ĠVill": 7296, "Ġdecent": 7297, "ĠHistory": 7298, "ĠInt": 7299, "ĠNa": 7300, "ĠHad": 7301, "Ġmainstream": 7302, "ĠTs": 7303, "Ġbottle": 7304, "sen": 7305, "Ġrecession": 7306, "Ġsophomore": 7307, "Ġsilence": 7308, "cc": 7309, "Ġqualifying": 7310, "Ġcomplained": 7311, "ĠRad": 7312, "Ġactively": 7313, "Ġbacks": 7314, "ĠMusk": 7315, "Ġcareful": 7316, "Ġmeals": 7317, "ĠDor": 7318, "Ġmess": 7319, "ĠBelgium": 7320, "Ġke": 7321, "ĠLopez": 7322, "Ġbow": 7323, "Ġhelicopter": 7324, "was": 7325, "Ġstone": 7326, "kins": 7327, "Ġunlike": 7328, "Ġcollision": 7329, "ĠAlt": 7330, "HP": 7331, "ĠMason": 7332, "has": 7333, "Ġclimbed": 7334, "Ġindication": 7335, "Ġhotels": 7336, "Ġloud": 7337, "ĠMilan": 7338, "kes": 7339, "Ġbadly": 7340, "Ġtrials": 7341, "Ġimpacts": 7342, "ĠJane": 7343, "Ġcrossed": 7344, "Ġdiscussing": 7345, "ĠSM": 7346, "Ġpopularity": 7347, "ĠWant": 7348, "fall": 7349, "Ġartificial": 7350, "ĠBu": 7351, "akh": 7352, "Ġdominant": 7353, "gov": 7354, "Ġpremier": 7355, "Ġexecution": 7356, "gate": 7357, "Ġswimming": 7358, "Ġchat": 7359, "Ġdevastating": 7360, "acking": 7361, "Ġreception": 7362, "urt": 7363, "Ġtheater": 7364, "Ġgather": 7365, "Ġtear": 7366, "uro": 7367, "Ġdemocratic": 7368, "Ġrebels": 7369, "Ġlifetime": 7370, "Ġradical": 7371, "uan": 7372, "Ġtechniques": 7373, "ache": 7374, "ior": 7375, "Ġcamps": 7376, "Ġtelephone": 7377, "ĠDublin": 7378, "ĠBrand": 7379, "ĠMarcus": 7380, "aun": 7381, "ĠRec": 7382, "Ġ82": 7383, "ban": 7384, "Ġsafely": 7385, "aku": 7386, "aki": 7387, "Ġbankruptcy": 7388, "FF": 7389, "Ġformat": 7390, "Ġattached": 7391, "ĠFame": 7392, "ĠEdward": 7393, "Ġmerger": 7394, "ĠRepresentatives": 7395, "izes": 7396, "Ġhidden": 7397, "Ġval": 7398, "zz": 7399, "Ġexcess": 7400, "Ġscope": 7401, "Ġdivorce": 7402, "Ġburn": 7403, "Ġrequirement": 7404, "BB": 7405, "ĠHand": 7406, "Ġcons": 7407, "Ġrisen": 7408, "Ġtwitter": 7409, "Ġoffseason": 7410, "ĠSometimes": 7411, "ĠInf": 7412, "ĠAng": 7413, "uer": 7414, "report": 7415, "Ġdreams": 7416, "Ġ700": 7417, "ips": 7418, "ĠDream": 7419, "Ġgifts": 7420, "Ġsomehow": 7421, "ĠTur": 7422, "ĠRachel": 7423, "can": 7424, "Ġlog": 7425, "ĠMedicaid": 7426, "Ġles": 7427, "Ġtired": 7428, "ĠArkansas": 7429, "Ġliquidity": 7430, "ĠPhillips": 7431, "ĠBTC": 7432, "Ġhide": 7433, "Ġpun": 7434, "ĠRun": 7435, "lyn": 7436, "ĠUC": 7437, "ĠDesign": 7438, "ĠDev": 7439, "Ġvaluation": 7440, "Ġreveals": 7441, "ĠChild": 7442, "other": 7443, "Ġposed": 7444, "lee": 7445, "Ġships": 7446, "ĠTrue": 7447, "Ġdescribes": 7448, "Ġrunner": 7449, "bro": 7450, "Ġankle": 7451, "Ġod": 7452, "ĠAnnual": 7453, "CL": 7454, "Ġoverhaul": 7455, "ned": 7456, "Ġbold": 7457, "Ġmo": 7458, "ĠFalls": 7459, "Ġemployed": 7460, "ĠGro": 7461, "Ġflash": 7462, "ĠTD": 7463, "Ġnervous": 7464, "Ġintegration": 7465, "Ġsmartphones": 7466, "Ġmovements": 7467, "nie": 7468, "ition": 7469, "ĠThird": 7470, "Ģ": 7471, "Ġmetres": 7472, "Ġeconomist": 7473, "omp": 7474, "Ġteens": 7475, "Ġeveryday": 7476, "Ġinterviewed": 7477, "Ġbriefly": 7478, "],": 7479, "uke": 7480, "ĠFOX": 7481, "Ġunderlying": 7482, "ĠLuc": 7483, "Ġcourses": 7484, "ss": 7485, "amed": 7486, "°": 7487, "ju": 7488, "ĠBanks": 7489, "Ġoutfit": 7490, "illing": 7491, "Ġtrafficking": 7492, "Ġurging": 7493, "Ġbelt": 7494, "Ġrid": 7495, "CP": 7496, "Ġelderly": 7497, "ĠGrowth": 7498, "Ã¡n": 7499, "ĠSn": 7500, "Ġsurrounded": 7501, "Ġsisters": 7502, "ĠIslam": 7503, "Ġsynd": 7504, "ĠCosta": 7505, "di": 7506, "ĠKl": 7507, "Ġmanufacturer": 7508, "holders": 7509, "Ġelement": 7510, "Ġload": 7511, "Ġbooked": 7512, "Ġaccompanied": 7513, "ĠChamber": 7514, "Ġbriefing": 7515, "Oh": 7516, "imi": 7517, "ĠDefence": 7518, "ĠCurrently": 7519, "aking": 7520, "Ġhandled": 7521, "ĠCD": 7522, "ĠBenjamin": 7523, "Ġpocket": 7524, "ĠKashmir": 7525, "Ġlighting": 7526, "aps": 7527, "Ġ1997": 7528, "ech": 7529, "Ġaddiction": 7530, "Ġbases": 7531, "Ġpriorities": 7532, "Ġhardly": 7533, "ĠQuebec": 7534, "ĠEarn": 7535, "IES": 7536, "ĠZach": 7537, "ĠAlong": 7538, "MI": 7539, "Ġins": 7540, "ĠRogers": 7541, "ĠKan": 7542, "ĠFuture": 7543, "Ġtriggered": 7544, "ĠUnit": 7545, "Ġweighed": 7546, "Ġpointing": 7547, "Ġchocolate": 7548, "ĠBrowns": 7549, "ĠISIS": 7550, "Ġgoalkeeper": 7551, "Ġsaves": 7552, "ĠAndre": 7553, "burn": 7554, "ĠCont": 7555, "ĠNetherlands": 7556, "Ġpolitically": 7557, "ĠAshley": 7558, "ĠWhit": 7559, "aded": 7560, "PH": 7561, "Ġborders": 7562, "ORE": 7563, "Ġally": 7564, "Trump": 7565, "istan": 7566, "ĠHunt": 7567, "ĠCancer": 7568, "ĠGrace": 7569, "ĠTottenham": 7570, "Ġ1960": 7571, "ĠMarg": 7572, "ĠBryan": 7573, "ĠAgain": 7574, "acing": 7575, "Ġarguments": 7576, "ĠSouthwest": 7577, "Ġvocal": 7578, "Ġjudgment": 7579, "Ġengaging": 7580, "Ġadopt": 7581, "Ġrental": 7582, "Ġlinebacker": 7583, "ĠKardashian": 7584, "Ġepisodes": 7585, "..": 7586, "Ġunt": 7587, "Ġvowed": 7588, "Ġ79": 7589, "ule": 7590, "Ġtransit": 7591, "Ġoffshore": 7592, "Ġsuppliers": 7593, "Ġarguing": 7594, "Ġsatellite": 7595, "ĠLind": 7596, "ĠTaliban": 7597, "Buy": 7598, "ĠCaribbean": 7599, "ĠBarry": 7600, "Ġauthors": 7601, "ĠWolf": 7602, "Ġviewing": 7603, "ĠCubs": 7604, "From": 7605, "Ġ%": 7606, "Ġcurrencies": 7607, "Why": 7608, "ĠBroncos": 7609, "Ġtrick": 7610, "Ġdiesel": 7611, "ĠLiberal": 7612, "FL": 7613, "Ġtopics": 7614, "Ġretain": 7615, "ĠLiberty": 7616, "Ġacquisitions": 7617, "ced": 7618, "Ġfre": 7619, "Ġfleet": 7620, "Ġcopper": 7621, "ĠPot": 7622, "jen": 7623, "ĠElliott": 7624, "ĠPyongyang": 7625, "Ġobject": 7626, "ĠUse": 7627, "Ġmutual": 7628, "MP": 7629, "Ġev": 7630, "Ġdeny": 7631, "ĠEveryone": 7632, "lling": 7633, "Ġpays": 7634, "Ġdrought": 7635, "Ġcorn": 7636, "Ġworkplace": 7637, "rig": 7638, "ĠMn": 7639, "Ġadvisory": 7640, "ĠCat": 7641, "Ġchronic": 7642, "ĠSteelers": 7643, "Ġboxes": 7644, "ĠNap": 7645, "Ġdemonstrated": 7646, "ĠTournament": 7647, "Ġsymbol": 7648, "ĠAfghan": 7649, "ĠTan": 7650, "ired": 7651, "ĠEv": 7652, "ĠConsumer": 7653, "Ġmoral": 7654, "ĠAdditional": 7655, "Ġwebsites": 7656, "Ġoccasions": 7657, "Ġfate": 7658, "Ġpitcher": 7659, "Ġtaxpayers": 7660, "Ġdeemed": 7661, "ĠLibya": 7662, "Ġpriced": 7663, "Ġdistributed": 7664, "ĠForum": 7665, "Ġrice": 7666, "Ġbloc": 7667, "Ġprovisions": 7668, "agh": 7669, "Ġpen": 7670, "Ġattracted": 7671, "ĠEdmonton": 7672, "Ġthousand": 7673, "Ġpainting": 7674, "Ġil": 7675, "Ġcourtesy": 7676, "Ġeliminate": 7677, "Ġacc": 7678, "Ġmeters": 7679, "Ġreflected": 7680, "Ġcomponent": 7681, "Every": 7682, "Ġsells": 7683, "Ġfault": 7684, "Ġburned": 7685, "ĠKirk": 7686, "ĠAnna": 7687, "Ġappeals": 7688, "Ġeggs": 7689, "Ġfrequent": 7690, "Ġtrigger": 7691, "Ġrevised": 7692, "ĠAngela": 7693, "Ġ81": 7694, "Ġsingles": 7695, "Ġviral": 7696, "Ġworries": 7697, "ĠShould": 7698, "profit": 7699, "Ġraises": 7700, "ĠBryant": 7701, "ĠProduct": 7702, "Ġtenure": 7703, "Ġdiabetes": 7704, "Ġcolour": 7705, "azz": 7706, "ĠGirls": 7707, "Ġpractical": 7708, "Ġblind": 7709, "ancing": 7710, "pictured": 7711, "Ġfinale": 7712, "ĠElection": 7713, "Ġathletic": 7714, "Ġpromoted": 7715, "Ġflowers": 7716, "Ġtrains": 7717, "ario": 7718, "Ġsufficient": 7719, "IE": 7720, "Ġexamples": 7721, "Ġshed": 7722, "Ġbirds": 7723, "Ġchaos": 7724, "Ġwound": 7725, "Ġrocket": 7726, "Ġwet": 7727, "Ġsample": 7728, "ĠNag": 7729, "ĠOliver": 7730, "Ġscrutiny": 7731, "ĠSeven": 7732, "ĠRoman": 7733, "ĠFred": 7734, "Ġweird": 7735, "ĠTam": 7736, "ĠSupport": 7737, "ĠNathan": 7738, "Ġstudying": 7739, "Ġintroduction": 7740, "Ġtons": 7741, "cer": 7742, "aus": 7743, "ION": 7744, "Ġcritic": 7745, "ĠAh": 7746, "alo": 7747, "pur": 7748, "Ġstorms": 7749, "ĠMission": 7750, "Ġcredits": 7751, "Ġgrants": 7752, "Ġcomp": 7753, "Ġhearts": 7754, "part": 7755, "Ġpin": 7756, "Ġsubsequent": 7757, "Ġmad": 7758, "ĠSacramento": 7759, "woman": 7760, "from": 7761, "Ġoutcomes": 7762, "Ġoldest": 7763, "Ġdesperate": 7764, "ĠTal": 7765, "ĠDJ": 7766, "ward": 7767, "Ġaudiences": 7768, "Ġimportantly": 7769, "ĠEmily": 7770, "sk": 7771, "ĠHeat": 7772, "ĠType": 7773, "ĠPeace": 7774, "Ġsuspicious": 7775, "aly": 7776, "ĠGET": 7777, "ĠCAP": 7778, "dis": 7779, "ĠIraqi": 7780, "ĠReed": 7781, "Ġstrange": 7782, "ĠParent": 7783, "900": 7784, "Ġglad": 7785, "ĠTroy": 7786, "ĠShort": 7787, "Ġheritage": 7788, "Ġarriving": 7789, "ingly": 7790, "Ġtransformation": 7791, "Ġlease": 7792, "Ġcollapsed": 7793, "cha": 7794, "ĠPatrol": 7795, "Ġcomputers": 7796, "Ġprinciples": 7797, "Ġsporting": 7798, "ĠHughes": 7799, "mile": 7800, "ĠCit": 7801, "Ġdrilling": 7802, "ĠBox": 7803, "ÃŁ": 7804, "bre": 7805, "ĠOverall": 7806, "Ġopioid": 7807, "Ġdelighted": 7808, "Ġhonored": 7809, "ĠCold": 7810, "Ġunions": 7811, "ĠCou": 7812, "ĠCircuit": 7813, "Ġblast": 7814, "sson": 7815, "ĠHernandez": 7816, "ĠLooking": 7817, "Ġlegally": 7818, "ĠWalmart": 7819, "bridge": 7820, "Ġmat": 7821, "rad": 7822, "ids": 7823, "Ġdining": 7824, "Ġrebound": 7825, "abad": 7826, "ĠRom": 7827, "Ġimpose": 7828, "ĠAlpha": 7829, "ĠWeekly": 7830, "TER": 7831, "ĠJam": 7832, "Ġabsolute": 7833, "Ġinventory": 7834, "ĠBilly": 7835, "ĠKaren": 7836, "ĠFriends": 7837, "ĠCent": 7838, "ĠVikings": 7839, "ĠMuch": 7840, "cell": 7841, "ads": 7842, "Ġph": 7843, "Ġkiller": 7844, "ĠMembers": 7845, "Ġshooter": 7846, "ĠInvestigators": 7847, "ĠJoshua": 7848, "Ġparticipated": 7849, "Ġinnocent": 7850, "ĠRichmond": 7851, "itor": 7852, "ĠDal": 7853, "ĠOperator": 7854, "Ġmakeup": 7855, "Ġconf": 7856, "ĠNEWS": 7857, "ĠDef": 7858, "Ġchase": 7859, "ĠCost": 7860, "mont": 7861, "\":": 7862, "Ġarrangements": 7863, "stein": 7864, "Ġretire": 7865, "ĠLuis": 7866, "Ġrenewed": 7867, "ĠTownship": 7868, "Ġchecked": 7869, "arts": 7870, "ĠCash": 7871, "Ġcentres": 7872, "chers": 7873, "ĠSolutions": 7874, "Ġlegend": 7875, "ige": 7876, "most": 7877, "osed": 7878, "ĠPor": 7879, "Ġpremiere": 7880, "FS": 7881, "Ġmissiles": 7882, "ĠLang": 7883, "Ġsing": 7884, "best": 7885, "Ġtail": 7886, "Ġriders": 7887, "Picture": 7888, "zen": 7889, "ĠKent": 7890, "Ġtransform": 7891, "Ġwildlife": 7892, "Ġsmoking": 7893, "Ġpreseason": 7894, "ĠLucas": 7895, "ĠAnne": 7896, "owski": 7897, "Ġtape": 7898, "Ġdisplayed": 7899, "Ġforum": 7900, "Ġanonymity": 7901, "ĠIndianapolis": 7902, "hips": 7903, "acc": 7904, "ĠMoreover": 7905, "lers": 7906, "area": 7907, "ĠIndeed": 7908, "Ġconducting": 7909, "Ġinfection": 7910, "Ġdealt": 7911, "OB": 7912, "asing": 7913, "ĠGaza": 7914, "itter": 7915, "ĠKa": 7916, "Ġhopeful": 7917, "ĠSnow": 7918, "Ġentitled": 7919, "Ġaffecting": 7920, "Ġeager": 7921, "Ġcircle": 7922, "Ġlaugh": 7923, "ĠProsecutors": 7924, "ĠDur": 7925, "Ġbarriers": 7926, "ĠPoll": 7927, "oun": 7928, "ĠPalm": 7929, "chi": 7930, "Ġsamples": 7931, "Ġcompromise": 7932, "atter": 7933, "Ġenormous": 7934, "ĠÃ©": 7935, "coming": 7936, "ĠPharmaceutical": 7937, "Ġrank": 7938, "Let": 7939, "Ġtransgender": 7940, "ĠCloud": 7941, "FO": 7942, "ĠBor": 7943, "Ġbonus": 7944, "Ġordinary": 7945, "ĠPres": 7946, "ĠHIV": 7947, "ires": 7948, "OSE": 7949, "Ġdancing": 7950, "ĠHD": 7951, "Ġversions": 7952, "Ġ88": 7953, "rate": 7954, "Ġtackles": 7955, "Ġknock": 7956, "ĠEmma": 7957, "Ġmotivated": 7958, "ĠBennett": 7959, "ĠBurn": 7960, "Ġgrid": 7961, "Ġembrace": 7962, "ĠSpurs": 7963, "Ġflows": 7964, "ĠGer": 7965, "Ġsponsored": 7966, "Ġsurvival": 7967, "ching": 7968, "Ġ1995": 7969, "Ġreward": 7970, "Ġdepends": 7971, "Ġpostseason": 7972, "Ġloaded": 7973, "Ġneutral": 7974, "ĠPop": 7975, "BL": 7976, "Ġrevolution": 7977, "ĠFreedom": 7978, "Ġrecovering": 7979, "Ġrequiring": 7980, "ALL": 7981, "ARE": 7982, "Ġmini": 7983, "lt": 7984, "ĠFDA": 7985, "Ġcarpet": 7986, "ĠPrior": 7987, "Ġadmission": 7988, "ĠEver": 7989, "ĠTribune": 7990, "ĠRonaldo": 7991, "Ġthick": 7992, "Ġlanes": 7993, "Ġ84": 7994, "ĠMemphis": 7995, "Ġopt": 7996, "BO": 7997, "Ġfaculty": 7998, "ĠChad": 7999, "ĠSUV": 8000, "ĠHen": 8001, "Ġeste": 8002, "ĠHu": 8003, "ĠAgriculture": 8004, "store": 8005, "ĠDrug": 8006, "inter": 8007, "Ġ1996": 8008, "ident": 8009, "Ġbackup": 8010, "ĠHonda": 8011, "ĠHope": 8012, "oes": 8013, "ums": 8014, "amer": 8015, "Ġbreath": 8016, "Ġ110": 8017, "Ġjoke": 8018, "ĠAld": 8019, "Ġwondering": 8020, "ĠAssad": 8021, "ĠRem": 8022, "Ġfundraising": 8023, "pot": 8024, "Ã¨": 8025, "Ġquestioning": 8026, "Ġpent": 8027, "ĠMoney": 8028, "ĠMedicine": 8029, "wick": 8030, "ĠKnights": 8031, "Ġbatting": 8032, "ĠMos": 8033, "Ġdesignated": 8034, "isse": 8035, "Ġspotlight": 8036, "Ġlake": 8037, "Ġcaution": 8038, "Ġinmates": 8039, "Ġlap": 8040, "CE": 8041, "ĠJavascript": 8042, "ĠDeutsche": 8043, "ĠFargo": 8044, "Ġguaranteed": 8045, "borough": 8046, "Ġfunctions": 8047, "ĠElementary": 8048, "ĠChuck": 8049, "Ġpitched": 8050, "ĠKrist": 8051, "Ġsteal": 8052, "Ġchips": 8053, "Ġalarm": 8054, "Ġbeloved": 8055, "scale": 8056, "Ġassaulted": 8057, "ĠPentagon": 8058, "Ġtemporarily": 8059, "Ġ93": 8060, "Ġ>": 8061, "ĠPortugal": 8062, "ti": 8063, "HL": 8064, "Ġdecreased": 8065, "Ġexistence": 8066, "Ġisolated": 8067, "Ġdeposit": 8068, "Ġstudied": 8069, "\")": 8070, "Ġtrophy": 8071, "ĠBrooks": 8072, "Ġbattling": 8073, "Ġweaker": 8074, "ĠPrivate": 8075, "ĠAccess": 8076, "Ġvirtually": 8077, "Ġshortage": 8078, "Ġgaining": 8079, "Ġbathroom": 8080, "TON": 8081, "Ġconcerning": 8082, "Ġengineer": 8083, "Ġbread": 8084, "Ġdemonstrate": 8085, "ĠDh": 8086, "Ġhorses": 8087, "Ġintersection": 8088, "Ġcolors": 8089, "Ġdelegation": 8090, "Ġnotable": 8091, "Ġwithdrawal": 8092, "ĠDennis": 8093, "Ġlocally": 8094, "Ġcoastal": 8095, "Ġcomply": 8096, "ĠMoh": 8097, "ĠAlbert": 8098, "Ġclosest": 8099, "ĠCITY": 8100, "Ġ83": 8101, "Ġcancelled": 8102, "ĠðŁ": 8103, "Ġsharply": 8104, "RS": 8105, "Ġproductivity": 8106, "Ġbasket": 8107, "SS": 8108, "Ġadmit": 8109, "ool": 8110, "ination": 8111, "ĠBB": 8112, "Ġsur": 8113, "ĠSteel": 8114, "ĠTed": 8115, "ĠPac": 8116, "Ġpatterns": 8117, "Ġlisting": 8118, "Ġreplacing": 8119, "ĠPradesh": 8120, "Ġroots": 8121, "Ġbroker": 8122, "ĠWriting": 8123, "Ġsued": 8124, "Ġorganised": 8125, "ĠThanksgiving": 8126, "ĠNOT": 8127, "Ġjournalism": 8128, "uel": 8129, "Ġkilometers": 8130, "Ġhunt": 8131, "berry": 8132, "ĠMother": 8133, "Ġlegitimate": 8134, "Ġinput": 8135, "ĠRel": 8136, "ĠGuardian": 8137, "Ar": 8138, "Ġtransported": 8139, "Ġbedroom": 8140, "ashing": 8141, "Ġbats": 8142, "Ġcleaning": 8143, "Ġwrapped": 8144, "Pacific": 8145, "Ġfence": 8146, "Ġtestified": 8147, "Ġ1994": 8148, "Ġinterference": 8149, "Ġmatching": 8150, "Ġexpression": 8151, "eta": 8152, "ĠSpencer": 8153, "Ġstrategist": 8154, "who": 8155, "Ġvictories": 8156, "Ġ2022": 8157, "Ġstakes": 8158, "Ġbuses": 8159, "ĠHousing": 8160, "Ġeditorial": 8161, "Ġ86": 8162, "ĠBishop": 8163, "Ġfrustrated": 8164, "Ġappearing": 8165, "http": 8166, "IGHT": 8167, "Ġmemo": 8168, "Ġinsiders": 8169, "Even": 8170, "Ġclassroom": 8171, "Ġchef": 8172, "aining": 8173, "].": 8174, "ĠMcD": 8175, "Ġ87": 8176, "ĠPunjab": 8177, "Ġancient": 8178, "Ġresolved": 8179, "Ġdying": 8180, "Ġdestruction": 8181, "Ġgoverning": 8182, "Ġrestructuring": 8183, "ĠPick": 8184, "Ġmunicipal": 8185, "Ġengines": 8186, "ĠHudson": 8187, "Æ": 8188, "Ġrepeal": 8189, "standing": 8190, "Ġbound": 8191, "ĠOS": 8192, "ĠCommonwealth": 8193, "Ġdescription": 8194, "Ġhouseholds": 8195, "Ġmal": 8196, "Ġstopping": 8197, "equ": 8198, "Ġregulator": 8199, "Ġcontaining": 8200, "Ġremoving": 8201, "Ġwithdraw": 8202, "Ġburied": 8203, "Ġlists": 8204, "ĠGil": 8205, "Ġlowered": 8206, "Ġformally": 8207, "ĠRound": 8208, "asi": 8209, "¥": 8210, "lett": 8211, "Ġprogressive": 8212, "ĠFalcons": 8213, "ĠRaw": 8214, "gun": 8215, "Ġcontributing": 8216, "Ġhunting": 8217, "Ġvalid": 8218, "Ġexception": 8219, "ĠPlayers": 8220, "ĠTra": 8221, "Ġracism": 8222, "hing": 8223, "chen": 8224, "Ġdifferently": 8225, "Ġchampionships": 8226, "ĠEng": 8227, "ĠNO": 8228, "ĠAuto": 8229, "ĠErdogan": 8230, "iding": 8231, "Ġwarming": 8232, "Ġcivilian": 8233, "ĠDam": 8234, "Ġfantasy": 8235, "ĠNav": 8236, "itions": 8237, "ĠDrew": 8238, "ĠNancy": 8239, "Ġtrapped": 8240, "ĠRussians": 8241, "ĠIC": 8242, "Ġflexibility": 8243, "ular": 8244, "Ġviolated": 8245, "ipped": 8246, "Ġgarage": 8247, "ĠDeep": 8248, "Ġpraise": 8249, "ĠLab": 8250, "ĠPlayer": 8251, "Ġjudicial": 8252, "Ġdonate": 8253, "Ġseparated": 8254, "Ġreleases": 8255, "nik": 8256, "Ġexplanation": 8257, "aph": 8258, "Ġloyal": 8259, "Ġstrongest": 8260, "ĠShar": 8261, "Ġrescued": 8262, "Ġambitious": 8263, "Ġclimb": 8264, "Ġscared": 8265, "Ġignored": 8266, "cut": 8267, "Ġstole": 8268, "Ġweakness": 8269, "ĠRidge": 8270, "oa": 8271, "LA": 8272, "Ġdep": 8273, "ĠPowell": 8274, "Do": 8275, "Ġprotein": 8276, "Ġreiterated": 8277, "ĠCox": 8278, "aling": 8279, "ĠUnlike": 8280, "ĠKane": 8281, "ĠMcConnell": 8282, "Ġshowcase": 8283, "Ġuniform": 8284, "ower": 8285, "Ġdiscover": 8286, "stop": 8287, "ipper": 8288, "Ġtreatments": 8289, "Ġgrocery": 8290, "Ġsubscribers": 8291, "lock": 8292, "ple": 8293, "Ġflew": 8294, "ania": 8295, "Ġstepping": 8296, "ĠSoviet": 8297, "Ġconsultant": 8298, "ags": 8299, "ĠLim": 8300, "Ġ91": 8301, "ĠCode": 8302, "ports": 8303, "box": 8304, "Ġlakh": 8305, "Ġreminder": 8306, "ym": 8307, "ĠTravis": 8308, "Ġpure": 8309, "now": 8310, "ĠVR": 8311, "Ġachievement": 8312, "ĠEmirates": 8313, "ĠThunder": 8314, "Ġmerely": 8315, "ĠCa": 8316, "ĠAverage": 8317, "ĠDa": 8318, "Ġtopped": 8319, "ĠCurry": 8320, "Ġchemicals": 8321, "Ġamendment": 8322, "ĠBorder": 8323, "ĠBat": 8324, "Ġ130": 8325, "Ġprogramming": 8326, "Ġtele": 8327, "ĠKarl": 8328, "Ġaveraged": 8329, "ĠSpe": 8330, "world": 8331, "PG": 8332, "Ġfights": 8333, "ĠPrincess": 8334, "ĠCIA": 8335, "ĠAbe": 8336, "Ġacted": 8337, "only": 8338, "Ġinsight": 8339, "Ġathlete": 8340, "ĠTar": 8341, "commerce": 8342, "Ġaveraging": 8343, "cr": 8344, "ĠPalestinians": 8345, "Well": 8346, "Ġbull": 8347, "Ġchoosing": 8348, "Ġsurely": 8349, "ĠSecret": 8350, "Ġteammate": 8351, "ĠAmendment": 8352, "ĠBirmingham": 8353, "Ġexcitement": 8354, "strong": 8355, "ĠSin": 8356, "Ġdamages": 8357, "rated": 8358, "Ġrankings": 8359, "Ġconservation": 8360, "home": 8361, "erm": 8362, "ield": 8363, "Ġdisorder": 8364, "acher": 8365, "Ġnaturally": 8366, "atur": 8367, "Ġpackages": 8368, "Ġapproaches": 8369, "icks": 8370, "ourn": 8371, "Ġodd": 8372, "Ġshore": 8373, "ĠBeing": 8374, "Ġmagic": 8375, "Ġtourist": 8376, "largest": 8377, "Ġwhenever": 8378, "Ġlenders": 8379, "Ġegg": 8380, "ĠChair": 8381, "Ġlets": 8382, "Ġwarnings": 8383, "į": 8384, "Ġpol": 8385, "Ġdrag": 8386, "ĠAmb": 8387, "ĠCle": 8388, "ĠLouisville": 8389, "ĠShaw": 8390, "lands": 8391, "Ġanthem": 8392, "ĠTrail": 8393, "Ġaccepting": 8394, "anger": 8395, "good": 8396, "ĠBroad": 8397, "ĠLebanon": 8398, "ĠMillion": 8399, "ĠHenderson": 8400, "Ġwh": 8401, "Ġdust": 8402, "Ġ92": 8403, "ĠMend": 8404, "Ġchecking": 8405, "ĠCow": 8406, "sized": 8407, "Ġautomatic": 8408, "Ġcelebrates": 8409, "Ġarena": 8410, "Ġfinger": 8411, "ĠHarvard": 8412, "Ġfrustration": 8413, "Ġstrict": 8414, "Ġpreserve": 8415, "Ġsleeping": 8416, "Ġconverted": 8417, "Ġinsights": 8418, "Ġtra": 8419, "Ġjailed": 8420, "Ġchamber": 8421, "Ġtoxic": 8422, "ading": 8423, "ĠTriple": 8424, "grade": 8425, "ĠRest": 8426, "ĠHoly": 8427, "oper": 8428, "Ġdesk": 8429, "Ġmatchup": 8430, "Ġsteep": 8431, "ĠGot": 8432, "lay": 8433, "ĠCab": 8434, "aked": 8435, "ĠFoster": 8436, "Ġrunners": 8437, "ĠNA": 8438, "Ġdestroy": 8439, "Ġsupportive": 8440, "ĠRacing": 8441, "Ġtrademark": 8442, "Ġjacket": 8443, "Ġhorror": 8444, "ĠAle": 8445, "Ġass": 8446, "Ġsch": 8447, "abb": 8448, "Ġplanes": 8449, "Ġimpression": 8450, "ĠEarly": 8451, "ĠPompe": 8452, "Ġking": 8453, "Ġsilent": 8454, "ĠCuba": 8455, "Ġmedication": 8456, "ences": 8457, "list": 8458, "ailing": 8459, "WA": 8460, "ella": 8461, "Ġprop": 8462, "Ġhalt": 8463, "Ġslowing": 8464, "ĠFoods": 8465, "Ġanonymous": 8466, "kh": 8467, "Ġtraveled": 8468, "Ġcommunicate": 8469, "Ġter": 8470, "ĠHockey": 8471, "ĠRobin": 8472, "Ġswept": 8473, "Ġclinic": 8474, "ration": 8475, "len": 8476, "Ġau": 8477, "Ġcareers": 8478, "ĠSound": 8479, "Ġaddresses": 8480, "China": 8481, "ĠSr": 8482, "Ġexhibit": 8483, "ĠMotors": 8484, "ĠIl": 8485, "Ġinstall": 8486, "ĠOkay": 8487, "Ġ>>": 8488, "hood": 8489, "stand": 8490, "Ġaudit": 8491, "Ġcake": 8492, "Ġflames": 8493, "bel": 8494, "ĠMust": 8495, "ĠManafort": 8496, "Ġcommodity": 8497, "night": 8498, "ĠRoom": 8499, "ĠLanka": 8500, "Ġcommander": 8501, "ln": 8502, "Ġdatabase": 8503, "ĠSet": 8504, "Ġgraduated": 8505, "ĠTarget": 8506, "Ġoutbreak": 8507, "rou": 8508, "ĠPope": 8509, "ĠEqu": 8510, "Ġpolling": 8511, "Ġdig": 8512, "Ġbrutal": 8513, "ĠBarn": 8514, "Ġdefinition": 8515, "Ġpit": 8516, "Ġpickup": 8517, "ĠBitcoin": 8518, "ĠReid": 8519, "Ġloving": 8520, "ĠHerald": 8521, "ĠCanadians": 8522, "Ġneighbor": 8523, "Ġdies": 8524, "ione": 8525, "ĠRef": 8526, "big": 8527, "Ġguards": 8528, "including": 8529, "ente": 8530, "Ġpartially": 8531, "Image": 8532, "Ġbulk": 8533, "Ġslot": 8534, "ĠNorthwest": 8535, "ĠBarclays": 8536, "Ġairlines": 8537, "iver": 8538, "isi": 8539, "Ġsubsidiary": 8540, "Ġcont": 8541, "ĠDaniels": 8542, "Ġscript": 8543, "Ġunfair": 8544, "Ġscreens": 8545, "Ġprof": 8546, "ĠIrma": 8547, "Ġ1992": 8548, "Ġmandatory": 8549, "ĠSant": 8550, "Ġsuspicion": 8551, "NES": 8552, "ĠLauren": 8553, "igen": 8554, "Ġprevention": 8555, "Ġtension": 8556, "ema": 8557, "Ġtasks": 8558, "Ġshake": 8559, "Ġexplosive": 8560, "Ġaffects": 8561, "Ġmum": 8562, "ĠDog": 8563, "rer": 8564, "Ġopted": 8565, "Ġtrio": 8566, "Ġlesson": 8567, "Ġautomotive": 8568, "where": 8569, "ĠMontgomery": 8570, "Ġcouples": 8571, "Ġ89": 8572, "AF": 8573, "Ġinfo": 8574, "ĠForm": 8575, "Ġspectrum": 8576, "Ġbands": 8577, "Ġokay": 8578, "Ġstroke": 8579, "ĠNetanyahu": 8580, "Ġwealthy": 8581, "ĠAround": 8582, "ĠGlenn": 8583, "sec": 8584, "there": 8585, "ickets": 8586, "ĠBudget": 8587, "ĠBMW": 8588, "Ġflagship": 8589, "rier": 8590, "Ġpodcast": 8591, "Ġpursuing": 8592, "Ġpos": 8593, "ĠIslands": 8594, "ĠUrban": 8595, "page": 8596, "Ġemotions": 8597, "ided": 8598, "Ġdividends": 8599, "Ġboom": 8600, "Ġaccusing": 8601, "ird": 8602, "ĠNam": 8603, "ava": 8604, "Ġwishes": 8605, "ĠNy": 8606, "ĠStanford": 8607, "Ġcriteria": 8608, "ĠJews": 8609, "Ġengineers": 8610, "Ġaccuracy": 8611, "Ġdisplays": 8612, "Ġdeserves": 8613, "ridge": 8614, "omm": 8615, "aur": 8616, "Ġdramatically": 8617, "Ġunity": 8618, "speed": 8619, "Ġdeclining": 8620, "Ġpermits": 8621, "ĠKn": 8622, "Ġconsulting": 8623, "aux": 8624, "ATE": 8625, "ĠWat": 8626, "ĠEditor": 8627, "sy": 8628, "urn": 8629, "ĠUsing": 8630, "asc": 8631, "ital": 8632, "Ġcre": 8633, "quality": 8634, "Ġce": 8635, "Ġenemy": 8636, "Ġoffence": 8637, "icket": 8638, "ĠDick": 8639, "ĠTH": 8640, "ĠChampionships": 8641, "Ġoverwhelming": 8642, "rib": 8643, "ku": 8644, "rap": 8645, "Ġhomer": 8646, "acion": 8647, "member": 8648, "erv": 8649, "aney": 8650, "MB": 8651, "eded": 8652, "Ġpunishment": 8653, "Ġnegotiate": 8654, "ĠFile": 8655, "stream": 8656, "ĠHur": 8657, "Ġnose": 8658, "ĠFab": 8659, "iter": 8660, "Ġpainful": 8661, "ITY": 8662, "eren": 8663, "Ġcollecting": 8664, "Additional": 8665, "Ġentrepreneurs": 8666, "bal": 8667, "Ġexploring": 8668, "Ġguitar": 8669, "Ġpartnerships": 8670, "Ġfurniture": 8671, "Ġauthorized": 8672, "Ġeasing": 8673, "shirt": 8674, "ĠGross": 8675, "Ġpolitician": 8676, "ĠSimpson": 8677, "Ġdrone": 8678, "ĠKatie": 8679, "Ġprofitability": 8680, "ĠNHS": 8681, "ĠSierra": 8682, "ĠNorway": 8683, "ASHINGTON": 8684, "ific": 8685, "Ġcondemned": 8686, "team": 8687, "ĠNebraska": 8688, "Ġthrilled": 8689, "iller": 8690, "Ġpatrol": 8691, "ĠWR": 8692, "orm": 8693, "Ġspectacular": 8694, "ĠKnight": 8695, "ĠTravel": 8696, "nam": 8697, "Ġmuscle": 8698, "ĠRain": 8699, "ĠColombia": 8700, "Ġnursing": 8701, "Ġmigration": 8702, "ĠMitch": 8703, "Ġreleasing": 8704, "ĠBesides": 8705, "ĠMul": 8706, "Ġheadline": 8707, "Ġcontemporary": 8708, "Ġdev": 8709, "ĠChan": 8710, "Ġindicates": 8711, "ĠAp": 8712, "ĠLt": 8713, "ĠMarvel": 8714, "Ġremembered": 8715, "Â®": 8716, "ĠForces": 8717, "ĠColin": 8718, "ĠGabriel": 8719, "Ġobjects": 8720, "ĠRHP": 8721, "kar": 8722, "ĠKo": 8723, "Ġsignals": 8724, "Ġinner": 8725, "real": 8726, "RO": 8727, "Ġromantic": 8728, "cat": 8729, "ĠKel": 8730, "Ġgut": 8731, "ĠBoys": 8732, "Ġyoungest": 8733, "ĠCeltics": 8734, "Ġslated": 8735, "Ġremind": 8736, "Ġproductive": 8737, "set": 8738, "Co": 8739, "ĠBailey": 8740, "Ġrenewable": 8741, "ĠCarson": 8742, "ĠDj": 8743, "ĠKos": 8744, "Ġurge": 8745, "Ġfin": 8746, "Ġpursuit": 8747, "ĠCON": 8748, "ĠChapter": 8749, "Ġpal": 8750, "Ġgate": 8751, "ĠPackers": 8752, "ĠReports": 8753, "ĠRugby": 8754, "ĠMasters": 8755, "MO": 8756, "Ġ98": 8757, "Ġcatches": 8758, "ĠAgreement": 8759, "ĠTillerson": 8760, "ĠIce": 8761, "Ġrumors": 8762, "ĠLeonard": 8763, "ĠDolphins": 8764, "ĠLP": 8765, "top": 8766, "ĠCrist": 8767, "ĠHon": 8768, "Ġblaze": 8769, "Ġrhetoric": 8770, "ands": 8771, "ady": 8772, "David": 8773, "igh": 8774, "Ġbuzz": 8775, "ĠStrong": 8776, "Ġshocking": 8777, "ĠRh": 8778, "Ġnegotiating": 8779, "Ġtender": 8780, "ĠJohnny": 8781, "ĠMario": 8782, "Ġ97": 8783, "ĠHeritage": 8784, "Ġexists": 8785, "Ġprayers": 8786, "Ġlengthy": 8787, "Ġsafer": 8788, "ĠHalloween": 8789, "ĠJared": 8790, "ĠConnect": 8791, "Ġbump": 8792, "Ġstrain": 8793, "Ġfilling": 8794, "Ġtrauma": 8795, "Ġcompleting": 8796, "cht": 8797, "Ġkillings": 8798, "anne": 8799, "GE": 8800, "ĠRescue": 8801, "Ġdealers": 8802, "Ġlocals": 8803, "ĠVictor": 8804, "Ġtragic": 8805, "Ġdelivers": 8806, "orts": 8807, "Ġrugby": 8808, "Ġinstallation": 8809, "asa": 8810, "ĠBart": 8811, "Ġjournal": 8812, "school": 8813, "ĠCome": 8814, "ĠVeterans": 8815, "Sun": 8816, "Ġcrowds": 8817, "Ġtransparent": 8818, "Ġimplications": 8819, "ĠHuawei": 8820, "sex": 8821, "Ġrallied": 8822, "Ġresponses": 8823, "Ġdebris": 8824, "Ġconvention": 8825, "Ġmothers": 8826, "BE": 8827, "ĠRoute": 8828, "Ġrebel": 8829, "ĠEmmanuel": 8830, "aster": 8831, "Ġunderstands": 8832, "pound": 8833, "ĠCastle": 8834, "Ġ2021": 8835, "rik": 8836, "ĠGR": 8837, "Ġconvince": 8838, "ault": 8839, "Ġpassionate": 8840, "ĠSciences": 8841, "Ġarrives": 8842, "idad": 8843, "Ġcelebrities": 8844, "ends": 8845, "ĠFans": 8846, "Ġdish": 8847, "ĠCorps": 8848, "hat": 8849, "Ġemployer": 8850, "ĠHy": 8851, "Ġpowered": 8852, "Ġgrandmother": 8853, "ĠFL": 8854, "oured": 8855, "VE": 8856, "ĠInst": 8857, "ĠPerez": 8858, "Ġtune": 8859, "Ġcitizenship": 8860, "Ġignore": 8861, "Ġdoubles": 8862, "IB": 8863, "Ġprogrammes": 8864, "inda": 8865, "Ġentities": 8866, "ĠInterior": 8867, "Ġprompting": 8868, "Ġwire": 8869, "Ġtheatre": 8870, "%)": 8871, "Ġheels": 8872, "ĠJu": 8873, "Ġdeposits": 8874, "Ġtrash": 8875, "mond": 8876, "she": 8877, "iana": 8878, "Ġislands": 8879, "ĠTommy": 8880, "Ġpub": 8881, "Ġdiscipline": 8882, "ĠSW": 8883, "Ġmusicians": 8884, "Ġembassy": 8885, "ĠQB": 8886, "hander": 8887, "UES": 8888, "ĠFerguson": 8889, "Ġblocking": 8890, "ahn": 8891, "Ġfines": 8892, "Ġtactics": 8893, "Ġbullet": 8894, "Ġequipped": 8895, "Ġescaped": 8896, "ĠSil": 8897, "ĠPack": 8898, "ĠAthletic": 8899, "ĠMic": 8900, "ĠDoes": 8901, "ĠCarr": 8902, "ĠChargers": 8903, "ĠKyl": 8904, "Ġzones": 8905, "µ": 8906, "iki": 8907, "Ġgreatly": 8908, "ĠMD": 8909, "Ġimmigrant": 8910, "ĠConstruction": 8911, "ĠBorn": 8912, "iment": 8913, "ĠWade": 8914, "Ġvisa": 8915, "Ġgenuine": 8916, "Ġelectronics": 8917, "ĠSat": 8918, "Ġsponsors": 8919, "ĠMontana": 8920, "Ġspell": 8921, "ĠSachs": 8922, "ĠEt": 8923, "Ġfoster": 8924, "Ġlocker": 8925, "Ġexplaining": 8926, "ĠAge": 8927, "Ġgunman": 8928, "Ġsauce": 8929, "Ġcry": 8930, "Ġstimulus": 8931, "Ġarray": 8932, "Ġcompare": 8933, "Ġboats": 8934, "Ġext": 8935, "iders": 8936, "ĠAst": 8937, "ĠParks": 8938, "ester": 8939, "Ġ94": 8940, "Ġrelating": 8941, "Ġvegetables": 8942, "Ġaccountable": 8943, "Ġhyper": 8944, "ĠWim": 8945, "Ġnewest": 8946, "ĠRome": 8947, "ĠChancellor": 8948, "CBS": 8949, "Ġbusinessman": 8950, "ĠDelaware": 8951, "Ġlands": 8952, "court": 8953, "aria": 8954, "Ġapproaching": 8955, "cker": 8956, "ĠSalt": 8957, "ĠMak": 8958, "Ġtreating": 8959, "Ġsubsequently": 8960, "ĠEll": 8961, "xton": 8962, "Ġ180": 8963, "Ġdetermination": 8964, "ĠSalman": 8965, "ĠJoel": 8966, "Ġclassified": 8967, "Ġspan": 8968, "Ġearthquake": 8969, "ranked": 8970, "Ġ96": 8971, "ĠTiger": 8972, "Ġadvocacy": 8973, "mit": 8974, "Ġcolleges": 8975, "ĠYeah": 8976, "ĠCaptain": 8977, "Ġorange": 8978, "Ġprojections": 8979, "Ġelectrical": 8980, "ĠMA": 8981, "olog": 8982, "ĠNewcastle": 8983, "oppers": 8984, "Ġrepresentation": 8985, "Ġlawsuits": 8986, "just": 8987, "aced": 8988, "ĠRace": 8989, "ĠAqu": 8990, "ĠBills": 8991, "Ġexclusively": 8992, "ĠProfile": 8993, "Ġhometown": 8994, "ĠStan": 8995, "Ġstarring": 8996, "Ġdeciding": 8997, "ĠRating": 8998, "ĠMedicare": 8999, "ĠTransport": 9000, "Ġmystery": 9001, "ĠTa": 9002, "ĠPad": 9003, "ĠSwedish": 9004, "ĠCarroll": 9005, "about": 9006, "Ġtorn": 9007, "Ġnurse": 9008, "NE": 9009, "Ġwaited": 9010, "ĠJeffrey": 9011, "ĠUntil": 9012, "Ġbone": 9013, "ĠBobby": 9014, "Ġpronounced": 9015, "Ġpharmaceutical": 9016, "ĠGallery": 9017, "ĠMatch": 9018, "Ġeconomists": 9019, "ĠMarketing": 9020, "face": 9021, "ĠPetroleum": 9022, "ories": 9023, "ĠMets": 9024, "ĠCore": 9025, "billion": 9026, "Ġexamination": 9027, "ĠPorter": 9028, "2016": 9029, "Ġgolden": 9030, "Ġsem": 9031, "ĠDuterte": 9032, "ĠJefferson": 9033, "ĠTehran": 9034, "ĠLeicester": 9035, "ĠDA": 9036, "Ġadapt": 9037, "ĠDame": 9038, "ĠRic": 9039, "Ġunchanged": 9040, "ect": 9041, "Ġsections": 9042, "kg": 9043, "igned": 9044, "Ġfilings": 9045, "Ġreact": 9046, "Ġurgent": 9047, "Ġvessels": 9048, "Ġspark": 9049, "Ġbutter": 9050, "ĠCons": 9051, "Ġstating": 9052, "Ġcorporations": 9053, "ĠHus": 9054, "Ġdamaging": 9055, "raw": 9056, "Ġequality": 9057, "Two": 9058, "ĠMills": 9059, "iu": 9060, "Ġobligation": 9061, "ĠBrook": 9062, "arian": 9063, "Re": 9064, "Ġphotographs": 9065, "Ġepic": 9066, "ĠStudent": 9067, "ĠTherefore": 9068, "Ġgod": 9069, "ĠFILE": 9070, "iqu": 9071, "Ġdescribing": 9072, "Ġproceed": 9073, "Ġcas": 9074, "ĠKat": 9075, "ĠBra": 9076, "Ġadequate": 9077, "Ġpassage": 9078, "Ġthanked": 9079, "USA": 9080, "ĠNeither": 9081, "ĠLegislature": 9082, "Ġfinances": 9083, "Ġinst": 9084, "ĵ": 9085, "ĠAngels": 9086, "Ġvet": 9087, "ĠDead": 9088, "Ex": 9089, "Ġkicks": 9090, "force": 9091, "Ġsoy": 9092, "ĠWindsor": 9093, "Ġenhanced": 9094, "Ġ1993": 9095, "ĠCzech": 9096, "Ġgradually": 9097, "ĠMagic": 9098, "Ġshadow": 9099, "Ġneighborhoods": 9100, "ĠRivers": 9101, "Ġrapper": 9102, "ĠGirl": 9103, "ĠRot": 9104, "Ġcrackdown": 9105, "fish": 9106, "Ġpreventing": 9107, "Ġproduces": 9108, "ĠMi": 9109, "Ġnotified": 9110, "Ġunderground": 9111, "WE": 9112, "Ġadmits": 9113, "Ġboxing": 9114, "Ġrefer": 9115, "Ġcommitments": 9116, "ĠWoman": 9117, "Ġdenies": 9118, "col": 9119, "ĠSide": 9120, "Ġambulance": 9121, "ĠRodgers": 9122, "Ġaftermath": 9123, "Ġdeck": 9124, "irmed": 9125, "Ġerrors": 9126, "ĠConvention": 9127, "Ġcurb": 9128, "ĠShop": 9129, "ĠThai": 9130, "Ġma": 9131, "Ġrespected": 9132, "ĠMVP": 9133, "Ġborrowing": 9134, "Ġcruise": 9135, "ĠSure": 9136, "Ġsentencing": 9137, "ĠObamacare": 9138, "ĠIr": 9139, "ĠSale": 9140, "ĠPete": 9141, "Ġopenly": 9142, "Ġstartup": 9143, "rock": 9144, "Ġcargo": 9145, "Ġtelecom": 9146, "ĠDownload": 9147, "Ġextending": 9148, "ĠCurrent": 9149, "Ġcompetitions": 9150, "ĠKids": 9151, "Ġshy": 9152, "ĠKerry": 9153, "ĠNever": 9154, "ĠDevils": 9155, "Ġprim": 9156, "Con": 9157, "Ġcurve": 9158, "Ġassumed": 9159, "Ġadjust": 9160, "Ġimmune": 9161, "UE": 9162, "ĠUr": 9163, "Ġconventional": 9164, "Ġgrandchildren": 9165, "ĠBol": 9166, "Ad": 9167, "ĠMaduro": 9168, "fi": 9169, "ĠUAE": 9170, "ĠOrgan": 9171, "Ġindicating": 9172, "iem": 9173, "ĠAgainst": 9174, "ĠAmbassador": 9175, "ĠSeoul": 9176, "Ġcriminals": 9177, "how": 9178, "put": 9179, "Ġreminded": 9180, "Ġparked": 9181, "lich": 9182, "Ġcontinent": 9183, "Ġmatched": 9184, "ĠNicole": 9185, "Ġgenetic": 9186, "Ġhumanity": 9187, "ĠTem": 9188, "Ġindicator": 9189, "Ġvessel": 9190, "Ġdefendant": 9191, "ĠGriffin": 9192, "jan": 9193, "Ġvend": 9194, "boro": 9195, "Ġbrokerage": 9196, "ĠFall": 9197, "Ġmere": 9198, "VILLE": 9199, "Ġlasted": 9200, "ĠMind": 9201, "Ġpatch": 9202, "ĠInsider": 9203, "ĠComm": 9204, "Ġtechnique": 9205, "ĠIM": 9206, "ĠCavaliers": 9207, "Ġshame": 9208, "Ġmil": 9209, "oot": 9210, "irt": 9211, "Ġcop": 9212, "ĠLeon": 9213, "Ġfrozen": 9214, "Ġslip": 9215, "pton": 9216, "Ġpanels": 9217, "Ġpitching": 9218, "Ġleather": 9219, "ĠLogan": 9220, "ĠNearly": 9221, "urch": 9222, "Ġinstructions": 9223, "ĠRow": 9224, "ĠKurdish": 9225, "this": 9226, "Ġlegendary": 9227, "su": 9228, "Ġstabbed": 9229, "sters": 9230, "Ġteenage": 9231, "def": 9232, "Ġoversight": 9233, "Ġvolatile": 9234, "Ġtransmission": 9235, "ĠSgt": 9236, "ĠIndigenous": 9237, "ĠOxford": 9238, "ĠCasey": 9239, "Ġcor": 9240, "Ġsalaries": 9241, "Ġsponsor": 9242, "Ġprescription": 9243, "mat": 9244, "ĠLeeds": 9245, "ĠPakistani": 9246, "Ġevil": 9247, "Ġtables": 9248, "ĠAbdul": 9249, "Ġexpectation": 9250, "Ġlegislature": 9251, "ĠLin": 9252, "¹": 9253, "Ġcontractor": 9254, "Ġshifting": 9255, "Ġgenerous": 9256, "ĠEddie": 9257, "Ġpuck": 9258, "utt": 9259, "Ġdubbed": 9260, "Ġnowhere": 9261, "Ġbetting": 9262, "Ġdisclose": 9263, "Ĥ": 9264, "ĠFashion": 9265, "ĠHarper": 9266, "handed": 9267, "isha": 9268, "ĠReds": 9269, "Ġachievements": 9270, "ume": 9271, "Ġshootings": 9272, "Ġadvisers": 9273, "ĠEaster": 9274, "Ġinternationally": 9275, "ĠWi": 9276, "ĠGandhi": 9277, "ĠChristians": 9278, "Ġrecruiting": 9279, "Ġexperiment": 9280, "Ġsol": 9281, "Ġdifficulties": 9282, "Ġinfluential": 9283, "Ġhybrid": 9284, "Ġformation": 9285, "ĠBoulevard": 9286, "Ġflags": 9287, "Ġformula": 9288, "front": 9289, "Ġinclusion": 9290, "ĠNone": 9291, "ICE": 9292, "Ġfilming": 9293, "ĠLou": 9294, "ĠReynolds": 9295, "Ġpump": 9296, "Ġexceptional": 9297, "ANG": 9298, "ĠCorporate": 9299, "SAN": 9300, "ĠHealthcare": 9301, "ĠUkrainian": 9302, "aron": 9303, "Ġpants": 9304, "Ġdrops": 9305, "ete": 9306, "ĠStudies": 9307, "Ġwounds": 9308, "END": 9309, "Ġshower": 9310, "Ġreviewing": 9311, "ĠGreater": 9312, "ĠÂ»": 9313, "itors": 9314, "alled": 9315, "Ġsqu": 9316, "ĠRonald": 9317, "ĠInv": 9318, "Ġtougher": 9319, "Ġbalanced": 9320, "Ġlined": 9321, "Ġprinciple": 9322, "Ġ1950": 9323, "Ġleak": 9324, "Be": 9325, "Ġcircuit": 9326, "Ġunfortunate": 9327, "ĠGran": 9328, "ĠFish": 9329, "Ġfriendship": 9330, "asp": 9331, "OO": 9332, "Ġobligations": 9333, "Ġcoup": 9334, "OK": 9335, "Ġbreakdown": 9336, "Ġhook": 9337, "Ġresearcher": 9338, "inated": 9339, "ĠMarie": 9340, "ĠGab": 9341, "ĠWA": 9342, "quez": 9343, "General": 9344, "ĠSwift": 9345, "Ġgust": 9346, "ĠCarol": 9347, "ĠCentury": 9348, "ĠOPEC": 9349, "ĠRd": 9350, "ĠCop": 9351, "Ġsubjects": 9352, "ĠComments": 9353, "ases": 9354, "Ġrelation": 9355, "ĠEnvironment": 9356, "ı": 9357, "Ġgasoline": 9358, "ĠLog": 9359, "Ġicon": 9360, "Ġprofitable": 9361, "ĠRetail": 9362, "ANC": 9363, "Ġappealing": 9364, "Ġvillages": 9365, "Ġpizza": 9366, "Ġmall": 9367, "Ġtower": 9368, "ĠLinda": 9369, "Ġaccomplished": 9370, "Ġpod": 9371, "Ġleaked": 9372, "ĠWed": 9373, "Ġmer": 9374, "Ġopposing": 9375, "!'": 9376, "Ġstomach": 9377, "Ġrevealing": 9378, "Ġho": 9379, "DF": 9380, "ĠSterling": 9381, "Ġsolely": 9382, "Ġpres": 9383, "ĠCy": 9384, "ĠLatest": 9385, "ĠPitt": 9386, "ĠThink": 9387, "Ġcapability": 9388, "aled": 9389, "Ġexecuted": 9390, "alling": 9391, "ĠSilva": 9392, "Ġrestricted": 9393, "Ġdeclaration": 9394, "Ġkilometres": 9395, "rol": 9396, "Ġidentifying": 9397, "Ġdonors": 9398, "vent": 9399, "Ġcostly": 9400, "ense": 9401, "ĠSeeking": 9402, "OURCE": 9403, "iving": 9404, "Ġplacing": 9405, "tech": 9406, "Ġbottles": 9407, "writer": 9408, "ĠSeahawks": 9409, "oming": 9410, "ĠArthur": 9411, "ously": 9412, "bin": 9413, "ĠVa": 9414, "Ġbias": 9415, "Ġliability": 9416, "ift": 9417, "rak": 9418, "aves": 9419, "Ġcautious": 9420, "ĠPrize": 9421, "iley": 9422, "ĠSharma": 9423, "global": 9424, "Ġwars": 9425, "sm": 9426, "ĠRemember": 9427, "wind": 9428, "ĠRichardson": 9429, "ĠSum": 9430, "ĠVincent": 9431, "ĠRice": 9432, "inf": 9433, "Ġconsultation": 9434, "range": 9435, "Ġbacteria": 9436, "Ġarchitecture": 9437, "Ġpole": 9438, "ĠMach": 9439, "Ġcattle": 9440, "Ġabused": 9441, "being": 9442, "ĠHERE": 9443, "Ġfame": 9444, "Ġhearings": 9445, "ĠBrit": 9446, "Ġjoins": 9447, "ĠMcGregor": 9448, "Ġoppose": 9449, "Ġcheer": 9450, "itting": 9451, "imes": 9452, "Ġusage": 9453, "Ġstint": 9454, "Ġoutlet": 9455, "Ġshoppers": 9456, "ĠBaptist": 9457, "Ġinappropriate": 9458, "ĠALSO": 9459, "Ġstealing": 9460, "Ġpledge": 9461, "ĠRan": 9462, "Ġphotographer": 9463, "Ġprevented": 9464, "Ġ01": 9465, "ĠEngineering": 9466, "ĠProducts": 9467, "Ġuniverse": 9468, "ĠMcCarthy": 9469, "¿": 9470, "graded": 9471, "Ġinspection": 9472, "Ġind": 9473, "Fi": 9474, "aren": 9475, "Ġprotections": 9476, "Ġsorts": 9477, "ĠWorks": 9478, "Ġbillionaire": 9479, "ĠGay": 9480, "ĠiPad": 9481, "IX": 9482, "Ġdefendants": 9483, "band": 9484, "Ġfarms": 9485, "Ġhom": 9486, "gal": 9487, "iant": 9488, "Ġnortheast": 9489, "ĠJoint": 9490, "Ġcanceled": 9491, "Ġtoys": 9492, "Ġrein": 9493, "ĠTumblr": 9494, "pees": 9495, "ĠAut": 9496, "Police": 9497, "Ġaide": 9498, "Ġachieving": 9499, "Ġmund": 9500, "ĠCommercial": 9501, "first": 9502, "Ġanticipate": 9503, "iac": 9504, "Ġprobation": 9505, "hem": 9506, "Ġports": 9507, "ĠKer": 9508, "Ġsupplier": 9509, "ĠFather": 9510, "ĠAnti": 9511, "ashed": 9512, "ĠTable": 9513, "bledon": 9514, "Ġunf": 9515, "ĠRash": 9516, "ĠLeBron": 9517, "Car": 9518, "bu": 9519, "ĠDerek": 9520, "Ġaccounted": 9521, "ĠPri": 9522, "nings": 9523, "Ġreceives": 9524, "lev": 9525, "Ġbilateral": 9526, "ĠList": 9527, "ĠLG": 9528, "ĠJazz": 9529, "Ġrestored": 9530, "Ġbattles": 9531, "ials": 9532, "Ġoccupied": 9533, "Ġrepairs": 9534, "Ġradar": 9535, "ĠMLB": 9536, "ĠNC": 9537, "Ġflexible": 9538, "ĠCommand": 9539, "Ġcoat": 9540, "ĠVir": 9541, "ĠColts": 9542, "ĠBC": 9543, "Ġtwin": 9544, "Ġprisoners": 9545, "Ġslowed": 9546, "hop": 9547, "ĠInn": 9548, "Ġconflicts": 9549, "Ġmeasured": 9550, "Ġautonomous": 9551, "ĠBow": 9552, "Ġdisc": 9553, "inson": 9554, "ĠSche": 9555, "aire": 9556, "ĠSU": 9557, "ĠPeterson": 9558, "Ġdrafted": 9559, "ĠPelosi": 9560, "ĠSoon": 9561, "Ġmechanism": 9562, "Ġaccountability": 9563, "ĠNortheast": 9564, "Ġfo": 9565, "Ġanalytics": 9566, "ĠEverything": 9567, "Ġperceived": 9568, "bers": 9569, "Ġcelebrations": 9570, "Ġinstruments": 9571, "Ġstrip": 9572, "ĠJuventus": 9573, "Ġunfortunately": 9574, "ĠGA": 9575, "Ġwrestling": 9576, "Ġstatue": 9577, "vis": 9578, "five": 9579, "Ġmarine": 9580, "ĠSamuel": 9581, "Ġresponsibilities": 9582, "hill": 9583, "Ġrecruit": 9584, "Ġreferee": 9585, "ĠRail": 9586, "ĠEagle": 9587, "ĠCongressional": 9588, "Ġbreathing": 9589, "Ġbass": 9590, "hit": 9591, "Ġspreading": 9592, "Ġevacuated": 9593, "Ġintellectual": 9594, "Ġsovereign": 9595, "ocked": 9596, "Ġslammed": 9597, "Ġformerly": 9598, "Ġarch": 9599, "Ġdifficulty": 9600, "ĠAFC": 9601, "ĠFresh": 9602, "Ġinvite": 9603, "oner": 9604, "ĠMich": 9605, "Ġpitches": 9606, "stock": 9607, "Ġinitiated": 9608, "ĠKu": 9609, "ĠFlorence": 9610, "yd": 9611, "ĠFast": 9612, "Ġmusician": 9613, "ĠChile": 9614, "anga": 9615, "Ġdairy": 9616, "Ġcontractors": 9617, "ador": 9618, "ĠPlanning": 9619, "Ġultra": 9620, "Ġprayer": 9621, "Ġsuggestions": 9622, "ĠEk": 9623, "Ġrandom": 9624, "ĠSullivan": 9625, "Ġsensor": 9626, "Ġhomicide": 9627, "ĠIncome": 9628, "Ġsettings": 9629, "Ġacknowledge": 9630, "ĠStay": 9631, "Ġterminal": 9632, "Ġ1991": 9633, "West": 9634, "hard": 9635, "arc": 9636, "Ġcombine": 9637, "Ġprivately": 9638, "Ġbarrier": 9639, "Ġmedian": 9640, "Ġwhereas": 9641, "ĠTitans": 9642, "Ġincentives": 9643, "Ġhistorically": 9644, "Ġindictment": 9645, "Ġhiding": 9646, "ĠPDT": 9647, "Ġrebuild": 9648, "hol": 9649, "Ġpour": 9650, "Ġairports": 9651, "ĠEdinburgh": 9652, "Ġappoint": 9653, "ĠJul": 9654, "Ġconfusion": 9655, "Ġdam": 9656, "ork": 9657, "Ġcalculated": 9658, "Ġhood": 9659, "ĠTemple": 9660, "ĠYorkshire": 9661, "EP": 9662, "ented": 9663, "Ġapology": 9664, "awi": 9665, "Ġfacilitate": 9666, "ĠSheffield": 9667, "Ġrides": 9668, "Ġcompelling": 9669, "ĠGonzalez": 9670, "roll": 9671, "ONG": 9672, "UP": 9673, "ĠAj": 9674, "pen": 9675, "ĠVar": 9676, "ĠIPO": 9677, "ĠAnimal": 9678, "Ġshifted": 9679, "Ġ140": 9680, "Ġtobacco": 9681, "El": 9682, "ild": 9683, "Ġuncertain": 9684, "Un": 9685, "Ġcaps": 9686, "Ġrecreational": 9687, "ĠTu": 9688, "Ġenc": 9689, "More": 9690, "iko": 9691, "ĠEverton": 9692, "ĠWalk": 9693, "Ġmurdered": 9694, "Ġpur": 9695, "Ġdivisions": 9696, "ivo": 9697, "Ġfarming": 9698, "Ġcourage": 9699, "ped": 9700, "Ġcrying": 9701, "Ġattributed": 9702, "Ã©e": 9703, "Ġimplementing": 9704, "ĠWang": 9705, "Ġspeeds": 9706, "alk": 9707, "aming": 9708, "eries": 9709, "Ġavoided": 9710, "ĠMessi": 9711, "Ġconsiderable": 9712, "rt": 9713, "Ġinauguration": 9714, "ĠPH": 9715, "Ġsoldier": 9716, "Ġore": 9717, "ollywood": 9718, "otive": 9719, "ĠAuburn": 9720, "ĠSav": 9721, "ĠPut": 9722, "Ġemphasis": 9723, "Ġaf": 9724, "owed": 9725, "Ġdiagnosis": 9726, "Ġcart": 9727, "Ġassisted": 9728, "ĠOrder": 9729, "ĠEstate": 9730, "Ġintends": 9731, "ĠCommon": 9732, "Ġadventure": 9733, "Ġbeliefs": 9734, "Ġlasting": 9735, "cel": 9736, "Ġdeployment": 9737, "tra": 9738, "ĠStories": 9739, "Ġquote": 9740, "Ġfeared": 9741, "Ġconvenience": 9742, "Ġoptimism": 9743, "Ġscientist": 9744, "ĠEnterprise": 9745, "ĠRex": 9746, "ĠFel": 9747, "Ġposes": 9748, "Ġroot": 9749, "Ġevacuation": 9750, "Ġpresidents": 9751, "ĠRather": 9752, "Ġgrave": 9753, "ĠHeights": 9754, "Ġjumping": 9755, "driven": 9756, "Ġaluminum": 9757, "Ġholders": 9758, "Ġboot": 9759, "iber": 9760, "Ġprecious": 9761, "uation": 9762, "FP": 9763, "uses": 9764, "Ġcommentary": 9765, "Ġadvances": 9766, "ĠNissan": 9767, "Ġbronze": 9768, "Ġinspire": 9769, "Ġstarters": 9770, "ĠEvan": 9771, "rah": 9772, "body": 9773, "Ġcrops": 9774, "Ġseeds": 9775, "Ġharsh": 9776, "ĠHomeland": 9777, "Ġenabled": 9778, "ological": 9779, "Ġworkshop": 9780, "Ġchains": 9781, "amps": 9782, "Ġamongst": 9783, "ĠBear": 9784, "Ġcertified": 9785, "ĠJulie": 9786, "Ġmountains": 9787, "VA": 9788, "Ġfed": 9789, "Ġbuyer": 9790, "ahl": 9791, "ĠBos": 9792, "ĠCrystal": 9793, "Ġquest": 9794, "ĠStein": 9795, "Ġacceptable": 9796, "Ġunbeaten": 9797, "iring": 9798, "ural": 9799, "Ġuncomfortable": 9800, "Ġpartial": 9801, "Ġsacrifice": 9802, "ĠGrande": 9803, "Ġarrangement": 9804, "Ġpackaging": 9805, "screen": 9806, "Ġmirror": 9807, "Ġsweep": 9808, "Ġconnecting": 9809, "Ġpanic": 9810, "ĠJacksonville": 9811, "ĠKremlin": 9812, "Ġorigin": 9813, "Brien": 9814, "Ġnorthwest": 9815, "Ġcarriers": 9816, "ĠRiley": 9817, "Ġaud": 9818, "Ġappreciation": 9819, "Ġeliminated": 9820, "ĠAnalyst": 9821, "CR": 9822, "Ġfirearm": 9823, "Ġaccommodate": 9824, "Ġstructural": 9825, "Ġappealed": 9826, "Ġcharter": 9827, "ressing": 9828, "Ġalike": 9829, "white": 9830, "Ġslowdown": 9831, "Ġweigh": 9832, "ĠPalmer": 9833, "ound": 9834, "ĠConn": 9835, "Ġbranches": 9836, "Ġace": 9837, "Ġinsists": 9838, "yo": 9839, "ĠLynn": 9840, "ĠCC": 9841, "ĠWithin": 9842, "Ġcoll": 9843, "Ġsustain": 9844, "Ġemerge": 9845, "ĠBattle": 9846, "VER": 9847, "Ġaviation": 9848, "Ġenables": 9849, "ĠProduction": 9850, "ĠGrove": 9851, "Ġnationally": 9852, "ĠBaldwin": 9853, "rent": 9854, "Ġfirearms": 9855, "irm": 9856, "Ġconsiders": 9857, "ĠCosby": 9858, "ĠMcK": 9859, "ĠEnt": 9860, "Ġincumbent": 9861, "iance": 9862, "Ġgiants": 9863, "Ġkan": 9864, "Ġminimal": 9865, "ivity": 9866, "ĠSay": 9867, "ĠNass": 9868, "Ġlovely": 9869, "ĠFurthermore": 9870, "Ġdisplaced": 9871, "Ġcontacts": 9872, "NY": 9873, "Ġtechnological": 9874, "ancy": 9875, "Ġant": 9876, "ope": 9877, "ĠFY": 9878, "Ġfavorable": 9879, "ĠVirgin": 9880, "Ġcasual": 9881, "ĠLat": 9882, "Ġpopulations": 9883, "Ġromance": 9884, "Ġforgotten": 9885, "Ġfleeing": 9886, "Ġspecialty": 9887, "Ġdrill": 9888, "Ġapplying": 9889, "Ġcocaine": 9890, "rea": 9891, "Ġheroin": 9892, "Ġsweeping": 9893, "ĠMaj": 9894, "Ġtroubled": 9895, "Ġcolleague": 9896, "Ġedged": 9897, "omes": 9898, "ĠHappy": 9899, "Â´": 9900, "Ġmilitant": 9901, "boy": 9902, "aver": 9903, "Yes": 9904, "llo": 9905, "Ġsupporter": 9906, "ĠSubscribe": 9907, "ĠBird": 9908, "ĠGibson": 9909, "Ġhill": 9910, "Ġnewspapers": 9911, "ĠPHOTO": 9912, "Ġouting": 9913, "Ġdefine": 9914, "Ġann": 9915, "Ġrobot": 9916, "Ġregret": 9917, "ĠCould": 9918, "raz": 9919, "Ġceiling": 9920, "Ġorganizers": 9921, "ĠTw": 9922, "Ġcriticised": 9923, "ĠJoh": 9924, "ĠJe": 9925, "ĠBulls": 9926, "Ġteeth": 9927, "ĠRanch": 9928, "ĠAndrea": 9929, "Ġconservatives": 9930, "Ġmag": 9931, "vey": 9932, "Ġpredecessor": 9933, "ĠJPMorgan": 9934, "Ġdraws": 9935, "umber": 9936, "Ġvaccine": 9937, "ĠDas": 9938, "Ġdisappeared": 9939, "ĠIron": 9940, "Ġlitigation": 9941, "vert": 9942, "Ġbelong": 9943, "ĠRet": 9944, "owers": 9945, "rain": 9946, "controlled": 9947, "ĠKil": 9948, "Ġrehab": 9949, "ĠAustria": 9950, "Ġprivilege": 9951, "Ġbounce": 9952, "Ġbout": 9953, "ĠIslamist": 9954, "Ġtaxi": 9955, "ody": 9956, ".'\"": 9957, "Ġdos": 9958, "shire": 9959, "Ġaccidents": 9960, "Ġdemonstration": 9961, "His": 9962, "ĠBO": 9963, "ĠICE": 9964, "van": 9965, "File": 9966, "ĠManning": 9967, "ounded": 9968, "Ġdirections": 9969, "lled": 9970, "Ġoffences": 9971, "Ġlaptop": 9972, "ĠUniversal": 9973, "Ġmilestone": 9974, "ĠNarendra": 9975, "Ġnotion": 9976, "Ġuns": 9977, "ĠLower": 9978, "Ġmidfield": 9979, "Ġoutper": 9980, "trans": 9981, "ĠJa": 9982, "three": 9983, "Adds": 9984, "Ġpressures": 9985, "Ġprohibited": 9986, "Ġutilities": 9987, "Ġbes": 9988, "ĠReporter": 9989, "Ġcommodities": 9990, "leton": 9991, "Ġslower": 9992, "EE": 9993, "auer": 9994, "Ġtablet": 9995, "sl": 9996, "iously": 9997, "Ġaiming": 9998, "eland": 9999, "ĠNEXT": 10000, "tered": 10001, "IVE": 10002, "onic": 10003, "May": 10004, "ĠMilitary": 10005, "Mark": 10006, "Ġlender": 10007, "mate": 10008, "Ġaboard": 10009, "they": 10010, "Ġrespondents": 10011, "Ġconversion": 10012, "Ġsecuring": 10013, "Ġentity": 10014, "ĠHarbor": 10015, "ĠCu": 10016, "Ġcats": 10017, "ĠACC": 10018, "ĠIbrahim": 10019, "GL": 10020, "Ġinvitation": 10021, "Ġcond": 10022, "ĠRecords": 10023, "ĠAdrian": 10024, "Ġbrave": 10025, "Ġmineral": 10026, "Ġsooner": 10027, "Ġsatisfied": 10028, "Ġpets": 10029, "Ġnotably": 10030, "Ä±": 10031, "Ġmarking": 10032, "ĠRO": 10033, "ĠHaw": 10034, "ĠVis": 10035, "Ġmarketplace": 10036, "ĠNat": 10037, "ĠForward": 10038, "ĠLeft": 10039, "Ġaggravated": 10040, "ĠClose": 10041, "acey": 10042, "Ġlandmark": 10043, "Ġdisruption": 10044, "ĠChallenge": 10045, "ĠDays": 10046, "ĠCoun": 10047, "ahan": 10048, "Ġaides": 10049, "South": 10050, "ĠDylan": 10051, "ĠRavens": 10052, "ĠNature": 10053, "lli": 10054, "Ġdiplomats": 10055, "350": 10056, "ĠDrake": 10057, "tag": 10058, "Ġlicensed": 10059, "ĠDenmark": 10060, "Ġcancel": 10061, "Ġinstant": 10062, "DI": 10063, "Ġpunch": 10064, "ĠJenkins": 10065, "Ġstrengthening": 10066, "des": 10067, "-$": 10068, "Ġallegation": 10069, "Ġsizes": 10070, "iza": 10071, "Ġmentally": 10072, "ĠResidents": 10073, "acked": 10074, "Ġsensors": 10075, ",'\"": 10076, "illion": 10077, "ĠChampion": 10078, "Ġexcessive": 10079, "Ġhum": 10080, "ĠComp": 10081, "rend": 10082, "ĠLakes": 10083, "Ġburst": 10084, "Ġtrainer": 10085, "Ġclearing": 10086, "ĠSilicon": 10087, "Ġ350": 10088, "DE": 10089, "ĠGates": 10090, "ĠHorn": 10091, "ests": 10092, "ĠCourtesy": 10093, "Ġbipartisan": 10094, "Ġhabits": 10095, "ĠAlexa": 10096, "walk": 10097, "Ġsnapped": 10098, "ĠEight": 10099, "itis": 10100, "zel": 10101, "Ġcustoms": 10102, "Ġsouthwest": 10103, "Ġvary": 10104, "Because": 10105, "Ġpayout": 10106, "Ġaccelerate": 10107, "ĠBarr": 10108, "tu": 10109, "Ġfined": 10110, "cost": 10111, "ĠTheater": 10112, "ĠCorbyn": 10113, "Ġstem": 10114, "Ġundermine": 10115, ".;": 10116, "Ġstays": 10117, "Ġbreakthrough": 10118, "Ġturnover": 10119, "hot": 10120, "Ġtriumph": 10121, "Ġpainted": 10122, "ĠWinnipeg": 10123, "ĠKas": 10124, "ĠStuart": 10125, "irk": 10126, "Am": 10127, "Ġtrusted": 10128, "aze": 10129, "ĠLate": 10130, "Ġaccessories": 10131, "Ġmemorable": 10132, "ĠFool": 10133, "Ġrotation": 10134, "ĠBulldogs": 10135, "ĠChen": 10136, "Ġpoised": 10137, "ĠMonte": 10138, "ĠClarke": 10139, "leading": 10140, "Ġvenues": 10141, "Ġbeneficial": 10142, "ĠLiam": 10143, "ĠBrothers": 10144, "ĠNeed": 10145, "Ġconc": 10146, "olly": 10147, "ĠJulian": 10148, "ogue": 10149, "Ġfounding": 10150, "Ġsidelines": 10151, "Ġdeclare": 10152, "ĠMember": 10153, "Ġexamine": 10154, "abs": 10155, "Ġboundaries": 10156, "ĠBrisbane": 10157, "Ġlaunches": 10158, "lor": 10159, "ĠGa": 10160, "Ġthr": 10161, "expected": 10162, "wal": 10163, "ĠBarnes": 10164, "Ġclashes": 10165, "content": 10166, "ĠClemson": 10167, "iger": 10168, "Mar": 10169, "Ġaccord": 10170, "Ġsoutheast": 10171, "ģ": 10172, "ĠStarbucks": 10173, "osing": 10174, "Ġseasonal": 10175, "icking": 10176, "Ġloyalty": 10177, "Ġtent": 10178, "ĠDy": 10179, "Ġevident": 10180, "Ġlobby": 10181, "Ġtours": 10182, "Ġbombing": 10183, "uations": 10184, "Ġrises": 10185, "Ġdemonstrations": 10186, "ĠWATCH": 10187, "pin": 10188, "Ġdeb": 10189, "ĠDraft": 10190, "rog": 10191, "Ġseal": 10192, "ĠPerformance": 10193, "ĠLGBT": 10194, "Ġsed": 10195, "Ġgig": 10196, "nan": 10197, "Ġrainfall": 10198, "Ġfabric": 10199, "Ġmanages": 10200, "Ġlifting": 10201, "ĠMagazine": 10202, "ĠCriminal": 10203, "Ġhikes": 10204, "Ġcatching": 10205, "Ġ1989": 10206, "OG": 10207, "Ġdisappointment": 10208, "Ġir": 10209, "ĠEV": 10210, "stown": 10211, "pass": 10212, "120": 10213, "Ġmedals": 10214, "ĠSimmons": 10215, "Ġinaugural": 10216, "ĠCorn": 10217, "Ġmotorcycle": 10218, "lets": 10219, "ĠSkype": 10220, "Ã©t": 10221, "Ġscary": 10222, "opp": 10223, "thirds": 10224, "ĠMohamed": 10225, "Ġteenagers": 10226, "ANK": 10227, "Ġserver": 10228, "Ġouts": 10229, "Ġdishes": 10230, "four": 10231, "dr": 10232, "ĠOt": 10233, "ĠSandy": 10234, "ĠShane": 10235, "orters": 10236, "SH": 10237, "Ġtouching": 10238, "ĠNike": 10239, "ĠHBO": 10240, "driving": 10241, "Ġplug": 10242, "ĠBaseball": 10243, "eling": 10244, "hn": 10245, "ulate": 10246, "eed": 10247, "ĠChristine": 10248, "ĠGlobe": 10249, "Ġethics": 10250, "ĠTrevor": 10251, "iya": 10252, "Ġ360": 10253, "Ġawaiting": 10254, "Ġcounterpart": 10255, "Ġsubsidies": 10256, "pointers": 10257, "Ġspy": 10258, "ILL": 10259, "Ġtakeover": 10260, "ĠBeyond": 10261, "Ġsurprisingly": 10262, "TION": 10263, "ĠSong": 10264, "Ġni": 10265, "Ġcommonly": 10266, "Ġjack": 10267, "Ġsubstitute": 10268, "ews": 10269, "Ġrecalls": 10270, "ĠCommons": 10271, "Ġsin": 10272, "del": 10273, "ĠMod": 10274, "Ġpressing": 10275, "ĠTelevision": 10276, "ĠInside": 10277, "ª": 10278, "Ġbacklash": 10279, "Ġcredible": 10280, "ĠJenner": 10281, "ĠPu": 10282, "ĠStevens": 10283, "ĠWE": 10284, "Last": 10285, "Ġinsurers": 10286, "ĠJoin": 10287, "bled": 10288, "digit": 10289, "Ġflooded": 10290, "ĠShore": 10291, "ĠTrophy": 10292, "zing": 10293, "ĠImmigration": 10294, "Ġsuperior": 10295, "IAN": 10296, "Ġcasino": 10297, "Ġenabling": 10298, "Ġmeantime": 10299, "Ġperformers": 10300, "Ġproportion": 10301, "Ġlawmaker": 10302, "ĠConf": 10303, "Ġconvert": 10304, "Ġfarmer": 10305, "Ġbu": 10306, "ĠGE": 10307, "ĠRepresentative": 10308, "ĠBannon": 10309, "ĠHelp": 10310, "PT": 10311, "formed": 10312, "ĠSuperintendent": 10313, "Ġfrustrating": 10314, "ĠRegister": 10315, "ĠPolitical": 10316, "Ġboots": 10317, "ĠRu": 10318, "ĠSha": 10319, "Ġinstrument": 10320, "tor": 10321, "ĠBelt": 10322, "ĠWalsh": 10323, "Ġrecipe": 10324, "ilt": 10325, "ĠClean": 10326, "iors": 10327, "Ġtwenty": 10328, "iler": 10329, "nder": 10330, "Ġwinger": 10331, "Ġwheat": 10332, "ĠAviation": 10333, "Ġcorrupt": 10334, "Ġconnectivity": 10335, "ĠVen": 10336, "order": 10337, "esc": 10338, "break": 10339, "Ġmetals": 10340, "Ġtraditionally": 10341, "Ġbell": 10342, "Ġviolating": 10343, "rough": 10344, "Ġintroducing": 10345, "Ġguided": 10346, "ĠMol": 10347, "Ġdesert": 10348, "ĠBree": 10349, "Le": 10350, "ĠZone": 10351, "ĠGlass": 10352, "ĠEUR": 10353, "ĠYahoo": 10354, "Ġlaps": 10355, "Ġdiffer": 10356, "ĠHold": 10357, "Ġtimely": 10358, "Ġsuccessor": 10359, "Ġcomic": 10360, "Ġbears": 10361, "Ġlicence": 10362, "Ġreject": 10363, "Ġsophisticated": 10364, "Too": 10365, "Ġobjectives": 10366, "ĠId": 10367, "urers": 10368, "Ġraid": 10369, "COM": 10370, "Ġelect": 10371, "ĠHampshire": 10372, "Ġlens": 10373, "Ġdesigners": 10374, "Ġpresently": 10375, "ĠRCMP": 10376, "ĠEgyptian": 10377, "ĠWalter": 10378, "ĠWallace": 10379, "Ġ2025": 10380, "utics": 10381, "ried": 10382, "Ġrefuse": 10383, "Ġsiblings": 10384, "ĠNothing": 10385, "Ġdressing": 10386, "Ġnerve": 10387, "AST": 10388, "Ġuncertainties": 10389, "Ġtale": 10390, "ĠTalk": 10391, "Ġissuing": 10392, "shot": 10393, "ĠTak": 10394, "Ġacid": 10395, "ĠNintendo": 10396, "Ġwash": 10397, "pd": 10398, "ĠClaire": 10399, "ĠScot": 10400, "Ġsuits": 10401, "ĠBayern": 10402, "gest": 10403, "Ġapplicable": 10404, "Ġinteraction": 10405, "ĠEnforcement": 10406, "ĠRohingya": 10407, "Ġjan": 10408, "Ġunited": 10409, "ĠCoalition": 10410, "Ġlegislators": 10411, "Ġdetectives": 10412, "ĠSing": 10413, "ĠBetween": 10414, "ĠPoly": 10415, "pool": 10416, "mal": 10417, "Ġreply": 10418, "Ġschemes": 10419, "ĠHolmes": 10420, "ĠSenators": 10421, "ĠVerizon": 10422, "Ġwelcoming": 10423, "ĠCricket": 10424, "ĠMarco": 10425, "ĠYears": 10426, "ĠLiving": 10427, "Ġcounterparts": 10428, "ĠParadise": 10429, "ĠTrad": 10430, "#": 10431, "iw": 10432, "ĠSoccer": 10433, "umbled": 10434, "Ġdeceased": 10435, "heim": 10436, "Ġevaluation": 10437, "Ġwrap": 10438, "Ġmild": 10439, "aji": 10440, "ĠUCLA": 10441, "ĠNative": 10442, "president": 10443, "ĠXbox": 10444, "Ġenterprises": 10445, "ĠSlam": 10446, "oga": 10447, "Rock": 10448, "piece": 10449, "ĠColeman": 10450, "Ġcomparable": 10451, "uba": 10452, "Ġprovinces": 10453, "ĠFormula": 10454, "ipt": 10455, "Ã´": 10456, "Ġtick": 10457, "ĠIMF": 10458, "anch": 10459, "atta": 10460, "rew": 10461, "However": 10462, "LS": 10463, "etta": 10464, "ĠCustoms": 10465, "SU": 10466, "Ġpublishing": 10467, "Ġinch": 10468, "Ġkills": 10469, "¤": 10470, "ĠSus": 10471, "ĠBeth": 10472, "Ġsteam": 10473, "jpg": 10474, "pointer": 10475, "Ġturnovers": 10476, "Ġpowder": 10477, "ĠUSB": 10478, "ĠWildlife": 10479, "ĠDirect": 10480, "atively": 10481, "ĠFerrari": 10482, "Ġpleasure": 10483, "ĠMatthews": 10484, "Ġski": 10485, "ography": 10486, "ĠVermont": 10487, "ĠMargaret": 10488, "ĠMunich": 10489, "Ġlayer": 10490, "ĠProperty": 10491, "Ġeconomics": 10492, "ĠCrew": 10493, "UK": 10494, "Ġunnecessary": 10495, "ĠGlasgow": 10496, "Ġsealed": 10497, "Ġclarity": 10498, "Ġsurplus": 10499, "ĠCanyon": 10500, "ĠApart": 10501, "Ġacceptance": 10502, "ĠEllis": 10503, "uster": 10504, "rid": 10505, "ĠHawks": 10506, "Ġstatewide": 10507, "Ġthreaten": 10508, "ĠJail": 10509, "Ġinclusive": 10510, "Ġmud": 10511, "Ġpat": 10512, "Ġbitter": 10513, "Ġalternatives": 10514, "Ġaffiliate": 10515, "Ġevaluate": 10516, "ĠBaby": 10517, "Ġperception": 10518, "tim": 10519, "Ġrefusing": 10520, "Ġgrey": 10521, "Ġarguably": 10522, "Ġfirmly": 10523, "ĠDark": 10524, "Ġexcuse": 10525, "ĠRaymond": 10526, "Ġballots": 10527, "inton": 10528, "Ġ125": 10529, "ĠCatherine": 10530, "Ġsacks": 10531, "ĠDeb": 10532, "Ġworkout": 10533, "web": 10534, "Ġbatteries": 10535, "breaking": 10536, "ML": 10537, "Ġunacceptable": 10538, "ĠValentine": 10539, "ĠYOU": 10540, "ĠRT": 10541, "Ġjurisdiction": 10542, "Ġexamined": 10543, "strom": 10544, "ĠPocket": 10545, "Ġcement": 10546, "Ġuniversal": 10547, "ĠOz": 10548, "Ġkit": 10549, "Ġchurches": 10550, "Ġsuburban": 10551, "ĠKushner": 10552, "ĠDavidson": 10553, "Sports": 10554, "email": 10555, "Ġrealistic": 10556, "Ġintend": 10557, "ĠGrey": 10558, ",''": 10559, "Ġscholarship": 10560, "Ġphilosophy": 10561, "Ġwheels": 10562, "Ġmotivation": 10563, "eway": 10564, "match": 10565, "ĠDate": 10566, "John": 10567, "Ġcontrolling": 10568, "750": 10569, "aven": 10570, "Ġfilmed": 10571, "Ġ160": 10572, "ĠBrock": 10573, "ĠDetails": 10574, "Ġlogistics": 10575, "Ġassumptions": 10576, "ĠStep": 10577, "Ġfails": 10578, "ĠNotre": 10579, "Ġjuice": 10580, "Ġcounting": 10581, "Ġphotograph": 10582, "Ġfortunate": 10583, "Ġestablishing": 10584, "ĠNJ": 10585, "ĠWorkers": 10586, "ĠQuinn": 10587, "ĠHeather": 10588, "Ġtimeline": 10589, "Ġimported": 10590, "ĠNASCAR": 10591, "Ġexercises": 10592, "Ġsearched": 10593, "ĠRalph": 10594, "alf": 10595, "Ġgene": 10596, "Ġdependent": 10597, "Ã©n": 10598, "iate": 10599, "ĠBristol": 10600, "Ġhung": 10601, "Ġtropical": 10602, "Ġintensity": 10603, "ĠIdaho": 10604, "ĠMull": 10605, "Ġsuite": 10606, "Ġblockchain": 10607, "cz": 10608, "ovich": 10609, "Ġworn": 10610, "ĠLE": 10611, "AV": 10612, "emi": 10613, "Ġidentification": 10614, "Ġtunnel": 10615, "ĠARE": 10616, "ĠArm": 10617, "Ġoutrage": 10618, "Ġtwist": 10619, "uka": 10620, "ĠGra": 10621, "Ġjets": 10622, "ĠThus": 10623, "Ġcompound": 10624, "Ġfinancially": 10625, "2019": 10626, "asse": 10627, "Ġspare": 10628, "ĠNoah": 10629, "ĠMade": 10630, "ĠMom": 10631, "Ġphenomenon": 10632, "Ġnurses": 10633, "Ġoutlined": 10634, "Ġpolit": 10635, "ĠCarm": 10636, "Ġleagues": 10637, "Ġmath": 10638, "Ġmodified": 10639, "Ġwillingness": 10640, "ĠAmanda": 10641, "Ġgrandfather": 10642, "Of": 10643, "DR": 10644, "Ġdip": 10645, "ĠRAM": 10646, "ĠChristie": 10647, "Ġargues": 10648, "ĠEX": 10649, "ĠNine": 10650, "ĠScroll": 10651, "ĠTHIS": 10652, "Pro": 10653, "Ġkeys": 10654, "Ġprocessor": 10655, "Ġscam": 10656, "ĠTraining": 10657, "Ġhoney": 10658, "Ĵ": 10659, "Ġfacebook": 10660, "ĠLegal": 10661, "Ġaging": 10662, "Ġspiritual": 10663, "ĠHost": 10664, "Ġlung": 10665, "ĠUSC": 10666, "Ġdirt": 10667, "Ġfe": 10668, "after": 10669, "ĠDiana": 10670, "Ġounce": 10671, "date": 10672, "ĠFinals": 10673, "Ķ": 10674, "Ġthorough": 10675, "Ġviable": 10676, "Ġanytime": 10677, "Ġfost": 10678, "orter": 10679, "ware": 10680, "ĠHolland": 10681, "ĠMand": 10682, "ĠSend": 10683, "2013": 10684, "ĠVolkswagen": 10685, "Ġsuitable": 10686, "ifies": 10687, "Ġcomedian": 10688, "Ġneighbours": 10689, "ĠKnow": 10690, "Ġcurious": 10691, "ĠTwenty": 10692, "ĠPrevention": 10693, "ĠStephanie": 10694, "Ġpilots": 10695, "Ġstored": 10696, "Ġdire": 10697, "Ġfits": 10698, "ision": 10699, "ĠShell": 10700, "Ġshifts": 10701, "Ġpepper": 10702, "Ġattendees": 10703, "ĠName": 10704, "hers": 10705, "rip": 10706, "Ġwatchdog": 10707, "andy": 10708, "Ġbio": 10709, "Ġpublisher": 10710, "powered": 10711, "ĠCM": 10712, "rian": 10713, "ĠRand": 10714, "wise": 10715, "ĠJesse": 10716, "Ġladies": 10717, "ĠMetropolitan": 10718, "ĠMicro": 10719, "Ġkicking": 10720, "Ġmeg": 10721, "Ġclouds": 10722, "Ġtrim": 10723, "wear": 10724, "ĠML": 10725, "Ġconsists": 10726, "Ġrig": 10727, "Ġhonestly": 10728, "GS": 10729, "ĠNicholas": 10730, "Ġcope": 10731, "Ġpublish": 10732, "working": 10733, "bur": 10734, "ĠNar": 10735, "olds": 10736, "aja": 10737, "ĠSad": 10738, "Ġclicking": 10739, "Ġbids": 10740, "ĠZuckerberg": 10741, "Ġ900": 10742, "Ġexam": 10743, "ivers": 10744, "Ġpray": 10745, "Ġreader": 10746, "ĠSeth": 10747, "inem": 10748, "Ġconfront": 10749, "stra": 10750, "AW": 10751, "ĠGian": 10752, "Ġaccordance": 10753, "Ġinteract": 10754, "ĠSharks": 10755, "Ġfireworks": 10756, "gment": 10757, "illy": 10758, "Ġconst": 10759, "ARY": 10760, "Ġprizes": 10761, "Ġshoulders": 10762, "Ġaccessed": 10763, "Ġecosystem": 10764, "Ġlicensing": 10765, "La": 10766, "Ġdedication": 10767, "ĠdÃ©": 10768, "Ġyouths": 10769, "lem": 10770, "Ġtoy": 10771, "ĠProm": 10772, "ounding": 10773, "rod": 10774, "Ġ1000": 10775, "ishes": 10776, "Over": 10777, "Ġgaps": 10778, "Ġmissions": 10779, "Ġrailway": 10780, "Day": 10781, "orp": 10782, "ĠSchumer": 10783, "Ġeclipse": 10784, "Ġshell": 10785, "ĠBY": 10786, "Many": 10787, "ĠRecord": 10788, "Ġdrunk": 10789, "ayan": 10790, "Ġsuggestion": 10791, "Ġdefenders": 10792, "ĠNewton": 10793, "Ġdisputes": 10794, "Ġevolution": 10795, "Ġcredibility": 10796, "ĠTenn": 10797, "Ġplain": 10798, "size": 10799, "cont": 10800, "Ġlone": 10801, "Ġfingers": 10802, "BUR": 10803, "ĠInvestigation": 10804, "ĠQualcomm": 10805, "var": 10806, "Ġcountless": 10807, "ĠRebecca": 10808, "½": 10809, "abi": 10810, "Ġreflecting": 10811, "ĠTurn": 10812, "Ġinteractive": 10813, "Ġincentive": 10814, "second": 10815, "offs": 10816, "ĠBerkeley": 10817, "ĠTexans": 10818, "Ġheated": 10819, "Ġscorer": 10820, "ĠSharif": 10821, "Ġmigrant": 10822, "west": 10823, "ĠHoliday": 10824, "Ġwrist": 10825, "Ġchairs": 10826, "Ġrecommends": 10827, "ĠWildcats": 10828, "ĠPed": 10829, "ĠQuarter": 10830, "ĠIV": 10831, "ĠArch": 10832, "Ġstandings": 10833, "Ġbombs": 10834, "Ġcapped": 10835, "Can": 10836, "Ġcaring": 10837, "ĠLah": 10838, "lim": 10839, "Ġdragged": 10840, "ĠBeat": 10841, "DB": 10842, "Ġaired": 10843, "Ġjeans": 10844, "action": 10845, "Ġgenerating": 10846, "ĠGir": 10847, "risk": 10848, "lon": 10849, "stage": 10850, "âĤ¬": 10851, "earing": 10852, "ĠTogether": 10853, "Ġreun": 10854, "ĠCorey": 10855, "ĠBak": 10856, "Ġprestigious": 10857, "Ġapplicants": 10858, "here": 10859, "ĠMattis": 10860, "Ġridiculous": 10861, "ĠLess": 10862, "Ġrains": 10863, "Ġpresenting": 10864, "anti": 10865, "Ġdisabilities": 10866, "Ġapartments": 10867, "storm": 10868, "ĠHem": 10869, "Ġhabit": 10870, "ĠRuth": 10871, "ĠNPR": 10872, "nut": 10873, "Ġappreciated": 10874, "Ġseparation": 10875, "uda": 10876, "Ġminus": 10877, "ĠPhotos": 10878, "Ġblew": 10879, "ĠVoice": 10880, "Ġrallies": 10881, "Ġfond": 10882, "ĠTaking": 10883, "yt": 10884, "FE": 10885, "ĠTory": 10886, "ressed": 10887, "ĠLy": 10888, "Ġrocks": 10889, "ĠRah": 10890, "Ġelementary": 10891, "nis": 10892, "ĠPresidential": 10893, "Ġnutrition": 10894, "Ġbaseman": 10895, "Ġsuperstar": 10896, "ĠWa": 10897, "lar": 10898, "Ġstaged": 10899, "ĠLearn": 10900, "Ġbroadcaster": 10901, "Ġboasts": 10902, "Ġdoubts": 10903, "rum": 10904, "Ġbare": 10905, "cap": 10906, "Ġclimbing": 10907, "ĠSelect": 10908, "ĠCant": 10909, "ĠNord": 10910, "ĠBeck": 10911, "ĠKad": 10912, "ello": 10913, "Ġenforce": 10914, "ĠZe": 10915, "ked": 10916, "elly": 10917, "ĠLED": 10918, "ĠOperations": 10919, "ĠLuk": 10920, "Ġcertificate": 10921, "Ġdeter": 10922, "Ġspill": 10923, "Ġgrain": 10924, "league": 10925, "Up": 10926, "ĠKid": 10927, "using": 10928, "ĠJays": 10929, "Ġoccasionally": 10930, "ĠMI": 10931, "yes": 10932, "Ġdetect": 10933, "Ġpropaganda": 10934, "Ġneighboring": 10935, "sub": 10936, "avan": 10937, "ĠAstros": 10938, "oti": 10939, "threatening": 10940, "Ġshorter": 10941, "INGS": 10942, "Ġfeeding": 10943, "Ġelevated": 10944, "ĠWenger": 10945, "Ġundergo": 10946, "Ġpsychological": 10947, "Ġautom": 10948, "NP": 10949, "anks": 10950, "ĠNokia": 10951, "Ġdrones": 10952, "Ġrecognised": 10953, "Ġheroes": 10954, "agen": 10955, "Ġparole": 10956, "ĠBah": 10957, "Ġhomeowners": 10958, "ĠSweet": 10959, "Ġinstances": 10960, "ĠParish": 10961, "ĠSL": 10962, "Ġunw": 10963, "Ġdelicious": 10964, "¯": 10965, "ĠInvestments": 10966, "ĠPhilippine": 10967, "inos": 10968, "Ġmes": 10969, "Ġbite": 10970, "Ġcornerback": 10971, "ĠHat": 10972, "Ġdeserved": 10973, "ologists": 10974, "[": 10975, "Ġwrongdoing": 10976, "ĠTrent": 10977, "ĠVe": 10978, "ĠDeal": 10979, "Mr": 10980, "Ġovers": 10981, "Ġhonors": 10982, "ĠITV": 10983, "Ġpayroll": 10984, "Ġconfused": 10985, "Ġelaborate": 10986, "ange": 10987, "World": 10988, "ĠResort": 10989, "ilia": 10990, "ĠKr": 10991, "Ġconclude": 10992, "First": 10993, "ĠDR": 10994, "Ġpeer": 10995, "Ġrunway": 10996, "ĠPotter": 10997, "cons": 10998, "bad": 10999, "si": 11000, "ĠClimate": 11001, "ĠHoll": 11002, "Ġweighing": 11003, "Ġepidemic": 11004, "ĠBible": 11005, "Ġhon": 11006, "Ġrenew": 11007, "Ġgambling": 11008, "ĠNationals": 11009, "itable": 11010, "ĠOutlook": 11011, "Ġreactions": 11012, "ĠCos": 11013, "ĠDana": 11014, "India": 11015, "ĠAirbus": 11016, "power": 11017, "watch": 11018, "Ġstyles": 11019, "Ġordinance": 11020, "Ġcam": 11021, "Ġinvent": 11022, "ĠDurant": 11023, "Ġexchanged": 11024, "Ġyoga": 11025, "ĠMichel": 11026, "ĠWyoming": 11027, "ĠPhase": 11028, "ĠHannah": 11029, "Ġtem": 11030, "Ġfare": 11031, "omer": 11032, "Ġtrails": 11033, "Ġquietly": 11034, "ĠFourth": 11035, "Ġwise": 11036, "Ġappetite": 11037, "Ġpedestrian": 11038, "Ġfierce": 11039, "hin": 11040, "ako": 11041, "Ġvacant": 11042, "Ġdynamics": 11043, "Ġbust": 11044, "ĠGT": 11045, "century": 11046, "Ġpermitted": 11047, "Ġfog": 11048, "Ġrecruitment": 11049, "ĠDue": 11050, "Ġbro": 11051, "Ġsil": 11052, "ĠOpp": 11053, "Ġphrase": 11054, "ĠChip": 11055, "ĠBase": 11056, "Ġjazz": 11057, "Ġenemies": 11058, "Ġremainder": 11059, "bles": 11060, "Ġ105": 11061, "ĠGur": 11062, "Ġretiring": 11063, "ĠCour": 11064, "ĠSi": 11065, "Ġinevitable": 11066, "ĠAdvisory": 11067, "ĠCampaign": 11068, "ĠPeninsula": 11069, "base": 11070, "Ġjustify": 11071, "inen": 11072, "North": 11073, "Ġfreezing": 11074, "Ġphotography": 11075, "Ġappointments": 11076, "ĠTree": 11077, "Os": 11078, "Ġdivide": 11079, "ĠMMA": 11080, "Ġdeclines": 11081, "ĠAbbott": 11082, "ACH": 11083, "ĠJah": 11084, "Ġspr": 11085, "Ġskilled": 11086, "ĠTry": 11087, "ANT": 11088, "ael": 11089, "ĠMcN": 11090, "Ġtariff": 11091, "generation": 11092, "ĠMans": 11093, "Or": 11094, "Ġraped": 11095, "Ġdisability": 11096, "Ġnominations": 11097, "Ġhappiness": 11098, "ĠLSU": 11099, "ĠInterstate": 11100, "ĠDance": 11101, "ĠMaking": 11102, "Ġbailout": 11103, "oro": 11104, "ĠObviously": 11105, "Ġinbox": 11106, "football": 11107, "hy": 11108, "ĠCase": 11109, "Ġentertaining": 11110, "Ġhardest": 11111, "ĠOpposition": 11112, "Ġflip": 11113, "ĠPirates": 11114, "anu": 11115, "ĠKlopp": 11116, "Ġballistic": 11117, "Ġprinted": 11118, "ĠNFC": 11119, "UST": 11120, "Ġglasses": 11121, "Ġrum": 11122, "ĠDuncan": 11123, "hal": 11124, "Ġpreview": 11125, "BER": 11126, "dec": 11127, "Ġsustainability": 11128, "Ġaff": 11129, "Ġhungry": 11130, "service": 11131, "avi": 11132, "Ġsometime": 11133, "Ġmod": 11134, "ĠLib": 11135, "oko": 11136, "Ġfundraiser": 11137, "Ġcrowded": 11138, "mates": 11139, "Ġcreativity": 11140, "ĠHell": 11141, "Ġtreaty": 11142, "ĠSoftware": 11143, "ĠRandy": 11144, "ĠPolish": 11145, "sa": 11146, "ardi": 11147, "Ġcab": 11148, "ĠCamera": 11149, "Ġlicenses": 11150, "Ġ1988": 11151, "Ġcontinuous": 11152, "Ġpaired": 11153, "Ġtally": 11154, "Ġgrip": 11155, "cho": 11156, "Ġsurged": 11157, "Ġpodium": 11158, "Ġcontrary": 11159, "SL": 11160, "ĠResearchers": 11161, "cing": 11162, "Ġmi": 11163, "Ġdisputed": 11164, "Ġgrades": 11165, "Ġseverely": 11166, "ĠMcL": 11167, "ondo": 11168, "Ġshelters": 11169, "Ġdomain": 11170, "ĠSwitch": 11171, "Ġtestify": 11172, "case": 11173, "omet": 11174, "atch": 11175, "ĠAff": 11176, "Ġcasting": 11177, "berger": 11178, "Ġintimate": 11179, "erc": 11180, "plan": 11181, "ĠPast": 11182, "ĠUt": 11183, "Ġapologized": 11184, "ĠDet": 11185, "alle": 11186, "Ġwhilst": 11187, "Ġpel": 11188, "Ġexecute": 11189, "Ġharmful": 11190, "ĠRB": 11191, "onda": 11192, "ĠFul": 11193, "II": 11194, "Those": 11195, "Ġcryptocurrency": 11196, "Ġrealise": 11197, "ĠAthens": 11198, "ĠApplication": 11199, "ORD": 11200, "Ġmidst": 11201, "ĠSem": 11202, "Ġmessaging": 11203, "Ġcousin": 11204, "ĠMarsh": 11205, "ĠAlmost": 11206, "uto": 11207, "wire": 11208, "ĠManaging": 11209, "Ġsends": 11210, "ĠDerby": 11211, "Ġpad": 11212, "Ġdevoted": 11213, "ĠWorking": 11214, "ĠWestminster": 11215, "Ġdirty": 11216, "ements": 11217, "ĠLew": 11218, "door": 11219, "Ġadvisor": 11220, "ival": 11221, "Ġsubscribe": 11222, "Ġcredited": 11223, "Ġpressed": 11224, "Ġbrick": 11225, "Ġrehabilitation": 11226, "Ġ\"[": 11227, "erry": 11228, "Ġtransformed": 11229, "arp": 11230, "Ġreceivers": 11231, "ĠFan": 11232, "ĠKris": 11233, "ĠCharlottesville": 11234, "Ġste": 11235, "Ġconstructed": 11236, "Ġbroadly": 11237, "ĠBetter": 11238, "ĠJanet": 11239, "Ġenthusiasm": 11240, "ĠIrving": 11241, "ĠConst": 11242, "Everyone": 11243, "agn": 11244, "ĠCrawford": 11245, "Ġregards": 11246, "ĠBurns": 11247, "Ġjokes": 11248, "erg": 11249, "ARD": 11250, "apped": 11251, "Ġtravelled": 11252, "ĠPoor": 11253, "ĠHolly": 11254, "Ġcontainer": 11255, "Ġinfected": 11256, "Ġlean": 11257, "ĠWould": 11258, "Ġmagnitude": 11259, "ĠDou": 11260, "minded": 11261, "Ġpastor": 11262, "Ġwherever": 11263, "ulation": 11264, "Ġ1986": 11265, "ĠMegan": 11266, "Ġgraphic": 11267, "Ġtalents": 11268, "Ġkn": 11269, "ĠEC": 11270, "ĠMcM": 11271, "ĠKon": 11272, "eni": 11273, "ĠEsc": 11274, "inas": 11275, "ĠNom": 11276, "Ġchasing": 11277, "arl": 11278, "ĠHungary": 11279, "Ġmainland": 11280, "ĠDist": 11281, "utes": 11282, "Ġrubber": 11283, "iat": 11284, "ĠMorrison": 11285, "ushing": 11286, "iny": 11287, "Ġcopies": 11288, "ĠFat": 11289, "agged": 11290, "Ġfloating": 11291, "ĠCurtis": 11292, "Ġfatally": 11293, "ĠManuel": 11294, "Ġgraduates": 11295, "nar": 11296, "ĠKenny": 11297, "Ġretreat": 11298, "Ġretro": 11299, "ĠPierre": 11300, "listed": 11301, "ĠDale": 11302, "ding": 11303, "Ġintentions": 11304, "Ġsentences": 11305, "ĠSere": 11306, "Ġinvasion": 11307, "Ġpremiums": 11308, "ĠGardner": 11309, "Ġshipments": 11310, "Ġcol": 11311, "bell": 11312, "ilo": 11313, "Ġworthy": 11314, "Ġinterceptions": 11315, "Ġcomplain": 11316, "icle": 11317, "ĠTah": 11318, "ĠMt": 11319, "ĠSyracuse": 11320, "Since": 11321, "aches": 11322, "ĠCand": 11323, "Ġinteractions": 11324, "ĠShawn": 11325, "nc": 11326, "Ġtheaters": 11327, "ART": 11328, "Th": 11329, "Ġalter": 11330, "aley": 11331, "imo": 11332, "Ġresponders": 11333, "kan": 11334, "ĠDarren": 11335, "Ġdeliveries": 11336, "PI": 11337, "125": 11338, "Ġlaughing": 11339, "ĠPatterson": 11340, "Ġinfections": 11341, "Ġtur": 11342, "130": 11343, "Ġhackers": 11344, "Ġwarn": 11345, "Ġfreeze": 11346, "Ġscreaming": 11347, "ĠEcho": 11348, "ĠDom": 11349, "MAN": 11350, "ĠJoy": 11351, "Ġbeneath": 11352, "ĠHalf": 11353, "Ġpatent": 11354, "Ġugly": 11355, "Ġlip": 11356, "Ġnominees": 11357, "ĠGrade": 11358, "Ġinfluenced": 11359, "Ġabilities": 11360, "Ġlimiting": 11361, "Ġsmell": 11362, "Ġesc": 11363, "ĠBernard": 11364, "cs": 11365, "ĠMyers": 11366, "oted": 11367, "Black": 11368, "Ġlim": 11369, "Ġsworn": 11370, "ĠBlair": 11371, "anes": 11372, "ĠEvent": 11373, "Ġmature": 11374, "Ġpositioned": 11375, "Ġerupted": 11376, "grand": 11377, "ĠTell": 11378, "Ġbackdrop": 11379, "Ġyeah": 11380, "ĠClear": 11381, "Ġsignificance": 11382, "Ġpatience": 11383, "ĠWing": 11384, "Ġhorrible": 11385, "Ġdeploy": 11386, "ipe": 11387, "Ġbitcoin": 11388, "Ġcommitting": 11389, "Ġdismiss": 11390, "ĠBlood": 11391, "ĠMeyer": 11392, "selling": 11393, "Ġregarded": 11394, "Ġlottery": 11395, "ĠLuther": 11396, "Ġpipe": 11397, "Ġcro": 11398, "ĠANC": 11399, "ĠSolar": 11400, "Ġsimilarly": 11401, "Ġham": 11402, "ĠHonor": 11403, "tar": 11404, "gin": 11405, "ĠArmstrong": 11406, "Ġbrowser": 11407, "agon": 11408, "via": 11409, "Ġentries": 11410, "Ġinfl": 11411, "Ġgraduation": 11412, "Ġalleges": 11413, "ĠLoading": 11414, "Ġsuperb": 11415, "ially": 11416, "Ġadministrator": 11417, "uls": 11418, "Ġartistic": 11419, "ĠANGEL": 11420, "ĠBang": 11421, "Ġfossil": 11422, "¨": 11423, "Ġpoly": 11424, "ĠGuardiola": 11425, "ĠPerth": 11426, "Ġeducate": 11427, "Cl": 11428, "Ġcommittees": 11429, "Ġforthcoming": 11430, "Ġadjustments": 11431, "count": 11432, "Ġincoming": 11433, "brook": 11434, "ĠMinneapolis": 11435, "Ġgown": 11436, "ĠCroatia": 11437, "host": 11438, "Ġcompetitor": 11439, "Ġlyrics": 11440, "Ġbelonging": 11441, "ĠFrances": 11442, "ĠHaley": 11443, "ĠBruins": 11444, "Ġmask": 11445, "ĠPv": 11446, "dollar": 11447, "Ġbowling": 11448, "Ġjewelry": 11449, "ĠJulia": 11450, "Ġbroadband": 11451, "ĠBhar": 11452, "ĠArmed": 11453, "vy": 11454, "government": 11455, "kov": 11456, "Ġpremises": 11457, "Ġjersey": 11458, "Ġapplies": 11459, "ĠFreeman": 11460, "Ġgrows": 11461, "ĠEquity": 11462, "Ġmaterially": 11463, "Ġfigured": 11464, "ience": 11465, "Ġmajors": 11466, "ĠYe": 11467, "ĠHey": 11468, "oned": 11469, "aping": 11470, "Ġtoilet": 11471, "ĠConnor": 11472, "Ġavoiding": 11473, "pos": 11474, "Once": 11475, "ĠRockets": 11476, "ĠSnapchat": 11477, "Go": 11478, "Ġsolidarity": 11479, "ĠAffordable": 11480, "Ġdial": 11481, "ĠOmar": 11482, "xt": 11483, "ĠVatican": 11484, "anta": 11485, "ĠSuperior": 11486, "Ġbeaches": 11487, "ĠKi": 11488, "Ã¥": 11489, "KY": 11490, "Ġgro": 11491, "ĠEmpire": 11492, "Ġoccurs": 11493, "Ġjoked": 11494, "Ġquotes": 11495, "ĠSaskatchewan": 11496, "pert": 11497, "Ġmaintains": 11498, "olt": 11499, "Ġupgrades": 11500, "ĠCho": 11501, "ĠAlexis": 11502, "ĠHundreds": 11503, "ĠBud": 11504, "Ġcenturies": 11505, "ĠInvestor": 11506, "ĠGomez": 11507, "Ġconceded": 11508, "Ġexpressing": 11509, "ĠIBM": 11510, "Ġadvancing": 11511, "ĠDollar": 11512, "jer": 11513, "Ġexceed": 11514, "author": 11515, "rist": 11516, "seat": 11517, "ĠPrimary": 11518, "ĠForbes": 11519, "ĠAlzheimer": 11520, "Ġdevastated": 11521, "Ġawful": 11522, "ĠStudio": 11523, "Ġbullpen": 11524, "Ġmobility": 11525, "Ġanalyze": 11526, "lie": 11527, "AFP": 11528, "iche": 11529, "ĠRoyals": 11530, "Ġcoupled": 11531, "Ġdug": 11532, "ĠRing": 11533, "Ġenvironments": 11534, "national": 11535, "ĠCongo": 11536, "Ġalleging": 11537, "wn": 11538, "ulating": 11539, "Ġur": 11540, "Ġreaches": 11541, "ĠPine": 11542, "Ġthreshold": 11543, "Ġtournaments": 11544, "Ġheating": 11545, "ĠGard": 11546, "ĠHamas": 11547, "ĠÂ«": 11548, "ĠHolding": 11549, "Ġpossibilities": 11550, "ĠHassan": 11551, "ĠMohammad": 11552, "Ġoffenders": 11553, "Ġautomated": 11554, "Ġrealised": 11555, "ouse": 11556, "building": 11557, "ĠDub": 11558, "ĠGeneva": 11559, "Ġfacial": 11560, "ĠRestaurant": 11561, "ĠNg": 11562, "Ġtot": 11563, "Ġgrace": 11564, "ĠCP": 11565, "Ġposter": 11566, "hart": 11567, "ĠNi": 11568, "Ġreaff": 11569, "Ġprov": 11570, "Ġ111": 11571, "ĠAid": 11572, "Ġscrap": 11573, "izers": 11574, "ogen": 11575, "Ġtissue": 11576, "Ġvibrant": 11577, "Ġrider": 11578, "CD": 11579, "ĠKitchen": 11580, "Ġgenre": 11581, "¬": 11582, "depth": 11583, "kind": 11584, "Ġendorsed": 11585, "Ġsimultaneously": 11586, "Ġintern": 11587, "ĠDrag": 11588, "Ġembraced": 11589, "Ġcounted": 11590, "uj": 11591, "ĠOg": 11592, "Ġphysician": 11593, "ĠIR": 11594, "IST": 11595, "ĠKir": 11596, "Ġhacking": 11597, "ĠSources": 11598, "astic": 11599, "growing": 11600, "ĠWake": 11601, "Ġhint": 11602, "Ġcompiled": 11603, "Ġreign": 11604, "Ġcinema": 11605, "Ġboosting": 11606, "Ġaccommodation": 11607, "ĠEuropa": 11608, "Ġsubsidiaries": 11609, "Ġclosures": 11610, "ĠBil": 11611, "ĠBou": 11612, "wh": 11613, "ĠAw": 11614, "FT": 11615, "hole": 11616, "ĠNova": 11617, "ĠNSW": 11618, "Ġrap": 11619, "Ġencourages": 11620, "GR": 11621, "ds": 11622, "ĠMuk": 11623, "ĠSurvey": 11624, "ĠReagan": 11625, "oning": 11626, "Ġneighbouring": 11627, "ĠMcCl": 11628, "acht": 11629, "Ġfinishes": 11630, "ĠEsp": 11631, "pat": 11632, "Ġdestinations": 11633, "ĠWagner": 11634, "Ġconfronted": 11635, "square": 11636, "Ġpie": 11637, "brand": 11638, "hl": 11639, "Ġabsent": 11640, "Ġsurf": 11641, "Ġrifle": 11642, "ĠSS": 11643, "ĠDeath": 11644, "wich": 11645, "Ġbeds": 11646, "ĠLock": 11647, "ĠAgu": 11648, "atives": 11649, "jee": 11650, "Ġoral": 11651, "Ġbudgets": 11652, "Ġinspiring": 11653, "IONS": 11654, "works": 11655, "Ġspirits": 11656, "Ġcabin": 11657, "Ġsatisfaction": 11658, "Ġvoluntary": 11659, "ĠMunicipal": 11660, "Ġdeportation": 11661, "ĠWriter": 11662, "ĠVI": 11663, "VERTISEMENT": 11664, "/.": 11665, "ĠSouthampton": 11666, "aces": 11667, "ĠHelen": 11668, "ĠHum": 11669, "110": 11670, "Ġgarbage": 11671, "through": 11672, "Ġkingdom": 11673, "MT": 11674, "augh": 11675, "Ġbizarre": 11676, "ĠStarting": 11677, "Ġwooden": 11678, "ĠProgress": 11679, "iron": 11680, "sten": 11681, "ĠSergio": 11682, "ĠHR": 11683, "Ġturnout": 11684, "ĠAmericas": 11685, "ĠSara": 11686, "Ġagrees": 11687, "apper": 11688, "Ġbra": 11689, "Ġrecycling": 11690, "oom": 11691, "Ġflee": 11692, "Ġdistinct": 11693, "IAL": 11694, "aha": 11695, "Ġfever": 11696, "ĠPartnership": 11697, "ĠYu": 11698, "ĠPixel": 11699, "ĠBlock": 11700, "ĠMelissa": 11701, "igg": 11702, "Ġdecides": 11703, "ĠNorman": 11704, "Ġmas": 11705, "held": 11706, "ĠPD": 11707, "Ġsheer": 11708, "ĠDim": 11709, "ĠCass": 11710, "Ġcolumnist": 11711, "ĠBros": 11712, "Ġturnaround": 11713, "ĠValue": 11714, "ĠBachelor": 11715, "awn": 11716, "Ġassignment": 11717, "ested": 11718, "ĠJudiciary": 11719, "Ġdiamond": 11720, "Ġmus": 11721, "Ġindigenous": 11722, "lines": 11723, "Ġ1984": 11724, "igroup": 11725, "ict": 11726, "ĠJaguars": 11727, "Ġlun": 11728, "Ġprofiles": 11729, "Ġcomputing": 11730, "ĠBelgian": 11731, "ĠLloyd": 11732, "ĠGoing": 11733, "Ġdisp": 11734, "Ġ1987": 11735, "eder": 11736, "ĠVin": 11737, "Ġgovern": 11738, "Ġblend": 11739, "ĠSebastian": 11740, "ĠMidwest": 11741, "iga": 11742, "Ġspl": 11743, "Ġtopping": 11744, "Ġnetworking": 11745, "ĠEmer": 11746, "Ġoxygen": 11747, "ĠInterest": 11748, "ĠMoy": 11749, "Ġtrader": 11750, "Ġbay": 11751, "Ġsticking": 11752, "ĠMovement": 11753, "Ġbidding": 11754, "tax": 11755, "Ġacademy": 11756, "ĠMO": 11757, "ĠSpirit": 11758, "Ġhealing": 11759, "wen": 11760, "ĠPrix": 11761, "cal": 11762, "ĠOperating": 11763, "Ġinstantly": 11764, "ĠTonight": 11765, "Ġsacked": 11766, "Ġautomation": 11767, "umps": 11768, "ĠNey": 11769, "March": 11770, "ĠBuck": 11771, "Ġconcentration": 11772, "Here": 11773, "Ġtravelers": 11774, "Ġprotective": 11775, "ĠMoody": 11776, "Ġentrepreneur": 11777, "Ġfac": 11778, "kowski": 11779, "Ġpreparations": 11780, "Ġdominate": 11781, "Ġspray": 11782, "Ġdisturbing": 11783, "ĠFraser": 11784, "ĠCody": 11785, "ashi": 11786, "ĠPel": 11787, "Ġrisky": 11788, "Ġawkward": 11789, "ĠVA": 11790, "ails": 11791, "Ġangle": 11792, "Ġundergoing": 11793, "Ġalbums": 11794, "Ġafterwards": 11795, "ĠNaw": 11796, "uge": 11797, "enter": 11798, "ĠSussex": 11799, "ĠRecently": 11800, "Ġlikelihood": 11801, "large": 11802, "Ġsnaps": 11803, "ibr": 11804, "ĠMalcolm": 11805, "Ġcru": 11806, "Ġaltogether": 11807, "Ġsetup": 11808, "Ġtorture": 11809, "Ġfiber": 11810, "Ġquarterbacks": 11811, "ĠGetting": 11812, "ipping": 11813, "ĠNorwegian": 11814, "ĠMiles": 11815, "ĠArnold": 11816, "ĠDisease": 11817, "Ġtends": 11818, "ife": 11819, "ĠCaroline": 11820, "Ġnavigate": 11821, "Ġbrush": 11822, "ĠAssociates": 11823, "Ġbath": 11824, "ĠCenters": 11825, "ĠMC": 11826, "Ġtaxpayer": 11827, "comp": 11828, "Ġaccomplish": 11829, "ĠTraffic": 11830, "ĠBru": 11831, "Ġgreenhouse": 11832, "ĠMalaysian": 11833, "ĠPur": 11834, "ased": 11835, "ĠKnicks": 11836, "aters": 11837, "Ġalt": 11838, "ICK": 11839, "Ġcalculations": 11840, "Ġmindset": 11841, "unch": 11842, "Ġgu": 11843, "Ġsteadily": 11844, "Ġfiction": 11845, "ĠPap": 11846, "forming": 11847, "ĠActor": 11848, "ĠBerry": 11849, "imp": 11850, "ĠUpper": 11851, "Ġassessed": 11852, "Ġlawn": 11853, "ĠRoh": 11854, "Ġclearance": 11855, "funded": 11856, "Ġpret": 11857, "ĠHom": 11858, "VS": 11859, "ĠTourism": 11860, "ĠRy": 11861, "ĠGonz": 11862, "ĠStudios": 11863, "Ġanchor": 11864, "Ġrecognise": 11865, "Ġcooperate": 11866, "enny": 11867, "aza": 11868, "ĠMeet": 11869, "Ġeventual": 11870, "SW": 11871, "ĠCounsel": 11872, "ĠSave": 11873, "Ġlucrative": 11874, "Ġslim": 11875, "ĠGreens": 11876, "Ġchemistry": 11877, "ĠSheikh": 11878, "Ġbridges": 11879, "business": 11880, "ĠSaf": 11881, "ĠGy": 11882, "Ġprotocol": 11883, "Ġnephew": 11884, "ĠBrands": 11885, "ĠCulture": 11886, "orship": 11887, "Ġ(Â£": 11888, "ĠDell": 11889, "astics": 11890, "Ġproving": 11891, "ĠMann": 11892, "aca": 11893, "Ġindoor": 11894, "ĠUganda": 11895, "ĠRomney": 11896, "ĠStage": 11897, "Ġward": 11898, "ĠAmber": 11899, "haw": 11900, "Ġtw": 11901, "Ġbullying": 11902, "ĠCAR": 11903, "Ġassociates": 11904, "ĠHopkins": 11905, "Ġsuburb": 11906, "Ġaggressively": 11907, "Ġpostponed": 11908, "Ġbas": 11909, "Ġburglary": 11910, "ĠFound": 11911, "Ġfloors": 11912, "Any": 11913, "Ġjam": 11914, "Ġvisibility": 11915, "Ġbenefited": 11916, "ĠAud": 11917, "aying": 11918, "iku": 11919, "ĠPas": 11920, "ĠGPS": 11921, "ĠOwens": 11922, "Ġreluctant": 11923, "ĠOlivia": 11924, "ols": 11925, "Ġemotion": 11926, "ĠHeavy": 11927, "Ġhostile": 11928, "Ġfavorites": 11929, "Ġfeat": 11930, "ĠCord": 11931, "ĠGO": 11932, "Ġindicted": 11933, "idal": 11934, "ĠIL": 11935, "Ħ": 11936, "acer": 11937, "ICH": 11938, "oda": 11939, "Ġrecipients": 11940, "Ġtribal": 11941, "Ġresist": 11942, "ĠCritics": 11943, "Ġsang": 11944, "ĠMath": 11945, "ĠBrighton": 11946, "ĠKw": 11947, "Ġlimitations": 11948, "Ġinterception": 11949, "onde": 11950, "ĠRobertson": 11951, "Ġenjoys": 11952, "site": 11953, "Ġwings": 11954, "ĠCeltic": 11955, "Ġrelaxed": 11956, "Share": 11957, "Ġwarrants": 11958, "oco": 11959, "Ġcritically": 11960, "GC": 11961, "Ġcute": 11962, "Ġlaying": 11963, "itude": 11964, "ĠMediterranean": 11965, "Ġwatches": 11966, "Ġdisagree": 11967, "ĠReturn": 11968, "ARC": 11969, "people": 11970, "Ġtwelve": 11971, "Ġoverdose": 11972, "ĠLot": 11973, "ĠFROM": 11974, "ĠPeters": 11975, "Ġadministrators": 11976, "Ġslam": 11977, "jar": 11978, "OH": 11979, "ĠInitiative": 11980, "Ġteamed": 11981, "ĠMajority": 11982, "June": 11983, "ĠPlaza": 11984, "lake": 11985, "Ġglimpse": 11986, "Ġrings": 11987, "Ġos": 11988, "Ġmentor": 11989, "have": 11990, "Ġlanguages": 11991, "Ġuncle": 11992, "agu": 11993, "ĠWine": 11994, "ĠCategory": 11995, "ĠIng": 11996, "Ġcontests": 11997, "ĠRosen": 11998, "ĠWhatever": 11999, "Ġdenying": 12000, "ean": 12001, "Ġspec": 12002, "Ġgrad": 12003, "Ġtenants": 12004, "show": 12005, "ĠGregory": 12006, "Ġcontention": 12007, "Ġunanimously": 12008, "ĠPin": 12009, "fa": 12010, "ĠPink": 12011, "Ġswitched": 12012, "acre": 12013, "ĠTrading": 12014, "VP": 12015, "ĠMaple": 12016, "Neill": 12017, "Ġdiscounts": 12018, "alls": 12019, "Ġsounded": 12020, "Ġrumours": 12021, "ĠCre": 12022, "hall": 12023, "ĠTele": 12024, "Ġthankful": 12025, "Ġsurveyed": 12026, "UB": 12027, "Ġdignity": 12028, "Ġnod": 12029, "Ġmisleading": 12030, "ĠTX": 12031, "ĠBurke": 12032, "Ġmounting": 12033, "Ġskies": 12034, "Ġbesides": 12035, "ĠGarrett": 12036, "tha": 12037, "Ġintelligent": 12038, "Ġtanks": 12039, "apping": 12040, "ĠRat": 12041, "aint": 12042, "Ġentertain": 12043, "ĠAbdullah": 12044, "Ġsink": 12045, "ĠLan": 12046, "ĠManufacturing": 12047, "NFL": 12048, "Ġthemes": 12049, "ĠHaven": 12050, "ĠDavies": 12051, "ĠKerr": 12052, "ĠLen": 12053, "Ġcourtroom": 12054, "Ġfailures": 12055, "Ġlately": 12056, "ĠElectronics": 12057, "Ġgorgeous": 12058, "Ġnotification": 12059, "Ġ2030": 12060, "aved": 12061, "Ġdeer": 12062, "economic": 12063, "ĠStatistics": 12064, "Ġconfrontation": 12065, "Ġgovernors": 12066, "ĠHaram": 12067, "ĠLGBTQ": 12068, "Ġprocessed": 12069, "ĠDuchess": 12070, "Ġdowns": 12071, "Ġpork": 12072, "Ġhumor": 12073, "ocese": 12074, "Ġneeding": 12075, "Ġmidterm": 12076, "ĠOval": 12077, "Ġcorners": 12078, "Ġtablets": 12079, "eds": 12080, "vere": 12081, "Ġattacker": 12082, "Paul": 12083, "pee": 12084, "ĠAlice": 12085, "Ġrenowned": 12086, "Ġ09": 12087, "ocking": 12088, "Ġcreditors": 12089, "ĠPedro": 12090, "ĠPhone": 12091, "Ġsurveys": 12092, "ĠWelsh": 12093, "Ġcow": 12094, "Ġbuilds": 12095, "Ġ000": 12096, "ĠAzerbaijan": 12097, "ĠYad": 12098, "Ġinfant": 12099, "Ġmotorists": 12100, "Ġpoorly": 12101, "Ġmedications": 12102, "Ġstupid": 12103, "ĠCastro": 12104, "user": 12105, "antly": 12106, "alty": 12107, "ĠCond": 12108, "issa": 12109, "ĠIvan": 12110, "Ġcostume": 12111, "Ġ08": 12112, "Ġhence": 12113, "Ġdangers": 12114, "Ġbullish": 12115, "Life": 12116, "Ġflavor": 12117, "ĠCharleston": 12118, "Ġbikes": 12119, "Ġworkshops": 12120, "Ġarranged": 12121, "Ġcontender": 12122, "Ġsequel": 12123, "ĠPlant": 12124, "Ġdonor": 12125, "Ġfactories": 12126, "rict": 12127, "ellen": 12128, "Ġrobots": 12129, "ĠWor": 12130, "ĠDirectors": 12131, "ĠPeru": 12132, "Ġqueen": 12133, "ĠTimothy": 12134, "ĠToo": 12135, "Ġobservers": 12136, "Ġears": 12137, "Ġbel": 12138, "link": 12139, "uns": 12140, "Ġhomers": 12141, "Ġadjacent": 12142, "Ġconfidential": 12143, "Ġstunned": 12144, "iden": 12145, "illed": 12146, "ESS": 12147, "Ġconvenient": 12148, "ĠLindsey": 12149, "por": 12150, "upp": 12151, "Ġborrow": 12152, "ĠAhmad": 12153, "ORT": 12154, "Ġrelate": 12155, "ĠSelf": 12156, "ĠVanguard": 12157, "utter": 12158, "ĠBranch": 12159, "ĠBolton": 12160, "bat": 12161, "Ġoutright": 12162, "fighters": 12163, "ĠBed": 12164, "Ġpes": 12165, "inski": 12166, "Ġgunshot": 12167, "Ġprinting": 12168, "ĠSent": 12169, "vern": 12170, "Ġharvest": 12171, "Ġbubble": 12172, "Ġrefund": 12173, "Ġfuels": 12174, "Ġdive": 12175, "Ġdiplomat": 12176, "Ġpile": 12177, "ĠVery": 12178, "rot": 12179, "ĠSearch": 12180, "ĠJoyce": 12181, "ĠPruitt": 12182, "ĠLevel": 12183, "ĠBP": 12184, "ĠLac": 12185, "had": 12186, "Ġexpenditure": 12187, "ĠMadd": 12188, "Ġpockets": 12189, "ĠClippers": 12190, "ĠDear": 12191, "ĠGive": 12192, "Ġhal": 12193, "Ġvertical": 12194, "Ġwholesale": 12195, "what": 12196, "ĠSpringfield": 12197, "ayed": 12198, "ĠSom": 12199, "Ġsecrets": 12200, "Ġcharts": 12201, "iar": 12202, "ibility": 12203, "LAND": 12204, "Ġbearing": 12205, "Ġprom": 12206, "Ġtab": 12207, "Ġsheets": 12208, "ĠGL": 12209, "Ġendless": 12210, "opening": 12211, "ĠOwen": 12212, "Ġunderneath": 12213, "ĠErik": 12214, "ĠDACA": 12215, "Ġsteering": 12216, "Ġfootprint": 12217, "ĠRoma": 12218, "ĠDucks": 12219, "ĠEllen": 12220, "ĠProfessional": 12221, "ĠGardens": 12222, "Ġgoalie": 12223, "Ġshine": 12224, "Ġturmoil": 12225, "Ġhunger": 12226, "ĠâĢĭ": 12227, "active": 12228, "hey": 12229, "Ġblessed": 12230, "ason": 12231, "oping": 12232, "ĠThousands": 12233, "Ġdose": 12234, "ĠLor": 12235, "Ġevolved": 12236, "Ġcharities": 12237, "ĠPE": 12238, "ĠRub": 12239, "ws": 12240, "Ġmist": 12241, "ĠShen": 12242, "Ġbiological": 12243, "ĠTweet": 12244, "Ġcollections": 12245, "Ġsubstantially": 12246, "inner": 12247, "Ġbattled": 12248, "ĠCong": 12249, "Hold": 12250, "wp": 12251, "Ġwells": 12252, "Ġsake": 12253, "Ġunrest": 12254, "ĠKurt": 12255, "Ġripped": 12256, "itation": 12257, "Ġneighbourhood": 12258, "Ġinv": 12259, "Ġcad": 12260, "ĠCuban": 12261, "ĠWealth": 12262, "Ġtuition": 12263, "Ġdeclaring": 12264, "sch": 12265, "orne": 12266, "Ġwondered": 12267, "ĠChaff": 12268, "Ġdealer": 12269, "ĠNumber": 12270, "Mobile": 12271, "Ġscratch": 12272, "Ġprepares": 12273, "ĠSens": 12274, "ĠIstanbul": 12275, "ĠPanama": 12276, "ĠCay": 12277, "Ġallocation": 12278, "itutional": 12279, "Ġhar": 12280, "ĠNazi": 12281, "ĠSund": 12282, "Ġwarehouse": 12283, "Ġbackyard": 12284, "ĠIll": 12285, "Ġunlawful": 12286, "ĠReform": 12287, "Ġbasement": 12288, "ĠHi": 12289, "ĠPictures": 12290, "Ġtransfers": 12291, "ĠSell": 12292, "Ġfluid": 12293, "Ġambitions": 12294, "wife": 12295, "Ġintensive": 12296, "Ġsteals": 12297, "Ġfestive": 12298, "ĠHayes": 12299, "Ġrestoration": 12300, "Ġbranded": 12301, "Journal": 12302, "Ġmacro": 12303, "Ġconsole": 12304, "ĠMelania": 12305, "ĠRahul": 12306, "Ġdisposal": 12307, "Ġcult": 12308, "Ġpetrol": 12309, "Ġtires": 12310, "Ġkidnapping": 12311, "Ġ115": 12312, "Ġswap": 12313, "ĠSud": 12314, "Ġblown": 12315, "ĠHindu": 12316, "ĠBeckham": 12317, "ĠGul": 12318, "Ġfixture": 12319, "Ġwisdom": 12320, "Ġmines": 12321, "fort": 12322, "Ġrivers": 12323, "ĠCyber": 12324, "Ġtouches": 12325, "race": 12326, "Ġrelax": 12327, "Ġcrashes": 12328, "Ġconstituency": 12329, "Ġ1979": 12330, "Ġbureau": 12331, "Ġinterface": 12332, "Ġdetected": 12333, "ĠBio": 12334, "Ġhighlighting": 12335, "ames": 12336, "Ġcorresponding": 12337, "great": 12338, "Ġgray": 12339, "Ġadvantages": 12340, "ĠME": 12341, "ĠAbbas": 12342, "Ġnaked": 12343, "rington": 12344, ".),": 12345, "ĠFace": 12346, "third": 12347, "Ġtranscript": 12348, "ples": 12349, "Good": 12350, "ĠArctic": 12351, "Ġtolerance": 12352, "reat": 12353, "green": 12354, "ĠMik": 12355, "Ġoutreach": 12356, "Ġrolls": 12357, "Ġgen": 12358, "Ġsupplied": 12359, "Ġguarantees": 12360, "aug": 12361, "Ġsemif": 12362, "ounds": 12363, "running": 12364, "Ġfitting": 12365, "ĠRisk": 12366, "iveness": 12367, "family": 12368, "Ġti": 12369, "ĠIsaac": 12370, "Ġdump": 12371, "ĠPatricia": 12372, "Ġpassport": 12373, "ĠRhode": 12374, "Who": 12375, "log": 12376, "Ġstat": 12377, "Ġrat": 12378, "ango": 12379, "SB": 12380, "ĠMaur": 12381, "Ġsmiling": 12382, "Ġstrikeouts": 12383, "Ġpupils": 12384, "Ġcomplications": 12385, "ĠAdvanced": 12386, "ĠMonetary": 12387, "ĠTall": 12388, "ĠALL": 12389, "Ġcontributor": 12390, "ĠAdvertising": 12391, "Ġhorrific": 12392, "Ġcompeted": 12393, "ĠKenneth": 12394, "Ġhailed": 12395, "Ġbones": 12396, "Ġbolster": 12397, "ĠBoss": 12398, "Ġhospitalized": 12399, "ĠTelegraph": 12400, "ĠIndependence": 12401, "Ġdr": 12402, "ĠHang": 12403, "Ġdocumented": 12404, "Ġsubtle": 12405, "invest": 12406, "Ġbounced": 12407, "ĠMAN": 12408, "Ġprofession": 12409, "Ń": 12410, "Ġexcellence": 12411, "ĠInspector": 12412, "ĠBL": 12413, "Ġdisrupt": 12414, "ĠWinston": 12415, "ĠCommunist": 12416, "ĠSharon": 12417, "Ġmechanical": 12418, "Ġtreats": 12419, "Ġdesperately": 12420, "ĠIndy": 12421, "ĠGi": 12422, "ĠComposite": 12423, "ĠHeath": 12424, "aser": 12425, "ĠCardiff": 12426, "ilit": 12427, "Ġeased": 12428, "Ġprospective": 12429, "Ġcommissioned": 12430, "Ġtire": 12431, "Ġalign": 12432, "Ġgesture": 12433, "Ġweakened": 12434, "URE": 12435, "SN": 12436, "Ġnationals": 12437, "Ġrelies": 12438, "ĠIRS": 12439, "ĠCount": 12440, "Ġmedicines": 12441, "Ġcongress": 12442, "Ġstranger": 12443, "Qu": 12444, "lessly": 12445, "ĠQueens": 12446, "ĠAlleg": 12447, "uing": 12448, "ĠWy": 12449, "ĠMiguel": 12450, "idi": 12451, "Ġcivic": 12452, "ĠPetro": 12453, "endo": 12454, "Obviously": 12455, "Ġreflection": 12456, "ĠStop": 12457, "ĠFitzgerald": 12458, "placed": 12459, "shore": 12460, "Ġcorrectly": 12461, "ĠNE": 12462, "amy": 12463, "ĠCT": 12464, "some": 12465, "ĠMb": 12466, "oi": 12467, "ĠHogan": 12468, "ĠInnovation": 12469, "ĠVilla": 12470, "ĠCAN": 12471, "ĠCemetery": 12472, "into": 12473, "Ġquestionable": 12474, "Ġcreator": 12475, "rug": 12476, "Ġsemifinals": 12477, "mission": 12478, "Ġcle": 12479, "ĠWaters": 12480, "ĠNixon": 12481, "ĠBT": 12482, "Ġassuming": 12483, "ĠJer": 12484, "ĠClay": 12485, "pack": 12486, "ĠCool": 12487, "may": 12488, "Ġdecor": 12489, "Ġspike": 12490, "ĠSomalia": 12491, "ĠKarn": 12492, "ĠDamascus": 12493, "Shares": 12494, "Ġsus": 12495, "ĠMoss": 12496, "Ġ1985": 12497, "Ġsuperintendent": 12498, "ĠResults": 12499, "Ġspends": 12500, "prom": 12501, "Ġshipped": 12502, "Ġlaundering": 12503, "ĠLeslie": 12504, "Ġmeteor": 12505, "Ġabandon": 12506, "Ġdeliberately": 12507, "ĠSentinel": 12508, "Ġfascinating": 12509, "Ġenrollment": 12510, "ĠExperts": 12511, "ĠSimilarly": 12512, "ĠCuomo": 12513, "bor": 12514, "Ġune": 12515, "neutral": 12516, "Ġhamstring": 12517, "Ġnegotiated": 12518, "zes": 12519, "ĠLeo": 12520, "ĠDoctor": 12521, "Ġcurriculum": 12522, "ĠFocus": 12523, "Ġtravels": 12524, "Ġbeverage": 12525, "ĠIncluding": 12526, "tz": 12527, "type": 12528, "ĠRange": 12529, "Ġfloods": 12530, "Ġcoached": 12531, "Ġdominance": 12532, "letico": 12533, "ĠRafael": 12534, "Ġpredictions": 12535, "Ġprosperity": 12536, "ĠCav": 12537, "Ġclinics": 12538, "ĠBanking": 12539, "ĠComing": 12540, "ears": 12541, "ĠKaepernick": 12542, "ĠBlvd": 12543, "Ġretained": 12544, "isions": 12545, "Ġko": 12546, "Ġensemble": 12547, "Ġprecise": 12548, "Ġcompact": 12549, "MD": 12550, "ĠJet": 12551, "ached": 12552, "ĠTru": 12553, "ĠBass": 12554, "ĠIcon": 12555, "Ġexcluding": 12556, "sur": 12557, "Ġconstruct": 12558, "Ġvoiced": 12559, "pan": 12560, "Ġinability": 12561, "Ġexc": 12562, "Ġmate": 12563, "Ġtrailing": 12564, "Ġsuccessive": 12565, "Ġbets": 12566, "Ġgauge": 12567, "Ġminorities": 12568, "ĠIND": 12569, "ĠVel": 12570, "ĠGP": 12571, "oid": 12572, "bon": 12573, "Ġpred": 12574, "Ġdash": 12575, "Ġperformer": 12576, "Ġoccasional": 12577, "aken": 12578, "mes": 12579, "America": 12580, "Ġliver": 12581, "Sp": 12582, "Big": 12583, "Ġwildfires": 12584, "ĠJackie": 12585, "ĠLed": 12586, "ĠFinland": 12587, "Ġjurors": 12588, "olic": 12589, "urance": 12590, "ĠEdge": 12591, "open": 12592, "Ġscenarios": 12593, "Ġglory": 12594, "entry": 12595, "ĠCoffee": 12596, "rep": 12597, "ĠChand": 12598, "ĠVas": 12599, "ĠIslamabad": 12600, "Ġbur": 12601, "ĠFle": 12602, "ĠEdition": 12603, "Ġshoe": 12604, "ï¸ı": 12605, "**": 12606, "tle": 12607, "ĠEb": 12608, "keeping": 12609, "ĠBasketball": 12610, "ĠVon": 12611, "ĠCF": 12612, "MENT": 12613, "amm": 12614, "ĠFernando": 12615, "Ġcompares": 12616, "ĠDouble": 12617, "Ġconvictions": 12618, "Ġatop": 12619, "Ġcops": 12620, "Ġremembers": 12621, "Ġlacking": 12622, "dom": 12623, "itate": 12624, "ĠBeauty": 12625, "Ġdevelops": 12626, "ĠGor": 12627, "Ġfunctional": 12628, "ĠCOUNTY": 12629, "ĠUpon": 12630, "Ġsprint": 12631, "Ġinjection": 12632, "Ġminors": 12633, "ĠTamil": 12634, "ĠGat": 12635, "101": 12636, "ety": 12637, "Ġdrum": 12638, "Ġtasked": 12639, "Ġpact": 12640, "Ġ170": 12641, "MR": 12642, "ĠRamos": 12643, "Ġcandy": 12644, "Sc": 12645, "iced": 12646, "Ġsupermarket": 12647, "Ġworrying": 12648, "Ġsellers": 12649, "ĠTag": 12650, ".:": 12651, "Ġmixture": 12652, "oting": 12653, "Bl": 12654, "ĠLl": 12655, "ĠJal": 12656, "ican": 12657, "ĠBid": 12658, "country": 12659, "ĠStrategy": 12660, "Ġadverse": 12661, "Ġplunged": 12662, "ĠMit": 12663, "Ġstark": 12664, "aton": 12665, "Ġbooking": 12666, "Tr": 12667, "Ġcontainers": 12668, "Ġvintage": 12669, "ĠPit": 12670, "Ġsurfaced": 12671, "Ġindependently": 12672, "Ġdetection": 12673, "ĠBeyon": 12674, "Ġcasualties": 12675, "Ġstabbing": 12676, "oved": 12677, "Ġbarred": 12678, "Ġthereby": 12679, "Ġpartnered": 12680, "Ġposing": 12681, "ĠShannon": 12682, "ĠChapel": 12683, "Ġtechnically": 12684, "uous": 12685, "Â»": 12686, "ometer": 12687, "Ġwildfire": 12688, "share": 12689, "heart": 12690, "Ġammunition": 12691, "Ġthrive": 12692, "ĠStre": 12693, "GP": 12694, "cÃ©": 12695, "ĠMonaco": 12696, "goal": 12697, "ĠUm": 12698, "ĠHSBC": 12699, "ĠHilton": 12700, "ĠViv": 12701, "ĠKell": 12702, "Ġdecisive": 12703, "Ġmotive": 12704, "amo": 12705, "feld": 12706, "ĠWH": 12707, "iry": 12708, "ulu": 12709, "ĠSchneider": 12710, "Ġcampaigning": 12711, "Ġseparately": 12712, "igo": 12713, "ĠED": 12714, "ĠRamirez": 12715, "Ġmetro": 12716, "ĠPatel": 12717, "ĠChi": 12718, "ĠAudi": 12719, "Ġcharacteristics": 12720, "Ġrestart": 12721, "Ġkeyboard": 12722, "ĠSD": 12723, "his": 12724, "biz": 12725, "ĠSoft": 12726, "ĠGrammy": 12727, "Ġcontested": 12728, "Ġweekends": 12729, "Ġ112": 12730, "Ġcycling": 12731, "Ġhealthier": 12732, "ija": 12733, "Ġheader": 12734, "Ġemploy": 12735, "İ": 12736, "Ġshortages": 12737, "ĠAsk": 12738, "ĠIvanka": 12739, "Ġpartisan": 12740, "Ġflowing": 12741, "Ġcave": 12742, "ENS": 12743, "Ġups": 12744, "read": 12745, "ouch": 12746, "Ġ102": 12747, "Ġforming": 12748, "bot": 12749, "bie": 12750, "Ġenrolled": 12751, "Ġconcussion": 12752, "Ġaffidavit": 12753, "Ġmysterious": 12754, "uries": 12755, "ĠMang": 12756, "Ġauthentic": 12757, "Ġmetrics": 12758, "ĠTwins": 12759, "Ġprep": 12760, "IJ": 12761, "Ġdesired": 12762, "ĠDiv": 12763, "wall": 12764, "ĠTab": 12765, "Ġcompet": 12766, "Ġrelied": 12767, "Ġinequality": 12768, "Ġmanual": 12769, "ĠBucks": 12770, "agging": 12771, "Ġcorporation": 12772, "Ġbanner": 12773, "Ġgraphics": 12774, "Ġaccurately": 12775, "ĠMeeting": 12776, "Ġconsult": 12777, "ser": 12778, "Ġprotesting": 12779, "Ġhurting": 12780, "omed": 12781, "tes": 12782, "Ġrode": 12783, "Ġstartups": 12784, "Ġhanding": 12785, "ĠNest": 12786, "Ġconsistency": 12787, "anned": 12788, "dem": 12789, "ĠLyon": 12790, "ĠCompetition": 12791, "Ġtricky": 12792, "Ġcos": 12793, "ĠBengals": 12794, "arry": 12795, "Ġunderwent": 12796, "ĠKit": 12797, "à": 12798, "uploads": 12799, "Ġskate": 12800, "Ġ''": 12801, "Ġjun": 12802, "ĠContent": 12803, "focused": 12804, "lat": 12805, "ĠExp": 12806, "ought": 12807, "Ġnightmare": 12808, "ĠExpect": 12809, "Ġprecisely": 12810, "ĠMonica": 12811, "Ġlobbying": 12812, "ĠChester": 12813, "ĠInvest": 12814, "Former": 12815, "Ġimminent": 12816, "ĠNL": 12817, "Ġcomparing": 12818, "ĠChes": 12819, "ede": 12820, "ĠNobel": 12821, "mers": 12822, "ĠKin": 12823, "ĠBoko": 12824, "ount": 12825, "Ġthoroughly": 12826, "Ġscattered": 12827, "sharing": 12828, "markets": 12829, "ĠMis": 12830, "Ġambition": 12831, "Ġpreference": 12832, "Ġeffectiveness": 12833, "rio": 12834, "Ġheavyweight": 12835, "Ġovert": 12836, "anya": 12837, "ĠKanye": 12838, "ishi": 12839, "Ġrewards": 12840, "uled": 12841, "bach": 12842, "Ġemphasized": 12843, "Ġapologize": 12844, "ĠRecent": 12845, "!!": 12846, "Ġanimated": 12847, "ĠExxon": 12848, "Ġfruits": 12849, "Ġstripped": 12850, "fold": 12851, "ĠIndonesian": 12852, "ller": 12853, "Ġdementia": 12854, "Ġkidney": 12855, "Ġhalted": 12856, "years": 12857, "Ġconcerts": 12858, "Ġrefers": 12859, "ĠFri": 12860, "Your": 12861, "irl": 12862, "Ġleap": 12863, "jud": 12864, "ĠHugh": 12865, "ĠFO": 12866, "Ġsore": 12867, "Ġkil": 12868, "ĠMate": 12869, "cci": 12870, "Ġsetback": 12871, "Ġtightening": 12872, "keeper": 12873, "ĠAlbany": 12874, "Ġpolicymakers": 12875, "Ġdisorders": 12876, "ĠCBC": 12877, "ĠDiaz": 12878, "Ġmaps": 12879, "Ġroutinely": 12880, "Ġverify": 12881, "Ġbash": 12882, "ĠJinping": 12883, "Ġdisasters": 12884, "ĠMonroe": 12885, "ĠLouise": 12886, "JP": 12887, "ĠNevertheless": 12888, "Ġconcessions": 12889, "ĠPog": 12890, "going": 12891, "ĠFifth": 12892, "ĠJill": 12893, "ICT": 12894, "ĠFM": 12895, "ĠSugar": 12896, "ĠBarb": 12897, "Ġmidway": 12898, "Ġtin": 12899, "ĠPic": 12900, "ĠPL": 12901, "Ġleaks": 12902, "Ġgrief": 12903, "Ġtattoo": 12904, "`": 12905, "Ġment": 12906, "ĠNu": 12907, "Ġmarry": 12908, "Ġdiving": 12909, "Ġ1982": 12910, "Ġcoin": 12911, "ĠPoc": 12912, "Ġstarred": 12913, "ĠRiverside": 12914, "Ġsidelined": 12915, "Ġminers": 12916, "STON": 12917, "Ġbelongs": 12918, "ĠSantos": 12919, "ĠTechnical": 12920, "aco": 12921, "Ġadvise": 12922, "Ġstreams": 12923, "Ġcooler": 12924, "ĠHE": 12925, "Ġordering": 12926, "ĠTask": 12927, "ĠACT": 12928, "ĠAnton": 12929, "Ġcertification": 12930, "ĠLeafs": 12931, "ĠTS": 12932, "ĠSerbia": 12933, "azi": 12934, "inks": 12935, "ĠEST": 12936, "Ġrelay": 12937, "Â°": 12938, "Ġdisappearance": 12939, "ĠRomania": 12940, "Ġoven": 12941, "Ġowed": 12942, "ĠStrip": 12943, "ulated": 12944, "UC": 12945, "ITE": 12946, "bling": 12947, "Then": 12948, "ppy": 12949, "Ġunlimited": 12950, "Ġcalories": 12951, "Ġmerchandise": 12952, "Ġblonde": 12953, "ĠSpicer": 12954, "performing": 12955, "Ġimpl": 12956, "Ġplates": 12957, "Ġmosque": 12958, "Ġdemon": 12959, "Ġought": 12960, "Ġdumped": 12961, "Ġtracked": 12962, "even": 12963, "Ġstabil": 12964, "imet": 12965, "ĠLiga": 12966, "ugh": 12967, "ther": 12968, "agar": 12969, "Ġarchitect": 12970, "Ġallocated": 12971, "ĠJoey": 12972, "Ġmarathon": 12973, "master": 12974, "ĠBert": 12975, "Ġast": 12976, "ĠEbola": 12977, "ĠConservation": 12978, "nic": 12979, "Ġparallel": 12980, "Ġinmate": 12981, "Ġlocate": 12982, "Ġdistribute": 12983, "guard": 12984, "Ġtackling": 12985, "ential": 12986, "Ġvi": 12987, "Ġcups": 12988, "Ġrhythm": 12989, "Ġendured": 12990, "ĠHub": 12991, "ois": 12992, "ĠLiberals": 12993, "ĠRedskins": 12994, "ĠEP": 12995, "ĠKnox": 12996, "fr": 12997, "Ġmassacre": 12998, "oka": 12999, "Ġcompl": 13000, "raft": 13001, "ĠPublished": 13002, "Ġattraction": 13003, "ĠStephens": 13004, "ility": 13005, "ĠPul": 13006, "ĠCapt": 13007, "Ġexploded": 13008, "Ġexceeded": 13009, "lying": 13010, "Ġcal": 13011, "Mart": 13012, "Ġpaintings": 13013, "inate": 13014, "ĠBrendan": 13015, "Ġfortune": 13016, "onductor": 13017, "Ġphysicians": 13018, "ĠStudy": 13019, "ĠBul": 13020, "ĠModern": 13021, "HD": 13022, "ĠBour": 13023, "Ġtying": 13024, "Ġ1967": 13025, "Ġlighter": 13026, "Ġtoss": 13027, "inspired": 13028, "Ġgreeted": 13029, "Ġcycl": 13030, "Ġverified": 13031, "Ġmerit": 13032, "sign": 13033, "lder": 13034, "Ġdebts": 13035, "ĠSnyder": 13036, "Ġamendments": 13037, "Ġindicators": 13038, "ĠDortmund": 13039, "then": 13040, "ĠListen": 13041, "ĠFB": 13042, "ref": 13043, "ĠIoT": 13044, "ĠBrewers": 13045, "ĠLeadership": 13046, "ĠNicolas": 13047, "ĠBody": 13048, "Ġsam": 13049, "ĠAdvisor": 13050, "Ġcord": 13051, "Ġabuses": 13052, "ĠPortuguese": 13053, "Ġflown": 13054, "VR": 13055, "Ġconsumed": 13056, "Ġreass": 13057, "Ġalien": 13058, "Ġrivalry": 13059, "ĠREPORT": 13060, "ĠRush": 13061, "Ġdirecting": 13062, "Ġsearches": 13063, "ĠHP": 13064, "ĠRoll": 13065, "ĠFay": 13066, "ĠClare": 13067, "Ġhaul": 13068, "Ġriot": 13069, "Ġsettlements": 13070, "Ġnorm": 13071, "Ġaccelerated": 13072, "ĠLok": 13073, "Ġclever": 13074, "Ġhyd": 13075, "Ġstats": 13076, "ĠHull": 13077, "kers": 13078, "Ġbuys": 13079, "uter": 13080, "Ġfue": 13081, "https": 13082, "UD": 13083, "Ġisolation": 13084, "Ġsuspend": 13085, "ĠRules": 13086, "ĠCircle": 13087, "ĠHopefully": 13088, "played": 13089, "âĢ³": 13090, "ĠPRE": 13091, "sim": 13092, "edd": 13093, "ĠProperties": 13094, "Ġbeans": 13095, "Ġrevive": 13096, "ĠBir": 13097, "oug": 13098, "Ġmob": 13099, "Ġshowdown": 13100, "iman": 13101, "Ġpap": 13102, "Ġvol": 13103, "wu": 13104, "Ġdiver": 13105, "Ġpill": 13106, "ĠMarlins": 13107, "ĠLamar": 13108, "Ġpersistent": 13109, "Ġcondolences": 13110, "ĠThor": 13111, "Ab": 13112, "Ġimpress": 13113, "ĠRaptors": 13114, "Ġreferences": 13115, "Ġstiff": 13116, "ĠBash": 13117, "eding": 13118, "Ġmurders": 13119, "ĠGene": 13120, "ĠManila": 13121, "Ġbrokers": 13122, "Ms": 13123, "start": 13124, "ĠDhabi": 13125, "etz": 13126, "Ġsubmission": 13127, "ĠSchmidt": 13128, "ĠPersonal": 13129, "ĠBeverly": 13130, "ĠMovie": 13131, "ĠLamb": 13132, "Ġplacement": 13133, "Ġfolk": 13134, "Ġfrequency": 13135, "Ġplanted": 13136, "Ġtwins": 13137, "prov": 13138, "rec": 13139, "Ġpermanently": 13140, "Ġcoordination": 13141, "ĠCart": 13142, "Ġobstacles": 13143, "Ġliterature": 13144, "Ġtu": 13145, "Ġchill": 13146, "ĠReserved": 13147, "Ġlovers": 13148, "ĠOutside": 13149, "Ġslideshow": 13150, "ĠGru": 13151, "Ġty": 13152, "Ġsalad": 13153, "Ġlaboratory": 13154, "ĠHolt": 13155, "Ġ103": 13156, "urb": 13157, "ĠOrganisation": 13158, "ĠAndrews": 13159, "Ġrecipient": 13160, "arch": 13161, "Ġbleeding": 13162, "ĠPand": 13163, "Ġoverturned": 13164, "Ġlistened": 13165, "Ġclause": 13166, "Ġnationalist": 13167, "Ġresumed": 13168, "ĠCout": 13169, "ĠPride": 13170, "Ġlayers": 13171, "ĠBella": 13172, "Ġreversed": 13173, "Ġpriest": 13174, "ĠFX": 13175, "Ġalbeit": 13176, "Ġhalfway": 13177, "Ġcotton": 13178, "ĠCarey": 13179, "ĠTE": 13180, "OCK": 13181, "Ġbuck": 13182, "ributes": 13183, "ea": 13184, "Ġfancy": 13185, "ĠBuc": 13186, "Ġbans": 13187, "uters": 13188, "Ġliabilities": 13189, "ĠSou": 13190, "ĠBernie": 13191, "Ġintervene": 13192, "food": 13193, "ĠNDP": 13194, "Ġinsist": 13195, "Ġcontracted": 13196, "hawk": 13197, "),\"": 13198, "ĠDawn": 13199, "Ġmol": 13200, "Ġcommissioners": 13201, "Ġstranded": 13202, "Ġoverwhelmed": 13203, "Ġrecipes": 13204, "Ġva": 13205, "Ġrad": 13206, "Ġscare": 13207, "rez": 13208, "Ġeliminating": 13209, "Ġresc": 13210, "ĠBreak": 13211, "chn": 13212, "Ġdelight": 13213, "iot": 13214, "Ġfreely": 13215, "TI": 13216, "ĠBluetooth": 13217, "ĠMonth": 13218, "ĠFlor": 13219, "ĠFreddie": 13220, "Ġtrailed": 13221, "Ġinvestigative": 13222, "Ġimposing": 13223, "Ġattracting": 13224, "awk": 13225, "ĠSherman": 13226, "Ġsucceeded": 13227, "Ġvent": 13228, "Ġreconciliation": 13229, "ĠCel": 13230, "ĠThroughout": 13231, "ĠDowntown": 13232, "ĠBrother": 13233, "Ġtraditions": 13234, "Ġmir": 13235, "Ġstamp": 13236, "tery": 13237, "etti": 13238, "isch": 13239, "tic": 13240, "Ġbanning": 13241, "loss": 13242, "ĠSpeedway": 13243, "Ġstalled": 13244, "ĠEN": 13245, "ASH": 13246, "thing": 13247, "ĠAppeals": 13248, "rac": 13249, "Ġdistress": 13250, "ĠConservatives": 13251, "ĠPremium": 13252, "usa": 13253, "Ġslump": 13254, "imm": 13255, "ĠSupp": 13256, "ĠWong": 13257, "Ġdistant": 13258, "Ġ104": 13259, "Ġtide": 13260, "ĠNorfolk": 13261, "ĠYang": 13262, "Ġsmashed": 13263, "ĠBarrett": 13264, "inho": 13265, "Ġrobbed": 13266, "ĠFarmers": 13267, "filled": 13268, "BT": 13269, "Ġautumn": 13270, "Ġtemple": 13271, "ĠJacobs": 13272, "Ġprecipitation": 13273, "ĠHours": 13274, "ĠFlight": 13275, "Ġbeside": 13276, "ĠOre": 13277, "!)": 13278, "ĠTurnbull": 13279, "Ġpig": 13280, "Ġcooling": 13281, "Ġservers": 13282, "oriented": 13283, "Ġlocks": 13284, "ĠSears": 13285, "aving": 13286, "ĠQuick": 13287, "ĠGlob": 13288, "ĠMining": 13289, "Ġhorizon": 13290, "arians": 13291, "ĠOm": 13292, "writing": 13293, "Ġbelieving": 13294, "Ġbon": 13295, "Ġmounted": 13296, "Ġpunt": 13297, "ucci": 13298, "uzz": 13299, "cul": 13300, "Ġkiss": 13301, "ĠOnt": 13302, "ĠCyprus": 13303, "Ġrelying": 13304, "Ġpiano": 13305, "Ġcure": 13306, "Ġcontinuously": 13307, "ĠNobody": 13308, "ĠBund": 13309, "osis": 13310, "ĠAurora": 13311, "ĠBach": 13312, "ĠKendall": 13313, "Ġechoed": 13314, "iable": 13315, "Ġconscious": 13316, "Ġmonster": 13317, "omo": 13318, "proof": 13319, "ĠNate": 13320, "Ġfilmmaker": 13321, "ĠNaj": 13322, "Ġvendor": 13323, "ĠFoot": 13324, "ĠChang": 13325, "ĠFest": 13326, "Ġselfie": 13327, "Ġenters": 13328, "ĠConor": 13329, "ĠMosul": 13330, "ĠWHAT": 13331, "Ġwa": 13332, "ĠGamb": 13333, "osta": 13334, "Ġcautioned": 13335, "ĠTucker": 13336, "ĠAirways": 13337, "Ġvisitor": 13338, "ĠÂ·": 13339, "ĠRevolution": 13340, "aching": 13341, "Ġearliest": 13342, "ĠQuality": 13343, "Ġshorts": 13344, "ube": 13345, "ĠOperation": 13346, "ĠSabha": 13347, "Ġstrengths": 13348, "ikes": 13349, "Ġsexy": 13350, "Ġrot": 13351, "ibles": 13352, "Ġcolours": 13353, "THE": 13354, "ailed": 13355, "Ġwoke": 13356, "ĠEmbassy": 13357, "Ġinfamous": 13358, "rov": 13359, "State": 13360, "âĢ¦.": 13361, "Ġpond": 13362, "Ġcapt": 13363, "fore": 13364, "De": 13365, "Ġedited": 13366, "self": 13367, "Hey": 13368, "Ġportrait": 13369, "ĠManufact": 13370, "ĠStand": 13371, "Ġcontenders": 13372, "':": 13373, "acker": 13374, "Ġwithdrawn": 13375, "ĠBraves": 13376, "ĠHosp": 13377, "changing": 13378, "ĠBag": 13379, "Ġadjustment": 13380, "ĠCousins": 13381, "ĠAAP": 13382, "Ġfi": 13383, "Ġoutdoors": 13384, "Ġlacked": 13385, "BM": 13386, "ĠWHO": 13387, "ĠPST": 13388, "ĠLuck": 13389, "Ġassisting": 13390, "ĠGround": 13391, "ĠTeen": 13392, "ĠOle": 13393, "Ġembarrassing": 13394, "ĠWalt": 13395, "ĠVision": 13396, "ĠFal": 13397, "ĠZoo": 13398, "ĠWorth": 13399, "ĠFloyd": 13400, "ĠGujarat": 13401, "Ġtipped": 13402, "Ġfam": 13403, "ĠDad": 13404, "Ġworship": 13405, "Ġtyre": 13406, "Ġrebuilding": 13407, "Ġqualities": 13408, "ĠLives": 13409, "Ġbeats": 13410, "Ġ450": 13411, "Ġexisted": 13412, "ĠGeorg": 13413, "Ġpoured": 13414, "rows": 13415, "ĠOx": 13416, "ĠSid": 13417, "Ġmac": 13418, "Ġteaches": 13419, "ĠEli": 13420, "alla": 13421, "Ġdownside": 13422, "ĠBend": 13423, "non": 13424, "ĠArmenia": 13425, "Ġcultures": 13426, "ĠMae": 13427, "Ġduration": 13428, "ĠAthletics": 13429, "Ġjuvenile": 13430, "Ġlid": 13431, "Ġbankers": 13432, "Ġoverview": 13433, "wy": 13434, "Ġorbit": 13435, "Vs": 13436, "because": 13437, "Ps": 13438, "ĠFran": 13439, "Ġtouring": 13440, "Ġwary": 13441, "Ġ106": 13442, "Ġlaser": 13443, "ĠVij": 13444, "âĦ¢": 13445, "Ġsurrender": 13446, "press": 13447, "rees": 13448, "NO": 13449, "ĠShortly": 13450, "ĠKor": 13451, "edu": 13452, "Ġhatred": 13453, "Ġtee": 13454, "Ġfamously": 13455, "Ġkeeper": 13456, "ND": 13457, "Ġreduces": 13458, "HC": 13459, "Ġhay": 13460, "Ġunnamed": 13461, "ĠTes": 13462, "Ġattackers": 13463, "ĠFew": 13464, "ĠRichards": 13465, "Ġ1968": 13466, "Ġspeeches": 13467, "Ġcybersecurity": 13468, "ĠInfrastructure": 13469, "Ġ07": 13470, "ENCE": 13471, "uties": 13472, "Ġanxious": 13473, "ĠGang": 13474, "Ġannouncements": 13475, "lette": 13476, "oret": 13477, "ĠRockies": 13478, "ĠEmployees": 13479, "ĠThrones": 13480, "Ġhugely": 13481, "Ġclin": 13482, "ĠHob": 13483, "Ġfraction": 13484, "ĠOfficial": 13485, "ĠMariners": 13486, "ĠElse": 13487, "Ġsanctuary": 13488, "ĠPhotograph": 13489, "Ġreopen": 13490, "lf": 13491, "hm": 13492, "vest": 13493, "Ġspeeding": 13494, "Ġtooth": 13495, "ĠShi": 13496, "ĠTitle": 13497, "ĠMes": 13498, "ĠJobs": 13499, "fair": 13500, "ĠDanish": 13501, "ĠMalik": 13502, "Ġlaughed": 13503, "Ġnavy": 13504, "ĠActress": 13505, "ĠWilliamson": 13506, "overs": 13507, "Ġreckless": 13508, "Ġjo": 13509, "otic": 13510, "Ġassaulting": 13511, "Ġpri": 13512, "ĠPi": 13513, "Ġlesser": 13514, "Ġtit": 13515, "Ġdat": 13516, "Ġnail": 13517, "ĠMarathon": 13518, "ĠGren": 13519, "ĠDol": 13520, "Ġjointly": 13521, "Ġamended": 13522, "mine": 13523, "ĠBashar": 13524, "ĠHyundai": 13525, "Ġuncovered": 13526, "Ġeducated": 13527, "atti": 13528, "pres": 13529, "ĠBRE": 13530, "Ġya": 13531, "Bank": 13532, "odd": 13533, "lit": 13534, "ĠLinks": 13535, "Ġswitching": 13536, "itte": 13537, "ĠSind": 13538, "erved": 13539, "Ġ**": 13540, "Ġpositively": 13541, "Ġfrankly": 13542, "Ġrevenge": 13543, "ĠTrinity": 13544, "ĠCDC": 13545, "Ġthreatens": 13546, "Ġhammer": 13547, "NET": 13548, "ĠMut": 13549, "Ġsy": 13550, "Ġunidentified": 13551, "icken": 13552, "Ġdrills": 13553, "Ġtense": 13554, "Ġforeigners": 13555, "OST": 13556, "Ġethical": 13557, "ĠDurham": 13558, "ĠQual": 13559, "Ġterritories": 13560, "Ġid": 13561, "hor": 13562, "enders": 13563, "Mc": 13564, "OV": 13565, "percent": 13566, "Ġdom": 13567, "Ġupward": 13568, "Ġamb": 13569, "Ġvisas": 13570, "zan": 13571, "Ãĥ": 13572, "Ġundocumented": 13573, "Ġsuburbs": 13574, "Ġhydro": 13575, "ĠJob": 13576, "ĠAdelaide": 13577, "oya": 13578, "ĠSR": 13579, "ĠMick": 13580, "Ġconsolidation": 13581, "Ġemotionally": 13582, "ĠHop": 13583, "Her": 13584, "Ġloses": 13585, "ĠMoto": 13586, "eled": 13587, "Ġregulated": 13588, "ental": 13589, "Ġencountered": 13590, "Ġhop": 13591, "ĠTrafford": 13592, "Ġsticks": 13593, "Ġveto": 13594, "Ġexpose": 13595, "Ġstretched": 13596, "fin": 13597, "inance": 13598, "chair": 13599, "ĠGareth": 13600, "ĠPil": 13601, "ĠHammond": 13602, "Ġserial": 13603, "omy": 13604, "Ġcellphone": 13605, "ĠClara": 13606, "Ġreacted": 13607, "ĠNic": 13608, "ĠHomes": 13609, "ĠBroadcasting": 13610, "ĠFut": 13611, "ĠSupply": 13612, "assing": 13613, "ĠNewman": 13614, "Ġcharitable": 13615, "ĠClayton": 13616, "Ġsovereignty": 13617, "Ġconvincing": 13618, "ĠPrincipal": 13619, "ĠHigher": 13620, "ĠCut": 13621, "ĠCarrie": 13622, "ĠSpot": 13623, "Sometimes": 13624, "ĠJar": 13625, "ĠConsider": 13626, "ieu": 13627, "Ġrefinery": 13628, "Ġbloody": 13629, "wheel": 13630, "Ġcryptocurrencies": 13631, "Fund": 13632, "ĠSunderland": 13633, "ĠEvents": 13634, "âĢĭ": 13635, "Ġaccidentally": 13636, "deep": 13637, "Ġfranc": 13638, "bec": 13639, "ĠHartford": 13640, "Ġstellar": 13641, "wright": 13642, "kick": 13643, "UG": 13644, "ĠBeast": 13645, "Ġrefusal": 13646, "ĠRoberto": 13647, "ĠDixon": 13648, "ĠDiane": 13649, "name": 13650, "asts": 13651, "ĠCharter": 13652, "Ġfueled": 13653, "Ġcontents": 13654, "Ġaccessing": 13655, "Ġtroubles": 13656, "Ġtops": 13657, "Ġdebuted": 13658, "icating": 13659, "Ġinvestigator": 13660, "Ġsubscribing": 13661, "Ġcoordinated": 13662, "ĠFil": 13663, "six": 13664, "teen": 13665, "Ġwithdrew": 13666, "ĠGilbert": 13667, "Ġ1983": 13668, "arsity": 13669, "Ġimagination": 13670, "Ġhandgun": 13671, "ĠAlibaba": 13672, "Ġbug": 13673, "Ġ107": 13674, "ĠCOMP": 13675, "ĠSomething": 13676, "Ġreliability": 13677, "ĠFCC": 13678, "ĠFowler": 13679, "Ġsingled": 13680, "nom": 13681, "Ġknocking": 13682, "Ġmeddling": 13683, "Ġdetermining": 13684, "reports": 13685, "Ġshade": 13686, "ĠSN": 13687, "anto": 13688, "Ġcomplaining": 13689, "ĠNan": 13690, "WS": 13691, "Ġyoungsters": 13692, "Il": 13693, "ĠKaw": 13694, "ĠProp": 13695, "ĠCell": 13696, "ĠHurricanes": 13697, "Ġpublicity": 13698, "ĠXin": 13699, "rial": 13700, "ICO": 13701, "Ġsupervision": 13702, "ĠSpotify": 13703, "ĠNewport": 13704, "Ġprince": 13705, "anche": 13706, "Ġsubscriber": 13707, "ĠVic": 13708, "ACT": 13709, "ĠRaf": 13710, "ĠActing": 13711, "Ġcollusion": 13712, "pet": 13713, "isl": 13714, "Ġcommerce": 13715, "Health": 13716, "ĠAbraham": 13717, "pri": 13718, "Ġlightweight": 13719, "Ġinsurer": 13720, "Like": 13721, "Ġhelmet": 13722, "Ġevac": 13723, "look": 13724, "ĠNaval": 13725, "160": 13726, "ĠFleet": 13727, "vol": 13728, "Ġexpired": 13729, "ĠKlein": 13730, "ĠEmmy": 13731, "ABLE": 13732, "ĠMorocco": 13733, "ĠTrip": 13734, "uted": 13735, "Ġnos": 13736, "ĠVista": 13737, "mas": 13738, "ĠRocky": 13739, "ĠFlint": 13740, "enberg": 13741, "ĠBrow": 13742, "Ġsignatures": 13743, "Ġpolar": 13744, "ajo": 13745, "Ġendorsement": 13746, "Ġreservations": 13747, "LIN": 13748, "anny": 13749, "elli": 13750, "last": 13751, "Ġoversee": 13752, "cm": 13753, "ĠOilers": 13754, "Are": 13755, "Ġjudiciary": 13756, "onte": 13757, "ĠTrack": 13758, "Ġsupervisor": 13759, "erk": 13760, "isher": 13761, "Ġintact": 13762, "Ġslid": 13763, "icals": 13764, "paid": 13765, "ĠMAR": 13766, "lement": 13767, "ĠLiu": 13768, "ĠLarge": 13769, "ĠWings": 13770, "pect": 13771, "ĠRum": 13772, "Ġanalyzed": 13773, "Ġemploys": 13774, "arte": 13775, "ims": 13776, "ĠEventually": 13777, "Ġaffiliated": 13778, "Ġhospitality": 13779, "ĠSprint": 13780, "Ġresolutions": 13781, "Ġliquor": 13782, "ĠNAFTA": 13783, "ANY": 13784, "Ġradiation": 13785, "ĠProv": 13786, "Ġpause": 13787, "ĠTMZ": 13788, "Ġelbow": 13789, "Ġresilience": 13790, "ĠParents": 13791, "mus": 13792, "ĠSafe": 13793, "Ġinterpretation": 13794, "Ġraced": 13795, "IND": 13796, "KR": 13797, "Ġhinted": 13798, "ĠErin": 13799, "ĠBahrain": 13800, "Ġcredentials": 13801, "eless": 13802, "Ġprocurement": 13803, "ĠWebb": 13804, "ĠLowe": 13805, "ĠNak": 13806, "ĠLearning": 13807, "zh": 13808, "Ġdipped": 13809, "ĠSuite": 13810, "Ġmisdemeanor": 13811, "ALE": 13812, "Ġstrengthened": 13813, "ĠSophie": 13814, "Ġconfirms": 13815, "Ġrac": 13816, "gey": 13817, "Ġshootout": 13818, "Ġble": 13819, "Ġcircles": 13820, "ĠChef": 13821, "Ġcomprised": 13822, "ĠSantiago": 13823, "Ġfeud": 13824, "beat": 13825, "Ġstaffers": 13826, "Ġacute": 13827, "ski": 13828, "Ġpolled": 13829, "ĠKur": 13830, "ĠJen": 13831, "ĠUltimately": 13832, "anded": 13833, "ĠHoney": 13834, "Ġannounces": 13835, "Ġamateur": 13836, "around": 13837, "Ġfunctioning": 13838, "group": 13839, "ĠSqu": 13840, "Where": 13841, "Ġvoid": 13842, "ĠSandra": 13843, "isers": 13844, "Ġhelicopters": 13845, "ĠGym": 13846, "ĠWol": 13847, "mouth": 13848, "Ġsubjected": 13849, "ici": 13850, "ually": 13851, "ĠWash": 13852, "ĠLindsay": 13853, "ĠVers": 13854, "Ġjumps": 13855, "Ġneglect": 13856, "ĠKuwait": 13857, "fund": 13858, "ĭ": 13859, "ather": 13860, "lly": 13861, "ei": 13862, "Although": 13863, ".''": 13864, "Ġunhappy": 13865, "Ġpills": 13866, "Ġmagical": 13867, "Ġdro": 13868, "Ġinviting": 13869, "ĠJohnston": 13870, "oving": 13871, "450": 13872, "ĠMerc": 13873, "Ġadmitting": 13874, "Ġinsisting": 13875, "ĠCru": 13876, "ĠResource": 13877, "oir": 13878, "Ġcomplexity": 13879, "ĠRoth": 13880, "ĠCher": 13881, "July": 13882, "raf": 13883, "Ġaggregate": 13884, "Ġhelm": 13885, "uclear": 13886, "olan": 13887, "Ġoffenses": 13888, "ĠWolves": 13889, "ĠFu": 13890, "ĠPierce": 13891, "Ġemailed": 13892, "ĠStra": 13893, "Ġpedestrians": 13894, "ĠER": 13895, "ĠConway": 13896, "Ġblowing": 13897, "CLOSE": 13898, "hab": 13899, "ĠGreene": 13900, "Ġconfessed": 13901, "ĠTorres": 13902, "ĠHolocaust": 13903, "Ġrepay": 13904, "Ġdemonstrates": 13905, "ĠPool": 13906, "gent": 13907, "Ġdeleted": 13908, "Ġ$$": 13909, "ĠSO": 13910, "Ġdri": 13911, "ĠNeg": 13912, "ĠVP": 13913, "ĠPF": 13914, "ĠPrep": 13915, "Ġorganizing": 13916, "icker": 13917, "Ġmanufactured": 13918, "enson": 13919, "adas": 13920, "Ġwines": 13921, "Ġmachinery": 13922, "Ġspecialists": 13923, "ĠDetective": 13924, "ĠDL": 13925, "Op": 13926, "Ġquicker": 13927, "ĠPenguins": 13928, "Engine": 13929, "zone": 13930, "Ġsequence": 13931, "ĠLost": 13932, "Ġwarmer": 13933, "ĠEthiopia": 13934, "Ġaffirmed": 13935, "fest": 13936, "resses": 13937, "Ġsoap": 13938, "Ġbooth": 13939, "Ġnotorious": 13940, "amin": 13941, "Ġpursued": 13942, "ĠCer": 13943, "ĠSB": 13944, "Ġlivestock": 13945, "Ġtrace": 13946, "Ġrespects": 13947, "arden": 13948, "April": 13949, "Ġ128": 13950, "ĠSaid": 13951, "ennial": 13952, "Ġnamely": 13953, "ĠBot": 13954, "Ġ108": 13955, "ĠLem": 13956, "nell": 13957, "Ġconfirming": 13958, "Ġlogged": 13959, "Ġprofound": 13960, "elo": 13961, "ĠChambers": 13962, "RT": 13963, "Ġnewer": 13964, "Ġsideline": 13965, "ĠCardinal": 13966, "este": 13967, "Ġnarrowly": 13968, "Ġcompromised": 13969, "Ġpolicing": 13970, "Ġporn": 13971, "Ġarc": 13972, "Ġlearnt": 13973, "INE": 13974, "step": 13975, "ĠDomin": 13976, "Ġwaist": 13977, "Ġboycott": 13978, "mitted": 13979, "iffs": 13980, "ground": 13981, "ĠMaterials": 13982, "Ġceasefire": 13983, "Right": 13984, "ĠZen": 13985, "estyle": 13986, "Thank": 13987, "ĠOnePlus": 13988, "ĠMLS": 13989, "Ġconstituents": 13990, "oster": 13991, "ĠProsecutor": 13992, "Ġpriorit": 13993, "ĠDebbie": 13994, "ĠExpand": 13995, "uv": 13996, "Ġintegrate": 13997, "Ġimmun": 13998, "Ġdisciplinary": 13999, "ĠImm": 14000, "Ġja": 14001, "Ġgardens": 14002, "ĠHim": 14003, "obe": 14004, "Ġhitter": 14005, "Ġbullets": 14006, "Ġevolving": 14007, "ĠScientists": 14008, "Michael": 14009, "ĠDO": 14010, "Ġunbelievable": 14011, "Ġlooming": 14012, "Ġdownturn": 14013, "Ġmentality": 14014, "Ġreopened": 14015, "Ġash": 14016, "ĠChapman": 14017, "Ġloop": 14018, "ĠUT": 14019, "ĠTier": 14020, "Ġunaware": 14021, "Ġgratitude": 14022, "Ġperforms": 14023, "olk": 14024, "Ġ\"(": 14025, "Ġlacks": 14026, "Ġinstructed": 14027, "ĠRecreation": 14028, "sample": 14029, "Ġrequesting": 14030, "Canada": 14031, "Ġsupposedly": 14032, "ĠHardy": 14033, "Ġholder": 14034, "change": 14035, "ĠDominic": 14036, "ĠXavier": 14037, "Ġlig": 14038, "Ġcandid": 14039, "ĠRab": 14040, "Ġconferences": 14041, "ĠBurton": 14042, "Dr": 14043, "Ġmunicipalities": 14044, "Ġcrushed": 14045, "Ġseekers": 14046, "ĠCitizens": 14047, "Ġheightened": 14048, "ĠCasino": 14049, "Ġdesktop": 14050, "Ġwhoever": 14051, "ĠImpact": 14052, "Ġcocktail": 14053, "Ġphilanthrop": 14054, "ĠSAN": 14055, "ĠPreston": 14056, "Ġobesity": 14057, "Ġrestrict": 14058, "ĠKab": 14059, "ĠProvidence": 14060, "Ġscar": 14061, "ĠChart": 14062, "Ġbosses": 14063, "ĠRate": 14064, "Ġsav": 14065, "pay": 14066, "Ġtransplant": 14067, "ĠNoble": 14068, "child": 14069, "Ġconclusions": 14070, "FI": 14071, "Ġsack": 14072, "Ġexperimental": 14073, "holder": 14074, "oca": 14075, "herty": 14076, "ĠMT": 14077, "Ġcatcher": 14078, "LY": 14079, "Ġgrams": 14080, "reet": 14081, "Ġadaptation": 14082, "Ġhumble": 14083, "Ġbot": 14084, "Ġidentical": 14085, "ication": 14086, "ifer": 14087, "ĠCrow": 14088, "Ġregain": 14089, "ĠLightning": 14090, "Ġkg": 14091, "Ġcomposed": 14092, "Ġcorrespondent": 14093, "Ġreunion": 14094, "Ġobserve": 14095, "Ġcomprising": 14096, "Ġimpeachment": 14097, "Ġresh": 14098, "Ġlemon": 14099, "ĠSnap": 14100, "Ġproprietary": 14101, "een": 14102, "ourt": 14103, "Ġdetective": 14104, "Ġlabels": 14105, "Ġcorridor": 14106, "ĠClinic": 14107, "Ġarra": 14108, "ĠPearl": 14109, "Ġinformal": 14110, "ĠUnd": 14111, "ĠVenezuelan": 14112, "Ġpeninsula": 14113, "Ġdefeating": 14114, "Ġsyndrome": 14115, "iere": 14116, "Ġspite": 14117, "bag": 14118, "aran": 14119, "Ġspecialized": 14120, "ĠAA": 14121, "ĠLyn": 14122, "Ġinstrumental": 14123, "Smith": 14124, "Ġpivotal": 14125, "Ġnightclub": 14126, "ĠCob": 14127, "Ġcolorful": 14128, "Ġartwork": 14129, "Ġ1981": 14130, "Ġdawn": 14131, "erville": 14132, "uated": 14133, "ief": 14134, "Ġlinking": 14135, "ĠOw": 14136, "Ġappreci": 14137, "Ġreductions": 14138, "elling": 14139, "Ġsalmon": 14140, "bb": 14141, "ĠPhillip": 14142, "yle": 14143, "Ġassure": 14144, "Ġdiscretion": 14145, "Ġefficiently": 14146, "ĠMau": 14147, "abil": 14148, "Ġintentionally": 14149, "Ġactivated": 14150, "Ġimmense": 14151, "ĠStrategic": 14152, "Ġcheating": 14153, "ĠTrend": 14154, "ĠSamantha": 14155, "Ġcomple": 14156, "Ġhack": 14157, "ĠSerie": 14158, "ĠText": 14159, "Ġstylish": 14160, "ĠFaith": 14161, "ĠGST": 14162, "Ġexterior": 14163, "Ġblessing": 14164, "Ġblanket": 14165, "Ġcooked": 14166, "Ġretaliation": 14167, "Ġtro": 14168, "Ġshelves": 14169, "rose": 14170, "ĠGram": 14171, "Ġsho": 14172, "ĠArgentine": 14173, "Ġclerk": 14174, "specific": 14175, "Ġagreeing": 14176, "Ġstandout": 14177, "black": 14178, "Ġtrending": 14179, "Ġviolate": 14180, "Get": 14181, "Ã±o": 14182, "ĠOpt": 14183, "ĠFrankfurt": 14184, "ĠFranco": 14185, "eness": 14186, "Ġlining": 14187, "Ġzoo": 14188, "oil": 14189, "lia": 14190, "rab": 14191, "Ġorganize": 14192, "Ġwoods": 14193, "Ġscan": 14194, "Ġurgency": 14195, "Ġoccurring": 14196, "Ġreliance": 14197, "Ġconcepts": 14198, "Ġeligibility": 14199, "0000": 14200, "ĠBrief": 14201, "Ġabusive": 14202, "ĠBench": 14203, "Ġrub": 14204, "ĠDil": 14205, "Ġmount": 14206, "Ġmaturity": 14207, "ĠNut": 14208, "nee": 14209, "enc": 14210, "Ġgunfire": 14211, "ĠKill": 14212, "Ġgates": 14213, "Ġflower": 14214, "iol": 14215, "Ġshaped": 14216, "Ġundoubtedly": 14217, "Ġbackgrounds": 14218, "ĠComplex": 14219, "\":{\"": 14220, "Ġnaming": 14221, "Ġmonument": 14222, "Ġoh": 14223, "Ġembedded": 14224, "Ġbang": 14225, "ĠKro": 14226, "Ġaggression": 14227, "ĠMits": 14228, "During": 14229, "ĠEp": 14230, "iners": 14231, "ĠAnaheim": 14232, "Ġrom": 14233, "Ġoutgoing": 14234, "Ġfulfill": 14235, "Ġreminds": 14236, "Ġren": 14237, "à¤": 14238, "ĠSue": 14239, "Ġrefresh": 14240, "Ġlif": 14241, "Ġfil": 14242, "ĠLead": 14243, "Ġregulate": 14244, "ĠTeachers": 14245, "Ġclarify": 14246, "obs": 14247, "Ġblasted": 14248, "ĠAx": 14249, "Ġflavors": 14250, "Ġmega": 14251, "Ġhurdles": 14252, "Ġinspector": 14253, "ĠSalvador": 14254, "Ġprescribed": 14255, "Ġrenovation": 14256, "OUR": 14257, "Ġutil": 14258, "ĠBradford": 14259, "Ġwasted": 14260, "Ġlineman": 14261, "Ġpalm": 14262, "icate": 14263, "Ġoverseeing": 14264, "otted": 14265, "ĠRapids": 14266, "Ġjustified": 14267, "aby": 14268, "Ġextends": 14269, "Ġoath": 14270, "bow": 14271, "ĠRivera": 14272, "Jan": 14273, "ĠImran": 14274, "Ġforests": 14275, "ĠShel": 14276, "ĠBrun": 14277, "Ġaerial": 14278, "ĠNOW": 14279, "PAR": 14280, "Ġbeverages": 14281, "ettel": 14282, "Ġfragile": 14283, "Ġcodes": 14284, "Į": 14285, "abel": 14286, "Watch": 14287, "road": 14288, "Ġdismissal": 14289, "ĠRosa": 14290, "Ġcrunch": 14291, "²": 14292, "Ġinnovations": 14293, "Ġhabitat": 14294, "Ġforefront": 14295, "ĠKoch": 14296, "ĠChevrolet": 14297, "Ġwheelchair": 14298, "Ġconsiderably": 14299, "Ġexpenditures": 14300, "Ġtexts": 14301, "Ġprompt": 14302, "Ġskating": 14303, "Ġpetroleum": 14304, "ĠICC": 14305, "Ġvit": 14306, "fit": 14307, "Ġprolonged": 14308, "ĠLucy": 14309, "Ġcho": 14310, "Ġrocked": 14311, "ĠBrom": 14312, "Ġfreed": 14313, "Ġyours": 14314, "ĠEden": 14315, "Ġmonitored": 14316, "asted": 14317, "Ġoversees": 14318, "ieri": 14319, "Ġideology": 14320, "ĠFine": 14321, "tering": 14322, "Top": 14323, "Ġdamp": 14324, "uta": 14325, "Ġlethal": 14326, "Ġpurple": 14327, "udge": 14328, "ĠChemical": 14329, "ĠPetersburg": 14330, "Ġwarns": 14331, "Ġcollectively": 14332, "Ġâ": 14333, "Ġplaintiffs": 14334, "ĠBoris": 14335, "Ġsheep": 14336, "oves": 14337, "ĠAuthor": 14338, "Ġcampuses": 14339, "Ġdestroying": 14340, "Ġgloves": 14341, "Ġcease": 14342, "Ġdelegates": 14343, "Ġpreceded": 14344, "realDonaldTrump": 14345, "Ġforwards": 14346, "erton": 14347, "ĠBuzzFeed": 14348, "Ġoccupation": 14349, "ĠLegion": 14350, "Ġstir": 14351, "Ġshale": 14352, "Ġterrific": 14353, "Ġnewborn": 14354, "Ġstandoff": 14355, "OWN": 14356, "Ġmuscles": 14357, "ĠHerman": 14358, "ĠLiz": 14359, "ĠExperience": 14360, "ĠSuccess": 14361, "ĠHispanic": 14362, "ĠCCTV": 14363, "Ġcomplement": 14364, "ĠBing": 14365, "Ġprem": 14366, "ĠJohannes": 14367, "Ġdent": 14368, "itar": 14369, "ĠHein": 14370, "ĠNicola": 14371, "Ġconcludes": 14372, "ĠKhal": 14373, "Ġparish": 14374, "Ġshaking": 14375, "ĠSchw": 14376, "mod": 14377, "ĠLil": 14378, "Ã±a": 14379, "ĠBog": 14380, "ĠFight": 14381, "Ġgre": 14382, "Ġfel": 14383, "Ġheal": 14384, "err": 14385, "TM": 14386, "airo": 14387, "health": 14388, "Ġswings": 14389, "Ġtier": 14390, "anka": 14391, "ribune": 14392, "emouth": 14393, "ĠBloom": 14394, "Ġowing": 14395, "Tech": 14396, "Ġdough": 14397, "Ġbatch": 14398, "ĠLion": 14399, "ĠZamb": 14400, "Ġcrashing": 14401, "ĠXL": 14402, "ppers": 14403, "ĠDoctors": 14404, "ĠSor": 14405, "video": 14406, "Ġcigarettes": 14407, "ĠBoxing": 14408, "Ġconstitute": 14409, "Ġconcentrate": 14410, "ĠArmenian": 14411, "Ġsemester": 14412, "position": 14413, "emic": 14414, "ĠNYC": 14415, "ĠCampus": 14416, "Ġalternate": 14417, "Ġexped": 14418, "Ġpublishers": 14419, "2015": 14420, "Ġunanimous": 14421, "ĠPrevious": 14422, "Ġwellness": 14423, "ĠCreative": 14424, "edy": 14425, "AGE": 14426, "ĠCavs": 14427, "Ġ1978": 14428, "Ġfu": 14429, "ĠTata": 14430, "ĠChoice": 14431, "Ġwoes": 14432, "ĠCable": 14433, "Ġ~": 14434, "ĠGem": 14435, "Ġconsolidated": 14436, "ĠManitoba": 14437, "Cloud": 14438, "Ġrounded": 14439, "ĠVentura": 14440, "Ġshark": 14441, "Ġdresses": 14442, "Ġtraction": 14443, "eda": 14444, "Ġdiv": 14445, "Ġdental": 14446, "Wh": 14447, "ĠGig": 14448, "ĠBoyd": 14449, "ĠTransit": 14450, "Ġtelevised": 14451, "SON": 14452, "ĠVince": 14453, "Ġcloses": 14454, "apt": 14455, "ĠWheeler": 14456, "ĠTyson": 14457, "Ġforensic": 14458, "Ġpunished": 14459, "Ġseas": 14460, "Ġnavigation": 14461, "Ġprecedent": 14462, "Ġextremist": 14463, "Ġcomposite": 14464, "PO": 14465, "Ġsurvivor": 14466, "ĠVale": 14467, "gars": 14468, "HT": 14469, "ĠRiyadh": 14470, "Ġrevival": 14471, "ĠPayne": 14472, "Ġcollaborative": 14473, "ĠCustomers": 14474, "ĠPf": 14475, "Ġproves": 14476, "erve": 14477, "Ġelev": 14478, "ĠPaper": 14479, "Ġchore": 14480, "Ġthriller": 14481, "Ġstraw": 14482, "cock": 14483, "Gu": 14484, "Ġaligned": 14485, "ĠChronicle": 14486, "Ġshouting": 14487, "Ġ1976": 14488, "Ġlightning": 14489, "Ġworlds": 14490, "ĠOpening": 14491, "enton": 14492, "ĠAna": 14493, "ĠGol": 14494, "ĠTechn": 14495, "lis": 14496, "Ġorientation": 14497, "ĠArri": 14498, "ĠPG": 14499, "ross": 14500, "Ġsank": 14501, "LOS": 14502, "ĠAllison": 14503, "Ġsmiles": 14504, "USD": 14505, "Ġkits": 14506, "Bar": 14507, "ĠBri": 14508, "Ġounces": 14509, "ĠNielsen": 14510, "eno": 14511, "Ġ109": 14512, "Ġnorms": 14513, "Ġskip": 14514, "180": 14515, "Ġmonitors": 14516, "2012": 14517, "Ġincorporate": 14518, "Ġmechanisms": 14519, "ĠHack": 14520, "ĠBomb": 14521, "ĠGavin": 14522, "ĠNatalie": 14523, "Ġdiscusses": 14524, "Ġassembled": 14525, "Ġcognitive": 14526, "owner": 14527, "Ġgenuinely": 14528, "Ġdisappear": 14529, "ĠAK": 14530, "Ġstal": 14531, "Ġsoup": 14532, "ĠFinn": 14533, "Ġcares": 14534, "Ġfinest": 14535, "Ġtuned": 14536, "ende": 14537, "ĠStefan": 14538, "Ġaccompanying": 14539, "Ã®": 14540, "Maybe": 14541, "Ġoffender": 14542, "TT": 14543, "Ġ212": 14544, "Ġvolleyball": 14545, "needed": 14546, "Ġquo": 14547, "Ġdim": 14548, "ĠHistorical": 14549, "ĠLance": 14550, "gmail": 14551, "ĠGate": 14552, "Ġdemonstrators": 14553, "Ġdy": 14554, "cia": 14555, "ĠSteele": 14556, "ĠJoan": 14557, "ĠKerala": 14558, "KA": 14559, "ĠElectoral": 14560, "Ġpaths": 14561, "Ã¸": 14562, "Ne": 14563, "Ġaccepts": 14564, "Ġlowering": 14565, "Ġportions": 14566, "ĠValencia": 14567, "Ġfestivals": 14568, "Ġgeneric": 14569, "usk": 14570, "ĠVernon": 14571, "ĠOrioles": 14572, "Ġrenewal": 14573, "Ġbelonged": 14574, "Ġbreathe": 14575, "Ġ220": 14576, "Ġrecruited": 14577, "Ġlogic": 14578, "Ġrecreation": 14579, "Ġverbal": 14580, "ĠHaz": 14581, "double": 14582, "Ġfavourites": 14583, "Ġfundamentals": 14584, "ĠSoc": 14585, "360": 14586, "SO": 14587, "Ġalerted": 14588, "Ġbriefed": 14589, "ĠBruno": 14590, "Ġseating": 14591, "Ġfreight": 14592, "ĠAmer": 14593, "Ġwished": 14594, "table": 14595, "growth": 14596, "ĠWent": 14597, "Ġhilarious": 14598, "Ġthroat": 14599, "bet": 14600, "gon": 14601, "Ġample": 14602, "hee": 14603, "ĠHood": 14604, "ĠIceland": 14605, "ĠAnkara": 14606, "iang": 14607, "Ġpracticing": 14608, "azer": 14609, "Ġleaf": 14610, "Ġhottest": 14611, "Ġmarginal": 14612, "Ġrevelations": 14613, "ĠPrices": 14614, "ĠLar": 14615, "times": 14616, "Ġhandles": 14617, "ĠNaz": 14618, "Ġinstitute": 14619, "Ġtranslate": 14620, "ĠJP": 14621, "Ġsoared": 14622, "Ġconsume": 14623, "ĠTap": 14624, "ĠCelebrity": 14625, "ĠMayweather": 14626, "ĠOracle": 14627, "Ġmor": 14628, "ANA": 14629, "Ġpaperwork": 14630, "aste": 14631, "Ġdil": 14632, "Ġdecorated": 14633, "Ġpromotional": 14634, "ĠMerrill": 14635, "Ġappliances": 14636, "ĠCOP": 14637, "Ġlips": 14638, "ĠBrennan": 14639, "ĠMile": 14640, "ĠNetworks": 14641, "ĠComment": 14642, "ĠIb": 14643, "ĠAgg": 14644, "IDE": 14645, "Ġinitiate": 14646, "Ġknockout": 14647, "Ġbargain": 14648, "Ġaccordingly": 14649, "bee": 14650, "ĠGerald": 14651, "Ġproblematic": 14652, "Ġtrap": 14653, "Ġfinalists": 14654, "addy": 14655, "would": 14656, "Ġstrictly": 14657, "ĠRamsey": 14658, "Ġdownward": 14659, "Ġextract": 14660, "Ġfamed": 14661, "ĠOUT": 14662, "Ġinduct": 14663, "ĠAuckland": 14664, "Ġpoetry": 14665, "mos": 14666, "ĠGuinea": 14667, "management": 14668, "ohan": 14669, "ĠGuide": 14670, "aily": 14671, "umping": 14672, "Ġenacted": 14673, "ĠEye": 14674, "vision": 14675, "umi": 14676, "aped": 14677, "Ġbicycle": 14678, "ĠHouth": 14679, "ĠNAS": 14680, "Ġtapped": 14681, "wer": 14682, "otti": 14683, "EA": 14684, "Ġsurprises": 14685, "ĠUpdate": 14686, "ĠPun": 14687, "ĠMiz": 14688, "ĠOro": 14689, "Ġcostumes": 14690, "title": 14691, "Ġsurviving": 14692, "According": 14693, "themed": 14694, "ĠPeoples": 14695, "Se": 14696, "Ġassociations": 14697, "hett": 14698, "Time": 14699, "Ġessay": 14700, "Ġmu": 14701, "ĠScore": 14702, "ĠSpani": 14703, "ĠSEE": 14704, "Ġmales": 14705, "Ġrage": 14706, "EU": 14707, "ĠYellow": 14708, "rupt": 14709, "Ġapparel": 14710, "Ġsweat": 14711, "Ġnearest": 14712, "zman": 14713, "Ġanticipation": 14714, "Ġinjuring": 14715, "Ġousted": 14716, "chan": 14717, "ĠAlert": 14718, "Ġber": 14719, "atal": 14720, "Com": 14721, "Ġ04": 14722, "Ġafterward": 14723, "edge": 14724, "ĠBooker": 14725, "lex": 14726, "ĠWhole": 14727, "Ġtoughest": 14728, "ĠMaharashtra": 14729, "lier": 14730, "ĠTennis": 14731, "Ġhandy": 14732, "ĠMetal": 14733, "ĠiTunes": 14734, "ĠDiscovery": 14735, "Ġcompassion": 14736, "ĠLIVE": 14737, "Ġeconomically": 14738, "Ġendangered": 14739, "GO": 14740, "Ġmound": 14741, "word": 14742, "ĠTouch": 14743, "ogo": 14744, "Ġincomes": 14745, "when": 14746, "ĠAside": 14747, "Ġscandals": 14748, "Ġfunctionality": 14749, "ĠAer": 14750, "Ġcouncils": 14751, "Ġdenial": 14752, "140": 14753, "Ġimplied": 14754, "Ġoutfits": 14755, "Ġsuited": 14756, "Ġ1973": 14757, "ĠPizza": 14758, "Ġdebates": 14759, "record": 14760, "Ġhype": 14761, "ĠRus": 14762, "ĠRobbie": 14763, "Ġtouted": 14764, "ĠSharp": 14765, "Ġbeings": 14766, "Ġslavery": 14767, "encies": 14768, "ĠRooney": 14769, "Ġnan": 14770, "Ġraids": 14771, "Ġinstructor": 14772, "Market": 14773, "Ġshook": 14774, "Ġdeliberate": 14775, "ĠNorthwestern": 14776, "ĠEss": 14777, "Ġwhatsoever": 14778, "ĠConfederate": 14779, "YS": 14780, "ĠCameroon": 14781, "ĠFlip": 14782, "Yeah": 14783, "Ġwashing": 14784, "mand": 14785, "ĠLex": 14786, "Ġissuance": 14787, "Ġniche": 14788, "Ġfold": 14789, "ĠWendy": 14790, "Ġhy": 14791, "Ġbucket": 14792, "ĠVW": 14793, "ĠCairo": 14794, "ĠSK": 14795, "ĠKang": 14796, "Ġintake": 14797, "Ġhills": 14798, "anz": 14799, "Â©": 14800, "ugu": 14801, "ĠFortunately": 14802, "ĠMarqu": 14803, "Ġimprisonment": 14804, "oking": 14805, "Ġdistributors": 14806, "zie": 14807, "Ġstip": 14808, "ĠWire": 14809, "Ġcouncillors": 14810, "Ġsue": 14811, "ĠRegardless": 14812, "ĠEnc": 14813, "Ġbaking": 14814, "ĠVenture": 14815, "Ġintriguing": 14816, "Ġupheld": 14817, "ĠActive": 14818, "Ġgenes": 14819, "ĠDawson": 14820, "ĠPreviously": 14821, "ĠRac": 14822, "Ġmetric": 14823, "Files": 14824, "ĠiPhones": 14825, "ĠWelcome": 14826, "Ġburns": 14827, "ĠScreen": 14828, "ashes": 14829, "ĠApr": 14830, "Ġtheories": 14831, "san": 14832, "ĠRenault": 14833, "ĠSinger": 14834, "Ġfounders": 14835, "Russian": 14836, "ĠBelfast": 14837, "Ġimagined": 14838, "ĠPlanet": 14839, "ĠCatalan": 14840, "ĠRochester": 14841, "Ġevolve": 14842, "ĠOT": 14843, "Ġpassword": 14844, "Ġhomelessness": 14845, "Ġbacklog": 14846, "Ġpresenter": 14847, "Ġfal": 14848, "ISH": 14849, "ĠEM": 14850, "icked": 14851, "Ġunlock": 14852, "city": 14853, "Ġnegotiation": 14854, "Ġdancers": 14855, "dan": 14856, "ĠCOL": 14857, "VC": 14858, "boat": 14859, "Ġoverly": 14860, "deal": 14861, "lander": 14862, "Ġdiss": 14863, "ICS": 14864, "Ġfifty": 14865, "Ġowe": 14866, "Ġprisons": 14867, "ifications": 14868, "wo": 14869, "ĠAu": 14870, "Ġapiece": 14871, "ĠCourtney": 14872, "Ġ1975": 14873, "Ġsurpass": 14874, "Ġidentities": 14875, "Ġintegral": 14876, "Ġdocumentation": 14877, "Ġelegant": 14878, "ĠIg": 14879, "Ġdear": 14880, "Ġ113": 14881, "ĠGupta": 14882, "Ġcontentious": 14883, "rish": 14884, "Ġclues": 14885, "Ġadditions": 14886, "Ġep": 14887, "rus": 14888, "Ġcentered": 14889, "ĠPhillies": 14890, "father": 14891, "Ġborough": 14892, "Ġbuttons": 14893, "Ġdeported": 14894, "ĠREC": 14895, "ĠAlready": 14896, "eh": 14897, "hur": 14898, "Ġupbeat": 14899, "omen": 14900, "Ġdetailing": 14901, "Ġwr": 14902, "Ġvaried": 14903, "ĠEconomics": 14904, "Ġensures": 14905, "ĠCivic": 14906, "Ġunpaid": 14907, "sold": 14908, "ĠHil": 14909, "ĠMult": 14910, "ĠRising": 14911, "ĠMini": 14912, "Ġneuro": 14913, "Ġpenal": 14914, "Ġneighbour": 14915, "ĠChavez": 14916, "Ġjew": 14917, "ĠVIP": 14918, "Connor": 14919, "ĠTalking": 14920, "Ġcorrection": 14921, "Ġstandpoint": 14922, "roads": 14923, "ĠWool": 14924, "Ġverification": 14925, "Ġmic": 14926, "olf": 14927, "Ġexemption": 14928, "Ġfilter": 14929, "Ġballoon": 14930, "leases": 14931, "ician": 14932, "ĠSpr": 14933, "Ġtoe": 14934, "Ġunconstitutional": 14935, "Ġmanslaughter": 14936, "Ġtossed": 14937, "ĠMeg": 14938, "ATIONS": 14939, "ACK": 14940, "ĠRouge": 14941, "ĠHansen": 14942, "ĠHook": 14943, "Out": 14944, "ĠHorse": 14945, "ĠBath": 14946, "ĠAlways": 14947, "Ġincorporated": 14948, "Ġconjunction": 14949, "ĠFit": 14950, "Ġexamining": 14951, "Ġwallet": 14952, "Ġensured": 14953, "Ġacclaimed": 14954, "ippers": 14955, "Ġbeneficiaries": 14956, "Ġunexpectedly": 14957, "Ġexploit": 14958, "ĠWillie": 14959, "Ġcomb": 14960, "ĠWalton": 14961, "rica": 14962, "icky": 14963, "Ġate": 14964, "ĠPadres": 14965, "Ġrib": 14966, "Ġsnacks": 14967, "ĠFernandez": 14968, "ĠMachine": 14969, "ction": 14970, "Ġillnesses": 14971, "ĠHoffman": 14972, "ĠSpaceX": 14973, "Ġju": 14974, "Ġswift": 14975, "Ġembark": 14976, "ĠRailway": 14977, "Ġmeasuring": 14978, "agers": 14979, "arsh": 14980, "Ġessence": 14981, "angle": 14982, "Ġolive": 14983, "ĠCommander": 14984, "iggs": 14985, "Ġrewarded": 14986, "Ġdispatched": 14987, "Ġplayground": 14988, "Â½": 14989, "ĠProgramme": 14990, "Ġstudios": 14991, "Ġskeptical": 14992, "ĠOlymp": 14993, "ĠKeys": 14994, "ĠSunshine": 14995, "amba": 14996, "ĠDonna": 14997, "Ġlightly": 14998, "Ġobtaining": 14999, "Ġpoisoning": 15000, "Ġaz": 15001, "Ġ1972": 15002, "Ġunconscious": 15003, "ECT": 15004, "Ġlied": 15005, "ĠKaz": 15006, "Ġ06": 15007, "ĠMoving": 15008, "Ġnum": 15009, "oral": 15010, "Ġassessments": 15011, "Ġscholarships": 15012, "Ġevacuate": 15013, "ĠSunni": 15014, "Ġquake": 15015, "Ġfort": 15016, "ques": 15017, "ĠAlonso": 15018, "Ġthread": 15019, "Ġsqueeze": 15020, "arat": 15021, "oly": 15022, "ĠAlphabet": 15023, "uting": 15024, "icio": 15025, "ĠRetirement": 15026, "ither": 15027, "Ġasleep": 15028, "Ġpairs": 15029, "Ġmanufacture": 15030, "ĠHazard": 15031, "Ġsidewalk": 15032, "Ġwears": 15033, "ĠCraft": 15034, "emen": 15035, "ieth": 15036, "Ġbypass": 15037, "ĠLancaster": 15038, "Ġflour": 15039, "charge": 15040, "ĠCLICK": 15041, "Ġpotatoes": 15042, "ĠKarachi": 15043, "Ġvalley": 15044, "Ġsights": 15045, "Ġfallout": 15046, "ords": 15047, "BN": 15048, "Ġsunshine": 15049, "Ġundertaken": 15050, "Ġcontestants": 15051, "Ġaccomplishments": 15052, "Ġconditioning": 15053, "Ġcel": 15054, "ĠHalifax": 15055, "Ġaccent": 15056, "***": 15057, "Ġpitchers": 15058, "Ġadopting": 15059, "Ġjustices": 15060, "Ġrip": 15061, "ince": 15062, "Ġelimination": 15063, "Ġaerospace": 15064, "ĠBeer": 15065, "ĠBasin": 15066, "Ġunwanted": 15067, "goers": 15068, "isco": 15069, "ĠTwin": 15070, "ĠDesert": 15071, "rix": 15072, "Ġdarkness": 15073, "ĠDunn": 15074, "City": 15075, "pop": 15076, "Ġ1969": 15077, "ataka": 15078, "Ġtal": 15079, "Ġautism": 15080, "ĠMcLaren": 15081, "ĠUEFA": 15082, "Ġclassrooms": 15083, "ĠLeave": 15084, "Americans": 15085, "las": 15086, "Ġqui": 15087, "Ġundefeated": 15088, "otto": 15089, "ĠNRA": 15090, "ĠPorsche": 15091, "Ġnuts": 15092, "oys": 15093, "ĠMethodist": 15094, "Ġatt": 15095, "Ġtweeting": 15096, "children": 15097, "eller": 15098, "Ġinquiries": 15099, "Ġmillennials": 15100, "ĠWembley": 15101, "INS": 15102, "Ġautopsy": 15103, "ĠElon": 15104, "ĠHicks": 15105, "ugg": 15106, "Ġwreck": 15107, "ĠComcast": 15108, "Ġstones": 15109, "public": 15110, "ĠKem": 15111, "bedroom": 15112, "ļ": 15113, "itated": 15114, "Ġsemic": 15115, "uman": 15116, "Cal": 15117, "ANN": 15118, "ĠGaz": 15119, "Ġundisclosed": 15120, "ĠPlanned": 15121, "ĠYale": 15122, "ĠIST": 15123, "lies": 15124, "ĠStanding": 15125, "Ġrelieved": 15126, "EO": 15127, "Ġgraduating": 15128, "park": 15129, "ĠâĢķ": 15130, "Ġpensions": 15131, "rave": 15132, "ĠWonder": 15133, "AZ": 15134, "Ġcosting": 15135, "Ġeditors": 15136, "Ġtotaled": 15137, "Ġspacecraft": 15138, "meter": 15139, "Ġ02": 15140, "ĠNikki": 15141, "sworth": 15142, "ĠCrit": 15143, "asha": 15144, "Ġknees": 15145, "Ġhats": 15146, "uity": 15147, "ĠPanther": 15148, "Ġtan": 15149, "ĠBuzz": 15150, "ĠGlad": 15151, "ĠPleasant": 15152, "SM": 15153, "Ġtricks": 15154, "Ġplac": 15155, "ĠDanielle": 15156, "Ġours": 15157, "Ġwashed": 15158, "haven": 15159, "Ġdrain": 15160, "ĠUttar": 15161, "Ġapple": 15162, "Ġjunk": 15163, "Ġturkey": 15164, "ĠDug": 15165, "Ġdiplomacy": 15166, "Ġempire": 15167, "Ġpinch": 15168, "Ġferry": 15169, "ĠDustin": 15170, "Ġ03": 15171, "Ġelder": 15172, "Everything": 15173, "ĠProgressive": 15174, "ution": 15175, "VI": 15176, "dam": 15177, "Ġlever": 15178, "ĠAustralians": 15179, "Ġconsequence": 15180, "itan": 15181, "Ġcondemn": 15182, "Ġneg": 15183, "ĠOverview": 15184, "Ġsuccesses": 15185, "Ġprobable": 15186, "ĠMirror": 15187, "mor": 15188, "verse": 15189, "Ġevaluating": 15190, "ĠBes": 15191, "Ġimm": 15192, "Ġharness": 15193, "Ġresilient": 15194, "ĠBuild": 15195, "Ġstraightforward": 15196, "ADE": 15197, "Ġgrandparents": 15198, "Ġmarched": 15199, "ĠKiev": 15200, "Ġchiefs": 15201, "oha": 15202, "Ġvest": 15203, "kn": 15204, "enda": 15205, "ĠSev": 15206, "Ġbatters": 15207, "ĠJos": 15208, "ĠQue": 15209, "ĠCourse": 15210, "ĠCorner": 15211, "ĠMess": 15212, "Ġmourn": 15213, "keepers": 15214, "ĠRegina": 15215, "Everybody": 15216, "Ġtrajectory": 15217, "Ġdefenseman": 15218, "ĠArticles": 15219, "Ġspur": 15220, "ĠPhD": 15221, "Ġpipes": 15222, "Ġduck": 15223, "Ġcombining": 15224, "ĠHit": 15225, "ĠGeorgetown": 15226, "ĠBee": 15227, "Cor": 15228, "Ġcomposition": 15229, "Ġconnects": 15230, "ĠMARK": 15231, "taker": 15232, "Ġcertainty": 15233, "Ġhefty": 15234, "ĠHezbollah": 15235, "ĠShip": 15236, "Ġmalicious": 15237, "AI": 15238, "Ġbits": 15239, "Ġstyl": 15240, "Ġimpaired": 15241, "ĠCBI": 15242, "Despite": 15243, "othe": 15244, "ĠRyder": 15245, "ĠAlf": 15246, "ifa": 15247, "Ind": 15248, "Ġblaming": 15249, "ĠToledo": 15250, "EW": 15251, "ĠEssex": 15252, "iated": 15253, "ĠAberdeen": 15254, "ANCE": 15255, "Ġpossess": 15256, "Ġsuperhero": 15257, "Ġoverhead": 15258, "quet": 15259, "ĠRicky": 15260, "Ġdock": 15261, "ĠTelecom": 15262, "Ġshelf": 15263, "³": 15264, "Ġmaritime": 15265, "Ġportrayed": 15266, "ĠYesterday": 15267, "Ġcollided": 15268, "Ġcookies": 15269, "ĠCul": 15270, "Ġindexes": 15271, "Ġnaval": 15272, "oval": 15273, "105": 15274, "ĠWeber": 15275, "chief": 15276, "arma": 15277, "ĠRey": 15278, "Ġauditor": 15279, "ĠMarion": 15280, "ĠMartha": 15281, "ĠSally": 15282, "Ġsedan": 15283, "ĠAlison": 15284, "nce": 15285, "Es": 15286, "ĠParade": 15287, "Ġpharmacy": 15288, "ĠKre": 15289, "loe": 15290, "cks": 15291, "Ġmitigate": 15292, "Ġdesigning": 15293, "Ġ2024": 15294, "Ġportable": 15295, "Ġimproves": 15296, "ĠAMD": 15297, "Ġexcluded": 15298, "CON": 15299, "ĠOscars": 15300, "Ġfixtures": 15301, "comb": 15302, "ĠBerg": 15303, "Ġbother": 15304, "Ġboring": 15305, "Ġobservation": 15306, "ĠCad": 15307, "Ġrecordings": 15308, "ĠCultural": 15309, "Ġweaken": 15310, "Ġaccuse": 15311, "ĠAbd": 15312, "abor": 15313, "115": 15314, "uffle": 15315, "Ġhighways": 15316, "atham": 15317, "empt": 15318, "ĠDeer": 15319, "ĠEDT": 15320, "ĠWait": 15321, "athan": 15322, "Ġaccumulated": 15323, "Ġguilt": 15324, "Ġexempt": 15325, "Ġdiluted": 15326, "ĠJamal": 15327, "Ġshit": 15328, "cross": 15329, "Ġeve": 15330, "Ġshirts": 15331, "Ġsatisfy": 15332, "ĠPaulo": 15333, "AH": 15334, "sic": 15335, "ĠChloe": 15336, "ĠCities": 15337, "ĠSwansea": 15338, "Ġprecision": 15339, "ĠTracy": 15340, "ping": 15341, "Ġcontinually": 15342, "Ġdemographic": 15343, "Ġcliff": 15344, "Ġjaw": 15345, "isted": 15346, "ĠDevelop": 15347, "ĠAJ": 15348, "Ġaisle": 15349, "ĠLionel": 15350, "Ġpredominantly": 15351, "Ġmel": 15352, "Ġlifelong": 15353, "hs": 15354, "Ġshouted": 15355, "lad": 15356, "Ġdest": 15357, "Ġpacks": 15358, "ĠKath": 15359, "ĠCruise": 15360, "fired": 15361, "oder": 15362, "hua": 15363, "Ġgoodbye": 15364, "Ġinterfere": 15365, "eca": 15366, "ĠrÃ©": 15367, "atum": 15368, "itas": 15369, "ĠLodge": 15370, "ĠWald": 15371, "Ġmidday": 15372, "umble": 15373, "asting": 15374, "©": 15375, "ĠLeg": 15376, "ĠNepal": 15377, "Ġchased": 15378, "idge": 15379, "Ġconv": 15380, "Ġfraudulent": 15381, "Ġopera": 15382, "Ġshr": 15383, "ĠUniverse": 15384, "ĠJerome": 15385, "Ġ1977": 15386, "ĠDancing": 15387, "ĠRS": 15388, "±": 15389, "eks": 15390, "Ġchic": 15391, "Ġpunish": 15392, "Ġpropose": 15393, "arin": 15394, "ĠChop": 15395, "ĠAhead": 15396, "ĠGallagher": 15397, "ĠBangkok": 15398, "ĠShelby": 15399, "ĠNS": 15400, "Ġcheek": 15401, "onia": 15402, "Ġrelegation": 15403, "ĠHind": 15404, "ĠCory": 15405, "Ġfingerprint": 15406, "Ġstrive": 15407, "Ġmm": 15408, "igs": 15409, "Ġholy": 15410, "Ġfavored": 15411, "ĠSomeone": 15412, "ĠLatino": 15413, "ĠPatt": 15414, "Ġchallenger": 15415, "ĠCotton": 15416, "Sw": 15417, "itten": 15418, "ĠXI": 15419, "ĠStat": 15420, "ĠDIS": 15421, "Ġautomakers": 15422, "Ġevaluated": 15423, "ĠArc": 15424, "Ġpersuade": 15425, "Af": 15426, "Ġreunited": 15427, "Ġabs": 15428, "Ġbride": 15429, "Ġpurely": 15430, "uce": 15431, "uded": 15432, "Ġsettling": 15433, "Ġlodged": 15434, "Ġfixing": 15435, "Ġsuccession": 15436, "ĠAlfred": 15437, "ĠAlvarez": 15438, "mac": 15439, "ĠFont": 15440, "Ġcontra": 15441, "affle": 15442, "Ġcopied": 15443, "Ġmasses": 15444, "ĠElections": 15445, "ĠThan": 15446, "Ġsoaring": 15447, "jay": 15448, "Ġsuing": 15449, "Ġconcentrated": 15450, "Ġconvey": 15451, "Ġ240": 15452, "gs": 15453, "ĠNeal": 15454, "Ġnasty": 15455, "ĠLB": 15456, "odi": 15457, "ĠSergei": 15458, "Ġthumb": 15459, "Ġservants": 15460, "Ġrevelation": 15461, "Ġdischarge": 15462, "ĠBright": 15463, "ĠBent": 15464, "ĠChrysler": 15465, "mill": 15466, "ĠImagine": 15467, "Ġreceptions": 15468, "Ġpersonalities": 15469, "Ġsilly": 15470, "ĠLoc": 15471, "ĠZero": 15472, "HI": 15473, "rice": 15474, "Ġgar": 15475, "far": 15476, "enh": 15477, "ĠBiden": 15478, "ĠEntreprene": 15479, "Ġassumption": 15480, "Ġnicely": 15481, "ĠEither": 15482, "|": 15483, "ĠNW": 15484, "ĠKens": 15485, "ĠNolan": 15486, "Ġowning": 15487, "atures": 15488, "ĠPastor": 15489, "ĠRegistration": 15490, "Ġexperiments": 15491, "Ġassurance": 15492, "Ġhashtag": 15493, "oint": 15494, "ĠBin": 15495, "Ġqualification": 15496, "center": 15497, "Ġausterity": 15498, "ĠPers": 15499, "Ġscoop": 15500, "Ġpros": 15501, "ĠFields": 15502, "Ġfur": 15503, "ĠJas": 15504, "Ġplanting": 15505, "security": 15506, "ĠTrain": 15507, "ĠKathy": 15508, "demand": 15509, "ĠLev": 15510, "Ġtut": 15511, "tier": 15512, "QU": 15513, "Ġexploitation": 15514, "Ġignoring": 15515, "ĠSex": 15516, "Ġadapted": 15517, "Ġdisastrous": 15518, "Ġempower": 15519, "Ġcreators": 15520, "ĠLay": 15521, "ĠDragon": 15522, "ĠWyn": 15523, "Ġ1974": 15524, "acious": 15525, "performance": 15526, "ĠTiffany": 15527, "isting": 15528, "Ġindividually": 15529, "ĠLeading": 15530, "ĠSask": 15531, "Ġcatastrophic": 15532, "Ġpunched": 15533, "ĠVienna": 15534, "Ġsurgical": 15535, "Gr": 15536, "odo": 15537, "Ġgem": 15538, "ĠMinority": 15539, "Ġmice": 15540, "ĠHistoric": 15541, "ĠKot": 15542, "caster": 15543, "Ġsuff": 15544, "journal": 15545, "Ġpresumably": 15546, "ĠBit": 15547, "inary": 15548, "Ġbre": 15549, "Ġenhancing": 15550, "Ġgru": 15551, "ĠRunning": 15552, "hardt": 15553, "Ġtroubling": 15554, "Ġpumps": 15555, "ĠProspect": 15556, "etic": 15557, "Ġmartial": 15558, "Ġcouncillor": 15559, "atra": 15560, "ths": 15561, "ĠSark": 15562, "ĠChamp": 15563, "scoring": 15564, "ĠWel": 15565, "rup": 15566, "Ġterrifying": 15567, "ĠCatch": 15568, "Ġinspections": 15569, "Ġpornography": 15570, "bra": 15571, "ĠKeeping": 15572, "Ġbanker": 15573, "angers": 15574, "ĠCrimea": 15575, "ĠDisclosure": 15576, "iba": 15577, "Ġturf": 15578, "Ġschedules": 15579, "ĠJorge": 15580, "ĠAcross": 15581, "Ġsolving": 15582, "Ġsensation": 15583, "ĠWW": 15584, "cial": 15585, "atz": 15586, "Ġlion": 15587, "Ġcertificates": 15588, "itive": 15589, "ĠWes": 15590, "ĠPrison": 15591, "ĠPlayStation": 15592, "duty": 15593, "Ġvariable": 15594, "Ġstrangers": 15595, "istrates": 15596, "vs": 15597, "Ġreigning": 15598, "Ġsliding": 15599, "ĠShin": 15600, "Ġtelecommunications": 15601, "Ġinstalling": 15602, "Ġrecogn": 15603, "Ġsubway": 15604, "too": 15605, "ĠMcKin": 15606, "ĠStoke": 15607, "Ġsensitivity": 15608, "bas": 15609, "Ġsan": 15610, "Ġ(-": 15611, "ĠSuarez": 15612, "Ġaverages": 15613, "ammu": 15614, "ĠFen": 15615, "Ġrefined": 15616, "outh": 15617, "Ġcob": 15618, "ĠLaz": 15619, "essa": 15620, "Ġpositioning": 15621, "Three": 15622, "Ġoils": 15623, "Ġassaults": 15624, "Ġcompanion": 15625, "ĠFlash": 15626, "ĠMam": 15627, "ĠTill": 15628, "Ġblues": 15629, "ĠJae": 15630, "ĠPier": 15631, "Ġbedrooms": 15632, "ĠHawkins": 15633, "ĠCornell": 15634, "Ġanswering": 15635, "Ġsec": 15636, "Ġrecognizes": 15637, "Red": 15638, "ĠJamaica": 15639, "Ġinsurgents": 15640, "Ġbrace": 15641, "Ġra": 15642, "ĠTai": 15643, "ocation": 15644, "ignment": 15645, "Ġreasonably": 15646, "inating": 15647, "Ġbonuses": 15648, "Ġsandwich": 15649, "Ġinadequate": 15650, "Ġdelicate": 15651, "Ġadorable": 15652, "Ġpalace": 15653, "Ġsmallest": 15654, "Ġpractically": 15655, "ĠCrosby": 15656, "Ġlevy": 15657, "Ġlend": 15658, "boards": 15659, "shaped": 15660, "Ġvulnerability": 15661, "ĠKelley": 15662, "Ġsponsorship": 15663, "ract": 15664, "Ġslew": 15665, "Ġfederation": 15666, "ĠLal": 15667, "acies": 15668, "ĠFamilies": 15669, "Ġproposing": 15670, "Ġhyp": 15671, "elected": 15672, "inkle": 15673, "ĠSays": 15674, "ĠApollo": 15675, "ĠWis": 15676, "imer": 15677, "Ġcombines": 15678, "Ġtim": 15679, "ĠQuestion": 15680, "Ġborrowers": 15681, "Ġswiftly": 15682, "ĠMagn": 15683, "Ġheadphones": 15684, "Russia": 15685, "Ġtongue": 15686, "Ġbye": 15687, "nn": 15688, "Ġseller": 15689, "ĠWord": 15690, "Tom": 15691, "ĠDevin": 15692, "ĠSurrey": 15693, "Ġquad": 15694, "Ġcourthouse": 15695, "gi": 15696, "ĠGrill": 15697, ">": 15698, "Ġrational": 15699, "ĠFlames": 15700, "ĠCham": 15701, "Ġvacuum": 15702, "ĠRays": 15703, "Ġescalating": 15704, "Ġouter": 15705, "Ġstretches": 15706, "ĠSpeed": 15707, "Ġnegatively": 15708, "Ġabsorb": 15709, "ĠAustrian": 15710, "Ġslice": 15711, "ĠDiet": 15712, "Ġbun": 15713, "Ġtactical": 15714, "ĠCBD": 15715, "Ġedges": 15716, "Ġnest": 15717, "Ġstrained": 15718, "ulates": 15719, "ĠTina": 15720, "Net": 15721, "ķ": 15722, "ĠGos": 15723, "God": 15724, "White": 15725, "Ġproudly": 15726, "usion": 15727, "ĠArlington": 15728, "ĠNear": 15729, "ĠMaxwell": 15730, "Ġbomber": 15731, "Ġcared": 15732, "Ġapprovals": 15733, "Ġexams": 15734, "ĠEconomy": 15735, "Ġposters": 15736, "ĠHampton": 15737, "ĠPere": 15738, "ĠContract": 15739, "Ġhoused": 15740, "Ġinstruction": 15741, "ĠJess": 15742, "Ġacre": 15743, "Ġcongestion": 15744, "ĠGener": 15745, "Ġdioxide": 15746, "Ġvar": 15747, "ĠAlexandria": 15748, "ĠSpider": 15749, "Ġcoins": 15750, "Ġ225": 15751, "Ġterritorial": 15752, "ĠSPD": 15753, "Ġfloat": 15754, "null": 15755, "Ġcalculate": 15756, "ĠDin": 15757, "eto": 15758, "Ġcows": 15759, "Ġpunct": 15760, "Ġexpire": 15761, "Ġkidnapped": 15762, "Ġcou": 15763, "Ġattitudes": 15764, "ĠLeh": 15765, "ĠHero": 15766, "ĠKabul": 15767, "Ġcubic": 15768, "Ġdigits": 15769, "ĠRES": 15770, "Ġpipelines": 15771, "icide": 15772, "ĠSingle": 15773, "Ġhurts": 15774, "ĠMaz": 15775, "ĠPak": 15776, "Ġslate": 15777, "Ġmultimedia": 15778, "ADA": 15779, "Mexico": 15780, "ĠRelease": 15781, "chard": 15782, "Ġgarlic": 15783, "ĠFletcher": 15784, "Ġaforementioned": 15785, "Ġ05": 15786, "ĠParkway": 15787, "Ġfirefighter": 15788, "Ġcounseling": 15789, "utions": 15790, "Cap": 15791, "Ġconsultants": 15792, "ĠMeh": 15793, "ouring": 15794, "ĠDI": 15795, "mic": 15796, "phones": 15797, "Ġencounters": 15798, "ĠHapp": 15799, "Ġcartoon": 15800, "flight": 15801, "Ġundertake": 15802, "ĠHans": 15803, "Ġplunge": 15804, "ĠParenthood": 15805, "Ġkickoff": 15806, "ĠCelsius": 15807, "ĠRas": 15808, "ĠDund": 15809, "ounce": 15810, "Ġpurse": 15811, "Ġmortality": 15812, "Ġbrains": 15813, "Ġconglomerate": 15814, "ĠObserver": 15815, "ĠSector": 15816, "ĠApparently": 15817, "Ġblank": 15818, "iston": 15819, "Ġweighs": 15820, "gro": 15821, "ĠPaw": 15822, "ĠCOM": 15823, "ĠPurdue": 15824, "Ġnetted": 15825, "ĠLinux": 15826, "Mike": 15827, "Ġfaithful": 15828, "Ġmagazines": 15829, "Ġheadquartered": 15830, "ĠIps": 15831, "Ġindications": 15832, "Look": 15833, "ĠElite": 15834, "Ġsupreme": 15835, "Ġchunk": 15836, "ĠSz": 15837, "ĠVine": 15838, "rise": 15839, "ĠYas": 15840, "general": 15841, "ĠOpera": 15842, "Ġpriests": 15843, "Assad": 15844, "Ġaunt": 15845, "Ġwhopping": 15846, "enzie": 15847, "Ġvegan": 15848, "Ġinflux": 15849, "ĠConsult": 15850, "Ġwaiver": 15851, "Having": 15852, "inning": 15853, "Ġproximity": 15854, "Ġclassical": 15855, "ĠIslanders": 15856, "Ġadvertisers": 15857, "ĠCe": 15858, "ĠSochi": 15859, "Ġmemoir": 15860, "ĠPlaying": 15861, "yers": 15862, "Ġstud": 15863, "Ġobservations": 15864, "Ġadmire": 15865, "Ġhiking": 15866, "Ġbatter": 15867, "Ġconfusing": 15868, "Ġprecaution": 15869, "kil": 15870, "clusive": 15871, "opoulos": 15872, "ĠWestbrook": 15873, "ĠTanzania": 15874, "ĠCedar": 15875, "usted": 15876, "Ġdestructive": 15877, "ĠIndies": 15878, "osi": 15879, "ĠAmid": 15880, "Ġintercepted": 15881, "Ġpartnering": 15882, "Ġsubstances": 15883, "ĠSuns": 15884, "Ġpromotes": 15885, "bird": 15886, "Gen": 15887, "aper": 15888, "ĠEy": 15889, "Ġterrain": 15890, "Ġ1930": 15891, "zon": 15892, "Ġbreed": 15893, "broken": 15894, "uchin": 15895, "ĠPrim": 15896, "ĠRoland": 15897, "Ġfitted": 15898, "Ġprotects": 15899, "Ġ114": 15900, "RP": 15901, "Ġdisrupted": 15902, "ĠBaylor": 15903, "oren": 15904, "ĠKeen": 15905, "Ġmansion": 15906, "Ġgrassroots": 15907, "ĠVictory": 15908, "Ġbarn": 15909, "Ġdepreciation": 15910, "oped": 15911, "immer": 15912, "Ġgarnered": 15913, "ĠLip": 15914, "ĠTob": 15915, "Ġcreatures": 15916, "ooter": 15917, "Ġconsortium": 15918, "obi": 15919, "ĠMonster": 15920, "arks": 15921, "turn": 15922, "Ġsketch": 15923, "Ġpredicting": 15924, "Ġminimize": 15925, "ĠEthan": 15926, "anson": 15927, "ĠAdjusted": 15928, "ĠHornets": 15929, "ĠNZ": 15930, "ĠKathleen": 15931, "ĠKier": 15932, "ĠMercury": 15933, "Ġghost": 15934, "Ġhaw": 15935, "ĠDemand": 15936, "ĠCollection": 15937, "ĠFortune": 15938, "Ġcruel": 15939, "Ġfurious": 15940, "ĠKun": 15941, "ĠSalem": 15942, "Ġunsuccessful": 15943, "ĠLomb": 15944, "ĠFury": 15945, "ahi": 15946, "Ġenthusiastic": 15947, "Ġsurgeries": 15948, "ACE": 15949, "Ġroller": 15950, "ĠStamford": 15951, "Being": 15952, "Dec": 15953, "check": 15954, "Ġaffection": 15955, "Ġgifted": 15956, "Ġenerg": 15957, "Ġvarying": 15958, "ĠCharl": 15959, "Ġsolved": 15960, "ĠNV": 15961, "Ġlaptops": 15962, "Ġkindness": 15963, "mart": 15964, "ĠPenny": 15965, "Ġ116": 15966, "ĠFeder": 15967, "ĠCisco": 15968, "Ġeducators": 15969, "Ġminim": 15970, "Ġgangs": 15971, "Ġfestivities": 15972, "ĠOriginal": 15973, "yre": 15974, "rying": 15975, "Ġtighter": 15976, "ĠMalta": 15977, "Ġshield": 15978, "interest": 15979, "Ġbuoy": 15980, "Ġsupplement": 15981, "ĠSof": 15982, "Ġok": 15983, "Ġprosecuted": 15984, "Ġinterventions": 15985, "Ġseize": 15986, "Ġcaravan": 15987, "ĠCarlson": 15988, "ĠEnterprises": 15989, "ĠChristina": 15990, "ĠWellington": 15991, "Ġaltered": 15992, "TP": 15993, "Ġexpresses": 15994, "Ġcomfortably": 15995, "Ġstaffing": 15996, "afa": 15997, "itu": 15998, "saving": 15999, "Ġinflammation": 16000, "hatt": 16001, "ĠMiranda": 16002, "icious": 16003, "Ġgrabbing": 16004, "ĠANY": 16005, "Ġobjections": 16006, "Ġdot": 16007, "cle": 16008, "Ġrelates": 16009, "Ġtribe": 16010, "Ġboarding": 16011, "ĠEpisode": 16012, "ĠEnjoy": 16013, "arding": 16014, "Ġathletics": 16015, "Ġflies": 16016, "Ġmortgages": 16017, "ruct": 16018, "Ġink": 16019, "ĠKC": 16020, "ĠSecondary": 16021, "Ġfer": 16022, "ĠQaeda": 16023, "OA": 16024, "Frank": 16025, "track": 16026, "ĠChandler": 16027, "Ġenv": 16028, "ĠLeaders": 16029, "ĠKemp": 16030, "Ġunsafe": 16031, "sponsored": 16032, "San": 16033, "ĠUsers": 16034, "PE": 16035, "ĠAccount": 16036, "otta": 16037, "ĠMix": 16038, "ĠCindy": 16039, "En": 16040, "Ġ175": 16041, "Ġoverlooked": 16042, "Ġpublications": 16043, "Ġrewarding": 16044, "Ġexplicit": 16045, "Ġnotch": 16046, "Ġspecifics": 16047, "Ġdesignation": 16048, "ĠAppeal": 16049, "Ġcontingent": 16050, "Ġcage": 16051, "ĠKol": 16052, "ĠJohns": 16053, "ĠReach": 16054, "ĠTin": 16055, "ĠAfricans": 16056, "Ġprec": 16057, "ĠRural": 16058, "ĠDw": 16059, "Ġuphold": 16060, "Ġsuffers": 16061, "Ġweed": 16062, "inst": 16063, "Ġcancellation": 16064, "ĠShaun": 16065, "Ġleve": 16066, "Ġdivisive": 16067, "Ġhel": 16068, "Ġfatigue": 16069, "ĠSchwartz": 16070, "ĠKirst": 16071, "Ġarise": 16072, "Ġgrandson": 16073, "ĠLawson": 16074, "Ġcollaborate": 16075, "Ġparticipant": 16076, "ĠBryce": 16077, "Ġinfield": 16078, "mid": 16079, "Ġut": 16080, "Ġnotices": 16081, "Ġsneak": 16082, "ĠPAR": 16083, "Chris": 16084, "Ġutilize": 16085, "ĠByron": 16086, "ĠZhang": 16087, "PF": 16088, "Ġoverwhelmingly": 16089, "Ġvegetable": 16090, "Ġabsurd": 16091, "ĠChem": 16092, "etime": 16093, "Ġenvoy": 16094, "Ġlover": 16095, "length": 16096, "Ġrevolutionary": 16097, "ĠYam": 16098, "Ġshutting": 16099, "mt": 16100, "super": 16101, "ĠToby": 16102, "ĠCoca": 16103, "Ġproposition": 16104, "Ġembracing": 16105, "Ġversatile": 16106, "ĠWalking": 16107, "Ġillicit": 16108, "Ġnude": 16109, "Ġunpredictable": 16110, "take": 16111, "Ġgotta": 16112, "ĠXiaomi": 16113, "Ġinstit": 16114, "ĠPep": 16115, "ĠPearson": 16116, "Ġrejection": 16117, "stead": 16118, "Ġmut": 16119, "Ġoutspoken": 16120, "ĠBaghdad": 16121, "ĠFly": 16122, "Ġwholly": 16123, "ĠRM": 16124, "ĠFa": 16125, "Ġcleaner": 16126, "frey": 16127, "ĠHab": 16128, "ĠLiber": 16129, "Ġwhereabouts": 16130, "Ġchefs": 16131, "Ġalumni": 16132, "Ġstopp": 16133, "dd": 16134, "forward": 16135, "rast": 16136, "ĠNash": 16137, "ĠCort": 16138, "Ġpotent": 16139, "Ġmold": 16140, "Ġdistinctive": 16141, "chip": 16142, "ĠBrunswick": 16143, "Ġpopulist": 16144, "Ġplagued": 16145, "eka": 16146, "ĠIOC": 16147, "ugs": 16148, "ĠDob": 16149, "Ġmagn": 16150, "asser": 16151, "hew": 16152, "Ġcapturing": 16153, "oos": 16154, "Ġcrystal": 16155, "Ġalarming": 16156, "Ġ135": 16157, "iating": 16158, "Ġnap": 16159, "umar": 16160, "ĠExpl": 16161, "Ġupgrading": 16162, "Ġdecl": 16163, "Ġoverturn": 16164, "ARK": 16165, "linked": 16166, "ĠContinued": 16167, "Ġslumped": 16168, "ĠGaga": 16169, "iful": 16170, "ĠPosted": 16171, "ĠRecommended": 16172, "Ġsnake": 16173, "Ġexplosives": 16174, "Ġhind": 16175, "Ġcontempt": 16176, "Ġmock": 16177, "NBA": 16178, "Ġstall": 16179, "Ġorganisers": 16180, "Ġingredient": 16181, "Ġblockbuster": 16182, "ĠStream": 16183, "ĠLeah": 16184, "Pic": 16185, "Ġventures": 16186, "oman": 16187, "Ġweakening": 16188, "Ġmaximize": 16189, "Ġdigging": 16190, "uez": 16191, "Ġdistinction": 16192, "ĠMali": 16193, "Ġcontaminated": 16194, "Ġhij": 16195, "Ġcrafts": 16196, "Fl": 16197, "Ġcloset": 16198, "ĠRapp": 16199, "Ġtowers": 16200, "Ġamenities": 16201, "Ġopioids": 16202, "Ġcontend": 16203, "load": 16204, "ĠJol": 16205, "ĠBooks": 16206, "Ġsim": 16207, "Ġthrilling": 16208, "Ġmeter": 16209, "ĠMultiple": 16210, "Ġarbitration": 16211, "Ġcracked": 16212, "Pl": 16213, "Ġphotographers": 16214, "Te": 16215, "ĠSidd": 16216, "Ġexplored": 16217, "170": 16218, "Ġpleasant": 16219, "ĠCapitals": 16220, "ĠRi": 16221, "ĠRandall": 16222, "overed": 16223, "Ġchar": 16224, "ĠEverybody": 16225, "ĠPolitics": 16226, "Ġmoisture": 16227, "Ġthriving": 16228, "ĠScotia": 16229, "arded": 16230, "imb": 16231, "ĠFantasy": 16232, "Ġcemetery": 16233, "ĠPath": 16234, "eur": 16235, "ĠSec": 16236, "ĠPlatform": 16237, "Ġdeparted": 16238, "ĠVIDEO": 16239, "ĠPant": 16240, "ĠSyn": 16241, "Ġ230": 16242, "bleacher": 16243, "live": 16244, "Ġprob": 16245, "Ġgymn": 16246, "Ġjudged": 16247, "orns": 16248, "Ġstemming": 16249, "umbling": 16250, "ĠHew": 16251, "ĠCheryl": 16252, "Ġconsciousness": 16253, "cos": 16254, "ĠTate": 16255, "CNN": 16256, "Ġrecognizing": 16257, "meg": 16258, "Ġpant": 16259, "ulk": 16260, "MM": 16261, "ĠPrescott": 16262, "ĠMarcel": 16263, "anas": 16264, "Ġhappier": 16265, "mag": 16266, "ĠLov": 16267, "Ġspreads": 16268, "ĠSample": 16269, "Ġpopped": 16270, "HR": 16271, "ĠMitt": 16272, "Ġ00": 16273, "Ġlabeled": 16274, "Ġaspirations": 16275, "?)": 16276, "Ġloads": 16277, "ĠBritt": 16278, "hurst": 16279, "ĠTeams": 16280, "Ġextremists": 16281, "ĠClement": 16282, "lings": 16283, "shirts": 16284, "cheon": 16285, "ĠDEL": 16286, "ĠLocation": 16287, "Ġpresentations": 16288, "ĠFalcon": 16289, "Ġtoddler": 16290, "kl": 16291, "Ġprone": 16292, "Ġcommemor": 16293, "ĠStanton": 16294, "201": 16295, "Ġranges": 16296, "Ġfielder": 16297, "Ġattends": 16298, "rade": 16299, "Ġproactive": 16300, "Ġhostage": 16301, "ĠGriffith": 16302, "ockey": 16303, "ĠAdding": 16304, "ĠAFL": 16305, "gas": 16306, "istics": 16307, "Ġsurgeon": 16308, "Ġtsunami": 16309, "2014": 16310, "Ġconstraints": 16311, "cu": 16312, "Ġsurrendered": 16313, "azed": 16314, "ĠAirbnb": 16315, "650": 16316, "zed": 16317, "Ġinjustice": 16318, "dog": 16319, "full": 16320, "ĠHear": 16321, "Ġsprawling": 16322, "Ġhomeland": 16323, "ĠSG": 16324, "anced": 16325, "Ġpools": 16326, "ĠCE": 16327, "Ġbeers": 16328, "AE": 16329, "ĠJac": 16330, "Ġrecurring": 16331, "Writing": 16332, "Ġgenius": 16333, "ĠFrost": 16334, "Ġgrounded": 16335, "Ġallege": 16336, "lessness": 16337, "Ġjumper": 16338, "Ġvicious": 16339, "Ġsecretly": 16340, "Ġhacked": 16341, "ĠAmsterdam": 16342, "ibu": 16343, "Ġ1971": 16344, "ĠRosenstein": 16345, "nick": 16346, "arge": 16347, "Ġladder": 16348, "elled": 16349, "Ġsatellites": 16350, "Ġassassination": 16351, "ĠDepot": 16352, "built": 16353, "Ġunrelated": 16354, "maid": 16355, "ĠDod": 16356, "ĠVanderbilt": 16357, "Ġboundary": 16358, "ĠStafford": 16359, "ĠBry": 16360, "Ġtribunal": 16361, "Ġoutings": 16362, "Ġquantity": 16363, "imming": 16364, "ĠBlacks": 16365, "Br": 16366, "eri": 16367, "uffed": 16368, "Ġexplicitly": 16369, "ĠBieber": 16370, "AKING": 16371, "Ġphotographed": 16372, "ĠPolit": 16373, "Ġpremature": 16374, "hered": 16375, "ĠVi": 16376, "Ġmarsh": 16377, "casters": 16378, "ĠKra": 16379, "Ġdried": 16380, "Ġcafe": 16381, "eting": 16382, "Ġshaping": 16383, "aram": 16384, "orf": 16385, "Ġrichest": 16386, "Ġhurricanes": 16387, "Ġcommands": 16388, "Gl": 16389, "anth": 16390, "Ġstunt": 16391, "Ġyearly": 16392, "Ġdefeats": 16393, "Ġconsultancy": 16394, "call": 16395, "Ġlag": 16396, "adh": 16397, "ĠPalestine": 16398, "Ġcustomized": 16399, "ĠScar": 16400, "ĠWesley": 16401, "ready": 16402, "Ġpersist": 16403, "Ġpacking": 16404, "ono": 16405, "Ġdischarged": 16406, "Ġpouring": 16407, "sburg": 16408, "Ġreconsider": 16409, "ĠMethod": 16410, "enez": 16411, "cill": 16412, "Ġsecular": 16413, "pers": 16414, "Ġple": 16415, "ELS": 16416, "ĠMine": 16417, "Ġpushes": 16418, "Us": 16419, "Ġframes": 16420, "ĠNets": 16421, "ĠSiem": 16422, "ĠHitler": 16423, "kill": 16424, "Ġrented": 16425, "Ġcharm": 16426, "Ġpulls": 16427, "ĠTide": 16428, "Ġinsufficient": 16429, "itted": 16430, "Care": 16431, "iera": 16432, "Ġcouch": 16433, "aders": 16434, "ext": 16435, "ĠCitizen": 16436, "Ġlogical": 16437, "ĠMeadows": 16438, "ĠDenis": 16439, "ĠDrivers": 16440, "Ġrepublic": 16441, "Ġadvising": 16442, "Ġparamedics": 16443, "insky": 16444, "illard": 16445, "encia": 16446, "Ġkh": 16447, "Ġrh": 16448, "Ġfinalized": 16449, "Ġreins": 16450, "ĠFarrell": 16451, "Ġsteer": 16452, "Ġproxy": 16453, "unes": 16454, "ĠSoul": 16455, "ĠCopper": 16456, "ĠKenyan": 16457, "amped": 16458, "conference": 16459, "sted": 16460, "ĠLon": 16461, "Ġreplay": 16462, "ĠBle": 16463, "Ġvibe": 16464, "Ġportfolios": 16465, "sea": 16466, "Ġbeautifully": 16467, "Ġairs": 16468, "ĠRap": 16469, "ĠKatrina": 16470, "Ġberth": 16471, "gold": 16472, "ĠIsaiah": 16473, "iques": 16474, "elson": 16475, "Ġrelentless": 16476, "ĠHighland": 16477, "ĠPhilippe": 16478, "ĠFol": 16479, "Ġenduring": 16480, "enz": 16481, "Ġaer": 16482, "icing": 16483, "ĠHTC": 16484, "Ġdoping": 16485, "ĠAlb": 16486, "Ġsom": 16487, "icia": 16488, "Ġcoroner": 16489, "Ġdamn": 16490, "Ġ119": 16491, "Ġwiped": 16492, "ĠAuditor": 16493, "hern": 16494, "ĠJew": 16495, "endra": 16496, "osp": 16497, "ĠRory": 16498, "Ġshapes": 16499, "ĠPablo": 16500, "Ġforemost": 16501, "ĠHos": 16502, "ĠCunningham": 16503, "145": 16504, "ĠRecovery": 16505, "!!!": 16506, "western": 16507, "Ġimaging": 16508, "ĠRookie": 16509, "ĠMTV": 16510, "Ġunc": 16511, "ĠSporting": 16512, "Ġpatrons": 16513, "ĠCoverage": 16514, "ĠObservatory": 16515, "Ġfishermen": 16516, "ĠProvince": 16517, "ĠAston": 16518, "ĠOsh": 16519, "ĠWeekend": 16520, "Ġrecruits": 16521, "Ġdensity": 16522, "FM": 16523, "ĠGorsuch": 16524, "ĠErie": 16525, "lining": 16526, "Ġshowcased": 16527, "ĠRubio": 16528, "Ġchaotic": 16529, "Ġattractions": 16530, "Ġhug": 16531, "ĠHerbert": 16532, "ĠRespond": 16533, "Ġhappily": 16534, "Ġtor": 16535, "ĠOTHER": 16536, "runner": 16537, "ĠShakespeare": 16538, "Ġstretching": 16539, "ĠJudy": 16540, "wyn": 16541, "ĠCafe": 16542, "Ġgreens": 16543, "ĠHend": 16544, "Ġglam": 16545, "iation": 16546, "ĠKingston": 16547, "Ġincremental": 16548, "Live": 16549, "ĠBraun": 16550, "USS": 16551, "reb": 16552, "Ġimperative": 16553, "Ġsympathy": 16554, "Ġrefuge": 16555, "Ġadministered": 16556, "rance": 16557, "ĠLiberia": 16558, "Ġmobil": 16559, "heads": 16560, "Ġinevitably": 16561, "ĠEugene": 16562, "ĠBerkshire": 16563, "ĠHarbour": 16564, "ĠTrends": 16565, "TB": 16566, "Ġdeficits": 16567, "Ġlistings": 16568, "Ġreadings": 16569, "Ġtumor": 16570, "Ġoffic": 16571, "opy": 16572, "Ġdistracted": 16573, "Ġappropriately": 16574, "ĠWillis": 16575, "Ġskirt": 16576, "ĠTea": 16577, "Ġshades": 16578, "Ġbargaining": 16579, "Ġretention": 16580, "ĠConcert": 16581, "ĠMeteor": 16582, "ĠCustom": 16583, "Ġinputs": 16584, "ĠSah": 16585, "enta": 16586, "Love": 16587, "ĠBurg": 16588, "ĠCynthia": 16589, "ĠMoses": 16590, "ubb": 16591, "Ġpeoples": 16592, "dh": 16593, "ĠFro": 16594, "bean": 16595, "Ġcigarette": 16596, "tta": 16597, "umm": 16598, "Ġphenomenal": 16599, "Ġyelling": 16600, "Ġinaug": 16601, "Ġconven": 16602, "ĠGore": 16603, "request": 16604, "Ġcolonial": 16605, "ĠAleppo": 16606, "Ġdemolition": 16607, "Ġamounted": 16608, "Ġstaggering": 16609, "Ġclips": 16610, "Ġinconsistent": 16611, "ĠMilton": 16612, "ĠWireless": 16613, "ĠReno": 16614, "ĠPerkins": 16615, "Ġunusually": 16616, "Ġmemor": 16617, "Ġhectares": 16618, "Ġlat": 16619, "central": 16620, "ĠDig": 16621, "ĠMarina": 16622, "ĠPartner": 16623, "daily": 16624, "your": 16625, "Reilly": 16626, "Ġpope": 16627, "phy": 16628, "Ġassessing": 16629, "ĠRodrigo": 16630, "wi": 16631, "Ġcompatible": 16632, "imate": 16633, "Ġgentle": 16634, "ĠRhodes": 16635, "Brexit": 16636, "ieve": 16637, "Ġbreaches": 16638, "Ġchopped": 16639, "Ġcancers": 16640, "VEL": 16641, "Ġsluggish": 16642, "ĠUltra": 16643, "ĠUl": 16644, "Ġcrises": 16645, "ONE": 16646, "ĠEquipment": 16647, "Ġcater": 16648, "Ġadjourn": 16649, "Ġreadily": 16650, "ĠRolling": 16651, "ĠBott": 16652, "inel": 16653, "ĠRule": 16654, "Ġgrind": 16655, "ĠHussain": 16656, "ussie": 16657, "Ġdepressed": 16658, "ĠImperial": 16659, "ongo": 16660, "Ġuniforms": 16661, "Ġ117": 16662, "Ġchambers": 16663, "ĠDum": 16664, "ifi": 16665, "ĠBetty": 16666, "ĠTA": 16667, "Ġpromotions": 16668, "itary": 16669, "Ġcried": 16670, "Ġbranding": 16671, "ĠBahamas": 16672, "ĠDat": 16673, "Ġantibiotics": 16674, "ĠAus": 16675, "Ġumbrella": 16676, "Ġgradual": 16677, "Ġaltercation": 16678, "Ġlure": 16679, "ĠJakarta": 16680, "Ġunified": 16681, "chin": 16682, "ettes": 16683, "ĠRwanda": 16684, "ulations": 16685, "Ġbrink": 16686, "Ġbroadcasting": 16687, "ĠArtist": 16688, "Ġrecon": 16689, "Ġaqu": 16690, "ĠServ": 16691, "999": 16692, "ĠParticipants": 16693, "ĠVentures": 16694, "fight": 16695, "Ġactivism": 16696, "Ġstructured": 16697, "Ġportal": 16698, "Ġtendency": 16699, "ĠAssociate": 16700, "Ġcalf": 16701, "ĠOrd": 16702, "ĠTi": 16703, "ĠFrancois": 16704, "uary": 16705, "ĠVik": 16706, "urchase": 16707, "Ġfried": 16708, "Ġbooming": 16709, "Ġparticles": 16710, "amas": 16711, "INA": 16712, "Super": 16713, "supp": 16714, "urring": 16715, "ĠWatts": 16716, "affer": 16717, "ĠDEC": 16718, "Ġroadway": 16719, "border": 16720, "Ġsequ": 16721, "entially": 16722, "ieg": 16723, "Ġcamping": 16724, "Ġ750": 16725, "Ġcycles": 16726, "ĠReese": 16727, "ĠFellow": 16728, "isters": 16729, "ĠVehicle": 16730, "kies": 16731, "ĠJonas": 16732, "Ġfoundations": 16733, "ĠNigel": 16734, "Ġstab": 16735, "Ġcongressman": 16736, "ĠWichita": 16737, "antes": 16738, "Ġprogression": 16739, "Ġditch": 16740, "lik": 16741, "Ġsid": 16742, "Ġele": 16743, "ĠMund": 16744, "Ġstairs": 16745, "lete": 16746, "Ġlingering": 16747, "Ġsadly": 16748, "Ġay": 16749, "Em": 16750, "Ġdeadliest": 16751, "soon": 16752, "Ġtangible": 16753, "Ġabusing": 16754, "Ġcomprises": 16755, "vil": 16756, "ĠBun": 16757, "Ġdoubling": 16758, "Ġcommun": 16759, "Ġslogan": 16760, "Ġloading": 16761, "Ġshallow": 16762, "Ġattributes": 16763, "Che": 16764, "Ġcheering": 16765, "Ġrefuses": 16766, "cam": 16767, "bes": 16768, "hon": 16769, "ĠSpartans": 16770, "cept": 16771, "ĠComputer": 16772, "ĠCanberra": 16773, "ĠWARNING": 16774, "Ġstuffed": 16775, "block": 16776, "ĠJennings": 16777, "ĠAU": 16778, "atin": 16779, "Ġom": 16780, "Ġbachelor": 16781, "Ġprediction": 16782, "ĠWinner": 16783, "agne": 16784, "Ġrob": 16785, "ĠKatherine": 16786, "Ġli": 16787, "ĠHumph": 16788, "ĠPEOPLE": 16789, "IRO": 16790, "Cola": 16791, "Ġguitarist": 16792, "isen": 16793, "ĠHighlights": 16794, "Ġwelcomes": 16795, "Ġprisoner": 16796, "Ġpsychology": 16797, "Ġextradition": 16798, "Ġrou": 16799, "ĠLund": 16800, "Ġthoughtful": 16801, "RY": 16802, "orman": 16803, "Alex": 16804, "Ġlaughter": 16805, "Ġfumble": 16806, "Ġsynthetic": 16807, "Ġdigit": 16808, "ĠRoc": 16809, "ĠFactory": 16810, "ellery": 16811, "ishment": 16812, "ilar": 16813, "ĠEarl": 16814, "ĠSutton": 16815, "ĠJur": 16816, "ĠAllan": 16817, "ĠKoreans": 16818, "uki": 16819, "Ġculinary": 16820, "PU": 16821, "Stock": 16822, "stars": 16823, "ĠDayton": 16824, "beck": 16825, "Ġinstability": 16826, "ĠBring": 16827, "Ġbreeding": 16828, "Ġmiracle": 16829, "bons": 16830, "Ġdonating": 16831, "ĠKick": 16832, "ĠSag": 16833, "afi": 16834, "Ġharassed": 16835, "asm": 16836, "Their": 16837, "inity": 16838, "Ġacademics": 16839, "Ġstatute": 16840, "ĠAmit": 16841, "Ġpressured": 16842, "east": 16843, "\"),": 16844, "iso": 16845, "220": 16846, "Ġairplane": 16847, "ĠMcCabe": 16848, "ctions": 16849, "ĠMesa": 16850, "Ġsensational": 16851, "ĠFE": 16852, "ĠNeigh": 16853, "Ġbribery": 16854, "Ġflaws": 16855, "Ġfemales": 16856, "Ġmisses": 16857, "ĠColor": 16858, "ĠVietnamese": 16859, "ĠMental": 16860, "Unfortunately": 16861, "ĠPont": 16862, "Ġ1940": 16863, "dry": 16864, "ĠGazette": 16865, "ĠAns": 16866, "Ġwhistle": 16867, "Ġsymbolic": 16868, "Ġpossessions": 16869, "ĠDriver": 16870, "Ġbracket": 16871, "ĠReign": 16872, "oji": 16873, "Ġoct": 16874, "Ġtube": 16875, "ĠFelix": 16876, "Ġtranslated": 16877, "Ġpromptly": 16878, "ĠErnest": 16879, "arth": 16880, "Ġdumb": 16881, "Ġinfluences": 16882, "taking": 16883, "Ġprivat": 16884, "erers": 16885, "Ġmalware": 16886, "Ġpredictable": 16887, "Ġtighten": 16888, "Ġheights": 16889, "Ġfairness": 16890, "facing": 16891, "Ġrematch": 16892, "Ġpoet": 16893, "Ġfundamentally": 16894, "Ġcoveted": 16895, "Ġlivelihood": 16896, "ĠABOUT": 16897, "Ġsourced": 16898, "Ġdeferred": 16899, "Ġslashed": 16900, "ĠSchultz": 16901, "Ġtriggering": 16902, "ĠShiv": 16903, "Ġlithium": 16904, "ahead": 16905, "Ġleisure": 16906, "Ġbackpack": 16907, "ilateral": 16908, "ĠNuclear": 16909, "ĠLeone": 16910, "ĠNice": 16911, "Ġenthusiasts": 16912, "September": 16913, "Ġenroll": 16914, "ĠWear": 16915, "erey": 16916, "angs": 16917, "such": 16918, "Ġunpopular": 16919, "Ġdisciplined": 16920, "Ġshrinking": 16921, "ĠBrewing": 16922, "ĠReally": 16923, "Ġdirective": 16924, "175": 16925, "Ġnotifications": 16926, "Ġfortunes": 16927, "ĠHour": 16928, "ĠGan": 16929, "ĠChurchill": 16930, "ĠDodge": 16931, "ĠJeep": 16932, "Ġsour": 16933, "Ġderived": 16934, "Ġft": 16935, "riv": 16936, "Ġlaundry": 16937, "Ġfentanyl": 16938, "ĠSioux": 16939, "achi": 16940, "workers": 16941, "Ġworkload": 16942, "rooms": 16943, "ĠQU": 16944, "ĠTruth": 16945, "Ġdefenses": 16946, "Ġdunk": 16947, "Ĳ": 16948, "Ġderby": 16949, "ĠMotion": 16950, "ĠMayo": 16951, "ĠIke": 16952, "Ġpreferences": 16953, "Ġped": 16954, "elman": 16955, "moon": 16956, "Ġshoots": 16957, "ĠNoel": 16958, "Ġmilit": 16959, "ĠCambodia": 16960, "ĠMLA": 16961, "Ġhonoured": 16962, "fast": 16963, "Ġalgorithms": 16964, "Ġstormed": 16965, "NT": 16966, "Benz": 16967, "Ġvaccines": 16968, "Ġmarching": 16969, "Ġ118": 16970, "ĠWilmington": 16971, "GM": 16972, "coin": 16973, "Ġunderwater": 16974, "ĠClearly": 16975, "Ġorgans": 16976, "mir": 16977, "Ġdenounced": 16978, "pless": 16979, "imal": 16980, "ĠKom": 16981, "Ġfatalities": 16982, "Ġyoungster": 16983, "Ġthirty": 16984, "Ġinternally": 16985, "222": 16986, "Ġdemonstrating": 16987, "Ġbusiest": 16988, "Ġperpetrators": 16989, "Ġstun": 16990, "Both": 16991, "ĠMcCoy": 16992, "gn": 16993, "ĠDalton": 16994, "ĠDAY": 16995, "Ġsacred": 16996, "Ġconsuming": 16997, "Ġ(+": 16998, "ĠPioneer": 16999, "ĠApplications": 17000, "ĠBolt": 17001, "ĠBarkley": 17002, "ĠExpo": 17003, "ĠLore": 17004, "ĠPrivacy": 17005, "ĠHarley": 17006, "Ġtractor": 17007, "Ġtenth": 17008, "ĠHaiti": 17009, "ÃŃn": 17010, "ĠTVs": 17011, "ĠCathedral": 17012, "Ġunite": 17013, "Ġbinding": 17014, "oks": 17015, "ĠJenny": 17016, "Ġcaller": 17017, "ĠIngram": 17018, "ĠPrairie": 17019, "Ġrunoff": 17020, "Ġasserted": 17021, "icit": 17022, "ĠSie": 17023, "102": 17024, "ĠMB": 17025, "Ġobstruction": 17026, "Ġgroom": 17027, "Ġtolerate": 17028, "Ġcans": 17029, "forth": 17030, "Ġvillain": 17031, "Ġdefining": 17032, "ĠFrenchman": 17033, "otte": 17034, "Ġcontr": 17035, "clock": 17036, "onder": 17037, "Ġprolific": 17038, "ĠElectronic": 17039, "ĠSak": 17040, "annie": 17041, "ASS": 17042, "Ġmultinational": 17043, "Associated": 17044, "IZ": 17045, "ĠBelle": 17046, "Ġmand": 17047, "asis": 17048, "Mac": 17049, "Ġpretend": 17050, "ĠCommunication": 17051, "Ġheartbreaking": 17052, "ĠShepherd": 17053, "ĠBIG": 17054, "mph": 17055, "ĠShield": 17056, "ĠLiv": 17057, "ĠStatus": 17058, "Ġbikini": 17059, "Ġranch": 17060, "Ġpeacefully": 17061, "ITCH": 17062, "bourne": 17063, "ĠVariety": 17064, "Ġstationed": 17065, "Ġhed": 17066, "Ġexhausted": 17067, "Ġsurpassed": 17068, "Ġcatalyst": 17069, "Ġsmuggling": 17070, "uating": 17071, "Ġ123": 17072, "Ġdup": 17073, "ĠSul": 17074, "conf": 17075, "jit": 17076, "Ġmaiden": 17077, "asta": 17078, "ĠCalvin": 17079, "borne": 17080, "Ġgrim": 17081, "Ġtort": 17082, "cott": 17083, "olas": 17084, "NR": 17085, "Ġbreakout": 17086, "ĠHun": 17087, "ĠGuatemala": 17088, "Ġhistorian": 17089, "ĠLawyers": 17090, "ĠDisplay": 17091, "Ġobstruct": 17092, "ĠOsborne": 17093, "Ġtherapies": 17094, "ĠAub": 17095, "Ġinjunction": 17096, "stroke": 17097, "Ġseafood": 17098, "Ġhazardous": 17099, "ĠWolver": 17100, "ĠViolence": 17101, "ĠBillion": 17102, "ĠLetter": 17103, "ĠWorldwide": 17104, "Real": 17105, "Ġexpires": 17106, "Ġflawed": 17107, "European": 17108, "Ġrigorous": 17109, "ĠSimilar": 17110, "ĠSurface": 17111, "ĠEF": 17112, "mys": 17113, "ĠFunds": 17114, "ographer": 17115, "Ġtribes": 17116, "Ġspouse": 17117, "Ġunsure": 17118, "aways": 17119, "Ġtrainers": 17120, "arie": 17121, "ĠZar": 17122, "ĠComedy": 17123, "ĠLit": 17124, "ĠNoon": 17125, "Ġgallon": 17126, "Ġconsulate": 17127, "ĠBras": 17128, "iology": 17129, "onies": 17130, "ĠBelichick": 17131, "ĠRoot": 17132, "ĠLux": 17133, "ĠSed": 17134, "ĠTos": 17135, "Ġinherited": 17136, "tw": 17137, "Ġdeaf": 17138, "Ġdriveway": 17139, "jah": 17140, "ĠScientific": 17141, "ĠNottingham": 17142, "both": 17143, "awan": 17144, "Ġnut": 17145, "ĠLebanese": 17146, "ĠAAA": 17147, "ĠSuzuki": 17148, "ĠBU": 17149, "ells": 17150, "Ġspecify": 17151, "ĠNotes": 17152, "Ġvoluntarily": 17153, "ĠMolly": 17154, "Ġoutskirts": 17155, "Ġbehaviors": 17156, "Ġmilitia": 17157, "Ġsplash": 17158, "Ġpersonalized": 17159, "ĠFiat": 17160, "ĠKind": 17161, "ĠTruck": 17162, "py": 17163, "ĠWIN": 17164, "dist": 17165, "itational": 17166, "APP": 17167, "ĠPelicans": 17168, "ĠGam": 17169, "mel": 17170, "Ġmandated": 17171, "Ġbalances": 17172, "ĠWizards": 17173, "iary": 17174, "ĠAvailable": 17175, "Ġkay": 17176, "jin": 17177, "eyed": 17178, "Ġsterling": 17179, "Ġconcealed": 17180, "ĠFedEx": 17181, "ĠPO": 17182, "ĠJacqu": 17183, "anted": 17184, "eme": 17185, "ĠDefensive": 17186, "manship": 17187, "Ġreliever": 17188, "Ġshortstop": 17189, "Ġphot": 17190, "ĠGain": 17191, "ĠConcern": 17192, "due": 17193, "Ġalgorithm": 17194, "fell": 17195, "ĠMountains": 17196, "icians": 17197, "Ġhonoring": 17198, "Ġuploaded": 17199, "Ġtore": 17200, "GH": 17201, "orde": 17202, "ĠCoin": 17203, "ĠAven": 17204, "Ġliterary": 17205, "Before": 17206, "Ġtactic": 17207, "Ġsocially": 17208, "ĠSik": 17209, "Ġthermal": 17210, "Ġhor": 17211, "price": 17212, "Ġrooted": 17213, "arrow": 17214, "Ġcirculating": 17215, "Ġlaughs": 17216, "ĠLines": 17217, "lig": 17218, "Ġjudgement": 17219, "....": 17220, "Ġsewer": 17221, "Ġdancer": 17222, "ĠPens": 17223, "Ġsig": 17224, "ische": 17225, "wives": 17226, "Ġgran": 17227, "ĠBron": 17228, "ĠHyde": 17229, "yards": 17230, "Ġcandidacy": 17231, "Ġhey": 17232, "Ġcontributors": 17233, "ĠUpdated": 17234, "Ġ190": 17235, "Ġhalls": 17236, "Ġemphas": 17237, "ĠCherry": 17238, "Ġrim": 17239, "Ġbilled": 17240, "Ġbaked": 17241, "ĠPopular": 17242, "lb": 17243, "Ġgravity": 17244, "Under": 17245, "Ġreservation": 17246, "organ": 17247, "ĠPict": 17248, "ĠWhitney": 17249, "Ġonboard": 17250, "NEY": 17251, "ĠBreaking": 17252, "Ġflagged": 17253, "rar": 17254, "ĠBasic": 17255, "ĠDomestic": 17256, "ĠPent": 17257, "Ġvigilant": 17258, "Ġzoning": 17259, "Fire": 17260, "Ġcorrected": 17261, "isbury": 17262, "ĠLaure": 17263, "ĠDevon": 17264, "print": 17265, "ĠTopics": 17266, "ĠFuel": 17267, "Ġcirculation": 17268, "ĠPratt": 17269, "Ġskiing": 17270, "Ġtornado": 17271, "dep": 17272, "ĠUnless": 17273, "ifting": 17274, "Ġfool": 17275, "should": 17276, "Ġinspectors": 17277, "Ġprotested": 17278, "Ġba": 17279, "ussia": 17280, "Ġspun": 17281, "grass": 17282, "phone": 17283, "Ġpotato": 17284, "ĠBehind": 17285, "cil": 17286, "Ġconcession": 17287, "Ġapplause": 17288, "ĠChin": 17289, "Ġceremonies": 17290, "pit": 17291, "Ġtraumatic": 17292, "Ġbasics": 17293, "Ġparameters": 17294, "ĠMoz": 17295, "ĠAIDS": 17296, "Ph": 17297, "Ġjudging": 17298, "Ġlecture": 17299, "Ġmunicipality": 17300, "Ġcardiac": 17301, "ogan": 17302, "pir": 17303, "could": 17304, "Channel": 17305, "Ġshattered": 17306, "ĠAV": 17307, "continental": 17308, "chie": 17309, "ibi": 17310, "ĠOy": 17311, "Mon": 17312, "ĠCN": 17313, "WC": 17314, "Ġdistributor": 17315, "ĠSavannah": 17316, "Ġcleaned": 17317, "ĠFlores": 17318, "Ġembarrassed": 17319, "Ġclay": 17320, "Ġvolcano": 17321, "Ġstressful": 17322, "Ġsummoned": 17323, "ĠSeg": 17324, "Ġstatistical": 17325, "ĠShak": 17326, "Ġadequately": 17327, "worthy": 17328, "fighting": 17329, "alan": 17330, "Ġnecessity": 17331, "Ġresidency": 17332, "Ġsober": 17333, "arius": 17334, "ĠTaj": 17335, "mount": 17336, "wards": 17337, "Ġaesthetic": 17338, "Coin": 17339, "ĠDew": 17340, "were": 17341, "SK": 17342, "Ġpowerhouse": 17343, "Ġcleanup": 17344, "ĠWITH": 17345, "ĠHers": 17346, "ĠRao": 17347, "ĠFlyers": 17348, "Ġdominating": 17349, "issued": 17350, "ĠMcGr": 17351, "Ġinsurgency": 17352, "Ġburial": 17353, "ĠPlains": 17354, "ensive": 17355, "ĠPresent": 17356, "Mo": 17357, "Ġnerves": 17358, "Ġsmoothly": 17359, "staff": 17360, "Ġrestoring": 17361, "ĠGeneration": 17362, "Ġcommuters": 17363, "ĠLegend": 17364, "ĠGad": 17365, "lied": 17366, "Ġissuer": 17367, "ĠDozens": 17368, "Ġphases": 17369, "ĠWu": 17370, "ĠTunisia": 17371, "ĠPacers": 17372, "Ġdur": 17373, "ĠIG": 17374, "annon": 17375, "sided": 17376, "Ġvo": 17377, "ĠNI": 17378, "Ġvitamin": 17379, "Ġsoc": 17380, "Ġimmunity": 17381, "Ġgenerates": 17382, "ĠMcGu": 17383, "Ġexplores": 17384, "Ġassistants": 17385, "Ġstems": 17386, "ushed": 17387, "ĠZak": 17388, "ĠOwners": 17389, "Ġvariant": 17390, "ardy": 17391, "ĠNewark": 17392, "ĠCatalonia": 17393, "Ġautonomy": 17394, "Ġgreet": 17395, "Ġawait": 17396, "ĠLuckily": 17397, "ĠTicket": 17398, "ĠSTOR": 17399, "asy": 17400, "Ġincorrect": 17401, "Ġconsisting": 17402, "Ġperspectives": 17403, "ĠQuint": 17404, "Ġtotaling": 17405, "Ġnortheastern": 17406, "Ġcharacterized": 17407, "Ġsurfaces": 17408, "nation": 17409, "Ġprevents": 17410, "ĠSho": 17411, "Ġelectorate": 17412, "Ġshortfall": 17413, "chy": 17414, "aws": 17415, "ĠAddress": 17416, "Ġdefensively": 17417, "quel": 17418, "chester": 17419, "Ġterr": 17420, "ahu": 17421, "lined": 17422, "ĠNev": 17423, "unn": 17424, "Def": 17425, "pc": 17426, "ĠSig": 17427, "Ġnonetheless": 17428, "ĠSundays": 17429, "ĠBAS": 17430, "Ġpolicemen": 17431, "ĠGoal": 17432, "apa": 17433, "Ġrope": 17434, "Ġoutage": 17435, "ĠPaso": 17436, "Ġsadness": 17437, "ĠGrowing": 17438, "ĠKyr": 17439, "Ġale": 17440, "ĠBreitbart": 17441, "ĠVia": 17442, "ĠBrig": 17443, "idence": 17444, "Ġ145": 17445, "quire": 17446, "Ġdistraction": 17447, "ĠOdd": 17448, "ĠSimply": 17449, "ĠNin": 17450, "Ġcompetent": 17451, "ded": 17452, "iper": 17453, "ĠKaty": 17454, "ĠSolomon": 17455, "Ġfeeds": 17456, "ĠMort": 17457, "ĠRica": 17458, "affe": 17459, "Ġcooperating": 17460, "Ġarrivals": 17461, "Ġdelete": 17462, "ĠAth": 17463, "Ġtrustees": 17464, "Ġtub": 17465, "Ġsaga": 17466, "otes": 17467, "ĠCJ": 17468, "Ġexited": 17469, "stakes": 17470, "Ġinflu": 17471, "2000": 17472, "ĠDonovan": 17473, "ĠNur": 17474, "Ġoutline": 17475, "Ġaudition": 17476, "oked": 17477, "ĠJag": 17478, "money": 17479, "Ġcardiovascular": 17480, "song": 17481, "ĠOften": 17482, "ĠGoff": 17483, "ĠOaks": 17484, "Will": 17485, "acon": 17486, "Ġ?": 17487, "Har": 17488, "ĠLambert": 17489, "atoon": 17490, "ĠAF": 17491, "ĠMavericks": 17492, "nia": 17493, "ĠChennai": 17494, "\"},\"": 17495, "Ġpairing": 17496, "mad": 17497, "ause": 17498, "ĠRide": 17499, "111": 17500, "ĠFallon": 17501, "ĠHyder": 17502, "ĠPiper": 17503, "Ġfilmmakers": 17504, "icon": 17505, "ĠBeau": 17506, "Ġbutt": 17507, "lot": 17508, "Ġrifles": 17509, "Ġsunglasses": 17510, "ĠTRA": 17511, "Ġmagnetic": 17512, "arty": 17513, "ĠYo": 17514, "ĠWeight": 17515, "?!": 17516, "ether": 17517, "Ġaspir": 17518, "Ġhunters": 17519, "Ġcontamination": 17520, "Ben": 17521, "political": 17522, "],\"": 17523, "ĠBever": 17524, "Ġmonuments": 17525, "won": 17526, "auc": 17527, "Ġexpressions": 17528, "Ġlakes": 17529, "iao": 17530, "abin": 17531, "Ġpleading": 17532, "Ġdiscounted": 17533, "Ġdisappoint": 17534, "ĠTW": 17535, "craft": 17536, "Ġsocieties": 17537, "ĠAugusta": 17538, "Ġbott": 17539, "Ġmarker": 17540, "ĠWrestling": 17541, "CBC": 17542, "athy": 17543, "ĠAZ": 17544, "Ġfabulous": 17545, "valued": 17546, "Ġoptical": 17547, "Ġshaken": 17548, "OSS": 17549, "ĠImp": 17550, "ĠAUD": 17551, "inals": 17552, "Ġrevital": 17553, "Ġcontroller": 17554, "Ġgrasp": 17555, "uling": 17556, "ĠFrederick": 17557, "ague": 17558, "bull": 17559, "ĠLadies": 17560, "Ġdisruptive": 17561, "Ġbenefiting": 17562, "Ġverge": 17563, "ĠDak": 17564, "Ġgrabs": 17565, "ĠPAC": 17566, "GN": 17567, "ĠMcMahon": 17568, "rob": 17569, "ĠEspecially": 17570, "ĠChrome": 17571, "ĠBundesliga": 17572, "104": 17573, "Ġliberty": 17574, "ĠSF": 17575, "Ġvarieties": 17576, "East": 17577, "Ġgrowers": 17578, "Ġsocialist": 17579, "Ġunemployed": 17580, "AMI": 17581, "Ġtotals": 17582, "ĠGib": 17583, "Ġdefect": 17584, "ĠOrtiz": 17585, "ĠPerfect": 17586, "Ġpraying": 17587, "ISS": 17588, "Ġul": 17589, "Ġthrust": 17590, "osc": 17591, "ĠOtherwise": 17592, "Ġobsessed": 17593, "Ġ650": 17594, "ĠWebsite": 17595, "Ġspectators": 17596, "ĠScout": 17597, "ĠBoone": 17598, "ĠDillon": 17599, "Ġabortions": 17600, "lect": 17601, "utz": 17602, "Ġvillagers": 17603, "Ġaccelerating": 17604, "Ġslap": 17605, "Ġvague": 17606, "Ġjurisdictions": 17607, "League": 17608, "ĠUruguay": 17609, "Ġobstacle": 17610, "Ġmanufactures": 17611, "Ġcampaigned": 17612, "ĠAdvance": 17613, "ĠNort": 17614, "emer": 17615, "Ġ1964": 17616, "Ġirre": 17617, "Ġprog": 17618, "ĠFeatured": 17619, "Ġcommute": 17620, "Ġhandset": 17621, "akis": 17622, "ĠArs": 17623, "tail": 17624, "iker": 17625, "Ġcrafted": 17626, "Ġupl": 17627, "ĠMarcos": 17628, "Looking": 17629, "Ġseated": 17630, "ĠBoat": 17631, "Ġreadiness": 17632, "ĠLLP": 17633, "otechnology": 17634, "facebook": 17635, "ĠScouts": 17636, "ĠEar": 17637, "ĠAdv": 17638, "ĠDemocracy": 17639, "NI": 17640, "oci": 17641, "ĠSnapdragon": 17642, "Saturday": 17643, "ĠPra": 17644, "ĠCoastal": 17645, "ĠVoters": 17646, "ĠLeigh": 17647, "ohn": 17648, "orry": 17649, "Ġtechnicians": 17650, "armed": 17651, "Ġshrink": 17652, "Ġspinning": 17653, "agram": 17654, "320": 17655, "liner": 17656, "ĠContest": 17657, "ĠCountries": 17658, "Ġfarewell": 17659, "ĠCW": 17660, "aris": 17661, "Ġstorytelling": 17662, "Ġpasser": 17663, "Ġsailing": 17664, "control": 17665, "Ġdissent": 17666, "ĠRih": 17667, "Ġedit": 17668, "Ġspoilers": 17669, "itched": 17670, "ĠBentley": 17671, "Ġcant": 17672, "mn": 17673, "ĠMacy": 17674, "Ġindefinitely": 17675, "Ġvill": 17676, "Ġmeth": 17677, "ĠEL": 17678, "Ġoptional": 17679, "Ġremark": 17680, "ĠVanessa": 17681, "Ã£": 17682, "Ġmasks": 17683, "ĠProvincial": 17684, "Ġculprit": 17685, "ĠTol": 17686, "Ġsnack": 17687, "ĠInfinity": 17688, "ĠPub": 17689, "Ġbrakes": 17690, "Ġclar": 17691, "Ġinception": 17692, "love": 17693, "Ġwonders": 17694, "Ġforged": 17695, "ĠCEOs": 17696, "Ġspecifications": 17697, "irst": 17698, "ension": 17699, "ĠMarin": 17700, "det": 17701, "Ġordeal": 17702, "ĠFeed": 17703, "December": 17704, "Ġstrokes": 17705, "fect": 17706, "orial": 17707, "Ġshowcasing": 17708, "Ġstack": 17709, "UAL": 17710, "ĠAlexandra": 17711, "Ġpoison": 17712, "ĠFry": 17713, "ĠCars": 17714, "Ġprototype": 17715, "ĠUSDA": 17716, "ĠIF": 17717, "flows": 17718, "Ġtailored": 17719, "ĠGear": 17720, "Ġmyth": 17721, "Ġplatinum": 17722, "seven": 17723, "founded": 17724, "encing": 17725, "ĠTip": 17726, "ĠMald": 17727, "Ġgeopolitical": 17728, "112": 17729, "Ġenqu": 17730, "ĠNR": 17731, "ĠNadu": 17732, "leen": 17733, "ĠTat": 17734, "Ġcolon": 17735, "ĠSize": 17736, "Ġvis": 17737, "Ġbere": 17738, "ĠAnnie": 17739, "ĠWatkins": 17740, "Ġpumping": 17741, "cur": 17742, "ĠBates": 17743, "Ġslug": 17744, "miss": 17745, "Ġforecasting": 17746, "source": 17747, "Ġacknowledges": 17748, "Ġprosecute": 17749, "Ġtestament": 17750, "Ġcum": 17751, "ems": 17752, "Ġsocks": 17753, "ĠSame": 17754, "Ġcompetitiveness": 17755, "Ġdefinitive": 17756, "Ġintensified": 17757, "Ġsatisfying": 17758, "Ġphysics": 17759, "ĠHarden": 17760, "Ġsubsidy": 17761, "Men": 17762, "ĠPaddock": 17763, "Ġworkouts": 17764, "ĠSaw": 17765, "Ġcrisp": 17766, "ĠBezos": 17767, "ĠVote": 17768, "Ġguiding": 17769, "anged": 17770, "Ġstaple": 17771, "ŀ": 17772, "ules": 17773, "ĠAvengers": 17774, "Ġoptim": 17775, "ĠBuffett": 17776, "Ġtimetable": 17777, "oust": 17778, "HE": 17779, "ĠGrab": 17780, "Have": 17781, "cca": 17782, "Ġwaived": 17783, "Ġretaining": 17784, "Ġaber": 17785, "Ġoffline": 17786, "Ġvigil": 17787, "books": 17788, "ĠRein": 17789, "Ġacknowledging": 17790, "ĠDoyle": 17791, "Ġproteins": 17792, "Ġmixing": 17793, "ĠAlcohol": 17794, "ĠJD": 17795, "Ġsyn": 17796, "Ġthieves": 17797, "Ġhomemade": 17798, "Ġfeminist": 17799, "ĠRoosevelt": 17800, "ĠCoal": 17801, "Ġwishing": 17802, "ĠSIGN": 17803, "ĠLad": 17804, "Ġempathy": 17805, "ĠBrooke": 17806, "ĠMash": 17807, "inations": 17808, "''": 17809, "ulators": 17810, "Ġdrastically": 17811, "Ġfloral": 17812, "ĠGuild": 17813, "Ġundercover": 17814, "ĠLaboratory": 17815, "ĠRank": 17816, "Ġrestraining": 17817, "Ġparagraph": 17818, "Ġpersona": 17819, "ĠEmployment": 17820, "ogs": 17821, "ĠGw": 17822, "ĠMedal": 17823, "Ġwildly": 17824, "fare": 17825, "ĠCNBC": 17826, "photo": 17827, "Ġtransforming": 17828, "Ġtermination": 17829, "still": 17830, "INT": 17831, "Ġbal": 17832, "ĠEconom": 17833, "ĠLarson": 17834, "Ġheck": 17835, "Ġquantitative": 17836, "Ġemergence": 17837, "esta": 17838, "Ġknot": 17839, "Ġwhale": 17840, "ĠðŁĺ": 17841, "Ġperimeter": 17842, "Ġempowerment": 17843, "Ġmg": 17844, "Ġrents": 17845, "Ġrefreshing": 17846, "Ġleasing": 17847, "Ġpatents": 17848, "andi": 17849, "Ġfathers": 17850, "Ġunse": 17851, "Ġprocessors": 17852, "Down": 17853, "Ġreversal": 17854, "veh": 17855, "andal": 17856, "ĠKov": 17857, "Blue": 17858, "Ġspecializes": 17859, "Link": 17860, "ĠConsidering": 17861, "ĠEdmund": 17862, "Ġneo": 17863, "agger": 17864, "rg": 17865, "Ġseverity": 17866, "Ġcour": 17867, "RL": 17868, "ĠTeresa": 17869, "Ġgallons": 17870, "Ġacquitted": 17871, "Ġaccompl": 17872, "Ġcracks": 17873, "Ġsciences": 17874, "Club": 17875, "Ġpredicts": 17876, "ĠVu": 17877, "Ġhints": 17878, "ĠZack": 17879, "Ġrefurb": 17880, "Ġdestabil": 17881, "ĠSamar": 17882, "ĠInfo": 17883, "fs": 17884, "Ġratios": 17885, "Ġinherent": 17886, "ĠContinental": 17887, "Ġtreasure": 17888, "Ġcaucus": 17889, "Ġenact": 17890, "orporated": 17891, "ineries": 17892, "Ġtastes": 17893, "main": 17894, "Ġsq": 17895, "ickson": 17896, "corruption": 17897, "ulture": 17898, "ĠGoodman": 17899, "ĠLing": 17900, "ĠSup": 17901, "Ġexposing": 17902, "immers": 17903, "Ġresponds": 17904, "heimer": 17905, "Air": 17906, "ĠFigures": 17907, "Ġlongstanding": 17908, "ĠAnalytics": 17909, "Ġenforced": 17910, "Ġnickname": 17911, "Ġclinch": 17912, "ĠCarpenter": 17913, "ĠPharma": 17914, "Ġconstructive": 17915, "Ġgel": 17916, "ĠSham": 17917, "ĠTOP": 17918, "ĠDerrick": 17919, "Ã¶r": 17920, "birds": 17921, "ĠTong": 17922, "ĠBatman": 17923, "ĠRouhani": 17924, "ĠOlive": 17925, "ĠRiv": 17926, "Ġdessert": 17927, "Ġguides": 17928, "Ġsag": 17929, "Ġchemotherapy": 17930, "Ġslept": 17931, "ĠFranc": 17932, "ĠDunk": 17933, "writers": 17934, "ĠÃĹ": 17935, "Ġ401": 17936, "Ġoutfielder": 17937, "ĠHamburg": 17938, "izu": 17939, "Ġscr": 17940, "Ġcomparisons": 17941, "Ġwhites": 17942, "Ġtraits": 17943, "Ġcollateral": 17944, "LEY": 17945, "ideshow": 17946, "Ġstatutory": 17947, "Ġruin": 17948, "Ġsituated": 17949, "tem": 17950, "Ġinject": 17951, "rage": 17952, "550": 17953, "Ġfactions": 17954, "ĠNaomi": 17955, "cutting": 17956, "Ġcommunicating": 17957, "Ġrailroad": 17958, "Ġsparking": 17959, "Ġrespiratory": 17960, "ĠWebster": 17961, "ĠCarbon": 17962, "Ġundertaking": 17963, "Ġcomposer": 17964, "ĠFigure": 17965, "Ġspecified": 17966, "Video": 17967, "uber": 17968, "Ġsexuality": 17969, "lected": 17970, "ĠBurger": 17971, "ĠCards": 17972, "SR": 17973, "ĠLie": 17974, "Ġrecount": 17975, "Ġexceeding": 17976, "Ġquoting": 17977, "ĠJama": 17978, "ĠVictorian": 17979, "Ġsway": 17980, "ĠGes": 17981, "ĠSI": 17982, "ĠKazakhstan": 17983, "Ġaccusation": 17984, "etr": 17985, "Ah": 17986, "Ġproc": 17987, "Ġlamb": 17988, "ĠMorales": 17989, "ĠLily": 17990, "Ġderail": 17991, "Ġcontributes": 17992, "iddle": 17993, "ĠConcord": 17994, "Ġelectr": 17995, "Ġequip": 17996, "Ġquantum": 17997, "Ġthereafter": 17998, "Ġarrange": 17999, "Ġraided": 18000, "ĠMove": 18001, "ĠSang": 18002, "ĠGaming": 18003, "Ġbiology": 18004, "ĠAmnesty": 18005, "Ġdemise": 18006, "ĠBarton": 18007, "Ġqualifier": 18008, "ANI": 18009, "Ġundersc": 18010, "Ġroyalty": 18011, "ĠINC": 18012, "Ġsne": 18013, "ariat": 18014, "ĠWan": 18015, "Ġcluster": 18016, "quin": 18017, "Ġwhales": 18018, "ĠFear": 18019, "ĠBrew": 18020, "Ġdeport": 18021, "airs": 18022, "Ġcensus": 18023, "OUS": 18024, "Ġrespectful": 18025, "bone": 18026, "Ġwaivers": 18027, "friend": 18028, "Ġsystemic": 18029, "ĠDion": 18030, "James": 18031, "ĠAdmission": 18032, "Ġstigma": 18033, "ĠTIME": 18034, "Ġunderpin": 18035, "ĠWitnesses": 18036, "Ġdigs": 18037, "Ġgenocide": 18038, "Ġstaging": 18039, "rolled": 18040, "Ġspecially": 18041, "oop": 18042, "Ġbaseline": 18043, "ĠRF": 18044, "avis": 18045, "Ġvocals": 18046, "COL": 18047, "LD": 18048, "Ġimpending": 18049, "ĠCaldwell": 18050, "Ġaluminium": 18051, "Ġstra": 18052, "ĠTayyip": 18053, "Ġadmissions": 18054, "falls": 18055, "Ġrealizing": 18056, "oen": 18057, "ĠRV": 18058, "ĠMog": 18059, "Ġadvocating": 18060, "ĠPepper": 18061, "lived": 18062, "ĠWick": 18063, "Facebook": 18064, "ĠSpect": 18065, "Ġshout": 18066, "Ġfractured": 18067, "vet": 18068, "Ġ1966": 18069, "Ġcompensate": 18070, "ĠVolume": 18071, "Ġcategor": 18072, "ĠHuntington": 18073, "Free": 18074, "OUGH": 18075, "local": 18076, "Sch": 18077, "uti": 18078, "Ġburger": 18079, "Ġbush": 18080, "Ġimpacting": 18081, "Ġfrost": 18082, "tti": 18083, "ĠFresno": 18084, "onz": 18085, "shaw": 18086, "ĠLibyan": 18087, "Ġassert": 18088, "ĠLegacy": 18089, "ĠIE": 18090, "ĠKinder": 18091, "ĠHorizon": 18092, "Ġtum": 18093, "Ġsignaled": 18094, "ĠFors": 18095, "Ġspeedy": 18096, "rang": 18097, "ĠFT": 18098, "Ġselecting": 18099, "Ġpale": 18100, "WD": 18101, "Ġprobability": 18102, "OUND": 18103, "istrate": 18104, "Ġsens": 18105, "ocating": 18106, "Ġinterpret": 18107, "Ġpuzzle": 18108, "Ġinland": 18109, "Ġmanipulation": 18110, "Sal": 18111, "Ġfulfilling": 18112, "ĠMcMaster": 18113, "Make": 18114, "jun": 18115, "giving": 18116, "ĠNiagara": 18117, "Ġscholars": 18118, "ALT": 18119, "ĠSteam": 18120, "omin": 18121, "ĠSau": 18122, "ĠDowning": 18123, "Ġgy": 18124, "ĠTit": 18125, "ĠLav": 18126, "ĠPepsi": 18127, "Ġdumping": 18128, "ĠDetect": 18129, "ĠTDs": 18130, "ĠKob": 18131, "ĠSY": 18132, "Ġpioneer": 18133, "Ġ_": 18134, "Ġclarified": 18135, "ĠTests": 18136, "opic": 18137, "ĠMN": 18138, "ĠBowman": 18139, "umin": 18140, "Ġwidow": 18141, "Ġrallying": 18142, "ĠPull": 18143, "Ġprojection": 18144, "Ġescalation": 18145, "Ġlibraries": 18146, "ĠFounder": 18147, "ĠHugo": 18148, "ĠStyle": 18149, "Ġfreelance": 18150, "Ġlisteners": 18151, "Ġdiscovering": 18152, "ĠPlans": 18153, "Ġfranchises": 18154, "ĠPam": 18155, "Ġfarther": 18156, "UI": 18157, "opers": 18158, "103": 18159, "ublished": 18160, "keys": 18161, "aky": 18162, "Ġinnov": 18163, "¦": 18164, "ĠDrum": 18165, "Ġwraps": 18166, "ĠCongressman": 18167, "ĠVenus": 18168, "fake": 18169, "ĠBronx": 18170, "ĠDinner": 18171, "faced": 18172, "Ġbackward": 18173, "inge": 18174, "Ġarsenal": 18175, "ĠAce": 18176, "uden": 18177, "fre": 18178, "Ġspa": 18179, "ĠSaunders": 18180, "ĠMatter": 18181, "ĠSpons": 18182, "Ġconsultations": 18183, "ĠRuss": 18184, "Ġsculpture": 18185, "Ġuncommon": 18186, "Nov": 18187, "pg": 18188, "otherapy": 18189, "Ġgol": 18190, "ĠBlazers": 18191, "Ġadvises": 18192, "ĠRegulatory": 18193, "ĠBoyle": 18194, "Äģ": 18195, "Ġcuisine": 18196, "Ġencouragement": 18197, "yp": 18198, "eny": 18199, "ĠOrchestra": 18200, "ĠChicken": 18201, "Ġ1965": 18202, "ĠPret": 18203, "ĠCooperation": 18204, "ĠDevices": 18205, "ĠRodney": 18206, "ĠHonduras": 18207, "ĠEgg": 18208, "Ġchurn": 18209, "Ġclutch": 18210, "ĠBernstein": 18211, "Ġain": 18212, "Ġformidable": 18213, "ĠFacility": 18214, "Ġpag": 18215, "mons": 18216, "bol": 18217, "Ġliteracy": 18218, "Ġsubmissions": 18219, "ĠHulu": 18220, "ĠConstitutional": 18221, "ĠIsh": 18222, "ĠPaula": 18223, "olve": 18224, "Ġabundance": 18225, "ĠAla": 18226, "ĠEcuador": 18227, "Ġreconstruction": 18228, "Ġcrush": 18229, "reek": 18230, "ĠÂŃ": 18231, "ibo": 18232, "Ġpracticed": 18233, "Ġpac": 18234, "rett": 18235, "Ġpasta": 18236, "Ġresp": 18237, "ĠFlag": 18238, "pal": 18239, "Ġcommenting": 18240, "Ġrecap": 18241, "âĢĶâĢĶ": 18242, "ĠToy": 18243, "ĠMeredith": 18244, "Ġreceipt": 18245, "Ġseparating": 18246, "ĠMap": 18247, "Ġmogul": 18248, "ĠBurlington": 18249, "Ġger": 18250, "Ġcoordinate": 18251, "grad": 18252, "Ġescalated": 18253, "Ġproceeded": 18254, "turned": 18255, "Ġupt": 18256, "hum": 18257, "ĠWere": 18258, "Whether": 18259, "Ġenjoyable": 18260, "energy": 18261, "Ġprohibit": 18262, "Ġhurdle": 18263, "Ġdivorced": 18264, "Ġcommentator": 18265, "GT": 18266, "ATH": 18267, "Ġtravellers": 18268, "Ġpopulated": 18269, "ĠVo": 18270, "ĠRebels": 18271, "Ġspurred": 18272, "Ġideological": 18273, "Ġelephant": 18274, "keyes": 18275, "Pat": 18276, "Ġlinger": 18277, "Ġreps": 18278, "Ġcocktails": 18279, "ĠKristen": 18280, "istically": 18281, "Ġgunmen": 18282, "Ġ1920": 18283, "Ġquart": 18284, "National": 18285, "Ġexceptions": 18286, "kat": 18287, "priced": 18288, "ĠHarold": 18289, "ĠPistons": 18290, "Ġcompounds": 18291, "Ġmouse": 18292, "Ġexhibits": 18293, "ĠBurk": 18294, "Ġclassmates": 18295, "Ġcirculated": 18296, "Ġattributable": 18297, "ĠBaton": 18298, "Ġorganizer": 18299, "Ġdurable": 18300, "Ġsingers": 18301, "ĠOman": 18302, "Ġhydrogen": 18303, "Ġslash": 18304, "Ġaccidental": 18305, "ĠAbrams": 18306, "KS": 18307, "itty": 18308, "Ġrust": 18309, "Ġselections": 18310, "porting": 18311, "ĠEmanuel": 18312, "XX": 18313, "ĠThornton": 18314, "Ġcolumns": 18315, "Ġsentiments": 18316, "fun": 18317, "Ġplight": 18318, "ĠSister": 18319, "ĠMaggie": 18320, "hya": 18321, "Daniel": 18322, "Ġplung": 18323, "orio": 18324, "ĠYorker": 18325, "ĠSaturdays": 18326, "Ġloc": 18327, "aye": 18328, "illon": 18329, "ĠConsulting": 18330, "pled": 18331, "ĠZin": 18332, "ĠFarms": 18333, "ĠGiuliani": 18334, "ĠMIN": 18335, "ĠHanson": 18336, "ĠComplete": 18337, "ourke": 18338, "oche": 18339, "ĠJord": 18340, "Ġprofessors": 18341, "ĠWILL": 18342, "ĠCron": 18343, "Ġdorm": 18344, "Ġcracking": 18345, "tur": 18346, "ORS": 18347, "Ant": 18348, "Ġdeduction": 18349, "ĠSIM": 18350, "igue": 18351, "ĠValent": 18352, "ĠEthereum": 18353, "ĠSunny": 18354, "ĠExtra": 18355, "ivan": 18356, "ĠFo": 18357, "Ġleases": 18358, "ibe": 18359, "Ġ1800": 18360, "Ġslapped": 18361, "emaker": 18362, "Ġfa": 18363, "rien": 18364, "ĠPeriod": 18365, "ĠES": 18366, "ĠBlu": 18367, "Ġpreserving": 18368, "Ġsmarter": 18369, "mans": 18370, "Ġgest": 18371, "zu": 18372, "nu": 18373, "Ġdivest": 18374, "roc": 18375, "ĠFlood": 18376, "Given": 18377, "ĠNorton": 18378, "Ġgranting": 18379, "Ġdealings": 18380, "Ġgeographic": 18381, "esa": 18382, "Ġcub": 18383, "Ġcriticizing": 18384, "ĠCub": 18385, "Ġsurroundings": 18386, "ĠInternal": 18387, "Ġsle": 18388, "Ġcrushing": 18389, "ĠPP": 18390, "izations": 18391, "ĠAbdel": 18392, "Joe": 18393, "ĠVisitors": 18394, "ĠCarly": 18395, "INGTON": 18396, "ĠGC": 18397, "ĠWB": 18398, "Ġgently": 18399, "·": 18400, "though": 18401, "ĠAlto": 18402, "Ġresting": 18403, "ĠPerson": 18404, "ĠTon": 18405, "Ġbore": 18406, "ĠClar": 18407, "Ġmot": 18408, "Ġbathrooms": 18409, "ĠTypically": 18410, "Ġdisconnect": 18411, "Ġtightly": 18412, "ĠHarvest": 18413, "ĠHed": 18414, "ĠGermans": 18415, "atar": 18416, "Ġkeynote": 18417, "Ġimproper": 18418, "fil": 18419, "Ġintens": 18420, "iev": 18421, "Ġmedi": 18422, "Ġtenant": 18423, "Ġfootsteps": 18424, "uli": 18425, "Ġlegalization": 18426, "106": 18427, "ĠLexington": 18428, "folio": 18429, "ĠÂ½": 18430, "ĠRita": 18431, "Ġbattered": 18432, "inka": 18433, "ĠJavaScript": 18434, "ĠMusical": 18435, "ĠTalent": 18436, "Ġlounge": 18437, "Ġintimidation": 18438, "ikh": 18439, "ĠFam": 18440, "Ġtherapeutic": 18441, "Ġbalancing": 18442, "Ġrocky": 18443, "liners": 18444, "ĠPredators": 18445, "Ġregistering": 18446, "Ġdiligence": 18447, "ĠRover": 18448, "ĠDot": 18449, "Ġterminated": 18450, "ĠEdu": 18451, "Ġcharming": 18452, "ĠPLAY": 18453, "ĠFact": 18454, "ĠCi": 18455, ").\"": 18456, "ĠWrestle": 18457, "hun": 18458, "Ġopenings": 18459, "Ġfou": 18460, "Ġ126": 18461, "spe": 18462, "ĠAW": 18463, "Ġbud": 18464, "ĠTemper": 18465, "ĠOrthodox": 18466, "Ġprogressed": 18467, "tre": 18468, "Ġtasting": 18469, "Ġscrutin": 18470, "ĠLima": 18471, "Ġlayout": 18472, "Ġlitter": 18473, "ijk": 18474, "ĠParkinson": 18475, "ĠAnfield": 18476, "Ġdevelopmental": 18477, "Ġheaven": 18478, "ĠWoodward": 18479, "index": 18480, "Ġpistol": 18481, "Ġreson": 18482, "ĠWS": 18483, "Ġemb": 18484, "ĠLap": 18485, "ĠPle": 18486, "lington": 18487, "ĠSit": 18488, "Ġabruptly": 18489, "ĠSenegal": 18490, "ĠYates": 18491, "aceutical": 18492, "ĠJak": 18493, "ĠHastings": 18494, "iste": 18495, "ĠDB": 18496, "ĠAgent": 18497, "Ġpreservation": 18498, "ĠLank": 18499, "ĠSuffolk": 18500, "Ġboo": 18501, "essed": 18502, "Ġempowering": 18503, "enne": 18504, "Ġrecycled": 18505, "Ġstrateg": 18506, "Ġbrake": 18507, "135": 18508, "ĠStef": 18509, "ĠFlake": 18510, "ĠGregg": 18511, "ĠRent": 18512, "Ġinstallment": 18513, "FW": 18514, "ĠCran": 18515, "obo": 18516, "ml": 18517, "ĠJade": 18518, "Ġaccuses": 18519, "ĠNvidia": 18520, "Ġburg": 18521, "High": 18522, "Ġbothered": 18523, "ĠBenn": 18524, "Ġinterrupted": 18525, "Ġtrek": 18526, "Ġserv": 18527, "Ġpatron": 18528, "Ġdictator": 18529, "owa": 18530, "jad": 18531, "ĠTulsa": 18532, "Ġboil": 18533, "Ġdisplaying": 18534, "Ġcinem": 18535, "awaited": 18536, "¸": 18537, "Ġreacts": 18538, "ĠDee": 18539, "ĠGron": 18540, "igation": 18541, "Ġservic": 18542, "capt": 18543, "Ġinsane": 18544, "ĠVeteran": 18545, "umen": 18546, "End": 18547, "ĠCream": 18548, "Ġextremism": 18549, "ĠMalone": 18550, "Col": 18551, "Ġsafeguard": 18552, "Ġtomatoes": 18553, "die": 18554, "Ġchamp": 18555, "zero": 18556, "ĠPRES": 18557, "Ġchoir": 18558, "Ġpediatric": 18559, "Ġprivileged": 18560, "Ġdownstream": 18561, "Business": 18562, "ĠFighting": 18563, "atable": 18564, "Ġsums": 18565, "Ġinsult": 18566, "arten": 18567, "ĠWikiLeaks": 18568, "Ġpads": 18569, "Ġretali": 18570, "ĠHunts": 18571, "Ġindie": 18572, "ĠShields": 18573, "ĠMortgage": 18574, "oses": 18575, "ampton": 18576, "ĠVideos": 18577, "ĠPER": 18578, "itionally": 18579, "ĠKimmel": 18580, "sum": 18581, "trade": 18582, "acity": 18583, "marked": 18584, "ĠAngus": 18585, "Ġtemper": 18586, "Ġseizure": 18587, "Ġfictional": 18588, "utton": 18589, "eva": 18590, "Rs": 18591, "Ġintra": 18592, "ĠRequest": 18593, "ppe": 18594, "ĠeBay": 18595, "ĠUSS": 18596, "Ġ1500": 18597, "Ġpossessing": 18598, "Ġbacon": 18599, "ĠSexual": 18600, "ĠBuff": 18601, "Ġslaughter": 18602, "Ġjur": 18603, "zhou": 18604, "suit": 18605, "ĠCha": 18606, "ĠBuk": 18607, "crime": 18608, "ĠEasy": 18609, "ĠChain": 18610, "aq": 18611, "ĠPall": 18612, "flation": 18613, "225": 18614, "oup": 18615, "109": 18616, "ĠMcKenzie": 18617, "Ġclearer": 18618, "ĠDogs": 18619, "oration": 18620, "Ġsubs": 18621, "Follow": 18622, "ĠShirley": 18623, "Ġadjusting": 18624, "ĠEFF": 18625, "Ġflipped": 18626, "Ġconform": 18627, "ĠLaurent": 18628, "Ġcircular": 18629, "ĠNOR": 18630, "Ġmort": 18631, "Ġtexture": 18632, "avour": 18633, "Ġflex": 18634, "ĠHedge": 18635, "ðŁĺ": 18636, "Ġtrophies": 18637, "ĠINV": 18638, "Ġboast": 18639, "ĠTyr": 18640, "ĠNichols": 18641, "ĠSpa": 18642, "Ġcheered": 18643, "Ġprey": 18644, "reach": 18645, "Ġbreached": 18646, "ĠRegions": 18647, "ĠLyft": 18648, "ĠTul": 18649, "ĠKore": 18650, "Ġendure": 18651, "ĠCover": 18652, "\").": 18653, "ĠSavage": 18654, "Ã¨re": 18655, "reens": 18656, "Ġnic": 18657, "sector": 18658, "Ġweaknesses": 18659, "Ġreboot": 18660, "Ġ210": 18661, "Ġimagery": 18662, "ĠFrem": 18663, "Ġclue": 18664, "ĠLars": 18665, "Ġfaction": 18666, "hetic": 18667, "Ġallied": 18668, "ĠMarvin": 18669, "Ġmethodology": 18670, "ĠTN": 18671, "Ġutter": 18672, "Ġ270": 18673, "ĠVolvo": 18674, "oline": 18675, "ĠACLU": 18676, "Ġindirect": 18677, "Ġminer": 18678, "ĠBale": 18679, "ĠStrange": 18680, "ĠFuller": 18681, "Ġexpelled": 18682, "ĠTropical": 18683, "Ġremotely": 18684, "ĠTIM": 18685, "Ġinnocence": 18686, "Ġconfined": 18687, "Ġfares": 18688, "Ġprevalent": 18689, "Ġdesp": 18690, "House": 18691, "azar": 18692, "Ġgestures": 18693, "ĠCES": 18694, "ĠDM": 18695, "eal": 18696, "ĠÐ": 18697, "Ġburnt": 18698, "Ġframed": 18699, "ĠDani": 18700, "Ġhol": 18701, "ĠCannes": 18702, "ĠHayden": 18703, "Ġwardrobe": 18704, "ĠAssange": 18705, "ĠSamp": 18706, "bay": 18707, "sky": 18708, "ĠHence": 18709, "ĠGrizzlies": 18710, "rates": 18711, "laws": 18712, "ĠMandela": 18713, "ĠHoover": 18714, "rics": 18715, "charged": 18716, "Ġexclude": 18717, "Ġpassive": 18718, "Ġcontinuation": 18719, "Ġblunt": 18720, "Ġvac": 18721, "ĠEmerging": 18722, "rench": 18723, "tv": 18724, "ĠHollow": 18725, "ĠOC": 18726, "Ġadvisors": 18727, "Ġrendered": 18728, "ĠBernardino": 18729, "ĠSupporters": 18730, "ronic": 18731, "Ġchancellor": 18732, "Ġ1963": 18733, "Ġuranium": 18734, "Ġak": 18735, "ĠOptions": 18736, "ermott": 18737, "ĠBerger": 18738, "ibia": 18739, "Ġexplosions": 18740, "Ġimpairment": 18741, "Ġhail": 18742, "Ġalley": 18743, "Ġcruelty": 18744, "ĠClarence": 18745, "Ġvariations": 18746, "Ġrealm": 18747, "Ġrenovations": 18748, "ĠNorwich": 18749, "Ġbelongings": 18750, "Ġmerchants": 18751, "ĠMinisters": 18752, "ĠDodd": 18753, "Ġviewer": 18754, "Ġneutrality": 18755, "quer": 18756, "ĠPrinceton": 18757, "dead": 18758, "arest": 18759, "GET": 18760, "ĠCanadiens": 18761, "ĠIgn": 18762, "clear": 18763, "Mal": 18764, "ĠBridges": 18765, "ĠHayward": 18766, "Ġremarked": 18767, "ingle": 18768, "Ġsob": 18769, "Ġdepart": 18770, "beans": 18771, "Ġpreserved": 18772, "ĠFairfax": 18773, "Ġforgot": 18774, "ĠBeh": 18775, "Rob": 18776, "Ġcooperative": 18777, "ullah": 18778, "Ġmates": 18779, "Ġrang": 18780, "Ġthigh": 18781, "Ġabducted": 18782, "Ġchaired": 18783, "ĠHearts": 18784, "Ġidentifies": 18785, "ĠBuckingham": 18786, "ijn": 18787, "ĠJab": 18788, "Ġclashed": 18789, "feed": 18790, "sites": 18791, "ĠCareer": 18792, "exp": 18793, "ĠBuccaneers": 18794, "scape": 18795, "Ġupdating": 18796, "Ġintentional": 18797, "ĠGuam": 18798, "ĠBreakfast": 18799, "ĠHag": 18800, "Media": 18801, "Ġtapping": 18802, "Ġpics": 18803, "Ġeaten": 18804, "Ġpremise": 18805, "Kim": 18806, "ĠStorage": 18807, "Ġextensively": 18808, "Ġoutrageous": 18809, "ĠSadly": 18810, "Global": 18811, "Â¢": 18812, "leaning": 18813, "CM": 18814, "Ġeasiest": 18815, "ument": 18816, "Ġ122": 18817, "Ġdaunting": 18818, "ISE": 18819, "Ġsunset": 18820, "Ġreset": 18821, "Ġbent": 18822, "Trust": 18823, "ĠCaleb": 18824, "ĠRut": 18825, "ĠBast": 18826, "ETS": 18827, "iencies": 18828, "Ġpu": 18829, "ature": 18830, "Ġrealities": 18831, "omi": 18832, "Ġsoda": 18833, "Ġunveil": 18834, "ĠGoldberg": 18835, "opes": 18836, "Ġuprising": 18837, "ĠMR": 18838, "Ġendorse": 18839, "Ġsail": 18840, "Ġconverting": 18841, "Ġglamorous": 18842, "ĠHollande": 18843, "108": 18844, "isky": 18845, "Ġcushion": 18846, "240": 18847, "Ġadventures": 18848, "Ġantitrust": 18849, "ĠStockholm": 18850, "pace": 18851, "ĠVald": 18852, "ĠTransfer": 18853, "ERT": 18854, "ĠMcInt": 18855, "Ġsurging": 18856, "ogn": 18857, "Ġlauded": 18858, "ĠZam": 18859, "ĠRough": 18860, "TOR": 18861, "Ġwed": 18862, "Ġorigins": 18863, "ĠEld": 18864, "oso": 18865, "Ġsupplying": 18866, "ĠPetty": 18867, "ĠTwe": 18868, "ĠDenise": 18869, "ĠBec": 18870, "Ġbehave": 18871, "Ġ121": 18872, "estone": 18873, "ĠBoulder": 18874, "ĠBlackhawks": 18875, "ĠWyatt": 18876, "Ġfiguring": 18877, "ĠDeborah": 18878, "agi": 18879, "significant": 18880, "Ġasthma": 18881, "Ġmessy": 18882, "mpire": 18883, "Ġax": 18884, "Ġaspiring": 18885, "ĠNH": 18886, "ĠGina": 18887, "heavy": 18888, "ĠVick": 18889, "ÃŃs": 18890, "something": 18891, "Ġbodily": 18892, "Ġunauthorized": 18893, "ĠActually": 18894, "ĠOH": 18895, "Ġmicrophone": 18896, "allah": 18897, "Ġrampant": 18898, "Ġrelocated": 18899, "Ġwidening": 18900, "ĠCait": 18901, "nel": 18902, "ĠBlackBerry": 18903, "Ġprofessionally": 18904, "ĠInterestingly": 18905, "Ġbarbecue": 18906, "Ġresisting": 18907, "ĠNunes": 18908, "disc": 18909, "Ġgroundbreaking": 18910, "orable": 18911, "ĠRegulation": 18912, "Ġborrowed": 18913, "Ġleaking": 18914, "Ġlengths": 18915, "Ġunveiling": 18916, "houses": 18917, "Ġ155": 18918, "ĠBillboard": 18919, "icion": 18920, "Times": 18921, "ĠZoe": 18922, "ĠAbby": 18923, "bus": 18924, "ĠMinutes": 18925, "ributed": 18926, "Ġparap": 18927, "Ġfertil": 18928, "ABC": 18929, "ĠIsle": 18930, "Ġtherapist": 18931, "Ġgubernatorial": 18932, "ĠAust": 18933, "ĠLoan": 18934, "Bo": 18935, "ĠNRL": 18936, "rag": 18937, "Clear": 18938, "Ġrevision": 18939, "Ġflesh": 18940, "BD": 18941, "iji": 18942, "Ġproductions": 18943, "Ġcoconut": 18944, "ĠMcCorm": 18945, "ĠDash": 18946, "Ġgeography": 18947, "hearted": 18948, "Ġarson": 18949, "Ġgoaltender": 18950, "Ġbelly": 18951, "Ġqualifications": 18952, "ĠActiv": 18953, "Ġhooked": 18954, "ĠHungarian": 18955, "Ġprotocols": 18956, "inking": 18957, "Ġfronts": 18958, "ĠKuala": 18959, "ĠToys": 18960, "ĠFitness": 18961, "Ġwarfare": 18962, "Ġoutp": 18963, "ĠQuestions": 18964, "Ġwel": 18965, "ĠShan": 18966, "ĠMorton": 18967, "ĠRomero": 18968, "Ġglance": 18969, "ĠTay": 18970, "Ġsneakers": 18971, "ĠSymphony": 18972, "Ġinspect": 18973, "enna": 18974, "Nobody": 18975, "Ġscrapped": 18976, "ĠDeVos": 18977, "ĠDominican": 18978, "Ġplanets": 18979, "anova": 18980, "Ġnotify": 18981, "Ġincurred": 18982, "Ġunders": 18983, "Ġdetainees": 18984, "ĠMarriott": 18985, "electric": 18986, "ĠKes": 18987, "union": 18988, "ĠWatt": 18989, "ATING": 18990, "Ġslipping": 18991, "Ġraft": 18992, "Ġresisted": 18993, "Ġcred": 18994, "tern": 18995, "Ġflurry": 18996, "Line": 18997, "Ġconsulted": 18998, "Ġanalyzing": 18999, "107": 19000, "ĠWide": 19001, "¶": 19002, "human": 19003, "ĠFEMA": 19004, "Ġsmash": 19005, "Ġcorps": 19006, "Ġbarric": 19007, "Ġcollar": 19008, "ĠTB": 19009, "without": 19010, "ĠCanucks": 19011, "Ġneedle": 19012, "ĠSidney": 19013, "ĠLauderdale": 19014, "Ġglove": 19015, "ilee": 19016, "pic": 19017, "Ġbenef": 19018, "ĠHydro": 19019, "ĠDisc": 19020, "ĠArg": 19021, "Ġtermin": 19022, "Ġsympath": 19023, "Ġpest": 19024, "ĠCoff": 19025, "Ġadvancement": 19026, "social": 19027, "pol": 19028, "ĠEmails": 19029, "Ġstacked": 19030, "ibly": 19031, "ĠAlbion": 19032, "Ġfist": 19033, "hero": 19034, "ĠMarian": 19035, "asia": 19036, "Ġtownship": 19037, "Ġslick": 19038, "Ġmodeling": 19039, "achers": 19040, "ĠArgent": 19041, "ĠSUN": 19042, "arde": 19043, "Ġpinned": 19044, "Ġhitters": 19045, "Ġdare": 19046, "ictions": 19047, "arily": 19048, "Ġsting": 19049, "Ġprimaries": 19050, "appointed": 19051, "Ġformats": 19052, "Ġglitter": 19053, "Ġpatches": 19054, "Ġstrategically": 19055, "Ġaka": 19056, "Ġyielded": 19057, "BY": 19058, "Ġjeopard": 19059, "ĠVand": 19060, "Ġcrowned": 19061, "Ġoccupants": 19062, "Ġtanker": 19063, "ĠVisa": 19064, "Great": 19065, "Ġseasoned": 19066, "ĠAviv": 19067, "Ġfiery": 19068, "Ġderivatives": 19069, "Ġdiverted": 19070, "Ġacqu": 19071, "Ġsandwiches": 19072, "ĠLorenzo": 19073, "Ġpardon": 19074, "ĠBarber": 19075, "ĠAgricultural": 19076, "ĠPhilly": 19077, "Ġregrets": 19078, "ĠMillions": 19079, "ĠFrazier": 19080, "Ġtreasury": 19081, "ĠKenn": 19082, "Ġdestined": 19083, "olved": 19084, "Back": 19085, "leader": 19086, "lyss": 19087, "ĠReyes": 19088, "001": 19089, "bags": 19090, "ĠStandards": 19091, "ĠExcellence": 19092, "ĠMaid": 19093, "ĠAnthem": 19094, "FIELD": 19095, "Ġrevived": 19096, "ĠQuad": 19097, "Ġdistinguished": 19098, "Ġweighted": 19099, "Ġritual": 19100, "Ġinvites": 19101, "wana": 19102, "iture": 19103, "ĠCI": 19104, "ĠMAY": 19105, "Ġunfairly": 19106, "ĠKP": 19107, "ĠMidlands": 19108, "Ġmint": 19109, "uers": 19110, "Ġcatalog": 19111, "arant": 19112, "Ġlosers": 19113, "Ġscheduling": 19114, "esar": 19115, "Ġtransferring": 19116, "Ġbankrupt": 19117, "Ġmethamphetamine": 19118, "ĠEsk": 19119, "ĠTreatment": 19120, "ĠResponse": 19121, "Ġhomework": 19122, "ĠBald": 19123, "Ġembarrassment": 19124, "Ġpoorest": 19125, "ĠPlatinum": 19126, "ĠFac": 19127, "Ġunleashed": 19128, "Ġbrighter": 19129, "002": 19130, "Ġdisl": 19131, "ĠLowry": 19132, "ived": 19133, "ĠDemon": 19134, "ĠNonetheless": 19135, "arro": 19136, "ĠCONT": 19137, "ifted": 19138, "ĠFreder": 19139, "isson": 19140, "Ġrout": 19141, "ARA": 19142, "Ġswinging": 19143, "Oct": 19144, "Ġliable": 19145, "Ġleaning": 19146, "Ġlungs": 19147, "380": 19148, "ĠProcess": 19149, "ĠCov": 19150, "terrorism": 19151, "Ġresistant": 19152, "Ġpumped": 19153, "Ġtripled": 19154, "Semitism": 19155, "ĠMia": 19156, "Ġpenetration": 19157, "ĠLutheran": 19158, "BU": 19159, "odes": 19160, "Ġspanning": 19161, "utch": 19162, "Trans": 19163, "ĠVolunteers": 19164, "Ġpathway": 19165, "Ġinfectious": 19166, "Ġdrastic": 19167, "ĠEngineers": 19168, "Ġprincess": 19169, "acts": 19170, "usting": 19171, "utive": 19172, "achel": 19173, "DO": 19174, "Ġpave": 19175, "ĠHerrera": 19176, "Ġnearing": 19177, "help": 19178, "Ġembarked": 19179, "Ġmodes": 19180, "ĠDriving": 19181, "Ġopting": 19182, "Best": 19183, "Ġbehavioral": 19184, "Ġcables": 19185, "App": 19186, "otion": 19187, "ĠExt": 19188, "ĠSinclair": 19189, "ĠInsp": 19190, "Ġsinking": 19191, "Next": 19192, "ĠLumpur": 19193, "ĠShadow": 19194, "Donald": 19195, "itals": 19196, "Ġmentions": 19197, "floor": 19198, "Ġconsiderations": 19199, "ĠSquad": 19200, "ĠPlate": 19201, "dos": 19202, "Friday": 19203, "Hopefully": 19204, "arre": 19205, "Ġalum": 19206, "\":\"/": 19207, "Ġfet": 19208, "anza": 19209, "Ġdign": 19210, "ĠNguyen": 19211, "ĠRutgers": 19212, "ĠSew": 19213, "Ġfilters": 19214, "ofi": 19215, "Ġunavailable": 19216, "ranking": 19217, "Ġrefining": 19218, "ĠUNC": 19219, "Ġmax": 19220, "yll": 19221, "Ġhandsome": 19222, "Ġutterly": 19223, "See": 19224, "ĠStores": 19225, "Ke": 19226, "ĠAdvoc": 19227, "ordon": 19228, "umbles": 19229, "Ġbugs": 19230, "olar": 19231, "ĠCork": 19232, "Ġtoken": 19233, "Ġauthorization": 19234, "Ġconscience": 19235, "Ġrepl": 19236, "edi": 19237, "owitz": 19238, "iven": 19239, "Ġlieu": 19240, "Ġlifts": 19241, "Lean": 19242, "Ġmagnificent": 19243, "ĠFilms": 19244, "onents": 19245, "Ġ***": 19246, "Green": 19247, "ĠAdvocate": 19248, "ĠArrow": 19249, "Ġblows": 19250, "Ġexploited": 19251, "fly": 19252, "ĠAmar": 19253, "ĠNOTICE": 19254, "Ġsincere": 19255, "found": 19256, "ĠRud": 19257, "Ġcy": 19258, "ĠHeidi": 19259, "Ġempowered": 19260, "Ġweakest": 19261, "ĠKru": 19262, "Credit": 19263, "aunted": 19264, "Ġexotic": 19265, "aning": 19266, "Ġaw": 19267, "ĠMulti": 19268, "Ġanimation": 19269, "850": 19270, "ĠCounter": 19271, "ĠNit": 19272, "alli": 19273, "Ġcapitalize": 19274, "Ġexecuting": 19275, "Ġdescent": 19276, "ovi": 19277, "ĠKimberly": 19278, "headed": 19279, "Ġmentioning": 19280, ")-": 19281, "ĠSpecifically": 19282, "ayette": 19283, "ihad": 19284, "ĠIss": 19285, "Ġdisagreed": 19286, "ĠKum": 19287, "Ġurges": 19288, "Ġpermitting": 19289, "Ġpy": 19290, "isp": 19291, "Ġhygiene": 19292, "Ġmourning": 19293, "Ġcyclists": 19294, "cats": 19295, "FER": 19296, "cycl": 19297, "Ġnewcomers": 19298, "Ġplead": 19299, "Ġmend": 19300, "secret": 19301, "fan": 19302, "Ġtranslates": 19303, "unit": 19304, "ĠTank": 19305, "drive": 19306, "ĠSite": 19307, "Ġacceleration": 19308, "ĠEnrique": 19309, "ĠElaine": 19310, "Ġstaring": 19311, "Ġbackwards": 19312, "Ġot": 19313, "Ġvot": 19314, "ĠHK": 19315, "Ġfian": 19316, "ĠLockheed": 19317, "Ġmanifest": 19318, "ĠZurich": 19319, "pad": 19320, "ĠRav": 19321, "flow": 19322, "Ġmoms": 19323, "ĠSolid": 19324, "ĠReady": 19325, "aughlin": 19326, "Ġreminding": 19327, "ĠCOR": 19328, "Ġoptimal": 19329, "ĠCrisis": 19330, "Ġcholesterol": 19331, "ĠGerard": 19332, "Ġfest": 19333, "Ġsanction": 19334, "Ġdragging": 19335, "inent": 19336, "ĠBravo": 19337, "Ġamend": 19338, "aval": 19339, "Ġpoem": 19340, "Ġinvasive": 19341, "Ġlandsc": 19342, "leigh": 19343, "Ġheadache": 19344, "ĠMuse": 19345, "ĠTurning": 19346, "girl": 19347, "cess": 19348, "Ġfalsely": 19349, "Ġplaintiff": 19350, "Ġheavier": 19351, "Ġrumored": 19352, "Ġeleven": 19353, "ĠConsumers": 19354, "ĠOriginally": 19355, "ĠStatement": 19356, "bors": 19357, "Ġrevoked": 19358, "ĠOmaha": 19359, "Fox": 19360, "ĠKle": 19361, "Ġvault": 19362, "Ġoutdated": 19363, "umes": 19364, "ĠArk": 19365, "Ġapologised": 19366, "Ġrockets": 19367, "ĠMarines": 19368, "Ġcaptures": 19369, "ĠMW": 19370, "ĠWalters": 19371, "ĠFactor": 19372, "Ġensuing": 19373, "ĠSession": 19374, "oons": 19375, "Ġ132": 19376, "gt": 19377, "ĠPoints": 19378, "Ġexhaust": 19379, "ĠOsaka": 19380, "heed": 19381, "Ġhandic": 19382, "amber": 19383, "inging": 19384, "Ġll": 19385, "Ġescorted": 19386, "Ġfloated": 19387, "Ġmerge": 19388, "Ġcompliment": 19389, "ĠVC": 19390, "Ġinsulin": 19391, "ĠDebt": 19392, "Ã§a": 19393, "Ġpens": 19394, "Ġassertion": 19395, "Ġredevelopment": 19396, "moderate": 19397, "Ġleftist": 19398, "ĠBA": 19399, "Ġherd": 19400, "Ġinsecurity": 19401, "liter": 19402, "Ġcommence": 19403, "ĠCaucus": 19404, "Ġnovels": 19405, "ĠChevron": 19406, "Ġerosion": 19407, "ĠNicholson": 19408, "ĠRoof": 19409, "ĠVolunteer": 19410, "Ġcompelled": 19411, "Ġcongratulated": 19412, "ĠPanel": 19413, "Ġov": 19414, "idelity": 19415, "Ġspect": 19416, "Ġbee": 19417, "ĠAssistance": 19418, "Ġterrified": 19419, "iew": 19420, "Ġweekday": 19421, "ĠHiggins": 19422, "special": 19423, "ubs": 19424, "anton": 19425, "Ġbribes": 19426, "Ġneat": 19427, "ĠCliff": 19428, "Ġdisqualified": 19429, "ĠND": 19430, "Ġvers": 19431, "andra": 19432, "Ġgraft": 19433, "value": 19434, "Ġportray": 19435, "Ġdaytime": 19436, "ksh": 19437, "Ġconsist": 19438, "Ġhonesty": 19439, "ĠTimber": 19440, "ĠNich": 19441, "Ġinvented": 19442, "ĠBuch": 19443, "Ġskull": 19444, "Ġtags": 19445, "Ġ124": 19446, "ighth": 19447, "Ġrelaxing": 19448, "Online": 19449, "Ġsanctioned": 19450, "Sport": 19451, "ĠCove": 19452, "Ġcomics": 19453, "MW": 19454, "AMA": 19455, "mother": 19456, "Home": 19457, "ĠCustomer": 19458, "Ġstrides": 19459, "ĠWins": 19460, "Ġrollout": 19461, "ĠWeaver": 19462, "Ġshuttle": 19463, "Ġsteak": 19464, "Ġglorious": 19465, "ĠToll": 19466, "Ġtrustee": 19467, "Ġinstallations": 19468, "ĠOpportunity": 19469, "Ġoper": 19470, "horse": 19471, "Ġaided": 19472, "irus": 19473, "Ġsleek": 19474, "Ġyelled": 19475, "ĠSocialist": 19476, "Ġapplaud": 19477, "ĠWah": 19478, "Ġdevote": 19479, "Ġdh": 19480, "Ġarchitectural": 19481, "ĠMAC": 19482, "centric": 19483, "ĠSense": 19484, "illas": 19485, "ĠArchbishop": 19486, "glass": 19487, "Ġallowance": 19488, "Ġbundle": 19489, "andon": 19490, "eight": 19491, "ĠKare": 19492, "haus": 19493, "ĠAndreas": 19494, "Ġdoll": 19495, "RAM": 19496, "Ġvolunteering": 19497, "ĠRaleigh": 19498, "Ġbees": 19499, "Ġnickel": 19500, "Ġgenerosity": 19501, "Ġhomeowner": 19502, "ĠLieutenant": 19503, "Ġlandfall": 19504, "ĠRenew": 19505, "ĠGiving": 19506, "ĠContribut": 19507, "aret": 19508, "ulf": 19509, "Ġreinforce": 19510, "ĠSalv": 19511, "ĠVenice": 19512, "Ġfreedoms": 19513, "ĠTools": 19514, "Ġ1962": 19515, "ĠWarm": 19516, "majority": 19517, "Ġpleas": 19518, "oding": 19519, "plant": 19520, "Ġtow": 19521, "ĠBlanc": 19522, "ĠPipeline": 19523, "ĠMoor": 19524, "Ġrefrain": 19525, "ĠExplore": 19526, "language": 19527, "cers": 19528, "ĠWT": 19529, "sent": 19530, "ĠNun": 19531, "Ġplastics": 19532, "acas": 19533, "Ġdisruptions": 19534, "Ġdiscomfort": 19535, "enko": 19536, "Ġimprisoned": 19537, "Copyright": 19538, "Ġmyriad": 19539, "Ġparenting": 19540, "Ġspree": 19541, "NBC": 19542, "Ġonion": 19543, "ĠIsraelis": 19544, "ĠRA": 19545, "Ġrelocate": 19546, "113": 19547, "ĠHir": 19548, "ĠDre": 19549, "ĠDry": 19550, "ĠONE": 19551, "ĠAdministrator": 19552, "Ġprints": 19553, "ĠGret": 19554, "Ġundergraduate": 19555, "ĠLif": 19556, "avers": 19557, "ĠCarney": 19558, "Ġapex": 19559, "Ġlenses": 19560, "Ġliberals": 19561, "gb": 19562, "ĠWhereas": 19563, "Ġcountryside": 19564, "amine": 19565, "ĠTerminal": 19566, "Ġintr": 19567, "ĠTrey": 19568, "ALS": 19569, "Ġcontinental": 19570, "Ġselfies": 19571, "FILE": 19572, "ĠUnity": 19573, "Ġauthoritarian": 19574, "Ġoriginated": 19575, "ĠExcept": 19576, "yna": 19577, "Ġmonet": 19578, "Ġundermining": 19579, "ĠGS": 19580, "pi": 19581, "iq": 19582, "Ġslides": 19583, "ĠSummary": 19584, "Ġpains": 19585, "cluding": 19586, "Ġequation": 19587, "locked": 19588, "Ġfraternity": 19589, "Ġwithstand": 19590, "Ġdevastation": 19591, "Ġdemo": 19592, "late": 19593, "Ġpunches": 19594, "Ġgeared": 19595, "nen": 19596, "ĠBowie": 19597, "attle": 19598, "Ġpolitic": 19599, "ĠGle": 19600, "mented": 19601, "ĠCoordinator": 19602, "Ġupwards": 19603, "ĠMega": 19604, "angled": 19605, "Ġengineered": 19606, "Ġluggage": 19607, "ĠWen": 19608, "ĠSergeant": 19609, "Ġkindergarten": 19610, "ĠPortsmouth": 19611, "uddin": 19612, "ket": 19613, "oba": 19614, "Ġoscill": 19615, "esse": 19616, "ĠOlson": 19617, "ĠBorough": 19618, "Ġsupplements": 19619, "ĠEvening": 19620, "ANE": 19621, "Ġlava": 19622, "Ġgearing": 19623, "setting": 19624, "urgical": 19625, "asty": 19626, "ĠDaytona": 19627, "Ġbrewery": 19628, "Ġpledges": 19629, "rounder": 19630, "ulous": 19631, "ĠHancock": 19632, "rex": 19633, "Ġram": 19634, "Ġproceeding": 19635, "ĠMurdoch": 19636, "Ġdowngrade": 19637, "Ġstatues": 19638, "Ġdebated": 19639, "ĠSleep": 19640, "Ġ144": 19641, "ĠRuby": 19642, "ĠFi": 19643, "123": 19644, "ĠArabic": 19645, "Ġlasts": 19646, "ĠIvy": 19647, "ĠWid": 19648, "rown": 19649, "stick": 19650, "?'\"": 19651, "ĠSTEM": 19652, "Ġsensible": 19653, "htar": 19654, "Ġharbor": 19655, "Ġcra": 19656, "ĠAlbum": 19657, "ĠCarnival": 19658, "Ġimplies": 19659, "agement": 19660, "ĠInitially": 19661, "Ġchooses": 19662, "Jeff": 19663, "ĠHig": 19664, "Ġtam": 19665, "Ġlump": 19666, "ucks": 19667, "Ġrepatri": 19668, "ĠMercy": 19669, "zza": 19670, "Ġ365": 19671, "ĠRicardo": 19672, "ogram": 19673, "Ġundergone": 19674, "system": 19675, "Ġtel": 19676, "ĠKee": 19677, "ully": 19678, "istas": 19679, "Ġgrains": 19680, "ĠTomorrow": 19681, "ĠRC": 19682, "ĠTurk": 19683, "Ġfreshmen": 19684, "ĠAway": 19685, "ĠSach": 19686, "ĠUltimate": 19687, "Ġoffensively": 19688, "ismo": 19689, "Ġteaser": 19690, "ĠJud": 19691, "Ġlegitimacy": 19692, "opt": 19693, "ĠCobb": 19694, "Ġrejecting": 19695, "ĠSolo": 19696, "ĠArcher": 19697, "Ġsoutheastern": 19698, "ĠPlain": 19699, "ĠLoss": 19700, "Ġminerals": 19701, "ĠMari": 19702, "Ġscrambling": 19703, "ĠPeak": 19704, "Ġhavoc": 19705, "rings": 19706, "Ġunofficial": 19707, "ĠHaj": 19708, "director": 19709, "ĠCanal": 19710, "ĠNSA": 19711, "ĠEaton": 19712, "ĠPART": 19713, "ĠCommissioners": 19714, "Ġwellbeing": 19715, "resa": 19716, "Ġunderstandable": 19717, "dates": 19718, "ĠSorry": 19719, "Ġastonishing": 19720, "Ġrevise": 19721, "ĠEc": 19722, "ĠLack": 19723, "endi": 19724, "endale": 19725, "also": 19726, "Ġcolder": 19727, "Ġheel": 19728, "Ġcellular": 19729, "Conn": 19730, "ĠThur": 19731, "Ġmassage": 19732, "olla": 19733, "clus": 19734, "Ġtoilets": 19735, "ĠCelebr": 19736, "Ġtackled": 19737, "Ġchorus": 19738, "ETA": 19739, "anca": 19740, "ĠOLED": 19741, "Ġpunk": 19742, "ĠBrain": 19743, "ĠNuggets": 19744, "Ġseamless": 19745, "make": 19746, "atted": 19747, "ĠRog": 19748, "ĠPatch": 19749, "Ġruined": 19750, "Ins": 19751, "Ġconsolidate": 19752, "Ġgospel": 19753, "ĠCaption": 19754, "Ġoverweight": 19755, "Ġscreened": 19756, "ĠKraft": 19757, "ĠBain": 19758, "breaker": 19759, "ĠFeinstein": 19760, "ĠDoc": 19761, "Ġdeepest": 19762, "ĠOL": 19763, "Ġtunes": 19764, "Ġrightly": 19765, "ĠLanc": 19766, "ĠBrotherhood": 19767, "Ġpoultry": 19768, "ĠPure": 19769, "Ġstimulate": 19770, "Ġdiscourse": 19771, "ĠStark": 19772, "Ġmuseums": 19773, "ention": 19774, "Ġtaxation": 19775, "ĠAkron": 19776, "ayer": 19777, "ĠKirby": 19778, "farm": 19779, "oser": 19780, "Ġcommend": 19781, "Ġunarmed": 19782, "ensions": 19783, "Ġsuperst": 19784, "Ġoceans": 19785, "Ġmisuse": 19786, "LO": 19787, "ĠByrne": 19788, "ĠMaritime": 19789, "Ġdense": 19790, "Ġexcuses": 19791, "Ġsuppose": 19792, "ĠMarks": 19793, "Ġrainy": 19794, "Ġreplicate": 19795, "Ġboutique": 19796, "ĠRenaissance": 19797, "jas": 19798, "icted": 19799, "Ġreferenced": 19800, "ĠTir": 19801, "ĠHatch": 19802, "ĠCry": 19803, "ĠPayPal": 19804, "Ġfulfil": 19805, "ĠHawaiian": 19806, "come": 19807, "ĠThirty": 19808, "Ġ260": 19809, "ĠYak": 19810, "Ġangles": 19811, "Ġlandlord": 19812, "Ġlavish": 19813, "Women": 19814, "ĠNT": 19815, "Ġreinforced": 19816, "Ġprevail": 19817, "ĠCommunities": 19818, "Ġfootwear": 19819, "Ġassurances": 19820, "Ġlb": 19821, "Ġairing": 19822, "Ġresorts": 19823, "ĠFiji": 19824, "ĠShay": 19825, "Ġprevailing": 19826, "many": 19827, "Ġimpe": 19828, "ĠDul": 19829, "Ġsymbols": 19830, "zb": 19831, "ĠCere": 19832, "Ġapplauded": 19833, "Ġsoundtrack": 19834, "Ġdrunken": 19835, "ĠEuropeans": 19836, "Ġherds": 19837, "moving": 19838, "WR": 19839, "ĠHindi": 19840, "Ġwaking": 19841, "Jo": 19842, "Andrew": 19843, "rosse": 19844, "ĠLegislative": 19845, "Ġdisgrace": 19846, "Nothing": 19847, "ĠBulgaria": 19848, "Ġhumidity": 19849, "Ġtranslation": 19850, "Ġmeasurements": 19851, "Ġvying": 19852, "ĠBrid": 19853, "Max": 19854, "Ġdir": 19855, "unci": 19856, "Ġdefines": 19857, "Ġperfection": 19858, "ancers": 19859, "Matt": 19860, "ĠShinzo": 19861, "ĠPresidents": 19862, "Ġginger": 19863, "onna": 19864, "existing": 19865, "rika": 19866, "enced": 19867, "ĠBray": 19868, "Ġgall": 19869, "Ġdisrespect": 19870, "ĠCumber": 19871, "Ġcontestant": 19872, "ucky": 19873, "anticipated": 19874, "abled": 19875, "LLOW": 19876, "Bel": 19877, "ĠKear": 19878, "Ġstoryline": 19879, "Ġrigs": 19880, "ĠScots": 19881, "ĠChap": 19882, "ĠThankfully": 19883, "Ġcommunist": 19884, "ĠAdviser": 19885, "Ġregist": 19886, "Ġannoying": 19887, "ĠDVD": 19888, "Ġethic": 19889, "ĠFilipino": 19890, "ĠAdidas": 19891, "Ġbilling": 19892, "Ġalleviate": 19893, "Ġsmoked": 19894, "Ġhazard": 19895, "EV": 19896, "Ag": 19897, "baum": 19898, "Ġdoses": 19899, "Ġoutcry": 19900, "Ġinclined": 19901, "Ġpsychologist": 19902, "itzer": 19903, "January": 19904, "Ġmornings": 19905, "aught": 19906, "Ġsurreal": 19907, "ĠCannon": 19908, "avy": 19909, "ĠCris": 19910, "cf": 19911, "Ġinterpreted": 19912, "Ġpersecution": 19913, "vation": 19914, "Ġupfront": 19915, "ĠWaste": 19916, "Ġmills": 19917, "Ġbombings": 19918, "ĠHeaven": 19919, "ĠFlat": 19920, "Ġboxer": 19921, "Ġavenues": 19922, "Invest": 19923, "ĠZika": 19924, "Ġbackstage": 19925, "idas": 19926, "eston": 19927, "ead": 19928, "Ġbishops": 19929, "Ġrender": 19930, "Ġfootballer": 19931, "Ġspilled": 19932, "Only": 19933, "Ġsaddened": 19934, "ĠAbove": 19935, "inator": 19936, "tro": 19937, "onen": 19938, "ĠAMC": 19939, "Ġstringent": 19940, "Ġfooting": 19941, "ĠGhost": 19942, "Ġtexting": 19943, "ĠCPI": 19944, "ĠUW": 19945, "Ġaccol": 19946, "iries": 19947, "ĠFlex": 19948, "ĠCarolyn": 19949, "Andre": 19950, "Ġsiege": 19951, "Muslim": 19952, "Ġautomobile": 19953, "reci": 19954, "Ġdean": 19955, "atre": 19956, "Ġwax": 19957, "Ġwo": 19958, "ĠDuffy": 19959, "Ġfiance": 19960, "Ġfib": 19961, "Ġeagle": 19962, "ĠCatal": 19963, "Ġinfants": 19964, "Ġsubmitting": 19965, "Ġdownhill": 19966, "Ġstaffer": 19967, "ĠLights": 19968, "Ġeater": 19969, "ĠCaliforn": 19970, "Ġsupervisors": 19971, "ĠPy": 19972, "Ġcondemnation": 19973, "Ġsci": 19974, "Ġhated": 19975, "Ġtil": 19976, "ĠLavrov": 19977, "Ġsab": 19978, "Ġmotors": 19979, "Ġlogging": 19980, "ĠOwn": 19981, "Ġpi": 19982, "Ġrepeating": 19983, "ĠDOJ": 19984, "enary": 19985, "ĠChow": 19986, "fat": 19987, "Ġbalcony": 19988, "orie": 19989, "NING": 19990, "ĠUnified": 19991, "Neil": 19992, "Bill": 19993, "ĠSims": 19994, "uten": 19995, "LV": 19996, "ĠEMS": 19997, "Ġsip": 19998, "Ġreplaces": 19999, "ichi": 20000, "ĠFig": 20001, "ĠCharity": 20002, "Ġpeek": 20003, "Ġrack": 20004, "Ġcousins": 20005, "Ġresolving": 20006, "Ġthrone": 20007, "ĠEngine": 20008, "ĠChak": 20009, "Ġlamented": 20010, "Ġwipe": 20011, "Ġnutrients": 20012, "ĠChat": 20013, "AMP": 20014, "ĠOprah": 20015, "uming": 20016, "serving": 20017, "Ġfir": 20018, "Ġlandlords": 20019, "neck": 20020, "Ġupload": 20021, "Ġunspecified": 20022, "Ġicy": 20023, "´": 20024, "Ġze": 20025, "Ġprohibits": 20026, "ĠFI": 20027, "Res": 20028, "ĠEff": 20029, "hell": 20030, "umbo": 20031, "Ġreceipts": 20032, "Ġoperatives": 20033, "stant": 20034, "Ġwives": 20035, "ĠCinema": 20036, "Ġnegligence": 20037, "Ġgases": 20038, "ĠLau": 20039, "Ġbrew": 20040, "August": 20041, "never": 20042, "Ġpenned": 20043, "Ġincomplete": 20044, "ĠZh": 20045, "esi": 20046, "Ġranged": 20047, "apolis": 20048, "Ġwithdrawing": 20049, "ĠLevi": 20050, "ĠLevy": 20051, "ĠDaly": 20052, "Ġdelaying": 20053, "ĠMSNBC": 20054, "ĠCyrus": 20055, "ĠNutrition": 20056, "NN": 20057, "Ġwinding": 20058, "Ġglow": 20059, "ĠMY": 20060, "Ġgoodwill": 20061, "ĠMON": 20062, "Ġslots": 20063, "ĠNina": 20064, "ĠFIR": 20065, "ĠLTE": 20066, "ĠInnov": 20067, "dev": 20068, "ctic": 20069, "Ġanalyses": 20070, "ĠBangalore": 20071, "Ġtales": 20072, "Ġovercame": 20073, "ĠThurs": 20074, "Ġcherry": 20075, "ĠNou": 20076, "ĠFlowers": 20077, "1000": 20078, "updated": 20079, "rieve": 20080, "ĠBeautiful": 20081, "iak": 20082, "Ġplayback": 20083, "Ġheadset": 20084, "Ġashamed": 20085, "Min": 20086, "Ġadm": 20087, "ĠLucky": 20088, "ĠTucson": 20089, "Ġentirety": 20090, "ranging": 20091, "ĠVance": 20092, "kered": 20093, "image": 20094, "ĠGord": 20095, "War": 20096, "Ġsimilarities": 20097, "dig": 20098, "ĠJude": 20099, "Ġlonely": 20100, "hra": 20101, "ĠStaples": 20102, "ĠACA": 20103, "Ġmeasurement": 20104, "Ġcooper": 20105, "ATER": 20106, "ĠMeng": 20107, "Ġbarring": 20108, "190": 20109, "ĠBatt": 20110, "Ġreproductive": 20111, "ĠRowe": 20112, "Ġsubsid": 20113, "Ġslogans": 20114, "ugar": 20115, "ĠKeller": 20116, "ingham": 20117, "fuel": 20118, "Ġhid": 20119, "afe": 20120, "Ġindul": 20121, "cash": 20122, "Ġstressing": 20123, "ĠMIT": 20124, "Ġtrump": 20125, "ancer": 20126, "ĠPes": 20127, "ĠMint": 20128, "Ġcrossover": 20129, "ĠWeiss": 20130, "ĠElvis": 20131, "ĠPermanent": 20132, "ĠKhalid": 20133, "Ġunjust": 20134, "Ġexceptionally": 20135, "Ġfut": 20136, "Ġavid": 20137, "ĠEthics": 20138, "Ġutilized": 20139, "Ġfeasibility": 20140, "Ġcatering": 20141, "Press": 20142, "wayne": 20143, "October": 20144, "Ġfavors": 20145, "Ġobsession": 20146, "Ġmelt": 20147, "Ġmug": 20148, "ĠMK": 20149, "Ġapples": 20150, "Ġvine": 20151, "cliffe": 20152, "Ġgrat": 20153, "Ġspells": 20154, "ounced": 20155, "Ġdecree": 20156, "issy": 20157, "Team": 20158, "Ġdeploying": 20159, "Feb": 20160, "Ġmiserable": 20161, "Ġwat": 20162, "ĠBust": 20163, "ĠNorris": 20164, "ĠTimberwolves": 20165, "Ġangered": 20166, "ĠArn": 20167, "oft": 20168, "rome": 20169, "Ġadvertisements": 20170, "onal": 20171, "Ġnun": 20172, "Ġtorque": 20173, "Ġslave": 20174, "Ġnonsense": 20175, "Ġcoy": 20176, "Ġcites": 20177, "Game": 20178, "Ġarchitects": 20179, "playing": 20180, "Ġgener": 20181, "Ġsocio": 20182, "Ġmeditation": 20183, "Ġforgive": 20184, "Ġsmiled": 20185, "%),": 20186, "Ġpers": 20187, "ĠSoph": 20188, "Ġoccupy": 20189, "atton": 20190, "Ġwitnessing": 20191, "Ġapologise": 20192, "Ġpredecessors": 20193, "ĠCassidy": 20194, "Ġtallied": 20195, "NER": 20196, "Ġtract": 20197, "ĠHolder": 20198, "ĠPav": 20199, "Ġjackets": 20200, "Mel": 20201, "raud": 20202, "Ġexercising": 20203, "ĠChung": 20204, "ĠAmin": 20205, "athi": 20206, "ĠMem": 20207, "Ġracked": 20208, "Ġcarved": 20209, "ĠMickey": 20210, "ĠLafayette": 20211, "Ġgrill": 20212, "ĠINFORMATION": 20213, "usc": 20214, "ĠPromotion": 20215, "yson": 20216, "istry": 20217, "Ġfulfilled": 20218, "Ġrestraint": 20219, "Ġpopping": 20220, "ĠSlater": 20221, "Ġmercy": 20222, "aden": 20223, "Ġsubmarine": 20224, "ĠBowling": 20225, "dogs": 20226, "ĠSwe": 20227, "Ġnoticeable": 20228, "Ġbis": 20229, "ĠPremiership": 20230, "Ġspat": 20231, "ĠTow": 20232, "ĠWand": 20233, "Ġmechanics": 20234, "while": 20235, "ĠBenson": 20236, "Ġmolecules": 20237, "Ġcrosses": 20238, "Ġrecalling": 20239, "ĠCertainly": 20240, "HAM": 20241, "Ġsever": 20242, "ĠRudy": 20243, "ĠDUI": 20244, "OLD": 20245, "ĠTobacco": 20246, "Ġsubdued": 20247, "Ġquota": 20248, "TF": 20249, "Ġflats": 20250, "Ġemphasize": 20251, "Ġbelts": 20252, "ĠOpinion": 20253, "Ġpiled": 20254, "ĠSpark": 20255, "ĠElias": 20256, "Ġclassification": 20257, "ĠHands": 20258, "ĠCV": 20259, "Ġtoast": 20260, "Ġcandle": 20261, "atching": 20262, "short": 20263, "ĠDup": 20264, "Ġult": 20265, "bats": 20266, "Ġmarketers": 20267, "ĠAvery": 20268, "ĠColbert": 20269, "ĠIk": 20270, "ĠVac": 20271, "ĠJackets": 20272, "Ġmerits": 20273, "eli": 20274, "PORT": 20275, "Ġelevator": 20276, "irming": 20277, "effective": 20278, "Ġgroceries": 20279, "Ġhi": 20280, "ĠINTER": 20281, "ĠSAP": 20282, "ĠNYPD": 20283, "ĠKY": 20284, "Ġangel": 20285, "Ġspectacle": 20286, "rÃ©": 20287, "ĠRoche": 20288, "Ġinsects": 20289, "Ġcommenced": 20290, "ĠFoley": 20291, "Ġdarker": 20292, "ĠUg": 20293, "ĠMostly": 20294, "Ġtermed": 20295, "uci": 20296, "ĠExec": 20297, "ĠBrittany": 20298, "Ġharmony": 20299, "Ġadvocated": 20300, "Ġparcel": 20301, "ĠHots": 20302, "Ġmonarch": 20303, "ĠSiri": 20304, "odge": 20305, "ĠPag": 20306, "Ġprogressing": 20307, "grounds": 20308, "Ġonstage": 20309, "Ġwarmth": 20310, "ĠWon": 20311, "Ġviolates": 20312, "ĠSaudis": 20313, "Ġbumper": 20314, "Ġpatrols": 20315, "ĠBarron": 20316, "Ġindoors": 20317, "Ġtar": 20318, "Each": 20319, "Val": 20320, "Ġapplicant": 20321, "ĠCater": 20322, "Ġclassics": 20323, "ĠThreat": 20324, "Ġwrapping": 20325, "ĠIdlib": 20326, "anking": 20327, "Did": 20328, "adia": 20329, "ĠRig": 20330, "ĠBram": 20331, "ĠLaurie": 20332, "ĠHair": 20333, "ĠCannabis": 20334, "Ġdaylight": 20335, "ĠNorm": 20336, "ĠRip": 20337, "sin": 20338, "unta": 20339, "Pass": 20340, "ĠAcad": 20341, "ĠCummings": 20342, "Ġtheirs": 20343, "ĠDistribution": 20344, "especially": 20345, "Ġgrilled": 20346, "Ġaffiliates": 20347, "ĠVander": 20348, "ĠCath": 20349, "ĠProductions": 20350, "ĠTrek": 20351, "230": 20352, "Ġcasinos": 20353, "ĠCain": 20354, "atu": 20355, "idget": 20356, "ĠWinds": 20357, "Ġunanswered": 20358, "Ġintercept": 20359, "ĠMarty": 20360, "Ġrefin": 20361, "Ġlieutenant": 20362, "cas": 20363, "Chief": 20364, "average": 20365, "ilot": 20366, "Ġscrimmage": 20367, "ĠMud": 20368, "speaking": 20369, "ĠFranken": 20370, "ĠTories": 20371, "Ġabstract": 20372, "awar": 20373, "ĠTerms": 20374, "dal": 20375, "ĠFur": 20376, "Ġhumour": 20377, "rh": 20378, "Ġsitu": 20379, "aed": 20380, "ĠFIN": 20381, "Ġtranscripts": 20382, "approved": 20383, "ĠParsons": 20384, "Ġpigs": 20385, "Ġrepayment": 20386, "ĠARM": 20387, "ĠElliot": 20388, "ĠLevine": 20389, "Ġtagged": 20390, "pun": 20391, "ĠDwight": 20392, "Ġconfiguration": 20393, "sis": 20394, "ĠAdult": 20395, "Ġearthquakes": 20396, "Ġcreature": 20397, "ĠMRI": 20398, "Ġmach": 20399, "Ġprescriptions": 20400, "cover": 20401, "Ġministries": 20402, "Ġinaccurate": 20403, "ĠLabs": 20404, "ĠMGM": 20405, "Ġtomato": 20406, "Ġeng": 20407, "Ġopposes": 20408, "owan": 20409, "Ġmapping": 20410, "Ġconsum": 20411, "online": 20412, "eters": 20413, "code": 20414, "Aug": 20415, "Point": 20416, "branded": 20417, "pling": 20418, "ĠCalder": 20419, "Oper": 20420, "ĠMiddles": 20421, "Ġchampagne": 20422, "ĠTues": 20423, "Ġsampling": 20424, "Ġenergetic": 20425, "rano": 20426, "ĠStyles": 20427, "Ġneglected": 20428, "ĠDamon": 20429, "Ġendanger": 20430, "Ġsouthwestern": 20431, "ĠATM": 20432, "ĠDuck": 20433, "engers": 20434, "Ġdan": 20435, "yth": 20436, "Ġbou": 20437, "ĠDecl": 20438, "Gold": 20439, "Ġprojecting": 20440, "Google": 20441, "ĠHussein": 20442, "Ġaccomplishment": 20443, "itarian": 20444, "Ġgossip": 20445, "ĠRai": 20446, "ril": 20447, "ĠSke": 20448, "Ġpsychiatric": 20449, "ĠMacBook": 20450, "ĠAdobe": 20451, "ĠHodg": 20452, "Ġaccompany": 20453, "Ġadvertised": 20454, "Ġreminiscent": 20455, "Ġgeographical": 20456, "Ġconvertible": 20457, "IK": 20458, "CTV": 20459, "Ġcommunal": 20460, "Ġchim": 20461, "Ġselfish": 20462, "Ġdrilled": 20463, "Ġtortured": 20464, "Ġblacks": 20465, "noon": 20466, "Ġmanifesto": 20467, "ĠRichie": 20468, "acco": 20469, "Im": 20470, "Ġdebit": 20471, "ĠSNP": 20472, "perfect": 20473, "gard": 20474, "ĠRatio": 20475, "Ġstubborn": 20476, "Ġaccumulation": 20477, "Ġcongregation": 20478, "Ġkissing": 20479, "Ġkillers": 20480, "ĠAbbey": 20481, "von": 20482, "ĠFuj": 20483, "ĠIsabel": 20484, "NB": 20485, "ĠNish": 20486, "ĠJulius": 20487, "ĠZimmer": 20488, "Ġuncover": 20489, "dar": 20490, "isle": 20491, "ĠCompar": 20492, "Ġcounselor": 20493, "ĠSok": 20494, "ĠCumm": 20495, "ĠHip": 20496, "Ġurgently": 20497, "Ġrentals": 20498, "Ġapproving": 20499, "Ġirrigation": 20500, "Ġprostate": 20501, "ĠJudicial": 20502, "ĠSubmit": 20503, "ĠTanner": 20504, "attack": 20505, "emb": 20506, "Ġreclaim": 20507, "Ġec": 20508, "Ġbrutality": 20509, "Ġcommanding": 20510, "Ġreasoning": 20511, "Roy": 20512, "ĠElect": 20513, "ĠMobil": 20514, "anding": 20515, "Ġmirrors": 20516, "Israel": 20517, "Ġpavement": 20518, "Ġoverdue": 20519, "ĠMd": 20520, "street": 20521, "Ġthrill": 20522, "pora": 20523, "azon": 20524, "Ġbrewing": 20525, "enge": 20526, "ĠDisaster": 20527, "Ġbuilder": 20528, "ods": 20529, "utsch": 20530, "Ġterminals": 20531, "ĠBaird": 20532, "enburg": 20533, "Ġhast": 20534, "Ġbrass": 20535, "Ġparental": 20536, "enture": 20537, "ĠConduct": 20538, "Ġexpands": 20539, "luck": 20540, "mur": 20541, "ĠBj": 20542, "Ġadministrations": 20543, "ĠOlivier": 20544, "oux": 20545, "Ġnarrowed": 20546, "winner": 20547, "Ġmakeshift": 20548, "ĠVAT": 20549, "ĠJavier": 20550, "-,": 20551, "Ġsystematic": 20552, "Ġenforcing": 20553, "emin": 20554, "ĠAudio": 20555, "United": 20556, "gener": 20557, "ĠKara": 20558, "ivas": 20559, "ĠPretty": 20560, "ĠLob": 20561, "Ġpetitions": 20562, "ĠMercer": 20563, "ampa": 20564, "product": 20565, "Ġdistributing": 20566, "Ġtunnels": 20567, "Ġcondo": 20568, "ĠRSS": 20569, "ĠCarlo": 20570, "Ġpumpkin": 20571, "Ġsto": 20572, "Ġassumes": 20573, "oway": 20574, "hiba": 20575, "lection": 20576, "Ġgam": 20577, "ĠAires": 20578, "Ġtransmitted": 20579, "Ġtrousers": 20580, "Ġcheers": 20581, "ĠJensen": 20582, "Ġemer": 20583, "Ġsimpler": 20584, "Ġcolored": 20585, "ĠSustainable": 20586, "Ġinstruct": 20587, "Ġpoles": 20588, "Ġsupervised": 20589, "Ġinteg": 20590, "ĠMoreno": 20591, "boarding": 20592, "igrant": 20593, "ĠYoga": 20594, "Ġenvironmentally": 20595, "Ġsacrifices": 20596, "Ġshores": 20597, "Ġ127": 20598, "Ġestranged": 20599, "Ġintoxicated": 20600, "Ġemergencies": 20601, "ĠKosovo": 20602, "yang": 20603, "Ġfastball": 20604, "Ġpackaged": 20605, "LAN": 20606, "Ġhurry": 20607, "ĠManny": 20608, "Ġporch": 20609, "Ġcuriosity": 20610, "ĠKend": 20611, "thouse": 20612, "ĠTou": 20613, "mun": 20614, "Ġwaving": 20615, "Ġpasswords": 20616, "ĠSwan": 20617, "Ġprefers": 20618, "ĠCorrections": 20619, "aic": 20620, "Ġejected": 20621, "Ġdossier": 20622, "ĠChal": 20623, "Ġfacto": 20624, "Ġspine": 20625, "leck": 20626, "Ġrestriction": 20627, "Ġdisagreement": 20628, "grown": 20629, "ĠEdgar": 20630, "Ġquantities": 20631, "ĠRapid": 20632, "Ġpals": 20633, "Ġspared": 20634, "Ġremarkably": 20635, "ructure": 20636, "Ġbackers": 20637, "ĠGoals": 20638, "cles": 20639, "rolling": 20640, "ĠBlasio": 20641, "Ġorchestra": 20642, "ologies": 20643, "ĠRise": 20644, "Power": 20645, "Ġuptick": 20646, "atha": 20647, "ĠMob": 20648, "Ġshotgun": 20649, "downs": 20650, "ĠBorg": 20651, "Ġmorale": 20652, "Call": 20653, "wave": 20654, "ĠDuc": 20655, "Ġunwilling": 20656, "oad": 20657, "Ġbusinessmen": 20658, "Ġrefriger": 20659, "Ġgamers": 20660, "Ġcele": 20661, "Ġprecip": 20662, "Ġrenegoti": 20663, "OY": 20664, "ĠPharm": 20665, "Ġresponsive": 20666, "Ġservant": 20667, "eye": 20668, "Ġraping": 20669, "vas": 20670, "Ġgroin": 20671, "ĠMelvin": 20672, "ĠKurds": 20673, "Ġstricter": 20674, "ĠMum": 20675, "ients": 20676, "Ġstandalone": 20677, "Ġforums": 20678, "Ġcommemorate": 20679, "Far": 20680, "ĠTelegram": 20681, "Ġscreenings": 20682, "ĠLeonardo": 20683, "ighton": 20684, "ĠDOWN": 20685, "Ġmodule": 20686, "Ġremedy": 20687, "Ġ280": 20688, "Su": 20689, "ĠBecker": 20690, "ĠGast": 20691, "prem": 20692, "ĠInto": 20693, "oyle": 20694, "114": 20695, "Ġadhere": 20696, "Report": 20697, "ĠJaneiro": 20698, "ĠKry": 20699, "Pakistan": 20700, "Ġrobotic": 20701, "ande": 20702, "Ġoverlooking": 20703, "ĠTreaty": 20704, "Ġrect": 20705, "yne": 20706, "Ġbattlefield": 20707, "ĠGeoff": 20708, "Ġearns": 20709, "ĠMiner": 20710, "Ġteased": 20711, "Ġexemptions": 20712, "Ġvacancy": 20713, "oku": 20714, "Ġvulnerabilities": 20715, "ĠRou": 20716, "Ġobserv": 20717, "Ġoverlook": 20718, "Ġcorrespond": 20719, "Ġtheatrical": 20720, "Ġrobotics": 20721, "ĠCompl": 20722, "ĠPasadena": 20723, "laden": 20724, "Ġvastly": 20725, "olit": 20726, "Ġjustification": 20727, "Ġtampering": 20728, "ĠSutherland": 20729, "ĠMens": 20730, "Ġinvisible": 20731, "uren": 20732, "ĠAshton": 20733, "owl": 20734, "Ġdisqual": 20735, "ĠEva": 20736, "Ġfriction": 20737, "ĠIrvine": 20738, "Ġaliens": 20739, "ĠPension": 20740, "ĠAssets": 20741, "ĠBenedict": 20742, "ittal": 20743, "Ġsword": 20744, "Ġunderwear": 20745, "ĠFarmer": 20746, "Ġtimber": 20747, "Ġdependence": 20748, "ĠTang": 20749, "Ġ165": 20750, "ĠNazis": 20751, "Ġpunching": 20752, "ĠGloria": 20753, "usat": 20754, "Ġluxurious": 20755, "chuk": 20756, "ĠCot": 20757, "Ġregained": 20758, "Ġreassure": 20759, "Ġhello": 20760, "Ġante": 20761, "Ġnegotiators": 20762, "Add": 20763, "paced": 20764, "Ã©r": 20765, "Ġdemolished": 20766, "Ann": 20767, "joy": 20768, "ĠJenna": 20769, "Apple": 20770, "Ġdisturbance": 20771, "Ġcommissions": 20772, "ĠPolitico": 20773, "along": 20774, "Ġnem": 20775, "Ġauctions": 20776, "ruck": 20777, "ĠOD": 20778, "ofer": 20779, "Play": 20780, "Ġcarn": 20781, "vez": 20782, "Ġtents": 20783, "Ġcongratulate": 20784, "ĠLiquid": 20785, "ĠCoyotes": 20786, "uku": 20787, "ĠAllah": 20788, "Ġbend": 20789, "Ġcanvas": 20790, "ĠClifford": 20791, "Ġvolunteered": 20792, "Luc": 20793, "bp": 20794, "ĠCensus": 20795, "ĠShot": 20796, "Ġanonymously": 20797, "ĠAnglo": 20798, "ĠBayer": 20799, "ĠAber": 20800, "ĠCorrectional": 20801, "Ġhardship": 20802, "ĠBuenos": 20803, "ĠDaw": 20804, "Ġbaskets": 20805, "Ġupstairs": 20806, "Ġmindful": 20807, "ĠLCD": 20808, "ĠBlackburn": 20809, "ĠHale": 20810, "477": 20811, "Ġcircus": 20812, "ĠDragons": 20813, "Ġrubble": 20814, "rb": 20815, "Ġheadaches": 20816, "aunt": 20817, "itus": 20818, "Ġscaled": 20819, "ĠComic": 20820, "asio": 20821, "ĠNordic": 20822, "Per": 20823, "Ġbombers": 20824, "ilitation": 20825, "Ġindirectly": 20826, "ĠHod": 20827, "andan": 20828, "operation": 20829, "Ġpuppy": 20830, "ĠMats": 20831, "Ġstewards": 20832, "roup": 20833, "Ġmemorandum": 20834, "Ġpatio": 20835, "const": 20836, "ĠBold": 20837, "ĠKaiser": 20838, "Following": 20839, "Ġcompat": 20840, "Ġsidewalks": 20841, "ĠFitzpatrick": 20842, "Ġsunlight": 20843, "ĠLever": 20844, "ĠBecky": 20845, "icles": 20846, "ĠProbably": 20847, "Ġgarner": 20848, "ĠTomas": 20849, "Ġblankets": 20850, "uga": 20851, "jiang": 20852, "Ġrevel": 20853, "ĠHutch": 20854, "llers": 20855, "Ġtrimmed": 20856, "ĠSTR": 20857, "ĠKR": 20858, "ĠPike": 20859, "ĠASS": 20860, "Bay": 20861, "Ġdiagnostic": 20862, "ĠSteph": 20863, "Ġtoured": 20864, "ĠAvoid": 20865, "vic": 20866, "Without": 20867, "ĠClinical": 20868, "Ġblo": 20869, "undo": 20870, "ĠBoise": 20871, "Ġspeculated": 20872, "ĠProt": 20873, "vention": 20874, "Ġscholar": 20875, "ĠSta": 20876, "Featured": 20877, "ĠPrev": 20878, "Ġpenny": 20879, "ĠHath": 20880, "rawn": 20881, "Ġrenovated": 20882, "ĠFried": 20883, "itol": 20884, "uddle": 20885, "Ġinquest": 20886, "Ġmetropolitan": 20887, "lights": 20888, "Ġtempo": 20889, "onom": 20890, "ĠImport": 20891, "Asia": 20892, "Ġowes": 20893, "Ġmagistrate": 20894, "ĠFriedman": 20895, "Ġcontacting": 20896, "Ġstrains": 20897, "Ġhomage": 20898, "Ġlent": 20899, "ception": 20900, "git": 20901, "Ġlively": 20902, "Ġscra": 20903, "WW": 20904, "Ã¶n": 20905, "rill": 20906, "Jack": 20907, "ĠShank": 20908, "iani": 20909, "Ġdecreasing": 20910, "MON": 20911, "ĠSupervisor": 20912, "ĠCats": 20913, "ĠFusion": 20914, "Ġracially": 20915, "ĠTara": 20916, "ĠPurchase": 20917, "ĠRally": 20918, "ĠGraph": 20919, "ĠHello": 20920, "hest": 20921, "ĠVarg": 20922, "Ġdrowned": 20923, "ĠThu": 20924, "ĠWet": 20925, "ĠEug": 20926, "Ġrainbow": 20927, "Ġtelev": 20928, "ĠAmir": 20929, "Based": 20930, "Ġcookie": 20931, "uding": 20932, "Ġcontracting": 20933, "Ġobjected": 20934, "Ġfork": 20935, "acent": 20936, "ĠTil": 20937, "ĠLilly": 20938, "ĠEur": 20939, "Ġhormone": 20940, "Ġnails": 20941, "ĠFischer": 20942, "Ġpier": 20943, "EMENT": 20944, "Ġeruption": 20945, "visory": 20946, "Ġspeculate": 20947, "apan": 20948, "ĠJub": 20949, "ĠHuckabee": 20950, "string": 20951, "stay": 20952, "Ġsustaining": 20953, "VM": 20954, "Ġpriv": 20955, "Ġclos": 20956, "Ġdownloaded": 20957, "ĠIv": 20958, "Ġfinanced": 20959, "ĠSao": 20960, "ĠEverett": 20961, "rene": 20962, "ĠWo": 20963, "ĠPiet": 20964, "Ġengulfed": 20965, "Ġexiting": 20966, "uni": 20967, "horn": 20968, "Ġgrav": 20969, "ection": 20970, "Ġdrainage": 20971, "Ġfuelled": 20972, "Ġorganizational": 20973, "bike": 20974, "ĠAreas": 20975, "Ġpoliceman": 20976, "ĠFirm": 20977, "ĠSlide": 20978, "Ġrand": 20979, "ĠJedi": 20980, "Ge": 20981, "really": 20982, "Manchester": 20983, "ĠWise": 20984, "parent": 20985, "Ġlad": 20986, "Ġurine": 20987, "ĠColombian": 20988, "geon": 20989, "Ġ1961": 20990, "Mania": 20991, "Ġgraph": 20992, "Ġcod": 20993, "fred": 20994, "Ġeffic": 20995, "ĠGateway": 20996, "asket": 20997, "Ġdiminished": 20998, "Mass": 20999, "Ġ205": 21000, "Long": 21001, "Ġgranddaughter": 21002, "Ġshining": 21003, "Semitic": 21004, "Ġarising": 21005, "Ġ330": 21006, "ĠDU": 21007, "ĠZah": 21008, "Ġexclusion": 21009, "ĠClaus": 21010, "Ġven": 21011, "oine": 21012, "ĠAPI": 21013, "reve": 21014, "Ġmilitias": 21015, "Ġfro": 21016, "Ġwaved": 21017, "ĠLuxembourg": 21018, "Ġdiamonds": 21019, "Ġstabilize": 21020, "Ġqueue": 21021, "ĠSponsor": 21022, "Ġeldest": 21023, "ĠLud": 21024, "Ġwasting": 21025, "Ġdimension": 21026, "Ġmotorcycles": 21027, "ucker": 21028, "ĠTav": 21029, "Ġsupremacy": 21030, "Take": 21031, "ĠCPU": 21032, "cup": 21033, "Ġdisregard": 21034, "Ġenvelope": 21035, "ĠCah": 21036, "Ġproposes": 21037, "ĠMaurice": 21038, "Ġhobby": 21039, "Ġharmon": 21040, "Ġribbon": 21041, "ĠOrigin": 21042, "Ġbuilders": 21043, "Ġconj": 21044, "Ġcert": 21045, "eat": 21046, "ĠStern": 21047, "ulia": 21048, "vals": 21049, "cling": 21050, "Ġprovocative": 21051, "Ġsofter": 21052, "Ġ1948": 21053, "Ġremod": 21054, "ĠSob": 21055, "Ġmaxim": 21056, "Ġblueprint": 21057, "oit": 21058, "ĠGarner": 21059, "Ġfibre": 21060, "search": 21061, "ĠWrite": 21062, "270": 21063, "Ġclergy": 21064, "ĠPalo": 21065, "obile": 21066, "Mad": 21067, "Ġclown": 21068, "Ġtraced": 21069, "280": 21070, "ĠAlberto": 21071, "Ġdrums": 21072, "ĠFridays": 21073, "ĠStrat": 21074, "stated": 21075, "ĠStevenson": 21076, "Pr": 21077, "Ġboasted": 21078, "ĠBrees": 21079, "ĠDonn": 21080, "ĠMaya": 21081, "Ġrelieve": 21082, "Ġ1080": 21083, "Ġcheapest": 21084, "Ġuniquely": 21085, "Ġjungle": 21086, "Ġprevalence": 21087, "Ġoutfield": 21088, "ĠMaps": 21089, "Ġaccustomed": 21090, "pac": 21091, "Ġcombinations": 21092, "ĠSoros": 21093, "stad": 21094, "Ġket": 21095, "Ġdisgusting": 21096, "ĠOFF": 21097, "irs": 21098, "Ġbiased": 21099, "Ġpaved": 21100, "iked": 21101, "utterstock": 21102, "ocal": 21103, "Ġsurround": 21104, "ĠGuang": 21105, "Ġspear": 21106, "ĠBellev": 21107, "ortun": 21108, "Rec": 21109, "acho": 21110, "Ġfrightening": 21111, "Ġtyres": 21112, "normal": 21113, "ĠYan": 21114, "ĠWarsaw": 21115, "ĠBod": 21116, "ourse": 21117, "199": 21118, "Ver": 21119, "erent": 21120, "Ġsparkling": 21121, "Ġchanting": 21122, "Ġ1945": 21123, "Ġturbo": 21124, "Ġhazards": 21125, "IRE": 21126, "ĠRonnie": 21127, "Ġsplitting": 21128, "ĠMatte": 21129, "roph": 21130, "Ġtended": 21131, "Ġvandalism": 21132, "alis": 21133, "SY": 21134, "Ġoversaw": 21135, "Happy": 21136, "ĠTC": 21137, "275": 21138, "Ġeco": 21139, "ĠKers": 21140, "Ġextensions": 21141, "ĠFlan": 21142, "ĠCena": 21143, "ĠDowns": 21144, "Ġdrummer": 21145, "Ġawaited": 21146, "ĠACL": 21147, "Ġlegends": 21148, "ĠRollins": 21149, "hend": 21150, "Ġdeparting": 21151, "Ġtha": 21152, "Ġunre": 21153, ".(": 21154, "Ġfaded": 21155, "Ġretirees": 21156, "vid": 21157, "Ġentrants": 21158, "ĠStella": 21159, "arer": 21160, "Ġteaspoon": 21161, "ĠSheridan": 21162, "irc": 21163, "ĠRelief": 21164, "ĠButt": 21165, "Ġris": 21166, "Ġundermined": 21167, "Ġsunk": 21168, "Sam": 21169, "kamp": 21170, "riot": 21171, "rating": 21172, "Ġclubhouse": 21173, "Ġpeaked": 21174, "ĠSki": 21175, "Ġairstrikes": 21176, "Ġconce": 21177, "ĠCPR": 21178, "Ġesp": 21179, "ĠWave": 21180, "ĠColiseum": 21181, "outheastern": 21182, "Ġtrou": 21183, "Ġfeather": 21184, "ĠSoy": 21185, "ĠBihar": 21186, "Ġintervened": 21187, "mits": 21188, "colored": 21189, "330": 21190, "Ġprocession": 21191, "apeake": 21192, "itÃ©": 21193, "riel": 21194, "Ġmart": 21195, "afer": 21196, "ĠGuests": 21197, "ĠPie": 21198, "Ġshiny": 21199, "ĠSixers": 21200, "ĠRoads": 21201, "Ġkicker": 21202, "ĠCrimes": 21203, "Ġfrontier": 21204, "ansen": 21205, "November": 21206, "smith": 21207, "ĠLaun": 21208, "fried": 21209, "weet": 21210, "ĠGrass": 21211, "Ġsanitation": 21212, "ĠEat": 21213, "ĠParts": 21214, "ĠTun": 21215, "amar": 21216, "ĠJupiter": 21217, "ĠFS": 21218, "Ġunsc": 21219, "ĠDone": 21220, "Ġleveraging": 21221, "Ġtucked": 21222, "Ġineffective": 21223, "Ġriots": 21224, "wei": 21225, "ĠAttend": 21226, "Ġpertaining": 21227, "amen": 21228, "monds": 21229, "Ġmism": 21230, "serious": 21231, "ĠViol": 21232, "rous": 21233, "Ġ129": 21234, "uebl": 21235, "umption": 21236, "tri": 21237, "ĠWedding": 21238, "Ġtroopers": 21239, "ĠTHR": 21240, "olving": 21241, "leys": 21242, "Med": 21243, "Ġseparatists": 21244, "Ġimper": 21245, "ĠFrontier": 21246, "Ġwhit": 21247, "ĠMutual": 21248, "Ġrested": 21249, "Ġunhealthy": 21250, "gang": 21251, "Ġresearching": 21252, "ĠColonel": 21253, "Ġaffordability": 21254, "ĠRegarding": 21255, "ĠWend": 21256, "ĠMellon": 21257, "Ġplots": 21258, "Ġcanal": 21259, "PER": 21260, "ĠShopping": 21261, "etry": 21262, "Ġoccurrence": 21263, "Ġgraves": 21264, "BF": 21265, "ĠKau": 21266, "indust": 21267, "Ġbeard": 21268, "uate": 21269, "ĠProdu": 21270, "ĠSomali": 21271, "ishers": 21272, "ĠFell": 21273, "ĠHutchinson": 21274, "Ġhust": 21275, "Ġillustration": 21276, "Ġ//": 21277, "Ġsharks": 21278, "Ġcoincidence": 21279, "Ġremake": 21280, "Ġmural": 21281, "course": 21282, "ĠSultan": 21283, "arse": 21284, "Ġwhip": 21285, "ĠPodcast": 21286, "Ġtightened": 21287, "Ġdenim": 21288, "Ġlandfill": 21289, "future": 21290, "Ġsuperv": 21291, "Hand": 21292, "Ġpraising": 21293, "ĠEly": 21294, "ĠGust": 21295, "ĠMayer": 21296, "Ġorphan": 21297, "Ġrepaired": 21298, "ĠPir": 21299, "Ġspiral": 21300, "husband": 21301, "ienne": 21302, "iatric": 21303, "Ġmarriages": 21304, "Ġhorn": 21305, "plain": 21306, "ĠLum": 21307, "ession": 21308, "ĠFeatures": 21309, "Ġbreakup": 21310, "Ġentrepreneurship": 21311, "rina": 21312, "Ġembargo": 21313, "Ġcapitalism": 21314, "ĠMinor": 21315, "Ġpromo": 21316, "Ġexcel": 21317, "Japan": 21318, "Ġworsening": 21319, "Ġstumbled": 21320, "Ġpins": 21321, "Ġswipe": 21322, "Ġexile": 21323, "Ġseparatist": 21324, "ĠBian": 21325, "Ġrelocation": 21326, "Ġcommanders": 21327, "Ġdowned": 21328, "Ġblogger": 21329, "packed": 21330, "ĠSchn": 21331, "Ġwaterfront": 21332, "ĠYus": 21333, "Ġnegotiator": 21334, "Ġfavourable": 21335, "Iran": 21336, "oulder": 21337, "Ġcance": 21338, "Ġvind": 21339, "angel": 21340, "Ġauthenticity": 21341, "Ġtowel": 21342, "bul": 21343, "ĠNeville": 21344, "ĠBuddhist": 21345, "fields": 21346, "uly": 21347, "Ġniece": 21348, "Ġcorrections": 21349, "Ġassignments": 21350, "ĠSchl": 21351, "Ġharmed": 21352, "375": 21353, "Ġwounding": 21354, "ĠPosition": 21355, "Ġsupermarkets": 21356, "Ġdisclosures": 21357, "Ġ185": 21358, "esp": 21359, "ĠMcCull": 21360, "ĠMale": 21361, "Ġsailors": 21362, "mis": 21363, "ĠSophia": 21364, "Ġunfolded": 21365, "owell": 21366, "ĠScarborough": 21367, "Ġentrepreneurial": 21368, "118": 21369, "ogy": 21370, "ĠLikewise": 21371, "Ġswung": 21372, "Ġdrawings": 21373, "Ġdrafting": 21374, "ĠSimple": 21375, "ĠFilip": 21376, "arf": 21377, "Ġfade": 21378, "Ġmerged": 21379, "ĠLeaf": 21380, "sun": 21381, "Ġflame": 21382, "Ġindices": 21383, "ĠCreate": 21384, "ittle": 21385, "ĠWer": 21386, "ĠMond": 21387, "Ġoz": 21388, "ĠSmoke": 21389, "Ġreplies": 21390, "ĠDH": 21391, "Ġjud": 21392, "ĠFalk": 21393, "Ġ---": 21394, "Ġconstitutes": 21395, "Ġtheat": 21396, "119": 21397, "Ġintermediate": 21398, "vill": 21399, "ĠGow": 21400, "ĠHut": 21401, "ł": 21402, "155": 21403, "ĠLocated": 21404, "ĠDoor": 21405, "Ġsliced": 21406, "aru": 21407, "Ġtearing": 21408, "defense": 21409, "oyer": 21410, "Ġprodu": 21411, "Ġseminar": 21412, "asso": 21413, "Ġpeaks": 21414, "Ġconceal": 21415, "Ġcrypto": 21416, "Ġsetbacks": 21417, "ĠAlicia": 21418, "ĠFAA": 21419, "Ġcontinuity": 21420, "Ġcatastrophe": 21421, "Ġbeg": 21422, "Ġscales": 21423, "apixel": 21424, "Ġsalon": 21425, "Ste": 21426, "Ġlesbian": 21427, "Ġanticip": 21428, "Ġutilization": 21429, "Ġchickens": 21430, "Ġspinal": 21431, "ĠJuliet": 21432, "ĠFas": 21433, "prising": 21434, "ĠSalvation": 21435, "Ġ138": 21436, "Ġutilizing": 21437, "âĢ¢": 21438, "ĠMessenger": 21439, "Ġrebellion": 21440, "ĠAlexand": 21441, "Ġinsect": 21442, "Ġribs": 21443, "ĠBild": 21444, "Ġmonopoly": 21445, "Queen": 21446, "ĠNaples": 21447, "Ġ133": 21448, "Ġhourly": 21449, "Ġego": 21450, "Ġpencil": 21451, "ĠPew": 21452, "Ġdesirable": 21453, "vant": 21454, "ĠLAT": 21455, "Ġperpet": 21456, "lish": 21457, "Ġ201": 21458, "Ġdistances": 21459, "Ġdistressed": 21460, "Work": 21461, "Ġtattoos": 21462, "Ġstereotypes": 21463, "istent": 21464, "ĠCoral": 21465, "fo": 21466, "Ġpayable": 21467, "Ġakin": 21468, "ĠLis": 21469, "ĠFinding": 21470, "Ġsusceptible": 21471, "ĠKiw": 21472, "Ġforgiveness": 21473, "ĠMoment": 21474, "ĠDmitry": 21475, "Ġrenov": 21476, "Ġquint": 21477, "ĠWaterloo": 21478, "ĠReality": 21479, "Ġstray": 21480, "ĠBeaver": 21481, "Ġbites": 21482, "Ġelusive": 21483, "Ġvirtue": 21484, "Ġgadgets": 21485, "Ġlandslide": 21486, "ĠHealthy": 21487, "Ġpits": 21488, "Donnell": 21489, "Ġirony": 21490, "uct": 21491, "Ġpractitioners": 21492, "Ġreck": 21493, "governmental": 21494, "Ġatomic": 21495, "Ġmotiv": 21496, "Ġpolic": 21497, "Ġcommunicated": 21498, "ĠHS": 21499, "Ġcriticize": 21500, "Ġsynerg": 21501, "Del": 21502, "ĠRoe": 21503, "Ġinspirational": 21504, "ĠWarning": 21505, "pel": 21506, "Ġnevertheless": 21507, "Ġdespair": 21508, "Ġ(.": 21509, "Ġfearing": 21510, "Ġgrop": 21511, "tree": 21512, "Ġtrusts": 21513, "Ġinterviewing": 21514, "amic": 21515, "Ġscor": 21516, "ject": 21517, "Another": 21518, "pose": 21519, "Ġdepicted": 21520, "ĠPhotography": 21521, "ĠLenovo": 21522, "ĠEpic": 21523, "ĠBoot": 21524, "GI": 21525, "enses": 21526, "Class": 21527, "arity": 21528, "Ġservicing": 21529, "ĠHann": 21530, "Ġawe": 21531, "Ġoverdoses": 21532, "ĠFinnish": 21533, "Ġpav": 21534, "ĠPCs": 21535, "SEC": 21536, "ĠStro": 21537, "Ġattracts": 21538, "Ġapprehended": 21539, "128": 21540, "Ġunstable": 21541, "ĠOutdoor": 21542, "Ġcloth": 21543, "ĠUlster": 21544, "Ġvisually": 21545, "Ġsculpt": 21546, "Ġsufficiently": 21547, "ĠKendrick": 21548, "Ġengages": 21549, "Ġknives": 21550, "ĠGut": 21551, "Ġarbit": 21552, "osition": 21553, "Ġemoji": 21554, "Ġpinpoint": 21555, "Ġremembering": 21556, "rence": 21557, "ĠVish": 21558, "Ġimproperly": 21559, "Ġranc": 21560, "Ġupstream": 21561, "Ġcheckpoint": 21562, "Ġrash": 21563, "eson": 21564, "Ġtoes": 21565, "260": 21566, "Ġinvalid": 21567, "Ġonions": 21568, "Ġlashed": 21569, "ĠDong": 21570, "Ġprovisional": 21571, "ĠFern": 21572, "Ġirresponsible": 21573, "actively": 21574, "ĠKnown": 21575, "Ġben": 21576, "ĠBlank": 21577, "Ġactresses": 21578, "paying": 21579, "Ġsyrup": 21580, "isman": 21581, "Ġeducating": 21582, "Sunday": 21583, "ifiable": 21584, "Post": 21585, "Ġcalculation": 21586, "Ġhesitate": 21587, "ĠIncreasing": 21588, "Ġreeling": 21589, "ĠDairy": 21590, "ensing": 21591, "Ġmaternity": 21592, "Ø": 21593, "./": 21594, "ĠElm": 21595, "Ġweddings": 21596, "ĠYard": 21597, "117": 21598, "ĠRocket": 21599, "OF": 21600, "Ġtreasurer": 21601, "Ġrattled": 21602, "ĠDrop": 21603, "arel": 21604, "ĠFulton": 21605, "ĠGiant": 21606, "ĠFloor": 21607, "Jet": 21608, "ikk": 21609, "ĠBucs": 21610, "ostics": 21611, "reme": 21612, "ĠRouse": 21613, "Ġdeliber": 21614, "ĠEle": 21615, "Ġconducts": 21616, "ĠBlog": 21617, "connected": 21618, "Ġprayed": 21619, "Ġcolourful": 21620, "Ġaugmented": 21621, "Ġbatted": 21622, "Ġrelevance": 21623, "ĠRomanian": 21624, "acqu": 21625, "ĠChel": 21626, "ĠClo": 21627, "ĠGraves": 21628, "Ġchees": 21629, "ĠGibbs": 21630, "CLE": 21631, "Ġfertility": 21632, "Ġambul": 21633, "Ġspecs": 21634, "ĠIRA": 21635, "ĠBooth": 21636, "ithe": 21637, "ĠPlayoff": 21638, "ammed": 21639, "Ġcollaborating": 21640, "Ġlunar": 21641, "Ġconfronting": 21642, "Ġattribute": 21643, "King": 21644, "riz": 21645, "Ġcasualty": 21646, "acia": 21647, "waters": 21648, "Ġpaving": 21649, "Ġcaregivers": 21650, "nor": 21651, "Ġreacting": 21652, "ĠHash": 21653, "Ġsqueezed": 21654, "Ġexert": 21655, "ĠMichele": 21656, "ĠConc": 21657, "ĠHep": 21658, "Ġsewage": 21659, "wart": 21660, "GY": 21661, "Ġdiscourage": 21662, "ĠFir": 21663, "Ġtextile": 21664, "ĠSpice": 21665, "ĠFah": 21666, "Ġcomplainant": 21667, "Ġinstinct": 21668, "camp": 21669, "ĠEdison": 21670, "ĠVIDEOS": 21671, "LM": 21672, "ĠSands": 21673, "About": 21674, "Ġdisk": 21675, "brid": 21676, "Ġmuted": 21677, "ACC": 21678, "Ġwre": 21679, "event": 21680, "Ġicons": 21681, "Express": 21682, "udes": 21683, "ĠBeatles": 21684, "color": 21685, "ĠHaas": 21686, "ĠWolfe": 21687, "ĠYOUR": 21688, "Ġaccessibility": 21689, "ĠCornwall": 21690, "Ġing": 21691, "Ġatrocities": 21692, "weather": 21693, "ĠDominion": 21694, "ĠMIL": 21695, "ĠLara": 21696, "Ġunravel": 21697, "Ġmaneuver": 21698, "Ġfoam": 21699, "ribe": 21700, "CI": 21701, "Ġcandles": 21702, "acs": 21703, ")(": 21704, "coon": 21705, "ĠPurple": 21706, "ĠGovernors": 21707, "ĠKeystone": 21708, "ĠYuk": 21709, "file": 21710, "Ġviol": 21711, "gery": 21712, "370": 21713, "train": 21714, "Ġgunshots": 21715, "olin": 21716, "Ġviruses": 21717, "ĠTex": 21718, "hours": 21719, "Ġprev": 21720, "ĠRid": 21721, "ected": 21722, "ĠVog": 21723, "riers": 21724, "Ġmurdering": 21725, "ĠIz": 21726, "Ġdeliberations": 21727, "arming": 21728, "unda": 21729, "Ġrink": 21730, "ĠDrugs": 21731, "idered": 21732, "Ġforge": 21733, "Ġexpansive": 21734, "VIEW": 21735, "ĠBots": 21736, "Ġswitches": 21737, "KO": 21738, "atten": 21739, "Ġvariants": 21740, "ĠVirtual": 21741, "ĠCoch": 21742, "yon": 21743, "ĠKai": 21744, "Ġbullied": 21745, "iday": 21746, "version": 21747, "Ġlib": 21748, "ĠCec": 21749, "igated": 21750, "ĠTRUMP": 21751, "ĠPod": 21752, "Ġtoppled": 21753, "Ġeyeing": 21754, "ĠPatients": 21755, "techn": 21756, "Ġhampered": 21757, "Ġavert": 21758, "ĠScheme": 21759, "ĠCorm": 21760, "Ġpony": 21761, "Ġzoom": 21762, "abo": 21763, "Ġsleeves": 21764, "lane": 21765, "ĠLester": 21766, "ĠDane": 21767, "Ġcough": 21768, "Ġsignings": 21769, "HER": 21770, "Ġsibling": 21771, "Ġredemption": 21772, "Ġstockp": 21773, "ĠAlgeria": 21774, "Ġpadd": 21775, "ĠBrenda": 21776, "uchi": 21777, "Ġtransporting": 21778, "Ġspeculative": 21779, "ĠSek": 21780, "abal": 21781, "Ġshipment": 21782, "oker": 21783, "Ġwarranty": 21784, "atan": 21785, "Ġblister": 21786, "ĠCelebration": 21787, "Ġwal": 21788, "Ġlac": 21789, "Ġprioritize": 21790, "ression": 21791, "BP": 21792, "Ġcollaborated": 21793, "ĠNewsletter": 21794, "ĠDamian": 21795, "ĠResidential": 21796, "Ġgra": 21797, "Ġfeasible": 21798, "ĠCrest": 21799, "ĠBean": 21800, "ĠSturgeon": 21801, "ĠTale": 21802, "ĠContin": 21803, "ĠMush": 21804, "Ġrocking": 21805, "ĠMane": 21806, "ĠHumane": 21807, "resistant": 21808, "ĠFra": 21809, "highest": 21810, "fts": 21811, "Ġamassed": 21812, "ĠPavilion": 21813, "ĠSkin": 21814, "Ġunfold": 21815, "Ġresur": 21816, "ĠPET": 21817, "model": 21818, "Ġemploying": 21819, "Ġrude": 21820, "Ġirrelevant": 21821, "angu": 21822, "Page": 21823, "PN": 21824, "igator": 21825, "ĠReb": 21826, "ĠArrest": 21827, "ĠGund": 21828, "Ġmalls": 21829, "zhen": 21830, "wed": 21831, "Ġdaring": 21832, "Ġfactual": 21833, "ĠGent": 21834, "Ġinforming": 21835, "ĠStri": 21836, "ĠLounge": 21837, ".]": 21838, "ĠTribunal": 21839, "ĠMoines": 21840, "Ġshadows": 21841, "generated": 21842, "fulness": 21843, "Ġheartfelt": 21844, "ĠLivingston": 21845, "ĠClerk": 21846, "Ġnationalism": 21847, "ĠMiche": 21848, "balls": 21849, "anos": 21850, "agle": 21851, "Ġprejudice": 21852, "Ġevenly": 21853, "Ġswearing": 21854, "Ġexits": 21855, "Ġcondemning": 21856, "Ġvanilla": 21857, "club": 21858, "ĠFunding": 21859, "ĠDover": 21860, "Ġhots": 21861, "Ġfres": 21862, "Ġgoodness": 21863, "ĠMcKay": 21864, "Ġbulls": 21865, "avia": 21866, "129": 21867, "Ġ1947": 21868, "Ġdefamation": 21869, "ĠMoran": 21870, "irms": 21871, "ĠFitz": 21872, "ĠRossi": 21873, "urated": 21874, "Ġvariation": 21875, "ĠBauer": 21876, "ĠSchro": 21877, "Ġcolony": 21878, "ĠParliamentary": 21879, "ikan": 21880, "Ġstirring": 21881, "ĠSheldon": 21882, "Ġaccessory": 21883, "ĠUtilities": 21884, "Ġnab": 21885, "Ġpract": 21886, "Ġherein": 21887, "ĠRole": 21888, "ĠMant": 21889, "Ġpharm": 21890, "Ġ215": 21891, "ĠNGO": 21892, "ĠAnything": 21893, "ĠMacedonia": 21894, "Ġbree": 21895, "ĠWTO": 21896, "Chicago": 21897, "ĠProtect": 21898, "quarters": 21899, "ĠGrassley": 21900, "ĠInteractive": 21901, "ĠInterview": 21902, "Ġ550": 21903, "Ġastronauts": 21904, "Ġfreak": 21905, "ĠIntegrated": 21906, "Ġindict": 21907, "Ġgenerators": 21908, "acio": 21909, "Kevin": 21910, "Ġvaccination": 21911, "Ġblockade": 21912, "ĠSons": 21913, "Ġcapita": 21914, "ĠAnita": 21915, "ĠExport": 21916, "ĠNex": 21917, "ĠAram": 21918, "Ġzinc": 21919, "Ġrevamped": 21920, "Ġselective": 21921, "Ġmanipulate": 21922, "ĠBedford": 21923, "ĠBattery": 21924, "Ġqualifiers": 21925, "lean": 21926, "Ġscrew": 21927, "film": 21928, "ror": 21929, "ĠEllison": 21930, "ombo": 21931, "ĠOst": 21932, "165": 21933, "Ġslaves": 21934, "ĠPayton": 21935, "Ġbarg": 21936, "Ġrugged": 21937, "ĠWinn": 21938, "ĠHammer": 21939, "ĠUPS": 21940, "Euro": 21941, "Ġunfamiliar": 21942, "Ġdistract": 21943, "Ġbuffer": 21944, "ledge": 21945, "Ġtrunk": 21946, "Ġ320": 21947, "122": 21948, "Ġdilemma": 21949, "Ġpra": 21950, "Ġutmost": 21951, "Ġcampaigners": 21952, "icular": 21953, "eful": 21954, "ï¿½": 21955, "ĠHQ": 21956, "neau": 21957, "Ġsir": 21958, "test": 21959, "Company": 21960, "Ġrescind": 21961, "ardon": 21962, "MG": 21963, "Gov": 21964, "ĠRaz": 21965, "Ġrod": 21966, "fed": 21967, "Ġpsych": 21968, "Ġunin": 21969, "ĠArbor": 21970, "Ġnewcomer": 21971, "ĠEdwin": 21972, "raising": 21973, "quist": 21974, "Ġdiscoveries": 21975, "Steve": 21976, "Ġscramble": 21977, "js": 21978, "Ġacoustic": 21979, "Ġdeterioration": 21980, "Ġobserving": 21981, "ĠWinning": 21982, "ĠSaban": 21983, "idy": 21984, "Ġoverd": 21985, "Ġscouting": 21986, "Ġpunitive": 21987, "ĠShelter": 21988, "Ġmocked": 21989, "Ġdreamed": 21990, "Ġinvaluable": 21991, "LP": 21992, "standard": 21993, "Ġrecounted": 21994, "ĠSabres": 21995, "points": 21996, "Ġfringe": 21997, "ĠBarker": 21998, "alian": 21999, "ĠPROV": 22000, "Ġcartel": 22001, "Ġovercrowd": 22002, "tain": 22003, "Year": 22004, "ĠWelfare": 22005, "ĠChr": 22006, "Ġintroduces": 22007, "ĠDoing": 22008, "ĠGlover": 22009, "Ġdeteriorating": 22010, "Par": 22011, "Ġattendant": 22012, "ĠMold": 22013, "ĠFlying": 22014, "ovan": 22015, "Ġoptimize": 22016, "Ġchapters": 22017, "Ġdull": 22018, "gay": 22019, "ĠATP": 22020, "ĠKah": 22021, "ainer": 22022, "feet": 22023, "Ġjoking": 22024, "Ġdisadvantage": 22025, "Rep": 22026, "Ġtwisted": 22027, "Ġslain": 22028, "Ġcomprise": 22029, "Ġrestricting": 22030, "Ġdispos": 22031, "Ġshaky": 22032, "Ġembattled": 22033, "owe": 22034, "conscious": 22035, "oken": 22036, "Ġmistaken": 22037, "ĠDra": 22038, "Ġreservoir": 22039, "Ġspate": 22040, "Scott": 22041, "avor": 22042, "Ġqual": 22043, "amel": 22044, "hunt": 22045, "ĠChevy": 22046, "Ġclaw": 22047, "Ġwitch": 22048, "ĠZimmerman": 22049, "arium": 22050, "Ġrubbish": 22051, "Ġstrings": 22052, "Ġdoc": 22053, "Ġplaque": 22054, "ĠCyr": 22055, "Ġflourish": 22056, "Ġworthwhile": 22057, "Ġbanners": 22058, "ĠLemon": 22059, "ĠRainbow": 22060, "Ġconsisted": 22061, "ĠHOW": 22062, "Ñ": 22063, "Ġblogs": 22064, "CLUS": 22065, "eely": 22066, "Ġbeast": 22067, "ĠMai": 22068, "Ġhostility": 22069, "eros": 22070, "Ġforeseeable": 22071, "ĠCorker": 22072, "ĠWEEK": 22073, "visors": 22074, "ressive": 22075, "ĠViktor": 22076, "Ġbureaucracy": 22077, "Ġ256": 22078, "ĠFeel": 22079, "ĠAdventure": 22080, "Ġefficacy": 22081, "ĠInstitution": 22082, "ĠHarbaugh": 22083, "ĠPractice": 22084, "ĠChristianity": 22085, "Thanks": 22086, "Ġfridge": 22087, "idel": 22088, "Ġeff": 22089, "Ġvein": 22090, "terms": 22091, "Ġignorance": 22092, "Ġscream": 22093, "Ġwit": 22094, "ĠRousse": 22095, "ĠWillow": 22096, "Ġhallway": 22097, "former": 22098, "Ġshooters": 22099, "ĠReporting": 22100, "Ġgal": 22101, "Ġsavvy": 22102, "rand": 22103, "Ġremed": 22104, "ĠBaron": 22105, "inar": 22106, "Ġseizures": 22107, "ĠThorn": 22108, "ĠProtesters": 22109, "ĠRevolutionary": 22110, "think": 22111, "ĠCabrera": 22112, "Four": 22113, "ĠRudd": 22114, "Ġprost": 22115, "ĠBottom": 22116, "Port": 22117, "nas": 22118, "ifax": 22119, "Wire": 22120, "Ġtokens": 22121, "antis": 22122, "ĠSOU": 22123, "ĠMilk": 22124, "asters": 22125, "Ġshrimp": 22126, "Ġcakes": 22127, "blue": 22128, "ifty": 22129, "View": 22130, "adium": 22131, "fen": 22132, "zyk": 22133, "ĠEmil": 22134, "Ġdismay": 22135, "Ġtilt": 22136, "aska": 22137, "Young": 22138, "Ġpredators": 22139, "Ġovershadowed": 22140, "mitt": 22141, "ĠSemin": 22142, "ĠSchiff": 22143, "ĠClarkson": 22144, "212": 22145, "210": 22146, "Ġvanished": 22147, "Ġmesh": 22148, "ĠBurnett": 22149, "ĠMent": 22150, "ĠBlind": 22151, "ĠPatriot": 22152, "ĠVil": 22153, "Ġflick": 22154, "ĠTowns": 22155, "ĠWhites": 22156, "Ġspice": 22157, "ĠMode": 22158, "Ġnominate": 22159, "Ġwrest": 22160, "ĠAshes": 22161, "Ġrows": 22162, "ĠClint": 22163, "Ġgentleman": 22164, "utan": 22165, "athlon": 22166, "ĠIntermediate": 22167, "hews": 22168, "Ġoffended": 22169, "ĠPaige": 22170, "ĠFinch": 22171, "ĠAboriginal": 22172, "positive": 22173, "Stop": 22174, "Ġrenting": 22175, "Ġ[âĢ¦]": 22176, "ĠHert": 22177, "Ġvegetation": 22178, "apes": 22179, "ĠCanon": 22180, "appa": 22181, "Ġabst": 22182, "ĠKatz": 22183, "Ġsurfing": 22184, "aghan": 22185, "ĠPresidency": 22186, "Ġscaling": 22187, "ĠSas": 22188, "Ġpeanut": 22189, "Ġrecommending": 22190, "cious": 22191, "endez": 22192, "eker": 22193, "ĠKamp": 22194, "Ġsitcom": 22195, "Ġcrust": 22196, "women": 22197, "ĠJes": 22198, "ĠWhe": 22199, "ĠWarwick": 22200, "Ġepit": 22201, "ĠAlc": 22202, "Ġdictate": 22203, "ĠSPORTS": 22204, "ĠLanguage": 22205, "Ġindicative": 22206, "ĠMacDonald": 22207, "Ġreorgan": 22208, "Ġ`": 22209, "ARS": 22210, "Ġliberation": 22211, "Ġbless": 22212, "Ġreflective": 22213, "Ġà¤": 22214, "Ġdesires": 22215, "ĠHank": 22216, "ĠLaunch": 22217, "Ġrotating": 22218, "ĠStones": 22219, "Ġcoordinating": 22220, "ĠZeit": 22221, "Ġskepticism": 22222, "ĠAlam": 22223, "ĠTrout": 22224, "ĠSMS": 22225, "ĠCrescent": 22226, "ĠTeacher": 22227, "Ġfury": 22228, "Ġeyebrows": 22229, "onga": 22230, "ĠPilot": 22231, "ĠRutherford": 22232, "Ġinterstate": 22233, "established": 22234, "Ġbaggage": 22235, "Ġ131": 22236, "riks": 22237, "mil": 22238, "Ġneon": 22239, "Ġqueer": 22240, "ourced": 22241, "ĠKash": 22242, "ĠEleven": 22243, "illes": 22244, "ĠOpportun": 22245, "Ġstre": 22246, "Washington": 22247, "ĠDifferent": 22248, "Ġexempl": 22249, "Ġboarded": 22250, "Ġrogue": 22251, "ĠDNC": 22252, "rone": 22253, "Ġreversing": 22254, "nine": 22255, "ĠIvory": 22256, "itating": 22257, "uve": 22258, "Ġfracture": 22259, "255": 22260, "ĠAssessment": 22261, "Ġsubjective": 22262, "Ġfluct": 22263, "ĠJaguar": 22264, "Ġstride": 22265, "Ġreapp": 22266, "ĠGrow": 22267, "against": 22268, "ĠMedina": 22269, "scenes": 22270, "ĠNieto": 22271, "Ġsou": 22272, "ĠFleming": 22273, "Ġnarcotics": 22274, "ĠBere": 22275, "ĠBub": 22276, "ĠAck": 22277, "Ġvinyl": 22278, "ĠCopy": 22279, "ĠGarland": 22280, "ĠDuty": 22281, "Ġinn": 22282, "Ġmerchant": 22283, "Ġactivate": 22284, "Ġglowing": 22285, "ettle": 22286, "ĠBran": 22287, "Ġsilk": 22288, "anco": 22289, "TL": 22290, "ĠFurn": 22291, "Ġwithheld": 22292, "Ġpulse": 22293, "ĠGU": 22294, "BUS": 22295, "ĠHyper": 22296, "Ġpicnic": 22297, "Ġpositives": 22298, "ĠParamount": 22299, "Ġ737": 22300, "Ġenlisted": 22301, "ĠValerie": 22302, "false": 22303, "ĠChocolate": 22304, "ĠSTAR": 22305, "Ġdescended": 22306, "Ġtasty": 22307, "ĠDaesh": 22308, "ĠNed": 22309, "Ġcomplimentary": 22310, "Ġdepicting": 22311, "ĠHavana": 22312, "college": 22313, "Ġtraces": 22314, "Ġundue": 22315, "ĠSisters": 22316, "aum": 22317, "ĠCourier": 22318, "ĠOng": 22319, "ĠSparks": 22320, "ongs": 22321, "ĠYong": 22322, "URR": 22323, "los": 22324, "Ġhorsepower": 22325, "confidence": 22326, "ĠPett": 22327, "ĠMeasure": 22328, "Ġmarches": 22329, "zig": 22330, "ĠTOR": 22331, "Ġexported": 22332, "ĠRak": 22333, "ĠInvestigations": 22334, "Ġterminate": 22335, "ĠTian": 22336, "Ġmasters": 22337, "ĠDS": 22338, "Ġoutraged": 22339, "ĠCups": 22340, "ĠWeir": 22341, "exec": 22342, "Ġjourneys": 22343, "Ġabide": 22344, "Ġavail": 22345, "ĠStreets": 22346, "Ġfixes": 22347, "Ġcocoa": 22348, "Ġabundant": 22349, "Ġhubs": 22350, "mort": 22351, "Ġrobberies": 22352, "ĠBark": 22353, "Ġprecautions": 22354, "Ġhammered": 22355, "ometric": 22356, "mith": 22357, "ĠMcCann": 22358, "ĠJaw": 22359, "ĠQuest": 22360, "ĠMcF": 22361, "Ġlob": 22362, "Ġlegalized": 22363, "Ġquirky": 22364, "Ġtrailers": 22365, "ĠIndividual": 22366, "Ġcumulative": 22367, "Ġenlarge": 22368, "Ġconvoy": 22369, "olen": 22370, "got": 22371, "landers": 22372, "Ġscanner": 22373, "Ġscans": 22374, "ĠEg": 22375, "prof": 22376, "Ġhosp": 22377, "ĠColo": 22378, "Ġerr": 22379, "Ġdeval": 22380, "ĠUsually": 22381, "Ġbul": 22382, "ummy": 22383, "Ġtandem": 22384, "occupied": 22385, "Ġmandates": 22386, "ĠSwim": 22387, "121": 22388, "ussed": 22389, "EF": 22390, "Ġfries": 22391, "Until": 22392, "rc": 22393, "Ġbadge": 22394, "Ġstrips": 22395, "Ġmagnet": 22396, "Ġarchive": 22397, "stan": 22398, "ĠDeadline": 22399, "Ġdisposable": 22400, "Ġbob": 22401, "Ġnorthwestern": 22402, "Jul": 22403, "ĠSAL": 22404, "Ġinfluencing": 22405, "Ġdevil": 22406, "ĠEllie": 22407, "cms": 22408, "ingo": 22409, "888": 22410, "Ġcosmetic": 22411, "Also": 22412, "Ġyacht": 22413, "Ġlazy": 22414, "Ġmerc": 22415, "Ġabsorbed": 22416, "harm": 22417, "116": 22418, "Ġsubpoena": 22419, "Ġcounters": 22420, "ĠLori": 22421, "Ġrandomly": 22422, "nea": 22423, "waves": 22424, "Ġrelie": 22425, "ĠKiss": 22426, "Ġchassis": 22427, "Ġbakery": 22428, "Images": 22429, "ĠHolden": 22430, "Ġamazed": 22431, "Ġalignment": 22432, "ĠPowers": 22433, "Ġlabelled": 22434, "Ġstaunch": 22435, "Ġsignaling": 22436, "Ġsenate": 22437, "Ġunconventional": 22438, "ĠAlternative": 22439, "Ġambassadors": 22440, "ĠVPN": 22441, "atics": 22442, "Ġmosquito": 22443, "ĠScholarship": 22444, "Ġhelpless": 22445, "alone": 22446, "ZA": 22447, "chel": 22448, "Ġconstituencies": 22449, "ĠCafÃ©": 22450, "Ġhatch": 22451, "ĠRupert": 22452, "Ġrendering": 22453, "Ġreinstated": 22454, "Ġinterval": 22455, "Texas": 22456, "ĠAHL": 22457, "February": 22458, "review": 22459, "Ġgle": 22460, "Ġfals": 22461, "Ġmarkers": 22462, "Ġgovernmental": 22463, "ĠPos": 22464, "Ġarose": 22465, "every": 22466, "Ġrulings": 22467, "obar": 22468, "Govern": 22469, "gren": 22470, "isan": 22471, "Ġmarketed": 22472, "Click": 22473, "Ġord": 22474, "Ġballoons": 22475, "asers": 22476, "ĠHorton": 22477, "pub": 22478, "ĠAerospace": 22479, "Ġflank": 22480, "Ġmolecular": 22481, "bour": 22482, "nuts": 22483, "Ġalliances": 22484, "Ġbenchmarks": 22485, "ocate": 22486, "stadt": 22487, "ĠGoodwin": 22488, "lap": 22489, "ĠFactors": 22490, "Never": 22491, "ĠNem": 22492, "Ġroadside": 22493, "orth": 22494, "Ġexhibited": 22495, "ĠPearce": 22496, "ĠOlsen": 22497, "Ġpostal": 22498, "ĠLiberation": 22499, "reen": 22500, "mary": 22501, "Ġropes": 22502, "Ġlarg": 22503, "Ġgob": 22504, "boys": 22505, "ĠSax": 22506, "Ġreimbursement": 22507, "ĠVie": 22508, "ĠCatholics": 22509, "ĠMartial": 22510, "Ġpremiered": 22511, "Ġawaits": 22512, "ĠUnderstanding": 22513, "ĠBelarus": 22514, "ĠVor": 22515, "ogi": 22516, "iaz": 22517, "Ġvictorious": 22518, "Ġancestors": 22519, "Ġwreckage": 22520, "Ġoppression": 22521, "ĠChildhood": 22522, "Ġwidth": 22523, "ĠPlymouth": 22524, "ĠFifty": 22525, "Ġoccupancy": 22526, "etts": 22527, "ĠFiscal": 22528, "lifting": 22529, "ĠTraditional": 22530, "Ġnostalgia": 22531, "Law": 22532, "Ġlays": 22533, "Ġarresting": 22534, "Ġanticipating": 22535, "Ġinsults": 22536, "ĠExtension": 22537, "Ġgenerator": 22538, "ummer": 22539, "Ġageing": 22540, "Ġbouncing": 22541, "ember": 22542, "ĠWAR": 22543, "ĠNico": 22544, "ĠWow": 22545, "ĠRaven": 22546, "flower": 22547, "ĠCrim": 22548, "bh": 22549, "Ġundo": 22550, "Ġburgers": 22551, "roud": 22552, "ĠAtkinson": 22553, "ĠYEAR": 22554, "Ġpoorer": 22555, "ICA": 22556, "ĠSchedule": 22557, "Ġstronghold": 22558, "ĠMillennium": 22559, "Ġ###": 22560, "ilda": 22561, "ĠGH": 22562, "Ġupscale": 22563, "aldi": 22564, "ĠResolution": 22565, "Ġswelling": 22566, "Ġgrieving": 22567, "ĠNile": 22568, "ĠTig": 22569, "ERY": 22570, "ooth": 22571, "BALL": 22572, "Ġballet": 22573, "Ġbucks": 22574, "ĠUV": 22575, "akin": 22576, "Ġchilling": 22577, "Ġdatabases": 22578, "ĠGD": 22579, "section": 22580, "Ġhires": 22581, "Ġmul": 22582, "Ġsen": 22583, "ĠTownsend": 22584, "Ġinspected": 22585, "ilic": 22586, "Ġdiscriminatory": 22587, "fol": 22588, "Ġalcoholic": 22589, "ĠHoff": 22590, "Carl": 22591, "Ġvicinity": 22592, "lein": 22593, "ĠEco": 22594, "ĠGovern": 22595, "Ġsecrecy": 22596, "aned": 22597, "ĠDUP": 22598, "Ġ570": 22599, "Ġsow": 22600, "Ġstalls": 22601, "Ġinsulting": 22602, "ĠDT": 22603, "Ġinforms": 22604, "fitting": 22605, "ĠDepending": 22606, "ĠMelanie": 22607, "ĠThom": 22608, "path": 22609, "Ġadmired": 22610, "Peter": 22611, "idents": 22612, "ielding": 22613, "ĠShanahan": 22614, "TD": 22615, "Things": 22616, "sn": 22617, "Ġconstituted": 22618, "Ġ137": 22619, "Ġderailed": 22620, "ĠBonnie": 22621, "Ġgraffiti": 22622, "Ġearnest": 22623, "Ġcompliant": 22624, "blown": 22625, "Ġalle": 22626, "prise": 22627, "Ġfocal": 22628, "Ġgentlemen": 22629, "ĠTalks": 22630, "Ġpassports": 22631, "Ġdeprived": 22632, "Ġdude": 22633, "ĠNath": 22634, "Ġgoverned": 22635, "Ġsac": 22636, "Ġcastle": 22637, "qv": 22638, "Ġtolerated": 22639, "ĠSci": 22640, "close": 22641, "ĠDynamics": 22642, "Ġflashing": 22643, "yk": 22644, "ĠConsolid": 22645, "Ġinherently": 22646, "ĠForrest": 22647, "Gene": 22648, "Public": 22649, "Ġloser": 22650, "runners": 22651, "Ġprudent": 22652, "Ġpioneering": 22653, "ĠHowe": 22654, "ĠButter": 22655, "ĠArabian": 22656, "acha": 22657, "ĠBBQ": 22658, "ĠMineral": 22659, "Ġdestiny": 22660, "Ġretrieve": 22661, "ĠBav": 22662, "reth": 22663, "oby": 22664, "ĠGrid": 22665, "Ġgrievances": 22666, "ĠTips": 22667, "Ġadamant": 22668, "Ġdiets": 22669, "Ġmilestones": 22670, "Ġcollects": 22671, "ĠLaboratories": 22672, "ĠWC": 22673, "Ġpostp": 22674, "Ġdams": 22675, "ĠOEM": 22676, "Ġrumor": 22677, "Ġlocking": 22678, "Ġemission": 22679, "Ġqueries": 22680, "Jones": 22681, "Ġlang": 22682, "ĠAcqu": 22683, "ĠMedium": 22684, "ĠTreasurer": 22685, "Sept": 22686, "FB": 22687, "Ġintegrating": 22688, "Ġbolstered": 22689, "Ġincorporating": 22690, "encers": 22691, "Ġirregularities": 22692, "Ġnom": 22693, "iod": 22694, "ĠAi": 22695, "Ġsor": 22696, "anked": 22697, "Ġrehears": 22698, "fig": 22699, "ĠBug": 22700, "hoff": 22701, "Ġtrooper": 22702, "Ġgalaxy": 22703, "amon": 22704, "ĠAtlas": 22705, "Ġsolicit": 22706, "Ġsings": 22707, "ĠInstructions": 22708, "ĠMig": 22709, "thinking": 22710, "ĠCostco": 22711, "Ġbreasts": 22712, "Ġportraits": 22713, "ĠCock": 22714, "Ġsubscriptions": 22715, "Ġpine": 22716, "Ġhaunted": 22717, "ĠMED": 22718, "eer": 22719, "ega": 22720, "ĠZa": 22721, "ENN": 22722, "ĠWinners": 22723, "aith": 22724, "safe": 22725, "Ġ143": 22726, "ĠWeston": 22727, "ĠLansing": 22728, "ĠLaurel": 22729, "ocrat": 22730, "ograph": 22731, "Ġmatchups": 22732, "ĠFriend": 22733, "Ġdigest": 22734, "Ġdimensions": 22735, "azing": 22736, "Ġtipping": 22737, "Ġenrich": 22738, "gart": 22739, "argo": 22740, "Ġoutbreaks": 22741, "Ġsalvage": 22742, "ĠErica": 22743, "Ġmodules": 22744, "ĠPDF": 22745, "ĠGoods": 22746, "oots": 22747, "2011": 22748, "Ġinterrupt": 22749, "Ġradi": 22750, "ĠSimone": 22751, "vell": 22752, "ĠSV": 22753, "extremely": 22754, "Ġstadiums": 22755, "ĠRox": 22756, "Ġconflicting": 22757, "Ġyouthful": 22758, "ĠUM": 22759, "series": 22760, "Ġded": 22761, "Ġfielding": 22762, "Pre": 22763, "itled": 22764, "Ġstreamed": 22765, "Ġapprentices": 22766, "ĠAlec": 22767, "ĠGap": 22768, "ĠPrem": 22769, "Ġleased": 22770, "Ġdeepening": 22771, "Ġbounds": 22772, "Ġrethink": 22773, "ĠVoting": 22774, "ĠScha": 22775, "blood": 22776, "ĠReeves": 22777, "Ġbells": 22778, "Ġcollector": 22779, "ĠCrimson": 22780, "ĠWheat": 22781, "207": 22782, "ĠHB": 22783, "ĠBCC": 22784, "Ġsync": 22785, "ĠAnders": 22786, "Ġthanking": 22787, "Ġlayoffs": 22788, "Ġfoolish": 22789, "Ġcustod": 22790, "Ġelephants": 22791, "Ġcorrelation": 22792, "ĠHarding": 22793, "ĠGPU": 22794, "ĠBarnett": 22795, "Ġol": 22796, "Ġalarms": 22797, "Ġfluctuations": 22798, "shop": 22799, "Ġcommentators": 22800, "ĠAlpine": 22801, "Ġmur": 22802, "Ġbiotech": 22803, "Ġunlocked": 22804, "ouri": 22805, "roe": 22806, "ĠPayment": 22807, "ĠPOL": 22808, "ĠGuest": 22809, "Ġphrases": 22810, "ĠBuilt": 22811, "erves": 22812, "Ġnutritional": 22813, "205": 22814, "ourage": 22815, "Related": 22816, "Come": 22817, "ĠSAT": 22818, "Ġgatherings": 22819, "Ġsquads": 22820, "Ġorganising": 22821, "Ġministerial": 22822, "Ġkilomet": 22823, "ĠJump": 22824, "ĠStrength": 22825, "ĠFerr": 22826, "Ġillustrated": 22827, "ĠOber": 22828, "Ġextrad": 22829, "Ġlimitation": 22830, "idis": 22831, "ĠMonths": 22832, "ifts": 22833, "Ġmotives": 22834, "Ġmaternal": 22835, "Ġbait": 22836, "Ġadversity": 22837, "Twitter": 22838, "ĠUni": 22839, "Ġgrappling": 22840, "Ġbowls": 22841, "ĠHib": 22842, "ĠCopenhagen": 22843, "Ġsergeant": 22844, "Ġintro": 22845, "Ġscrambled": 22846, "ĠExc": 22847, "Ġshowcases": 22848, "Ġplotting": 22849, "Ġsym": 22850, "ĠNah": 22851, "berries": 22852, "itching": 22853, "conn": 22854, "istle": 22855, "ĠBeginning": 22856, "asley": 22857, "ĠMeadow": 22858, "ĠCra": 22859, "Ġsupremacist": 22860, "Ġsweats": 22861, "production": 22862, "innon": 22863, "ovo": 22864, "Ġscept": 22865, "Ġdrowning": 22866, "ĠEh": 22867, "Ġdecorations": 22868, "Ġsympathetic": 22869, "raction": 22870, "Ġ195": 22871, "ripp": 22872, "ĠNotice": 22873, "charging": 22874, "ĠDIY": 22875, "ĠJin": 22876, "Ġskinny": 22877, "Ġmaj": 22878, "Ġwhisk": 22879, "Ġcongreg": 22880, "RAL": 22881, "Ġvolley": 22882, "Ġestablishments": 22883, "Ġcite": 22884, "Miss": 22885, "Int": 22886, "iola": 22887, "ĠBare": 22888, "KING": 22889, "ools": 22890, "private": 22891, "Ġflaw": 22892, "Ġwires": 22893, "Ġideals": 22894, "oub": 22895, "Ġ\"'": 22896, "ĠCompet": 22897, "ĠStatements": 22898, "ĠHDR": 22899, "rm": 22900, "Ġbegging": 22901, "uffs": 22902, "Ġdispatch": 22903, "Ġskipped": 22904, "Ġlabs": 22905, "hawks": 22906, "Ġexpl": 22907, "Ġpatriotic": 22908, "ussions": 22909, "Ġportrayal": 22910, "ĠBudapest": 22911, "ĠCod": 22912, "Ġextingu": 22913, "smart": 22914, "Ġburdens": 22915, "ĠDrama": 22916, "Ġaltitude": 22917, "Ġpursuant": 22918, "à¥": 22919, "atari": 22920, "cot": 22921, "Ġhotline": 22922, "ooters": 22923, "ĠRolls": 22924, "Ġjeopardy": 22925, "oids": 22926, "Ġpageant": 22927, "149": 22928, "Ġdistinguish": 22929, "support": 22930, "ĠHighlands": 22931, "ĠErnst": 22932, "ĠHole": 22933, "pering": 22934, "ĠHasan": 22935, "Ġrece": 22936, "Ġirregular": 22937, "Ġdisturbed": 22938, "Ġcoupon": 22939, "ĠElijah": 22940, "oise": 22941, "Ġfriendships": 22942, "girlfriend": 22943, "Ġrampage": 22944, "arers": 22945, "Ġdispens": 22946, "assion": 22947, "Ġtentative": 22948, "ĠExploration": 22949, "fashioned": 22950, "ĠInstit": 22951, "Ġthemed": 22952, "ĠKurdistan": 22953, "ĠCAL": 22954, "ĠSweeney": 22955, "Ġransom": 22956, "Ġstamps": 22957, "ĠSchwe": 22958, "ĠLucia": 22959, "124": 22960, "omore": 22961, "Ġmotivate": 22962, "ĠWorcester": 22963, "wald": 22964, "CAR": 22965, "iken": 22966, "andro": 22967, "ffic": 22968, "ĠRehab": 22969, "Ġgrou": 22970, "Ġcontrollers": 22971, "ĠHai": 22972, "nz": 22973, "Ġartillery": 22974, "ĠMish": 22975, "Ġregistry": 22976, "Ġfrontman": 22977, "ĠCharg": 22978, "orneys": 22979, "ĠPRESS": 22980, "Ġperceptions": 22981, "ĠMcGee": 22982, "AU": 22983, "mg": 22984, "Off": 22985, "ĠNGOs": 22986, "chemical": 22987, "Ġbrun": 22988, "ĠHav": 22989, "Ġlace": 22990, "Ġ202": 22991, "Ġdefer": 22992, "Ġinjected": 22993, "Ġgluten": 22994, "ĠRin": 22995, "ĠAvalanche": 22996, "Ġcorpor": 22997, "ĠPamela": 22998, "Ġfills": 22999, "ĠReve": 23000, "ĠMonument": 23001, "Ġnationalists": 23002, "ĠIQ": 23003, "adden": 23004, "ĠLoop": 23005, "Ġ134": 23006, "Reg": 23007, "click": 23008, "bush": 23009, "ĠKub": 23010, "ipes": 23011, "Ġtoggle": 23012, "ĠRae": 23013, "Ġburgl": 23014, "Ġholistic": 23015, "ronics": 23016, "Ġprominence": 23017, "jack": 23018, "Ġfinan": 23019, "icates": 23020, "Ġvel": 23021, "important": 23022, "Thursday": 23023, "chet": 23024, "Ġrefunds": 23025, "ĠElder": 23026, "ĠOwner": 23027, "Ġtakeaway": 23028, "Pe": 23029, "ĠToro": 23030, "Tim": 23031, "fix": 23032, "before": 23033, "ĠMotorola": 23034, "Ġlev": 23035, "Term": 23036, "ĠSne": 23037, "Ġmisinformation": 23038, "ĠSinai": 23039, "Ġnitrogen": 23040, "Ġ203": 23041, "Ġescaping": 23042, "Ġjunction": 23043, "ĠSantana": 23044, "ĠYemeni": 23045, "Ġwhipped": 23046, "ĠStephenson": 23047, "Ġattire": 23048, "ĠBard": 23049, "atically": 23050, "ĠFaul": 23051, "ĠSym": 23052, "resh": 23053, "ĠMG": 23054, "Sub": 23055, "ĠCarmen": 23056, "Ġig": 23057, "ĠSanford": 23058, "ĠYa": 23059, "cycle": 23060, "Ġencryption": 23061, "ĠScal": 23062, "ĠChest": 23063, "ĠMadonna": 23064, "agin": 23065, "ĠDHS": 23066, "ĠCed": 23067, "YR": 23068, "Ġtruce": 23069, "ĠBike": 23070, "Ġfoes": 23071, "ĠSlovakia": 23072, "adal": 23073, "Rain": 23074, "OPE": 23075, "Ġlockdown": 23076, "Ġunilateral": 23077, "Ġoverseen": 23078, "Ġblames": 23079, "Ġbarrage": 23080, "aan": 23081, "uds": 23082, "ĠRust": 23083, "ĠHC": 23084, "cox": 23085, "ĠAllied": 23086, "ĠJosÃ©": 23087, "pected": 23088, "Ġunp": 23089, "Ġsomeday": 23090, "Ġdeductions": 23091, "icial": 23092, "ĠPRO": 23093, "ĠIntern": 23094, "Ġhemp": 23095, "Ġkilograms": 23096, "Ġnets": 23097, "ĠBACK": 23098, "early": 23099, "outed": 23100, "Ġrelegated": 23101, "Ġ1958": 23102, "ĠMustang": 23103, "Ġgamble": 23104, "Ġprostitution": 23105, "ĠPapa": 23106, "Ġinexpensive": 23107, "GHz": 23108, "Ġjerseys": 23109, "Ġmisery": 23110, "VIS": 23111, "ĠRAW": 23112, "Ġthri": 23113, "Ġaffiliation": 23114, "small": 23115, "Ġflashed": 23116, "Ġcoastline": 23117, "Ġgard": 23118, "Ġsv": 23119, "Ġwaits": 23120, "itton": 23121, "London": 23122, "Ġaccus": 23123, "ĠCharge": 23124, "Ġincub": 23125, "Ġwanna": 23126, "ĠAwareness": 23127, "abies": 23128, "ĠUh": 23129, "Ġpersuaded": 23130, "ĠThames": 23131, "Ġcurated": 23132, "Ī": 23133, "Ġbrutally": 23134, "Ġrooftop": 23135, "Ġoy": 23136, "Ġ1900": 23137, "bery": 23138, "Ġuphill": 23139, "Ġinteracting": 23140, "Ġchilly": 23141, "ERE": 23142, "Ġcapsule": 23143, "ĠSaul": 23144, "ocker": 23145, "Ġdeserving": 23146, "ĠBowen": 23147, "ĠReaders": 23148, "ĠWriters": 23149, "Ġartifacts": 23150, "ĠRanger": 23151, "reau": 23152, "Ġimperson": 23153, "Ġhears": 23154, "ĠMaher": 23155, "neg": 23156, "Ġmantra": 23157, "Ġmull": 23158, "Ġelders": 23159, "ĠAmtrak": 23160, "Ġspouses": 23161, "ĠHak": 23162, "Ġopenness": 23163, "Ġprevailed": 23164, "Ġfortnight": 23165, "Pal": 23166, "ride": 23167, "Ġillustrate": 23168, "dominated": 23169, "trust": 23170, "ī": 23171, "ĠFemale": 23172, "ĠSlim": 23173, "Ġdesc": 23174, "ĠKathryn": 23175, "Ġdeepen": 23176, "TAIN": 23177, "eredith": 23178, "Ġchanted": 23179, "ĠHector": 23180, "bread": 23181, "ĠIsa": 23182, "Ġvolcanic": 23183, "Ġah": 23184, "owners": 23185, "aquin": 23186, "Ġmelting": 23187, "Ġpreschool": 23188, "ocus": 23189, "ĠMast": 23190, "ĠMyr": 23191, "Ġsuppress": 23192, "Ġversatility": 23193, "ĠNEC": 23194, "Ġhoax": 23195, "Ġmutually": 23196, "ĠNeb": 23197, "ĠWheel": 23198, "kit": 23199, "abl": 23200, "again": 23201, "ĠSonny": 23202, "rift": 23203, "Ġsweater": 23204, "Ġinund": 23205, "ĠTaco": 23206, "ĠBout": 23207, "Ġnonprofits": 23208, "Ġmodify": 23209, "Ġprofessionalism": 23210, "ĠGould": 23211, "ĠGuerrero": 23212, "Ġterribly": 23213, "ĠBenz": 23214, "Ġcountered": 23215, "Ġbean": 23216, "ĠPhelps": 23217, "Ġprowess": 23218, "bc": 23219, "Ġfeast": 23220, "Ġ5000": 23221, "Ġrevisit": 23222, "Ġchin": 23223, "agent": 23224, "Ġtones": 23225, "Ġextraction": 23226, "ĠPosts": 23227, "oin": 23228, "Ġattain": 23229, "Ġgardening": 23230, "earned": 23231, "ĠOtto": 23232, "player": 23233, "Ġscams": 23234, "ĠHonolulu": 23235, "ĠAppro": 23236, "ĠHIGH": 23237, "Ġdwell": 23238, "Islam": 23239, "leaders": 23240, "Ġlegisl": 23241, "expl": 23242, "ĠChoi": 23243, "Ġfrenzy": 23244, "Ġcommercially": 23245, "Ġlbs": 23246, "Ġgateway": 23247, "ĠAndersen": 23248, "emia": 23249, "lez": 23250, "Ġresidences": 23251, "office": 23252, "ĠHelsinki": 23253, "olia": 23254, "Ġwolf": 23255, "Ġstyling": 23256, "ĠJunction": 23257, "ĠPeyton": 23258, "udo": 23259, "ĠDorothy": 23260, "Ġfreshly": 23261, "ĠJulio": 23262, "ĠSunset": 23263, "ĠMadden": 23264, "Ġissu": 23265, "Ġsounding": 23266, "sports": 23267, "Ġmassively": 23268, "ĠRahman": 23269, "Ġpresided": 23270, "Instead": 23271, "Ġ136": 23272, "ĠHowell": 23273, "beit": 23274, "Ġprosperous": 23275, "Ġwrongly": 23276, "ĠRaqqa": 23277, "ĠCes": 23278, "Ġbuddy": 23279, "Ġchatting": 23280, "Ġfencing": 23281, "Ġtant": 23282, "ocated": 23283, "ALK": 23284, "Ġsnapping": 23285, "euro": 23286, "Ryan": 23287, "ĠRecogn": 23288, "ucked": 23289, "Ġpurported": 23290, "ĠCann": 23291, "Ġintimidating": 23292, "Ġrulers": 23293, "ĠMarse": 23294, "Art": 23295, "ĠAadhaar": 23296, "Ġvows": 23297, "Ġhunter": 23298, "ourmet": 23299, "ĠVarious": 23300, "2009": 23301, "anie": 23302, "Ġcompassionate": 23303, "ĠParking": 23304, "Ġmalaria": 23305, "Ġamnesty": 23306, "Ġworsened": 23307, "ĠTitan": 23308, "Ġcrossings": 23309, "drug": 23310, "Ġaddicted": 23311, "Ġremorse": 23312, "ĠDestiny": 23313, "Dear": 23314, "Ġhur": 23315, "Ġimplicated": 23316, "Ġplayful": 23317, "Ġripe": 23318, "Ġsizable": 23319, "Ġcrab": 23320, "Ġliqu": 23321, "Ġdrib": 23322, "Ġcontraction": 23323, "cro": 23324, "ĠGus": 23325, "Ġdoomed": 23326, "Ġmog": 23327, "ĠMonitor": 23328, "Count": 23329, "Ġsadd": 23330, "Ġwrestler": 23331, "Ġrestraints": 23332, "Ġraging": 23333, "185": 23334, "Ġtapes": 23335, "Ġmitigation": 23336, "ocratic": 23337, "Ġvib": 23338, "ĠSnowden": 23339, "aldo": 23340, "Ġweights": 23341, "Ġ1959": 23342, "ucc": 23343, "ĠCoc": 23344, "Log": 23345, "ĠStev": 23346, "Ġdealership": 23347, "Ġtrademarks": 23348, "iru": 23349, "Ġbeneficiary": 23350, "Ġlegislator": 23351, "Ġdeadlines": 23352, "Ġcosmetics": 23353, "ĠTammy": 23354, "ĠCombined": 23355, "Ġeducator": 23356, "athon": 23357, "Ġcombo": 23358, "fu": 23359, "appropriate": 23360, "nington": 23361, "ĠLiberties": 23362, "missions": 23363, "opard": 23364, "ĠMondays": 23365, "Ġfetch": 23366, "Ġhers": 23367, "jon": 23368, "ukes": 23369, "zek": 23370, "Ġvetting": 23371, "yet": 23372, "Ġfacilitating": 23373, "ĠStras": 23374, "character": 23375, "ĠHeads": 23376, "Ġclim": 23377, "ĠAlbuquerque": 23378, "Ġbind": 23379, "Ġconcluding": 23380, "ĠBasically": 23381, "rail": 23382, "ĠTCU": 23383, "ĠDepression": 23384, "Ġhem": 23385, "ĠHue": 23386, "Ġpand": 23387, "Ġscoreboard": 23388, "Av": 23389, "Ġidol": 23390, "compl": 23391, "Ġredesign": 23392, "ĠJarrett": 23393, "Ġfavoured": 23394, "ĠINS": 23395, "Ġpropelled": 23396, "Ġevasion": 23397, "Ġwidened": 23398, "Ġwastewater": 23399, "nard": 23400, "responsive": 23401, "Ġdemographics": 23402, "engine": 23403, "ĠBrewer": 23404, "ĠBaxter": 23405, "ront": 23406, "ĠColon": 23407, "Ġpromoter": 23408, "Ġgenres": 23409, "ovsky": 23410, "build": 23411, "urate": 23412, "ĠCohn": 23413, "design": 23414, "Ġturbulent": 23415, "Ġcurtain": 23416, "310": 23417, "ĠLamp": 23418, "ĠBonds": 23419, "church": 23420, "Ġdeterrent": 23421, "Ġdictatorship": 23422, "acement": 23423, "haul": 23424, "Ġspir": 23425, "Ġconceived": 23426, "Ġstern": 23427, "sit": 23428, "Ġsingular": 23429, "ĠYog": 23430, "Ġconditional": 23431, "Ġide": 23432, "lund": 23433, "Ġautop": 23434, "ĠBEST": 23435, "ĠJed": 23436, "Ġrationale": 23437, "Ġalarmed": 23438, "Ġshovel": 23439, "ĠProb": 23440, "ĠMao": 23441, "ĠBurgess": 23442, "Ġ1953": 23443, "above": 23444, "ĠManson": 23445, "Ġdismal": 23446, "ĠFrankie": 23447, "Ġtempted": 23448, "Ġunderdog": 23449, "ribing": 23450, "ENCY": 23451, "ĠDele": 23452, "Las": 23453, "places": 23454, "Ġnotoriously": 23455, "ĠAkin": 23456, "Ġglut": 23457, "Ġseamlessly": 23458, "Ġrecess": 23459, "written": 23460, "ĠTJ": 23461, "occ": 23462, "ĠTerritory": 23463, "ĠAIR": 23464, "ĠDiagn": 23465, "Ġvacancies": 23466, "Ġcultivation": 23467, "ĠAless": 23468, "Ġrenamed": 23469, "ĠMahmoud": 23470, "bright": 23471, "Ġvisibly": 23472, "Ġnas": 23473, "erred": 23474, "ĠCarn": 23475, "Ġtriggers": 23476, "Ġpunishing": 23477, "Ġluc": 23478, "ĠBett": 23479, "Ġbeam": 23480, "ĠCheng": 23481, "aina": 23482, "Ġdetermines": 23483, "ĠGerry": 23484, "Ġshocks": 23485, "Ġstainless": 23486, "Ġdefects": 23487, "ĠCinem": 23488, "Ġtorrent": 23489, "Ġresurgence": 23490, "Ġcoral": 23491, "Ġblitz": 23492, "ĠGel": 23493, "Ġstemmed": 23494, "gur": 23495, "Ġlymph": 23496, "zzo": 23497, "Ġspearheaded": 23498, "Ġlicences": 23499, "';": 23500, "Ġarbitrary": 23501, "ĠUzbek": 23502, "Ġthief": 23503, "reaching": 23504, "Ġcand": 23505, "ĠEA": 23506, "ĠParaly": 23507, "ĠEmerson": 23508, "ĠSergey": 23509, "ĠScher": 23510, "ĠWr": 23511, "rowing": 23512, "Ġ3000": 23513, "Ġmighty": 23514, "elight": 23515, "mAh": 23516, "Ġcelebr": 23517, "ĠConclusion": 23518, "ĠCathy": 23519, "Ġpolished": 23520, "uddled": 23521, "ewski": 23522, "Ġfucking": 23523, "Ġinterfering": 23524, "Ġlandscapes": 23525, "Ġfearful": 23526, "ĠDetention": 23527, "%).": 23528, "ĠTT": 23529, "Ġbleak": 23530, "Ġindebted": 23531, "Ġcheat": 23532, "Ġconsolation": 23533, "ĠPace": 23534, "raine": 23535, "Ġhonorary": 23536, "420": 23537, "Ġtechnician": 23538, "ĠComprehensive": 23539, "Ġfences": 23540, "Ġwearable": 23541, "ĠMarilyn": 23542, "stru": 23543, "Ġdrained": 23544, "ĠGibraltar": 23545, "lag": 23546, "Ġdisorderly": 23547, "Ġproclaimed": 23548, "Ġcapacities": 23549, "Ġretains": 23550, "ĠVid": 23551, "oshi": 23552, "ĠEid": 23553, "Ġanalytical": 23554, "ominium": 23555, "ĠExaminer": 23556, "ĠNAACP": 23557, "ocol": 23558, "rev": 23559, "ĠRim": 23560, "ĠWoody": 23561, "ĠMcKenna": 23562, "ĠLennon": 23563, "ĠEmploy": 23564, "Fort": 23565, "psy": 23566, "Ġsphere": 23567, "oday": 23568, "ĠChick": 23569, "ĠCompared": 23570, "ĠIranians": 23571, "ĠAccountability": 23572, "itchie": 23573, "ĠDickinson": 23574, "Ġflock": 23575, "Ġeclips": 23576, "Ġnat": 23577, "anke": 23578, "ĠNeighborhood": 23579, "Ġ141": 23580, "Ġscarce": 23581, "Ġcreations": 23582, "lists": 23583, "Ġuseless": 23584, "Ġcriticisms": 23585, "Ġruler": 23586, "ĠHi
[truncated: 462,914 more chars]
