# Supplementary material for: An enhanced approach for automatic annotation of error codes based on Seq2edit
Source: PeerJ Comput Sci. 2025 Jul 25;11:e3024. doi: 10.7717/peerj-cs.3024 (PMC12453778; doi:10.7717/peerj-cs.3024)
Supplement: Supplemental Information 1 — The Seq2editErrorAnnotator project encompasses a meticulously preprocessed dataset and an integrated codebase designed to facilitate the study of error annotation in coding. This repository contains everything needed to train, test, and evaluate various annotation methods using the CodeBERT model. [file peerj-cs-11-3024-s001.zip › codebert_gec-main/data/labels/labels_span.txt]

$KEEP
$DELETE
$REPLACE_Ġtype
$APPEND_Ġtype
$APPEND__
$APPEND_1
$APPEND_Ġ.
$APPEND_Ġmethod
$APPEND_2
$APPEND_Ġ(
$REPLACE_2
$APPEND_Ġ)
$REPLACE_Ġ0
$APPEND_Ġreturn
$APPEND_Ġ;
$APPEND_Ġvar
$REPLACE_Ġ.
$APPEND_3
$REPLACE_Ġnull
$APPEND_Ġresult
$REPLACE_Ġ=
$REPLACE_3
$REPLACE_Ġ(
$REPLACE_Ġmethod
$APPEND_Ġ,
$APPEND_Ġnull
$APPEND_Ġ0
$APPEND_Ġ-
$APPEND_Ġ1
$APPEND_Ġif
$REPLACE_Ġ)
$APPEND_Ġ{
$APPEND_Ġ}
$REPLACE_public
$APPEND_Ġ!
$REPLACE_Ġ!=
$REPLACE_Ġ&&
$REPLACE_Ġboolean
$APPEND_Ġtrue
$APPEND_Ġtou
$APPEND_pperc
$APPEND_ase
$REPLACE_Ġreturn
$REPLACE_Ġto
$REPLACE_string
$APPEND_4
$APPEND_Ġ!=
$APPEND_Ġthis
$APPEND_Ġ==
$APPEND_Ġ=
$APPEND_Ġnew
$APPEND_Ġjava
$APPEND_.
$APPEND_util
$APPEND_array
$APPEND_list
$APPEND_Ġ<
$APPEND_lang
$APPEND_string
$APPEND_Ġ>
$REPLACE_Ġfloat
$APPEND_Ġlength
$APPEND_Ġfalse
$REPLACE_Ġtrue
$REPLACE_Ġout
$REPLACE_.
$REPLACE_write
$APPEND_Ġint
$APPEND_Ġcount
$REPLACE_Ġlistener
$APPEND_Ġ--
$APPEND_Ġboolean
$APPEND_Ġstatus
$REPLACE_Ġstatus
$REPLACE_Ġ>
$APPEND_Ġget
$APPEND_Ġcontains
$APPEND_Ġp
$REPLACE_private
$APPEND_Ġindex
$REPLACE_Ġ||
$REPLACE_Ġswitch
$APPEND_Ġcase
$APPEND_Ġ:
$REPLACE_Ġass
$APPEND_er
$REPLACE_te
$APPEND_qu
$APPEND_als
$REPLACE_Ġ,
$APPEND_Ġsynchronized
$REPLACE_4
$REPLACE_Ġ{
$APPEND_Ġ&&
$APPEND_Ġset
$APPEND_Ġid
$REPLACE_Ġi
$REPLACE_Ġvar
$REPLACE_Ġnode
$APPEND_public
$REPLACE_Ġjava
$APPEND_object
$APPEND_Ġstring
$REPLACE_Ġset
$REPLACE_6
$APPEND_Ġstate
$REPLACE_Ġx
$REPLACE_Ġy
$REPLACE_Ġthrows
$REPLACE_id
$APPEND_Ġfilename
$APPEND_Ġfinal
$APPEND_Ġvalue
$REPLACE_Ġresult
$REPLACE_Ġif
$APPEND_Ġ+
$REPLACE_Ġstr
$REPLACE_Ġclass
$APPEND_name
$REPLACE_Ġsuper
$REPLACE_1
$REPLACE_protected
$APPEND_l
$REPLACE_Ġ?
$REPLACE_Ġobj
$APPEND_Ġandroid
$APPEND_content
$APPEND_context
$APPEND_Ġcontext
$REPLACE_Ġcontext
$APPEND_Ġ||
$APPEND_Ġ>=
$REPLACE_Ġ==
$REPLACE_Ġ<=
$REPLACE_Ġid
$REPLACE_Ġthis
$REPLACE_Ġ"
$REPLACE_0
$REPLACE_"
$APPEND_Ġ?
$APPEND_Ġ[
$APPEND_Ġ]
$APPEND_math
$APPEND_round
$APPEND_Ġerror
$REPLACE_Ġdouble
$APPEND_Ġdouble
$APPEND_Ġremove
$REPLACE_Ġremove
$APPEND_Ġi
$APPEND_Ġthrows
$APPEND_ex
$APPEND_ception
$REPLACE_Ġsize
$REPLACE_Ġfalse
$REPLACE_Ġstatic
$REPLACE_Ġkey
$APPEND_6
$APPEND_Ġposition
$APPEND_view
$REPLACE_intent
$APPEND_Ġelse
$REPLACE_lang
$REPLACE_Ġ[
$APPEND_Ġdata
$REPLACE_Ġdata
$REPLACE_Ġ-
$APPEND_Ġsuper
$REPLACE_Ġstring
$APPEND_Ġequals
$APPEND_abs
$REPLACE_object
$REPLACE_view
$APPEND_Ġsize
$APPEND_Ġclass
$REPLACE_Ġget
$REPLACE_io
$REPLACE_file
$APPEND_Ġput
$APPEND_hash
$APPEND_set
$REPLACE_Ġis
$APPEND_empty
$REPLACE_Ġintent
$REPLACE_Ġname
$REPLACE_Ġvoid
$REPLACE_Ġ*
$APPEND_Ġstatic
$REPLACE_integer
$APPEND_Ġnode
$APPEND_Ġabstract
$APPEND_Ġto
$APPEND_Ġis
$APPEND_Ġ...
$TRANSFORM_AGREEMENT_PLURAL
$REPLACE_name
$REPLACE_Ġc
$REPLACE_Ġlabel
$APPEND_true
$APPEND_"
$APPEND_false
$REPLACE_Ġindex
$REPLACE_Ġ]
$APPEND_lower
$APPEND_case
$APPEND_Ġstr
$APPEND_Ġtrim
$REPLACE_Ġlong
$REPLACE_type
$APPEND_value
$APPEND_Ġstart
$APPEND_Ġb
$APPEND_Ġx
$APPEND_Ġkey
$REPLACE_Ġ;
$REPLACE_long
$APPEND_Ġmessage
$APPEND_system
$APPEND_out
$APPEND_println
$APPEND_Ġfile
$REPLACE_java
$REPLACE_Ġappend
$APPEND_Ġevent
$APPEND_Ġresponse
$REPLACE_Ġresponse
$REPLACE_Ġformat
$REPLACE_Ġposition
$REPLACE_Ġint
$REPLACE_int
$REPLACE_Ġtext
$APPEND_Ġbuf
$REPLACE_void
$APPEND_Ġview
$REPLACE_Ġ<
$REPLACE_Ġinstance
$APPEND_of
$APPEND_Ġy
$REPLACE_Ġsource
$REPLACE_Ġ"\
$REPLACE_n
$APPEND_Ġmain
$REPLACE_Ġ+
$REPLACE_Ġnew
$REPLACE_Ġ1
$APPEND_private
$REPLACE_util
$APPEND_cal
$APPEND_instance
$APPEND_activity
$APPEND_Ġend
$APPEND_time
$REPLACE_list
$REPLACE_Ġ>=
$APPEND_Ġtry
$APPEND_Ġfinally
$REPLACE_state
$REPLACE_arr
$APPEND_ays
$REPLACE_as
$REPLACE_Ġinit
$APPEND_protected
$APPEND_integer
$REPLACE_t
$APPEND_ost
$APPEND_ring
$REPLACE_f
$REPLACE_Ġ|
$APPEND_io
$APPEND_file
$REPLACE_Ġfile
$APPEND_Ġcompare
$APPEND_to
$REPLACE_Ġupdate
$REPLACE_Ġfilename
$APPEND_Ġc
$REPLACE_Ġcommit
$APPEND_err
$APPEND_enabled
$APPEND_Ġa
$APPEND_map
$REPLACE_Ġp
$REPLACE_Ġ--
$APPEND_Ġ<=
$REPLACE_config
$APPEND_Ġ++
$REPLACE_5
$REPLACE_text
$REPLACE_Ġ:
$APPEND_Ġname
$REPLACE_Ġbuffer
$APPEND_double
$APPEND_Ġtemp
$APPEND_Ġlist
$REPLACE_Ġtemp
$APPEND_Ġoffset
$APPEND_id
$REPLACE_Ġlength
$APPEND_Ġthrow
$APPEND_null
$APPEND_point
$APPEND_ere
$APPEND_x
$REPLACE_Ġadd
$REPLACE_err
$APPEND_t
$REPLACE_Ġnumber
$APPEND_Ġbreak
$REPLACE_value
$REPLACE_throw
$REPLACE_able
$REPLACE_collection
$APPEND_Ġurl
$APPEND_0
$REPLACE_Ġreplace
$APPEND_class
$REPLACE_not
$REPLACE_null
$APPEND_Ġcontent
$APPEND_long
$REPLACE_Ġoutput
$APPEND_linked
$APPEND_intent
$REPLACE_activity
$REPLACE_ex
$REPLACE_ception
$REPLACE__
$APPEND_Ġ"\
$APPEND_n
$REPLACE_set
$REPLACE_Ġandroid
$REPLACE_content
$REPLACE_context
$APPEND_Ġtext
$REPLACE_Ġbreak
$REPLACE_Ġ}
$REPLACE_system
$REPLACE_print
$REPLACE_Ġ++
$APPEND_builder
$REPLACE_append
$APPEND_Ġelement
$APPEND_Ġarray
$REPLACE_Ġvalue
$REPLACE_Ġtarget
$REPLACE_l
$APPEND_endar
$APPEND_get
$REPLACE_Ġequals
$REPLACE_double
$REPLACE_array
$APPEND_5
$REPLACE_Ġoffset
$REPLACE_data
$REPLACE_Ġassert
$APPEND_Ġcounter
$APPEND_Ġlong
$REPLACE_static
$APPEND_Ġobj
$APPEND_Ġinstance
$REPLACE_Ġwriter
$REPLACE_Ġ/
$REPLACE_Ġorg
$APPEND_test
$APPEND_ng
$APPEND_assert
$APPEND_asser
$REPLACE_true
$APPEND_Ġout
$REPLACE_Ġtmp
$REPLACE_Ġstate
$APPEND_Ġsource
$APPEND_Ġnative
$REPLACE_Ġb
$APPEND_Ġupdate
$APPEND_Ġparameters
$APPEND_Ġ~
$APPEND_Ġ/
$APPEND_parse
$APPEND_int
$REPLACE_Ġshow
$REPLACE_linked
$APPEND_Ġlistener
$REPLACE_method
$APPEND_Ġtime
$APPEND_Ġassert
$APPEND_Ġargs
$REPLACE_Ġj
$APPEND_collection
$REPLACE_Ġexecute
$APPEND_Ġinit
$APPEND_Ġexecute
$REPLACE_Ġa
$APPEND_exit
$APPEND_Ġtarget
$REPLACE_Ġbyte
$APPEND_Ġmsg
$APPEND_Ġitem
$REPLACE_builder
$APPEND_Ġbyte
$REPLACE_Ġput
$APPEND_Ġn
$REPLACE_Ġmessage
$REPLACE_Ġstart
$REPLACE_Ġinfo
$APPEND_Ġresults
$REPLACE_Ġarray
$APPEND_Ġmin
$REPLACE_path
$APPEND_Ġparams
$REPLACE_Ġ+=
$REPLACE_Ġbuild
$REPLACE_Ġcontains
$APPEND_col
$APPEND_lections
$APPEND_sort
$APPEND_Ġreplace
$APPEND_Ġpath
$REPLACE_Ġelement
$APPEND_thread
$APPEND_Ġshow
$REPLACE_Ġpath
$APPEND_Ġtitle
$APPEND_Ġsubst
$APPEND_text
$REPLACE_test
$REPLACE_ng
$APPEND_f
$REPLACE_Ġ%
$APPEND_bo
$REPLACE_olean
$REPLACE_Ġdelete
$REPLACE_Ġlist
$REPLACE_Ġtime
$APPEND_Ġ*
$APPEND_Ġt
$APPEND_Ġselect
$APPEND_Ġ-=
$REPLACE_Ġiterator
$APPEND_Ġexpr
$APPEND_Ġ"
$REPLACE_Ġelse
$REPLACE_9
$REPLACE_8
$REPLACE_Ġview
$APPEND_te
$REPLACE_iterator
$APPEND_Ġdefault
$APPEND_Ġj
$REPLACE_hash
$APPEND_Ġappend
$APPEND_Ġfor
$REPLACE_Ġmsg
$REPLACE_Ġanswer
$REPLACE_Ġfirst
$APPEND_Ġline
$APPEND_Ġiterator
$REPLACE_Ġerror
$REPLACE_date
$REPLACE_Ġdate
$REPLACE_Ġ!
$REPLACE_empty
$APPEND_Ġfield
$APPEND_7
$REPLACE_Ġitem
$REPLACE_bo
$APPEND_olean
$APPEND_format
$APPEND_Ġvalues
$APPEND_Ġadd
$APPEND_Ġquery
$REPLACE_Ġ...
$APPEND_Ġoutput
$REPLACE_Ġurl
$APPEND_iterator
$APPEND_Ġ+=
$APPEND_Ġf
$APPEND_Ġdelete
$APPEND_Ġnames
$APPEND_date
$REPLACE_Ġquery
$APPEND_Ġextends
$APPEND_Ġtmp
$REPLACE_Ġt
$REPLACE_Ġarg
$APPEND_Ġwhile
$REPLACE_Ġevent
$REPLACE_Ġparams
$REPLACE_println
$APPEND_Ġcommit
$REPLACE_final
$REPLACE_cal
$APPEND_properties
$REPLACE_time
$REPLACE_enabled
$APPEND_Ġsplit
$APPEND_Ġfirst
$APPEND_Ġbuild
$APPEND_able
$APPEND_Ġfloat
$REPLACE_Ġselect
$REPLACE_Ġsynchronized
$APPEND_=
$APPEND_Ġnodes
$APPEND_java
$APPEND_path
$REPLACE_Ġopen
$APPEND_Ġcatch
$REPLACE_Ġcompare
$REPLACE_Ġvalues
$REPLACE_parse
$REPLACE_Ġf
$APPEND_void
$APPEND_Ġparam
$REPLACE_7
$REPLACE_qu
$REPLACE_als
$REPLACE_Ġtitle
$APPEND_Ġheight
$REPLACE_Ġwhile
$APPEND_Ġformat
$REPLACE_Ġmin
$REPLACE_Ġstep
$REPLACE_Ġn
$APPEND_Ġopen
$APPEND_Ġass
$APPEND_buff
$APPEND_ered
$APPEND_writer
$REPLACE_Ġmain
$REPLACE_Ġ-=
$REPLACE_to
$REPLACE_par
$APPEND_sel
$APPEND_ong
$APPEND_Ġ%
$APPEND_Ġ&
$REPLACE_Ġchar
$REPLACE_Ġcount
$APPEND_syn
$APPEND_chron
$REPLACE_Ġcase
$REPLACE_Ġdefault
$REPLACE_Ġfinal
$REPLACE_map
$APPEND_arr
$APPEND_as
$REPLACE_Ġbuf
$APPEND_Ġdate
$APPEND_Ġshort
$REPLACE_Ġtoken
$APPEND_Ġtoken
$REPLACE_net
$APPEND_url
$REPLACE_Ġend
$APPEND_type
$APPEND_Ġanswer
$APPEND_print
$REPLACE_ong
$REPLACE_Ġshort
$REPLACE_float
$REPLACE_Ġtrim
$REPLACE_format
$REPLACE_Ġnum
$REPLACE_Ġsubst
$REPLACE_sel
$REPLACE_char
$APPEND_sequence
$APPEND_Ġlabel
$REPLACE_er
$REPLACE_Ġfor
$REPLACE_exit
$REPLACE_Ġkeys
$APPEND_Ġnum
$APPEND_Ġbuffer
$APPEND_Ġfunction
$REPLACE_Ġargs
$REPLACE_case
$APPEND_color
$REPLACE_Ġhandle
$APPEND_throw
$APPEND_Ġsum
$APPEND_Ġstep
$APPEND_Ġerrors
$REPLACE_Ġfunction
$REPLACE_out
$APPEND_Ġkeys
$APPEND_Ġintent
$APPEND_Ġinfo
$REPLACE_Ġ&
$APPEND_not
$APPEND_found
$REPLACE_url
$REPLACE_math
$APPEND_sw
$APPEND_ith
$APPEND_Ġk
$REPLACE_Ġk
$REPLACE_Ġfail
$REPLACE_Ġheight
$REPLACE_of
$REPLACE_ring
$APPEND_Ġvoid
$REPLACE_Ġcontent
$REPLACE_Ġabstract
$APPEND_random
$APPEND_Ġwriter
$REPLACE_sw
$REPLACE_ith
$APPEND_Ġfail
$REPLACE_class
$APPEND_vector
$APPEND_Ġrows
$APPEND_float
$APPEND_data
$APPEND_aw
$REPLACE_Ġparam
$APPEND_Ġnumber
$REPLACE_thread
$REPLACE_color
$REPLACE_Ġfield
$APPEND_ized
$REPLACE_all
$APPEND_par
$APPEND_Ġchar
$REPLACE_Ġparameters
$REPLACE_Ġsum
$APPEND_entry
$REPLACE_Ġpattern
$REPLACE_Ġthrow
$APPEND_8
$APPEND_Ġarg
$REPLACE_Ġtry
$REPLACE_vector
$REPLACE_input
$APPEND_Ġpattern
$APPEND_Ġ|
$REPLACE_false
$REPLACE_Ġtou
$REPLACE_pperc
$REPLACE_ase
$APPEND_net
$APPEND_stream
$APPEND_Ġcontinue
$REPLACE_Ġcontinue
$REPLACE_Ġnames
$REPLACE_Ġexpr
$REPLACE_properties
$APPEND_Ġsrc
@@UNKNOWN@@
@@PADDING@@
