# Supplementary material for: An enhanced approach for automatic annotation of error codes based on Seq2edit
Source: PeerJ Comput Sci. 2025 Jul 25;11:e3024. doi: 10.7717/peerj-cs.3024 (PMC12453778; doi:10.7717/peerj-cs.3024)
Supplement: Supplemental Information 1 — The Seq2editErrorAnnotator project encompasses a meticulously preprocessed dataset and an integrated codebase designed to facilitate the study of error annotation in coding. This repository contains everything needed to train, test, and evaluate various annotation methods using the CodeBERT model. [file peerj-cs-11-3024-s001.zip › codebert_gec-main/data/labels/labels_word.txt]

$KEEP
$APPEND_Ġ,
$APPEND_Ġthis
$APPEND_Ġvar
$APPEND__
$APPEND_1
$REPLACE_Ġ>=
$REPLACE_public
$DELETE
$APPEND_2
$REPLACE_private
$REPLACE_Ġint
$APPEND_Ġ(
$APPEND_Ġ)
$APPEND_Ġ&&
$APPEND_Ġ0
$APPEND_Ġ<
$APPEND_Ġ.
$APPEND_Ġlength
$APPEND_Ġ1
$APPEND_.
$APPEND_0
$APPEND_Ġjava
$APPEND_lang
$APPEND_integer
$APPEND_parse
$APPEND_int
$REPLACE_Ġ{
$APPEND_Ġ}
$REPLACE_string
$APPEND_Ġ?
$APPEND_Ġ"
$APPEND_true
$APPEND_"
$APPEND_Ġ:
$APPEND_false
$APPEND_Ġ=
$APPEND_Ġnull
$APPEND_Ġ;
$APPEND_string
$APPEND_Ġ!
$REPLACE_Ġfalse
$REPLACE_Ġreturn
$REPLACE_Ġupdate
$REPLACE_Ġmin
$APPEND_Ġif
$APPEND_Ġ!=
$APPEND_Ġ{
$APPEND_Ġtrue
$REPLACE_Ġto
$APPEND_Ġtou
$APPEND_pperc
$APPEND_ase
$REPLACE_Ġposition
$REPLACE_Ġ<
$APPEND_Ġcontains
$APPEND_Ġc
$APPEND_Ġsynchronized
$APPEND_Ġlist
$REPLACE_Ġ.
$APPEND_Ġmethod
$REPLACE_Ġnull
$REPLACE_Ġ&&
$APPEND_Ġi
$APPEND_Ġ>
$APPEND_Ġtype
$APPEND_Ġis
$APPEND_empty
$APPEND_Ġreturn
$REPLACE_4
$REPLACE_Ġmethod
$APPEND_Ġvalues
$APPEND_Ġget
$APPEND_system
$APPEND_out
$APPEND_println
$APPEND_Ġelse
$APPEND_Ġsize
$APPEND_Ġ==
$APPEND_Ġstatic
$APPEND_Ġlong
$APPEND_Ġid
$APPEND_Ġsuper
$APPEND_Ġfinal
$REPLACE_Ġview
$REPLACE_Ġ0
$REPLACE_ex
$REPLACE_ception
$REPLACE_3
$REPLACE_Ġlistener
$REPLACE_2
$REPLACE_Ġvar
$REPLACE_Ġ[
$APPEND_Ġ]
$APPEND_util
$APPEND_arr
$APPEND_ays
$APPEND_as
$APPEND_list
$APPEND_3
$APPEND_Ġfalse
$REPLACE_util
$REPLACE_list
$REPLACE_Ġy
$REPLACE_Ġ--
$APPEND_Ġbreak
$APPEND_Ġcount
$REPLACE_Ġ=
$APPEND_Ġabstract
$REPLACE_Ġ;
$APPEND_Ġ+
$APPEND_Ġstring
$REPLACE_Ġlength
$APPEND_Ġtrim
$REPLACE_protected
$REPLACE_Ġget
$REPLACE_name
$REPLACE_Ġsplit
$REPLACE_int
$REPLACE_1
$APPEND_Ġthrow
$APPEND_Ġnew
$APPEND_null
$APPEND_point
$APPEND_ere
$APPEND_x
$APPEND_ception
$REPLACE_Ġ1
$REPLACE_Ġ||
$REPLACE_Ġsuper
$REPLACE_Ġ)
$REPLACE_Ġboolean
$REPLACE_Ġstatus
$APPEND_Ġk
$REPLACE_Ġid
$APPEND_Ġint
$REPLACE_Ġsize
$REPLACE_Ġerror
$REPLACE_Ġmessage
$REPLACE_Ġ(
$REPLACE_Ġ,
$APPEND_math
$APPEND_round
$APPEND_exit
$APPEND_Ġtime
$APPEND_Ġ-
$APPEND_public
$REPLACE_Ġtype
$APPEND_Ġ||
$REPLACE_5
$REPLACE__
$REPLACE_Ġif
$REPLACE_id
$APPEND_Ġitem
$APPEND_text
$APPEND_id
$APPEND_Ġput
$APPEND_4
$APPEND_Ġ[
$APPEND_Ġ*
$REPLACE_Ġthis
$REPLACE_Ġnew
$APPEND_Ġx
$APPEND_hash
$APPEND_set
$REPLACE_data
$REPLACE_Ġset
$REPLACE_value
$REPLACE_Ġvoid
$REPLACE_Ġexecute
$REPLACE_Ġsrc
$APPEND_Ġvalue
$REPLACE_Ġvalue
$REPLACE_Ġtrue
$REPLACE_.
$APPEND_Ġto
$REPLACE_Ġ+
$APPEND_Ġout
$REPLACE_Ġstr
$APPEND_java
$APPEND_vector
$REPLACE_Ġi
$REPLACE_Ġ==
$REPLACE_Ġ}
$REPLACE_Ġ!=
$REPLACE_Ġargs
$APPEND_Ġshort
$REPLACE_err
$APPEND_Ġ<=
$REPLACE_Ġdate
$APPEND_Ġindex
$APPEND_Ġinfo
$APPEND_Ġcommit
$APPEND_Ġfloat
$APPEND_Ġcontext
$APPEND_Ġintent
$APPEND_bo
$REPLACE_olean
$REPLACE_Ġis
$REPLACE_Ġ!
$REPLACE_Ġinfo
$REPLACE_Ġjava
$APPEND_olean
$REPLACE_Ġ?
$REPLACE_Ġ:
$REPLACE_Ġ>
$APPEND_Ġparameters
$APPEND_map
$REPLACE_6
$APPEND_5
$REPLACE_Ġresult
$APPEND_Ġresult
$APPEND_aw
$REPLACE_t
$APPEND_color
$REPLACE_Ġthrows
$APPEND_io
$APPEND_ex
$REPLACE_Ġequals
$APPEND_Ġdate
$REPLACE_Ġ"
$APPEND_name
$REPLACE_"
$APPEND_Ġy
$APPEND_Ġfor
$APPEND_Ġnum
$APPEND_Ġ++
$APPEND_Ġ+=
$REPLACE_Ġtarget
$REPLACE_Ġinit
$REPLACE_Ġitem
$APPEND_Ġtoken
$REPLACE_Ġcount
$APPEND_abs
$REPLACE_Ġ-
$APPEND_Ġnode
$APPEND_Ġparams
$APPEND_array
$REPLACE_Ġwhile
$APPEND_input
$APPEND_stream
$REPLACE_empty
$APPEND_Ġclass
$REPLACE_lang
$APPEND_Ġequals
$REPLACE_Ġadd
$APPEND_Ġremove
$APPEND_Ġadd
$APPEND_context
$APPEND_Ġname
$REPLACE_Ġindex
$REPLACE_Ġlong
$REPLACE_Ġname
$APPEND_Ġinstance
$APPEND_of
$APPEND_Ġdata
$REPLACE_parse
$APPEND_Ġset
$REPLACE_Ġdata
$APPEND_Ġmessage
$APPEND_activity
$APPEND_object
$REPLACE_Ġevent
$REPLACE_type
$REPLACE_long
$REPLACE_Ġstart
$APPEND_Ġposition
$APPEND_Ġ>=
$APPEND_double
$REPLACE_Ġcontinue
$APPEND_Ġbyte
$APPEND_Ġb
$REPLACE_io
$REPLACE_file
$APPEND_Ġtry
$APPEND_Ġfinally
$REPLACE_Ġ<=
$APPEND_format
$APPEND_Ġevent
$APPEND_cal
$APPEND_endar
$REPLACE_Ġc
$APPEND_get
$APPEND_instance
$REPLACE_Ġpath
$APPEND_time
$APPEND_date
$APPEND_Ġ--
$REPLACE_Ġelse
$REPLACE_Ġfile
$REPLACE_out
$REPLACE_Ġremove
$APPEND_Ġkey
$REPLACE_Ġ"\
$REPLACE_n
$REPLACE_java
$REPLACE_collection
$REPLACE_Ġvalues
$REPLACE_Ġkey
$REPLACE_Ġparameters
$REPLACE_Ġ%
$APPEND_Ġend
$REPLACE_Ġoffset
$APPEND_Ġstart
$REPLACE_Ġtitle
$REPLACE_Ġformat
$APPEND_Ġdouble
$REPLACE_Ġtime
$REPLACE_Ġ-=
$APPEND_Ġexecute
$APPEND_Ġupdate
$APPEND_Ġn
$APPEND_Ġandroid
$APPEND_view
$APPEND_Ġview
$APPEND_Ġstatus
$APPEND_Ġthrows
$APPEND_long
$APPEND_Ġ/
$REPLACE_Ġfinal
$APPEND_Ġstate
$APPEND_properties
$REPLACE_Ġbyte
$REPLACE_Ġ]
$REPLACE_set
$APPEND_Ġresponse
$APPEND_Ġbuffer
$REPLACE_Ġ++
$APPEND_Ġsubst
$APPEND_ring
$REPLACE_enabled
$APPEND_Ġp
$REPLACE_system
$APPEND_err
$REPLACE_println
$APPEND_private
$REPLACE_Ġdefault
$APPEND_Ġanswer
$REPLACE_Ġopen
$REPLACE_final
$REPLACE_Ġt
$REPLACE_builder
$REPLACE_class
$REPLACE_Ġlist
$REPLACE_void
$REPLACE_static
$APPEND_Ġassert
$APPEND_Ġheight
$REPLACE_Ġdouble
$REPLACE_Ġ*
$REPLACE_Ġtmp
$REPLACE_Ġbuffer
$REPLACE_Ġshow
$APPEND_Ġerrors
$APPEND_Ġvoid
$REPLACE_Ġout
$REPLACE_text
$APPEND_lower
$APPEND_case
$REPLACE_time
$REPLACE_Ġf
$REPLACE_Ġstring
$REPLACE_append
$APPEND_file
$REPLACE_Ġnum
$REPLACE_object
$REPLACE_Ġinstance
$REPLACE_of
$APPEND_class
$REPLACE_activity
$REPLACE_Ġ...
$REPLACE_Ġk
$REPLACE_Ġfield
$APPEND_Ġparam
$REPLACE_Ġintent
$REPLACE_Ġcontext
$REPLACE_Ġput
$REPLACE_Ġnumber
$APPEND_content
$REPLACE_Ġend
$REPLACE_false
$APPEND_Ġopen
$APPEND_Ġboolean
$REPLACE_hash
$REPLACE_l
$REPLACE_Ġobj
$REPLACE_Ġj
$REPLACE_context
$REPLACE_not
$APPEND_6
$APPEND_f
$REPLACE_Ġshort
$APPEND_Ġsrc
$REPLACE_Ġdelete
$APPEND_7
$APPEND_Ġformat
$REPLACE_Ġsubst
$REPLACE_ring
$APPEND_Ġpath
$APPEND_Ġkeys
$APPEND_Ġfirst
$APPEND_Ġj
$REPLACE_Ġstate
$REPLACE_bo
$REPLACE_Ġtou
$REPLACE_pperc
$REPLACE_ase
$APPEND_Ġextends
$REPLACE_0
$REPLACE_Ġchar
$APPEND_Ġnames
$APPEND_Ġ&
$REPLACE_Ġassert
$REPLACE_true
$REPLACE_Ġarg
$REPLACE_Ġandroid
$REPLACE_content
$APPEND_intent
$REPLACE_Ġsource
$APPEND_thread
$APPEND_Ġoffset
$APPEND_Ġt
$APPEND_Ġtitle
$REPLACE_7
$REPLACE_Ġass
$APPEND_er
$REPLACE_te
$APPEND_qu
$APPEND_als
$APPEND_Ġfile
$REPLACE_lower
$REPLACE_case
$REPLACE_char
$APPEND_sequence
$REPLACE_map
$REPLACE_integer
$REPLACE_x
$REPLACE_Ġstatic
$REPLACE_math
$REPLACE_random
$REPLACE_Ġ+=
$APPEND_col
$APPEND_lections
$APPEND_sort
$APPEND_Ġmin
$REPLACE_Ġp
$APPEND_t
$APPEND_ost
$APPEND_Ġfield
$APPEND_l
$REPLACE_Ġtoken
$REPLACE_sw
$REPLACE_ith
$APPEND_Ġcontent
$APPEND_Ġiterator
$APPEND_random
$APPEND_Ġargs
$APPEND_length
$APPEND_Ġstr
$APPEND_Ġshow
$APPEND_Ġcatch
$REPLACE_vector
$APPEND_ab
$REPLACE_stract
$REPLACE_Ġfor
$APPEND_Ġnative
$APPEND_type
$REPLACE_properties
$REPLACE_Ġcompare
$APPEND_to
$REPLACE_Ġbreak
$APPEND_state
$REPLACE_state
$APPEND_Ġbuild
$APPEND_collection
$APPEND_te
$REPLACE_Ġfunction
$REPLACE_Ġcontains
$APPEND_Ġlistener
$APPEND_Ġwhile
$APPEND_Ġinit
$REPLACE_Ġa
$APPEND_buff
$APPEND_ered
$APPEND_reader
$REPLACE_Ġtext
$REPLACE_Ġb
$APPEND_value
$REPLACE_Ġorg
$APPEND_test
$APPEND_ng
$APPEND_assert
$APPEND_asser
$REPLACE_Ġkeys
$REPLACE_throw
$REPLACE_able
$APPEND_Ġobj
$APPEND_builder
$REPLACE_Ġheight
$APPEND_Ġ...
$REPLACE_exit
$REPLACE_path
$APPEND_Ġpattern
$APPEND_Ġerror
$REPLACE_Ġx
$REPLACE_linked
$APPEND_Ġfilename
$APPEND_Ġdefault
$REPLACE_Ġfloat
$REPLACE_float
$REPLACE_date
$APPEND_Ġ-=
$REPLACE_Ġsum
$APPEND_Ġappend
$APPEND_Ġreplace
$APPEND_Ġsource
$REPLACE_Ġexpr
$APPEND_Ġexpr
$REPLACE_Ġfilename
$APPEND_linked
$APPEND_Ġ"\
$APPEND_n
$REPLACE_Ġpattern
$REPLACE_method
$APPEND_Ġtarget
$REPLACE_Ġcontent
$APPEND_Ġline
$REPLACE_Ġreplace
$REPLACE_double
$REPLACE_Ġfirst
$APPEND_syn
$APPEND_chron
$APPEND_ized
$REPLACE_write
$REPLACE_Ġelement
$REPLACE_null
$REPLACE_Ġ/
$REPLACE_view
$REPLACE_Ġquery
$REPLACE_Ġnot
$APPEND_iterator
$REPLACE_array
$REPLACE_Ġoutput
$APPEND_Ġhandle
$REPLACE_test
$REPLACE_ng
$REPLACE_Ġtrim
$REPLACE_Ġtry
$REPLACE_intent
$APPEND_Ġtext
$APPEND_Ġ%
$APPEND_Ġcompare
$REPLACE_to
$APPEND_Ġf
$APPEND_enabled
$REPLACE_Ġurl
$REPLACE_Ġwords
$APPEND_Ġtemp
$APPEND_not
$REPLACE_Ġlabel
$APPEND_Ġa
$REPLACE_Ġn
$APPEND_ith
$REPLACE_Ġbuild
$REPLACE_Ġswitch
$APPEND_Ġcase
$REPLACE_Ġnode
$REPLACE_Ġclass
$TRANSFORM_AGREEMENT_PLURAL
$REPLACE_Ġappend
$REPLACE_Ġresponse
$APPEND_Ġbuf
$APPEND_Ġmain
$REPLACE_endar
$REPLACE_get
$REPLACE_arr
$REPLACE_as
$APPEND_protected
$REPLACE_f
$REPLACE_Ġ|
$REPLACE_Ġcommit
$REPLACE_config
$REPLACE_Ġtemp
$APPEND_Ġurl
$REPLACE_print
$APPEND_Ġelement
$APPEND_Ġarray
$APPEND_Ġcounter
$REPLACE_Ġwriter
$APPEND_Ġ~
$APPEND_Ġmsg
$APPEND_Ġresults
$REPLACE_Ġarray
$APPEND_Ġselect
$APPEND_all
$REPLACE_Ġiterator
$REPLACE_9
$REPLACE_8
$REPLACE_iterator
$REPLACE_Ġmsg
$REPLACE_Ġanswer
$APPEND_config
$REPLACE_Ġline
$APPEND_Ġquery
$APPEND_Ġoutput
$APPEND_Ġdelete
$APPEND_Ġtmp
$REPLACE_Ġparams
$APPEND_Ġswitch
$REPLACE_cal
$APPEND_static
$APPEND_Ġsplit
$APPEND_able
$REPLACE_Ġselect
$APPEND_Ġnot
$REPLACE_Ġsynchronized
$REPLACE_output
$REPLACE_stream
$APPEND_=
$APPEND_Ġnodes
$APPEND_path
$APPEND_selection
$APPEND_void
$REPLACE_qu
$REPLACE_als
$REPLACE_ost
$REPLACE_Ġstep
$REPLACE_Ġ>>
$APPEND_Ġ>>
$APPEND_Ġass
$REPLACE_writer
$APPEND_writer
$REPLACE_Ġmain
$APPEND_Ġoperation
$REPLACE_par
$APPEND_sel
$APPEND_ong
$REPLACE_ized
$REPLACE_Ġcase
$REPLACE_Ġbuf
$REPLACE_net
$APPEND_url
$APPEND_print
$REPLACE_ong
$REPLACE_10
$REPLACE_format
$REPLACE_sel
$APPEND_Ġlabel
$REPLACE_er
$APPEND_Ġfunction
$REPLACE_Ġhandle
$APPEND_throw
$APPEND_Ġsum
$APPEND_Ġstep
$APPEND_Ġ^
$REPLACE_Ġ&
$APPEND_found
$REPLACE_that
$REPLACE_Ġdo
$REPLACE_url
$REPLACE_round
$APPEND_sw
$REPLACE_Ġfail
$REPLACE_scan
$REPLACE_ner
$REPLACE_Ġabstract
$REPLACE_sequence
$APPEND_9
$APPEND_10
$APPEND_p
$APPEND_ow
$APPEND_Ġwriter
$APPEND_write
$APPEND_Ġfail
$APPEND_Ġrows
$APPEND_float
$APPEND_data
$REPLACE_Ġrows
$REPLACE_Ġcounter
$REPLACE_Ġparam
$APPEND_Ġnumber
$APPEND_char
$REPLACE_thread
$REPLACE_color
$APPEND_13
$REPLACE_assert
$REPLACE_all
$APPEND_par
$APPEND_Ġchar
$REPLACE_=
$APPEND_widget
$REPLACE_linear
$APPEND_layout
$APPEND_entry
$REPLACE_Ġthrow
$REPLACE_ab
$APPEND_stract
$APPEND_8
$APPEND_Ġarg
$REPLACE_android
$REPLACE_input
$APPEND_Ġ|
$REPLACE_size
$REPLACE_col
$REPLACE_sort
$APPEND_Ġdo
$REPLACE_Ġnodes
$APPEND_net
$REPLACE_syn
$REPLACE_button
$REPLACE_Ġ^
$APPEND_Ġcontinue
$REPLACE_Ġnames
$REPLACE_lections
$APPEND_Ġwords
$TRANSFORM_AGREEMENT_SINGULAR
$REPLACE_Ġerrors
$APPEND_Ġattribute
$APPEND_Ġop
$REPLACE_<
$APPEND_final
$APPEND_buffer
$REPLACE_Ġattribute
$REPLACE_Ġop
$APPEND_font
$REPLACE_Ġoperation
$REPLACE_p
$REPLACE_ow
$APPEND_Ġpublic
$REPLACE_ere
$APPEND_output
$APPEND_that
$REPLACE_selection
$APPEND_scan
$APPEND_ner
$REPLACE_Ġdiff
$APPEND_Ġdiff
$REPLACE_Ġfinally
@@UNKNOWN@@
@@PADDING@@
