# Supplementary material for: An enhanced approach for automatic annotation of error codes based on Seq2edit
Source: PeerJ Comput Sci. 2025 Jul 25;11:e3024. doi: 10.7717/peerj-cs.3024 (PMC12453778; doi:10.7717/peerj-cs.3024)
Supplement: Supplemental Information 1 — The Seq2editErrorAnnotator project encompasses a meticulously preprocessed dataset and an integrated codebase designed to facilitate the study of error annotation in coding. This repository contains everything needed to train, test, and evaluate various annotation methods using the CodeBERT model. [file peerj-cs-11-3024-s001.zip › codebert_gec-main/data/modelinput/test.src.char]

public Ġboolean Ġmethod _ 1 Ġ( Ġ) Ġ{ Ġif Ġ( Ġ( Ġlist Ġ. Ġsize Ġ( Ġ) Ġ) Ġ< Ġ( Ġvar _ 1 Ġ) Ġ) Ġ{ Ġreturn Ġfalse Ġ; Ġ} Ġreturn Ġtrue Ġ; Ġ}
protected Ġvoid Ġmethod _ 1 Ġ( Ġtype _ 1 Ġvar _ 1 Ġ, Ġtype _ 2 Ġvar _ 2 Ġ, Ġjava . lang . string Ġvar _ 3 Ġ) Ġ{ Ġmethod _ 2 Ġ( Ġvar _ 1 Ġ, Ġvar _ 2 Ġ) Ġ; Ġif Ġ( Ġmethod _ 3 Ġ( Ġvar _ 1 Ġ) Ġ) Ġ{ Ġmethod _ 4 Ġ( Ġtype _ 3 Ġ. Ġget Ġ( Ġvar _ 3 Ġ) Ġ, Ġvar _ 2 Ġ) Ġ; Ġ} Ġ}
java . lang . string Ġmethod _ 1 Ġ( Ġ) Ġ{ Ġjava . lang . string Ġvar _ 1 Ġ; Ġdo Ġ{ Ġvar _ 1 Ġ= Ġthis Ġ. Ġvar _ 2 Ġ. Ġremove Ġ( Ġ0 Ġ) Ġ; Ġ} Ġwhile Ġ( Ġthis Ġ. Ġvar _ 3 Ġ. Ġcontains Ġ( Ġvar _ 1 Ġ) Ġ) Ġ; Ġthis Ġ. Ġvar _ 3 Ġ. Ġadd Ġ( Ġvar _ 1 Ġ) Ġ; Ġreturn Ġvar _ 1 Ġ; Ġ}
public Ġvoid Ġmethod _ 1 Ġ( Ġ) Ġ{ Ġvar _ 1 Ġ= Ġstring _ 1 Ġ; Ġvar _ 2 Ġ. Ġmethod _ 2 Ġ( Ġ) Ġ; Ġif Ġ( Ġ( Ġvar _ 3 Ġ) Ġ!= Ġnull Ġ) Ġ{ Ġvar _ 3 Ġ. Ġset text Ġ( Ġ( Ġvar _ 4 Ġ. Ġmethod _ 3 Ġ( Ġ) Ġ? Ġvar _ 5 Ġ: Ġvar _ 6 Ġ) Ġ) Ġ; Ġ} Ġ}
protected Ġvoid Ġmethod _ 1 Ġ( Ġ) Ġ{ Ġsuper Ġ. Ġmethod _ 1 Ġ( Ġ) Ġ; Ġtype _ 1 Ġ. Ġi Ġ( Ġvar _ 1 Ġ, Ġstring _ 1 Ġ) Ġ; Ġ}
public Ġboolean Ġmethod _ 1 Ġ( Ġint Ġvar _ 1 Ġ) Ġ{ Ġreturn Ġvar _ 1 Ġ== Ġint _ 1 Ġ; Ġ}
public  Ġvoid  Ġmethod  _  1  Ġ(  Ġint  Ġvar  _  1  Ġ,  Ġtype  _  1  Ġvar  _  2  Ġ)  Ġ{  Ġthis  Ġ.  Ġvar  _  3  Ġ.  Ġadd  Ġ(  Ġvar  _  1  Ġ,  Ġvar  _  2  Ġ)  Ġ;  Ġvar  _  4  Ġ.  Ġadd  Ġ(  Ġthis  Ġ)  Ġ;  Ġ}
private Ġvoid Ġstart Ġ( Ġ) Ġ{ Ġvar _ 1 Ġ= Ġfalse Ġ; Ġtype _ 1 Ġ. Ġmethod _ 1 Ġ( Ġ) Ġ. Ġmethod _ 2 Ġ( Ġfalse Ġ) Ġ; Ġthis Ġ. Ġmethod _ 3 Ġ( Ġ) Ġ; Ġ}
public Ġboolean Ġmethod _ 1 Ġ( Ġjava . lang . string Ġkey Ġ) Ġ{ Ġmethod _ 2 Ġ( Ġkey Ġ) Ġ; Ġmethod _ 3 Ġ( Ġ) Ġ; Ġtry Ġ{ Ġreturn Ġvar _ 1 Ġ. Ġmethod _ 4 Ġ( Ġkey Ġ) Ġ; Ġ} Ġfinally Ġ{ Ġmethod _ 5 Ġ( Ġ) Ġ; Ġ} Ġ}
public Ġtype _ 1 Ġmethod _ 1 Ġ( Ġtype _ 2 Ġvar _ 1 Ġ, Ġint Ġvar _ 2 Ġ) Ġ{ Ġreturn Ġnew Ġtype _ 1 Ġ( Ġtype _ 3 Ġ. Ġmethod _ 2 Ġ( Ġvar _ 1 Ġ. Ġget context Ġ( Ġ) Ġ) Ġ. Ġmethod _ 3 Ġ( Ġvar _ 3 Ġ. Ġitem Ġ, Ġnull Ġ) Ġ) Ġ; Ġ}
public Ġvoid Ġmethod _ 1 Ġ( Ġtype _ 1 Ġvar _ 1 Ġ) Ġ{ Ġjava . lang . system . out . println Ġ( Ġstring _ 1 Ġ) Ġ; Ġmethod _ 2 Ġ( Ġvar _ 1 Ġ) Ġ; Ġif Ġ( Ġ( Ġvar _ 2 Ġ) Ġ!= Ġnull Ġ) Ġ{ Ġmethod _ 3 Ġ( Ġvar _ 1 Ġ) Ġ; Ġ} Ġ}
public  Ġchar  Ġget  color  Ġ(  Ġ)  Ġthrows  Ġjava  .  io  .  io  ex  ception  Ġ{  Ġvar  _  1  Ġ.  Ġmethod  _  1  Ġ(  Ġ(  Ġstring  _  1  Ġ+  Ġ"\  n  "  Ġ)  Ġ)  Ġ;  Ġjava  .  lang  .  string  Ġresponse  Ġ=  Ġvar  _  2  Ġ.  Ġmethod  _  2  Ġ(  Ġ)  Ġ;  Ġjava  .  lang  .  system  .  out  .  println  Ġ(  Ġresponse  Ġ)  Ġ;  Ġreturn  Ġresponse  Ġ.  Ġmethod  _  3  Ġ(  Ġ0  Ġ)  Ġ;  Ġ}
private Ġvoid Ġmethod _ 1 Ġ( Ġ) Ġ{ Ġvar _ 1 Ġ. Ġset text Ġ( Ġstring _ 1 Ġ) Ġ; Ġvar _ 2 Ġ. Ġset text Ġ( Ġstring _ 1 Ġ) Ġ; Ġvar _ 3 Ġ= Ġjava . util . cal endar . get instance Ġ( Ġ) Ġ; Ġmethod _ 2 Ġ( Ġ) Ġ; Ġ}
public Ġboolean Ġmethod _ 1 Ġ( Ġint Ġvar _ 1 Ġ) Ġ{ Ġreturn Ġ( Ġ( Ġvar _ 2 Ġ) Ġ- Ġvar _ 1 Ġ) Ġ>= Ġ( Ġvar _ 3 Ġ) Ġ; Ġ}
public Ġvoid Ġmethod _ 1 Ġ( Ġ) Ġ{ Ġif Ġ( Ġ( Ġvar _ 1 Ġ) Ġ>= Ġ0 Ġ) Ġ{ Ġmethod _ 2 Ġ( Ġ( Ġ- Ġ1 Ġ) Ġ) Ġ; Ġvar _ 2 Ġ. Ġmethod _ 3 Ġ( Ġthis Ġ, Ġvar _ 3 Ġ) Ġ; Ġ} Ġelse Ġ{ Ġvar _ 2 Ġ. Ġmethod _ 4 Ġ( Ġthis Ġ) Ġ; Ġmethod _ 5 Ġ( Ġ) Ġ; Ġ} Ġ}
public Ġvoid Ġmethod _ 1 Ġ( Ġ) Ġ{ Ġfor Ġ( Ġtype _ 1 Ġvar _ 1 Ġ: Ġvar _ 2 Ġ) Ġ{ Ġvar _ 3 Ġ. Ġmethod _ 2 Ġ( Ġ) Ġ; Ġvar _ 1 Ġ. Ġmethod _ 3 Ġ( Ġ) Ġ; Ġ} Ġ}
public Ġvoid Ġmethod _ 1 Ġ( Ġjava . lang . string Ġkey Ġ, Ġjava . lang . object Ġvalue Ġ) Ġ{ Ġthrow Ġnew Ġtype _ 1 Ġ( Ġstring _ 1 Ġ) Ġ; Ġ}
public  Ġvoid  Ġmethod  _  1  Ġ(  Ġtype  _  1  Ġvar  _  1  Ġ)  Ġ{  Ġthis  Ġ.  Ġvar  _  1  Ġ=  Ġvar  _  1  Ġ;  Ġ}
public Ġjava . lang . long Ġmethod _ 1 Ġ( Ġ) Ġ{ Ġreturn Ġthis Ġ. Ġvar _ 1 Ġ; Ġ}
private Ġstatic Ġboolean Ġmethod _ 1 Ġ( Ġ) Ġ{ Ġtype _ 1 Ġvar _ 1 Ġ= Ġtype _ 1 Ġ. Ġmethod _ 2 Ġ( Ġ) Ġ; Ġreturn Ġ( Ġvar _ 1 Ġ!= Ġnull Ġ) Ġ&& Ġ( Ġ( Ġvar _ 1 Ġ. Ġmethod _ 3 Ġ( Ġ) Ġ) Ġ!= Ġnull Ġ) Ġ; Ġ}
private Ġvoid Ġmethod _ 1 Ġ( Ġtype _ 1 Ġvar _ 1 Ġ) Ġ{ Ġtype _ 2 Ġ. Ġadd Ġ( Ġnew Ġtype _ 3 Ġ( Ġ) Ġ) Ġ; Ġ}
public  Ġvoid  Ġmethod  _  1  Ġ(  Ġtype  _  1  Ġvar  _  1  Ġ)  Ġ{  Ġtype  _  2  Ġ.  Ġmethod  _  2  Ġ(  Ġvar  _  2  Ġ,  Ġ(  Ġstring  _  1  Ġ+  Ġvar  _  1  Ġ)  Ġ)  Ġ;  Ġtype  _  3  Ġ.  Ġmethod  _  3  Ġ(  Ġthis  Ġ,  Ġstring  _  2  Ġ,  Ġvar  _  3  Ġ)  Ġ.  Ġshow  Ġ(  Ġ)  Ġ;  Ġ}
private Ġstatic Ġnative Ġvoid Ġmethod _ 1 Ġ( Ġlong Ġvar _ 1 Ġ, Ġlong Ġtype Ġ) Ġ;
public Ġvoid Ġmethod _ 1 Ġ( Ġtype _ 1 Ġvar _ 1 Ġ) Ġ{ Ġmethod _ 2 Ġ( Ġ) Ġ; Ġvar _ 2 Ġ. Ġstart Ġ( Ġ) Ġ; Ġ}
public Ġvoid Ġmethod _ 1 Ġ( Ġfinal Ġtype _ 1 Ġ< Ġtype _ 2 Ġ> Ġvar _ 1 Ġ, Ġboolean Ġvar _ 2 Ġ) Ġ{ Ġif Ġ( Ġmethod _ 2 Ġ( Ġvar _ 1 Ġ) Ġ) Ġ{ Ġmethod _ 3 Ġ( Ġvar _ 3 Ġ) Ġ; Ġmethod _ 4 Ġ( Ġvar _ 1 Ġ, Ġvar _ 2 Ġ) Ġ; Ġmethod _ 3 Ġ( Ġvar _ 4 Ġ) Ġ; Ġ} Ġ}
public Ġvoid Ġmethod _ 1 Ġ( Ġtype _ 1 Ġ[ Ġ] Ġvar _ 1 Ġ) Ġ{ Ġtype _ 2 Ġ. Ġmethod _ 2 Ġ( Ġget activity Ġ( Ġ) Ġ, Ġstring _ 1 Ġ, Ġvar _ 2 Ġ) Ġ. Ġshow Ġ( Ġ) Ġ; Ġvar _ 3 Ġ. Ġmethod _ 3 Ġ( Ġfalse Ġ) Ġ; Ġ}
public Ġvoid Ġmethod _ 1 Ġ( Ġtype _ 1 Ġvar _ 1 Ġ) Ġ{ Ġfor Ġ( Ġtype _ 1 Ġvar _ 2 Ġ: Ġvar _ 1 Ġ. Ġmethod _ 2 Ġ( Ġ) Ġ) Ġ{ Ġlist Ġ. Ġadd Ġ( Ġvar _ 2 Ġ. Ġget value Ġ( Ġvar _ 3 Ġclass Ġ) Ġ) Ġ; Ġ} Ġvar _ 4 Ġ. Ġmethod _ 3 Ġ( Ġnew Ġtype _ 2 Ġ( Ġlist Ġ, Ġvar _ 5 Ġ) Ġ) Ġ; Ġ}
public  Ġint  Ġmethod  _  1  Ġ(  Ġ)  Ġ{  Ġreturn  Ġmethod  _  2  Ġ(  Ġjava  .  lang  .  math  .  abs  Ġ(  Ġvar  _  1  Ġ)  Ġ,  Ġjava  .  lang  .  math  .  abs  Ġ(  Ġvar  _  2  Ġ)  Ġ)  Ġ;  Ġ}
public Ġboolean Ġmethod _ 1 Ġ( Ġfinal Ġjava . lang . string Ġvar _ 1 Ġ) Ġ{ Ġreturn Ġ! Ġ( Ġthis Ġ. Ġvar _ 2 Ġ. Ġmethod _ 2 Ġ( Ġvar _ 1 Ġ) Ġ) Ġ; Ġ}
public Ġboolean Ġmethod _ 1 Ġ( Ġtype _ 1 Ġvar _ 1 Ġ) Ġ{ Ġlistener Ġ. Ġget Ġ( Ġ) Ġ. Ġmethod _ 2 Ġ( Ġ) Ġ; Ġreturn Ġtrue Ġ; Ġ}
public Ġjava . util . list Ġ< Ġjava . lang . integer Ġ> Ġmethod _ 1 Ġ( Ġ) Ġ{ Ġreturn Ġnew Ġjava . util . linked list Ġ< Ġjava . lang . integer Ġ> Ġ( Ġvar _ 1 Ġ) Ġ; Ġ}
void Ġmethod _ 1 Ġ( Ġ) Ġthrows Ġtype _ 1 Ġ{ Ġvar _ 1 Ġ= Ġnew Ġtype _ 2 Ġ( Ġvar _ 2 Ġ) Ġ; Ġvar _ 3 Ġ= Ġvar _ 1 Ġ. Ġmethod _ 2 Ġ( Ġ) Ġ; Ġtype _ 3 Ġ. Ġinfo Ġ( Ġ( Ġstring _ 1 Ġ+ Ġ( Ġvar _ 3 Ġ. Ġsize Ġ( Ġ) Ġ) Ġ) Ġ) Ġ; Ġ}
public Ġvoid Ġmethod _ 1 Ġ( Ġjava . lang . string Ġvar _ 1 Ġ) Ġ{ Ġif Ġ( Ġ! Ġ( Ġvar _ 2 Ġ. Ġmethod _ 2 Ġ( Ġ) Ġ. Ġcontains Ġ( Ġvar _ 1 Ġ) Ġ) Ġ) Ġ{ Ġvar _ 2 Ġ. Ġmethod _ 3 Ġ( Ġvar _ 1 Ġ) Ġ. Ġmethod _ 4 Ġ( Ġ) Ġ; Ġvar _ 3 Ġ. Ġremove Ġ( Ġvar _ 1 Ġ) Ġ; Ġ} Ġ}
public Ġvoid Ġmethod _ 1 Ġ( Ġint Ġvar _ 1 Ġ) Ġ{ Ġvar _ 2 Ġ= Ġvar _ 1 Ġ; Ġvar _ 3 Ġ= Ġ( Ġvar _ 2 Ġ) Ġ+ Ġ( Ġtype _ 1 Ġ. Ġmethod _ 2 Ġ( Ġget context Ġ( Ġ) Ġ, Ġint _ 1 Ġ) Ġ) Ġ; Ġmethod _ 3 Ġ( Ġ) Ġ; Ġ}
public  Ġvoid  Ġmethod  _  1  Ġ(  Ġjava  .  lang  .  char  sequence  Ġtitle  Ġ)  Ġ{  Ġsuper  Ġ.  Ġmethod  _  1  Ġ(  Ġtitle  Ġ)  Ġ;  Ġif  Ġ(  Ġ(  Ġtitle  Ġ!=  Ġnull  Ġ)  Ġ||  Ġ(  Ġ(  Ġmethod  _  2  Ġ(  Ġ)  Ġ)  Ġ!=  Ġnull  Ġ)  Ġ)  Ġ{  Ġmethod  _  2  Ġ(  Ġ)  Ġ.  Ġmethod  _  1  Ġ(  Ġtitle  Ġ.  Ġto  string  Ġ(  Ġ)  Ġ)  Ġ;  Ġ}  Ġ}
public Ġjava . lang . string Ġto string Ġ( Ġ) Ġ{ Ġif Ġ( Ġ( Ġvar _ 1 Ġ) Ġ== Ġnull Ġ) Ġ{ Ġreturn Ġstring _ 1 Ġ; Ġ} Ġreturn Ġvar _ 1 Ġ. Ġget name Ġ( Ġ) Ġ; Ġ}
public Ġvoid Ġmethod _ 1 Ġ( Ġdouble Ġvar _ 1 Ġ, Ġdouble Ġvar _ 2 Ġ) Ġ{ Ġvar _ 3 Ġ. Ġset Ġ( Ġvar _ 4 Ġ) Ġ; Ġvar _ 5 Ġ. Ġset Ġ( Ġvar _ 6 Ġ) Ġ; Ġ}
public Ġvoid Ġmethod _ 1 Ġ( Ġtype _ 1 Ġvar _ 1 Ġ) Ġ{ Ġif Ġ( Ġvar _ 2 Ġ) Ġ{ Ġtype _ 2 Ġ. Ġmethod _ 2 Ġ( Ġnull Ġ, Ġstring _ 1 Ġ) Ġ; Ġ} Ġelse Ġ{ Ġnew Ġtype _ 3 Ġ( Ġ) Ġ; Ġ} Ġ}
public Ġstatic Ġvoid Ġmethod _ 1 Ġ( Ġjava . lang . string Ġvar _ 1 Ġ, Ġtype _ 1 Ġvar _ 2 Ġ) Ġthrows Ġtype _ 2 Ġ{ Ġif Ġ( Ġ( Ġvar _ 2 Ġ. Ġmethod _ 2 Ġ( Ġvar _ 1 Ġ) Ġ) Ġ!= Ġnull Ġ) Ġ{ Ġthrow Ġnew Ġtype _ 2 Ġ( Ġtype _ 3 Ġ. Ġmethod _ 3 Ġ( Ġvar _ 1 Ġ) Ġ) Ġ; Ġ} Ġ}
public Ġvoid Ġmethod _ 1 Ġ( Ġ) Ġ{ Ġmethod _ 2 Ġ( Ġ0 Ġ) Ġ; Ġvar _ 1 Ġ= Ġ0 Ġ; Ġ}
public Ġvoid Ġmethod _ 1 Ġ( Ġboolean Ġvar _ 1 Ġ) Ġ{ Ġthis Ġ. Ġvar _ 1 Ġ= Ġvar _ 1 Ġ; Ġif Ġ( Ġvar _ 1 Ġ) Ġ{ Ġvar _ 2 Ġ. Ġmethod _ 2 Ġ( Ġvar _ 3 Ġ) Ġ; Ġ} Ġelse Ġ{ Ġvar _ 2 Ġ. Ġmethod _ 3 Ġ( Ġvar _ 3 Ġ) Ġ; Ġ} Ġ}
public  Ġboolean  Ġmethod  _  1  Ġ(  Ġtype  _  1  Ġvar  _  1  Ġ)  Ġ{  Ġif  Ġ(  Ġvar  _  2  Ġ)  Ġ{  Ġvar  _  1  Ġ.  Ġmethod  _  2  Ġ(  Ġ1  Ġ)  Ġ.  Ġmethod  _  3  Ġ(  Ġstring  _  1  Ġ)  Ġ;  Ġ}  Ġelse  Ġ{  Ġvar  _  1  Ġ.  Ġmethod  _  2  Ġ(  Ġ1  Ġ)  Ġ.  Ġmethod  _  3  Ġ(  Ġstring  _  2  Ġ)  Ġ;  Ġ}  Ġreturn  Ġtrue  Ġ;  Ġ}
public Ġvoid Ġmethod _ 1 Ġ( Ġtype _ 1 Ġvar _ 1 Ġ) Ġ{ Ġthis Ġ. Ġvar _ 2 Ġ. Ġmethod _ 2 Ġ( Ġvar _ 1 Ġ. Ġmethod _ 3 Ġ( Ġ) Ġ) Ġ; Ġ}
public Ġboolean Ġmethod _ 1 Ġ( Ġ) Ġthrows Ġjava . io . io ex ception Ġ, Ġtype _ 1 Ġ{ Ġboolean Ġvar _ 1 Ġ= Ġfalse Ġ; Ġint Ġvar _ 2 Ġ= Ġtype _ 2 Ġ. Ġmethod _ 2 Ġ( Ġvar _ 3 Ġ) Ġ; Ġtype _ 2 Ġ. Ġmethod _ 3 Ġ( Ġvar _ 3 Ġ) Ġ; Ġjava . lang . system . out . println Ġ( Ġvar _ 2 Ġ) Ġ; Ġvar _ 1 Ġ= Ġtrue Ġ; Ġreturn Ġvar _ 1 Ġ; Ġ}
private Ġboolean Ġmethod _ 1 Ġ( Ġtype _ 1 Ġvar _ 1 Ġ) Ġ{ Ġreturn Ġ( Ġ( Ġvar _ 1 Ġ!= Ġnull Ġ) Ġ&& Ġ( Ġ( Ġvar _ 1 Ġ. Ġmethod _ 2 Ġ( Ġ) Ġ) Ġ!= Ġnull Ġ) Ġ) Ġ&& Ġ( Ġmethod _ 3 Ġ( Ġvar _ 1 Ġ. Ġmethod _ 2 Ġ( Ġ) Ġ) Ġ) Ġ; Ġ}
public Ġvoid Ġmethod _ 1 Ġ( Ġint Ġvar _ 1 Ġ, Ġint Ġvar _ 2 Ġ) Ġ{ Ġlong Ġvar _ 3 Ġ= Ġtype _ 1 Ġ. Ġmethod _ 2 Ġ( Ġ) Ġ; Ġvar _ 4 Ġ= Ġvar _ 3 Ġ+ Ġvar _ 1 Ġ; Ġvar _ 5 Ġ= Ġvar _ 3 Ġ+ Ġvar _ 2 Ġ; Ġstate Ġ= Ġvar _ 6 Ġ; Ġ}
public Ġvoid Ġstart Ġ( Ġint Ġvar _ 1 Ġ) Ġ{ Ġvar _ 2 Ġ. Ġmethod _ 1 Ġ( Ġnew Ġtype _ 1 Ġ( Ġ) Ġ, Ġvar _ 1 Ġ, Ġvar _ 1 Ġ, Ġvar _ 3 Ġ) Ġ; Ġvar _ 2 Ġ. Ġmethod _ 1 Ġ( Ġnew Ġtype _ 2 Ġ( Ġ) Ġ, Ġvar _ 1 Ġ, Ġvar _ 1 Ġ, Ġvar _ 3 Ġ) Ġ; Ġ}
private  Ġstatic  Ġjava  .  lang  .  string  Ġmethod  _  1  Ġ(  Ġ)  Ġ{  Ġtry  Ġ{  Ġreturn  Ġvar  _  1  Ġclass  Ġ.  Ġmethod  _  2  Ġ(  Ġ)  Ġ.  Ġmethod  _  3  Ġ(  Ġ)  Ġ;  Ġ}  Ġcatch  Ġ(  Ġjava  .  lang  .  throw  able  Ġvar  _  2  Ġ)  Ġ{  Ġvar  _  3  Ġ.  Ġmethod  _  4  Ġ(  Ġstring  _  1  Ġ,  Ġvar  _  2  Ġ)  Ġ;  Ġreturn  Ġnull  Ġ;  Ġ}  Ġ}
public Ġvoid Ġerror Ġ( Ġjava . lang . string Ġvar _ 1 Ġ, Ġjava . lang . object Ġ... Ġvar _ 2 Ġ) Ġ{ Ġerror Ġ( Ġtype _ 1 Ġ. Ġmethod _ 1 Ġ( Ġ) Ġ, Ġvar _ 1 Ġ, Ġvar _ 2 Ġ) Ġ; Ġ}
protected Ġvoid Ġexecute Ġ( Ġ) Ġ{ Ġtype _ 1 Ġ. Ġmethod _ 1 Ġ( Ġ( Ġ( Ġvar _ 1 Ġ. Ġget Ġ( Ġ) Ġ) Ġ+ Ġstring _ 1 Ġ) Ġ) Ġ; Ġ}
private Ġint Ġmethod _ 1 Ġ( Ġtype _ 1 Ġcontext Ġ) Ġ{ Ġjava . util . list Ġ< Ġtype _ 2 Ġ> Ġvar _ 1 Ġ= Ġtype _ 3 Ġ. Ġmethod _ 2 Ġ( Ġvar _ 2 Ġ) Ġ; Ġif Ġ( Ġ( Ġvar _ 1 Ġ. Ġsize Ġ( Ġ) Ġ) Ġ> Ġ0 Ġ) Ġ{ Ġreturn Ġ- Ġ1 Ġ; Ġ} Ġelse Ġ{ Ġreturn Ġ0 Ġ; Ġ} Ġ}
public Ġboolean Ġmethod _ 1 Ġ( Ġtype _ 1 Ġvar _ 1 Ġ) Ġ{ Ġif Ġ( Ġvar _ 2 Ġ) Ġ{ Ġif Ġ( Ġ! Ġ( Ġvar _ 1 Ġ. Ġmethod _ 2 Ġ( Ġ) Ġ) Ġ) Ġ{ Ġreturn Ġfalse Ġ; Ġ} Ġ} Ġreturn Ġ( Ġvar _ 1 Ġinstance of Ġtype _ 2 Ġ) Ġ|| Ġ( Ġvar _ 1 Ġinstance of Ġtype _ 3 Ġ) Ġ; Ġ}
public Ġtype _ 1 Ġmethod _ 1 Ġ( Ġint Ġvar _ 1 Ġ) Ġ{ Ġthis Ġ. Ġmethod _ 1 Ġ( Ġvar _ 1 Ġ) Ġ; Ġreturn Ġthis Ġ; Ġ}
void  Ġmethod  _  1  Ġ(  Ġ)  Ġ{  Ġif  Ġ(  Ġmethod  _  2  Ġ(  Ġ)  Ġ)  Ġ{  Ġvar  _  1  Ġ.  Ġmethod  _  3  Ġ(  Ġ)  Ġ;  Ġmethod  _  4  Ġ(  Ġ)  Ġ;  Ġjava  .  lang  .  system  .  out  .  println  Ġ(  Ġ(  Ġ(  Ġstring  _  1  Ġ+  Ġ(  Ġvar  _  2  Ġ)  Ġ)  Ġ+  Ġstring  _  2  Ġ)  Ġ)  Ġ;  Ġmethod  _  5  Ġ(  Ġ)  Ġ;  Ġ}  Ġvar  _  3  Ġ=  Ġfalse  Ġ;  Ġ}
private Ġstatic Ġvoid Ġmethod _ 1 Ġ( Ġ) Ġ{ Ġvar _ 1 Ġ= Ġnew Ġint Ġ[ Ġ] Ġ{ Ġ0 Ġ, Ġ0 Ġ, Ġ0 Ġ, Ġ0 Ġ, Ġ0 Ġ, Ġint _ 1 Ġ, Ġ0 Ġ, Ġint _ 1 Ġ, Ġint _ 1 Ġ, Ġ0 Ġ, Ġ0 Ġ, Ġ0 Ġ, Ġint _ 2 Ġ, Ġ0 Ġ, Ġ0 Ġ, Ġ0 Ġ} Ġ; Ġ}
protected Ġtype _ 1 Ġmethod _ 1 Ġ( Ġtype _ 2 Ġvar _ 1 Ġ, Ġjava . lang . string Ġlabel Ġ) Ġ{ Ġreturn Ġmethod _ 1 Ġ( Ġvar _ 1 Ġ, Ġlabel Ġ, Ġlabel Ġ) Ġ; Ġ}
public Ġjava . lang . string Ġmethod _ 1 Ġ( Ġ) Ġ{ Ġif Ġ( Ġ! Ġ( Ġvar _ 1 Ġ. Ġmethod _ 2 Ġ( Ġ) Ġ) Ġ) Ġreturn Ġnull Ġ; Ġreturn Ġvar _ 1 Ġ. Ġmethod _ 3 Ġ( Ġ) Ġ; Ġ}
public Ġjava . lang . integer Ġmethod _ 1 Ġ( Ġtype _ 1 Ġelement Ġ) Ġ{ Ġtype _ 2 Ġ< Ġjava . lang . integer Ġ, Ġjava . lang . object Ġ> Ġvar _ 1 Ġ= Ġmethod _ 2 Ġ( Ġelement Ġ) Ġ; Ġreturn Ġvar _ 1 Ġ. Ġmethod _ 3 Ġ( Ġ) Ġ; Ġ}
protected Ġlong Ġmethod _ 1 Ġ( Ġfinal Ġjava . lang . integer Ġcount Ġ, Ġfinal Ġlong Ġvar _ 1 Ġ) Ġ{ Ġvar _ 2 Ġ= Ġvar _ 1 Ġ+ Ġ( Ġjava . lang . math . round Ġ( Ġ( Ġ( Ġ( Ġvar _ 2 Ġ) Ġ* Ġint _ 1 Ġ) Ġ* Ġ( Ġvar _ 3 Ġ. Ġmethod _ 2 Ġ( Ġ) Ġ) Ġ) Ġ) Ġ) Ġ; Ġreturn Ġvar _ 2 Ġ; Ġ}
protected Ġvoid Ġmethod _ 1 Ġ( Ġ) Ġ{ Ġtype _ 1 Ġ. Ġmethod _ 2 Ġ( Ġstring _ 1 Ġ) Ġ; Ġmethod _ 3 Ġ( Ġvar _ 1 Ġ, Ġtype _ 2 Ġ. Ġmethod _ 4 Ġ( Ġ) Ġ, Ġvar _ 2 Ġ) Ġ; Ġ}
public  Ġvoid  Ġmethod  _  1  Ġ(  Ġtype  _  1  Ġevent  Ġ,  Ġtype  _  2  Ġtarget  Ġ,  Ġtype  _  2  Ġvar  _  1  Ġ)  Ġ{  Ġvar  _  2  Ġ.  Ġstring  Ġclass  Ġ.  Ġget  name  Ġ(  Ġ)  Ġ;  Ġ}
private Ġtype _ 1 Ġmethod _ 1 Ġ( Ġtype _ 1 Ġmsg Ġ, Ġtype _ 2 Ġvar _ 1 Ġ) Ġ{ Ġif Ġ( Ġmsg Ġinstance of Ġtype _ 3 Ġ) Ġmethod _ 2 Ġ( Ġmsg Ġ, Ġvar _ 1 Ġ, Ġnull Ġ, Ġnull Ġ, Ġnull Ġ, Ġnull Ġ) Ġ; Ġreturn Ġmsg Ġ; Ġ}
public Ġvoid Ġmethod _ 1 Ġ( Ġ) Ġ{ Ġtry Ġ{ Ġtype _ 1 Ġt Ġ= Ġvar _ 1 Ġ. Ġget Ġ( Ġ) Ġ; Ġvar _ 2 Ġ. Ġset Ġ( Ġt Ġ) Ġ; Ġ} Ġcatch Ġ( Ġjava . lang . ex ception Ġvar _ 3 Ġ) Ġ{ Ġvar _ 4 Ġ. Ġmethod _ 2 Ġ( Ġvar _ 3 Ġ) Ġ; Ġ} Ġ}
public Ġjava . util . list Ġ< Ġtype _ 1 Ġ> Ġmethod _ 1 Ġ( Ġ) Ġ{ Ġif Ġ( Ġ( Ġvar _ 1 Ġ) Ġ== Ġnull Ġ) Ġtype _ 2 Ġ. Ġmethod _ 2 Ġ( Ġstring _ 1 Ġ, Ġstring _ 2 Ġ) Ġ; Ġreturn Ġvar _ 1 Ġ. Ġmethod _ 3 Ġ( Ġ) Ġ; Ġ}
public Ġvoid Ġmethod _ 1 Ġ( Ġ) Ġ{ Ġtype _ 1 Ġ. Ġremove Ġ( Ġtype _ 2 Ġ. Ġmethod _ 2 Ġ( Ġ) Ġ) Ġ; Ġ}
public Ġvoid Ġmethod _ 1 Ġ( Ġtype _ 1 Ġview Ġ, Ġint Ġvar _ 1 Ġ, Ġint Ġvar _ 2 Ġ, Ġint Ġvar _ 3 Ġ) Ġ{ Ġvar _ 4 Ġ. Ġmethod _ 2 Ġ( Ġvar _ 5 Ġ, Ġvar _ 1 Ġ) Ġ; Ġvar _ 4 Ġ. Ġmethod _ 3 Ġ( Ġvar _ 1 Ġ) Ġ; Ġ}
public Ġvoid Ġmethod _ 1 Ġ( Ġandroid . view . view Ġview Ġ) Ġ{ Ġvar _ 1 Ġ. Ġmethod _ 2 Ġ( Ġvar _ 2 Ġ) Ġ. Ġmethod _ 3 Ġ( Ġ) Ġ; Ġmethod _ 4 Ġ( Ġvar _ 3 Ġ) Ġ; Ġ}
public  Ġvoid  Ġmethod  _  1  Ġ(  Ġ)  Ġ{  Ġif  Ġ(  Ġ!  Ġ(  Ġvar  _  1  Ġ.  Ġequals  Ġ(  Ġvar  _  2  Ġ.  Ġint  value  Ġ(  Ġ)  Ġ)  Ġ)  Ġ)  Ġ{  Ġ(  Ġvar  _  1  Ġ)  Ġ++  Ġ;  Ġmethod  _  2  Ġ(  Ġ)  Ġ;  Ġ}  Ġ}
type _ 1 Ġmethod _ 1 Ġ( Ġ) Ġ{ Ġif Ġ( Ġ( Ġ( Ġvar _ 1 Ġ) Ġ== Ġnull Ġ) Ġ&& Ġ( Ġ! Ġ( Ġvar _ 2 Ġ. Ġis empty Ġ( Ġ) Ġ) Ġ) Ġ) Ġ{ Ġthis Ġ. Ġvar _ 1 Ġ= Ġvar _ 2 Ġ. Ġmethod _ 2 Ġ( Ġ) Ġ; Ġ} Ġreturn Ġvar _ 1 Ġ; Ġ}
public Ġtype _ 1 Ġmethod _ 1 Ġ( Ġ) Ġ{ Ġtype _ 2 Ġvar _ 1 Ġ= Ġnew Ġtype _ 3 Ġ( Ġstring _ 1 Ġ, Ġmethod _ 2 Ġ( Ġ) Ġ) Ġ; Ġtype _ 1 Ġvar _ 2 Ġ= Ġnew Ġtype _ 1 Ġ( Ġvar _ 3 Ġ, Ġvar _ 1 Ġ) Ġ; Ġreturn Ġvar _ 2 Ġ; Ġ}
private Ġtype _ 1 Ġmethod _ 1 Ġ( Ġint Ġvar _ 1 Ġ, Ġint Ġheight Ġ, Ġint Ġvar _ 2 Ġ) Ġ{ Ġtype _ 2 Ġvar _ 3 Ġ= Ġmethod _ 2 Ġ( Ġvar _ 1 Ġ, Ġheight Ġ) Ġ; Ġreturn Ġnew Ġtype _ 1 Ġ( Ġvar _ 4 Ġ, Ġvar _ 3 Ġ. Ġheight Ġ, Ġvar _ 2 Ġ) Ġ; Ġ}
public  Ġboolean  Ġmethod  _  1  Ġ(  Ġ)  Ġ{  Ġreturn  Ġ(  Ġtime  Ġ(  Ġ)  Ġ)  Ġ>  Ġ(  Ġvar  _  1  Ġ)  Ġ;  Ġ}
protected Ġboolean Ġmethod _ 1 Ġ( Ġtype _ 1 Ġb Ġ, Ġtype _ 2 Ġvar _ 1 Ġ, Ġtype _ 2 Ġvar _ 2 Ġ) Ġ{ Ġreturn Ġtrue Ġ; Ġ}
public Ġvoid Ġmethod _ 1 Ġ( Ġboolean Ġvar _ 1 Ġ) Ġ{ Ġvar _ 2 Ġ= Ġ( Ġvar _ 1 Ġ) Ġ? Ġ1 Ġ: Ġ0 Ġ; Ġ}
public Ġvoid Ġmethod _ 1 Ġ( Ġ) Ġthrows Ġtype _ 1 Ġ, Ġtype _ 2 Ġ{ Ġtype _ 3 Ġtype _ 4 Ġ= Ġnew Ġtype _ 3 Ġ( Ġstring _ 1 Ġ) Ġ; Ġtype _ 5 Ġ. Ġass er te qu als Ġ( Ġtype _ 4 Ġ. Ġmethod _ 2 Ġ( Ġ) Ġ, Ġstring _ 2 Ġ) Ġ; Ġ}
protected  Ġnative  Ġint  Ġmethod  _  1  Ġ(  Ġint  Ġbuffer  Ġ,  Ġlong  Ġvar  _  1  Ġ)  Ġ;
public Ġstatic Ġvoid Ġmethod _ 1 Ġ( Ġ) Ġ{ Ġfor Ġ( Ġtype _ 1 Ġc Ġ: Ġtype _ 2 Ġ. Ġmethod _ 2 Ġ( Ġ) Ġ) Ġ{ Ġvar _ 1 Ġ= Ġfalse Ġ; Ġtype _ 2 Ġ. Ġmethod _ 3 Ġ( Ġ) Ġ[ Ġvar _ 2 Ġ] Ġ[ Ġvar _ 3 Ġ] Ġ= Ġc Ġ; Ġ} Ġ}
public Ġvoid Ġmethod _ 1 Ġ( Ġ) Ġthrows Ġtype _ 1 Ġ{ Ġtry Ġ{ Ġif Ġ( Ġ( Ġvar _ 1 Ġ) Ġ!= Ġnull Ġ) Ġ{ Ġvar _ 1 Ġ. Ġmethod _ 2 Ġ( Ġ) Ġ; Ġ} Ġ} Ġcatch Ġ( Ġtype _ 2 Ġvar _ 2 Ġ) Ġ{ Ġthrow Ġnew Ġtype _ 1 Ġ( Ġvar _ 2 Ġ) Ġ; Ġ} Ġ}
public Ġvoid Ġmethod _ 1 Ġ( Ġ) Ġ{ Ġvar _ 1 Ġ= Ġfalse Ġ; Ġvar _ 2 Ġ. Ġmethod _ 2 Ġ( Ġ) Ġ; Ġ}
java  .  lang  .  string  Ġmethod  _  1  Ġ(  Ġ)  Ġ{  Ġif  Ġ(  Ġ(  Ġ(  Ġvar  _  1  Ġ)  Ġ==  Ġnull  Ġ)  Ġ|  Ġ(  Ġvar  _  1  Ġ.  Ġmethod  _  2  Ġ(  Ġ)  Ġ)  Ġ)  Ġ{  Ġreturn  Ġstring  _  1  Ġ;  Ġ}  Ġreturn  Ġvar  _  1  Ġ.  Ġget  text  Ġ(  Ġ)  Ġ;  Ġ}
private Ġstatic Ġjava . lang . long Ġmethod _ 1 Ġ( Ġjava . lang . string Ġvar _ 1 Ġ) Ġ{ Ġtry Ġ{ Ġreturn Ġjava . lang . long . par sel ong Ġ( Ġvar _ 1 Ġ) Ġ; Ġ} Ġcatch Ġ( Ġtype _ 1 Ġvar _ 2 Ġ) Ġ{ Ġreturn Ġ0 l Ġ; Ġ} Ġ}
public Ġvoid Ġmethod _ 1 Ġ( Ġ) Ġthrows Ġjava . lang . ex ception Ġ{ Ġjava . lang . string Ġvar _ 1 Ġ= Ġstring _ 1 Ġ; Ġtype _ 1 Ġvar _ 2 Ġ= Ġtype _ 2 Ġ. Ġmethod _ 2 Ġ( Ġvar _ 1 Ġ) Ġ; Ġtype _ 3 Ġ. Ġass er te qu als Ġ( Ġvar _ 3 Ġ, Ġvar _ 2 Ġ. Ġmethod _ 3 Ġ( Ġ) Ġ) Ġ; Ġ}
public Ġvoid Ġmethod _ 1 Ġ( Ġtype _ 1 Ġvar _ 1 Ġ, Ġint Ġvar _ 2 Ġ) Ġ{ Ġif Ġ( Ġvar _ 3 Ġ) Ġ{ Ġmethod _ 2 Ġ( Ġfalse Ġ) Ġ; Ġ} Ġelse Ġ{ Ġvar _ 4 Ġ. Ġmethod _ 3 Ġ( Ġvar _ 1 Ġ. Ġmethod _ 4 Ġ( Ġ) Ġ) Ġ; Ġvar _ 5 Ġ= Ġtrue Ġ; Ġmethod _ 5 Ġ( Ġ) Ġ; Ġ} Ġ}
public Ġint Ġsize Ġ( Ġ) Ġ{ Ġ}
public Ġvoid Ġmethod _ 1 Ġ( Ġjava . lang . string Ġmsg Ġ) Ġthrows Ġjava . io . io ex ception Ġ{ Ġtype _ 1 Ġvar _ 1 Ġ= Ġmethod _ 2 Ġ( Ġ) Ġ; Ġif Ġ( Ġ! Ġ( Ġmethod _ 3 Ġ( Ġmsg Ġ) Ġ) Ġ) Ġ; Ġ{ Ġjava . lang . system . out . println Ġ( Ġstring _ 1 Ġ) Ġ; Ġ} Ġvar _ 1 Ġ. Ġmethod _ 4 Ġ( Ġ) Ġ; Ġ}
public  Ġvoid  Ġmethod  _  1  Ġ(  Ġtype  _  1  Ġvar  _  1  Ġ)  Ġ{  Ġjava  .  lang  .  system  .  out  .  println  Ġ(  Ġ(  Ġstring  _  1  Ġ+  Ġ(  Ġvar  _  1  Ġ.  Ġget  value  Ġ(  Ġ)  Ġ)  Ġ)  Ġ)  Ġ;  Ġtype  _  2  Ġ.  Ġmethod  _  2  Ġ(  Ġ(  Ġ(  Ġjava  .  util  .  list  Ġ<  Ġjava  .  lang  .  string  Ġ>  Ġ)  Ġ(  Ġvar  _  1  Ġ.  Ġget  value  Ġ(  Ġ)  Ġ)  Ġ)  Ġ)  Ġ;  Ġ}
public Ġstatic Ġvoid Ġmethod _ 1 Ġ( Ġtype _ 1 Ġvar _ 1 Ġ) Ġ{ Ġvar _ 2 Ġ= Ġvar _ 1 Ġ; Ġtype _ 2 Ġ. Ġmethod _ 2 Ġ( Ġvar _ 1 Ġ) Ġ; Ġvar _ 3 Ġ= Ġvar _ 1 Ġ. Ġmethod _ 3 Ġ( Ġ) Ġ. Ġmethod _ 3 Ġ( Ġ) Ġ. Ġcontains Ġ( Ġstring _ 1 Ġ) Ġ; Ġtype _ 3 Ġ. Ġmethod _ 4 Ġ( Ġ) Ġ; Ġ}
public Ġstatic Ġvoid Ġmain Ġ( Ġjava . lang . string Ġ[ Ġ] Ġargs Ġ) Ġ{ Ġtype _ 1 Ġvar _ 1 Ġ= Ġnew Ġtype _ 1 Ġ( Ġ) Ġ; Ġvar _ 1 Ġ. Ġmethod _ 1 Ġ( Ġstring _ 1 Ġ) Ġ; Ġwhile Ġ( Ġtrue Ġ) Ġ{ Ġ} Ġ}
public Ġstatic Ġvoid Ġmethod _ 1 Ġ( Ġ) Ġthrows Ġjava . io . io ex ception Ġ{ Ġvar _ 1 Ġ. Ġmethod _ 2 Ġ( Ġ0 Ġ, Ġstring _ 1 Ġ) Ġ; Ġvar _ 1 Ġ. Ġmethod _ 3 Ġ( Ġ) Ġ; Ġvar _ 2 Ġ. Ġmethod _ 2 Ġ( Ġ0 Ġ, Ġstring _ 1 Ġ) Ġ; Ġvar _ 2 Ġ. Ġmethod _ 3 Ġ( Ġ) Ġ; Ġ}
public Ġvoid Ġmethod _ 1 Ġ( Ġ) Ġ{ Ġif Ġ( Ġ( Ġvar _ 1 Ġ) Ġ!= Ġnull Ġ) Ġ{ Ġvar _ 1 Ġ. Ġmethod _ 2 Ġ( Ġ) Ġ; Ġ} Ġmethod _ 3 Ġ( Ġvar _ 2 Ġ, Ġnull Ġ, Ġvar _ 3 Ġ< Ġjava . lang . integer Ġ> Ġmethod _ 4 Ġ( Ġ) Ġ) Ġ; Ġ}
public  Ġvoid  Ġmethod  _  1  Ġ(  Ġ)  Ġ{  Ġmethod  _  2  Ġ(  Ġvar  _  1  Ġ.  Ġmethod  _  3  Ġ(  Ġ)  Ġ)  Ġ;  Ġjava  .  lang  .  system  .  out  .  println  Ġ(  Ġvar  _  1  Ġ.  Ġmethod  _  3  Ġ(  Ġ)  Ġ)  Ġ;  Ġ}
private Ġvoid Ġmethod _ 1 Ġ( Ġtype _ 1 Ġvar _ 1 Ġ) Ġ{ Ġnew Ġtype _ 2 Ġ( Ġthis Ġ. Ġvar _ 2 Ġ. Ġget text Ġ( Ġ) Ġ, Ġthis Ġ. Ġvar _ 3 Ġ. Ġget text Ġ( Ġ) Ġ) Ġ; Ġ}
public Ġvoid Ġmethod _ 1 Ġ( Ġ) Ġ{ Ġtype _ 1 Ġparams Ġ= Ġvar _ 1 Ġ. Ġmethod _ 2 Ġ( Ġ) Ġ; Ġvar _ 2 Ġ. Ġmethod _ 3 Ġ( Ġvar _ 3 Ġ, Ġparams Ġ. Ġmethod _ 4 Ġ( Ġ) Ġ, Ġparams Ġ. Ġmethod _ 5 Ġ( Ġ) Ġ) Ġ. Ġmethod _ 6 Ġ( Ġ) Ġ; Ġ}
public Ġjava . util . list Ġ< Ġtype _ 1 Ġ> Ġmethod _ 1 Ġ( Ġ) Ġ{ Ġif Ġ( Ġ( Ġvar _ 1 Ġ) Ġ== Ġnull Ġ) Ġ{ Ġvar _ 1 Ġ= Ġtype _ 2 Ġ. Ġmethod _ 2 Ġ( Ġ) Ġ. Ġmethod _ 3 Ġ( Ġ) Ġ; Ġ} Ġreturn Ġvar _ 1 Ġ; Ġ}
public Ġvoid Ġmethod _ 1 Ġ( Ġint Ġtype Ġ) Ġ{ Ġif Ġ( Ġ( Ġvar _ 1 Ġ) Ġ!= Ġnull Ġ) Ġ{ Ġvar _ 1 Ġ. Ġmethod _ 2 Ġ( Ġtype Ġ) Ġ; Ġ} Ġ}
private  Ġtype  _  1  Ġmethod  _  1  Ġ(  Ġtype  _  1  Ġvalue  Ġ)  Ġ{  Ġreturn  Ġnew  Ġtype  _  1  Ġ(  Ġvalue  Ġ.  Ġmethod  _  2  Ġ(  Ġvar  _  1  Ġ)  Ġ)  Ġ;  Ġ}
protected Ġvoid Ġmethod _ 1 Ġ( Ġ) Ġ{ Ġif Ġ( Ġ( Ġvar _ 1 Ġ) Ġ!= Ġnull Ġ) Ġ{ Ġvar _ 2 Ġ. Ġmethod _ 2 Ġ( Ġvar _ 1 Ġ) Ġ; Ġvar _ 2 Ġ. Ġmethod _ 3 Ġ( Ġ0 Ġ) Ġ; Ġvar _ 3 Ġ. Ġmethod _ 4 Ġ( Ġ0 Ġ) Ġ; Ġ} Ġ}
private Ġvoid Ġmethod _ 1 Ġ( Ġ) Ġ{ Ġandroid . content . intent Ġvar _ 1 Ġ= Ġtype _ 1 Ġ. Ġmethod _ 2 Ġ( Ġtype _ 2 Ġ. Ġmethod _ 3 Ġ( Ġ) Ġ) Ġ; Ġmethod _ 4 Ġ( Ġvar _ 1 Ġ, Ġvar _ 2 Ġ) Ġ; Ġ}
private Ġint Ġmethod _ 1 Ġ( Ġtype _ 1 Ġvar _ 1 Ġ) Ġ{ Ġtype _ 2 Ġvar _ 2 Ġ= Ġvar _ 1 Ġ. Ġmethod _ 2 Ġ( Ġ) Ġ; Ġtype _ 1 Ġ[ Ġ] Ġvar _ 3 Ġ= Ġvar _ 2 Ġ. Ġmethod _ 3 Ġ( Ġ) Ġ; Ġjava . util . list Ġ< Ġtype _ 1 Ġ> Ġvar _ 4 Ġ= Ġjava . util . arr ays . as list Ġ( Ġvar _ 3 Ġ) Ġ; Ġreturn Ġvar _ 4 Ġ. Ġmethod _ 4 Ġ( Ġvar _ 1 Ġ) Ġ; Ġ}
public Ġstatic Ġvoid Ġmethod _ 1 Ġ( Ġtype _ 1 Ġvar _ 1 Ġ) Ġthrows Ġjava . lang . ex ception Ġ{ Ġvar _ 1 Ġ. Ġexecute Ġ( Ġ) Ġ; Ġvar _ 2 Ġ. Ġadd Ġ( Ġvar _ 1 Ġ) Ġ; Ġ}
public Ġvoid Ġmethod _ 1 Ġ( Ġtype _ 1 Ġvar _ 1 Ġ) Ġthrows Ġjava . lang . ex ception Ġ{ Ġif Ġ( Ġ( Ġvar _ 2 Ġ) Ġ!= Ġnull Ġ) Ġ{ Ġvar _ 2 Ġ. Ġmethod _ 2 Ġ( Ġ) Ġ; Ġ} Ġ}
public  Ġvoid  Ġmethod  _  1  Ġ(  Ġtype  _  1  Ġvar  _  1  Ġ)  Ġ{  Ġvar  _  1  Ġ.  Ġmethod  _  2  Ġ(  Ġvar  _  2  Ġ)  Ġ;  Ġtype  _  2  Ġ.  Ġmethod  _  3  Ġ(  Ġstring  _  1  Ġ,  Ġstring  _  1  Ġ)  Ġ;  Ġ}
public Ġvoid Ġmethod _ 1 Ġ( Ġ) Ġ{ Ġsuper Ġ. Ġmethod _ 1 Ġ( Ġ) Ġ; Ġif Ġ( Ġ( Ġvar _ 1 Ġ) Ġ== Ġnull Ġ) Ġvar _ 1 Ġ= Ġtype _ 1 Ġ. Ġmethod _ 2 Ġ( Ġ) Ġ. Ġmethod _ 3 Ġ( Ġthis Ġ, Ġnull Ġ) Ġ; Ġvar _ 1 Ġ. Ġmethod _ 4 Ġ( Ġthis Ġ) Ġ; Ġ}
public Ġvoid Ġmethod _ 1 Ġ( Ġ) Ġ{ Ġvar _ 1 Ġ= Ġnew Ġtype _ 1 Ġ( Ġvar _ 1 Ġ. Ġmethod _ 2 Ġ( Ġ) Ġ) Ġ; Ġvar _ 2 Ġ. Ġadd Ġ( Ġvar _ 1 Ġ) Ġ; Ġ}
public Ġtype _ 1 Ġmethod _ 1 Ġ( Ġjava . util . list Ġ< Ġtype _ 2 Ġ> Ġvar _ 1 Ġ, Ġtype _ 2 Ġvar _ 2 Ġ) Ġ;
public Ġstatic Ġvoid Ġmain Ġ( Ġjava . lang . string Ġ[ Ġ] Ġargs Ġ) Ġ{ Ġtype _ 1 Ġvar _ 1 Ġ= Ġnew Ġtype _ 1 Ġ( Ġ) Ġ; Ġjava . lang . system . out . println Ġ( Ġtype _ 1 Ġ. Ġmethod _ 1 Ġ( Ġ) Ġ) Ġ; Ġ}
public  Ġvoid  Ġmethod  _  1  Ġ(  Ġtype  _  1  Ġvar  _  1  Ġ)  Ġ{  Ġfor  Ġ(  Ġtype  _  2  Ġvar  _  2  Ġ:  Ġvar  _  3  Ġ)  Ġ{  Ġjava  .  lang  .  system  .  out  .  println  Ġ(  Ġvar  _  2  Ġ.  Ġmethod  _  2  Ġ(  Ġ)  Ġ)  Ġ;  Ġvar  _  2  Ġ.  Ġmethod  _  3  Ġ(  Ġvar  _  4  Ġ,  Ġvar  _  1  Ġ)  Ġ;  Ġ}  Ġ}
public Ġtype _ 1 Ġmethod _ 1 Ġ( Ġjava . lang . string Ġid Ġ) Ġ{ Ġtype _ 2 Ġ. Ġmethod _ 2 Ġ( Ġid Ġ, Ġstring _ 1 Ġ) Ġ; Ġtype _ 1 Ġfile Ġ= Ġvar _ 1 Ġ. Ġmethod _ 1 Ġ( Ġid Ġ) Ġ; Ġif Ġ( Ġmethod _ 3 Ġ( Ġfile Ġ) Ġ) Ġ{ Ġreturn Ġfile Ġ; Ġ} Ġreturn Ġfile Ġ; Ġ}
public Ġvoid Ġmethod _ 1 Ġ( Ġ) Ġ{ Ġtype _ 1 Ġvar _ 1 Ġ= Ġmethod _ 2 Ġ( Ġ) Ġ; Ġmethod _ 3 Ġ( Ġ) Ġ. Ġmethod _ 4 Ġ( Ġvar _ 2 Ġ) Ġ. Ġmethod _ 5 Ġ( Ġvar _ 1 Ġ) Ġ; Ġvar _ 3 Ġ. Ġmethod _ 6 Ġ( Ġvar _ 1 Ġ) Ġ; Ġmethod _ 7 Ġ( Ġvar _ 2 Ġ, Ġmethod _ 8 Ġ( Ġ1 Ġ) Ġ) Ġ. Ġmethod _ 5 Ġ( Ġvar _ 1 Ġ) Ġ; Ġ}
public Ġvoid Ġmethod _ 1 Ġ( Ġbyte Ġ[ Ġ] Ġout Ġ) Ġ{ Ġtype _ 1 Ġvar _ 1 Ġ; Ġsynchronized Ġ( Ġthis Ġ) Ġ{ Ġif Ġ( Ġ( Ġvar _ 2 Ġ) Ġ!= Ġ( Ġvar _ 3 Ġ) Ġ) Ġreturn Ġ; Ġvar _ 1 Ġ= Ġvar _ 4 Ġ; Ġ} Ġvar _ 1 Ġ. Ġmethod _ 1 Ġ( Ġout Ġ) Ġ; Ġ}
protected Ġtype _ 1 Ġmethod _ 1 Ġ( Ġ) Ġ{ Ġvar _ 1 Ġ= Ġnew Ġtype _ 2 Ġ( Ġthis Ġ. Ġmethod _ 2 Ġ( Ġ) Ġ. Ġmethod _ 3 Ġ( Ġ) Ġ, Ġ( Ġ) Ġ- Ġ> Ġ{ Ġ} Ġ) Ġ; Ġreturn Ġvar _ 1 Ġ; Ġ}
public Ġvoid Ġmethod _ 1 Ġ( Ġboolean Ġvar _ 1 Ġ) Ġ{ Ġtype _ 1 Ġ. Ġmethod _ 2 Ġ( Ġ( Ġstring _ 1 Ġ+ Ġstring _ 2 Ġ) Ġ) Ġ; Ġvar _ 2 Ġ. Ġmethod _ 3 Ġ( Ġtrue Ġ) Ġ; Ġvar _ 3 Ġ. Ġmethod _ 3 Ġ( Ġtrue Ġ) Ġ; Ġ}
public  Ġvoid  Ġmethod  _  1  Ġ(  Ġ)  Ġ{  Ġtype  _  1  Ġvar  _  1  Ġ=  Ġtype  _  1  Ġ.  Ġmethod  _  2  Ġ(  Ġstring  _  1  Ġ)  Ġ;  Ġtype  _  2  Ġ.  Ġmethod  _  3  Ġ(  Ġ)  Ġ.  Ġmethod  _  4  Ġ(  Ġvar  _  1  Ġ)  Ġ;  Ġvar  _  1  Ġ.  Ġmethod  _  5  Ġ(  Ġ)  Ġ;  Ġ}
public Ġstatic Ġlong Ġmethod _ 1 Ġ( Ġlong Ġvar _ 1 Ġ) Ġ{ Ġjava . util . cal endar Ġvar _ 2 Ġ= Ġjava . util . cal endar . get instance Ġ( Ġ) Ġ; Ġlong Ġend time Ġ= Ġvar _ 2 Ġ. Ġget time Ġ( Ġ) Ġ. Ġget time Ġ( Ġ) Ġ; Ġreturn Ġend time Ġ- Ġvar _ 1 Ġ; Ġ}
public Ġsynchronized Ġboolean Ġmethod _ 1 Ġ( Ġint Ġposition Ġ) Ġ{ Ġboolean Ġvar _ 1 Ġ= Ġmethod _ 2 Ġ( Ġ1 Ġ, Ġ0 Ġ, Ġvar _ 2 Ġ[ Ġposition Ġ] Ġ) Ġ; Ġif Ġ( Ġvar _ 1 Ġ) Ġmethod _ 3 Ġ( Ġ) Ġ; Ġreturn Ġvar _ 1 Ġ; Ġ}
private Ġdouble Ġmethod _ 1 Ġ( Ġtype _ 1 Ġvar _ 1 Ġ) Ġ{ Ġreturn Ġ( Ġ( Ġvar _ 1 Ġ. Ġmethod _ 2 Ġ( Ġ) Ġ) Ġ* Ġ( Ġvar _ 2 Ġ) Ġ) Ġ+ Ġ( Ġ( Ġvar _ 1 Ġ. Ġmethod _ 3 Ġ( Ġ) Ġ) Ġ* Ġ( Ġvar _ 3 Ġ) Ġ) Ġ; Ġ}
public Ġtype _ 1 Ġmethod _ 1 Ġ( Ġtype _ 2 Ġsrc Ġ) Ġ{ Ġreturn Ġtype _ 3 Ġ. Ġmethod _ 2 Ġ( Ġsuper Ġ. Ġmethod _ 1 Ġ( Ġsrc Ġ) Ġ, Ġtype _ 3 Ġ. Ġtext Ġ( Ġ( Ġ( Ġstring _ 1 Ġ+ Ġ( Ġvar _ 1 Ġ) Ġ) Ġ+ Ġstring _ 2 Ġ) Ġ) Ġ) Ġ; Ġ}
public  Ġvoid  Ġmethod  _  1  Ġ(  Ġ)  Ġ{  Ġvar  _  1  Ġ.  Ġmethod  _  1  Ġ(  Ġ)  Ġ;  Ġif  Ġ(  Ġvar  _  2  Ġ.  Ġmethod  _  2  Ġ(  Ġ)  Ġ)  Ġ{  Ġvar  _  2  Ġ.  Ġmethod  _  3  Ġ(  Ġvar  _  3  Ġ.  Ġmethod  _  4  Ġ(  Ġ)  Ġ)  Ġ;  Ġ}  Ġsuper  Ġ.  Ġmethod  _  1  Ġ(  Ġ)  Ġ;  Ġ}
public Ġvoid Ġmethod _ 1 Ġ( Ġ) Ġ{ Ġmethod _ 2 Ġ( Ġvar _ 1 Ġ, Ġnull Ġ) Ġ; Ġsuper Ġ. Ġmethod _ 1 Ġ( Ġ) Ġ; Ġ}
private Ġvoid Ġmethod _ 1 Ġ( Ġfinal Ġtype _ 1 Ġvar _ 1 Ġ, Ġfinal Ġtype _ 2 Ġvar _ 2 Ġ, Ġfinal Ġjava . lang . string Ġname Ġ) Ġ{ Ġfinal Ġjava . lang . string Ġvalue Ġ= Ġvar _ 1 Ġ. Ġmethod _ 2 Ġ( Ġname Ġ) Ġ; Ġif Ġ( Ġvalue Ġ!= Ġnull Ġ) Ġ{ Ġvar _ 2 Ġ. Ġmethod _ 3 Ġ( Ġname Ġ, Ġvalue Ġ) Ġ; Ġ} Ġ}
public Ġvoid Ġmethod _ 1 Ġ( Ġ) Ġ{ Ġvar _ 1 Ġ. Ġmethod _ 2 Ġ( Ġthis Ġ) Ġ; Ġsuper Ġ. Ġmethod _ 1 Ġ( Ġ) Ġ; Ġ}
public Ġvoid Ġmethod _ 1 Ġ( Ġ) Ġ{ Ġtype _ 1 Ġdate Ġ; Ġdate Ġ= Ġtype _ 2 Ġ. Ġmethod _ 2 Ġ( Ġstring _ 1 Ġ) Ġ; Ġassert not null Ġ( Ġdate Ġ) Ġ; Ġjava . lang . system . out . println Ġ( Ġdate Ġ. Ġto string Ġ( Ġ) Ġ) Ġ; Ġ}
public Ġvoid Ġmethod _ 1 Ġ( Ġtype _ 1 Ġvar _ 1 Ġ) Ġ{ Ġif Ġ( Ġ( Ġvar _ 2 Ġ) Ġ== Ġnull Ġ) Ġ{ Ġvar _ 2 Ġ= Ġnew Ġtype _ 2 Ġ( Ġstring _ 1 Ġ) Ġ; Ġ} Ġvar _ 2 Ġ. Ġmethod _ 2 Ġ( Ġtrue Ġ) Ġ; Ġ}
protected  Ġdouble  Ġmethod  _  1  Ġ(  Ġ)  Ġ{  Ġreturn  Ġthis  Ġ.  Ġvar  _  1  Ġ.  Ġget  Ġ(  Ġ)  Ġ;  Ġ}
private Ġboolean Ġmethod _ 1 Ġ( Ġtype _ 1 Ġ< Ġ? Ġextends Ġtype _ 2 Ġ> Ġvar _ 1 Ġ) Ġ{ Ġfor Ġ( Ġtype _ 2 Ġvar _ 2 Ġ: Ġvar _ 1 Ġ) Ġif Ġ( Ġ! Ġ( Ġmethod _ 2 Ġ( Ġvar _ 2 Ġ) Ġ) Ġ) Ġreturn Ġfalse Ġ; Ġfor Ġ( Ġtype _ 2 Ġvar _ 2 Ġ: Ġvar _ 1 Ġ) Ġmethod _ 1 Ġ( Ġvar _ 2 Ġ) Ġ; Ġreturn Ġtrue Ġ; Ġ}
public Ġvoid Ġmethod _ 1 Ġ( Ġtype _ 1 Ġvar _ 1 Ġ) Ġ{ Ġvar _ 2 Ġ. Ġmethod _ 2 Ġ( Ġnew Ġtype _ 2 Ġ( Ġ) Ġ) Ġ; Ġ}
public Ġstatic Ġint Ġmethod _ 1 Ġ( Ġtype _ 1 Ġvar _ 1 Ġ, Ġtype _ 2 Ġvar _ 2 Ġ) Ġ{ Ġreturn Ġ( Ġ( Ġvar _ 3 Ġ) Ġ+ Ġ( Ġtype _ 3 Ġ. Ġmethod _ 1 Ġ( Ġvar _ 1 Ġ) Ġ) Ġ) Ġ+ Ġ( Ġtype _ 4 Ġ. Ġmethod _ 1 Ġ( Ġvar _ 2 Ġ) Ġ) Ġ; Ġ}
public  Ġvoid  Ġmethod  _  1  Ġ(  Ġint  Ġvar  _  1  Ġ)  Ġ{  Ġthis  Ġ.  Ġvar  _  1  Ġ=  Ġvar  _  1  Ġ;  Ġvar  _  2  Ġ=  Ġvar  _  1  Ġ*  Ġint  _  1  Ġ;  Ġvar  _  3  Ġ=  Ġ(  Ġvar  _  2  Ġ)  Ġ*  Ġint  _  2  Ġ;  Ġ}
protected Ġint Ġmethod _ 1 Ġ( Ġjava . util . list Ġ< Ġjava . lang . string Ġ> Ġvar _ 1 Ġ) Ġ{ Ġif Ġ( Ġ( Ġvar _ 1 Ġ. Ġsize Ġ( Ġ) Ġ) Ġ< Ġ( Ġvar _ 2 Ġ) Ġ) Ġreturn Ġ- Ġ1 Ġ; Ġreturn Ġvar _ 1 Ġ. Ġmethod _ 2 Ġ( Ġthis Ġ. Ġvar _ 3 Ġ) Ġ; Ġ}
public Ġtype _ 1 Ġmethod _ 1 Ġ( Ġint Ġvar _ 1 Ġ) Ġ{ Ġreturn Ġnew Ġtype _ 1 Ġ( Ġ( Ġvar _ 2 Ġ-= Ġvar _ 1 Ġ) Ġ) Ġ; Ġ}
public Ġvoid Ġset text Ġ( Ġjava . lang . string Ġtext Ġ) Ġ{ Ġif Ġ( Ġ! Ġ( Ġtext Ġ. Ġstart sw ith Ġ( Ġstring _ 1 Ġ) Ġ) Ġ) Ġthis Ġ. Ġtext Ġ= Ġ( Ġvar _ 1 Ġ) Ġ+ Ġtext Ġ; Ġelse Ġthis Ġ. Ġtext Ġ= Ġtext Ġ; Ġ}
protected Ġtype _ 1 Ġmethod _ 1 Ġ( Ġtype _ 2 Ġvar _ 1 Ġ) Ġ{ Ġif Ġ( Ġ( Ġvar _ 2 Ġ. Ġlength Ġ) Ġ== Ġ0 Ġ) Ġreturn Ġvar _ 3 Ġ; Ġmethod _ 2 Ġ( Ġvar _ 2 Ġ) Ġ; Ġreturn Ġvar _ 4 Ġ; Ġ}
public Ġjava . util . list Ġ< Ġtype _ 1 Ġ< Ġtype _ 2 Ġ> Ġ> Ġmethod _ 1 Ġ( Ġ) Ġ{ Ġreturn Ġnew Ġjava . util . array list Ġ< Ġtype _ 1 Ġ< Ġtype _ 2 Ġ> Ġ> Ġ( Ġthis Ġ. Ġvar _ 1 Ġ) Ġ; Ġ}
public Ġvoid Ġmethod _ 1 Ġ( Ġ) Ġ{ Ġreturn Ġvar _ 1 Ġ; Ġ}
public  Ġvoid  Ġmethod  _  1  Ġ(  Ġtype  _  1  Ġvar  _  1  Ġ)  Ġ{  Ġtype  _  2  Ġ.  Ġmethod  _  2  Ġ(  Ġstring  _  1  Ġ,  Ġ(  Ġstring  _  2  Ġ+  Ġ(  Ġvar  _  1  Ġ.  Ġget  name  Ġ(  Ġ)  Ġ)  Ġ)  Ġ)  Ġ;  Ġvar  _  2  Ġ.  Ġput  Ġ(  Ġvar  _  1  Ġ.  Ġget  name  Ġ(  Ġ)  Ġ,  Ġvar  _  1  Ġ)  Ġ;  Ġ}
public Ġvoid Ġmethod _ 1 Ġ( Ġ) Ġ{ Ġint Ġvar _ 1 Ġ= Ġ( Ġvar _ 2 Ġ. Ġmethod _ 2 Ġ( Ġ) Ġ) Ġ+ Ġ1 Ġ; Ġif Ġ( Ġ( Ġvar _ 1 Ġ< Ġ( Ġmethod _ 3 Ġ( Ġ) Ġ) Ġ) Ġ&& Ġ( Ġvar _ 1 Ġ>= Ġ0 Ġ) Ġ) Ġ{ Ġmethod _ 4 Ġ( Ġvar _ 1 Ġ) Ġ; Ġ} Ġ}
public Ġvoid Ġmethod _ 1 Ġ( Ġtype _ 1 Ġvar _ 1 Ġ) Ġ{ Ġtype _ 2 Ġ. Ġmethod _ 2 Ġ( Ġstring _ 1 Ġ, Ġ( Ġ( Ġvar _ 1 Ġ. Ġmethod _ 3 Ġ( Ġ) Ġ) Ġ+ Ġstring _ 2 Ġ) Ġ) Ġ; Ġvar _ 2 Ġ= Ġint _ 1 Ġ- Ġ( Ġ( Ġjava . lang . integer Ġ) Ġ( Ġvar _ 1 Ġ. Ġmethod _ 3 Ġ( Ġ) Ġ) Ġ) Ġ; Ġmethod _ 4 Ġ( Ġ) Ġ; Ġ}
public Ġtype _ 1 Ġmethod _ 1 Ġ( Ġ) Ġ{ Ġtype _ 1 Ġvar _ 1 Ġ= Ġmethod _ 2 Ġ( Ġ) Ġ; Ġif Ġ( Ġnull Ġ== Ġvar _ 1 Ġ) Ġ{ Ġvar _ 1 Ġ= Ġnew Ġtype _ 2 Ġ( Ġ) Ġ; Ġ} Ġmethod _ 3 Ġ( Ġvar _ 1 Ġ) Ġ; Ġreturn Ġvar _ 1 Ġ; Ġ}
public Ġtype _ 1 Ġmethod _ 1 Ġ( Ġjava . lang . long Ġid Ġ) Ġ{ Ġreturn Ġ( Ġ( Ġtype _ 1 Ġ) Ġ( Ġmethod _ 2 Ġ( Ġ) Ġ. Ġmethod _ 3 Ġ( Ġmethod _ 4 Ġ( Ġ) Ġ, Ġid Ġ) Ġ) Ġ) Ġ; Ġ}
public  Ġvoid  Ġmethod  _  1  Ġ(  Ġ)  Ġ{  Ġjava  .  lang  .  string  Ġvar  _  1  Ġ=  Ġstring  _  1  Ġ;  Ġtype  _  1  Ġ.  Ġassert  that  Ġ(  Ġtype  _  2  Ġ.  Ġmethod  _  2  Ġ(  Ġstring  _  2  Ġ)  Ġ,  Ġtype  _  3  Ġ.  Ġmethod  _  3  Ġ(  Ġvar  _  1  Ġ)  Ġ)  Ġ;  Ġ}
public Ġvoid Ġmethod _ 1 Ġ( Ġ) Ġ{ Ġvar _ 1 Ġ. Ġmethod _ 2 Ġ( Ġnull Ġ) Ġ; Ġvar _ 1 Ġ. Ġmethod _ 3 Ġ( Ġnull Ġ, Ġstring _ 1 Ġ) Ġ; Ġ}
public Ġjava . lang . string Ġvalue Ġ( Ġ) Ġ{ Ġreturn Ġ( Ġtype _ 1 Ġ. Ġmethod _ 1 Ġ( Ġvalue Ġ) Ġ) Ġ+ Ġ( Ġtype _ 1 Ġ. Ġmethod _ 2 Ġ( Ġvalue Ġ, Ġvar _ 1 Ġ) Ġ) Ġ; Ġ}
protected Ġvoid Ġmethod _ 1 Ġ( Ġfinal Ġjava . lang . string Ġname Ġ, Ġfinal Ġjava . util . list Ġvalues Ġ) Ġ{ Ġthis Ġ. Ġvar _ 1 Ġ. Ġput Ġ( Ġname Ġ, Ġvalues Ġ) Ġ; Ġ}
public  Ġtype  _  1  Ġget  Ġ(  Ġ)  Ġ{  Ġmethod  _  1  Ġ(  Ġ)  Ġ;  Ġfinal  Ġtype  _  1  Ġvalue  Ġ=  Ġthis  Ġ.  Ġvalue  Ġ.  Ġget  Ġ(  Ġ)  Ġ.  Ġget  Ġ(  Ġ)  Ġ;  Ġreturn  Ġvalue  Ġ;  Ġ}
private Ġsynchronized Ġvoid Ġmethod _ 1 Ġ( Ġtype _ 1 Ġvar _ 1 Ġ) Ġ{ Ġvar _ 2 Ġ. Ġadd Ġ( Ġvar _ 1 Ġ) Ġ; Ġif Ġ( Ġ( Ġvar _ 2 Ġ. Ġsize Ġ( Ġ) Ġ) Ġ> Ġ( Ġvar _ 3 Ġ) Ġ) Ġ{ Ġmethod _ 2 Ġ( Ġvar _ 2 Ġ) Ġ; Ġ} Ġ}
public Ġvoid Ġmethod _ 1 Ġ( Ġtype _ 1 Ġvar _ 1 Ġ) Ġ{ Ġjava . util . list Ġ< Ġjava . lang . string Ġ> Ġvar _ 2 Ġ= Ġnew Ġjava . util . array list Ġ< Ġ> Ġ( Ġvar _ 3 Ġ) Ġ; Ġvar _ 2 Ġ. Ġadd Ġ( Ġ0 Ġ, Ġtype _ 2 Ġ. Ġmethod _ 2 Ġ( Ġvar _ 1 Ġ) Ġ) Ġ; Ġmethod _ 3 Ġ( Ġvar _ 3 Ġ, Ġvar _ 2 Ġ) Ġ; Ġ}
void Ġmethod _ 1 Ġ( Ġboolean Ġvar _ 1 Ġ) Ġ{ Ġvar _ 2 Ġ. Ġmethod _ 2 Ġ( Ġvar _ 1 Ġ) Ġ; Ġvar _ 2 Ġ. Ġset enabled Ġ( Ġvar _ 1 Ġ) Ġ; Ġ}
public Ġvoid Ġmethod _ 1 Ġ( Ġtype _ 1 Ġvar _ 1 Ġ) Ġ{ Ġthis Ġ. Ġvar _ 1 Ġ= Ġvar _ 1 Ġ; Ġset text Ġ( Ġ( Ġ( Ġthis Ġ. Ġvar _ 2 Ġ. Ġmethod _ 2 Ġ( Ġ) Ġ) Ġ+ Ġ( Ġthis Ġ. Ġvar _ 1 Ġ. Ġget id Ġ( Ġ) Ġ) Ġ) Ġ) Ġ; Ġ}
public Ġvoid Ġmethod _ 1 Ġ( Ġjava . lang . string Ġvar _ 1 Ġ, Ġjava . lang . string Ġvar _ 2 Ġ) Ġ{ Ġvar _ 3 Ġ. Ġadd Ġ( Ġnew Ġtype _ 1 Ġ( Ġvar _ 1 Ġ, Ġvar _ 2 Ġ, Ġtrue Ġ) Ġ) Ġ; Ġ}
public  Ġvoid  Ġmethod  _  1  Ġ(  Ġfinal  Ġtype  _  1  Ġnode  Ġ)  Ġthrows  Ġtype  _  2  Ġ{  Ġmethod  _  1  Ġ(  Ġnode  Ġ.  Ġget  name  Ġ(  Ġ)  Ġ,  Ġnode  Ġ.  Ġmethod  _  2  Ġ(  Ġ)  Ġ)  Ġ;  Ġ}
public Ġvoid Ġmethod _ 1 Ġ( Ġ) Ġ{ Ġif Ġ( Ġ1 Ġ== Ġ1 Ġ) Ġ{ Ġif Ġ( Ġint _ 1 Ġ== Ġint _ 1 Ġ) Ġif Ġ( Ġint _ 2 Ġ== Ġint _ 2 Ġ) Ġif Ġ( Ġint _ 3 Ġ== Ġint _ 3 Ġ) Ġjava . lang . system . out . println Ġ( Ġstring _ 1 Ġ) Ġ; Ġ} Ġ}
protected Ġvoid Ġmethod _ 1 Ġ( Ġ) Ġ{ Ġsuper Ġ. Ġmethod _ 1 Ġ( Ġ) Ġ; Ġvar _ 1 Ġ. Ġmethod _ 2 Ġ( Ġvar _ 2 Ġ. Ġmethod _ 3 Ġ( Ġ) Ġ) Ġ. Ġmethod _ 4 Ġ( Ġ) Ġ; Ġ}
public Ġvoid Ġmethod _ 1 Ġ( Ġboolean Ġvar _ 1 Ġ) Ġ{ Ġvar _ 2 Ġ[ Ġ0 Ġ] Ġ= Ġ0 Ġ; Ġif Ġ( Ġvar _ 1 Ġ) Ġ{ Ġmethod _ 2 Ġ( Ġ) Ġ; Ġ} Ġ}
private Ġdouble Ġmethod _ 1 Ġ( Ġtype _ 1 Ġvar _ 1 Ġ, Ġtype _ 2 Ġattribute Ġ) Ġ{ Ġassert Ġattribute Ġ. Ġmethod _ 2 Ġ( Ġ) Ġ; Ġdouble Ġvar _ 2 Ġ= Ġ( Ġinfo Ġ( Ġvar _ 1 Ġ) Ġ) Ġ- Ġ( Ġinfo Ġ( Ġvar _ 1 Ġ, Ġattribute Ġ) Ġ) Ġ; Ġreturn Ġvar _ 2 Ġ; Ġ}
public Ġvoid Ġmethod _ 1 Ġ( Ġ) Ġthrows Ġjava . lang . ex ception Ġ{ Ġtype _ 1 Ġvar _ 1 Ġ= Ġmethod _ 2 Ġ( Ġvar _ 2 Ġclass Ġ) Ġ; Ġjava . lang . string Ġname Ġ= Ġstring _ 1 Ġ; Ġmethod _ 3 Ġ( Ġname Ġ, Ġvar _ 1 Ġ) Ġ; Ġmethod _ 4 Ġ( Ġvar _ 1 Ġ) Ġ; Ġ}
public  Ġboolean  Ġmethod  _  1  Ġ(  Ġjava  .  lang  .  string  Ġvar  _  1  Ġ,  Ġint  Ġvar  _  2  Ġ)  Ġ{  Ġreturn  Ġ(  Ġmethod  _  2  Ġ(  Ġ)  Ġ.  Ġupdate  Ġ(  Ġvar  _  3  Ġ,  Ġvar  _  1  Ġ,  Ġvar  _  2  Ġ)  Ġ)  Ġ>  Ġ0  Ġ;  Ġ}
public Ġboolean Ġmethod _ 1 Ġ( Ġjava . lang . string Ġvar _ 1 Ġ) Ġ{ Ġreturn Ġthis Ġ. Ġvar _ 2 Ġ. Ġmethod _ 2 Ġ( Ġvar _ 1 Ġ) Ġ; Ġ}
public Ġstatic Ġint Ġmethod _ 1 Ġ( Ġint Ġvar _ 1 Ġ) Ġ{ Ġreturn Ġ( Ġtype _ 1 Ġ. Ġmethod _ 2 Ġ( Ġ( Ġvar _ 1 Ġ* Ġint _ 1 Ġ) Ġ) Ġ) Ġ/ Ġint _ 1 Ġ; Ġ}
public Ġfinal Ġtype _ 1 Ġ[ Ġ] Ġmethod _ 1 Ġ( Ġ) Ġ{ Ġif Ġ( Ġ( Ġvar _ 1 Ġ) Ġ== Ġnull Ġ) Ġ{ Ġreturn Ġnew Ġtype _ 1 Ġ[ Ġ0 Ġ] Ġ; Ġ} Ġelse Ġ{ Ġreturn Ġtype _ 2 Ġ. Ġmethod _ 2 Ġ( Ġvar _ 1 Ġ, Ġvar _ 1 Ġ. Ġlength Ġ) Ġ; Ġ} Ġ}
public  Ġstatic  Ġboolean  Ġmethod  _  1  Ġ(  Ġjava  .  lang  .  string  Ġname  Ġ)  Ġ{  Ġfor  Ġ(  Ġjava  .  lang  .  string  Ġvar  _  1  Ġ:  Ġvar  _  2  Ġ)  Ġ{  Ġif  Ġ(  Ġvar  _  1  Ġ.  Ġmethod  _  2  Ġ(  Ġname  Ġ)  Ġ)  Ġ{  Ġreturn  Ġtrue  Ġ;  Ġ}  Ġ}  Ġreturn  Ġtrue  Ġ;  Ġ}
public Ġfinal Ġvoid Ġmethod _ 1 Ġ( Ġboolean Ġvar _ 1 Ġ) Ġ{ Ġif Ġ( Ġvar _ 1 Ġ) Ġ{ Ġmethod _ 2 Ġ( Ġvar _ 2 Ġ) Ġ; Ġ} Ġelse Ġ{ Ġmethod _ 2 Ġ( Ġvar _ 3 Ġ) Ġ; Ġ} Ġthis Ġ. Ġvar _ 1 Ġ= Ġvar _ 1 Ġ; Ġ}
public Ġint Ġmethod _ 1 Ġ( Ġ) Ġ{ Ġreturn Ġ( Ġvar _ 1 Ġ. Ġmethod _ 2 Ġ( Ġ) Ġ) Ġ/ Ġint _ 1 Ġ; Ġ}
public Ġvoid Ġmethod _ 1 Ġ( Ġjava . lang . string Ġvar _ 1 Ġ) Ġ{ Ġif Ġ( Ġpath Ġ. Ġmethod _ 2 Ġ( Ġ) Ġ) Ġ{ Ġpath Ġ. Ġmethod _ 3 Ġ( Ġvar _ 1 Ġ) Ġ; Ġvar _ 2 Ġ= Ġtype _ 1 Ġ. Ġmethod _ 4 Ġ( Ġ) Ġ; Ġ} Ġelse Ġ{ Ġmethod _ 5 Ġ( Ġvar _ 1 Ġ) Ġ; Ġ} Ġ}
private Ġdouble Ġmethod _ 1 Ġ( Ġdouble Ġnum Ġ) Ġ{ Ġdouble Ġvar _ 1 Ġ= Ġ( Ġvar _ 2 Ġ) Ġ* Ġfloat _ 1 Ġ; Ġreturn Ġvar _ 1 Ġ; Ġ}
public Ġvoid Ġmethod _ 1 Ġ( Ġ) Ġ{ Ġx Ġ= Ġ0 . 0 Ġ; Ġy Ġ= Ġ0 . 0 Ġ; Ġ}
public  Ġvoid  Ġmethod  _  1  Ġ(  Ġjava  .  lang  .  string  Ġvar  _  1  Ġ)  Ġ{  Ġjava  .  lang  .  system  .  out  .  println  Ġ(  Ġvar  _  1  Ġ)  Ġ;  Ġif  Ġ(  Ġvar  _  2  Ġ.  Ġmethod  _  2  Ġ(  Ġvar  _  1  Ġ)  Ġ)  Ġ{  Ġmethod  _  3  Ġ(  Ġ)  Ġ;  Ġvar  _  3  Ġ=  Ġvar  _  1  Ġ;  Ġmethod  _  4  Ġ(  Ġ)  Ġ;  Ġ}  Ġelse  Ġ{  Ġmethod  _  5  Ġ(  Ġ)  Ġ;  Ġ}  Ġ}
public Ġvoid Ġmethod _ 1 Ġ( Ġtype _ 1 Ġvar _ 1 Ġ) Ġ{ Ġfor Ġ( Ġtype _ 2 Ġvar _ 2 Ġ: Ġtype _ 2 Ġ. Ġvalues Ġ( Ġ) Ġ) Ġ{ Ġif Ġ( Ġmethod _ 2 Ġ( Ġvar _ 2 Ġ, Ġvar _ 1 Ġ) Ġ) Ġ{ Ġ} Ġelse Ġ{ Ġ} Ġ} Ġmethod _ 3 Ġ( Ġvar _ 3 Ġ) Ġ; Ġ}
public Ġvoid Ġmethod _ 1 Ġ( Ġdouble Ġvar _ 1 Ġ) Ġ{ Ġvar _ 2 Ġ. Ġset Ġ( Ġvar _ 1 Ġ) Ġ; Ġvar _ 3 Ġ. Ġmethod _ 2 Ġ( Ġvar _ 1 Ġ) Ġ; Ġjava . lang . system . out . println Ġ( Ġvar _ 4 Ġ. Ġget Ġ( Ġ) Ġ) Ġ; Ġ}
public Ġvoid Ġmethod _ 1 Ġ( Ġ) Ġ{ Ġvar _ 1 Ġ. Ġmethod _ 2 Ġ( Ġ) Ġ. Ġmethod _ 3 Ġ( Ġjava . lang . integer . parse int Ġ( Ġvar _ 2 Ġ[ Ġ1 Ġ] Ġ) Ġ) Ġ; Ġ}
public  Ġtype  _  1  Ġmethod  _  1  Ġ(  Ġtype  _  2  Ġvar  _  1  Ġ)  Ġ{  Ġtype  _  1  Ġvar  _  2  Ġ=  Ġthis  Ġ.  Ġmethod  _  2  Ġ(  Ġvar  _  1  Ġ.  Ġmethod  _  3  Ġ(  Ġ)  Ġ)  Ġ;  Ġvar  _  3  Ġ=  Ġvar  _  3  Ġ.  Ġmethod  _  4  Ġ(  Ġ(  Ġ(  Ġvar  _  2  Ġ.  Ġto  string  Ġ(  Ġ)  Ġ)  Ġ+  Ġ"\  n  "  Ġ)  Ġ)  Ġ;  Ġjava  .  lang  .  system  .  out  .  println  Ġ(  Ġvar  _  2  Ġ)  Ġ;  Ġreturn  Ġvar  _  4  Ġ;  Ġ}
public Ġfinal Ġvoid Ġmethod _ 1 Ġ( Ġ) Ġthrows Ġtype _ 1 Ġ{ Ġtype _ 2 Ġ. Ġmethod _ 2 Ġ( Ġ1 Ġ, Ġint _ 1 Ġ) Ġ; Ġtype _ 2 Ġ. Ġmethod _ 3 Ġ( Ġ) Ġ; Ġtype _ 2 Ġ. Ġmethod _ 4 Ġ( Ġ) Ġ; Ġtype _ 3 Ġ. Ġass er te qu als Ġ( Ġstring _ 1 Ġ, Ġtype _ 4 Ġ. Ġmethod _ 5 Ġ( Ġ) Ġ) Ġ; Ġ}
public Ġboolean Ġmethod _ 1 Ġ( Ġtype _ 1 Ġcontext Ġ) Ġ{ Ġreturn Ġ( Ġmethod _ 2 Ġ( Ġ) Ġ) Ġ!= Ġstring _ 1 Ġ; Ġ}
public Ġvoid Ġmethod _ 1 Ġ( Ġtype _ 1 Ġvar _ 1 Ġ) Ġ{ Ġjava . lang . system . out . println Ġ( Ġstring _ 1 Ġ) Ġ; Ġtype _ 2 Ġvar _ 2 Ġ= Ġ( Ġ( Ġtype _ 2 Ġ) Ġ( Ġvar _ 1 Ġ) Ġ) Ġ; Ġthis Ġ. Ġview Ġ. Ġmethod _ 2 Ġ( Ġvar _ 1 Ġ) Ġ; Ġ}
public Ġvoid Ġmethod _ 1 Ġ( Ġ) Ġ{ Ġvar _ 1 Ġ. Ġmethod _ 2 Ġ( Ġ) Ġ; Ġvar _ 1 Ġ. Ġmethod _ 3 Ġ( Ġ) Ġ; Ġvar _ 1 Ġ. Ġmethod _ 4 Ġ( Ġ) Ġ; Ġvar _ 1 Ġ= Ġnull Ġ; Ġvar _ 2 Ġ= Ġfalse Ġ; Ġ}
public  Ġvoid  Ġmethod  _  1  Ġ(  Ġtype  _  1  Ġvar  _  1  Ġ)  Ġ{  Ġif  Ġ(  Ġvar  _  1  Ġ!=  Ġnull  Ġ)  Ġtype  _  2  Ġ.  Ġmethod  _  2  Ġ(  Ġstring  _  1  Ġ,  Ġvar  _  1  Ġ.  Ġto  string  Ġ(  Ġ)  Ġ)  Ġ;  Ġjava  .  lang  .  system  .  out  .  println  Ġ(  Ġstring  _  2  Ġ)  Ġ;  Ġ}
public Ġvoid Ġmethod _ 1 Ġ( Ġ) Ġ{ Ġif Ġ( Ġ! Ġ( Ġvar _ 1 Ġ. Ġget Ġ( Ġ) Ġ) Ġ) Ġ{ Ġmethod _ 2 Ġ( Ġnew Ġtype _ 1 Ġ( Ġ) Ġ) Ġ; Ġ} Ġ}
public Ġboolean Ġmethod _ 1 Ġ( Ġjava . io . file Ġvar _ 1 Ġ) Ġ{ Ġif Ġ( Ġvar _ 1 Ġ. Ġmethod _ 2 Ġ( Ġ) Ġ. Ġmethod _ 3 Ġ( Ġthis Ġ. Ġvar _ 2 Ġ) Ġ) Ġ{ Ġreturn Ġtrue Ġ; Ġ} Ġelse Ġ{ Ġreturn Ġfalse Ġ; Ġ} Ġ}
private Ġvoid Ġmethod _ 1 Ġ( Ġint Ġindex Ġ, Ġtype _ 1 Ġvar _ 1 Ġ) Ġ{ Ġtype _ 2 Ġvar _ 2 Ġ= Ġnew Ġtype _ 2 Ġ( Ġ) Ġ; Ġvar _ 2 Ġ. Ġmethod _ 2 Ġ( Ġstring _ 1 Ġ) Ġ; Ġvar _ 2 Ġ. Ġmethod _ 3 Ġ( Ġindex Ġ) Ġ; Ġvar _ 2 Ġ. Ġmethod _ 4 Ġ( Ġvar _ 1 Ġ) Ġ; Ġtype _ 3 Ġ. Ġmethod _ 5 Ġ( Ġvar _ 2 Ġ) Ġ; Ġ}
public  Ġtype  _  1  Ġmethod  _  1  Ġ(  Ġjava  .  lang  .  string  Ġvar  _  1  Ġ)  Ġthrows  Ġtype  _  2  Ġ{  Ġmethod  _  2  Ġ(  Ġ)  Ġ;  Ġvar  _  2  Ġ=  Ġvar  _  3  Ġ.  Ġmethod  _  3  Ġ(  Ġ)  Ġ;  Ġjava  .  lang  .  string  Ġvar  _  4  Ġ=  Ġstring  _  1  Ġ;  Ġtype  _  1  Ġvar  _  5  Ġ=  Ġvar  _  2  Ġ.  Ġmethod  _  4  Ġ(  Ġvar  _  4  Ġ)  Ġ;  Ġmethod  _  5  Ġ(  Ġ)  Ġ;  Ġreturn  Ġvar  _  5  Ġ;  Ġ}
private Ġandroid . content . intent Ġmethod _ 1 Ġ( Ġ) Ġ{ Ġandroid . content . intent Ġintent Ġ= Ġnew Ġandroid . content . intent Ġ( Ġthis Ġ, Ġvar _ 1 Ġclass Ġ) Ġ; Ġintent Ġ. Ġmethod _ 2 Ġ( Ġvar _ 2 Ġ) Ġ; Ġreturn Ġintent Ġ; Ġ}
public Ġstatic Ġint Ġmethod _ 1 Ġ( Ġandroid . view . view Ġcontext Ġ, Ġint Ġvar _ 1 Ġ) Ġ{ Ġreturn Ġtype _ 1 Ġ. Ġmethod _ 1 Ġ( Ġcontext Ġ. Ġget context Ġ( Ġ) Ġ, Ġvar _ 1 Ġ) Ġ; Ġ}
public Ġvoid Ġmethod _ 1 Ġ( Ġtype _ 1 Ġvar _ 1 Ġ) Ġ{ Ġvar _ 2 Ġ= Ġvar _ 1 Ġ; Ġjava . lang . system . out . println Ġ( Ġvar _ 1 Ġ) Ġ; Ġ}
public Ġvoid Ġmethod _ 1 Ġ( Ġtype _ 1 Ġc Ġ) Ġ{ Ġc Ġ. Ġmethod _ 2 Ġ( Ġ) Ġ; Ġvar _ 1 Ġ. Ġadd Ġ( Ġc Ġ) Ġ; Ġ}
protected Ġboolean Ġequals Ġ( Ġtype _ 1 Ġvar _ 1 Ġ) Ġ{ Ġtype _ 2 Ġvar _ 2 Ġ= Ġ( Ġ( Ġtype _ 2 Ġ) Ġ( Ġvar _ 1 Ġ) Ġ) Ġ; Ġreturn Ġ( Ġid Ġ) Ġ== Ġ( Ġvar _ 2 Ġ. Ġid Ġ) Ġ; Ġ}
private Ġboolean Ġmethod _ 1 Ġ( Ġjava . lang . string Ġvar _ 1 Ġ) Ġ{ Ġboolean Ġvar _ 2 Ġ= Ġfalse Ġ; Ġtry Ġ{ Ġjava . lang . bo olean Ġ. Ġmethod _ 2 Ġ( Ġvar _ 3 Ġ) Ġ; Ġvar _ 2 Ġ= Ġtrue Ġ; Ġ} Ġcatch Ġ( Ġtype _ 1 Ġerror Ġ) Ġ{ Ġvar _ 4 Ġ. Ġmethod _ 3 Ġ( Ġstring _ 1 Ġ) Ġ; Ġ} Ġreturn Ġvar _ 2 Ġ; Ġ}
public  Ġvoid  Ġmethod  _  1  Ġ(  Ġandroid  .  view  .  view  Ġvar  _  1  Ġ)  Ġ{  Ġ(  Ġ(  Ġtype  _  1  Ġ)  Ġ(  Ġcontext  Ġ)  Ġ)  Ġ.  Ġvar  _  2  Ġ.  Ġshow  Ġ(  Ġ(  Ġ(  Ġtype  _  1  Ġ)  Ġ(  Ġcontext  Ġ)  Ġ)  Ġ.  Ġmethod  _  2  Ġ(  Ġ)  Ġ,  Ġnull  Ġ)  Ġ;  Ġtype  _  2  Ġ.  Ġmethod  _  3  Ġ(  Ġcontext  Ġ,  Ġvar  _  3  Ġ)  Ġ;  Ġ}
public Ġjava . lang . string Ġmethod _ 1 Ġ( Ġ) Ġ{ Ġif Ġ( Ġ( Ġthis Ġ. Ġvar _ 1 Ġ. Ġmethod _ 2 Ġ( Ġ0 Ġ) Ġ) Ġ== Ġchar _ 1 Ġ) Ġ{ Ġreturn Ġthis Ġ. Ġvar _ 1 Ġ. Ġsubst ring Ġ( Ġ1 Ġ) Ġ; Ġ} Ġreturn Ġthis Ġ. Ġvar _ 1 Ġ; Ġ}
public Ġboolean Ġmethod _ 1 Ġ( Ġtype _ 1 Ġitem Ġ) Ġ{ Ġswitch Ġ( Ġitem Ġ. Ġmethod _ 2 Ġ( Ġ) Ġ) Ġ{ Ġcase Ġvar _ 1 Ġ: Ġtype _ 2 Ġ. Ġi Ġ( Ġstring _ 1 Ġ) Ġ; Ġmethod _ 3 Ġ( Ġ) Ġ; Ġreturn Ġtrue Ġ; Ġdefault Ġ: Ġreturn Ġsuper Ġ. Ġmethod _ 1 Ġ( Ġitem Ġ) Ġ; Ġ} Ġ}
public Ġjava . util . list Ġ< Ġtype _ 1 Ġ> Ġmethod _ 1 Ġ( Ġ) Ġ{ Ġreturn Ġthis Ġ. Ġvar _ 1 Ġ. Ġmethod _ 2 Ġ( Ġ) Ġ. Ġvar _ 2 Ġ; Ġ}
public Ġjava . lang . string Ġmethod _ 1 Ġ( Ġ) Ġ{ Ġreturn Ġ( Ġ( Ġvar _ 1 Ġ. Ġmethod _ 2 Ġ( Ġ) Ġ) Ġ+ Ġstring _ 1 Ġ) Ġ+ Ġ( Ġvar _ 1 Ġ. Ġmethod _ 3 Ġ( Ġ) Ġ) Ġ; Ġ}
public  Ġstatic  Ġvoid  Ġmain  Ġ(  Ġjava  .  lang  .  string  Ġ...  Ġargs  Ġ)  Ġ{  Ġjava  .  lang  .  system  .  out  .  println  Ġ(  Ġstring  _  1  Ġ)  Ġ;  Ġtype  _  1  Ġvar  _  1  Ġ=  Ġnew  Ġtype  _  1  Ġ(  Ġ)  Ġ;  Ġjava  .  lang  .  system  .  out  .  println  Ġ(  Ġvar  _  1  Ġ.  Ġmethod  _  1  Ġ(  Ġ)  Ġ)  Ġ;  Ġjava  .  lang  .  system  .  out  .  println  Ġ(  Ġvar  _  1  Ġ.  Ġmethod  _  2  Ġ(  Ġ)  Ġ)  Ġ;  Ġ}
public Ġvoid Ġmethod _ 1 Ġ( Ġandroid . view . view Ġvar _ 1 Ġ) Ġ{ Ġif Ġ( Ġvar _ 2 Ġ. Ġmethod _ 2 Ġ( Ġvar _ 3 Ġ, Ġvar _ 4 Ġ, Ġfalse Ġ, Ġfalse Ġ, Ġfalse Ġ) Ġ) Ġ{ Ġvar _ 2 Ġ. Ġmethod _ 3 Ġ( Ġ) Ġ; Ġ} Ġ}
protected Ġvoid Ġmethod _ 1 Ġ( Ġfinal Ġtype _ 1 Ġvar _ 1 Ġ, Ġfinal Ġjava . lang . string Ġkey Ġ, Ġfinal Ġjava . lang . string Ġvalue Ġ) Ġ{ Ġfinal Ġtype _ 2 Ġvar _ 2 Ġ= Ġvar _ 3 Ġ. Ġmethod _ 2 Ġ( Ġvar _ 1 Ġ, Ġkey Ġ, Ġvalue Ġ) Ġ; Ġvar _ 4 Ġ. Ġmethod _ 3 Ġ( Ġvar _ 1 Ġ, Ġkey Ġ) Ġ; Ġ}
public Ġboolean Ġcontains Ġ( Ġjava . lang . object Ġvar _ 1 Ġ) Ġ{ Ġfor Ġ( Ġint Ġi Ġ= Ġ0 Ġ; Ġi Ġ< Ġ( Ġarray Ġ. Ġlength Ġ) Ġ; Ġi Ġ++ Ġ) Ġif Ġ( Ġvar _ 1 Ġ== Ġ( Ġarray Ġ[ Ġi Ġ] Ġ) Ġ) Ġ{ Ġreturn Ġtrue Ġ; Ġ} Ġreturn Ġfalse Ġ; Ġ}
public Ġvoid Ġmethod _ 1 Ġ( Ġbyte Ġ[ Ġ] Ġbuffer Ġ) Ġthrows Ġjava . io . io ex ception Ġ{ Ġthis Ġ. Ġmethod _ 1 Ġ( Ġbuffer Ġ, Ġ0 Ġ, Ġbuffer Ġ. Ġlength Ġ) Ġ; Ġ}
public Ġtype _ 1 Ġmethod _ 1 Ġ( Ġtype _ 2 Ġvar _ 1 Ġ) Ġ{ Ġreturn Ġnew Ġtype _ 1 Ġ( Ġvar _ 1 Ġ, Ġnew Ġtype _ 2 Ġ( Ġvar _ 1 Ġ. Ġmethod _ 2 Ġ( Ġ) Ġ, Ġvar _ 2 Ġ) Ġ, Ġnull Ġ, Ġtrue Ġ) Ġ; Ġ}
public  Ġvoid  Ġmethod  _  1  Ġ(  Ġjava  .  lang  .  string  Ġid  Ġ)  Ġ{  Ġif  Ġ(  Ġ(  Ġid  Ġ!=  Ġnull  Ġ)  Ġ&&  Ġ(  Ġ!  Ġ(  Ġid  Ġ.  Ġis  empty  Ġ(  Ġ)  Ġ)  Ġ)  Ġ)  Ġ{  Ġtype  _  1  Ġvar  _  1  Ġ=  Ġtype  _  2  Ġ.  Ġmethod  _  2  Ġ(  Ġthis  Ġ,  Ġid  Ġ)  Ġ;  Ġ}  Ġ}
public Ġtype _ 1 Ġmethod _ 1 Ġ( Ġint Ġposition Ġ) Ġ{ Ġswitch Ġ( Ġposition Ġ) Ġ{ Ġcase Ġ0 Ġ: Ġreturn Ġtype _ 2 Ġ. Ġmethod _ 2 Ġ( Ġvar _ 1 Ġ) Ġ; Ġcase Ġ1 Ġ: Ġreturn Ġtype _ 3 Ġ. Ġmethod _ 2 Ġ( Ġvar _ 1 Ġ. Ġget id Ġ( Ġ) Ġ) Ġ; Ġ} Ġreturn Ġnull Ġ; Ġ}
public Ġboolean Ġmethod _ 1 Ġ( Ġ) Ġ{ Ġreturn Ġ( Ġ( Ġ( Ġvar _ 1 Ġ) Ġ!= Ġnull Ġ) Ġ&& Ġ( Ġ( Ġvar _ 2 Ġ) Ġ!= Ġnull Ġ) Ġ) Ġ|| Ġ( Ġ( Ġ( Ġvar _ 3 Ġ) Ġ!= Ġnull Ġ) Ġ&& Ġ( Ġ( Ġvar _ 4 Ġ) Ġ!= Ġnull Ġ) Ġ) Ġ; Ġ}
public Ġvoid Ġmethod _ 1 Ġ( Ġtype _ 1 Ġc Ġ) Ġ{ Ġreturn Ġvar _ 1 Ġ. Ġremove Ġ( Ġc Ġ) Ġ; Ġ}
public  Ġboolean  Ġmethod  _  1  Ġ(  Ġ)  Ġ{  Ġreturn  Ġ(  Ġ(  Ġvar  _  1  Ġ)  Ġ+  Ġ1  Ġ)  Ġ<  Ġ(  Ġvar  _  2  Ġ)  Ġ;  Ġ}
public Ġvoid Ġmethod _ 1 Ġ( Ġtype _ 1 Ġvar _ 1 Ġ) Ġ{ Ġtype _ 2 Ġvar _ 2 Ġ= Ġtype _ 3 Ġ. Ġmethod _ 2 Ġ( Ġvar _ 3 Ġ) Ġ; Ġmethod _ 3 Ġ( Ġnew Ġtype _ 4 Ġ( Ġvar _ 2 Ġ. Ġmethod _ 4 Ġ( Ġ) Ġ, Ġvar _ 2 Ġ. Ġmethod _ 5 Ġ( Ġ) Ġ) Ġ) Ġ; Ġ}
public Ġvoid Ġmethod _ 1 Ġ( Ġ) Ġ{ Ġmethod _ 2 Ġ( Ġtrue Ġ, Ġnew Ġtype _ 1 Ġ( Ġ) Ġ{ Ġpublic Ġvoid Ġmethod _ 1 Ġ( Ġ) Ġ{ Ġvar _ 1 Ġ. Ġmethod _ 1 Ġ( Ġ) Ġ; Ġ} Ġpublic Ġvoid Ġmethod _ 3 Ġ( Ġint Ġerror Ġ) Ġ{ Ġvar _ 1 Ġ. Ġmethod _ 1 Ġ( Ġ) Ġ; Ġ} Ġ} Ġ) Ġ; Ġ}
private Ġstatic Ġvoid Ġmethod _ 1 Ġ( Ġ) Ġthrows Ġtype _ 1 Ġ{ Ġtype _ 2 Ġvar _ 1 Ġ= Ġnew Ġtype _ 2 Ġ( Ġ) Ġ; Ġvar _ 2 Ġ= Ġvar _ 1 Ġ. Ġmethod _ 2 Ġ( Ġ) Ġ; Ġvar _ 2 Ġ. Ġmethod _ 3 Ġ( Ġ) Ġ; Ġtype _ 3 Ġ. Ġmethod _ 4 Ġ( Ġ) Ġ. Ġmethod _ 5 Ġ( Ġvar _ 2 Ġ) Ġ; Ġ}
public Ġvoid Ġmethod _ 1 Ġ( Ġandroid . view . view Ġvar _ 1 Ġ) Ġ{ Ġmethod _ 2 Ġ( Ġ( Ġ! Ġ( Ġvar _ 2 Ġ. Ġmethod _ 3 Ġ( Ġ) Ġ) Ġ) Ġ) Ġ; Ġtype _ 1 Ġ. Ġmethod _ 4 Ġ( Ġvar _ 3 Ġ, Ġfalse Ġ) Ġ; Ġtype _ 1 Ġ. Ġmethod _ 4 Ġ( Ġvar _ 4 Ġ, Ġtrue Ġ) Ġ; Ġ}
public  Ġvoid  Ġupdate  Ġ(  Ġ)  Ġ{  Ġjava  .  lang  .  system  .  out  .  println  Ġ(  Ġ)  Ġ;  Ġif  Ġ(  Ġvar  _  1  Ġ.  Ġmethod  _  1  Ġ(  Ġvar  _  2  Ġ)  Ġ)  Ġ{  Ġif  Ġ(  Ġvar  _  3  Ġ)  Ġ{  Ġmethod  _  2  Ġ(  Ġvar  _  4  Ġ)  Ġ;  Ġ}  Ġelse  Ġ{  Ġmethod  _  2  Ġ(  Ġvar  _  5  Ġ)  Ġ;  Ġ}  Ġvar  _  3  Ġ=  Ġ!  Ġ(  Ġvar  _  3  Ġ)  Ġ;  Ġ}  Ġ}
public Ġtype _ 1 Ġmethod _ 1 Ġ( Ġint Ġindex Ġ) Ġ{ Ġtype _ 1 Ġvar _ 1 Ġ= Ġmethod _ 2 Ġ( Ġindex Ġ) Ġ; Ġif Ġ( Ġvar _ 1 Ġ!= Ġnull Ġ) Ġ{ Ġmethod _ 3 Ġ( Ġindex Ġ, Ġnull Ġ) Ġ; Ġreturn Ġvar _ 1 Ġ; Ġ} Ġreturn Ġnull Ġ; Ġ}
public Ġvoid Ġmethod _ 1 Ġ( Ġtype _ 1 Ġvar _ 1 Ġ, Ġint Ġid Ġ) Ġ{ Ġvar _ 2 Ġ. Ġmethod _ 2 Ġ( Ġvar _ 3 Ġ) Ġ; Ġmethod _ 3 Ġ( Ġ) Ġ; Ġ}
public Ġvoid Ġmethod _ 1 Ġ( Ġ) Ġ{ Ġmethod _ 2 Ġ( Ġintent Ġ) Ġ; Ġmethod _ 3 Ġ( Ġ0 Ġ, Ġ0 Ġ) Ġ; Ġmethod _ 4 Ġ( Ġ) Ġ; Ġ}
public Ġvoid Ġmethod _ 1 Ġ( Ġ) Ġthrows Ġtype _ 1 Ġ{ Ġtype _ 2 Ġvar _ 1 Ġ= Ġnull Ġ; Ġtry Ġ{ Ġvar _ 2 Ġ. Ġupdate Ġ( Ġvar _ 1 Ġ) Ġ; Ġ} Ġcatch Ġ( Ġtype _ 3 Ġvar _ 3 Ġ) Ġ{ Ġfail Ġ( Ġstring _ 1 Ġ) Ġ; Ġ} Ġ}
public  Ġjava  .  lang  .  string  Ġmethod  _  1  Ġ(  Ġ)  Ġ{  Ġtype  _  1  Ġ.  Ġi  Ġ(  Ġvar  _  1  Ġ,  Ġstring  _  1  Ġ)  Ġ;  Ġreturn  Ġvar  _  2  Ġ;  Ġ}
protected Ġvoid Ġmethod _ 1 Ġ( Ġ) Ġ{ Ġsuper Ġ. Ġmethod _ 1 Ġ( Ġ) Ġ; Ġvar _ 1 Ġ. Ġmethod _ 2 Ġ( Ġ) Ġ; Ġvar _ 2 Ġ. Ġmethod _ 3 Ġ( Ġvar _ 3 Ġ) Ġ; Ġvar _ 4 Ġ. Ġmethod _ 4 Ġ( Ġ) Ġ; Ġ}
private Ġstatic Ġdouble Ġmethod _ 1 Ġ( Ġjava . util . array list Ġ< Ġjava . lang . double Ġ> Ġp Ġ) Ġ{ Ġdouble Ġsum Ġ= Ġ0 Ġ; Ġfor Ġ( Ġdouble Ġi Ġ: Ġp Ġ) Ġ{ Ġsum Ġ-= Ġi Ġ* Ġ( Ġtype _ 1 Ġ. Ġmethod _ 2 Ġ( Ġi Ġ) Ġ) Ġ; Ġ} Ġreturn Ġsum Ġ; Ġ}
public Ġvoid Ġmethod _ 1 Ġ( Ġ) Ġ{ Ġvar _ 1 Ġ. Ġmethod _ 2 Ġ( Ġnew Ġtype _ 1 Ġ( Ġvar _ 2 Ġ, Ġvar _ 1 Ġ. Ġmethod _ 3 Ġ( Ġ) Ġ, Ġstring _ 1 Ġ, Ġnull Ġ, Ġvar _ 3 Ġ) Ġ) Ġ; Ġthis Ġ. Ġmethod _ 4 Ġ( Ġfalse Ġ) Ġ; Ġthis Ġ. Ġmethod _ 5 Ġ( Ġ) Ġ; Ġjava . lang . system . exit Ġ( Ġ0 Ġ) Ġ; Ġ}
public Ġjava . lang . object Ġexecute Ġ( Ġtype _ 1 Ġevent Ġ) Ġthrows Ġtype _ 2 Ġ{ Ġfinal Ġjava . lang . string Ġvar _ 1 Ġ= Ġevent Ġ. Ġmethod _ 1 Ġ( Ġstring _ 1 Ġ) Ġ; Ġmethod _ 2 Ġ( Ġvar _ 1 Ġ) Ġ; Ġtype _ 3 Ġ. Ġmethod _ 3 Ġ( Ġvar _ 2 Ġ) Ġ; Ġreturn Ġnull Ġ; Ġ}
public  Ġboolean  Ġmethod  _  1  Ġ(  Ġjava  .  lang  .  string  Ġquery  Ġ)  Ġ{  Ġmethod  _  2  Ġ(  Ġquery  Ġ)  Ġ;  Ġreturn  Ġfalse  Ġ;  Ġ}
public Ġvoid Ġmethod _ 1 Ġ( Ġtype _ 1 Ġvar _ 1 Ġ) Ġ{ Ġtype _ 2 Ġ. Ġmethod _ 2 Ġ( Ġvar _ 2 Ġ) Ġ; Ġtype _ 3 Ġ. Ġmethod _ 3 Ġ( Ġ) Ġ. Ġmethod _ 4 Ġ( Ġ) Ġ. Ġmethod _ 2 Ġ( Ġvar _ 2 Ġ) Ġ; Ġvar _ 2 Ġ. Ġinit Ġ( Ġvar _ 3 Ġ) Ġ; Ġ}
public Ġvoid Ġmethod _ 1 Ġ( Ġ) Ġ{ Ġsuper Ġ. Ġmethod _ 1 Ġ( Ġ) Ġ; Ġtype _ 1 Ġ. Ġmethod _ 2 Ġ( Ġvar _ 1 Ġ, Ġstring _ 1 Ġ) Ġ; Ġ}
public Ġstatic Ġvoid Ġmain Ġ( Ġjava . lang . string Ġ[ Ġ] Ġargs Ġ) Ġthrows Ġtype _ 1 Ġ{ Ġdouble Ġresult Ġ= Ġnew Ġtype _ 2 Ġ( Ġ) Ġ. Ġmethod _ 1 Ġ( Ġjava . lang . double Ġ. Ġmethod _ 2 Ġ( Ġargs Ġ[ Ġ0 Ġ] Ġ) Ġ) Ġ; Ġjava . lang . system . out . println Ġ( Ġvar _ 1 Ġ) Ġ; Ġ}
public Ġvoid Ġmethod _ 1 Ġ( Ġ) Ġ{ Ġvar _ 1 Ġ= Ġnew Ġtype _ 1 Ġ( Ġ) Ġ; Ġvar _ 2 Ġ= Ġnew Ġtype _ 2 Ġ( Ġget activity Ġ( Ġ) Ġ, Ġvar _ 1 Ġ) Ġ; Ġvar _ 3 Ġ. Ġmethod _ 2 Ġ( Ġvar _ 2 Ġ) Ġ; Ġmethod _ 3 Ġ( Ġ) Ġ; Ġmethod _ 4 Ġ( Ġ) Ġ; Ġ}
public Ġtype _ 1 Ġmethod _ 1 Ġ( Ġ) Ġ{ Ġreturn Ġnew Ġtype _ 2 Ġ( Ġvar _ 1 Ġ. Ġmethod _ 2 Ġ( Ġ) Ġ, Ġvar _ 2 Ġ, Ġvar _ 3 Ġ) Ġ; Ġ}
public Ġvoid Ġmethod _ 1 Ġ( Ġ) Ġ{ Ġfinal Ġjava . io . file Ġvar _ 1 Ġ= Ġtype _ 1 Ġ. Ġmethod _ 2 Ġ( Ġ) Ġ; Ġfinal Ġtype _ 2 Ġvar _ 2 Ġ= Ġnew Ġtype _ 2 Ġ( Ġvar _ 1 Ġ, Ġmethod _ 3 Ġ( Ġ) Ġ, Ġfalse Ġ) Ġ; Ġvar _ 2 Ġ. Ġexecute Ġ( Ġ) Ġ; Ġ}
public  Ġvoid  Ġmethod  _  1  Ġ(  Ġint  Ġline  Ġ)  Ġ{  Ġnew  Ġjava  .  lang  .  ex  ception  Ġ(  Ġ)  Ġ.  Ġmethod  _  2  Ġ(  Ġ)  Ġ;  Ġvar  _  1  Ġ.  Ġline  Ġ=  Ġline  Ġ;  Ġ}
public Ġvoid Ġshow Ġ( Ġ) Ġ{ Ġvar _ 1 Ġ. Ġmethod _ 1 Ġ( Ġvar _ 2 Ġ) Ġ; Ġmethod _ 2 Ġ( Ġ) Ġ; Ġmethod _ 3 Ġ( Ġ) Ġ; Ġmethod _ 4 Ġ( Ġ) Ġ; Ġ}
public Ġvoid Ġmethod _ 1 Ġ( Ġjava . lang . integer Ġvar _ 1 Ġ) Ġ{ Ġint Ġvar _ 2 Ġ= Ġint _ 1 Ġ; Ġif Ġ( Ġvar _ 1 Ġ!= Ġnull Ġ) Ġ{ Ġvar _ 2 Ġ= Ġvar _ 1 Ġ. Ġint value Ġ( Ġ) Ġ; Ġ} Ġjava . lang . string Ġvar _ 3 Ġ= Ġ( Ġstring _ 1 Ġ+ Ġint _ 1 Ġ) Ġ+ Ġstring _ 2 Ġ; Ġmethod _ 2 Ġ( Ġstring _ 3 Ġ, Ġvar _ 3 Ġ) Ġ; Ġ}
public Ġvoid Ġmethod _ 1 Ġ( Ġ) Ġ{ Ġvar _ 1 Ġ= Ġ0 Ġ; Ġvar _ 2 Ġ. Ġmethod _ 2 Ġ( Ġ) Ġ; Ġ}
public Ġvoid Ġmethod _ 1 Ġ( Ġtype _ 1 Ġvar _ 1 Ġ) Ġ{ Ġvar _ 2 Ġ. Ġremove Ġ( Ġvar _ 1 Ġ. Ġget name Ġ( Ġ) Ġ) Ġ; Ġtry Ġ{ Ġvar _ 3 Ġ. Ġmethod _ 1 Ġ( Ġvar _ 1 Ġ) Ġ; Ġ} Ġcatch Ġ( Ġtype _ 2 Ġvar _ 4 Ġ) Ġ{ Ġvar _ 4 Ġ. Ġmethod _ 2 Ġ( Ġ) Ġ; Ġ} Ġ}
public Ġvoid Ġmethod _ 1 Ġ( Ġtype _ 1 Ġmsg Ġ) Ġ{ Ġtype _ 2 Ġ. Ġmethod _ 2 Ġ( Ġstring _ 1 Ġ) Ġ; Ġtry Ġ{ Ġmethod _ 3 Ġ( Ġmsg Ġ. Ġmethod _ 4 Ġ( Ġvar _ 1 Ġclass Ġ) Ġ) Ġ; Ġvar _ 2 Ġ= Ġfalse Ġ; Ġ} Ġcatch Ġ( Ġtype _ 3 Ġvar _ 3 Ġ) Ġ{ Ġvar _ 3 Ġ. Ġmethod _ 5 Ġ( Ġ) Ġ; Ġ} Ġ}
public Ġjava . lang . integer Ġmethod _ 1 Ġ( Ġtype _ 1 Ġ< Ġ? Ġextends Ġjava . lang . object Ġ> Ġlist Ġ) Ġ{ Ġreturn Ġmethod _ 1 Ġ( Ġlist Ġ, Ġarray Ġ. Ġlength Ġ) Ġ; Ġ}
public  Ġvoid  Ġset  text  Ġ(  Ġtype  _  1  Ġmessage  Ġ)  Ġ{  Ġjava  .  lang  .  system  .  out  .  println  Ġ(  Ġ(  Ġstring  _  1  Ġ+  Ġ(  Ġmessage  Ġ.  Ġmethod  _  1  Ġ(  Ġ)  Ġ)  Ġ)  Ġ)  Ġ;  Ġtype  _  2  Ġ.  Ġmethod  _  2  Ġ(  Ġ)  Ġ.  Ġset  text  Ġ(  Ġmessage  Ġ.  Ġmethod  _  1  Ġ(  Ġ)  Ġ)  Ġ;  Ġ}
public Ġtype _ 1 Ġmethod _ 1 Ġ( Ġjava . lang . string Ġvar _ 1 Ġ) Ġ{ Ġtype _ 1 Ġvar _ 2 Ġ= Ġmethod _ 2 Ġ( Ġvar _ 1 Ġ) Ġ; Ġvar _ 2 Ġ. Ġmethod _ 3 Ġ( Ġjava . util . cal endar . get instance Ġ( Ġ) Ġ. Ġget time Ġ( Ġ) Ġ) Ġ; Ġvar _ 3 Ġ. Ġmethod _ 4 Ġ( Ġvar _ 2 Ġ) Ġ; Ġreturn Ġvar _ 2 Ġ; Ġ}
public Ġvoid Ġmethod _ 1 Ġ( Ġ) Ġ{ Ġvar _ 1 Ġ= Ġnew Ġtype _ 1 Ġ( Ġ) Ġ; Ġtype _ 2 Ġ. Ġmethod _ 2 Ġ( Ġthis Ġ) Ġ. Ġmethod _ 1 Ġ( Ġvar _ 1 Ġ, Ġnew Ġtype _ 3 Ġ( Ġvar _ 2 Ġ) Ġ) Ġ; Ġ}
public Ġvoid Ġmethod _ 1 Ġ( Ġjava . lang . string Ġvar _ 1 Ġ) Ġ{ Ġif Ġ( Ġtype _ 1 Ġ. Ġmethod _ 2 Ġ( Ġvar _ 1 Ġ) Ġ) Ġ{ Ġvar _ 2 Ġ= Ġvar _ 1 Ġ; Ġ} Ġ}
public Ġvoid Ġmethod _ 1 Ġ( Ġandroid . view . view Ġvar _ 1 Ġ) Ġ{ Ġif Ġ( Ġ( Ġvar _ 2 Ġ) Ġ< Ġint _ 1 Ġ) Ġ{ Ġ( Ġvar _ 3 Ġ) Ġ++ Ġ; Ġ( Ġvar _ 4 Ġ) Ġ++ Ġ; Ġ( Ġvar _ 2 Ġ) Ġ++ Ġ; Ġtype _ 1 Ġ. Ġmethod _ 2 Ġ( Ġvar _ 2 Ġ, Ġvar _ 5 Ġ, Ġvar _ 6 Ġ, Ġvar _ 7 Ġ) Ġ; Ġ} Ġ}
public Ġvoid Ġmethod _ 1 Ġ( Ġandroid . view . view Ġvar _ 1 Ġ) Ġ{ Ġlistener Ġ. Ġmethod _ 2 Ġ( Ġmethod _ 3 Ġ( Ġ) Ġ, Ġvar _ 2 Ġ) Ġ; Ġ}
public  Ġvoid  Ġmethod  _  1  Ġ(  Ġtype  _  1  Ġvar  _  1  Ġ)  Ġ{  Ġmethod  _  2  Ġ(  Ġ)  Ġ;  Ġvar  _  2  Ġ=  Ġvar  _  1  Ġ;  Ġvar  _  2  Ġ.  Ġmethod  _  3  Ġ(  Ġvar  _  3  Ġ)  Ġ;  Ġ}
public Ġvoid Ġmethod _ 1 Ġ( Ġjava . lang . string Ġid Ġ) Ġ;
public Ġvoid Ġmethod _ 1 Ġ( Ġ) Ġ{ Ġthis Ġ. Ġvar _ 1 Ġ= Ġnull Ġ; Ġmethod _ 2 Ġ( Ġfalse Ġ) Ġ; Ġthis Ġ. Ġvar _ 2 Ġ= Ġ0 Ġ; Ġmethod _ 3 Ġ( Ġfalse Ġ) Ġ; Ġthis Ġ. Ġvar _ 3 Ġ= Ġ0 Ġ; Ġthis Ġ. Ġvar _ 4 Ġ= Ġnull Ġ; Ġ}
public Ġvoid Ġmethod _ 1 Ġ( Ġtype _ 1 Ġvar _ 1 Ġ) Ġ{ Ġtype _ 2 Ġvar _ 2 Ġ= Ġnew Ġtype _ 2 Ġ( Ġ0 Ġ, Ġ0 Ġ, Ġmethod _ 2 Ġ( Ġ) Ġ, Ġmethod _ 3 Ġ( Ġ) Ġ) Ġ; Ġthis Ġ. Ġvar _ 3 Ġ. Ġmethod _ 1 Ġ( Ġvar _ 1 Ġ, Ġvar _ 2 Ġ, Ġ0 Ġ, Ġ0 Ġ) Ġ; Ġ}
type _ 1 Ġ< Ġtype _ 2 Ġ> Ġcount Ġ( Ġjava . util . map Ġ< Ġjava . lang . string Ġ, Ġjava . lang . object Ġ> Ġquery Ġ) Ġ;
protected Ġvoid Ġmethod _ 1 Ġ( Ġjava . lang . void Ġresult Ġ) Ġ{ Ġvar _ 1 Ġ. Ġmethod _ 2 Ġ( Ġ) Ġ; Ġmethod _ 3 Ġ( Ġ) Ġ; Ġmethod _ 4 Ġ( Ġ) Ġ; Ġmethod _ 5 Ġ( Ġ) Ġ; Ġ}
public  Ġvoid  Ġmethod  _  1  Ġ(  Ġjava  .  lang  .  string  Ġvar  _  1  Ġ)  Ġ{  Ġsynchronized  Ġ(  Ġtype  _  1  Ġ.  Ġmethod  _  2  Ġ(  Ġ)  Ġ)  Ġ{  Ġtype  _  2  Ġfield  Ġ=  Ġ(  Ġ(  Ġtype  _  2  Ġ)  Ġ(  Ġvar  _  2  Ġ.  Ġmethod  _  3  Ġ(  Ġ0  Ġ)  Ġ)  Ġ)  Ġ;  Ġfield  Ġ.  Ġmethod  _  4  Ġ(  Ġ(  Ġstring  _  1  Ġ+  Ġvar  _  1  Ġ)  Ġ)  Ġ;  Ġ}  Ġ}
public Ġvoid Ġmethod _ 1 Ġ( Ġandroid . view . view Ġvar _ 1 Ġ) Ġ{ Ġif Ġ( Ġ! Ġ( Ġvar _ 2 Ġ) Ġ) Ġ{ Ġmethod _ 2 Ġ( Ġ) Ġ; Ġ} Ġelse Ġ{ Ġmethod _ 3 Ġ( Ġ) Ġ; Ġ} Ġ}
public Ġvoid Ġmethod _ 1 Ġ( Ġtype _ 1 Ġvar _ 1 Ġ) Ġ{ Ġvar _ 2 Ġ= Ġvar _ 3 Ġ. Ġmethod _ 2 Ġ( Ġ) Ġ; Ġthis Ġ. Ġvar _ 1 Ġ= Ġvar _ 1 Ġ; Ġthis Ġ. Ġvar _ 4 Ġ= Ġvar _ 3 Ġ. Ġmethod _ 3 Ġ( Ġ) Ġ; Ġ}
public Ġjava . util . list Ġ< Ġtype _ 1 Ġ> Ġmethod _ 1 Ġ( Ġ) Ġ{ Ġreturn Ġvar _ 1 Ġ. Ġmethod _ 1 Ġ( Ġ) Ġ; Ġ}
public Ġjava . lang . string Ġmethod _ 1 Ġ( Ġtype _ 1 Ġvar _ 1 Ġ) Ġ{ Ġtry Ġ{ Ġvar _ 2 Ġ. Ġmethod _ 2 Ġ( Ġvar _ 1 Ġ) Ġ; Ġ} Ġcatch Ġ( Ġtype _ 2 Ġvar _ 3 Ġ) Ġ{ Ġjava . lang . system . out . println Ġ( Ġvar _ 3 Ġ. Ġmethod _ 3 Ġ( Ġ) Ġ) Ġ; Ġ} Ġreturn Ġstring _ 1 Ġ; Ġ}
private  Ġvoid  Ġmethod  _  1  Ġ(  Ġ)  Ġthrows  Ġjava  .  lang  .  ex  ception  Ġ{  Ġvar  _  1  Ġ.  Ġmethod  _  2  Ġ(  Ġvar  _  1  Ġ.  Ġmethod  _  3  Ġ(  Ġvar  _  2  Ġ)  Ġ)  Ġ;  Ġif  Ġ(  Ġvar  _  3  Ġ)  Ġ{  Ġvar  _  4  Ġ.  Ġmethod  _  4  Ġ(  Ġthis  Ġ,  Ġfalse  Ġ)  Ġ;  Ġ}  Ġvar  _  3  Ġ=  Ġfalse  Ġ;  Ġmethod  _  5  Ġ(  Ġ)  Ġ;  Ġvar  _  4  Ġ.  Ġmethod  _  6  Ġ(  Ġ)  Ġ;  Ġ}
private Ġjava . lang . string Ġmethod _ 1 Ġ( Ġ) Ġ{ Ġfinal Ġjava . lang . string builder Ġvar _ 1 Ġ= Ġnew Ġjava . lang . string builder Ġ( Ġ) Ġ; Ġvar _ 1 Ġ. Ġappend Ġ( Ġstring _ 1 Ġ) Ġ. Ġappend Ġ( Ġvar _ 2 Ġ) Ġ; Ġvar _ 1 Ġ. Ġappend Ġ( Ġstring _ 2 Ġ) Ġ. Ġappend Ġ( Ġvar _ 2 Ġ) Ġ; Ġreturn Ġvar _ 1 Ġ. Ġto string Ġ( Ġ) Ġ; Ġ}
public Ġjava . lang . bo olean Ġmethod _ 1 Ġ( Ġ) Ġ{ Ġfinal Ġjava . lang . string Ġstr Ġ= Ġtype _ 1 Ġ. Ġmethod _ 2 Ġ( Ġstring _ 1 Ġ, Ġ" true " Ġ) Ġ; Ġreturn Ġ" true " Ġ. Ġmethod _ 3 Ġ( Ġstr Ġ) Ġ; Ġ}
private Ġvoid Ġmethod _ 1 Ġ( Ġ) Ġ{ Ġif Ġ( Ġ( Ġvar _ 1 Ġ. Ġmethod _ 2 Ġ( Ġ) Ġ) Ġ== Ġnull Ġ) Ġ{ Ġmethod _ 3 Ġ( Ġ) Ġ; Ġ} Ġelse Ġ{ Ġnew Ġtype _ 1 Ġ( Ġvar _ 1 Ġ. Ġmethod _ 2 Ġ( Ġ) Ġ, Ġvar _ 2 Ġ) Ġ; Ġ} Ġ}
java . util . list Ġ< Ġtype _ 1 Ġ> Ġmethod _ 1 Ġ( Ġjava . lang . integer Ġvar _ 1 Ġ) Ġ;
public  Ġtype  _  1  Ġmethod  _  1  Ġ(  Ġjava  .  lang  .  string  Ġvar  _  1  Ġ)  Ġ{  Ġjava  .  lang  .  system  .  out  .  println  Ġ(  Ġvar  _  1  Ġ)  Ġ;  Ġif  Ġ(  Ġvar  _  2  Ġ.  Ġmethod  _  2  Ġ(  Ġvar  _  1  Ġ)  Ġ)  Ġ{  Ġreturn  Ġvar  _  2  Ġ.  Ġget  Ġ(  Ġvar  _  1  Ġ)  Ġ;  Ġ}  Ġreturn  Ġnew  Ġtype  _  2  Ġ(  Ġvar  _  3  Ġ)  Ġ;  Ġ}
public Ġtype _ 1 Ġmethod _ 1 Ġ( Ġ) Ġ{ Ġint Ġvar _ 1 Ġ= Ġ( Ġsize Ġ( Ġ) Ġ) Ġ- Ġ1 Ġ; Ġif Ġ( Ġvar _ 1 Ġ> Ġ0 Ġ) Ġ{ Ġreturn Ġthis Ġ. Ġvar _ 2 Ġ. Ġget Ġ( Ġvar _ 1 Ġ) Ġ; Ġ} Ġelse Ġ{ Ġreturn Ġnull Ġ; Ġ} Ġ}
public Ġlong Ġget id Ġ( Ġ) Ġ{ Ġreturn Ġid Ġ; Ġ}
public Ġvoid Ġmethod _ 1 Ġ( Ġ) Ġ{ Ġtype _ 1 Ġvar _ 1 Ġ= Ġnew Ġtype _ 1 Ġ( Ġ) Ġ; Ġvar _ 2 Ġ. Ġmethod _ 2 Ġ( Ġvar _ 1 Ġ) Ġ; Ġvar _ 3 Ġ. Ġmethod _ 3 Ġ( Ġ( Ġ( Ġvar _ 3 Ġ. Ġmethod _ 4 Ġ( Ġ) Ġ) Ġ- Ġ1 Ġ) Ġ) Ġ; Ġ}
public Ġvoid Ġmethod _ 1 Ġ( Ġ) Ġ{ Ġmethod _ 2 Ġ( Ġ) Ġ. Ġinfo Ġ( Ġ( Ġ( Ġvar _ 1 Ġ) Ġ+ Ġstring _ 1 Ġ) Ġ) Ġ; Ġ}
public  Ġboolean  Ġmethod  _  1  Ġ(  Ġtype  _  1  Ġvar  _  1  Ġ)  Ġ{  Ġtype  _  2  Ġ.  Ġmethod  _  2  Ġ(  Ġcontext  Ġ,  Ġ(  Ġstring  _  1  Ġ+  Ġvar  _  2  Ġ)  Ġ,  Ġvar  _  3  Ġ)  Ġ.  Ġshow  Ġ(  Ġ)  Ġ;  Ġreturn  Ġfalse  Ġ;  Ġ}
public Ġtype _ 1 Ġexecute Ġ( Ġtype _ 1 Ġvar _ 1 Ġ) Ġthrows Ġtype _ 2 Ġ, Ġjava . io . io ex ception Ġ{ Ġreturn Ġ( Ġ( Ġtype _ 1 Ġ) Ġ( Ġthis Ġ. Ġmethod _ 1 Ġ( Ġvar _ 1 Ġ, Ġtype _ 3 Ġ. Ġmethod _ 2 Ġ( Ġvar _ 1 Ġ) Ġ) Ġ) Ġ) Ġ; Ġ}
public Ġstatic Ġvoid Ġmethod _ 1 Ġ( Ġ) Ġ{ Ġjava . lang . system . out . println Ġ( Ġstring _ 1 Ġ) Ġ; Ġjava . lang . system . out . println Ġ( Ġstring _ 2 Ġ) Ġ; Ġjava . lang . system . out . println Ġ( Ġstring _ 3 Ġ) Ġ; Ġjava . lang . system . out . println Ġ( Ġstring _ 4 Ġ) Ġ; Ġ}
public Ġfinal Ġtype _ 1 Ġmethod _ 1 Ġ( Ġ) Ġ{ Ġreturn Ġget type Ġ( Ġ) Ġ. Ġmethod _ 1 Ġ( Ġ) Ġ; Ġ}
public Ġvoid Ġmethod _ 1 Ġ( Ġtype _ 1 Ġvar _ 1 Ġ) Ġ{ Ġtype _ 2 Ġ. Ġmethod _ 2 Ġ( Ġvar _ 2 Ġ, Ġ( Ġ( Ġ( Ġstring _ 1 Ġ+ Ġ( Ġvar _ 1 Ġ. Ġget name Ġ( Ġ) Ġ) Ġ) Ġ+ Ġstring _ 2 Ġ) Ġ+ Ġvar _ 3 Ġ) Ġ, Ġvar _ 4 Ġ) Ġ. Ġshow Ġ( Ġ) Ġ; Ġmethod _ 3 Ġ( Ġ) Ġ; Ġ}
public  Ġboolean  Ġmethod  _  1  Ġ(  Ġ)  Ġ{  Ġtype  _  1  Ġvar  _  1  Ġ=  Ġthis  Ġ.  Ġmethod  _  2  Ġ(  Ġ)  Ġ.  Ġget  Ġ(  Ġ0  Ġ)  Ġ;  Ġtype  _  2  Ġvar  _  2  Ġ=  Ġnew  Ġtype  _  2  Ġ(  Ġ)  Ġ;  Ġvar  _  2  Ġ.  Ġmethod  _  3  Ġ(  Ġvar  _  1  Ġ)  Ġ;  Ġthis  Ġ.  Ġvar  _  3  Ġ=  Ġfalse  Ġ;  Ġreturn  Ġtrue  Ġ;  Ġ}
public Ġboolean Ġmethod _ 1 Ġ( Ġtype _ 1 Ġvar _ 1 Ġ, Ġjava . util . map Ġ< Ġtype _ 2 Ġ, Ġjava . util . list Ġ< Ġtype _ 1 Ġ> Ġ> Ġvar _ 2 Ġ, Ġjava . util . list Ġ< Ġtype _ 3 Ġ> Ġvar _ 3 Ġ, Ġtype _ 4 Ġvar _ 4 Ġ, Ġboolean Ġvar _ 5 Ġ) Ġ{ Ġreturn Ġtrue Ġ; Ġ}
public Ġboolean Ġmethod _ 1 Ġ( Ġjava . lang . string Ġvar _ 1 Ġ) Ġ{ Ġif Ġ( Ġvar _ 2 Ġ. Ġmethod _ 2 Ġ( Ġvar _ 1 Ġ) Ġ) Ġreturn Ġtrue Ġ; Ġreturn Ġfalse Ġ; Ġ}
public Ġvoid Ġshow Ġ( Ġ) Ġ{ Ġif Ġ( Ġmethod _ 1 Ġ( Ġ) Ġ) Ġ{ Ġtype _ 1 Ġvar _ 1 Ġ= Ġvar _ 2 Ġ. Ġget Ġ( Ġ) Ġ; Ġif Ġ( Ġvar _ 1 Ġ!= Ġnull Ġ) Ġ{ Ġvar _ 1 Ġ. Ġmethod _ 2 Ġ( Ġvar _ 3 Ġ) Ġ; Ġ} Ġvar _ 4 Ġ. Ġshow Ġ( Ġ) Ġ; Ġ} Ġ}
private Ġboolean Ġmethod _ 1 Ġ( Ġtype _ 1 Ġnumber Ġ) Ġ{ Ġreturn Ġ( Ġnumber Ġ. Ġcompare to Ġ( Ġvar _ 1 Ġ) Ġ) Ġ== Ġ1 Ġ; Ġ}
public  Ġvoid  Ġmethod  _  1  Ġ(  Ġint  Ġvar  _  1  Ġ)  Ġ{  Ġvar  _  2  Ġ.  Ġget  Ġ(  Ġvar  _  1  Ġ)  Ġ.  Ġmethod  _  1  Ġ(  Ġ)  Ġ;  Ġvar  _  3  Ġ=  Ġvar  _  1  Ġ;  Ġvar  _  4  Ġ=  Ġtrue  Ġ;  Ġ}
public Ġboolean Ġmethod _ 1 Ġ( Ġjava . lang . string Ġvar _ 1 Ġ) Ġ{ Ġreturn Ġvar _ 2 Ġ. Ġmethod _ 2 Ġ( Ġ) Ġ. Ġmethod _ 3 Ġ( Ġ( Ġp Ġ) Ġ- Ġ> Ġvar _ 1 Ġ. Ġstart sw ith Ġ( Ġ( Ġp Ġ+ Ġ( Ġvar _ 3 Ġ) Ġ) Ġ) Ġ) Ġ; Ġ}
protected Ġvoid Ġmethod _ 1 Ġ( Ġ) Ġ{ Ġsuper Ġ. Ġmethod _ 1 Ġ( Ġ) Ġ; Ġtype _ 1 Ġvar _ 1 Ġ= Ġmethod _ 2 Ġ( Ġvar _ 2 Ġ) Ġ; Ġtype _ 2 Ġvar _ 3 Ġ= Ġvar _ 1 Ġ. Ġmethod _ 3 Ġ( Ġ) Ġ; Ġvar _ 3 Ġ. Ġmethod _ 4 Ġ( Ġstring _ 1 Ġ, Ġvar _ 4 Ġ. Ġmethod _ 5 Ġ( Ġ) Ġ) Ġ; Ġ}
public Ġvoid Ġmethod _ 1 Ġ( Ġtype _ 1 Ġvar _ 1 Ġ) Ġ{ Ġif Ġ( Ġvar _ 1 Ġ== Ġnull Ġ) Ġ{ Ġvar _ 2 Ġ. Ġmethod _ 2 Ġ( Ġmethod _ 3 Ġ( Ġ) Ġ) Ġ; Ġ} Ġelse Ġ{ Ġtype _ 2 Ġ. Ġmethod _ 4 Ġ( Ġthis Ġ, Ġstring _ 1 Ġ, Ġvar _ 3 Ġ) Ġ. Ġshow Ġ( Ġ) Ġ; Ġ} Ġ}
type _ 1 Ġmethod _ 1 Ġ( Ġbyte Ġ[ Ġ] Ġvar _ 1 Ġ) Ġ{ Ġreturn Ġmethod _ 2 Ġ( Ġnull Ġ) Ġ; Ġ}
public  Ġvoid  Ġmethod  _  1  Ġ(  Ġint  Ġvar  _  1  Ġ,  Ġdouble  Ġvar  _  2  Ġ)  Ġ{  Ġvar  _  3  Ġ.  Ġmethod  _  2  Ġ(  Ġvar  _  2  Ġ)  Ġ;  Ġvar  _  4  Ġ.  Ġmethod  _  2  Ġ(  Ġvar  _  2  Ġ)  Ġ;  Ġvar  _  5  Ġ.  Ġmethod  _  2  Ġ(  Ġ0  Ġ)  Ġ;  Ġvar  _  6  Ġ.  Ġmethod  _  2  Ġ(  Ġ0  Ġ)  Ġ;  Ġmethod  _  3  Ġ(  Ġvar  _  1  Ġ)  Ġ;  Ġmethod  _  4  Ġ(  Ġ)  Ġ;  Ġ}
private Ġvoid Ġmethod _ 1 Ġ( Ġtype _ 1 Ġvar _ 1 Ġ) Ġ{ Ġjava . lang . string Ġvar _ 2 Ġ= Ġvar _ 1 Ġ. Ġget name Ġ( Ġ) Ġ; Ġmethod _ 2 Ġ( Ġ0 Ġ, Ġvar _ 1 Ġ. Ġmethod _ 3 Ġ( Ġ) Ġ) Ġ; Ġtype _ 1 Ġvar _ 3 Ġ= Ġvar _ 4 Ġ. Ġmethod _ 4 Ġ( Ġvar _ 2 Ġ) Ġ; Ġass er te qu als Ġ( Ġvar _ 1 Ġ, Ġvar _ 3 Ġ) Ġ; Ġ}
public Ġvoid Ġmethod _ 1 Ġ( Ġandroid . view . view Ġvar _ 1 Ġ) Ġ{ Ġvar _ 2 Ġ. Ġmethod _ 2 Ġ( Ġ) Ġ; Ġvar _ 3 Ġ. Ġmethod _ 3 Ġ( Ġ) Ġ; Ġvar _ 3 Ġ. Ġmethod _ 4 Ġ( Ġvar _ 4 Ġ) Ġ; Ġmethod _ 5 Ġ( Ġ) Ġ; Ġ}
public Ġvoid Ġmethod _ 1 Ġ( Ġ) Ġ{ Ġsuper Ġ. Ġmethod _ 1 Ġ( Ġ) Ġ; Ġif Ġ( Ġ( Ġvar _ 1 Ġ) Ġ!= Ġnull Ġ) Ġ{ Ġvar _ 1 Ġ. Ġmethod _ 2 Ġ( Ġ) Ġ; Ġvar _ 1 Ġ. Ġmethod _ 3 Ġ( Ġ) Ġ; Ġ} Ġ}
public Ġboolean Ġmethod _ 1 Ġ( Ġtype _ 1 Ġc Ġ) Ġ{ Ġc Ġ. Ġmethod _ 2 Ġ( Ġthis Ġ) Ġ; Ġthis Ġ. Ġvar _ 1 Ġ. Ġadd Ġ( Ġc Ġ) Ġ; Ġreturn Ġfalse Ġ; Ġ}
public  Ġtype  _  1  Ġmethod  _  1  Ġ(  Ġjava  .  lang  .  string  Ġvar  _  1  Ġ,  Ġjava  .  lang  .  string  Ġvar  _  2  Ġ)  Ġ{  Ġthis  Ġ.  Ġvar  _  3  Ġ=  Ġnew  Ġtype  _  2  Ġ(  Ġvar  _  1  Ġ,  Ġvar  _  2  Ġ)  Ġ;  Ġreturn  Ġthis  Ġ;  Ġ}
public Ġvoid Ġmethod _ 1 Ġ( Ġfinal Ġtype _ 1 Ġvar _ 1 Ġ) Ġthrows Ġjava . lang . ex ception Ġ{ Ġtype _ 2 Ġ. Ġmethod _ 2 Ġ( Ġvar _ 1 Ġ. Ġmethod _ 3 Ġ( Ġ) Ġ, Ġstring _ 1 Ġ) Ġ; Ġtype _ 2 Ġ. Ġmethod _ 4 Ġ( Ġvar _ 1 Ġ. Ġmethod _ 3 Ġ( Ġ) Ġ, Ġvar _ 2 Ġ) Ġ; Ġ}
public Ġvoid Ġmethod _ 1 Ġ( Ġtype _ 1 Ġvar _ 1 Ġ) Ġthrows Ġtype _ 2 Ġ{ Ġtry Ġ{ Ġvar _ 1 Ġ. Ġmethod _ 2 Ġ( Ġ) Ġ; Ġ} Ġcatch Ġ( Ġtype _ 2 Ġvar _ 2 Ġ) Ġ{ Ġvar _ 2 Ġ. Ġmethod _ 3 Ġ( Ġ) Ġ; Ġ} Ġ}
private Ġvoid Ġmethod _ 1 Ġ( Ġtype _ 1 Ġvar _ 1 Ġ) Ġ{ Ġ}
private Ġvoid Ġmethod _ 1 Ġ( Ġ) Ġ{ Ġif Ġ( Ġmethod _ 2 Ġ( Ġ) Ġ) Ġ{ Ġmethod _ 3 Ġ( Ġmethod _ 4 Ġ( Ġ) Ġ, Ġfalse Ġ) Ġ; Ġ} Ġ}
public  Ġvoid  Ġmethod  _  1  Ġ(  Ġboolean  Ġvar  _  1  Ġ)  Ġthrows  Ġtype  _  1  Ġ{  Ġmethod  _  2  Ġ(  Ġ)  Ġ;  Ġif  Ġ(  Ġ!  Ġvar  _  1  Ġ)  Ġthrow  Ġnew  Ġtype  _  2  Ġ(  Ġstring  _  1  Ġ)  Ġ;  Ġ}
private Ġvoid Ġmethod _ 1 Ġ( Ġ) Ġ{ Ġvar _ 1 Ġ. Ġadd Ġ( Ġvar _ 2 Ġnew Ġtype _ 1 Ġ( Ġtype _ 2 Ġ. Ġmethod _ 2 Ġ( Ġstring _ 1 Ġ) Ġ, Ġnull Ġ) Ġ) Ġ; Ġ}
static Ġboolean Ġmethod _ 1 Ġ( Ġjava . lang . string Ġvar _ 1 Ġ) Ġ{ Ġreturn Ġtype _ 1 Ġ. Ġmethod _ 2 Ġ( Ġvar _ 1 Ġ. Ġreplace all Ġ( Ġstring _ 1 Ġ, Ġstring _ 2 Ġ) Ġ. Ġreplace all Ġ( Ġstring _ 3 Ġ, Ġstring _ 2 Ġ) Ġ) Ġ; Ġ}
public Ġjava . util . list Ġ< Ġtype _ 1 Ġ> Ġmethod _ 1 Ġ( Ġ) Ġ{ Ġreturn Ġ( Ġ( Ġjava . util . list Ġ< Ġtype _ 1 Ġ> Ġ) Ġ( Ġvar _ 1 Ġ. Ġvalues Ġ( Ġ) Ġ) Ġ) Ġ; Ġ}
public Ġtype _ 1 Ġmethod _ 1 Ġ( Ġjava . lang . string Ġvar _ 1 Ġ) Ġ{ Ġthis Ġ. Ġvar _ 1 Ġ= Ġvar _ 1 Ġ; Ġreturn Ġthis Ġ; Ġ}
public  Ġvoid  Ġmethod  _  1  Ġ(  Ġfloat  Ġvar  _  1  Ġ,  Ġfloat  Ġvar  _  2  Ġ)  Ġ{  Ġvar  _  3  Ġ[  Ġmethod  _  2  Ġ(  Ġ)  Ġ]  Ġ.  Ġmethod  _  1  Ġ(  Ġvar  _  1  Ġ,  Ġvar  _  2  Ġ,  Ġ1  .  0  f  Ġ,  Ġ1  .  0  f  Ġ,  Ġ0  .  0  f  Ġ,  Ġfalse  Ġ,  Ġfalse  Ġ,  Ġint  _  1  Ġ,  Ġint  _  1  Ġ,  Ġtrue  Ġ)  Ġ;  Ġ}
public Ġtype _ 1 Ġmethod _ 1 Ġ( Ġtype _ 2 Ġvar _ 1 Ġ, Ġint Ġvar _ 2 Ġ) Ġ{ Ġandroid . view . view Ġview Ġ= Ġtype _ 3 Ġ. Ġmethod _ 2 Ġ( Ġmethod _ 3 Ġ( Ġ) Ġ) Ġ. Ġmethod _ 4 Ġ( Ġvar _ 3 Ġ, Ġnull Ġ) Ġ; Ġtype _ 4 Ġvar _ 4 Ġ= Ġnew Ġtype _ 4 Ġ( Ġview Ġ) Ġ; Ġreturn Ġvar _ 4 Ġ; Ġ}
private Ġvoid Ġmethod _ 1 Ġ( Ġjava . lang . string Ġvar _ 1 Ġ, Ġtype _ 1 Ġvar _ 2 Ġ, Ġint Ġvar _ 3 Ġ) Ġ{ Ġmethod _ 2 Ġ( Ġvar _ 1 Ġ, Ġvar _ 2 Ġ) Ġ; Ġmethod _ 3 Ġ( Ġvar _ 1 Ġ, Ġvar _ 2 Ġ, Ġvar _ 3 Ġ) Ġ; Ġ}
public Ġboolean Ġmethod _ 1 Ġ( Ġint Ġvar _ 1 Ġ) Ġ{ Ġif Ġ( Ġ( Ġvar _ 2 Ġ[ Ġvar _ 1 Ġ] Ġ) Ġ== Ġnull Ġ) Ġreturn Ġfalse Ġ; Ġvar _ 2 Ġ[ Ġvar _ 1 Ġ] Ġ. Ġmethod _ 2 Ġ( Ġ) Ġ; Ġvar _ 2 Ġ[ Ġvar _ 1 Ġ] Ġ= Ġnull Ġ; Ġreturn Ġtrue Ġ; Ġ}
public Ġvoid Ġmethod _ 1 Ġ( Ġ) Ġ{ Ġvar _ 1 Ġ. Ġmethod _ 2 Ġ( Ġ) Ġ; Ġtype _ 1 Ġvar _ 2 Ġ= Ġ( Ġ( Ġtype _ 1 Ġ) Ġ( Ġmethod _ 3 Ġ( Ġvar _ 3 Ġ) Ġ) Ġ) Ġ; Ġvar _ 2 Ġ. Ġmethod _ 4 Ġ( Ġvar _ 1 Ġ, Ġvar _ 4 Ġ) Ġ; Ġ}
public  Ġvoid  Ġmethod  _  1  Ġ(  Ġfloat  Ġvar  _  1  Ġ)  Ġ{  Ġsuper  Ġ.  Ġmethod  _  2  Ġ(  Ġvar  _  1  Ġ,  Ġvar  _  1  Ġ)  Ġ;  Ġvar  _  2  Ġ=  Ġvar  _  1  Ġ;  Ġmethod  _  3  Ġ(  Ġ)  Ġ;  Ġ}
public Ġtype _ 1 Ġmethod _ 1 Ġ( Ġjava . lang . throw able Ġvar _ 1 Ġ) Ġ{ Ġreturn Ġtype _ 1 Ġ. Ġerror Ġ( Ġthis Ġ. Ġmethod _ 2 Ġ( Ġvar _ 1 Ġ) Ġ) Ġ; Ġ}
public Ġvoid Ġmethod _ 1 Ġ( Ġjava . lang . string Ġkey Ġ, Ġjava . lang . string Ġvalue Ġ) Ġ{ Ġmethod _ 2 Ġ( Ġkey Ġ) Ġ; Ġmethod _ 3 Ġ( Ġvalue Ġ) Ġ; Ġvar _ 1 Ġ. Ġmethod _ 4 Ġ( Ġ) Ġ. Ġmethod _ 1 Ġ( Ġkey Ġ, Ġvalue Ġ) Ġ. Ġmethod _ 5 Ġ( Ġ) Ġ; Ġ}
protected Ġvoid Ġmethod _ 1 Ġ( Ġ) Ġ{ Ġsuper Ġ. Ġmethod _ 1 Ġ( Ġ) Ġ; Ġvar _ 1 Ġ. Ġmethod _ 2 Ġ( Ġ) Ġ; Ġjava . lang . string Ġ[ Ġ] Ġvar _ 2 Ġ= Ġmethod _ 3 Ġ( Ġ) Ġ. Ġmethod _ 4 Ġ( Ġvar _ 3 Ġ) Ġ; Ġvar _ 1 Ġ. Ġmethod _ 5 Ġ( Ġvar _ 2 Ġ) Ġ; Ġ}
public Ġtype _ 1 Ġput Ġ( Ġdouble Ġvalue Ġ) Ġthrows Ġtype _ 2 Ġ{ Ġjava . lang . double Ġvar _ 1 Ġ= Ġnew Ġjava . lang . double Ġ( Ġvalue Ġ) Ġ; Ġtype _ 3 Ġ. Ġmethod _ 1 Ġ( Ġvar _ 1 Ġ) Ġ; Ġput Ġ( Ġvar _ 1 Ġ) Ġ; Ġreturn Ġthis Ġ; Ġ}
public Ġtype _ 1 Ġmethod _ 1 Ġ( Ġfinal Ġtype _ 2 Ġid Ġ) Ġ{ Ġtype _ 1 Ġvar _ 1 Ġ= Ġthis Ġ. Ġmethod _ 2 Ġ( Ġ) Ġ. Ġget Ġ( Ġthis Ġ. Ġvar _ 2 Ġ, Ġid Ġ) Ġ; Ġvar _ 1 Ġ. Ġmethod _ 3 Ġ( Ġ) Ġ; Ġreturn Ġvar _ 1 Ġ; Ġ}
public Ġtype _ 1 Ġmethod _ 1 Ġ( Ġtype _ 1 Ġvar _ 1 Ġ, Ġjava . util . hash set Ġ< Ġjava . lang . integer Ġ> Ġvar _ 2 Ġ) Ġ{ Ġmethod _ 2 Ġ( Ġvar _ 1 Ġ, Ġvar _ 2 Ġ) Ġ; Ġvar _ 3 Ġ. Ġmethod _ 3 Ġ( Ġvar _ 1 Ġ) Ġ; Ġreturn Ġvar _ 1 Ġ; Ġ}
public  Ġint  Ġadd  Ġ(  Ġint  Ġa  Ġ,  Ġint  Ġb  Ġ)  Ġ{  Ġreturn  Ġa  Ġ*  Ġb  Ġ;  Ġ}
public Ġvoid Ġmethod _ 1 Ġ( Ġ) Ġ{ Ġif Ġ( Ġ! Ġ( Ġvar _ 1 Ġ. Ġget bo olean Ġ( Ġvar _ 2 Ġ, Ġtrue Ġ) Ġ) Ġ) Ġreturn Ġ; Ġvar _ 3 Ġ. Ġmethod _ 2 Ġ( Ġthis Ġ, Ġvar _ 4 Ġ) Ġ; Ġ}
public Ġvoid Ġmethod _ 1 Ġ( Ġint Ġtype Ġ, Ġtype _ 1 Ġitem Ġ) Ġ{ Ġmethod _ 2 Ġ( Ġtype _ 2 Ġ. Ġmethod _ 3 Ġ( Ġthis Ġ, Ġtype Ġ, Ġitem Ġ, Ġvar _ 1 Ġ, Ġnull Ġ) Ġ) Ġ; Ġ}
public Ġvoid Ġmethod _ 1 Ġ( Ġ) Ġ{ Ġthis Ġ. Ġvar _ 1 Ġ. Ġmethod _ 2 Ġ( Ġstring _ 1 Ġ, Ġstring _ 2 Ġ, Ġint _ 1 Ġ) Ġ; Ġtype _ 1 Ġ. Ġmethod _ 3 Ġ( Ġthis Ġ. Ġvar _ 1 Ġ. Ġmethod _ 4 Ġ( Ġstring _ 1 Ġ, Ġstring _ 2 Ġ, Ġint _ 2 Ġ) Ġ) Ġ; Ġ}
protected Ġvoid Ġmethod _ 1 Ġ( Ġ) Ġ{ Ġsuper Ġ. Ġmethod _ 1 Ġ( Ġ) Ġ; Ġif Ġ( Ġ( Ġmethod _ 2 Ġ( Ġ) Ġ) Ġ== Ġ0 Ġ) Ġ{ Ġmethod _ 3 Ġ( Ġ) Ġ; Ġ} Ġ}
public  Ġint  Ġ[  Ġ]  Ġ[  Ġ]  Ġ[  Ġ]  Ġmethod  _  1  Ġ(  Ġ)  Ġ{  Ġmethod  _  2  Ġ(  Ġ)  Ġ;  Ġreturn  Ġvar  _  1  Ġ;  Ġ}
protected Ġvoid Ġmethod _ 1 Ġ( Ġtype _ 1 Ġvar _ 1 Ġ) Ġ{ Ġresult Ġ. Ġmethod _ 2 Ġ( Ġvar _ 1 Ġ. Ġmethod _ 3 Ġ( Ġ) Ġ) Ġ; Ġ}
protected Ġvoid Ġmethod _ 1 Ġ( Ġbyte Ġ[ Ġ] Ġvar _ 1 Ġ) Ġ{ Ġtry Ġ{ Ġtype _ 1 Ġ. Ġmethod _ 2 Ġ( Ġthis Ġ. Ġvar _ 2 Ġ, Ġthis Ġ. Ġvar _ 3 Ġ, Ġvar _ 1 Ġ) Ġ; Ġ} Ġcatch Ġ( Ġjava . io . io ex ception Ġvar _ 4 Ġ) Ġ{ Ġmethod _ 3 Ġ( Ġvar _ 4 Ġ) Ġ; Ġ} Ġ}
public Ġtype _ 1 Ġ< Ġtype _ 2 Ġ, Ġtype _ 2 Ġ, Ġtype _ 3 Ġ> Ġmethod _ 1 Ġ( Ġ) Ġ{ Ġreturn Ġvar _ 1 Ġ; Ġ}
public Ġtype _ 1 Ġmethod _ 1 Ġ( Ġ) Ġ{ Ġreturn Ġ( Ġ( Ġtype _ 1 Ġ) Ġ( Ġsuper Ġ. Ġmethod _ 1 Ġ( Ġ) Ġ) Ġ) Ġ; Ġ}
public Ġstatic Ġvoid Ġmain Ġ( Ġjava . lang . string Ġ[ Ġ] Ġargs Ġ) Ġ{ Ġtype _ 1 Ġ. Ġmethod _ 1 Ġ( Ġ) Ġ; Ġvar _ 1 Ġ= Ġnew Ġtype _ 2 Ġ( Ġnull Ġ, Ġstring _ 1 Ġ, Ġvar _ 2 Ġ, Ġtype _ 1 Ġ. Ġdata Ġ) Ġ; Ġvar _ 1 Ġ. Ġmethod _ 2 Ġ( Ġ) Ġ; Ġtype _ 1 Ġ. Ġmethod _ 3 Ġ( Ġ) Ġ; Ġ}
private Ġvoid Ġmethod _ 1 Ġ( Ġ) Ġ{ Ġif Ġ( Ġ( Ġvar _ 1 Ġ) Ġ!= Ġnull Ġ) Ġ{ Ġjava . lang . system . out . println Ġ( Ġ( Ġ( Ġvar _ 1 Ġ. Ġmethod _ 2 Ġ( Ġ) Ġ) Ġ+ Ġstring _ 1 Ġ) Ġ) Ġ; Ġvar _ 1 Ġ= Ġnull Ġ; Ġmethod _ 3 Ġ( Ġ) Ġ; Ġ} Ġ}
public  Ġtype  _  1  Ġmethod  _  1  Ġ(  Ġjava  .  lang  .  string  Ġid  Ġ)  Ġ{  Ġtype  _  2  Ġ<  Ġjava  .  lang  .  string  Ġ,  Ġtype  _  1  Ġ>  Ġvar  _  1  Ġ=  Ġvar  _  2  Ġ.  Ġmethod  _  2  Ġ(  Ġvar  _  3  Ġ)  Ġ;  Ġtype  _  1  Ġvar  _  4  Ġ=  Ġvar  _  1  Ġ.  Ġget  Ġ(  Ġid  Ġ)  Ġ;  Ġvar  _  2  Ġ.  Ġmethod  _  3  Ġ(  Ġ)  Ġ;  Ġreturn  Ġvar  _  4  Ġ;  Ġ}
public Ġint Ġmethod _ 1 Ġ( Ġ) Ġ{ Ġreturn Ġ( Ġtype _ 1 Ġ. Ġmethod _ 2 Ġ( Ġ) Ġ. Ġmethod _ 3 Ġ( Ġ) Ġ) Ġ- Ġ1 Ġ; Ġ}
public Ġvoid Ġmethod _ 1 Ġ( Ġ) Ġthrows Ġjava . io . io ex ception Ġ{ Ġthis Ġ. Ġmethod _ 2 Ġ( Ġ) Ġ. Ġstart Ġ( Ġ) Ġ; Ġthis Ġ. Ġmethod _ 2 Ġ( Ġ) Ġ. Ġmethod _ 3 Ġ( Ġ) Ġ; Ġ}
public Ġandroid . view . view Ġmethod _ 1 Ġ( Ġtype _ 1 Ġvar _ 1 Ġ, Ġtype _ 2 Ġvar _ 2 Ġ, Ġtype _ 3 Ġvar _ 3 Ġ) Ġ{ Ġreturn Ġvar _ 1 Ġ. Ġmethod _ 2 Ġ( Ġvar _ 4 Ġ, Ġvar _ 2 Ġ, Ġfalse Ġ) Ġ; Ġ}
public Ġvoid Ġmethod _ 1 Ġ( Ġtype _ 1 Ġvar _ 1 Ġ) Ġ{ Ġvar _ 1 Ġ. Ġmethod _ 2 Ġ( Ġvar _ 1 Ġ) Ġ; Ġvar _ 2 Ġ. Ġadd Ġ( Ġvar _ 1 Ġ) Ġ; Ġ}
public  Ġvoid  Ġmethod  _  1  Ġ(  Ġtype  _  1  Ġvar  _  1  Ġ)  Ġ{  Ġvar  _  2  Ġ=  Ġvar  _  3  Ġ.  Ġmethod  _  2  Ġ(  Ġstring  _  1  Ġ,  Ġvar  _  1  Ġ)  Ġ;  Ġjava  .  lang  .  system  .  out  .  println  Ġ(  Ġ(  Ġ(  Ġ(  Ġstring  _  2  Ġ+  Ġ(  Ġvar  _  1  Ġ.  Ġmethod  _  3  Ġ(  Ġ)  Ġ.  Ġmethod  _  4  Ġ(  Ġ)  Ġ)  Ġ)  Ġ+  Ġstring  _  3  Ġ)  Ġ+  Ġ(  Ġvar  _  2  Ġ)  Ġ)  Ġ)  Ġ;  Ġ}
public Ġvoid Ġmethod _ 1 Ġ( Ġandroid . view . view Ġvar _ 1 Ġ) Ġ{ Ġandroid . content . intent Ġvar _ 2 Ġ= Ġnew Ġandroid . content . intent Ġ( Ġthis Ġ, Ġvar _ 3 Ġclass Ġ) Ġ; Ġthis Ġ. Ġmethod _ 2 Ġ( Ġvar _ 2 Ġ) Ġ; Ġthis Ġ. Ġmethod _ 3 Ġ( Ġ) Ġ; Ġ}
private Ġvoid Ġmethod _ 1 Ġ( Ġint Ġvar _ 1 Ġ) Ġ{ Ġvar _ 2 Ġ= Ġ( Ġ( Ġvar _ 2 Ġ) Ġ+ Ġvar _ 1 Ġ) Ġ% Ġ( Ġvar _ 3 Ġ. Ġsize Ġ( Ġ) Ġ) Ġ; Ġif Ġ( Ġ( Ġvar _ 2 Ġ) Ġ< Ġ0 Ġ) Ġ{ Ġvar _ 2 Ġ+= Ġvar _ 3 Ġ. Ġsize Ġ( Ġ) Ġ; Ġmethod _ 2 Ġ( Ġ) Ġ; Ġ} Ġ}
public Ġvoid Ġmethod _ 1 Ġ( Ġjava . lang . bo olean Ġvar _ 1 Ġ) Ġ{ Ġthis Ġ. Ġvar _ 1 Ġ= Ġvar _ 1 Ġ; Ġif Ġ( Ġ( Ġthis Ġ. Ġvar _ 2 Ġ) Ġ== Ġ( Ġvar _ 3 Ġ) Ġ) Ġthis Ġ. Ġvar _ 1 Ġ= Ġtrue Ġ; Ġ}
public  Ġtype  _  1  Ġmethod  _  1  Ġ(  Ġ)  Ġ{  Ġjava  .  lang  .  string  Ġvar  _  1  Ġ=  Ġtype  _  2  Ġ.  Ġmethod  _  2  Ġ(  Ġ)  Ġ.  Ġmethod  _  3  Ġ(  Ġvar  _  2  Ġ)  Ġ;  Ġjava  .  io  .  file  Ġvar  _  3  Ġ=  Ġnew  Ġjava  .  io  .  file  Ġ(  Ġvar  _  1  Ġ)  Ġ;  Ġthis  Ġ.  Ġmethod  _  4  Ġ(  Ġnew  Ġtype  _  1  Ġ(  Ġnew  Ġjava  .  util  .  properties  Ġ(  Ġ)  Ġ,  Ġvar  _  3  Ġ)  Ġ)  Ġ;  Ġreturn  Ġvar  _  4  Ġ;  Ġ}
private Ġvoid Ġmethod _ 1 Ġ( Ġtype _ 1 Ġvar _ 1 Ġ) Ġ{ Ġtry Ġ{ Ġvar _ 1 Ġ. Ġmethod _ 2 Ġ( Ġ) Ġ; Ġ} Ġcatch Ġ( Ġtype _ 2 Ġvar _ 2 Ġ) Ġ{ Ġtype _ 3 Ġ. Ġerror Ġ( Ġ( Ġstring _ 1 Ġ+ Ġvar _ 2 Ġ) Ġ) Ġ; Ġ} Ġ}
public Ġvoid Ġmethod _ 1 Ġ( Ġ) Ġthrows Ġjava . lang . ex ception Ġ{ Ġtype _ 1 Ġ. Ġmethod _ 2 Ġ( Ġtype _ 2 Ġ. Ġmethod _ 3 Ġ( Ġnull Ġ) Ġ) Ġ; Ġ}
public Ġvoid Ġmethod _ 1 Ġ( Ġtype _ 1 Ġarg Ġ) Ġ{ Ġvar _ 1 Ġ. Ġmethod _ 2 Ġ( Ġvar _ 2 Ġ. Ġget id Ġ( Ġ) Ġ, Ġarg Ġ. Ġmethod _ 3 Ġ( Ġ) Ġ, Ġarg Ġ. Ġmethod _ 4 Ġ( Ġ) Ġ) Ġ; Ġmethod _ 5 Ġ( Ġ) Ġ; Ġ}
public Ġvoid Ġmethod _ 1 Ġ( Ġboolean Ġvar _ 1 Ġ) Ġ{ Ġif Ġ( Ġ( Ġ( Ġ( Ġvar _ 2 Ġ) Ġ!= Ġnull Ġ) Ġ&& Ġ( Ġ! Ġ( Ġthis Ġ. Ġvar _ 1 Ġ) Ġ) Ġ) Ġ&& Ġvar _ 1 Ġ) Ġ{ Ġvar _ 2 Ġ. Ġmethod _ 2 Ġ( Ġtrue Ġ) Ġ; Ġ} Ġthis Ġ. Ġvar _ 1 Ġ= Ġvar _ 1 Ġ; Ġ}
public Ġjava . lang . string Ġto string Ġ( Ġ) Ġ{ Ġreturn Ġstring _ 1 Ġ+ Ġ( Ġdata Ġ) Ġ; Ġ}
public  Ġvoid  Ġmethod  _  1  Ġ(  Ġandroid  .  view  .  view  Ġvar  _  1  Ġ)  Ġ{  Ġjava  .  lang  .  system  .  out  .  println  Ġ(  Ġstring  _  1  Ġ)  Ġ;  Ġjava  .  lang  .  string  Ġvar  _  2  Ġ=  Ġvar  _  3  Ġ.  Ġget  text  Ġ(  Ġ)  Ġ.  Ġto  string  Ġ(  Ġ)  Ġ;  Ġvar  _  4  Ġ.  Ġmethod  _  2  Ġ(  Ġvar  _  2  Ġ)  Ġ;  Ġ}
public Ġtype _ 1 Ġget data Ġ( Ġ) Ġ{ Ġreturn Ġdata Ġ; Ġ}
private Ġtype _ 1 Ġmethod _ 1 Ġ( Ġ) Ġ{ Ġreturn Ġ( Ġ( Ġtype _ 1 Ġ) Ġ( Ġthis Ġ. Ġmethod _ 2 Ġ( Ġ) Ġ) Ġ) Ġ; Ġ}
public Ġint Ġmethod _ 1 Ġ( Ġ) Ġ{ Ġreturn Ġ( Ġvar _ 1 Ġ) Ġ+ Ġ( Ġget name Ġ( Ġ) Ġ. Ġlength Ġ( Ġ) Ġ) Ġ; Ġ}
public  Ġvoid  Ġmethod  _  1  Ġ(  Ġtype  _  1  Ġvar  _  1  Ġ)  Ġ{  Ġtype  _  2  Ġ.  Ġmethod  _  2  Ġ(  Ġthis  Ġ,  Ġstring  _  1  Ġ,  Ġvar  _  2  Ġ)  Ġ.  Ġshow  Ġ(  Ġ)  Ġ;  Ġvar  _  3  Ġ.  Ġmethod  _  3  Ġ(  Ġ)  Ġ;  Ġ}
public Ġvoid Ġmethod _ 1 Ġ( Ġ) Ġ{ Ġget view Ġ( Ġ) Ġ. Ġmethod _ 2 Ġ( Ġ) Ġ; Ġget view Ġ( Ġ) Ġ. Ġmethod _ 3 Ġ( Ġvar _ 1 Ġ. Ġmethod _ 4 Ġ( Ġ) Ġ) Ġ; Ġvar _ 1 Ġ. Ġmethod _ 5 Ġ( Ġ) Ġ; Ġvar _ 1 Ġ. Ġmethod _ 6 Ġ( Ġvar _ 2 Ġ) Ġ; Ġ}
private Ġstatic Ġvoid Ġmethod _ 1 Ġ( Ġtype _ 1 Ġvar _ 1 Ġ, Ġint Ġvar _ 2 Ġ, Ġtype _ 2 Ġresult Ġ) Ġ{ Ġswitch Ġ( Ġvar _ 2 Ġ) Ġ{ Ġcase Ġvar _ 3 Ġ: Ġvar _ 1 Ġ. Ġmethod _ 2 Ġ( Ġresult Ġ) Ġ; Ġcase Ġvar _ 4 Ġ: Ġvar _ 1 Ġ. Ġmethod _ 3 Ġ( Ġresult Ġ) Ġ; Ġ} Ġ}
public Ġtype _ 1 Ġget Ġ( Ġjava . lang . string Ġname Ġ) Ġ{ Ġtype _ 1 Ġj Ġ= Ġvar _ 1 Ġ. Ġget Ġ( Ġname Ġ) Ġ; Ġreturn Ġj Ġ== Ġnull Ġ? Ġnew Ġtype _ 1 Ġ( Ġvar _ 2 Ġ) Ġ: Ġj Ġ; Ġ}
private Ġvoid Ġmethod _ 1 Ġ( Ġtype _ 1 Ġvar _ 1 Ġ) Ġ{ Ġvar _ 2 Ġ. Ġindex Ġ= Ġtype _ 2 Ġ. Ġmethod _ 2 Ġ( Ġ) Ġ; Ġmethod _ 3 Ġ( Ġvar _ 2 Ġ. Ġindex Ġ) Ġ; Ġ}
public Ġvoid Ġmethod _ 1 Ġ( Ġ) Ġ{ Ġjava . util . list Ġ< Ġtype _ 1 Ġ> Ġvar _ 1 Ġ= Ġvar _ 2 Ġ. Ġmethod _ 2 Ġ( Ġ) Ġ; Ġtype _ 2 Ġ. Ġmethod _ 3 Ġ( Ġvar _ 1 Ġ) Ġ; Ġ}
public  Ġvoid  Ġmethod  _  1  Ġ(  Ġtype  _  1  Ġvar  _  1  Ġ,  Ġjava  .  lang  .  string  Ġvar  _  2  Ġ)  Ġ{  Ġtype  _  2  Ġvar  _  3  Ġ=  Ġvar  _  1  Ġ.  Ġget  value  Ġ(  Ġvar  _  4  Ġclass  Ġ)  Ġ;  Ġvar  _  5  Ġ.  Ġmethod  _  2  Ġ(  Ġvar  _  3  Ġ)  Ġ;  Ġtype  _  3  Ġ.  Ġmethod  _  3  Ġ(  Ġthis  Ġ,  Ġstring  _  1  Ġ,  Ġvar  _  6  Ġ)  Ġ.  Ġshow  Ġ(  Ġ)  Ġ;  Ġ}
protected Ġvoid Ġend Ġ( Ġ) Ġ{ Ġvar _ 1 Ġ. Ġmethod _ 1 Ġ( Ġ0 Ġ) Ġ; Ġ}
protected Ġvoid Ġmethod _ 1 Ġ( Ġtype _ 1 Ġvar _ 1 Ġ) Ġ{ Ġsuper Ġ. Ġmethod _ 1 Ġ( Ġvar _ 1 Ġ) Ġ; Ġmethod _ 2 Ġ( Ġvar _ 2 Ġ) Ġ; Ġvar _ 3 Ġ= Ġvar _ 4 Ġ. Ġmethod _ 3 Ġ( Ġ) Ġ; Ġmethod _ 4 Ġ( Ġ) Ġ; Ġmethod _ 5 Ġ( Ġ) Ġ; Ġ}
public Ġvoid Ġmethod _ 1 Ġ( Ġ) Ġ{ Ġvar _ 1 Ġ. Ġmethod _ 2 Ġ( Ġstring _ 1 Ġ) Ġ; Ġvar _ 1 Ġ. Ġmethod _ 3 Ġ( Ġ) Ġ. Ġmethod _ 4 Ġ( Ġthis Ġ, Ġvar _ 2 Ġ, Ġstring _ 2 Ġ) Ġ; Ġvar _ 3 Ġ= Ġnew Ġtype _ 1 Ġ( Ġ) Ġ; Ġ}
public  Ġvoid  Ġhandle  Ġ(  Ġlong  Ġvar  _  1  Ġ)  Ġ{  Ġvar  _  2  Ġ.  Ġmethod  _  1  Ġ(  Ġvar  _  3  Ġ)  Ġ;  Ġvar  _  4  Ġ.  Ġmethod  _  1  Ġ(  Ġvar  _  3  Ġ)  Ġ;  Ġjava  .  lang  .  system  .  err  .  println  Ġ(  Ġvar  _  5  Ġ)  Ġ;  Ġ}
private Ġtype _ 1 Ġmethod _ 1 Ġ( Ġ) Ġ{ Ġtype _ 1 Ġvar _ 1 Ġ= Ġnew Ġtype _ 1 Ġ( Ġ) Ġ; Ġvar _ 1 Ġ. Ġmethod _ 2 Ġ( Ġstring _ 1 Ġ) Ġ; Ġvar _ 1 Ġ. Ġmethod _ 3 Ġ( Ġint _ 1 Ġ) Ġ; Ġvar _ 1 Ġ. Ġmethod _ 4 Ġ( Ġint _ 2 Ġ) Ġ; Ġvar _ 1 Ġ. Ġmethod _ 5 Ġ( Ġvar _ 2 Ġ) Ġ; Ġreturn Ġvar _ 1 Ġ; Ġ}
public Ġstatic Ġvoid Ġmain Ġ( Ġjava . lang . string Ġ[ Ġ] Ġargs Ġ) Ġ{ Ġtype _ 1 Ġ[ Ġ] Ġvar _ 1 Ġ= Ġtype _ 2 Ġ. Ġmethod _ 1 Ġ( Ġ) Ġ; Ġfor Ġ( Ġtype _ 1 Ġvar _ 2 Ġ: Ġvar _ 1 Ġ) Ġ{ Ġvar _ 2 Ġ. Ġmethod _ 2 Ġ( Ġ) Ġ; Ġvar _ 2 Ġ. Ġmethod _ 3 Ġ( Ġ) Ġ; Ġ} Ġ}
public Ġboolean Ġmethod _ 1 Ġ( Ġ) Ġ{ Ġvar _ 1 Ġ. Ġadd Ġ( Ġstring _ 1 Ġ) Ġ; Ġreturn Ġsuper Ġ. Ġmethod _ 1 Ġ( Ġ) Ġ; Ġ}
public Ġvoid Ġmethod _ 1 Ġ( Ġjava . net . url Ġvar _ 1 Ġ, Ġtype _ 1 Ġvar _ 2 Ġ) Ġ{ Ġ}
public Ġvoid Ġmethod _ 1 Ġ( Ġtype _ 1 Ġvar _ 1 Ġ) Ġ{ Ġvar _ 2 Ġ. Ġmethod _ 2 Ġ( Ġfalse Ġ) Ġ; Ġvar _ 2 Ġ. Ġmethod _ 3 Ġ( Ġfalse Ġ) Ġ; Ġvar _ 3 Ġ. Ġmethod _ 3 Ġ( Ġtrue Ġ) Ġ; Ġ}
public  Ġvoid  Ġmethod  _  1  Ġ(  Ġ)  Ġ{  Ġtry  Ġ{  Ġjava  .  lang  .  system  .  out  .  println  Ġ(  Ġ(  Ġstring  _  1  Ġ+  Ġ(  Ġvar  _  1  Ġ)  Ġ)  Ġ)  Ġ;  Ġvar  _  2  Ġ.  Ġmethod  _  2  Ġ(  Ġvar  _  1  Ġ)  Ġ;  Ġ}  Ġcatch  Ġ(  Ġjava  .  io  .  io  ex  ception  Ġvar  _  3  Ġ)  Ġ{  Ġ}  Ġ}
public Ġvoid Ġmethod _ 1 Ġ( Ġ) Ġ{ Ġif Ġ( Ġ( Ġvar _ 1 Ġ) Ġ>= Ġint _ 1 Ġ) Ġ{ Ġsuper Ġ. Ġmethod _ 1 Ġ( Ġ) Ġ; Ġ} Ġelse Ġ{ Ġmethod _ 2 Ġ( Ġget intent Ġ( Ġ) Ġ) Ġ; Ġmethod _ 3 Ġ( Ġ) Ġ; Ġ} Ġ}
public Ġboolean Ġmethod _ 1 Ġ( Ġtype _ 1 Ġvar _ 1 Ġ) Ġ{ Ġvar _ 2 Ġ. Ġadd Ġ( Ġvar _ 1 Ġ) Ġ; Ġvar _ 1 Ġ. Ġmethod _ 2 Ġ( Ġvar _ 2 Ġ) Ġ; Ġthis Ġ. Ġmethod _ 3 Ġ( Ġvar _ 1 Ġ) Ġ; Ġvar _ 1 Ġ. Ġstart Ġ( Ġvar _ 3 Ġ) Ġ; Ġreturn Ġtrue Ġ; Ġ}
public Ġtype _ 1 Ġmethod _ 1 Ġ( Ġint Ġi Ġ, Ġint Ġvar _ 1 Ġ, Ġint Ġvar _ 2 Ġ, Ġint Ġvar _ 3 Ġ) Ġ{ Ġreturn Ġvar _ 4 Ġ. Ġmethod _ 1 Ġ( Ġi Ġ, Ġvar _ 1 Ġ, Ġvar _ 2 Ġ, Ġvar _ 3 Ġ) Ġ; Ġ}
public Ġint Ġcompare to Ġ( Ġtype _ 1 Ġvar _ 1 Ġ) Ġ{ Ġreturn Ġ( Ġ( Ġint Ġ) Ġ( Ġ( Ġ( Ġvar _ 2 Ġ) Ġ+ Ġ( Ġvar _ 3 Ġ) Ġ) Ġ- Ġ( Ġ( Ġvar _ 4 Ġ) Ġ- Ġ( Ġvar _ 5 Ġ) Ġ) Ġ) Ġ) Ġ; Ġ}
public Ġint Ġ[ Ġ] Ġmethod _ 1 Ġ( Ġboolean Ġvar _ 1 Ġ) Ġ{ Ġreturn Ġnew Ġint Ġ[ Ġ] Ġ{ Ġint _ 1 Ġ, Ġint _ 2 Ġ} Ġ; Ġ}
public Ġvoid Ġmethod _ 1 Ġ( Ġtype _ 1 Ġvar _ 1 Ġ) Ġ{ Ġsuper Ġ. Ġmethod _ 1 Ġ( Ġvar _ 1 Ġ) Ġ; Ġvar _ 2 Ġ. Ġmethod _ 2 Ġ( Ġvar _ 1 Ġ) Ġ; Ġvar _ 3 Ġ. Ġmethod _ 3 Ġ( Ġvar _ 1 Ġ) Ġ; Ġvar _ 4 Ġ. Ġmethod _ 4 Ġ( Ġvar _ 1 Ġ) Ġ; Ġvar _ 5 Ġ. Ġmethod _ 4 Ġ( Ġvar _ 1 Ġ) Ġ; Ġmethod _ 5 Ġ( Ġvar _ 1 Ġ) Ġ; Ġ}
public  Ġtype  _  1  Ġmethod  _  1  Ġ(  Ġjava  .  lang  .  string  Ġtype  Ġ,  Ġint  Ġvar  _  1  Ġ,  Ġdouble  Ġvar  _  2  Ġ)  Ġ{  Ġreturn  Ġmethod  _  1  Ġ(  Ġtype  Ġ,  Ġvar  _  1  Ġ,  Ġint  _  1  Ġ,  Ġvar  _  2  Ġ)  Ġ;  Ġ}
public Ġvoid Ġmethod _ 1 Ġ( Ġ) Ġ{ Ġif Ġ( Ġ! Ġ( Ġtype _ 1 Ġ. Ġmethod _ 2 Ġ( Ġthis Ġ) Ġ) Ġ) Ġ{ Ġtype _ 2 Ġ. Ġmethod _ 3 Ġ( Ġthis Ġ, Ġstring _ 1 Ġ) Ġ; Ġ} Ġnew Ġtype _ 3 Ġ( Ġ) Ġ. Ġexecute Ġ( Ġ) Ġ; Ġ}
public Ġvoid Ġmethod _ 1 Ġ( Ġfinal Ġjava . lang . string Ġvar _ 1 Ġ, Ġfinal Ġjava . io . input stream Ġvar _ 2 Ġ, Ġfinal Ġtype _ 1 Ġvar _ 3 Ġ, Ġfinal Ġtype _ 2 Ġvar _ 4 Ġ) Ġthrows Ġtype _ 3 Ġ, Ġtype _ 4 Ġ{ Ġmethod _ 1 Ġ( Ġvar _ 1 Ġ, Ġvar _ 2 Ġ, Ġvar _ 4 Ġ) Ġ; Ġ}
private Ġboolean Ġmethod _ 1 Ġ( Ġint Ġvar _ 1 Ġ, Ġint Ġvar _ 2 Ġ) Ġ{ Ġreturn Ġ( Ġ( Ġ( Ġvar _ 1 Ġ< Ġ0 Ġ) Ġ|| Ġ( Ġvar _ 1 Ġ> Ġ( Ġn Ġ) Ġ) Ġ) Ġ|| Ġ( Ġvar _ 2 Ġ< Ġ0 Ġ) Ġ) Ġ|| Ġ( Ġvar _ 2 Ġ> Ġ( Ġn Ġ) Ġ) Ġ; Ġ}
private Ġvoid Ġmethod _ 1 Ġ( Ġtype _ 1 Ġvar _ 1 Ġ) Ġ{ Ġtype _ 2 Ġvar _ 2 Ġ= Ġ( Ġ( Ġtype _ 2 Ġ) Ġ( Ġmethod _ 2 Ġ( Ġvar _ 3 Ġ) Ġ) Ġ) Ġ; Ġvar _ 2 Ġ. Ġmethod _ 3 Ġ( Ġvar _ 1 Ġ) Ġ; Ġnew Ġtype _ 3 Ġ( Ġvar _ 1 Ġ. Ġmethod _ 4 Ġ( Ġ) Ġ) Ġ. Ġexecute Ġ( Ġ) Ġ; Ġ}
public Ġstatic Ġvoid Ġmethod _ 1 Ġ( Ġtype _ 1 Ġvar _ 1 Ġ) Ġ{ Ġif Ġ( Ġvar _ 2 Ġ) Ġreturn Ġ; Ġtype _ 2 Ġtype _ 3 Ġ= Ġnew Ġtype _ 2 Ġ( Ġ) Ġ; Ġtype _ 3 Ġ. Ġmethod _ 2 Ġ( Ġstring _ 1 Ġ, Ġvar _ 3 Ġ) Ġ; Ġtype _ 4 Ġ. Ġmethod _ 3 Ġ( Ġvar _ 1 Ġ, Ġvar _ 4 Ġ, Ġtype _ 3 Ġ) Ġ; Ġ}
public  Ġvoid  Ġmethod  _  1  Ġ(  Ġ)  Ġ{  Ġtry  Ġ{  Ġresult  Ġ=  Ġmethod  _  2  Ġ(  Ġ)  Ġ;  Ġ}  Ġcatch  Ġ(  Ġtype  _  1  Ġ|  Ġjava  .  io  .  io  ex  ception  Ġ|  Ġtype  _  2  Ġvar  _  1  Ġ)  Ġ{  Ġvar  _  2  Ġ=  Ġvar  _  1  Ġ;  Ġ}  Ġif  Ġ(  Ġ(  Ġvar  _  3  Ġ)  Ġ!=  Ġnull  Ġ)  Ġ{  Ġvar  _  3  Ġ.  Ġmethod  _  1  Ġ(  Ġthis  Ġ)  Ġ;  Ġ}  Ġ}
public Ġvoid Ġmethod _ 1 Ġ( Ġ) Ġ{ Ġtype _ 1 Ġ. Ġmethod _ 2 Ġ( Ġthis Ġ) Ġ; Ġtype _ 2 Ġ. Ġmethod _ 3 Ġ( Ġnew Ġtype _ 3 Ġ( Ġstring _ 1 Ġ) Ġ, Ġnew Ġtype _ 4 Ġ( Ġ) Ġ) Ġ; Ġtype _ 5 Ġ. Ġmethod _ 4 Ġ( Ġtype _ 2 Ġ, Ġ0 Ġ, Ġnew Ġtype _ 6 Ġ( Ġstring _ 2 Ġ, Ġstring _ 3 Ġ) Ġ) Ġ; Ġ}
public Ġstatic Ġvoid Ġmethod _ 1 Ġ( Ġ) Ġ{ Ġif Ġ( Ġ( Ġvar _ 1 Ġ) Ġ== Ġnull Ġ) Ġreturn Ġ; Ġvar _ 1 Ġ. Ġmethod _ 2 Ġ( Ġ) Ġ; Ġ}
private Ġvoid Ġmethod _ 1 Ġ( Ġ) Ġ{ Ġtype _ 1 Ġvar _ 1 Ġ= Ġtype _ 1 Ġ. Ġmethod _ 2 Ġ( Ġthis Ġ, Ġvar _ 2 Ġ, Ġvar _ 3 Ġ) Ġ; Ġvar _ 1 Ġ. Ġshow Ġ( Ġ) Ġ; Ġ}
public Ġtype _ 1 Ġset Ġ( Ġfinal Ġint Ġindex Ġ, Ġfinal Ġtype _ 1 Ġelement Ġ) Ġ{ Ġreturn Ġnull Ġ; Ġ}
private  Ġvoid  Ġmethod  _  1  Ġ(  Ġ)  Ġ{  Ġvar  _  1  Ġ=  Ġnew  Ġtype  _  1  Ġ(  Ġvar  _  2  Ġ,  Ġint  _  1  Ġ)  Ġ;  Ġvar  _  3  Ġ.  Ġmethod  _  2  Ġ(  Ġvar  _  1  Ġ)  Ġ;  Ġtype  _  2  Ġvar  _  4  Ġ;  Ġvar  _  4  Ġ=  Ġnew  Ġtype  _  2  Ġ(  Ġ)  Ġ;  Ġvar  _  3  Ġ.  Ġmethod  _  3  Ġ(  Ġvar  _  4  Ġ)  Ġ;  Ġ}
public Ġvoid Ġmethod _ 1 Ġ( Ġjava . lang . string Ġvar _ 1 Ġ) Ġthrows Ġjava . lang . throw able Ġ{ Ġjava . util . list Ġ< Ġtype _ 1 Ġ> Ġvar _ 2 Ġ= Ġvar _ 3 Ġ. Ġmethod _ 2 Ġ( Ġvar _ 1 Ġ) Ġ; Ġ}
public Ġvoid Ġmethod _ 1 Ġ( Ġtype _ 1 Ġvar _ 1 Ġ) Ġ{ Ġvar _ 2 Ġ. Ġinfo Ġ( Ġ( Ġ( Ġvar _ 3 Ġ. Ġformat Ġ( Ġstring _ 1 Ġ) Ġ) Ġ+ Ġvar _ 1 Ġ) Ġ) Ġ; Ġmethod _ 2 Ġ( Ġvar _ 1 Ġ) Ġ; Ġ}
protected Ġtype _ 1 Ġmethod _ 1 Ġ( Ġtype _ 2 Ġvar _ 1 Ġ) Ġ{ Ġreturn Ġtype _ 1 Ġ. Ġmethod _ 2 Ġ( Ġvar _ 1 Ġ) Ġ; Ġ}
public Ġboolean Ġmethod _ 1 Ġ( Ġandroid . content . context Ġcontext Ġ) Ġ{ Ġtype _ 1 Ġvar _ 1 Ġ= Ġ( Ġ( Ġtype _ 1 Ġ) Ġ( Ġcontext Ġ. Ġmethod _ 2 Ġ( Ġvar _ 2 Ġ) Ġ) Ġ) Ġ; Ġreturn Ġ( Ġvar _ 1 Ġ. Ġmethod _ 3 Ġ( Ġ) Ġ) Ġ!= Ġnull Ġ; Ġ}
public Ġboolean Ġmethod _ 1 Ġ( Ġandroid . view . view Ġvar _ 1 Ġ, Ġtype _ 1 Ġevent Ġ) Ġ{ Ġint Ġvar _ 2 Ġ= Ġvar _ 3 Ġ. Ġmethod _ 2 Ġ( Ġ) Ġ; Ġreturn Ġfalse Ġ; Ġ}
private  Ġbyte  Ġ[  Ġ]  Ġmethod  _  1  Ġ(  Ġ)  Ġthrows  Ġjava  .  lang  .  ex  ception  Ġ{  Ġtry  Ġ{  Ġmethod  _  2  Ġ(  Ġ)  Ġ;  Ġmethod  _  3  Ġ(  Ġ)  Ġ;  Ġreturn  Ġtype  _  1  Ġ.  Ġmethod  _  4  Ġ(  Ġvar  _  1  Ġ)  Ġ;  Ġ}  Ġfinally  Ġ{  Ġmethod  _  5  Ġ(  Ġ)  Ġ;  Ġ}  Ġ}
private Ġvoid Ġmethod _ 1 Ġ( Ġint Ġvar _ 1 Ġ, Ġjava . util . list Ġ< Ġtype _ 1 Ġ> Ġvar _ 2 Ġ) Ġthrows Ġtype _ 2 Ġ{ Ġfor Ġ( Ġtype _ 1 Ġn Ġ: Ġvar _ 2 Ġ) Ġ{ Ġmethod _ 2 Ġ( Ġvar _ 1 Ġ, Ġn Ġ) Ġ; Ġmethod _ 3 Ġ( Ġvar _ 3 Ġ) Ġ; Ġ} Ġ}
private Ġjava . util . properties Ġmethod _ 1 Ġ( Ġtype _ 1 Ġvar _ 1 Ġ) Ġ{ Ġjava . util . properties Ġvar _ 2 Ġ= Ġmethod _ 2 Ġ( Ġ) Ġ; Ġvar _ 2 Ġ. Ġmethod _ 3 Ġ( Ġtype _ 2 Ġ. Ġmethod _ 4 Ġ( Ġvar _ 1 Ġ) Ġ) Ġ; Ġreturn Ġvar _ 2 Ġ; Ġ}
protected Ġvoid Ġmethod _ 1 Ġ( Ġtype _ 1 Ġvar _ 1 Ġ) Ġ{ Ġsuper Ġ. Ġmethod _ 1 Ġ( Ġvar _ 1 Ġ) Ġ; Ġvar _ 2 Ġ= Ġvar _ 3 Ġ. Ġmethod _ 2 Ġ( Ġ) Ġ; Ġvar _ 4 Ġ= Ġvar _ 3 Ġ. Ġget text Ġ( Ġ) Ġ. Ġto string Ġ( Ġ) Ġ; Ġreturn Ġ; Ġ}
private Ġvoid Ġmethod _ 1 Ġ( Ġtype _ 1 Ġvar _ 1 Ġ, Ġjava . util . array list Ġ< Ġtype _ 2 Ġ> Ġvar _ 2 Ġ) Ġ{ Ġtype _ 3 Ġ. Ġmethod _ 2 Ġ( Ġvar _ 2 Ġ, Ġnew Ġtype _ 4 Ġ< Ġtype _ 2 Ġ> Ġ( Ġ) Ġ{ Ġpublic Ġvoid Ġmethod _ 3 Ġ( Ġtype _ 2 Ġvar _ 3 Ġ) Ġ{ Ġmethod _ 4 Ġ( Ġvar _ 1 Ġ, Ġvar _ 3 Ġ) Ġ; Ġ} Ġ} Ġ) Ġ; Ġ}
protected Ġtype _ 1 Ġmethod _ 1 Ġ( Ġtype _ 2 Ġvar _ 1 Ġ) Ġ{ Ġtype _ 1 Ġbuf Ġ= Ġtype _ 3 Ġ. Ġmethod _ 2 Ġ( Ġint _ 1 Ġ) Ġ; Ġvar _ 1 Ġ. Ġmethod _ 3 Ġ( Ġbuf Ġ) Ġ; Ġbuf Ġ. Ġmethod _ 4 Ġ( Ġ) Ġ; Ġreturn Ġbuf Ġ; Ġ}
private Ġvoid Ġmethod _ 1 Ġ( Ġ) Ġ{ Ġtype _ 1 Ġvar _ 1 Ġ= Ġmethod _ 2 Ġ( Ġ) Ġ. Ġmethod _ 3 Ġ( Ġvar _ 2 Ġ) Ġ; Ġif Ġ( Ġvar _ 1 Ġ== Ġnull Ġ) Ġ{ Ġmethod _ 4 Ġ( Ġtype _ 2 Ġ. Ġmethod _ 5 Ġ( Ġvar _ 3 Ġ, Ġvar _ 4 Ġ, Ġnull Ġ, Ġnull Ġ) Ġ) Ġ; Ġ} Ġ}
public  Ġjava  .  lang  .  string  Ġmethod  _  1  Ġ(  Ġtype  _  1  Ġvar  _  1  Ġ,  Ġtype  _  2  Ġvar  _  2  Ġ)  Ġ{  Ġif  Ġ(  Ġvar  _  2  Ġ.  Ġmethod  _  2  Ġ(  Ġ)  Ġ)  Ġ{  Ġreturn  Ġstring  _  1  Ġ;  Ġ}  Ġvar  _  3  Ġ.  Ġmethod  _  3  Ġ(  Ġvar  _  1  Ġ)  Ġ;  Ġtype  _  3  Ġ.  Ġmethod  _  4  Ġ(  Ġ)  Ġ.  Ġmethod  _  5  Ġ(  Ġvar  _  1  Ġ)  Ġ;  Ġreturn  Ġstring  _  2  Ġ;  Ġ}
public Ġvoid Ġmethod _ 1 Ġ( Ġtype _ 1 Ġvar _ 1 Ġ) Ġthrows Ġjava . io . io ex ception Ġ, Ġtype _ 2 Ġ, Ġtype _ 3 Ġ;
public Ġvoid Ġmethod _ 1 Ġ( Ġ) Ġ{ Ġif Ġ( Ġ( Ġ( Ġvar _ 1 Ġ) Ġ!= Ġnull Ġ) Ġ&& Ġ( Ġvar _ 2 Ġ) Ġ) Ġ{ Ġvar _ 1 Ġ. Ġmethod _ 2 Ġ( Ġ) Ġ; Ġ} Ġ}
public Ġstatic Ġ< Ġtype _ 1 Ġ> Ġtype _ 1 Ġmethod _ 1 Ġ( Ġjava . lang . class Ġ< Ġtype _ 1 Ġ> Ġvar _ 1 Ġ, Ġtype _ 2 Ġvar _ 2 Ġ, Ġjava . lang . string Ġvar _ 3 Ġ, Ġjava . lang . string Ġvar _ 4 Ġ, Ġjava . lang . string Ġvar _ 5 Ġ) Ġ{ Ġreturn Ġtype _ 3 Ġ. Ġmethod _ 1 Ġ( Ġvar _ 1 Ġ, Ġvar _ 2 Ġ, Ġvar _ 3 Ġ, Ġvar _ 4 Ġ, Ġvar _ 5 Ġ, Ġnull Ġ) Ġ; Ġ}
public Ġjava . lang . string Ġmethod _ 1 Ġ( Ġtype _ 1 Ġitem Ġ) Ġ{ Ġjava . lang . string Ġkey Ġ= Ġmethod _ 2 Ġ( Ġitem Ġ. Ġget name Ġ( Ġ) Ġ. Ġsubst ring Ġ( Ġ0 Ġ, Ġint _ 1 Ġ) Ġ) Ġ; Ġvar _ 1 Ġ. Ġput Ġ( Ġkey Ġ, Ġitem Ġ) Ġ; Ġreturn Ġkey Ġ; Ġ}
private  Ġvoid  Ġmethod  _  1  Ġ(  Ġ)  Ġ{  Ġp  Ġ.  Ġmethod  _  2  Ġ(  Ġstring  _  1  Ġ)  Ġ;  Ġvar  _  1  Ġ=  Ġvar  _  2  Ġ.  Ġget  Ġ(  Ġmethod  _  3  Ġ(  Ġ)  Ġ)  Ġ;  Ġ}
private Ġvoid Ġmethod _ 1 Ġ( Ġtype _ 1 Ġvar _ 1 Ġ) Ġ{ Ġtype _ 2 Ġtype _ 3 Ġ= Ġnew Ġtype _ 2 Ġ( Ġ) Ġ; Ġtype _ 3 Ġ. Ġmethod _ 2 Ġ( Ġstring _ 1 Ġ) Ġ; Ġmethod _ 3 Ġ( Ġ) Ġ; Ġ}
protected Ġtype _ 1 Ġmethod _ 1 Ġ( Ġ) Ġ{ Ġreturn Ġvar _ 1 Ġ; Ġreturn Ġvar _ 2 Ġ; Ġ}
public Ġdouble Ġmethod _ 1 Ġ( Ġjava . lang . string Ġid Ġ) Ġ{ Ġreturn Ġvar _ 1 Ġ. Ġget Ġ( Ġid Ġ) Ġ; Ġ}
public  Ġvoid  Ġmethod  _  1  Ġ(  Ġ)  Ġ{  Ġvar  _  1  Ġ.  Ġmethod  _  2  Ġ(  Ġvar  _  2  Ġ)  Ġ;  Ġif  Ġ(  Ġnull  Ġ!=  Ġvar  _  3  Ġ)  Ġ{  Ġvar  _  3  Ġ.  Ġmethod  _  3  Ġ(  Ġnull  Ġ)  Ġ;  Ġ}  Ġ}
public Ġvoid Ġmethod _ 1 Ġ( Ġdouble Ġx Ġ) Ġ{ Ġdouble Ġtemp Ġ= Ġthis Ġ. Ġx Ġ; Ġthis Ġ. Ġx Ġ= Ġx Ġ; Ġjava . lang . system . out . println Ġ( Ġ( Ġstring _ 1 Ġ+ Ġ( Ġjava . lang . math . abs Ġ( Ġ( Ġtemp Ġ- Ġ( Ġthis Ġ. Ġx Ġ) Ġ) Ġ) Ġ) Ġ) Ġ) Ġ; Ġ}
public Ġstatic Ġtype _ 1 Ġmethod _ 1 Ġ( Ġjava . lang . throw able Ġvar _ 1 Ġ) Ġ{ Ġvar _ 2 Ġ. Ġerror Ġ( Ġstring _ 1 Ġ, Ġvar _ 1 Ġ) Ġ; Ġthrow Ġnew Ġtype _ 1 Ġ( Ġvar _ 1 Ġ) Ġ; Ġ}
public Ġvoid Ġmethod _ 1 Ġ( Ġjava . lang . string Ġkey Ġ, Ġtype _ 1 Ġvar _ 1 Ġ) Ġ{ Ġvar _ 2 Ġ. Ġadd Ġ( Ġvar _ 1 Ġ) Ġ; Ġkeys Ġ. Ġadd Ġ( Ġkey Ġ) Ġ; Ġmethod _ 2 Ġ( Ġ) Ġ; Ġ}
public  Ġvoid  Ġmethod  _  1  Ġ(  Ġtype  _  1  Ġvar  _  1  Ġ)  Ġ{  Ġmethod  _  2  Ġ(  Ġ)  Ġ.  Ġmethod  _  3  Ġ(  Ġ)  Ġ;  Ġ}
public Ġvoid Ġmethod _ 1 Ġ( Ġ) Ġ{ Ġint Ġvar _ 1 Ġ= Ġint _ 1 Ġ; Ġjava . lang . string Ġvar _ 2 Ġ= Ġ( Ġvar _ 3 Ġ) Ġ+ Ġ( Ġjava . lang . integer . t ost ring Ġ( Ġvar _ 1 Ġ) Ġ) Ġ; Ġtype _ 1 Ġ. Ġass er te qu als Ġ( Ġvar _ 2 Ġ, Ġvar _ 4 Ġ. Ġmethod _ 1 Ġ( Ġvar _ 1 Ġ) Ġ) Ġ; Ġ}
public Ġvoid Ġmethod _ 1 Ġ( Ġtype _ 1 Ġvar _ 1 Ġ) Ġ{ Ġthis Ġ. Ġvar _ 2 Ġ= Ġvar _ 2 Ġ; Ġvar _ 3 Ġ. Ġput Ġ( Ġvar _ 4 Ġ, Ġvar _ 2 Ġ) Ġ; Ġ}
public Ġvoid Ġmethod _ 1 Ġ( Ġtype _ 1 Ġvar _ 1 Ġ, Ġtype _ 1 Ġvar _ 2 Ġ) Ġ{ Ġ( Ġthis Ġ. Ġvar _ 3 Ġ[ Ġ( Ġ( Ġtype _ 1 Ġ. Ġmethod _ 2 Ġ( Ġvar _ 2 Ġ) Ġ) Ġ- Ġ1 Ġ) Ġ] Ġ[ Ġ( Ġ( Ġtype _ 1 Ġ. Ġmethod _ 2 Ġ( Ġvar _ 1 Ġ) Ġ) Ġ- Ġ1 Ġ) Ġ] Ġ) Ġ++ Ġ; Ġ}
public Ġvoid Ġmethod _ 1 Ġ( Ġjava . lang . string Ġtext Ġ) Ġ{ Ġvar _ 1 Ġ. Ġmethod _ 2 Ġ( Ġtext Ġ) Ġ; Ġvar _ 2 Ġ. Ġmethod _ 3 Ġ( Ġvar _ 1 Ġ. Ġmethod _ 4 Ġ( Ġ) Ġ) Ġ; Ġ}
public Ġboolean Ġmethod _ 1 Ġ( Ġtype _ 1 Ġi Ġ) Ġ{ Ġtype _ 2 Ġvar _ 1 Ġ= Ġmethod _ 2 Ġ( Ġi Ġ) Ġ; Ġif Ġ( Ġvar _ 1 Ġ== Ġnull Ġ) Ġreturn Ġfalse Ġ; Ġelse Ġvar _ 2 Ġ. Ġremove Ġ( Ġvar _ 1 Ġ) Ġ; Ġreturn Ġtrue Ġ; Ġ}
public Ġboolean Ġmethod _ 1 Ġ( Ġlong Ġvar _ 1 Ġ, Ġlong Ġvar _ 2 Ġ) Ġ{ Ġtry Ġ{ Ġif Ġ( Ġ( Ġvar _ 3 Ġ. Ġmethod _ 2 Ġ( Ġvar _ 1 Ġ, Ġvar _ 2 Ġ) Ġ) Ġ!= Ġnull Ġ) Ġ{ Ġreturn Ġtrue Ġ; Ġ} Ġ} Ġcatch Ġ( Ġtype _ 1 Ġvar _ 4 Ġ) Ġ{ Ġreturn Ġfalse Ġ; Ġ} Ġreturn Ġfalse Ġ; Ġ}
public  Ġvoid  Ġmethod  _  1  Ġ(  Ġ)  Ġ{  Ġvar  _  1  Ġ.  Ġinfo  Ġ(  Ġstring  _  1  Ġ)  Ġ;  Ġvar  _  2  Ġ=  Ġvar  _  3  Ġ.  Ġmethod  _  2  Ġ(  Ġ)  Ġ;  Ġmethod  _  3  Ġ(  Ġfalse  Ġ)  Ġ;  Ġ}
private Ġstatic Ġboolean Ġmethod _ 1 Ġ( Ġfinal Ġtype _ 1 Ġvar _ 1 Ġ, Ġfinal Ġtype _ 1 Ġvar _ 2 Ġ) Ġ{ Ġreturn Ġ( Ġvar _ 2 Ġ. Ġmethod _ 2 Ġ( Ġ) Ġ. Ġget id Ġ( Ġ) Ġ. Ġequals Ġ( Ġvar _ 2 Ġ. Ġmethod _ 2 Ġ( Ġ) Ġ. Ġget id Ġ( Ġ) Ġ) Ġ) Ġ&& Ġ( Ġvar _ 3 Ġ. Ġmethod _ 3 Ġ( Ġvar _ 4 Ġ) Ġ) Ġ; Ġ}
public Ġboolean Ġmethod _ 1 Ġ( Ġtype _ 1 Ġvar _ 1 Ġ, Ġint Ġi Ġ, Ġint Ġvar _ 2 Ġ) Ġ{ Ġtype _ 2 Ġ. Ġmethod _ 2 Ġ( Ġstring _ 1 Ġ, Ġstring _ 2 Ġ) Ġ; Ġreturn Ġtrue Ġ; Ġ}
public Ġvoid Ġmethod _ 1 Ġ( Ġtype _ 1 Ġevent Ġ, Ġfloat Ġx Ġ, Ġfloat Ġy Ġ) Ġ{ Ġvar _ 1 Ġ. Ġmethod _ 2 Ġ( Ġnew Ġtype _ 2 Ġ( Ġvar _ 1 Ġ) Ġ) Ġ; Ġvar _ 2 Ġ= Ġtrue Ġ; Ġ}
public Ġvoid Ġmethod _ 1 Ġ( Ġtype _ 1 Ġvar _ 1 Ġ) Ġ{ Ġsuper Ġ. Ġmethod _ 1 Ġ( Ġvar _ 1 Ġ) Ġ; Ġvar _ 2 Ġ. Ġmethod _ 2 Ġ( Ġvar _ 3 Ġ) Ġ; Ġvar _ 2 Ġ. Ġmethod _ 3 Ġ( Ġvar _ 4 Ġ) Ġ; Ġvar _ 5 Ġ. Ġset enabled Ġ( Ġtrue Ġ) Ġ; Ġ}
private Ġvoid Ġmethod _ 1 Ġ( Ġtype _ 1 Ġevent Ġ) Ġ{ Ġtype _ 2 Ġp Ġ= Ġevent Ġ. Ġmethod _ 2 Ġ( Ġ) Ġ; Ġif Ġ( Ġmethod _ 3 Ġ( Ġp Ġ) Ġ) Ġ{ Ġif Ġ( Ġ! Ġ( Ġp Ġ. Ġmethod _ 4 Ġ( Ġ) Ġ) Ġ) Ġ{ Ġmethod _ 5 Ġ( Ġp Ġ) Ġ; Ġ} Ġ} Ġ}
public Ġjava . lang . long Ġmethod _ 1 Ġ( Ġjava . lang . string Ġvar _ 1 Ġ, Ġtype _ 1 Ġvar _ 2 Ġ) Ġ{ Ġreturn Ġ( Ġ( Ġjava . lang . long Ġ) Ġ( Ġmethod _ 2 Ġ( Ġ) Ġ. Ġmethod _ 3 Ġ( Ġstring _ 1 Ġ) Ġ. Ġmethod _ 4 Ġ( Ġstring _ 2 Ġ, Ġvar _ 1 Ġ) Ġ. Ġmethod _ 4 Ġ( Ġstring _ 3 Ġ, Ġvar _ 2 Ġ) Ġ. Ġmethod _ 5 Ġ( Ġ) Ġ) Ġ) Ġ; Ġ}
private  Ġvoid  Ġmethod  _  1  Ġ(  Ġ)  Ġ{  Ġvar  _  1  Ġ=  Ġnew  Ġtype  _  1  Ġ(  Ġstring  _  1  Ġ)  Ġ;  Ġvar  _  1  Ġ.  Ġmethod  _  2  Ġ(  Ġvar  _  2  Ġ)  Ġ;  Ġvar  _  1  Ġ.  Ġmethod  _  3  Ġ(  Ġnull  Ġ)  Ġ;  Ġvar  _  1  Ġ.  Ġmethod  _  4  Ġ(  Ġvar  _  3  Ġ)  Ġ;  Ġvar  _  1  Ġ.  Ġmethod  _  5  Ġ(  Ġnew  Ġtype  _  2  Ġ(  Ġint  _  1  Ġ,  Ġint  _  1  Ġ)  Ġ)  Ġ;  Ġ}
public Ġjava . util . map Ġ< Ġjava . lang . string Ġ, Ġjava . lang . object Ġ> Ġmethod _ 1 Ġ( Ġint Ġstart Ġ, Ġint Ġend Ġ, Ġjava . lang . string Ġ[ Ġ] Ġvar _ 1 Ġ, Ġboolean Ġvar _ 2 Ġ) Ġthrows Ġtype _ 1 Ġ{ Ġreturn Ġnull Ġ; Ġ}
public Ġjava . lang . bo olean Ġmethod _ 1 Ġ( Ġtype _ 1 Ġa Ġ, Ġtype _ 1 Ġb Ġ) Ġ{ Ġreturn Ġa Ġ== Ġnull Ġ? Ġb Ġ!= Ġnull Ġ: Ġ( Ġa Ġ. Ġcompare to Ġ( Ġb Ġ) Ġ) Ġ!= Ġ0 Ġ; Ġ}
void Ġmethod _ 1 Ġ( Ġboolean Ġt Ġ) Ġ{ Ġvar _ 1 Ġ= Ġt Ġ; Ġ}
public  Ġstatic  Ġvoid  Ġmethod  _  1  Ġ(  Ġ)  Ġ{  Ġfor  Ġ(  Ġtype  _  1  Ġvar  _  1  Ġ:  Ġtype  _  1  Ġ.  Ġvalues  Ġ(  Ġ)  Ġ)  Ġ{  Ġvar  _  1  Ġ.  Ġmethod  _  2  Ġ(  Ġ)  Ġ;  Ġif  Ġ(  Ġtype  _  2  Ġ.  Ġmethod  _  3  Ġ(  Ġ)  Ġ.  Ġmethod  _  4  Ġ(  Ġ)  Ġ)  Ġreturn  Ġ;  Ġvar  _  1  Ġ.  Ġmethod  _  5  Ġ(  Ġ)  Ġ;  Ġ}  Ġ}
public Ġboolean Ġequals Ġ( Ġtype _ 1 Ġvar _ 1 Ġ) Ġ{ Ġif Ġ( Ġ( Ġvar _ 2 Ġ) Ġ== Ġ( Ġthis Ġ. Ġvar _ 3 Ġ) Ġ) Ġ{ Ġreturn Ġtrue Ġ; Ġ} Ġreturn Ġequals Ġ( Ġvar _ 1 Ġ, Ġ0 . 0 f Ġ) Ġ; Ġ}
public Ġjava . lang . string Ġmethod _ 1 Ġ( Ġ) Ġ{ Ġreturn Ġvar _ 1 Ġ. Ġmethod _ 2 Ġ( Ġ) Ġ. Ġget Ġ( Ġstring _ 1 Ġ) Ġ. Ġmethod _ 3 Ġ( Ġ) Ġ; Ġ}
public Ġvoid Ġmethod _ 1 Ġ( Ġandroid . view . view Ġvar _ 1 Ġ) Ġ{ Ġif Ġ( Ġnull Ġ!= Ġ( Ġvar _ 2 Ġ) Ġ) Ġ{ Ġvar _ 2 Ġ. Ġmethod _ 2 Ġ( Ġvar _ 3 Ġ) Ġ; Ġ} Ġ}
public  Ġtype  _  1  Ġmethod  _  1  Ġ(  Ġjava  .  lang  .  integer  Ġid  Ġ)  Ġ{  Ġreturn  Ġvar  _  1  Ġ.  Ġget  Ġ(  Ġid  Ġ)  Ġ;  Ġ}
protected Ġvoid Ġmethod _ 1 Ġ( Ġ) Ġthrows Ġjava . lang . ex ception Ġ{ Ġtype _ 1 Ġ. Ġmethod _ 2 Ġ( Ġmsg Ġ. Ġmethod _ 3 Ġ( Ġ) Ġ) Ġ; Ġ}
public Ġvoid Ġmethod _ 1 Ġ( Ġtype _ 1 Ġvar _ 1 Ġ) Ġ{ Ġif Ġ( Ġvar _ 1 Ġ. Ġmethod _ 2 Ġ( Ġ) Ġ. Ġget type Ġ( Ġ) Ġ. Ġequals Ġ( Ġtype _ 2 Ġ. Ġmethod _ 3 Ġ( Ġvar _ 2 Ġ) Ġ) Ġ) Ġ{ Ġvar _ 1 Ġ. Ġmethod _ 4 Ġ( Ġtrue Ġ) Ġ; Ġ} Ġ}
public Ġvoid Ġmethod _ 1 Ġ( Ġ) Ġ{ Ġmethod _ 2 Ġ( Ġ) Ġ; Ġvar _ 1 Ġ. Ġmethod _ 1 Ġ( Ġ) Ġ; Ġvar _ 2 Ġ= Ġfalse Ġ; Ġ}
public  Ġvoid  Ġmethod  _  1  Ġ(  Ġtype  _  1  Ġ<  Ġtype  _  2  Ġ>  Ġvar  _  1  Ġ,  Ġjava  .  lang  .  throw  able  Ġt  Ġ)  Ġ{  Ġtype  _  3  Ġ.  Ġi  Ġ(  Ġstring  _  1  Ġ,  Ġstring  _  2  Ġ)  Ġ;  Ġ}
public Ġvoid Ġmethod _ 1 Ġ( Ġandroid . view . view Ġview Ġ, Ġtype _ 1 Ġparams Ġ) Ġ{ Ġvar _ 1 Ġ. Ġmethod _ 2 Ġ( Ġview Ġ, Ġparams Ġ) Ġ; Ġvar _ 2 Ġ. Ġmethod _ 3 Ġ( Ġnew Ġtype _ 2 Ġ( Ġ) Ġ{ Ġpublic Ġvoid Ġmethod _ 4 Ġ( Ġ) Ġ{ Ġvar _ 3 Ġ. Ġmethod _ 5 Ġ( Ġvar _ 4 Ġ) Ġ; Ġ} Ġ} Ġ) Ġ; Ġ}
public Ġstatic Ġboolean Ġmethod _ 1 Ġ( Ġtype _ 1 Ġid Ġ) Ġ{ Ġjava . util . list Ġ< Ġtype _ 2 Ġ> Ġvar _ 1 Ġ= Ġvar _ 2 Ġ. Ġget Ġ( Ġid Ġ) Ġ; Ġif Ġ( Ġvar _ 1 Ġ!= Ġnull Ġ) Ġ{ Ġreturn Ġ( Ġvar _ 1 Ġ. Ġsize Ġ( Ġ) Ġ) Ġ> Ġ( Ġvar _ 3 Ġ) Ġ; Ġ} Ġreturn Ġfalse Ġ; Ġ}
public Ġvoid Ġmethod _ 1 Ġ( Ġ) Ġ{ Ġtype _ 1 Ġ. Ġmethod _ 2 Ġ( Ġvar _ 1 Ġ, Ġstring _ 1 Ġ) Ġ; Ġmethod _ 3 Ġ( Ġ) Ġ; Ġif Ġ( Ġ( Ġvar _ 2 Ġ) Ġ!= Ġnull Ġ) Ġ{ Ġtype _ 2 Ġ. Ġmethod _ 4 Ġ( Ġmethod _ 5 Ġ( Ġ) Ġ, Ġnull Ġ, Ġvar _ 2 Ġ) Ġ; Ġvar _ 2 Ġ= Ġnull Ġ; Ġ} Ġ}
public  Ġvoid  Ġmethod  _  1  Ġ(  Ġtype  _  1  Ġvar  _  1  Ġ)  Ġ{  Ġsuper  Ġ.  Ġmethod  _  2  Ġ(  Ġvar  _  1  Ġ)  Ġ;  Ġ}
static Ġjava . util . list Ġ< Ġtype _ 1 Ġ> Ġmethod _ 1 Ġ( Ġint Ġsize Ġ, Ġjava . util . list Ġ< Ġtype _ 1 Ġ> Ġvar _ 1 Ġ, Ġtype _ 1 Ġp Ġ) Ġ{ Ġvar _ 1 Ġ. Ġadd Ġ( Ġp Ġ) Ġ; Ġif Ġ( Ġtype _ 2 Ġ. Ġmethod _ 2 Ġ( Ġsize Ġ, Ġvar _ 1 Ġ) Ġ) Ġreturn Ġvar _ 1 Ġ; Ġreturn Ġnull Ġ; Ġ}
public Ġvoid Ġmethod _ 1 Ġ( Ġ) Ġ{ Ġint Ġid Ġ= Ġjava . lang . integer . parse int Ġ( Ġvar _ 1 Ġ. Ġget value Ġ( Ġ) Ġ) Ġ; Ġvar _ 2 Ġ. Ġmethod _ 2 Ġ( Ġid Ġ) Ġ; Ġmethod _ 3 Ġ( Ġid Ġ) Ġ; Ġ}
public Ġvoid Ġmethod _ 1 Ġ( Ġlong Ġvar _ 1 Ġ, Ġjava . lang . object Ġ... Ġvar _ 2 Ġ) Ġ{ Ġthis Ġ. Ġmethod _ 2 Ġ( Ġvar _ 3 Ġ, Ġvar _ 1 Ġ, Ġvar _ 2 Ġ) Ġ; Ġ}
public Ġtype _ 1 Ġ< Ġjava . io . file Ġ> Ġmethod _ 1 Ġ( Ġtype _ 2 Ġvar _ 1 Ġ) Ġthrows Ġjava . lang . ex ception Ġ{ Ġjava . io . file Ġvar _ 2 Ġ= Ġsuper Ġ. Ġmethod _ 1 Ġ( Ġvar _ 1 Ġ) Ġ. Ġget Ġ( Ġ) Ġ; Ġreturn Ġtype _ 3 Ġ. Ġmethod _ 2 Ġ( Ġvar _ 2 Ġ, Ġvar _ 1 Ġ) Ġ; Ġ}
public Ġtype _ 1 Ġ< Ġtype _ 2 Ġ> Ġmethod _ 1 Ġ( Ġtype _ 1 Ġ< Ġtype _ 2 Ġ> Ġa Ġ, Ġtype _ 1 Ġ< Ġtype _ 2 Ġ> Ġb Ġ) Ġ{ Ġtype _ 3 Ġc Ġ= Ġnew Ġtype _ 3 Ġ( Ġa Ġ, Ġb Ġ) Ġ; Ġvar _ 1 Ġ. Ġappend Ġ( Ġc Ġ) Ġ; Ġreturn Ġc Ġ; Ġ}
public  Ġvoid  Ġmethod  _  1  Ġ(  Ġtype  _  1  Ġvar  _  1  Ġ,  Ġint  Ġformat  Ġ,  Ġint  Ġvar  _  2  Ġ,  Ġint  Ġheight  Ġ)  Ġ{  Ġtype  _  2  Ġ.  Ġmethod  _  2  Ġ(  Ġvar  _  3  Ġ,  Ġ(  Ġ(  Ġ(  Ġstring  _  1  Ġ+  Ġvar  _  2  Ġ)  Ġ+  Ġstring  _  2  Ġ)  Ġ+  Ġheight  Ġ)  Ġ)  Ġ;  Ġmethod  _  3  Ġ(  Ġ)  Ġ;  Ġ}
public Ġvoid Ġmethod _ 1 Ġ( Ġandroid . content . context Ġcontext Ġ, Ġandroid . content . intent Ġintent Ġ) Ġ{ Ġtype _ 1 Ġ. Ġmethod _ 2 Ġ( Ġstring _ 1 Ġ, Ġstring _ 2 Ġ) Ġ; Ġmethod _ 3 Ġ( Ġ) Ġ; Ġmethod _ 4 Ġ( Ġ) Ġ; Ġmethod _ 5 Ġ( Ġ) Ġ; Ġmethod _ 6 Ġ( Ġ) Ġ; Ġ}
public Ġvoid Ġmethod _ 1 Ġ( Ġandroid . view . view Ġview Ġ) Ġ{ Ġmethod _ 2 Ġ( Ġvar _ 1 Ġ. Ġget text Ġ( Ġ) Ġ. Ġto string Ġ( Ġ) Ġ, Ġvar _ 2 Ġ, Ġfalse Ġ, Ġtrue Ġ) Ġ; Ġvar _ 1 Ġ. Ġset text Ġ( Ġstring _ 1 Ġ) Ġ; Ġ}
private Ġvoid Ġmethod _ 1 Ġ( Ġ) Ġ{ Ġvar _ 1 Ġ. Ġmethod _ 2 Ġ( Ġ) Ġ. Ġmethod _ 3 Ġ( Ġ) Ġ; Ġmethod _ 4 Ġ( Ġnew Ġtype _ 1 Ġ( Ġint _ 1 Ġ, Ġint _ 1 Ġ) Ġ) Ġ; Ġvar _ 1 Ġ. Ġmethod _ 5 Ġ( Ġ) Ġ; Ġvar _ 1 Ġ. Ġmethod _ 6 Ġ( Ġ) Ġ; Ġ}
public Ġvoid Ġmethod _ 1 Ġ( Ġ) Ġthrows Ġjava . lang . ex ception Ġ{ Ġtype _ 1 Ġvar _ 1 Ġ= Ġnew Ġtype _ 1 Ġ( Ġstring _ 1 Ġ, Ġstring _ 1 Ġ, Ġstring _ 1 Ġ, Ġstring _ 1 Ġ, Ġstring _ 1 Ġ) Ġ; Ġjava . lang . string Ġresult Ġ= Ġvar _ 1 Ġ. Ġmethod _ 2 Ġ( Ġ) Ġ; Ġtype _ 2 Ġ. Ġassert true Ġ( Ġresult Ġ. Ġis empty Ġ( Ġ) Ġ) Ġ; Ġ}
public  Ġvoid  Ġmethod  _  1  Ġ(  Ġtype  _  1  Ġvar  _  1  Ġ)  Ġ{  Ġif  Ġ(  Ġ(  Ġthis  Ġ.  Ġvar  _  2  Ġ)  Ġ==  Ġnull  Ġ)  Ġ{  Ġthis  Ġ.  Ġvar  _  2  Ġ=  Ġnew  Ġjava  .  util  .  linked  list  Ġ<  Ġ>  Ġ(  Ġ)  Ġ;  Ġ}  Ġthis  Ġ.  Ġvar  _  2  Ġ.  Ġadd  Ġ(  Ġvar  _  1  Ġ)  Ġ;  Ġ}
public Ġboolean Ġmethod _ 1 Ġ( Ġ) Ġ{ Ġreturn Ġvar _ 1 Ġ. Ġmethod _ 2 Ġ( Ġ) Ġ; Ġ}
public Ġvoid Ġmethod _ 1 Ġ( Ġint Ġvar _ 1 Ġ, Ġint Ġheight Ġ) Ġ{ Ġvar _ 2 Ġ. Ġmethod _ 2 Ġ( Ġvar _ 3 Ġ, Ġtrue Ġ) Ġ; Ġvar _ 2 Ġ. Ġmethod _ 3 Ġ( Ġvar _ 4 Ġ, Ġvar _ 1 Ġ) Ġ; Ġvar _ 2 Ġ. Ġmethod _ 3 Ġ( Ġvar _ 5 Ġ, Ġheight Ġ) Ġ; Ġ}
public Ġdouble Ġmethod _ 1 Ġ( Ġint Ġvar _ 1 Ġ) Ġ{ Ġjava . lang . system . out . println Ġ( Ġvar _ 1 Ġ) Ġ; Ġreturn Ġfloat _ 1 Ġ* Ġvar _ 1 Ġ; Ġ}
public Ġvoid Ġmethod _ 1 Ġ( Ġint Ġvar _ 1 Ġ) Ġ{ Ġtype _ 1 Ġ. Ġmethod _ 2 Ġ( Ġstring _ 1 Ġ, Ġ( Ġstring _ 2 Ġ+ Ġvar _ 1 Ġ) Ġ) Ġ; Ġmethod _ 3 Ġ( Ġvar _ 1 Ġ) Ġ; Ġ}
public Ġvoid Ġmethod _ 1 Ġ( Ġ) Ġ{ Ġtry Ġ{ Ġvar _ 1 Ġ. Ġmethod _ 2 Ġ( Ġ) Ġ; Ġ} Ġcatch Ġ( Ġtype _ 1 Ġvar _ 2 Ġ) Ġ{ Ġvar _ 2 Ġ. Ġmethod _ 3 Ġ( Ġ) Ġ; Ġvar _ 3 Ġ. Ġmethod _ 4 Ġ( Ġfalse Ġ) Ġ; Ġvar _ 3 Ġ. Ġmethod _ 5 Ġ( Ġ) Ġ. Ġmethod _ 6 Ġ( Ġvar _ 3 Ġ) Ġ; Ġ} Ġ}
public Ġstatic Ġtype _ 1 Ġmethod _ 1 Ġ( Ġtype _ 2 Ġbuffer Ġ, Ġtype _ 3 Ġvar _ 1 Ġ) Ġ{ Ġreturn Ġnew Ġtype _ 1 Ġ( Ġbuffer Ġ, Ġvar _ 1 Ġ) Ġ; Ġ}
public  Ġjava  .  lang  .  object  Ġmethod  _  1  Ġ(  Ġtype  _  1  Ġexpr  Ġ,  Ġjava  .  lang  .  object  Ġvar  _  1  Ġ)  Ġ{  Ġexpr  Ġ.  Ġmethod  _  2  Ġ(  Ġ)  Ġ.  Ġmethod  _  3  Ġ(  Ġthis  Ġ,  Ġvar  _  1  Ġ)  Ġ;  Ġreturn  Ġnull  Ġ;  Ġ}
public Ġtype _ 1 Ġmethod _ 1 Ġ( Ġ) Ġ{ Ġtype _ 1 Ġinfo Ġ= Ġvar _ 1 Ġ. Ġmethod _ 1 Ġ( Ġ) Ġ; Ġinfo Ġ. Ġmethod _ 2 Ġ( Ġstring _ 1 Ġ) Ġ; Ġreturn Ġinfo Ġ; Ġ}
public Ġint Ġmethod _ 1 Ġ( Ġjava . lang . string Ġx Ġ) Ġ{ Ġvar _ 1 Ġ= Ġx Ġ; Ġvar _ 2 Ġ. Ġset text Ġ( Ġx Ġ) Ġ; Ġreturn Ġ1 Ġ; Ġ}
public Ġvoid Ġmethod _ 1 Ġ( Ġint Ġnum Ġ) Ġ{ Ġthis Ġ. Ġvar _ 1 Ġ= Ġnum Ġ; Ġjava . lang . system . out . println Ġ( Ġthis Ġ. Ġvar _ 1 Ġ) Ġ; Ġthis Ġ. Ġvar _ 2 Ġ. Ġmethod _ 2 Ġ( Ġmethod _ 3 Ġ( Ġ) Ġ, Ġmethod _ 4 Ġ( Ġ) Ġ) Ġ; Ġ}
public Ġvoid Ġmethod _ 1 Ġ( Ġtype _ 1 Ġresponse Ġ) Ġ{ Ġjava . lang . system . out . println Ġ( Ġ( Ġstring _ 1 Ġ+ Ġresponse Ġ) Ġ) Ġ; Ġout Ġ. Ġmethod _ 2 Ġ( Ġresponse Ġ. Ġto string Ġ( Ġ) Ġ) Ġ; Ġout Ġ. Ġmethod _ 3 Ġ( Ġ) Ġ; Ġ}
public  Ġvoid  Ġmethod  _  1  Ġ(  Ġint  Ġvar  _  1  Ġ,  Ġtype  _  1  Ġ[  Ġ]  Ġvar  _  2  Ġ,  Ġjava  .  lang  .  throw  able  Ġvar  _  3  Ġ,  Ġtype  _  2  Ġvar  _  4  Ġ)  Ġ{  Ġtype  _  3  Ġ.  Ġmethod  _  2  Ġ(  Ġvar  _  5  Ġ,  Ġvar  _  4  Ġ.  Ġto  string  Ġ(  Ġ)  Ġ)  Ġ;  Ġlistener  Ġ.  Ġmethod  _  3  Ġ(  Ġ)  Ġ;  Ġ}
public Ġvoid Ġmethod _ 1 Ġ( Ġint Ġposition Ġ, Ġandroid . view . view Ġvar _ 1 Ġ) Ġ{ Ġtype _ 1 Ġ. Ġmethod _ 2 Ġ( Ġmethod _ 3 Ġ( Ġ) Ġ, Ġstring _ 1 Ġ, Ġvar _ 2 Ġ) Ġ; Ġ}
private Ġvoid Ġmethod _ 1 Ġ( Ġ) Ġ{ Ġmethod _ 2 Ġ( Ġ) Ġ; Ġ}
public Ġvoid Ġset Ġ( Ġtype _ 1 Ġt Ġ) Ġ{ Ġvar _ 1 Ġ. Ġmethod _ 1 Ġ( Ġt Ġ, Ġvar _ 2 Ġ. Ġget Ġ( Ġ) Ġ) Ġ; Ġvar _ 2 Ġ. Ġset Ġ( Ġvar _ 2 Ġ. Ġget Ġ( Ġ) Ġ) Ġ; Ġ}
public  Ġjava  .  lang  .  string  Ġmethod  _  1  Ġ(  Ġjava  .  lang  .  string  Ġvar  _  1  Ġ)  Ġ{  Ġif  Ġ(  Ġ(  Ġvar  _  1  Ġ.  Ġstart  sw  ith  Ġ(  Ġstring  _  1  Ġ)  Ġ)  Ġ&&  Ġ(  Ġvar  _  1  Ġ.  Ġmethod  _  2  Ġ(  Ġstring  _  2  Ġ)  Ġ)  Ġ)  Ġ{  Ġreturn  Ġvar  _  1  Ġ;  Ġ}  Ġreturn  Ġ(  Ġstring  _  1  Ġ+  Ġvar  _  1  Ġ)  Ġ+  Ġstring  _  2  Ġ;  Ġ}
public Ġvoid Ġmethod _ 1 Ġ( Ġ) Ġ{ Ġvar _ 1 Ġ= Ġ( Ġ( Ġtype _ 1 Ġ) Ġ( Ġtype _ 2 Ġ. Ġmethod _ 2 Ġ( Ġvar _ 2 Ġ) Ġ) Ġ) Ġ; Ġvar _ 1 Ġ. Ġmethod _ 3 Ġ( Ġ) Ġ. Ġmethod _ 4 Ġ( Ġ) Ġ; Ġtype _ 3 Ġ. Ġmethod _ 5 Ġ( Ġtype _ 4 Ġ. Ġmethod _ 6 Ġ( Ġ) Ġ) Ġ; Ġ}
public Ġtype _ 1 Ġmethod _ 1 Ġ( Ġjava . lang . string Ġkey Ġ) Ġ{ Ġbyte Ġ[ Ġ] Ġvar _ 1 Ġ= Ġmethod _ 2 Ġ( Ġkey Ġ) Ġ; Ġreturn Ġtype _ 2 Ġ. Ġmethod _ 3 Ġ( Ġvar _ 1 Ġ) Ġ; Ġ}
public Ġvoid Ġmethod _ 1 Ġ( Ġtype _ 1 Ġvar _ 1 Ġ) Ġ{ Ġtype _ 2 Ġ. Ġmethod _ 2 Ġ( Ġ) Ġ. Ġmethod _ 3 Ġ( Ġcontext Ġ, Ġvar _ 1 Ġ) Ġ; Ġvar _ 2 Ġ. Ġmethod _ 4 Ġ( Ġvar _ 3 Ġ. Ġmethod _ 5 Ġ( Ġ) Ġ) Ġ; Ġ}
public Ġvoid Ġmethod _ 1 Ġ( Ġtype _ 1 Ġcontext Ġ) Ġ{ Ġsuper Ġ. Ġmethod _ 1 Ġ( Ġcontext Ġ) Ġ; Ġmethod _ 2 Ġ( Ġ) Ġ; Ġtype _ 2 Ġvar _ 1 Ġ= Ġnew Ġtype _ 2 Ġ( Ġcontext Ġ, Ġvar _ 2 Ġclass Ġ) Ġ; Ġvar _ 3 Ġ. Ġmethod _ 3 Ġ( Ġvar _ 1 Ġ) Ġ; Ġ}
public  Ġvoid  Ġmethod  _  1  Ġ(  Ġ)  Ġ{  Ġif  Ġ(  Ġ!  Ġ(  Ġthis  Ġ.  Ġvar  _  1  Ġ)  Ġ)  Ġvar  _  2  Ġ.  Ġadd  Ġ(  Ġthis  Ġ)  Ġ;  Ġsuper  Ġ.  Ġmethod  _  1  Ġ(  Ġ)  Ġ;  Ġ}
public Ġjava . util . array list Ġ< Ġtype _ 1 Ġ> Ġmethod _ 1 Ġ( Ġ) Ġthrows Ġjava . lang . ex ception Ġ{ Ġjava . util . array list Ġ< Ġtype _ 1 Ġ> Ġresult Ġ= Ġtemp Ġ. Ġmethod _ 2 Ġ( Ġ) Ġ; Ġfor Ġ( Ġtype _ 1 Ġvar _ 1 Ġ: Ġresult Ġ) Ġ{ Ġvar _ 1 Ġ. Ġmethod _ 3 Ġ( Ġfalse Ġ) Ġ; Ġ} Ġreturn Ġresult Ġ; Ġ}
private Ġtype _ 1 Ġmethod _ 1 Ġ( Ġ) Ġ{ Ġtype _ 1 Ġvar Ġ= Ġmethod _ 2 Ġ( Ġ) Ġ; Ġif Ġ( Ġmethod _ 3 Ġ( Ġvar Ġ) Ġ) Ġ{ Ġreturn Ġvar Ġ; Ġ} Ġvar _ 1 Ġ-= Ġvar Ġ. Ġname Ġ( Ġ) Ġ. Ġlength Ġ( Ġ) Ġ; Ġreturn Ġnull Ġ; Ġ}
public Ġvoid Ġshow Ġ( Ġ) Ġ{ Ġvar _ 1 Ġ. Ġupdate Ġ( Ġtype _ 1 Ġ. Ġmethod _ 1 Ġ( Ġ) Ġ) Ġ; Ġ}
public Ġvoid Ġmethod _ 1 Ġ( Ġ) Ġ{ Ġsuper Ġ. Ġmethod _ 1 Ġ( Ġ) Ġ; Ġvar _ 1 Ġ= Ġthis Ġ; Ġmethod _ 2 Ġ( Ġ) Ġ; Ġmethod _ 3 Ġ( Ġ) Ġ; Ġ}
public  Ġvoid  Ġmethod  _  1  Ġ(  Ġjava  .  lang  .  string  Ġvar  _  1  Ġ)  Ġthrows  Ġtype  _  1  Ġ{  Ġvar  _  2  Ġ=  Ġnull  Ġ;  Ġvar  _  3  Ġ=  Ġnull  Ġ;  Ġvar  _  4  Ġ=  Ġnew  Ġtype  _  2  Ġ(  Ġstring  _  1  Ġ)  Ġ;  Ġ}
public Ġtype _ 1 Ġmethod _ 1 Ġ( Ġ) Ġ{ Ġfinal Ġjava . lang . string Ġvar _ 1 Ġ= Ġstring _ 1 Ġ; Ġtype _ 1 Ġvar _ 2 Ġ= Ġnew Ġtype _ 1 Ġ( Ġvar _ 1 Ġ) Ġ; Ġmethod _ 2 Ġ( Ġvar _ 1 Ġ, Ġstring _ 2 Ġ) Ġ; Ġreturn Ġvar _ 2 Ġ; Ġ}
public Ġdouble Ġmethod _ 1 Ġ( Ġdouble Ġvar _ 1 Ġ, Ġint Ġvar _ 2 Ġ) Ġ{ Ġreturn Ġvar _ 1 Ġ* Ġvar _ 2 Ġ; Ġ}
public Ġstatic Ġtype _ 1 Ġmethod _ 1 Ġ( Ġint Ġvar _ 1 Ġ) Ġ{ Ġreturn Ġ( Ġvar _ 2 Ġ) Ġ- Ġ> Ġ{ Ġvar _ 3 Ġ. Ġmethod _ 2 Ġ( Ġvar _ 4 Ġ, Ġvar _ 1 Ġ) Ġ; Ġvar _ 4 Ġ= Ġvar _ 3 Ġ; Ġvar _ 4 Ġ. Ġmethod _ 3 Ġ( Ġ) Ġ; Ġ} Ġ; Ġ}
public Ġtype _ 1 Ġmethod _ 1 Ġ( Ġtype _ 1 Ġvar _ 1 Ġ) Ġ{ Ġreturn Ġthis Ġ. Ġmethod _ 2 Ġ( Ġ) Ġ. Ġmethod _ 1 Ġ( Ġvar _ 1 Ġ. Ġmethod _ 3 Ġ( Ġ) Ġ, Ġvar _ 1 Ġ. Ġmethod _ 4 Ġ( Ġ) Ġ, Ġvar _ 1 Ġ. Ġget id Ġ( Ġ) Ġ) Ġ; Ġ}
public Ġvoid Ġmethod _ 1 Ġ( Ġ) Ġ{ Ġsuper Ġ. Ġmethod _ 2 Ġ( Ġ) Ġ; Ġtype _ 1 Ġ. Ġi Ġ( Ġvar _ 1 Ġ, Ġstring _ 1 Ġ) Ġ; Ġtype _ 2 Ġvar _ 2 Ġ= Ġ( Ġ( Ġtype _ 2 Ġ) Ġ( Ġget activity Ġ( Ġ) Ġ) Ġ) Ġ; Ġvar _ 2 Ġ. Ġmethod _ 3 Ġ( Ġvar _ 2 Ġ) Ġ; Ġ}
private  Ġboolean  Ġmethod  _  1  Ġ(  Ġfloat  Ġvar  _  1  Ġ)  Ġ{  Ġreturn  Ġvar  _  1  Ġ>=  Ġ(  Ġthis  Ġ.  Ġvar  _  2  Ġ)  Ġ;  Ġ}
public Ġjava . lang . string Ġmethod _ 1 Ġ( Ġfinal Ġtype _ 1 Ġresponse Ġ, Ġfinal Ġtype _ 2 Ġvar _ 1 Ġ) Ġ{ Ġmethod _ 2 Ġ( Ġstring _ 1 Ġ, Ġresponse Ġ, Ġvar _ 1 Ġ) Ġ; Ġreturn Ġstring _ 2 Ġ; Ġ}
private Ġstatic Ġjava . lang . bo olean Ġmethod _ 1 Ġ( Ġjava . lang . string Ġstring Ġ) Ġ{ Ġreturn Ġ( Ġstring Ġ!= Ġnull Ġ) Ġ&& Ġ( Ġ( Ġstring Ġ. Ġlength Ġ( Ġ) Ġ) Ġ> Ġ0 Ġ) Ġ? Ġtrue Ġ: Ġfalse Ġ; Ġ}
public Ġtype _ 1 Ġ< Ġtype _ 2 Ġ> Ġmethod _ 1 Ġ( Ġtype _ 3 Ġvar _ 1 Ġ, Ġjava . lang . throw able Ġt Ġ) Ġ{ Ġreturn Ġvar _ 2 Ġ< Ġtype _ 2 Ġ> Ġmethod _ 2 Ġ( Ġtype _ 4 Ġ. Ġmethod _ 3 Ġ( Ġvar _ 3 Ġ. Ġmethod _ 4 Ġ( Ġ) Ġ) Ġ) Ġ; Ġ}
public Ġstatic Ġint Ġmethod _ 1 Ġ( Ġint Ġvar _ 1 Ġ) Ġ{ Ġreturn Ġ( Ġvar _ 1 Ġ& Ġ( Ġvar _ 2 Ġ) Ġ) Ġ> Ġ> Ġ( Ġvar _ 3 Ġ) Ġ; Ġ}
private  Ġboolean  Ġmethod  _  1  Ġ(  Ġboolean  Ġa  Ġ,  Ġboolean  Ġb  Ġ)  Ġ{  Ġreturn  Ġfalse  Ġ;  Ġ}
public Ġfinal Ġvoid Ġend Ġ( Ġ) Ġthrows Ġjava . io . io ex ception Ġ{ Ġsuper Ġ. Ġend Ġ( Ġ) Ġ; Ġmethod _ 1 Ġ( Ġ) Ġ; Ġvar _ 1 Ġ. Ġmethod _ 2 Ġ( Ġ) Ġ; Ġ}
private Ġboolean Ġmethod _ 1 Ġ( Ġint Ġvar _ 1 Ġ) Ġ{ Ġreturn Ġvar _ 1 Ġ<= Ġ( Ġvar _ 2 Ġ) Ġ; Ġ}
public Ġjava . util . map Ġ< Ġjava . lang . integer Ġ, Ġtype _ 1 Ġ> Ġmethod _ 1 Ġ( Ġ) Ġ{ Ġif Ġ( Ġ( Ġvar _ 1 Ġ) Ġ== Ġnull Ġ) Ġvar _ 1 Ġ= Ġnew Ġjava . util . hash map Ġ< Ġjava . lang . integer Ġ, Ġtype _ 1 Ġ> Ġ( Ġ) Ġ; Ġreturn Ġvar _ 1 Ġ; Ġ}
public Ġjava . lang . bo olean Ġmethod _ 1 Ġ( Ġtype _ 1 Ġvar _ 1 Ġ) Ġ{ Ġif Ġ( Ġvar _ 1 Ġ!= Ġnull Ġ) Ġ{ Ġvar _ 2 Ġ. Ġadd Ġ( Ġvar _ 1 Ġ) Ġ; Ġthis Ġ. Ġmethod _ 2 Ġ( Ġ) Ġ; Ġreturn Ġtrue Ġ; Ġ} Ġelse Ġ{ Ġreturn Ġfalse Ġ; Ġ} Ġ}
public Ġsynchronized Ġboolean Ġmethod _ 1 Ġ( Ġ) Ġ{ Ġreturn Ġ( Ġ( Ġvar _ 1 Ġ) Ġ>= Ġ0 Ġ) Ġ&& Ġ( Ġ( Ġvar _ 2 Ġ) Ġ>= Ġ0 Ġ) Ġ; Ġ}
public Ġvoid Ġmethod _ 1 Ġ( Ġ) Ġ{ Ġvar _ 1 Ġ= Ġ( Ġ( Ġandroid . widget . button Ġ) Ġ( Ġmethod _ 2 Ġ( Ġvar _ 2 Ġ) Ġ) Ġ) Ġ; Ġvar _ 3 Ġ= Ġ( Ġ( Ġandroid . widget . button Ġ) Ġ( Ġmethod _ 2 Ġ( Ġvar _ 4 Ġ) Ġ) Ġ) Ġ; Ġandroid . view . view Ġvar _ 5 Ġ= Ġmethod _ 2 Ġ( Ġvar _ 6 Ġ) Ġ; Ġ}
public  Ġtype  _  1  Ġmethod  _  1  Ġ(  Ġjava  .  lang  .  string  Ġvar  _  1  Ġ,  Ġjava  .  lang  .  object  Ġvar  _  2  Ġ)  Ġ{  Ġreturn  Ġmethod  _  1  Ġ(  Ġstring  _  1  Ġ,  Ġvar  _  1  Ġ,  Ġvar  _  2  Ġ)  Ġ;  Ġ}
private Ġvoid Ġmethod _ 1 Ġ( Ġint Ġvar _ 1 Ġ) Ġ{ Ġandroid . view . view Ġitem Ġ= Ġvar _ 2 Ġ. Ġget Ġ( Ġvar _ 1 Ġ) Ġ; Ġmethod _ 2 Ġ( Ġitem Ġ, Ġvar _ 3 Ġ, Ġfloat _ 1 Ġ) Ġ; Ġvar _ 4 Ġ= Ġvar _ 1 Ġ; Ġ}
public Ġsynchronized Ġint Ġmethod _ 1 Ġ( Ġ) Ġ{ Ġif Ġ( Ġ( Ġ( Ġvar _ 1 Ġ) Ġ!= Ġnull Ġ) Ġ&& Ġ( Ġvar _ 1 Ġ. Ġmethod _ 2 Ġ( Ġ) Ġ) Ġ) Ġreturn Ġvar _ 1 Ġ. Ġmethod _ 3 Ġ( Ġ) Ġ; Ġtype _ 1 Ġ. Ġmethod _ 4 Ġ( Ġvar _ 2 Ġ, Ġstring _ 1 Ġ) Ġ; Ġreturn Ġ0 Ġ; Ġ}
public Ġvoid Ġmethod _ 1 Ġ( Ġ) Ġ{ Ġandroid . content . intent Ġvar _ 1 Ġ= Ġnew Ġandroid . content . intent Ġ( Ġvar _ 2 Ġ) Ġ; Ġmethod _ 2 Ġ( Ġvar _ 1 Ġ, Ġ0 Ġ) Ġ; Ġandroid . content . intent Ġi Ġ= Ġnew Ġandroid . content . intent Ġ( Ġthis Ġ, Ġvar _ 3 Ġclass Ġ) Ġ; Ġmethod _ 3 Ġ( Ġi Ġ) Ġ; Ġ}
private Ġboolean Ġmethod _ 1 Ġ( Ġtype _ 1 Ġvar _ 1 Ġ) Ġ{ Ġreturn Ġ( Ġ( Ġvar _ 1 Ġ. Ġmethod _ 2 Ġ( Ġ) Ġ) Ġ!= Ġnull Ġ) Ġ&& Ġ( Ġ( Ġvar _ 1 Ġ. Ġmethod _ 2 Ġ( Ġ) Ġ) Ġ!= Ġstring _ 1 Ġ) Ġ; Ġ}
private  Ġvoid  Ġmethod  _  1  Ġ(  Ġ)  Ġ{  Ġvar  _  1  Ġ=  Ġvar  _  2  Ġ.  Ġget  Ġ(  Ġvar  _  3  Ġ)  Ġ;  Ġvar  _  3  Ġ=  Ġ(  Ġ(  Ġvar  _  3  Ġ)  Ġ+  Ġ1  Ġ)  Ġ&  Ġ(  Ġvar  _  2  Ġ.  Ġsize  Ġ(  Ġ)  Ġ)  Ġ;  Ġ(  Ġvar  _  4  Ġ)  Ġ++  Ġ;  Ġvar  _  5  Ġ=  Ġ1  Ġ;  Ġ}
public Ġint Ġmethod _ 1 Ġ( Ġ) Ġ{ Ġreturn Ġ( Ġvar _ 1 Ġ. Ġsize Ġ( Ġ) Ġ) Ġ+ Ġ( Ġvar _ 2 Ġ. Ġsize Ġ( Ġ) Ġ) Ġ; Ġ}
private Ġvoid Ġmethod _ 1 Ġ( Ġfloat Ġvar _ 1 Ġ) Ġ{ Ġvar _ 2 Ġ-= Ġvar _ 1 Ġ* Ġ( Ġtype _ 1 Ġ. Ġmethod _ 2 Ġ( Ġtype Ġ. Ġmethod _ 3 Ġ( Ġ) Ġ, Ġvar _ 3 Ġ. Ġsize Ġ( Ġ) Ġ) Ġ) Ġ; Ġ}
public Ġvoid Ġmethod _ 1 Ġ( Ġtype _ 1 Ġvar _ 1 Ġ, Ġjava . util . map Ġ< Ġtype _ 1 Ġ, Ġtype _ 2 Ġ> Ġvar _ 2 Ġ) Ġ{ Ġvar _ 3 Ġ. Ġput Ġ( Ġvar _ 1 Ġ, Ġvar _ 2 Ġ) Ġ; Ġfor Ġ( Ġtype _ 1 Ġvar _ 4 Ġ: Ġvar _ 2 Ġ. Ġmethod _ 2 Ġ( Ġ) Ġ) Ġ{ Ġvar _ 5 Ġ. Ġremove Ġ( Ġvar _ 4 Ġ) Ġ; Ġ} Ġ}
protected  Ġdouble  Ġget  value  Ġ(  Ġ)  Ġ{  Ġreturn  Ġvar  _  1  Ġ;  Ġ}
void Ġmethod _ 1 Ġ( Ġfinal Ġtype _ 1 Ġvar _ 1 Ġ) Ġ{ Ġthis Ġ. Ġvar _ 2 Ġ= Ġvar _ 2 Ġ; Ġ}
public Ġvoid Ġmethod _ 1 Ġ( Ġ) Ġ{ Ġtype _ 1 Ġvar _ 1 Ġ= Ġnew Ġtype _ 1 Ġ( Ġ0 Ġ, Ġ0 Ġ) Ġ; Ġfloat Ġsize Ġ= Ġint _ 1 Ġ; Ġvar _ 2 Ġ= Ġnew Ġtype _ 2 Ġ( Ġvar _ 1 Ġ, Ġsize Ġ) Ġ; Ġ}
public Ġvoid Ġmethod _ 1 Ġ( Ġ) Ġ{ Ġsuper Ġ. Ġmethod _ 1 Ġ( Ġ) Ġ; Ġmethod _ 2 Ġ( Ġ) Ġ; Ġvar _ 1 Ġ= Ġnew Ġtype _ 1 Ġ( Ġthis Ġ) Ġ; Ġvar _ 2 Ġ. Ġmethod _ 3 Ġ( Ġthis Ġ) Ġ; Ġtype _ 2 Ġ. Ġmethod _ 4 Ġ( Ġthis Ġ. Ġget class Ġ( Ġ) Ġ. Ġget name Ġ( Ġ) Ġ, Ġstring _ 1 Ġ) Ġ; Ġ}
public Ġtype _ 1 Ġmethod _ 1 Ġ( Ġtype _ 2 Ġposition Ġ) Ġ{ Ġvar _ 1 Ġ= Ġposition Ġ; Ġreturn Ġthis Ġ; Ġ}
public Ġtype _ 1 Ġmethod _ 1 Ġ( Ġtype _ 2 Ġvar _ 1 Ġ) Ġ{ Ġreturn Ġvar _ 2 Ġ. Ġmethod _ 1 Ġ( Ġvar _ 1 Ġ) Ġ; Ġ}
public  Ġvoid  Ġmethod  _  1  Ġ(  Ġtype  _  1  Ġvar  _  1  Ġ,  Ġint  Ġid  Ġ)  Ġ{  Ġdelete  Ġ=  Ġfalse  Ġ;  Ġvar  _  1  Ġ.  Ġmethod  _  2  Ġ(  Ġ)  Ġ;  Ġ}
private Ġvoid Ġmethod _ 1 Ġ( Ġjava . lang . string Ġvar _ 1 Ġ, Ġtype _ 1 Ġvar _ 2 Ġ) Ġ{ Ġvar _ 2 Ġ. Ġmethod _ 2 Ġ( Ġ) Ġ. Ġput Ġ( Ġvar _ 3 Ġ, Ġvar _ 1 Ġ) Ġ; Ġvar _ 4 Ġ. Ġput Ġ( Ġvar _ 1 Ġ, Ġvar _ 2 Ġ) Ġ; Ġ}
public Ġvoid Ġmethod _ 1 Ġ( Ġtype _ 1 Ġvar _ 1 Ġ) Ġ{ Ġsuper Ġ. Ġmethod _ 1 Ġ( Ġvar _ 1 Ġ) Ġ; Ġthis Ġ. Ġvar _ 2 Ġ= Ġ( Ġ( Ġtype _ 2 Ġ) Ġ( Ġget activity Ġ( Ġ) Ġ) Ġ) Ġ. Ġmethod _ 2 Ġ( Ġ) Ġ; Ġ}
public Ġvoid Ġmethod _ 1 Ġ( Ġ) Ġ{ Ġ( Ġ( Ġtype _ 1 Ġ) Ġ( Ġvar _ 1 Ġ) Ġ) Ġ. Ġmethod _ 2 Ġ( Ġ( Ġ( Ġtype _ 1 Ġ) Ġ( Ġvar _ 2 Ġ) Ġ) Ġ. Ġmethod _ 3 Ġ( Ġ) Ġ) Ġ; Ġ}
private Ġboolean Ġmethod _ 1 Ġ( Ġ) Ġ{ Ġreturn Ġthis Ġ. Ġvar _ 1 Ġ. Ġequals Ġ( Ġnull Ġ) Ġ; Ġ}
private  Ġvoid  Ġmethod  _  1  Ġ(  Ġ)  Ġ{  Ġif  Ġ(  Ġ(  Ġvar  _  1  Ġ)  Ġ!=  Ġnull  Ġ)  Ġ{  Ġvar  _  1  Ġ=  Ġnew  Ġtype  _  1  Ġ(  Ġ)  Ġ;  Ġ}  Ġelse  Ġ{  Ġvar  _  1  Ġ.  Ġmethod  _  2  Ġ(  Ġ)  Ġ;  Ġ}  Ġvar  _  2  Ġ=  Ġ!  Ġ(  Ġvar  _  1  Ġ.  Ġequals  Ġ(  Ġnull  Ġ)  Ġ)  Ġ;  Ġ}
public Ġtype _ 1 Ġmethod _ 1 Ġ( Ġ) Ġ{ Ġfinal Ġint Ġvar _ 1 Ġ= Ġvar _ 2 Ġ[ Ġvar _ 3 Ġ] Ġ; Ġif Ġ( Ġvar _ 1 Ġ> Ġ0 Ġ) Ġ{ Ġreturn Ġvar _ 4 Ġ. Ġmethod _ 2 Ġ( Ġvar _ 1 Ġ) Ġ; Ġ} Ġreturn Ġnull Ġ; Ġ}
type _ 1 Ġmethod _ 1 Ġ( Ġ) Ġ{ Ġtype _ 2 Ġvar _ 1 Ġ= Ġnew Ġtype _ 2 Ġ( Ġ) Ġ; Ġvar _ 1 Ġ. Ġmethod _ 2 Ġ( Ġnew Ġtype _ 3 Ġ( Ġ) Ġ) Ġ; Ġvar _ 1 Ġ. Ġmethod _ 2 Ġ( Ġnew Ġtype _ 4 Ġ( Ġ) Ġ) Ġ; Ġreturn Ġvar _ 1 Ġ; Ġ}
public Ġvoid Ġmethod _ 1 Ġ( Ġ) Ġ{ Ġtry Ġ{ Ġmethod _ 2 Ġ( Ġ) Ġ; Ġ} Ġcatch Ġ( Ġjava . io . io ex ception Ġvar _ 1 Ġ) Ġ{ Ġvar _ 1 Ġ. Ġmethod _ 3 Ġ( Ġ) Ġ; Ġtype _ 1 Ġ. Ġmethod _ 4 Ġ( Ġthis Ġ) Ġ; Ġ} Ġ}
public Ġtype _ 1 Ġmethod _ 1 Ġ( Ġ) Ġ{ Ġtype _ 1 Ġvar _ 1 Ġ= Ġnew Ġtype _ 1 Ġ( Ġ) Ġ; Ġvar _ 2 Ġ. Ġadd Ġ( Ġvar _ 1 Ġ) Ġ; Ġfor Ġ( Ġtype _ 2 Ġlistener Ġ: Ġvar _ 3 Ġ) Ġlistener Ġ. Ġmethod _ 2 Ġ( Ġ) Ġ; Ġmethod _ 3 Ġ( Ġ) Ġ; Ġreturn Ġvar _ 1 Ġ; Ġ}
public Ġvoid Ġmethod _ 1 Ġ( Ġjava . lang . object Ġvar _ 1 Ġ) Ġ{ Ġtry Ġ{ Ġvar _ 2 Ġ. Ġmethod _ 1 Ġ( Ġvar _ 1 Ġ) Ġ; Ġ} Ġcatch Ġ( Ġjava . lang . ex ception Ġvar _ 3 Ġ) Ġ{ Ġ} Ġ}
public  Ġvoid  Ġhandle  Ġ(  Ġlong  Ġvar  _  1  Ġ)  Ġ{  Ġif  Ġ(  Ġ!  Ġ(  Ġvar  _  2  Ġ)  Ġ)  Ġupdate  Ġ(  Ġ)  Ġ;  Ġ}
public Ġvoid Ġmethod _ 1 Ġ( Ġ) Ġ{ Ġtype _ 1 Ġ. Ġmethod _ 2 Ġ( Ġtype _ 2 Ġ. Ġmethod _ 3 Ġ( Ġvar _ 1 Ġ) Ġ. Ġmethod _ 4 Ġ( Ġ) Ġ, Ġvar _ 2 Ġ) Ġ; Ġvar _ 3 Ġ. Ġmethod _ 5 Ġ( Ġ) Ġ; Ġmethod _ 6 Ġ( Ġ) Ġ; Ġvar _ 4 Ġ. Ġmethod _ 7 Ġ( Ġ) Ġ; Ġmethod _ 8 Ġ( Ġ) Ġ; Ġ}
public Ġvoid Ġmethod _ 1 Ġ( Ġjava . lang . string Ġvar _ 1 Ġ) Ġ{ Ġthis Ġ. Ġvar _ 1 Ġ= Ġvar _ 1 Ġ+ Ġstring _ 1 Ġ; Ġ}
public Ġstatic Ġvoid Ġmethod _ 1 Ġ( Ġ) Ġthrows Ġjava . lang . ex ception Ġ{ Ġvar _ 1 Ġ. Ġmethod _ 2 Ġ( Ġvar _ 2 Ġ. Ġmethod _ 3 Ġ( Ġ) Ġ) Ġ; Ġ}
public Ġstatic Ġint Ġmethod _ 1 Ġ( Ġbyte Ġ[ Ġ] Ġdata Ġ, Ġint Ġvar _ 1 Ġ, Ġint Ġlength Ġ) Ġthrows Ġjava . io . io ex ception Ġ{ Ġreturn Ġtype _ 1 Ġ. Ġmethod _ 1 Ġ( Ġdata Ġ, Ġvar _ 1 Ġ, Ġlength Ġ) Ġ; Ġ}
public  Ġtype  _  1  Ġmethod  _  1  Ġ(  Ġ)  Ġ{  Ġtype  _  1  Ġ.  Ġfail  Ġ(  Ġ)  Ġ;  Ġreturn  Ġthis  Ġ;  Ġ}
public Ġvoid Ġmethod _ 1 Ġ( Ġint Ġposition Ġ) Ġ{ Ġif Ġ( Ġvar _ 1 Ġ. Ġmethod _ 2 Ġ( Ġ) Ġ) Ġ{ Ġvar _ 1 Ġ. Ġmethod _ 3 Ġ( Ġposition Ġ) Ġ; Ġ} Ġ}
public Ġboolean Ġmethod _ 1 Ġ( Ġ) Ġ{ Ġboolean Ġvar _ 1 Ġ= Ġfalse Ġ; Ġif Ġ( Ġ( Ġmethod _ 2 Ġ( Ġ) Ġ) Ġ> Ġint _ 1 Ġ) Ġ{ Ġvar _ 1 Ġ= Ġtrue Ġ; Ġ} Ġreturn Ġvar _ 1 Ġ; Ġ}
public Ġvoid Ġmethod _ 1 Ġ( Ġtype _ 1 Ġvar _ 1 Ġ) Ġthrows Ġtype _ 2 Ġ{ Ġif Ġ( Ġ( Ġvar _ 1 Ġ!= Ġ( Ġvar _ 2 Ġ) Ġ) Ġ|| Ġ( Ġvar _ 1 Ġ!= Ġ( Ġvar _ 3 Ġ) Ġ) Ġ) Ġthrow Ġnew Ġtype _ 2 Ġ( Ġstring _ 1 Ġ) Ġ; Ġthis Ġ. Ġtype Ġ= Ġvar _ 1 Ġ; Ġ}
public Ġjava . lang . string Ġmethod _ 1 Ġ( Ġ) Ġ{ Ġreturn Ġmethod _ 2 Ġ( Ġ( Ġ( Ġvar _ 1 Ġ. Ġmethod _ 3 Ġ( Ġint _ 1 Ġ) Ġ) Ġ+ Ġint _ 2 Ġ) Ġ) Ġ; Ġ}
public Ġtype _ 1 Ġmethod _ 1 Ġ( Ġ) Ġ{ Ġreturn Ġnew Ġtype _ 1 Ġ( Ġthis Ġ. Ġposition Ġ. Ġmethod _ 2 Ġ( Ġ) Ġ) Ġ; Ġ}
public Ġvoid Ġmethod _ 1 Ġ( Ġ) Ġ{ Ġif Ġ( Ġvar _ 1 Ġ) Ġvar _ 2 Ġ. Ġmethod _ 2 Ġ( Ġvar _ 3 Ġ) Ġ; Ġelse Ġvar _ 2 Ġ. Ġmethod _ 2 Ġ( Ġvar _ 4 Ġ) Ġ; Ġ}
public  Ġboolean  Ġmethod  _  1  Ġ(  Ġ)  Ġ{  Ġthrow  Ġnew  Ġtype  _  1  Ġ(  Ġtype  _  2  Ġ.  Ġmethod  _  2  Ġ(  Ġ)  Ġ)  Ġ;  Ġ}
public Ġjava . lang . string Ġmethod _ 1 Ġ( Ġtype _ 1 Ġvar _ 1 Ġ) Ġ{ Ġjava . lang . string Ġoutput Ġ= Ġstring _ 1 Ġ; Ġoutput Ġ+= Ġvar _ 1 Ġ. Ġmethod _ 2 Ġ( Ġ) Ġ; Ġoutput Ġ+= Ġstring _ 2 Ġ; Ġoutput Ġ+= Ġvar _ 1 Ġ. Ġmethod _ 3 Ġ( Ġ) Ġ; Ġjava . lang . system . out . println Ġ( Ġstring _ 3 Ġ) Ġ; Ġoutput Ġ+= Ġ"\ n " Ġ; Ġreturn Ġoutput Ġ; Ġ}
public Ġabstract Ġtype _ 1 Ġmethod _ 1 Ġ( Ġfinal Ġjava . lang . string Ġsource Ġ) Ġthrows Ġjava . io . io ex ception Ġ;
public Ġjava . util . set Ġ< Ġtype _ 1 Ġ> Ġget Ġ( Ġjava . lang . string Ġvar _ 1 Ġ) Ġ{ Ġ}
public Ġvoid Ġmethod _ 1 Ġ( Ġint Ġx Ġ, Ġint Ġy Ġ, Ġjava . lang . string Ġvar _ 1 Ġ) Ġ{ Ġif Ġ( Ġvar _ 2 Ġ[ Ġy Ġ] Ġ[ Ġx Ġ] Ġ. Ġequals Ġ( Ġnull Ġ) Ġ) Ġ{ Ġvar _ 2 Ġ[ Ġy Ġ] Ġ[ Ġx Ġ] Ġ= Ġvar _ 1 Ġ; Ġvar _ 3 Ġ= Ġ! Ġ( Ġvar _ 3 Ġ) Ġ; Ġ} Ġ}
public Ġint Ġmethod _ 1 Ġ( Ġ) Ġ{ Ġreturn Ġ( Ġvar _ 1 Ġ) Ġ== Ġ0 Ġ? Ġ0 Ġ: Ġjava . lang . math . round Ġ( Ġtype _ 1 Ġ. Ġmethod _ 2 Ġ( Ġ( Ġ( Ġ( Ġmethod _ 3 Ġ( Ġ) Ġ) Ġ* Ġint _ 1 Ġ) Ġ/ Ġ( Ġvar _ 1 Ġ) Ġ) Ġ, Ġint _ 1 Ġ) Ġ) Ġ; Ġ}
protected  Ġvoid  Ġmethod  _  1  Ġ(  Ġjava  .  lang  .  string  Ġkey  Ġ,  Ġint  Ġvalue  Ġ)  Ġ{  Ġmethod  _  2  Ġ(  Ġ)  Ġ.  Ġmethod  _  3  Ġ(  Ġkey  Ġ,  Ġvalue  Ġ)  Ġ;  Ġ}
public Ġfloat Ġmethod _ 1 Ġ( Ġlong Ġvar _ 1 Ġ, Ġlong Ġvar _ 2 Ġ) Ġ{ Ġreturn Ġ( Ġ( Ġ( Ġfloat Ġ) Ġ( Ġvar _ 1 Ġ) Ġ) Ġ/ Ġ( Ġ0 . 0 f Ġ+ Ġvar _ 2 Ġ) Ġ) Ġ* Ġint _ 1 Ġ; Ġ}
public Ġvoid Ġmethod _ 1 Ġ( Ġ) Ġ{ Ġvar _ 1 Ġ. Ġmethod _ 2 Ġ( Ġ) Ġ; Ġtype _ 1 Ġvar _ 2 Ġ= Ġnew Ġtype _ 1 Ġ( Ġthis Ġ) Ġ; Ġvar _ 3 Ġ= Ġvar _ 2 Ġ. Ġmethod _ 3 Ġ( Ġ) Ġ; Ġvar _ 4 Ġ= Ġfalse Ġ; Ġmethod _ 4 Ġ( Ġ) Ġ; Ġ}
public Ġvoid Ġmethod _ 1 Ġ( Ġandroid . view . view Ġvar _ 1 Ġ) Ġ{ Ġswitch Ġ( Ġvar _ 1 Ġ. Ġget id Ġ( Ġ) Ġ) Ġ{ Ġcase Ġvar _ 2 Ġ: Ġandroid . content . intent Ġintent Ġ= Ġnew Ġandroid . content . intent Ġ( Ġthis Ġ, Ġvar _ 3 Ġclass Ġ) Ġ; Ġmethod _ 2 Ġ( Ġintent Ġ) Ġ; Ġbreak Ġ; Ġcase Ġvar _ 4 Ġ: Ġbreak Ġ; Ġ} Ġ}
protected Ġboolean Ġmethod _ 1 Ġ( Ġjava . lang . string Ġvar _ 1 Ġ) Ġ{ Ġtry Ġ{ Ġjava . lang . integer . parse int Ġ( Ġvar _ 1 Ġ) Ġ; Ġ} Ġcatch Ġ( Ġtype _ 1 Ġvar _ 2 Ġ) Ġ{ Ġreturn Ġfalse Ġ; Ġ} Ġcatch Ġ( Ġjava . lang . null point ere x ception Ġvar _ 2 Ġ) Ġ{ Ġreturn Ġfalse Ġ; Ġ} Ġreturn Ġtrue Ġ; Ġ}
public Ġjava . lang . char sequence Ġmethod _ 1 Ġ( Ġint Ġposition Ġ) Ġ{ Ġif Ġ( Ġposition Ġ< Ġ( Ġvar _ 1 Ġ. Ġsize Ġ( Ġ) Ġ) Ġ) Ġ{ Ġreturn Ġvar _ 1 Ġ. Ġget Ġ( Ġposition Ġ) Ġ. Ġget name Ġ( Ġ) Ġ; Ġ} Ġelse Ġreturn Ġstring _ 1 Ġ; Ġ}
public  Ġjava  .  lang  .  long  Ġmethod  _  1  Ġ(  Ġ)  Ġ{  Ġreturn  Ġvar  _  1  Ġ.  Ġmethod  _  1  Ġ(  Ġmethod  _  2  Ġ(  Ġ)  Ġ)  Ġ.  Ġmethod  _  3  Ġ(  Ġ)  Ġ;  Ġ}
public Ġvoid Ġmethod _ 1 Ġ( Ġjava . lang . string Ġvar _ 1 Ġ) Ġ{ Ġvar _ 2 Ġ. Ġremove Ġ( Ġvar _ 1 Ġ) Ġ; Ġvar _ 3 Ġ. Ġmethod _ 2 Ġ( Ġ) Ġ; Ġ}
public Ġvoid Ġmethod _ 1 Ġ( Ġ) Ġthrows Ġtype _ 1 Ġ{ Ġjava . lang . thread Ġ. Ġmethod _ 2 Ġ( Ġvar _ 1 Ġ) Ġ; Ġmethod _ 3 Ġ( Ġvar _ 2 Ġ) Ġ. Ġmethod _ 4 Ġ( Ġstring _ 1 Ġ) Ġ; Ġmethod _ 3 Ġ( Ġvar _ 2 Ġ) Ġ. Ġmethod _ 4 Ġ( Ġvar _ 3 Ġ) Ġ; Ġmethod _ 5 Ġ( Ġvar _ 4 Ġ) Ġ; Ġ}
protected Ġtype _ 1 Ġmethod _ 1 Ġ( Ġjava . lang . integer Ġ... Ġparams Ġ) Ġ{ Ġtry Ġ{ Ġreturn Ġtype _ 2 Ġ. Ġmethod _ 2 Ġ( Ġ) Ġ. Ġmethod _ 3 Ġ( Ġ) Ġ. Ġmethod _ 4 Ġ( Ġparams Ġ[ Ġ0 Ġ] Ġ) Ġ; Ġ} Ġcatch Ġ( Ġjava . lang . ex ception Ġvar _ 1 Ġ) Ġ{ Ġreturn Ġnull Ġ; Ġ} Ġ}
public Ġvoid Ġmethod _ 1 Ġ( Ġ) Ġ{ Ġtype _ 1 Ġresult Ġ= Ġtype _ 2 Ġ. Ġmethod _ 2 Ġ( Ġ) Ġ. Ġmethod _ 3 Ġ( Ġstring _ 1 Ġ) Ġ. Ġid Ġ( Ġstring _ 2 Ġ) Ġ. Ġbuild Ġ( Ġ) Ġ. Ġmethod _ 1 Ġ( Ġ) Ġ; Ġtype _ 3 Ġ. Ġass er te qu als Ġ( Ġvar _ 1 Ġ, Ġresult Ġ. Ġmethod _ 4 Ġ( Ġ) Ġ) Ġ; Ġ}
public  Ġtype  _  1  Ġmethod  _  1  Ġ(  Ġtype  _  2  Ġvar  _  1  Ġ,  Ġtype  _  3  Ġvar  _  2  Ġ)  Ġ{  Ġjava  .  lang  .  system  .  out  .  println  Ġ(  Ġ(  Ġstring  _  1  Ġ+  Ġvar  _  2  Ġ)  Ġ)  Ġ;  Ġreturn  Ġthis  Ġ.  Ġmethod  _  2  Ġ(  Ġvar  _  1  Ġ,  Ġthis  Ġ.  Ġmethod  _  3  Ġ(  Ġvar  _  2  Ġ)  Ġ)  Ġ;  Ġ}
public Ġvoid Ġmethod _ 1 Ġ( Ġtype _ 1 Ġ[ Ġ] Ġarray Ġ) Ġ{ Ġfor Ġ( Ġint Ġi Ġ= Ġ0 Ġ; Ġi Ġ< Ġ( Ġarray Ġ. Ġlength Ġ) Ġ; Ġi Ġ++ Ġ) Ġ{ Ġarray Ġ[ Ġi Ġ] Ġ= Ġnew Ġtype _ 1 Ġ( Ġmethod _ 2 Ġ( Ġ) Ġ, Ġmethod _ 3 Ġ( Ġ) Ġ) Ġ; Ġ} Ġ}
public Ġvoid Ġmethod _ 1 Ġ( Ġtype _ 1 Ġvar _ 1 Ġ) Ġ{ Ġvar _ 2 Ġ. Ġstart Ġ( Ġ) Ġ; Ġremove Ġ( Ġvar _ 1 Ġ) Ġ; Ġ}
public Ġvoid Ġmethod _ 1 Ġ( Ġtype _ 1 Ġvar _ 1 Ġ) Ġ{ Ġif Ġ( Ġnull Ġ== Ġ( Ġvar _ 2 Ġ) Ġ) Ġ{ Ġvar _ 2 Ġ= Ġnew Ġtype _ 2 Ġ( Ġ) Ġ; Ġmethod _ 2 Ġ( Ġvar _ 2 Ġ) Ġ; Ġ} Ġvar _ 2 Ġ. Ġmethod _ 3 Ġ( Ġvar _ 1 Ġ) Ġ; Ġ}
private Ġtype _ 1 Ġmethod _ 1 Ġ( Ġtype _ 1 Ġquery Ġ) Ġ{ Ġif Ġ( Ġquery Ġ. Ġmethod _ 2 Ġ( Ġ) Ġ. Ġequals Ġ( Ġfield Ġ. Ġmethod _ 3 Ġ( Ġ) Ġ) Ġ) Ġ{ Ġreturn Ġquery Ġ; Ġ} Ġreturn Ġnew Ġtype _ 2 Ġ( Ġquery Ġ, Ġfield Ġ. Ġmethod _ 3 Ġ( Ġ) Ġ) Ġ; Ġ}
private Ġvoid Ġmethod _ 1 Ġ( Ġfinal Ġtype _ 1 Ġvar _ 1 Ġ) Ġthrows Ġjava . io . io ex ception Ġ, Ġjava . lang . class not found ex ception Ġ{ Ġvar _ 1 Ġ. Ġmethod _ 2 Ġ( Ġ) Ġ; Ġif Ġ( Ġ( Ġvar _ 2 Ġ) Ġ== Ġnull Ġ) Ġ{ Ġvar _ 2 Ġ= Ġnew Ġjava . lang . object Ġ( Ġ) Ġ; Ġ} Ġ}
public Ġvoid Ġevent Ġ( Ġ) Ġ{ Ġtry Ġ{ Ġmethod _ 1 Ġ( Ġfalse Ġ) Ġ; Ġ} Ġcatch Ġ( Ġjava . io . io ex ception Ġvar _ 1 Ġ) Ġ{ Ġtype _ 1 Ġ. Ġmethod _ 2 Ġ( Ġstring _ 1 Ġ, Ġvar _ 1 Ġ) Ġ; Ġ} Ġ}
public  Ġvoid  Ġmethod  _  1  Ġ(  Ġ)  Ġ{  Ġmethod  _  2  Ġ(  Ġ)  Ġ;  Ġtype  _  1  Ġ.  Ġmethod  _  3  Ġ(  Ġstring  _  1  Ġ,  Ġjava  .  lang  .  integer  .  t  ost  ring  Ġ(  Ġvar  _  1  Ġ.  Ġmethod  _  4  Ġ(  Ġ)  Ġ)  Ġ)  Ġ;  Ġ}
public Ġstatic Ġvoid Ġmain Ġ( Ġjava . lang . string Ġ[ Ġ] Ġargs Ġ) Ġ{ Ġnew Ġtype _ 1 Ġ( Ġ) Ġ; Ġtype _ 1 Ġ. Ġmethod _ 1 Ġ( Ġ) Ġ; Ġ}
public Ġvoid Ġmethod _ 1 Ġ( Ġ) Ġ{ Ġjava . lang . system . out . println Ġ( Ġstring _ 1 Ġ) Ġ; Ġthis Ġ. Ġvar _ 1 Ġ. Ġmethod _ 2 Ġ( Ġfalse Ġ) Ġ; Ġthis Ġ. Ġmethod _ 3 Ġ( Ġthis Ġ. Ġvar _ 2 Ġ) Ġ; Ġ}
public Ġvoid Ġinit Ġ( Ġ) Ġ{ Ġvar _ 1 Ġ= Ġtype _ 1 Ġ. Ġmethod _ 1 Ġ( Ġ) Ġ. Ġmethod _ 2 Ġ( Ġ) Ġ. Ġmethod _ 3 Ġ( Ġ) Ġ; Ġvar _ 2 Ġ. Ġmethod _ 4 Ġ( Ġ( Ġstring _ 1 Ġ+ Ġ( Ġvar _ 1 Ġ) Ġ) Ġ) Ġ; Ġ}
public Ġfinal Ġvoid Ġmethod _ 1 Ġ( Ġ) Ġ{ Ġtype _ 1 Ġ. Ġassert true Ġ( Ġvar _ 1 Ġ) Ġ; Ġlong Ġvar _ 2 Ġ= Ġtype _ 2 Ġ. Ġmethod _ 2 Ġ( Ġ) Ġ; Ġvar _ 3 Ġ= Ġvar _ 2 Ġ- Ġ( Ġvar _ 4 Ġ) Ġ; Ġvar _ 5 Ġ. Ġmethod _ 3 Ġ( Ġvar _ 2 Ġ) Ġ; Ġtype _ 3 Ġ. Ġmethod _ 4 Ġ( Ġvar _ 1 Ġ) Ġ; Ġ}
public  Ġvoid  Ġmethod  _  1  Ġ(  Ġjava  .  lang  .  string  Ġvar  _  1  Ġ)  Ġ{  Ġvar  _  2  Ġ.  Ġmethod  _  2  Ġ(  Ġstring  _  1  Ġ,  Ġvar  _  1  Ġ.  Ġto  string  Ġ(  Ġ)  Ġ)  Ġ;  Ġ}
public Ġvoid Ġmethod _ 1 Ġ( Ġint Ġvar _ 1 Ġ) Ġ{ Ġjava . lang . system . out . print Ġ( Ġ( Ġ( Ġstring _ 1 Ġ+ Ġvar _ 1 Ġ) Ġ+ Ġ"\ n " Ġ) Ġ) Ġ; Ġvar _ 2 Ġ[ Ġvar _ 1 Ġ] Ġ= Ġ0 Ġ; Ġupdate Ġ( Ġ) Ġ; Ġ}
public Ġtype _ 1 Ġmethod _ 1 Ġ( Ġint Ġid Ġ) Ġ{ Ġreturn Ġvar _ 1 Ġ. Ġget Ġ( Ġid Ġ) Ġ; Ġ}
public Ġvoid Ġmethod _ 1 Ġ( Ġtype _ 1 Ġi Ġ) Ġ{ Ġvar _ 1 Ġ. Ġadd Ġ( Ġi Ġ) Ġ; Ġmethod _ 2 Ġ( Ġmethod _ 3 Ġ( Ġ) Ġ) Ġ; Ġ}
public  Ġvoid  Ġmethod  _  1  Ġ(  Ġandroid  .  view  .  view  Ġvar  _  1  Ġ)  Ġ{  Ġmethod  _  2  Ġ(  Ġint  _  1  Ġ)  Ġ;  Ġvar  _  2  Ġ.  Ġmethod  _  3  Ġ(  Ġ)  Ġ;  Ġ}
protected Ġvoid Ġmethod _ 1 Ġ( Ġ) Ġthrows Ġjava . io . io ex ception Ġ{ Ġmethod _ 2 Ġ( Ġout Ġ, Ġ1 Ġ) Ġ; Ġ}
public Ġvoid Ġinit Ġ( Ġtype _ 1 Ġvar _ 1 Ġ) Ġ{ Ġmethod _ 1 Ġ( Ġ) Ġ; Ġ}
public Ġtype _ 1 Ġ< Ġjava . lang . void Ġ> Ġmethod _ 1 Ġ( Ġtype _ 2 Ġvar _ 1 Ġ) Ġ{ Ġif Ġ( Ġvar _ 2 Ġ. Ġmethod _ 2 Ġ( Ġvar _ 1 Ġ) Ġ) Ġ{ Ġvar _ 2 Ġ. Ġmethod _ 1 Ġ( Ġvar _ 1 Ġ) Ġ; Ġreturn Ġnew Ġtype _ 1 Ġ( Ġvar _ 3 Ġ) Ġ; Ġ} Ġreturn Ġnew Ġtype _ 1 Ġ( Ġvar _ 4 Ġ) Ġ; Ġ}
public Ġdouble Ġvalue Ġ( Ġtype _ 1 Ġvar _ 1 Ġ, Ġtype _ 2 Ġvar _ 2 Ġ) Ġ{ Ġreturn Ġ( Ġ( Ġint Ġ) Ġ( Ġvar _ 1 Ġ. Ġmethod _ 1 Ġ( Ġ) Ġ? Ġ1 Ġ: Ġ0 Ġ) Ġ) Ġ; Ġ}
void  Ġmethod  _  1  Ġ(  Ġ)  Ġthrows  Ġtype  _  1  Ġ{  Ġif  Ġ(  Ġ!  Ġ(  Ġvar  _  1  Ġ.  Ġis  empty  Ġ(  Ġ)  Ġ)  Ġ)  Ġ{  Ġjava  .  lang  .  system  .  out  .  println  Ġ(  Ġstring  _  1  Ġ)  Ġ;  Ġvar  _  2  Ġ.  Ġmethod  _  2  Ġ(  Ġvar  _  3  Ġ,  Ġvar  _  4  Ġ)  Ġ;  Ġ}  Ġ}
public Ġvoid Ġmethod _ 1 Ġ( Ġ) Ġthrows Ġjava . lang . ex ception Ġ{ Ġthis Ġ. Ġvar _ 1 Ġ. Ġmethod _ 2 Ġ( Ġstring _ 1 Ġ) Ġ; Ġjava . lang . string Ġvar _ 2 Ġ= Ġstring _ 2 Ġ; Ġjava . lang . string Ġvar _ 3 Ġ= Ġstring _ 3 Ġ; Ġvar _ 4 Ġ. Ġmethod _ 3 Ġ( Ġvar _ 5 Ġclass Ġ) Ġ; Ġvar _ 1 Ġ. Ġmethod _ 4 Ġ( Ġvar _ 2 Ġ, Ġvar _ 3 Ġ, Ġtrue Ġ) Ġ; Ġ}
public Ġvoid Ġmethod _ 1 Ġ( Ġtype _ 1 Ġvar _ 1 Ġ) Ġ{ Ġ( Ġ( Ġtype _ 1 Ġ) Ġ( Ġget context Ġ( Ġ) Ġ) Ġ) Ġ. Ġmethod _ 2 Ġ( Ġ) Ġ. Ġmethod _ 3 Ġ( Ġthis Ġ) Ġ; Ġ}
public Ġvoid Ġmethod _ 1 Ġ( Ġtype _ 1 Ġ< Ġ? Ġ> Ġvar _ 1 Ġ, Ġandroid . view . view Ġview Ġ, Ġint Ġposition Ġ, Ġlong Ġid Ġ) Ġ{ Ġtype _ 2 Ġ. Ġmethod _ 2 Ġ( Ġnew Ġtype _ 3 Ġ( Ġ) Ġ, Ġvar _ 2 Ġ, Ġnull Ġ, Ġvar _ 3 Ġ) Ġ; Ġ}
public  Ġstatic  Ġtype  _  1  Ġmethod  _  1  Ġ(  Ġjava  .  lang  .  string  Ġname  Ġ)  Ġ{  Ġtype  _  1  Ġvar  _  1  Ġ=  Ġnull  Ġ;  Ġfor  Ġ(  Ġtype  _  1  Ġtype  Ġ:  Ġtype  _  1  Ġ.  Ġvalues  Ġ(  Ġ)  Ġ)  Ġ{  Ġif  Ġ(  Ġtype  Ġ.  Ġname  Ġ(  Ġ)  Ġ.  Ġequals  Ġ(  Ġname  Ġ)  Ġ)  Ġ{  Ġvar  _  1  Ġ=  Ġtype  Ġ;  Ġ}  Ġ}  Ġreturn  Ġvar  _  1  Ġ;  Ġ}
public Ġboolean Ġis empty Ġ( Ġ) Ġ{ Ġreturn Ġ( Ġthis Ġ. Ġsize Ġ) Ġ>= Ġ0 Ġ; Ġ}
public Ġtype _ 1 Ġmethod _ 1 Ġ( Ġfinal Ġtype _ 1 Ġvar _ 1 Ġ) Ġ{ Ġfinal Ġtype _ 2 Ġ< Ġtype _ 1 Ġ> Ġvar _ 2 Ġ= Ġvar _ 3 Ġ. Ġmethod _ 2 Ġ( Ġvar _ 1 Ġ) Ġ; Ġreturn Ġvar _ 4 Ġ. Ġmethod _ 3 Ġ( Ġvar _ 2 Ġ) Ġ; Ġ}
public Ġvoid Ġmethod _ 1 Ġ( Ġandroid . view . view Ġvar _ 1 Ġ) Ġ{ Ġvar _ 2 Ġ= Ġvar _ 3 Ġ. Ġmethod _ 2 Ġ( Ġvar _ 4 Ġ) Ġ; Ġvar _ 5 Ġ= Ġtype _ 1 Ġ. Ġmethod _ 3 Ġ( Ġvar _ 2 Ġ) Ġ; Ġmethod _ 4 Ġ( Ġvar _ 5 Ġ) Ġ; Ġmethod _ 5 Ġ( Ġstring _ 1 Ġ) Ġ; Ġ}
public Ġboolean Ġcontains Ġ( Ġtype _ 1 Ġobj Ġ) Ġ{ Ġif Ġ( Ġ! Ġ( Ġvar _ 1 Ġ. Ġcontains Ġ( Ġobj Ġ) Ġ) Ġ) Ġreturn Ġfalse Ġ; Ġreturn Ġvar _ 2 Ġ. Ġget Ġ( Ġvar _ 1 Ġ. Ġget int Ġ( Ġobj Ġ) Ġ) Ġ; Ġ}
public  Ġtype  _  1  Ġmethod  _  1  Ġ(  Ġtype  _  2  Ġvar  _  1  Ġ)  Ġ{  Ġtype  _  1  Ġvar  _  2  Ġ=  Ġsuper  Ġ.  Ġmethod  _  1  Ġ(  Ġvar  _  1  Ġ)  Ġ;  Ġvar  _  2  Ġ.  Ġmethod  _  2  Ġ(  Ġ)  Ġ.  Ġmethod  _  3  Ġ(  Ġvar  _  3  Ġ)  Ġ;  Ġtype  _  3  Ġ.  Ġmethod  _  4  Ġ(  Ġstring  _  1  Ġ,  Ġstring  _  2  Ġ)  Ġ;  Ġreturn  Ġvar  _  2  Ġ;  Ġ}
void Ġmethod _ 1 Ġ( Ġtype _ 1 Ġvar _ 1 Ġ, Ġtype _ 2 Ġvar _ 2 Ġ) Ġ{ Ġvar _ 3 Ġ= Ġfalse Ġ; Ġvar _ 1 Ġ. Ġmethod _ 2 Ġ( Ġvar _ 2 Ġ) Ġ; Ġ}
public Ġvoid Ġmethod _ 1 Ġ( Ġjava . lang . string Ġvar _ 1 Ġ, Ġjava . lang . string Ġvar _ 2 Ġ) Ġ{ Ġjava . lang . string Ġvar _ 3 Ġ= Ġtype _ 1 Ġ. Ġmethod _ 2 Ġ( Ġvar _ 1 Ġ, Ġvar _ 2 Ġ) Ġ; Ġtype _ 2 Ġ. Ġset Ġ( Ġvar _ 3 Ġ, Ġvar _ 2 Ġ) Ġ; Ġtype _ 2 Ġ. Ġmethod _ 3 Ġ( Ġvar _ 3 Ġ, Ġtype _ 3 Ġ. Ġmethod _ 4 Ġ( Ġ) Ġ) Ġ; Ġ}
private Ġstatic Ġvoid Ġmethod _ 1 Ġ( Ġtype _ 1 Ġvar _ 1 Ġ, Ġtype _ 2 Ġvar _ 2 Ġ, Ġtype _ 3 Ġvar _ 3 Ġ, Ġjava . lang . bo olean Ġvar _ 4 Ġ) Ġ{ Ġtype _ 4 Ġ. Ġmethod _ 2 Ġ( Ġvar _ 1 Ġ, Ġvar _ 2 Ġ, Ġvar _ 3 Ġ, Ġvar _ 4 Ġ) Ġ; Ġ}
public Ġvoid Ġmethod _ 1 Ġ( Ġjava . lang . string Ġfilename Ġ, Ġjava . lang . string Ġvar _ 1 Ġ, Ġjava . lang . string Ġvar _ 2 Ġ) Ġ{ Ġjava . lang . string Ġresult Ġ= Ġvar _ 3 Ġ. Ġmethod _ 2 Ġ( Ġfilename Ġ, Ġvar _ 1 Ġ) Ġ; Ġjava . lang . system . out . println Ġ( Ġresult Ġ) Ġ; Ġtype _ 1 Ġ. Ġass er te qu als Ġ( Ġvar _ 2 Ġ, Ġresult Ġ) Ġ; Ġ}
public  Ġvoid  Ġmethod  _  1  Ġ(  Ġ)  Ġ{  Ġmethod  _  2  Ġ(  Ġvar  _  1  Ġ)  Ġ.  Ġmethod  _  3  Ġ(  Ġfalse  Ġ)  Ġ;  Ġmethod  _  2  Ġ(  Ġvar  _  1  Ġ)  Ġ.  Ġmethod  _  4  Ġ(  Ġ)  Ġ;  Ġmethod  _  5  Ġ(  Ġvar  _  1  Ġ)  Ġ.  Ġmethod  _  6  Ġ(  Ġ)  Ġ;  Ġvar  _  2  Ġ=  Ġfalse  Ġ;  Ġ}
public Ġvoid Ġmethod _ 1 Ġ( Ġtype _ 1 Ġvar _ 1 Ġ) Ġ{ Ġif Ġ( Ġ( Ġvar _ 2 Ġ) Ġinstance of Ġtype _ 2 Ġ) Ġ{ Ġ( Ġ( Ġtype _ 2 Ġ) Ġ( Ġvar _ 2 Ġ) Ġ) Ġ. Ġmethod _ 2 Ġ( Ġvar _ 3 Ġ. Ġmethod _ 3 Ġ( Ġ) Ġ. Ġto string Ġ( Ġ) Ġ, Ġ1 Ġ) Ġ; Ġmethod _ 4 Ġ( Ġvar _ 4 Ġ) Ġ; Ġ} Ġ}
public Ġboolean Ġmethod _ 1 Ġ( Ġint Ġvar _ 1 Ġ, Ġint Ġvar _ 2 Ġ) Ġ{ Ġif Ġ( Ġmethod _ 2 Ġ( Ġvar _ 3 Ġ. Ġget Ġ( Ġ( Ġ( Ġvar _ 1 Ġ* Ġ( Ġvar _ 4 Ġ) Ġ) Ġ+ Ġvar _ 2 Ġ) Ġ) Ġ) Ġ) Ġ{ Ġreturn Ġtrue Ġ; Ġ} Ġelse Ġ{ Ġreturn Ġfalse Ġ; Ġ} Ġ}
public Ġjava . lang . object Ġmethod _ 1 Ġ( Ġ) Ġ{ Ġif Ġ( Ġ( Ġvar _ 1 Ġ) Ġ== Ġnull Ġ) Ġreturn Ġvar _ 1 Ġ; Ġelse Ġreturn Ġstring _ 1 Ġ; Ġ}
public  Ġjava  .  lang  .  string  Ġmethod  _  1  Ġ(  Ġjava  .  lang  .  string  Ġvar  _  1  Ġ)  Ġ{  Ġreturn  Ġtype  _  1  Ġ.  Ġreplace  Ġ(  Ġstring  _  1  Ġ,  Ġvar  _  2  Ġ)  Ġ;  Ġ}
private Ġboolean Ġmethod _ 1 Ġ( Ġ) Ġ{ Ġif Ġ( Ġmethod _ 2 Ġ( Ġvar _ 1 Ġ) Ġ) Ġreturn Ġtrue Ġ; Ġtype _ 1 Ġvar _ 2 Ġ; Ġwhile Ġ( Ġtrue Ġ) Ġ{ Ġvar _ 2 Ġ= Ġvar _ 3 Ġ; Ġif Ġ( Ġmethod _ 3 Ġ( Ġ) Ġ) Ġ{ Ġvar _ 3 Ġ= Ġvar _ 2 Ġ; Ġbreak Ġ; Ġ} Ġ} Ġreturn Ġfalse Ġ; Ġ}
private Ġstatic Ġint Ġmethod _ 1 Ġ( Ġjava . lang . string Ġvar _ 1 Ġ) Ġ{ Ġint Ġvar _ 2 Ġ= Ġ0 Ġ; Ġif Ġ( Ġ! Ġ( Ġvar _ 1 Ġ. Ġequals Ġ( Ġstring _ 1 Ġ) Ġ) Ġ) Ġ{ Ġjava . lang . integer . parse int Ġ( Ġvar _ 1 Ġ) Ġ; Ġ} Ġreturn Ġvar _ 2 Ġ; Ġ}
public Ġvoid Ġinit Ġ( Ġ) Ġ{ Ġthis Ġ. Ġvar _ 1 Ġ= Ġtype _ 1 Ġ. Ġmethod _ 1 Ġ( Ġ) Ġ. Ġbuild Ġ( Ġ) Ġ; Ġthis Ġ. Ġvar _ 2 Ġ= Ġvar _ 1 Ġ. Ġtarget Ġ( Ġvar _ 3 Ġ) Ġ; Ġthis Ġ. Ġvar _ 4 Ġ= Ġstring _ 1 Ġ; Ġ}
public Ġvoid Ġmethod _ 1 Ġ( Ġdouble Ġfirst Ġ, Ġdouble Ġvar _ 1 Ġ) Ġ{ Ġresult Ġ= Ġfirst Ġ- Ġvar _ 1 Ġ; Ġ}
public  Ġvoid  Ġmethod  _  1  Ġ(  Ġ)  Ġthrows  Ġjava  .  lang  .  ex  ception  Ġ{  Ġjava  .  util  .  set  Ġ<  Ġtype  _  1  Ġ>  Ġvar  _  1  Ġ=  Ġvar  _  2  Ġ.  Ġmethod  _  2  Ġ(  Ġjava  .  util  .  arr  ays  .  as  list  Ġ(  Ġstring  _  1  Ġ)  Ġ)  Ġ;  Ġtype  _  2  Ġ.  Ġassert  not  null  Ġ(  Ġvar  _  1  Ġ)  Ġ;  Ġtype  _  2  Ġ.  Ġass  er  te  qu  als  Ġ(  Ġint  _  1  Ġ,  Ġvar  _  1  Ġ.  Ġsize  Ġ(  Ġ)  Ġ)  Ġ;  Ġ}
public Ġboolean Ġmethod _ 1 Ġ( Ġ) Ġ{ Ġreturn Ġ( Ġmethod _ 2 Ġ( Ġ) Ġ. Ġvar _ 1 Ġ) Ġ> Ġ( Ġmethod _ 2 Ġ( Ġ) Ġ. Ġmethod _ 3 Ġ( Ġ0 Ġ) Ġ) Ġ; Ġ}
public Ġvoid Ġmethod _ 1 Ġ( Ġtype _ 1 Ġvar _ 1 Ġ) Ġ{ Ġif Ġ( Ġvar _ 2 Ġ. Ġcontains Ġ( Ġvar _ 1 Ġ) Ġ) Ġ{ Ġsynchronized Ġ( Ġvar _ 3 Ġ) Ġ{ Ġvar _ 3 Ġ. Ġadd Ġ( Ġvar _ 1 Ġ) Ġ; Ġ} Ġsynchronized Ġ( Ġvar _ 2 Ġ) Ġ{ Ġvar _ 2 Ġ. Ġremove Ġ( Ġvar _ 1 Ġ) Ġ; Ġ} Ġ} Ġ}
public Ġvoid Ġmethod _ 1 Ġ( Ġ) Ġ{ Ġmethod _ 2 Ġ( Ġnew Ġjava . lang . string Ġ[ Ġ] Ġ{ Ġstring _ 1 Ġ, Ġstring _ 2 Ġ, Ġstring _ 3 Ġ} Ġ, Ġtype _ 1 Ġ. Ġsplit Ġ( Ġstring _ 4 Ġ, Ġchar _ 1 Ġ) Ġ) Ġ; Ġ}
protected Ġvoid Ġmethod _ 1 Ġ( Ġtype _ 1 Ġtype _ 2 Ġ) Ġ{ Ġjava . lang . system . out . println Ġ( Ġstring _ 1 Ġ) Ġ; Ġtype _ 2 Ġ. Ġset Ġ( Ġvar _ 1 Ġ. Ġmethod _ 2 Ġ( Ġ) Ġ) Ġ; Ġtype _ 2 Ġ. Ġmethod _ 3 Ġ( Ġ) Ġ; Ġ}
public Ġvoid Ġmethod _ 1 Ġ( Ġ) Ġthrows Ġtype _ 1 Ġ{ Ġvar _ 1 Ġ. Ġdelete Ġ( Ġvar _ 2 Ġ) Ġ; Ġtype _ 2 Ġ. Ġmethod _ 2 Ġ( Ġvar _ 1 Ġ. Ġmethod _ 3 Ġ( Ġvar _ 2 Ġ) Ġ) Ġ; Ġ}
void  Ġmethod  _  1  Ġ(  Ġtype  _  1  Ġmessage  Ġ)  Ġ;
public Ġjava . lang . string Ġto string Ġ( Ġ) Ġ{ Ġreturn Ġ( Ġ( Ġ( Ġstring _ 1 Ġ+ Ġ( Ġvar _ 1 Ġ[ Ġvar _ 2 Ġ] Ġ) Ġ) Ġ+ Ġstring _ 2 Ġ) Ġ+ Ġ( Ġvar _ 3 Ġ) Ġ) Ġ+ Ġ"\ n " Ġ; Ġ}
public Ġtype _ 1 Ġmethod _ 1 Ġ( Ġfinal Ġtype _ 2 Ġtoken Ġ) Ġ{ Ġif Ġ( Ġtoken Ġ== Ġnull Ġ) Ġ{ Ġthrow Ġnew Ġjava . lang . null point ere x ception Ġ( Ġstring _ 1 Ġ) Ġ; Ġ} Ġreturn Ġthis Ġ; Ġ}
public Ġdouble Ġmethod _ 1 Ġ( Ġ) Ġ{ Ġreturn Ġtype _ 1 Ġ. Ġmethod _ 2 Ġ( Ġ( Ġ( Ġjava . lang . math . p ow Ġ( Ġ( Ġ0 Ġ- Ġ( Ġsuper Ġ. Ġvar _ 1 Ġ) Ġ) Ġ, Ġint _ 1 Ġ) Ġ) Ġ+ Ġ( Ġjava . lang . math . p ow Ġ( Ġ( Ġ0 Ġ- Ġ( Ġsuper Ġ. Ġvar _ 2 Ġ) Ġ) Ġ, Ġint _ 1 Ġ) Ġ) Ġ) Ġ) Ġ; Ġ}
public Ġjava . lang . string Ġto string Ġ( Ġ) Ġ{ Ġjava . lang . string Ġstring Ġ= Ġstring _ 1 Ġ; Ġfor Ġ( Ġtype _ 1 Ġvar _ 1 Ġ: Ġvar _ 2 Ġ) Ġ{ Ġstring Ġ+= Ġ( Ġvar _ 3 Ġ) Ġ+ Ġstring _ 2 Ġ; Ġ} Ġreturn Ġstring Ġ; Ġ}
public  Ġvoid  Ġmethod  _  1  Ġ(  Ġ)  Ġ{  Ġthis  Ġ.  Ġvar  _  1  Ġ=  Ġnull  Ġ;  Ġthis  Ġ.  Ġvar  _  2  Ġ=  Ġtrue  Ġ;  Ġthis  Ġ.  Ġvar  _  3  Ġ=  Ġnull  Ġ;  Ġmethod  _  2  Ġ(  Ġ)  Ġ.  Ġmethod  _  3  Ġ(  Ġ)  Ġ;  Ġ}
public Ġtype _ 1 Ġmethod _ 1 Ġ( Ġtype _ 2 Ġlistener Ġ) Ġthrows Ġjava . lang . ex ception Ġ{ Ġtype _ 3 Ġvar _ 1 Ġ= Ġnew Ġtype _ 3 Ġ( Ġlistener Ġ. Ġmethod _ 2 Ġ( Ġ) Ġ) Ġ; Ġvar _ 1 Ġ. Ġmethod _ 3 Ġ( Ġvar _ 2 Ġ) Ġ; Ġtype _ 1 Ġvar _ 3 Ġ= Ġ( Ġresult Ġ== Ġ0 Ġ) Ġ? Ġvar _ 4 Ġ: Ġvar _ 5 Ġ; Ġreturn Ġvar _ 3 Ġ; Ġ}
protected Ġvoid Ġmethod _ 1 Ġ( Ġjava . lang . string Ġvar _ 1 Ġ) Ġ{ Ġvar _ 2 Ġ. Ġset text Ġ( Ġvar _ 1 Ġ) Ġ; Ġsuper Ġ. Ġmethod _ 1 Ġ( Ġvar _ 1 Ġ) Ġ; Ġ}
public Ġjava . lang . string Ġto string Ġ( Ġ) Ġ{ Ġreturn Ġnew Ġjava . lang . string Ġ( Ġ( Ġ( Ġ( Ġtype Ġ) Ġ+ Ġstring _ 1 Ġ) Ġ+ Ġ( Ġid Ġ) Ġ) Ġ) Ġ; Ġ}
public Ġvoid Ġmethod _ 1 Ġ( Ġ) Ġ{ Ġassert not null Ġ( Ġtype _ 1 Ġ. Ġmethod _ 2 Ġ( Ġ) Ġ) Ġ; Ġass er te qu als Ġ( Ġvar _ 1 Ġ, Ġvar _ 2 Ġ) Ġ; Ġ}
public Ġvoid Ġmethod _ 1 Ġ( Ġint Ġvar _ 1 Ġ, Ġjava . util . list Ġ< Ġtype _ 1 Ġ> Ġvar _ 2 Ġ) Ġ{ Ġvar _ 3 Ġ. Ġmethod _ 2 Ġ( Ġvar _ 1 Ġ, Ġint _ 1 Ġ, Ġvar _ 2 Ġ) Ġ; Ġ}
public Ġvoid Ġmethod _ 1 Ġ( Ġtype _ 1 Ġevent Ġ) Ġ{ Ġmethod _ 2 Ġ( Ġ) Ġ; Ġmethod _ 3 Ġ( Ġ) Ġ; Ġvar _ 1 Ġ= Ġevent Ġ. Ġmethod _ 4 Ġ( Ġ) Ġ; Ġvar _ 2 Ġ= Ġevent Ġ. Ġmethod _ 5 Ġ( Ġ) Ġ; Ġtype _ 2 Ġ. Ġmethod _ 1 Ġ( Ġ) Ġ; Ġ}
public  Ġstatic  Ġsynchronized  Ġtype  _  1  Ġmethod  _  1  Ġ(  Ġandroid  .  content  .  context  Ġcontext  Ġ)  Ġ{  Ġif  Ġ(  Ġ(  Ġvar  _  1  Ġ)  Ġ==  Ġnull  Ġ)  Ġ{  Ġvar  _  1  Ġ=  Ġnew  Ġtype  _  1  Ġ(  Ġcontext  Ġ,  Ġnew  Ġtype  _  2  Ġ(  Ġ)  Ġ{  Ġpublic  Ġvoid  Ġmethod  _  2  Ġ(  Ġ)  Ġ{  Ġ}  Ġ}  Ġ)  Ġ;  Ġ}  Ġreturn  Ġvar  _  1  Ġ;  Ġ}
public Ġtype _ 1 Ġmethod _ 1 Ġ( Ġ) Ġ{ Ġtry Ġ{ Ġreturn Ġnew Ġtype _ 1 Ġ( Ġvar _ 1 Ġ) Ġ; Ġ} Ġcatch Ġ( Ġtype _ 2 Ġvar _ 2 Ġ) Ġ{ Ġreturn Ġnull Ġ; Ġ} Ġ}
public Ġvoid Ġmethod _ 1 Ġ( Ġ) Ġ{ Ġjava . lang . system . out . println Ġ( Ġ) Ġ; Ġ}
public Ġboolean Ġmethod _ 1 Ġ( Ġjava . lang . object Ġvar _ 1 Ġ) Ġ{ Ġreturn Ġvar _ 2 Ġ. Ġmethod _ 2 Ġ( Ġvar _ 1 Ġ) Ġ; Ġ}
public  Ġvoid  Ġmethod  _  1  Ġ(  Ġint  Ġi  Ġ)  Ġ{  Ġvar  _  1  Ġ=  Ġ(  Ġvar  _  1  Ġ)  Ġ+  Ġi  Ġ;  Ġ}
public Ġtype _ 1 Ġ[ Ġ] Ġmethod _ 1 Ġ( Ġtype _ 1 Ġ[ Ġ] Ġvar _ 1 Ġ) Ġ{ Ġtype _ 2 Ġvar _ 2 Ġ= Ġnew Ġtype _ 2 Ġ( Ġ) Ġ; Ġjava . lang . system . out . println Ġ( Ġ( Ġstring _ 1 Ġ+ Ġvar _ 2 Ġ) Ġ) Ġ; Ġjava . lang . system . out . println Ġ( Ġvar _ 1 Ġ) Ġ; Ġreturn Ġvar _ 1 Ġ; Ġ}
public Ġstatic Ġtype _ 1 Ġmethod _ 1 Ġ( Ġtype _ 2 Ġfile Ġ, Ġboolean Ġvar _ 1 Ġ, Ġjava . util . list Ġ< Ġjava . lang . string Ġ> Ġvar _ 2 Ġ, Ġint Ġvar _ 3 Ġ, Ġjava . lang . string Ġvar _ 4 Ġ) Ġthrows Ġjava . io . io ex ception Ġ{ Ġreturn Ġnew Ġtype _ 3 Ġ( Ġvar _ 1 Ġ, Ġvar _ 2 Ġ, Ġvar _ 3 Ġ, Ġvar _ 4 Ġ) Ġ. Ġmethod _ 2 Ġ( Ġfile Ġ) Ġ; Ġ}
public Ġtype _ 1 Ġmethod _ 1 Ġ( Ġtype _ 1 Ġp Ġ) Ġ{ Ġreturn Ġmethod _ 1 Ġ( Ġvar _ 1 Ġ, Ġp Ġ, Ġvar _ 1 Ġ. Ġp Ġ, Ġtrue Ġ) Ġ; Ġ}
private Ġvoid Ġmethod _ 1 Ġ( Ġ) Ġ{ Ġif Ġ( Ġ( Ġvar _ 1 Ġ) Ġ!= Ġnull Ġ) Ġ{ Ġvar _ 2 Ġ. Ġmethod _ 2 Ġ( Ġvar _ 1 Ġ) Ġ; Ġ} Ġ}
public Ġvoid Ġmethod _ 1 Ġ( Ġandroid . view . view Ġvar _ 1 Ġ) Ġ{ Ġtype _ 1 Ġ. Ġmethod _ 2 Ġ( Ġvar _ 2 Ġ) Ġ; Ġ( Ġvar _ 3 Ġ) Ġ-- Ġ; Ġvar _ 4 Ġ. Ġmethod _ 3 Ġ( Ġtype _ 1 Ġ) Ġ; Ġ}
public Ġvoid Ġmethod _ 1 Ġ( Ġ) Ġ{ Ġtype _ 1 Ġvar _ 1 Ġ= Ġnew Ġtype _ 1 Ġ( Ġ) Ġ; Ġvar _ 1 Ġ. Ġmethod _ 2 Ġ( Ġint _ 1 Ġ) Ġ; Ġass er te qu als Ġ( Ġvar _ 1 Ġ. Ġmethod _ 3 Ġ( Ġ) Ġ, Ġint _ 1 Ġ) Ġ; Ġass er te qu als Ġ( Ġvar _ 1 Ġ. Ġmethod _ 4 Ġ( Ġ) Ġ. Ġget Ġ( Ġ) Ġ, Ġint _ 1 Ġ) Ġ; Ġ}
public  Ġjava  .  lang  .  object  Ġmethod  _  1  Ġ(  Ġtype  _  1  Ġvar  _  1  Ġ,  Ġjava  .  lang  .  object  Ġa  Ġ)  Ġ{  Ġmethod  _  2  Ġ(  Ġstring  _  1  Ġ)  Ġ;  Ġmethod  _  3  Ġ(  Ġ)  Ġ;  Ġreturn  Ġnull  Ġ;  Ġ}
public Ġvoid Ġmethod _ 1 Ġ( Ġandroid . content . context Ġcontext Ġ, Ġandroid . content . intent Ġintent Ġ) Ġ{ Ġsuper Ġ. Ġmethod _ 1 Ġ( Ġcontext Ġ, Ġintent Ġ) Ġ; Ġif Ġ( Ġtype _ 1 Ġ. Ġequals Ġ( Ġintent Ġ. Ġmethod _ 2 Ġ( Ġ) Ġ) Ġ) Ġ{ Ġ} Ġ}
public Ġvoid Ġmethod _ 1 Ġ( Ġ) Ġ{ Ġtype _ 1 Ġvar _ 1 Ġ= Ġnull Ġ; Ġfor Ġ( Ġi Ġ= Ġ0 Ġ; Ġ( Ġi Ġ) Ġ++ Ġ; Ġi Ġ= Ġint _ 1 Ġ) Ġ{ Ġvar _ 1 Ġ= Ġmethod _ 2 Ġ( Ġi Ġ) Ġ; Ġmethod _ 3 Ġ( Ġi Ġ, Ġvar _ 2 Ġ) Ġ; Ġ} Ġ}
static Ġvoid Ġmethod _ 1 Ġ( Ġ) Ġ{ Ġtype _ 1 Ġ. Ġmethod _ 2 Ġ( Ġstring _ 1 Ġ) Ġ; Ġtype _ 1 Ġ. Ġmethod _ 2 Ġ( Ġstring _ 2 Ġ) Ġ; Ġtype _ 1 Ġ. Ġmethod _ 2 Ġ( Ġstring _ 3 Ġ) Ġ; Ġ}
public  Ġtype  _  1  Ġmethod  _  1  Ġ(  Ġjava  .  lang  .  string  Ġmessage  Ġ)  Ġ{  Ġvar  _  1  Ġ.  Ġmethod  _  2  Ġ(  Ġstring  _  1  Ġ,  Ġvar  _  2  Ġ,  Ġmessage  Ġ)  Ġ;  Ġreturn  Ġvar  _  3  Ġ.  Ġmethod  _  3  Ġ(  Ġvar  _  2  Ġ,  Ġmessage  Ġ)  Ġ;  Ġ}
protected Ġvoid Ġmethod _ 1 Ġ( Ġjava . lang . string Ġresult Ġ) Ġ{ Ġtype _ 1 Ġ. Ġi Ġ( Ġvar _ 1 Ġ, Ġ( Ġ( Ġ( Ġvar _ 2 Ġ) Ġ+ Ġstring _ 1 Ġ) Ġ+ Ġresult Ġ) Ġ) Ġ; Ġif Ġ( Ġresult Ġ!= Ġnull Ġ) Ġ{ Ġvar _ 3 Ġ= Ġresult Ġ; Ġmethod _ 2 Ġ( Ġ) Ġ; Ġ} Ġelse Ġ{ Ġ} Ġ}
public Ġvoid Ġmethod _ 1 Ġ( Ġjava . lang . string Ġmsg Ġ) Ġ{ Ġvar _ 1 Ġ= Ġmsg Ġ; Ġjava . lang . system . out . print Ġ( Ġ( Ġstring _ 1 Ġ+ Ġ( Ġvar _ 1 Ġ) Ġ) Ġ) Ġ; Ġ}
public Ġtype _ 1 Ġmethod _ 1 Ġ( Ġ) Ġ{ Ġif Ġ( Ġis empty Ġ( Ġ) Ġ) Ġ{ Ġreturn Ġnew Ġtype _ 2 Ġ( Ġvar _ 1 Ġ) Ġ; Ġ} Ġelse Ġ{ Ġreturn Ġnew Ġtype _ 2 Ġ( Ġthis Ġ. Ġget Ġ( Ġ0 Ġ) Ġ) Ġ; Ġ} Ġ}
public Ġvoid Ġmethod _ 1 Ġ( Ġ) Ġ{ Ġtype _ 1 Ġvar _ 1 Ġ= Ġnew Ġtype _ 1 Ġ( Ġ) Ġ; Ġvar _ 1 Ġ. Ġmethod _ 2 Ġ( Ġ) Ġ; Ġvar _ 1 Ġ. Ġmethod _ 3 Ġ( Ġnull Ġ) Ġ; Ġtype _ 2 Ġvar _ 2 Ġ= Ġvar _ 1 Ġ. Ġmethod _ 4 Ġ( Ġstring _ 1 Ġ) Ġ; Ġassert true Ġ( Ġ( Ġvar _ 2 Ġ== Ġnull Ġ) Ġ) Ġ; Ġ}
public Ġsynchronized Ġjava . lang . long Ġmethod _ 1 Ġ( Ġ) Ġ{ Ġreturn Ġvar _ 1 Ġ. Ġmethod _ 2 Ġ( Ġ) Ġ; Ġ}
public  Ġint  Ġget  Ġ(  Ġint  Ġi  Ġ)  Ġ{  Ġreturn  Ġ(  Ġthis  Ġ.  Ġi  Ġ[  Ġi  Ġ]  Ġ)  Ġ+  Ġ1  Ġ;  Ġ}
public Ġvoid Ġmethod _ 1 Ġ( Ġtype _ 1 Ġvar _ 1 Ġ, Ġtype _ 2 Ġlistener Ġ) Ġ{ Ġvar _ 2 Ġ. Ġmethod _ 1 Ġ( Ġvar _ 1 Ġ, Ġlistener Ġ) Ġ; Ġvar _ 3 Ġ. Ġmethod _ 1 Ġ( Ġvar _ 1 Ġ) Ġ; Ġmethod _ 2 Ġ( Ġ) Ġ; Ġ}
public Ġvoid Ġmethod _ 1 Ġ( Ġtype _ 1 Ġvar _ 1 Ġ, Ġjava . lang . string Ġvar _ 2 Ġ) Ġ{ Ġvar _ 3 Ġ. Ġmethod _ 1 Ġ( Ġvar _ 2 Ġ, Ġmethod _ 2 Ġ( Ġvar _ 1 Ġ) Ġ) Ġ; Ġ}
public Ġvoid Ġmethod _ 1 Ġ( Ġ) Ġ{ Ġjava . util . random Ġvar _ 1 Ġ= Ġnew Ġjava . util . random Ġ( Ġ) Ġ; Ġvar _ 1 Ġ. Ġmethod _ 2 Ġ( Ġvar _ 2 Ġ) Ġ; Ġvar _ 1 Ġ. Ġmethod _ 2 Ġ( Ġvar _ 3 Ġ) Ġ; Ġvar _ 1 Ġ. Ġmethod _ 2 Ġ( Ġvar _ 4 Ġ) Ġ; Ġ}
public Ġstatic Ġtype _ 1 Ġmethod _ 1 Ġ( Ġlong Ġvar _ 1 Ġ) Ġ{ Ġreturn Ġnew Ġtype _ 1 Ġ( Ġvar _ 2 Ġ, Ġnull Ġ, Ġnull Ġ, Ġnull Ġ, Ġvar _ 1 Ġ, Ġnull Ġ, Ġnull Ġ, Ġnull Ġ) Ġ; Ġ}
public Ġtype _ 1 Ġmethod _ 1 Ġ( Ġjava . lang . string Ġvar _ 1 Ġ) Ġthrows Ġtype _ 2 Ġ{ Ġtype _ 3 Ġ. Ġmethod _ 2 Ġ( Ġ) Ġ; Ġtype _ 4 Ġvar _ 2 Ġ= Ġvar _ 3 Ġ. Ġmethod _ 3 Ġ( Ġ) Ġ; Ġtype _ 1 Ġvar _ 4 Ġ= Ġvar _ 2 Ġ. Ġmethod _ 4 Ġ( Ġvar _ 1 Ġ) Ġ; Ġjava . lang . system . out . println Ġ( Ġvar _ 1 Ġ) Ġ; Ġreturn Ġvar _ 4 Ġ; Ġ}
public  Ġboolean  Ġmethod  _  1  Ġ(  Ġ)  Ġ{  Ġif  Ġ(  Ġ!  Ġ(  Ġmethod  _  2  Ġ(  Ġ)  Ġ)  Ġ)  Ġ{  Ġreturn  Ġfalse  Ġ;  Ġ}  Ġmethod  _  3  Ġ(  Ġ)  Ġ;  Ġmethod  _  4  Ġ(  Ġ)  Ġ;  Ġreturn  Ġtrue  Ġ;  Ġ}
public Ġvoid Ġmethod _ 1 Ġ( Ġ) Ġthrows Ġjava . lang . ex ception Ġ{ Ġjava . util . list Ġ< Ġjava . lang . string Ġ> Ġvar _ 1 Ġ= Ġvar _ 2 Ġ. Ġmethod _ 2 Ġ( Ġint _ 1 Ġ, Ġ1 Ġ, Ġint _ 2 Ġ) Ġ; Ġ}
public Ġint Ġmethod _ 1 Ġ( Ġ) Ġ{ Ġreturn Ġ( Ġ( Ġtype _ 1 Ġ) Ġ( Ġvar _ 1 Ġ. Ġx Ġ) Ġ) Ġ. Ġmethod _ 2 Ġ( Ġ) Ġ; Ġ}
public Ġvoid Ġdelete Ġ( Ġint Ġposition Ġ) Ġ{ Ġvar _ 1 Ġ. Ġremove Ġ( Ġposition Ġ) Ġ; Ġvar _ 2 Ġ. Ġmethod _ 1 Ġ( Ġvar _ 3 Ġ, Ġposition Ġ) Ġ; Ġ}
public Ġvoid Ġmethod _ 1 Ġ( Ġ) Ġthrows Ġjava . lang . ex ception Ġ{ Ġtype _ 1 Ġ. Ġass er te qu als Ġ( Ġ( Ġ( Ġint Ġ) Ġ( Ġvar _ 1 Ġ. Ġmethod _ 1 Ġ( Ġstring _ 1 Ġ) Ġ. Ġget Ġ( Ġ0 Ġ) Ġ. Ġmethod _ 2 Ġ( Ġ) Ġ) Ġ) Ġ, Ġint _ 1 Ġ) Ġ; Ġ}
public  Ġvoid  Ġmethod  _  1  Ġ(  Ġfloat  Ġvar  _  1  Ġ)  Ġ{  Ġfloat  Ġvar  _  2  Ġ=  Ġ1  Ġ;  Ġmethod  _  2  Ġ(  Ġ(  Ġvar  _  2  Ġ*  Ġ(  Ġvar  _  1  Ġ-  Ġ(  Ġthis  Ġ.  Ġvar  _  3  Ġ)  Ġ)  Ġ)  Ġ)  Ġ;  Ġ}
public Ġvoid Ġmethod _ 1 Ġ( Ġfinal Ġjava . lang . string Ġvar _ 1 Ġ, Ġfinal Ġjava . lang . string Ġvar _ 2 Ġ, Ġfinal Ġjava . lang . string Ġvar _ 3 Ġ) Ġthrows Ġtype _ 1 Ġ{ Ġvar _ 4 Ġ. Ġmethod _ 1 Ġ( Ġvar _ 1 Ġ, Ġvar _ 2 Ġ, Ġvar _ 3 Ġ) Ġ; Ġ}
public Ġboolean Ġmethod _ 1 Ġ( Ġjava . lang . string Ġkey Ġ) Ġ{ Ġreturn Ġ( Ġthis Ġ. Ġvar _ 1 Ġ. Ġmethod _ 2 Ġ( Ġkey Ġ) Ġ) Ġ&& Ġ( Ġ( Ġthis Ġ. Ġvar _ 1 Ġ. Ġget Ġ( Ġkey Ġ) Ġ) Ġ!= Ġnull Ġ) Ġ; Ġ}
public Ġnative Ġvoid Ġmethod _ 1 Ġ( Ġjava . lang . string Ġvar _ 1 Ġ) Ġ;
public Ġvoid Ġmethod _ 1 Ġ( Ġtype _ 1 Ġvar _ 1 Ġ, Ġtype _ 2 Ġvar _ 2 Ġ, Ġjava . lang . string Ġvar _ 3 Ġ) Ġ{ Ġthis Ġ. Ġindex Ġ= Ġvar _ 1 Ġ. Ġmethod _ 2 Ġ( Ġvar _ 2 Ġ, Ġvar _ 3 Ġ, Ġtrue Ġ) Ġ; Ġ}
public  Ġvoid  Ġmethod  _  1  Ġ(  Ġandroid  .  view  .  view  Ġvar  _  1  Ġ)  Ġ{  Ġandroid  .  content  .  intent  Ġi  Ġ=  Ġnew  Ġandroid  .  content  .  intent  Ġ(  Ġthis  Ġ,  Ġvar  _  2  Ġclass  Ġ)  Ġ;  Ġmethod  _  2  Ġ(  Ġi  Ġ)  Ġ;  Ġmethod  _  3  Ġ(  Ġ)  Ġ;  Ġ}
public Ġvoid Ġmethod _ 1 Ġ( Ġtype _ 1 Ġvar _ 1 Ġ) Ġ{ Ġif Ġ( Ġ( Ġvar _ 2 Ġ) Ġ== Ġnull Ġ) Ġvar _ 2 Ġ= Ġnew Ġtype _ 2 Ġ( Ġthis Ġ, Ġvar _ 1 Ġ) Ġ; Ġelse Ġif Ġ( Ġ! Ġ( Ġvar _ 2 Ġ. Ġmethod _ 2 Ġ( Ġ) Ġ) Ġ) Ġvar _ 2 Ġ. Ġshow Ġ( Ġ) Ġ; Ġ}
private Ġtype _ 1 Ġmethod _ 1 Ġ( Ġfinal Ġtype _ 2 Ġkey Ġ) Ġ{ Ġsynchronized Ġ( Ġvar _ 1 Ġ) Ġ{ Ġreturn Ġvar _ 1 Ġ. Ġget Ġ( Ġkey Ġ) Ġ; Ġ} Ġ}
public Ġint Ġmethod _ 1 Ġ( Ġ) Ġ{ Ġreturn Ġ( Ġvar _ 1 Ġ) Ġ* Ġ( Ġvar _ 2 Ġ) Ġ; Ġ}
public Ġboolean Ġmethod _ 1 Ġ( Ġjava . lang . string Ġfield name Ġ, Ġjava . lang . object Ġvalue Ġ) Ġ{ Ġboolean Ġvar _ 1 Ġ= Ġfalse Ġ; Ġif Ġ( Ġfield name Ġ. Ġequals Ġ( Ġstring _ 1 Ġ) Ġ) Ġ{ Ġvar _ 2 Ġ= Ġ( Ġvalue Ġ!= Ġnull Ġ) Ġ&& Ġ( Ġvalue Ġinstance of Ġtype _ 1 Ġ) Ġ; Ġvar _ 1 Ġ= Ġtrue Ġ; Ġ} Ġreturn Ġvar _ 1 Ġ; Ġ}
public  Ġvoid  Ġmethod  _  1  Ġ(  Ġandroid  .  view  .  view  Ġview  Ġ)  Ġ{  Ġthis  Ġ.  Ġget  activity  Ġ(  Ġ)  Ġ.  Ġmethod  _  2  Ġ(  Ġview  Ġ)  Ġ;  Ġ}
protected Ġvoid Ġmethod _ 1 Ġ( Ġ) Ġ{ Ġtype _ 1 Ġvar _ 1 Ġ= Ġmethod _ 2 Ġ( Ġ) Ġ. Ġmethod _ 3 Ġ( Ġstring _ 1 Ġ) Ġ; Ġif Ġ( Ġvar _ 1 Ġ!= Ġnull Ġ) Ġ{ Ġmethod _ 2 Ġ( Ġ) Ġ. Ġmethod _ 4 Ġ( Ġ) Ġ. Ġremove Ġ( Ġvar _ 1 Ġ) Ġ. Ġcommit Ġ( Ġ) Ġ; Ġ} Ġ}
public Ġvoid Ġmethod _ 1 Ġ( Ġ) Ġ{ Ġvar _ 1 Ġ. Ġmethod _ 2 Ġ( Ġ) Ġ; Ġvar _ 1 Ġ= Ġnull Ġ; Ġtype _ 1 Ġ. Ġi Ġ( Ġvar _ 2 Ġ, Ġstring _ 1 Ġ) Ġ; Ġ}
public Ġvoid Ġmethod _ 1 Ġ( Ġ) Ġthrows Ġjava . lang . ex ception Ġ{ Ġfinal Ġjava . lang . string Ġfile Ġ= Ġstring _ 1 Ġ; Ġthis Ġ. Ġmethod _ 2 Ġ( Ġfile Ġ, Ġfalse Ġ, Ġtype _ 1 Ġ. Ġnot Ġ( Ġtype _ 2 Ġ. Ġmethod _ 3 Ġ( Ġjava . lang . string . format Ġ( Ġvar _ 1 Ġ, Ġfile Ġ) Ġ) Ġ) Ġ) Ġ; Ġ}
public Ġtype _ 1 Ġmethod _ 1 Ġ( Ġ) Ġ{ Ġthis Ġ. Ġmethod _ 2 Ġ( Ġ) Ġ. Ġmethod _ 3 Ġ( Ġstring _ 1 Ġ) Ġ; Ġreturn Ġthis Ġ; Ġ}
protected Ġvoid Ġmethod _ 1 Ġ( Ġ) Ġ{ Ġmethod _ 2 Ġ( Ġ) Ġ; Ġmethod _ 3 Ġ( Ġ) Ġ; Ġmethod _ 4 Ġ( Ġ) Ġ; Ġ}
public  Ġvoid  Ġmethod  _  1  Ġ(  Ġ)  Ġ{  Ġmethod  _  2  Ġ(  Ġ)  Ġ.  Ġmethod  _  3  Ġ(  Ġthis  Ġ)  Ġ;  Ġ}
public Ġvoid Ġmethod _ 1 Ġ( Ġtype _ 1 Ġvar _ 1 Ġ) Ġ{ Ġtype _ 2 Ġvar _ 2 Ġ= Ġnew Ġtype _ 3 Ġ( Ġvar _ 3 Ġ, Ġvar _ 4 Ġ) Ġ; Ġvar _ 5 Ġ. Ġmethod _ 2 Ġ( Ġ) Ġ. Ġadd Ġ( Ġvar _ 2 Ġ, Ġvar _ 6 Ġ) Ġ; Ġ}
public Ġvoid Ġremove Ġ( Ġint Ġposition Ġ) Ġ{ Ġtype _ 1 Ġ. Ġmethod _ 1 Ġ( Ġposition Ġ) Ġ; Ġvar _ 1 Ġ. Ġremove Ġ( Ġposition Ġ) Ġ; Ġtype _ 1 Ġ. Ġmethod _ 2 Ġ( Ġ0 Ġ, Ġmethod _ 3 Ġ( Ġ) Ġ) Ġ; Ġ}
public Ġboolean Ġmethod _ 1 Ġ( Ġ) Ġ{ Ġreturn Ġvar _ 1 Ġ. Ġget Ġ( Ġstring _ 1 Ġ) Ġ. Ġequals Ġ( Ġstring _ 2 Ġ) Ġ? Ġtrue Ġ: Ġfalse Ġ; Ġ}
public Ġvoid Ġmethod _ 1 Ġ( Ġjava . util . array list Ġ< Ġtype _ 1 Ġ> Ġvar _ 1 Ġ) Ġ{ Ġif Ġ( Ġvar _ 1 Ġ== Ġnull Ġ) Ġ{ Ġtype _ 2 Ġ. Ġmethod _ 2 Ġ( Ġthis Ġ, Ġmethod _ 3 Ġ( Ġ) Ġ. Ġget string Ġ( Ġvar _ 2 Ġ) Ġ, Ġvar _ 3 Ġ) Ġ. Ġshow Ġ( Ġ) Ġ; Ġ} Ġ}
public Ġlong Ġmethod _ 1 Ġ( Ġ) Ġ{ Ġreturn Ġ( Ġtype _ 1 Ġ. Ġmethod _ 2 Ġ( Ġ) Ġ) Ġ- Ġ( Ġstart time Ġ) Ġ; Ġ}
public  Ġboolean  Ġmethod  _  1  Ġ(  Ġtype  _  1  Ġp  Ġ)  Ġ{  Ġreturn  Ġp  Ġ.  Ġmethod  _  2  Ġ(  Ġ)  Ġ.  Ġequals  Ġ(  Ġvar  _  1  Ġ.  Ġmethod  _  2  Ġ(  Ġ)  Ġ)  Ġ;  Ġ}
public Ġvoid Ġmethod _ 1 Ġ( Ġ) Ġ{ Ġtype _ 1 Ġstate Ġ= Ġnew Ġtype _ 1 Ġ( Ġ) Ġ; Ġjava . lang . system . out . println Ġ( Ġ( Ġstring _ 1 Ġ+ Ġ( Ġstate Ġ. Ġto string Ġ( Ġ) Ġ) Ġ) Ġ) Ġ; Ġass er te qu als Ġ( Ġstate Ġ. Ġmethod _ 2 Ġ( Ġ) Ġ, Ġ( Ġ- Ġint _ 1 Ġ) Ġ) Ġ; Ġ}
public Ġtype _ 1 Ġmethod _ 1 Ġ( Ġtype _ 2 Ġvar _ 1 Ġ) Ġ{ Ġthis Ġ. Ġvar _ 2 Ġ. Ġput Ġ( Ġvar _ 1 Ġ. Ġget type Ġ( Ġ) Ġ. Ġmethod _ 2 Ġ( Ġ) Ġ, Ġvar _ 1 Ġ) Ġ; Ġreturn Ġthis Ġ; Ġ}
private Ġstatic Ġnative Ġvoid Ġmethod _ 1 Ġ( Ġlong Ġvar _ 1 Ġ, Ġlong Ġvar _ 2 Ġ, Ġint Ġvar _ 3 Ġ, Ġlong Ġvar _ 4 Ġ, Ġint Ġvar _ 5 Ġ, Ġlong Ġvar _ 6 Ġ) Ġ;
public Ġint Ġmethod _ 1 Ġ( Ġtype _ 1 Ġvar _ 1 Ġ) Ġ{ Ġreturn Ġ( Ġtype _ 2 Ġ. Ġmethod _ 2 Ġ( Ġvar _ 1 Ġ. Ġmethod _ 3 Ġ( Ġ) Ġ) Ġ. Ġmethod _ 4 Ġ( Ġ) Ġ) Ġ+ Ġint _ 1 Ġ; Ġ}
public  Ġvoid  Ġmethod  _  1  Ġ(  Ġjava  .  io  .  file  Ġvar  _  1  Ġ)  Ġ{  Ġfor  Ġ(  Ġint  Ġx  Ġ=  Ġ0  Ġ;  Ġx  Ġ<  Ġ(  Ġthis  Ġ.  Ġvar  _  2  Ġ.  Ġsize  Ġ(  Ġ)  Ġ)  Ġ;  Ġx  Ġ++  Ġ)  Ġ{  Ġjava  .  lang  .  system  .  out  .  println  Ġ(  Ġthis  Ġ.  Ġvar  _  2  Ġ.  Ġget  Ġ(  Ġx  Ġ)  Ġ)  Ġ;  Ġ}  Ġ}
protected Ġvoid Ġmethod _ 1 Ġ( Ġtype _ 1 Ġvar _ 1 Ġ) Ġ{ Ġlong Ġtime Ġ= Ġtype _ 2 Ġ. Ġmethod _ 2 Ġ( Ġ) Ġ; Ġmethod _ 3 Ġ( Ġvar _ 1 Ġ) Ġ; Ġmethod _ 4 Ġ( Ġvar _ 1 Ġ) Ġ; Ġmethod _ 5 Ġ( Ġvar _ 1 Ġ) Ġ; Ġmethod _ 6 Ġ( Ġvar _ 1 Ġ) Ġ; Ġ}
public Ġvoid Ġmethod _ 1 Ġ( Ġ) Ġthrows Ġjava . lang . ex ception Ġ{ Ġvar _ 1 Ġ. Ġput Ġ( Ġvar _ 2 Ġ, Ġstring _ 1 Ġ) Ġ; Ġvar _ 1 Ġ. Ġput Ġ( Ġvar _ 3 Ġ, Ġstring _ 2 Ġ) Ġ; Ġtype _ 1 Ġ. Ġmethod _ 2 Ġ( Ġ) Ġ. Ġmethod _ 3 Ġ( Ġ) Ġ; Ġvar _ 4 Ġ= Ġnew Ġtype _ 2 Ġ( Ġtype _ 1 Ġ. Ġmethod _ 2 Ġ( Ġ) Ġ) Ġ; Ġ}
public Ġvoid Ġmethod _ 1 Ġ( Ġ) Ġ{ Ġjava . lang . system . out . println Ġ( Ġ( Ġ( Ġstring _ 1 Ġ+ Ġ( Ġ( Ġvar _ 1 Ġ) Ġ- Ġ( Ġvar _ 2 Ġ) Ġ) Ġ) Ġ+ Ġstring _ 2 Ġ) Ġ) Ġ; Ġif Ġ( Ġ( Ġvar _ 2 Ġ) Ġ>= Ġ( Ġvar _ 1 Ġ) Ġ) Ġtype _ 1 Ġ. Ġmethod _ 2 Ġ( Ġvar _ 3 Ġ) Ġ; Ġ( Ġvar _ 2 Ġ) Ġ++ Ġ; Ġ}
public Ġvoid Ġmethod _ 1 Ġ( Ġint Ġvar _ 1 Ġ) Ġ{ Ġthis Ġ. Ġvar _ 2 Ġ+= Ġvar _ 1 Ġ; Ġthis Ġ. Ġvar _ 3 Ġ-= Ġvar _ 1 Ġ/ Ġint _ 1 Ġ; Ġ}
public Ġstatic Ġtype _ 1 Ġmethod _ 1 Ġ( Ġtype _ 2 Ġvar _ 1 Ġ) Ġ{ Ġif Ġ( Ġ( Ġvar _ 2 Ġ) Ġ== Ġnull Ġ) Ġ{ Ġreturn Ġnew Ġtype _ 1 Ġ( Ġvar _ 1 Ġ) Ġ; Ġ} Ġreturn Ġvar _ 2 Ġ; Ġ}
public Ġvoid Ġmethod _ 1 Ġ( Ġ) Ġ{ Ġnode Ġ. Ġmethod _ 2 Ġ( Ġ) Ġ; Ġ}
private  Ġvoid  Ġmethod  _  1  Ġ(  Ġjava  .  lang  .  string  buffer  Ġvar  _  1  Ġ)  Ġ{  Ġjava  .  io  .  file  Ġvar  _  2  Ġ=  Ġnew  Ġjava  .  io  .  file  Ġ(  Ġvar  _  1  Ġ.  Ġto  string  Ġ(  Ġ)  Ġ)  Ġ;  Ġif  Ġ(  Ġ!  Ġ(  Ġvar  _  2  Ġ.  Ġmethod  _  2  Ġ(  Ġ)  Ġ)  Ġ)  Ġ{  Ġvar  _  2  Ġ.  Ġmethod  _  3  Ġ(  Ġ)  Ġ;  Ġvar  _  3  Ġ.  Ġinfo  Ġ(  Ġstring  _  1  Ġ)  Ġ;  Ġ}  Ġ}
public Ġtype _ 1 Ġmethod _ 1 Ġ( Ġ) Ġ{ Ġtry Ġ{ Ġreturn Ġvar _ 1 Ġ. Ġmethod _ 2 Ġ( Ġ) Ġ; Ġ} Ġcatch Ġ( Ġtype _ 2 Ġvar _ 2 Ġ) Ġ{ Ġvar _ 3 Ġ. Ġerror Ġ( Ġvar _ 2 Ġ, Ġstring _ 1 Ġ) Ġ; Ġ} Ġfinally Ġ{ Ġmethod _ 3 Ġ( Ġ) Ġ; Ġ} Ġreturn Ġnull Ġ; Ġ}
public Ġboolean Ġmethod _ 1 Ġ( Ġtype _ 1 Ġitem Ġ) Ġ{ Ġswitch Ġ( Ġitem Ġ. Ġmethod _ 2 Ġ( Ġ) Ġ) Ġ{ Ġcase Ġvar _ 1 Ġ: Ġif Ġ( Ġmethod _ 3 Ġ( Ġ) Ġ) Ġ{ Ġmethod _ 4 Ġ( Ġ) Ġ; Ġ} Ġdefault Ġ: Ġreturn Ġsuper Ġ. Ġmethod _ 1 Ġ( Ġitem Ġ) Ġ; Ġ} Ġ}
public Ġvoid Ġindex Ġ( Ġtype _ 1 Ġvar _ 1 Ġ, Ġboolean Ġvar _ 2 Ġ) Ġthrows Ġjava . io . io ex ception Ġ{ Ġthis Ġ. Ġindex Ġ= Ġvar _ 3 Ġ; Ġvar _ 1 Ġ. Ġindex Ġ( Ġvar _ 3 Ġ) Ġ; Ġsuper Ġ. Ġindex Ġ( Ġvar _ 1 Ġ, Ġvar _ 2 Ġ) Ġ; Ġ}
public Ġtype _ 1 Ġmethod _ 1 Ġ( Ġjava . lang . string Ġvar _ 1 Ġ) Ġ{ Ġtype _ 2 Ġ< Ġtype _ 3 Ġ> Ġvar _ 2 Ġ= Ġvar _ 3 Ġ. Ġmethod _ 2 Ġ( Ġvar _ 4 Ġ, Ġvar _ 1 Ġ) Ġ; Ġtype _ 3 Ġvar _ 5 Ġ= Ġvar _ 2 Ġ. Ġmethod _ 3 Ġ( Ġtype _ 4 Ġ: Ġ: Ġnew Ġ) Ġ; Ġreturn Ġnew Ġtype _ 1 Ġ( Ġvar _ 5 Ġ) Ġ; Ġ}
public Ġjava . util . collection Ġ< Ġtype _ 1 Ġ> Ġmethod _ 1 Ġ( Ġ) Ġ{ Ġreturn Ġvar _ 1 Ġ. Ġvalues Ġ( Ġ) Ġ; Ġ}
public  Ġfloat  Ġmethod  _  1  Ġ(  Ġ)  Ġ{  Ġfloat  Ġvar  _  1  Ġ=  Ġ0  Ġ;  Ġreturn  Ġvar  _  1  Ġ=  Ġ(  Ġ(  Ġvar  _  2  Ġ)  Ġ-  Ġ(  Ġvar  _  3  Ġ)  Ġ)  Ġ/  Ġint  _  1  Ġ;  Ġ}
public Ġjava . lang . object Ġ[ Ġ] Ġmethod _ 1 Ġ( Ġ) Ġ{ Ġreturn Ġvar _ 1 Ġ. Ġmethod _ 1 Ġ( Ġ) Ġ; Ġ}
public Ġboolean Ġmethod _ 1 Ġ( Ġfinal Ġjava . lang . object Ġvar _ 1 Ġ) Ġ{ Ġvar _ 2 Ġ= Ġ( Ġ( Ġjava . lang . string Ġ[ Ġ] Ġ) Ġ( Ġvar _ 1 Ġ) Ġ) Ġ; Ġreturn Ġ( Ġvar _ 2 Ġ. Ġlength Ġ) Ġ== Ġvar _ 3 Ġ; Ġ}
public Ġtype _ 1 Ġmethod _ 1 Ġ( Ġint Ġvar _ 1 Ġ) Ġ{ Ġreturn Ġvalues Ġ. Ġget Ġ( Ġvar _ 1 Ġ) Ġ; Ġ}
public Ġjava . util . list Ġ< Ġtype _ 1 Ġ> Ġmethod _ 1 Ġ( Ġjava . lang . string Ġvar _ 1 Ġ, Ġjava . util . list Ġ< Ġjava . lang . integer Ġ> Ġvar _ 2 Ġ) Ġ{ Ġreturn Ġvar _ 3 Ġ. Ġmethod _ 2 Ġ( Ġvar _ 1 Ġ, Ġtype _ 2 Ġ. Ġmethod _ 3 Ġ( Ġvar _ 4 Ġ, Ġvar _ 2 Ġ) Ġ) Ġ; Ġ}
public Ġvoid Ġmethod _ 1 Ġ( Ġtype _ 1 Ġvar _ 1 Ġ) Ġ{ Ġthis Ġ. Ġvar _ 2 Ġ. Ġremove Ġ( Ġvar _ 1 Ġ) Ġ; Ġif Ġ( Ġthis Ġ. Ġvar _ 2 Ġ. Ġis empty Ġ( Ġ) Ġ) Ġ{ Ġthis Ġ. Ġvar _ 3 Ġ. Ġmethod _ 2 Ġ( Ġthis Ġ) Ġ; Ġ} Ġ}
public  Ġstatic  Ġfloat  Ġmethod  _  1  Ġ(  Ġfinal  Ġfloat  Ġ[  Ġ]  Ġvar  _  1  Ġ)  Ġ{  Ġreturn  Ġ(  Ġjava  .  lang  .  math  .  round  Ġ(  Ġvar  _  1  Ġ[  Ġ1  Ġ]  Ġ)  Ġ)  Ġ/  Ġ(  Ġvar  _  2  Ġ)  Ġ;  Ġ}
public Ġvoid Ġmethod _ 1 Ġ( Ġandroid . view . view Ġvar _ 1 Ġ) Ġ{ Ġvar _ 2 Ġ= Ġ( Ġ( Ġvar _ 2 Ġ) Ġ+ Ġ1 Ġ) Ġ% Ġ( Ġvar _ 3 Ġ. Ġlength Ġ) Ġ; Ġtype _ 1 Ġvar _ 4 Ġ= Ġfalse Ġ; Ġmethod _ 2 Ġ( Ġ) Ġ; Ġ}
public Ġvoid Ġmethod _ 1 Ġ( Ġandroid . view . view Ġview Ġ) Ġ{ Ġsuper Ġ. Ġmethod _ 1 Ġ( Ġview Ġ) Ġ; Ġmethod _ 2 Ġ( Ġ) Ġ. Ġmethod _ 3 Ġ( Ġvar _ 1 Ġ. Ġmethod _ 4 Ġ( Ġ) Ġ) Ġ; Ġmethod _ 5 Ġ( Ġ) Ġ; Ġ}
private Ġstatic Ġvoid Ġmethod _ 1 Ġ( Ġ) Ġ{ Ġif Ġ( Ġ( Ġvar _ 1 Ġ) Ġ!= Ġnull Ġ) Ġvar _ 1 Ġ. Ġmethod _ 2 Ġ( Ġ) Ġ; Ġ}
public Ġstatic Ġjava . lang . string Ġmethod _ 1 Ġ( Ġbyte Ġ[ Ġ] Ġb Ġ) Ġ{ Ġreturn Ġtype _ 1 Ġ. Ġmethod _ 1 Ġ( Ġb Ġ, Ġb Ġ. Ġlength Ġ) Ġ; Ġ}
public  Ġboolean  Ġmethod  _  1  Ġ(  Ġ)  Ġ{  Ġreturn  Ġ(  Ġthis  Ġ.  Ġvar  _  1  Ġ)  Ġ==  Ġnull  Ġ?  Ġfalse  Ġ:  Ġtrue  Ġ;  Ġ}
public Ġvoid Ġmethod _ 1 Ġ( Ġ) Ġ{ Ġvar _ 1 Ġ= Ġtype _ 1 Ġ. Ġmethod _ 2 Ġ( Ġ) Ġ; Ġvar _ 1 Ġ. Ġmethod _ 3 Ġ( Ġvar _ 2 Ġ, Ġvar _ 3 Ġ, Ġthis Ġ) Ġ; Ġ}
public Ġvoid Ġmethod _ 1 Ġ( Ġboolean Ġvar _ 1 Ġ) Ġ{ Ġsuper Ġ. Ġmethod _ 1 Ġ( Ġvar _ 1 Ġ) Ġ; Ġif Ġ( Ġvar _ 1 Ġ) Ġ{ Ġtype _ 1 Ġvar _ 2 Ġ= Ġtype _ 1 Ġ. Ġmethod _ 2 Ġ( Ġget activity Ġ( Ġ) Ġ) Ġ; Ġvar _ 2 Ġ. Ġmethod _ 3 Ġ( Ġ1 Ġ, Ġvar _ 3 Ġ) Ġ; Ġset text Ġ( Ġvar _ 4 Ġ) Ġ; Ġ} Ġ}
public Ġtype _ 1 Ġmethod _ 1 Ġ( Ġ) Ġ{ Ġthis Ġ. Ġvar _ 1 Ġ= Ġnull Ġ; Ġreturn Ġvar _ 2 Ġ. Ġmethod _ 2 Ġ( Ġ) Ġ; Ġ}
public Ġtype _ 1 Ġattribute Ġ( Ġjava . lang . string Ġkey Ġ, Ġjava . lang . string Ġvalue Ġ) Ġ{ Ġif Ġ( Ġ( Ġvar _ 1 Ġ) Ġ== Ġnull Ġ) Ġ{ Ġvar _ 1 Ġ= Ġtype _ 2 Ġ. Ġmethod _ 1 Ġ( Ġ) Ġ; Ġ} Ġvar _ 1 Ġ. Ġput Ġ( Ġkey Ġ, Ġvalue Ġ) Ġ; Ġreturn Ġthis Ġ; Ġ}
private  Ġjava  .  util  .  list  Ġ<  Ġtype  _  1  Ġ>  Ġmethod  _  1  Ġ(  Ġ)  Ġ{  Ġreturn  Ġthis  Ġ.  Ġvar  _  1  Ġ;  Ġ}
public Ġvoid Ġmethod _ 1 Ġ( Ġint Ġi Ġ) Ġ{ Ġthis Ġ. Ġvar _ 1 Ġ. Ġadd Ġ( Ġi Ġ) Ġ; Ġ}
private Ġstatic Ġnative Ġvoid Ġmethod _ 1 Ġ( Ġlong Ġvar _ 1 Ġ, Ġlong Ġdata Ġ, Ġint Ġsize Ġ) Ġ;
public Ġvoid Ġmethod _ 1 Ġ( Ġtype _ 1 Ġname Ġ, Ġtype _ 2 Ġvar _ 1 Ġ) Ġ{ Ġtype _ 3 Ġ. Ġmethod _ 2 Ġ( Ġvar _ 1 Ġ, Ġcontext Ġ, Ġvar _ 2 Ġ) Ġ; Ġtype _ 4 Ġ. Ġmethod _ 3 Ġ( Ġfalse Ġ, Ġcontext Ġ) Ġ; Ġcontext Ġ. Ġmethod _ 4 Ġ( Ġ) Ġ. Ġmethod _ 5 Ġ( Ġvar _ 3 Ġ) Ġ; Ġtype _ 5 Ġ. Ġmethod _ 6 Ġ( Ġcontext Ġ) Ġ; Ġ}
public Ġvoid Ġmethod _ 1 Ġ( Ġtype _ 1 Ġmsg Ġ) Ġ{ Ġif Ġ( Ġ( Ġvar _ 1 Ġ) Ġ== Ġ0 Ġ) Ġ{ Ġtry Ġ{ Ġvar _ 2 Ġ. Ġshow Ġ( Ġ) Ġ; Ġ} Ġcatch Ġ( Ġjava . lang . ex ception Ġvar _ 3 Ġ) Ġ{ Ġvar _ 3 Ġ. Ġmethod _ 2 Ġ( Ġ) Ġ; Ġ} Ġvar _ 4 Ġ. Ġmethod _ 3 Ġ( Ġ) Ġ; Ġ} Ġ}
public Ġstatic Ġlong Ġmethod _ 1 Ġ( Ġ) Ġ{ Ġreturn Ġvar _ 1 Ġ; Ġ}
public  Ġvoid  Ġmethod  _  1  Ġ(  Ġ)  Ġ{  Ġtype  _  1  Ġ.  Ġmethod  _  2  Ġ(  Ġstring  _  1  Ġ,  Ġstring  _  2  Ġ)  Ġ;  Ġif  Ġ(  Ġ(  Ġvar  _  1  Ġ)  Ġ!=  Ġnull  Ġ)  Ġ{  Ġvar  _  1  Ġ.  Ġmethod  _  3  Ġ(  Ġ)  Ġ;  Ġvar  _  1  Ġ=  Ġnull  Ġ;  Ġ}  Ġ}
protected Ġint Ġmethod _ 1 Ġ( Ġ) Ġ{ Ġfinal Ġtype _ 1 Ġvar _ 1 Ġ= Ġmethod _ 2 Ġ( Ġ) Ġ; Ġfinal Ġtype _ 2 Ġvar _ 2 Ġ= Ġnew Ġtype _ 2 Ġ( Ġvar _ 1 Ġ, Ġfalse Ġ) Ġ; Ġvar _ 1 Ġ. Ġmethod _ 3 Ġ( Ġvar _ 2 Ġ) Ġ; Ġreturn Ġvar _ 2 Ġ. Ġmethod _ 4 Ġ( Ġ) Ġ; Ġ}
protected Ġjava . util . list Ġ< Ġtype _ 1 Ġ> Ġmethod _ 1 Ġ( Ġ) Ġ{ Ġfinal Ġjava . util . list Ġ< Ġtype _ 1 Ġ> Ġvar _ 1 Ġ= Ġsuper Ġ. Ġmethod _ 1 Ġ( Ġ) Ġ; Ġtype _ 2 Ġ. Ġmethod _ 2 Ġ( Ġvar _ 1 Ġ) Ġ; Ġreturn Ġvar _ 1 Ġ; Ġ}
public Ġvoid Ġcommit Ġ( Ġ) Ġ{ Ġvar _ 1 Ġ. Ġmethod _ 1 Ġ( Ġstring _ 1 Ġ) Ġ; Ġtry Ġ{ Ġvar _ 2 Ġ. Ġcommit Ġ( Ġ) Ġ; Ġ} Ġcatch Ġ( Ġtype _ 1 Ġvar _ 3 Ġ) Ġ{ Ġvar _ 1 Ġ. Ġerror Ġ( Ġstring _ 2 Ġ, Ġvar _ 3 Ġ) Ġ; Ġ} Ġ}
public Ġvoid Ġmethod _ 1 Ġ( Ġint Ġvar _ 1 Ġ, Ġint Ġvar _ 2 Ġ) Ġ{ Ġthis Ġ. Ġx Ġ+= Ġvar _ 1 Ġ; Ġthis Ġ. Ġy Ġ+= Ġvar _ 2 Ġ; Ġ}
public  Ġvoid  Ġmethod  _  1  Ġ(  Ġ)  Ġ{  Ġtry  Ġ{  Ġwhile  Ġ(  Ġ1  Ġ)  Ġ{  Ġjava  .  lang  .  thread  Ġ.  Ġmethod  _  2  Ġ(  Ġint  _  1  Ġ)  Ġ;  Ġthis  Ġ.  Ġmethod  _  3  Ġ(  Ġ)  Ġ.  Ġmethod  _  4  Ġ(  Ġ)  Ġ;  Ġ}  Ġ}  Ġcatch  Ġ(  Ġjava  .  lang  .  ex  ception  Ġvar  _  1  Ġ)  Ġ{  Ġvar  _  1  Ġ.  Ġmethod  _  5  Ġ(  Ġ)  Ġ;  Ġ}  Ġ}
public Ġvoid Ġset text Ġ( Ġjava . lang . string Ġdate Ġ) Ġ{ Ġthis Ġ. Ġdate Ġ= Ġdate Ġ; Ġ}
public Ġvoid Ġmethod _ 1 Ġ( Ġtype _ 1 Ġvar _ 1 Ġ) Ġ{ Ġvar _ 2 Ġ. Ġadd Ġ( Ġ0 Ġ, Ġvar _ 1 Ġ) Ġ; Ġif Ġ( Ġvar _ 1 Ġinstance of Ġtype _ 2 Ġ) Ġ{ Ġvar _ 2 Ġ. Ġadd Ġ( Ġvar _ 1 Ġ) Ġ; Ġ} Ġelse Ġif Ġ( Ġvar _ 1 Ġinstance of Ġtype _ 3 Ġ) Ġ{ Ġvar _ 2 Ġ. Ġadd Ġ( Ġvar _ 1 Ġ) Ġ; Ġ} Ġ}
private Ġvoid Ġmethod _ 1 Ġ( Ġint Ġvar _ 1 Ġ, Ġint Ġvar _ 2 Ġ) Ġ{ Ġif Ġ( Ġvar _ 1 Ġ!= Ġ( Ġ- Ġ1 Ġ) Ġ) Ġ{ Ġvar _ 3 Ġ[ Ġ( Ġ( Ġvar _ 1 Ġ* Ġ( Ġvar _ 4 Ġ) Ġ) Ġ+ Ġ1 Ġ) Ġ] Ġ= Ġvar _ 2 Ġ; Ġ} Ġ}
public Ġint Ġmethod _ 1 Ġ( Ġint Ġvar _ 1 Ġ, Ġint Ġvar _ 2 Ġ) Ġ{ Ġreturn Ġvar _ 1 Ġ+ Ġvar _ 2 Ġ; Ġ}
private Ġvoid Ġmethod _ 1 Ġ( Ġ) Ġ{ Ġif Ġ( Ġvar _ 1 Ġ) Ġ{ Ġmethod _ 2 Ġ( Ġ) Ġ; Ġvar _ 2 Ġ= Ġnew Ġtype _ 1 Ġ( Ġnull Ġ, Ġnull Ġ, Ġmethod _ 3 Ġ( Ġ) Ġ) Ġ; Ġvar _ 3 Ġ. Ġmethod _ 4 Ġ( Ġ) Ġ; Ġvar _ 4 Ġ= Ġ0 Ġ; Ġ} Ġ}
public Ġstatic Ġvoid Ġmethod _ 1 Ġ( Ġtype _ 1 Ġvar _ 1 Ġ, Ġtype _ 2 Ġitem Ġ) Ġ{ Ġtype _ 3 Ġ. Ġmethod _ 2 Ġ( Ġvar _ 1 Ġ) Ġ; Ġtype _ 4 Ġ. Ġmethod _ 3 Ġ( Ġstring _ 1 Ġ, Ġvar _ 1 Ġ) Ġ; Ġitem Ġ. Ġmethod _ 4 Ġ( Ġvar _ 1 Ġ. Ġmethod _ 5 Ġ( Ġ) Ġ) Ġ; Ġtype _ 5 Ġ. Ġmethod _ 2 Ġ( Ġitem Ġ) Ġ; Ġ}
public  Ġvoid  Ġmethod  _  1  Ġ(  Ġ)  Ġ{  Ġtype  _  1  Ġ.  Ġass  er  te  qu  als  Ġ(  Ġ(  Ġint  _  1  Ġ+  Ġint  _  2  Ġ)  Ġ,  Ġint  _  3  Ġ)  Ġ;  Ġ}
public Ġboolean Ġmethod _ 1 Ġ( Ġjava . lang . class Ġ< Ġ? Ġextends Ġtype _ 1 Ġ> Ġstate Ġ) Ġ{ Ġreturn Ġ( Ġthis Ġ. Ġmethod _ 2 Ġ( Ġstate Ġ) Ġ) Ġ&& Ġ( Ġthis Ġ. Ġvar _ 1 Ġ. Ġcontains Ġ( Ġstate Ġ) Ġ) Ġ; Ġ}
public Ġvoid Ġmethod _ 1 Ġ( Ġtype _ 1 Ġvar _ 1 Ġ) Ġ{ Ġtype _ 2 Ġ. Ġmethod _ 2 Ġ( Ġvar _ 1 Ġ, Ġstring _ 1 Ġ) Ġ; Ġthis Ġ. Ġvar _ 2 Ġ= Ġvar _ 1 Ġ. Ġmethod _ 3 Ġ( Ġ) Ġ; Ġthis Ġ. Ġmethod _ 4 Ġ( Ġ) Ġ. Ġmethod _ 5 Ġ( Ġthis Ġ) Ġ; Ġ}
public Ġvoid Ġmethod _ 1 Ġ( Ġtype _ 1 Ġvar _ 1 Ġ) Ġ{ Ġsuper Ġ. Ġmethod _ 1 Ġ( Ġvar _ 1 Ġ) Ġ; Ġmethod _ 2 Ġ( Ġ) Ġ; Ġvar _ 2 Ġ= Ġnew Ġtype _ 2 Ġ< Ġtype _ 3 Ġ> Ġ( Ġvar _ 3 Ġ, Ġvar _ 4 Ġ, Ġvar _ 5 Ġ, Ġvar _ 6 Ġ) Ġ; Ġvar _ 7 Ġ= Ġnew Ġjava . util . hash map Ġ< Ġjava . lang . string Ġ, Ġtype _ 4 Ġ> Ġ( Ġ) Ġ; Ġ}
protected Ġvoid Ġmethod _ 1 Ġ( Ġtype _ 1 Ġcontext Ġ) Ġthrows Ġjava . io . io ex ception Ġ, Ġtype _ 2 Ġ{ Ġtype _ 3 Ġvar _ 1 Ġ= Ġcontext Ġ. Ġmethod _ 2 Ġ( Ġ) Ġ; Ġvar _ 2 Ġ= Ġvar _ 1 Ġ. Ġmethod _ 3 Ġ( Ġstring _ 1 Ġ, Ġ( Ġ- Ġ1 Ġ) Ġ) Ġ; Ġsuper Ġ. Ġmethod _ 1 Ġ( Ġcontext Ġ) Ġ; Ġ}
public Ġvoid Ġmethod _ 1 Ġ( Ġandroid . view . view Ġvar _ 1 Ġ) Ġ{ Ġvar _ 2 Ġ. Ġmethod _ 2 Ġ( Ġnew Ġtype _ 1 Ġ( Ġvar _ 3 Ġ) Ġ) Ġ; Ġ}
protected Ġjava . lang . string Ġmethod _ 1 Ġ( Ġjava . util . date Ġdate Ġ) Ġ{ Ġreturn Ġtype _ 1 Ġ. Ġformat Ġ( Ġdate Ġ) Ġ; Ġ}
public  Ġvoid  Ġmethod  _  1  Ġ(  Ġtype  _  1  Ġvar  _  1  Ġ)  Ġ{  Ġvar  _  2  Ġ.  Ġmethod  _  2  Ġ(  Ġvar  _  1  Ġ.  Ġmethod  _  3  Ġ(  Ġ)  Ġ)  Ġ;  Ġint  Ġid  Ġ=  Ġvar  _  1  Ġ.  Ġmethod  _  3  Ġ(  Ġ)  Ġ;  Ġ}
protected Ġvoid Ġmethod _ 1 Ġ( Ġ) Ġ{ Ġsuper Ġ. Ġmethod _ 1 Ġ( Ġ) Ġ; Ġvar _ 1 Ġ= Ġtype _ 1 Ġ. Ġmethod _ 2 Ġ( Ġ) Ġ; Ġmethod _ 3 Ġ( Ġvar _ 1 Ġ) Ġ; Ġ}
public Ġtype _ 1 Ġget config Ġ( Ġ) Ġ{ Ġtype _ 2 Ġ< Ġtype _ 1 Ġ> Ġvar _ 1 Ġ= Ġvar _ 2 Ġ. Ġmethod _ 1 Ġ( Ġvar _ 3 Ġ, Ġvar _ 4 Ġclass Ġ) Ġ; Ġtype _ 1 Ġresult Ġ= Ġvar _ 1 Ġ. Ġmethod _ 2 Ġ( Ġ) Ġ; Ġreturn Ġresult Ġ; Ġ}
public Ġvoid Ġmethod _ 1 Ġ( Ġjava . lang . string Ġpath Ġ) Ġ{ Ġandroid . content . intent Ġi Ġ= Ġnew Ġandroid . content . intent Ġ( Ġc Ġ, Ġvar _ 1 Ġclass Ġ) Ġ; Ġi Ġ. Ġmethod _ 2 Ġ( Ġstring _ 1 Ġ, Ġpath Ġ) Ġ; Ġc Ġ. Ġmethod _ 3 Ġ( Ġi Ġ) Ġ; Ġ}
public Ġstatic Ġlong Ġmethod _ 1 Ġ( Ġlong Ġvar _ 1 Ġ, Ġint Ġvar _ 2 Ġ) Ġ{ Ġif Ġ( Ġ( Ġtype _ 1 Ġ. Ġmethod _ 2 Ġ( Ġvar _ 1 Ġ) Ġ) Ġ== Ġ0 Ġ) Ġ{ Ġreturn Ġtype _ 1 Ġ. Ġmethod _ 3 Ġ( Ġ( Ġ( Ġint Ġ) Ġ( Ġvar _ 1 Ġ) Ġ) Ġ, Ġvar _ 2 Ġ) Ġ; Ġ} Ġreturn Ġvar _ 1 Ġ; Ġ}
public Ġboolean Ġmethod _ 1 Ġ( Ġfinal Ġtype _ 1 Ġevent Ġ) Ġ{ Ġif Ġ( Ġvar _ 1 Ġ. Ġmethod _ 2 Ġ( Ġ) Ġ) Ġvar _ 1 Ġ= Ġtype _ 2 Ġ. Ġmethod _ 3 Ġ( Ġ) Ġ; Ġvar _ 1 Ġ. Ġmethod _ 4 Ġ( Ġ) Ġ; Ġvar _ 1 Ġ. Ġmethod _ 5 Ġ( Ġevent Ġ) Ġ; Ġvar _ 1 Ġ. Ġmethod _ 6 Ġ( Ġ) Ġ; Ġreturn Ġfalse Ġ; Ġ}
public Ġvoid Ġmethod _ 1 Ġ( Ġ) Ġthrows Ġtype _ 1 Ġ{ Ġtry Ġ{ Ġvar _ 1 Ġ. Ġmethod _ 2 Ġ( Ġ) Ġ; Ġ} Ġcatch Ġ( Ġjava . io . io ex ception Ġvar _ 2 Ġ) Ġ{ Ġvar _ 2 Ġ. Ġmethod _ 3 Ġ( Ġ) Ġ; Ġ} Ġvar _ 1 Ġ= Ġnew Ġjava . io . buff ered reader Ġ( Ġnew Ġjava . io . file reader Ġ( Ġf Ġ) Ġ) Ġ; Ġ}
public  Ġvoid  Ġmethod  _  1  Ġ(  Ġtype  _  1  Ġvar  _  1  Ġ)  Ġ{  Ġtype  _  2  Ġ.  Ġmethod  _  2  Ġ(  Ġ)  Ġ.  Ġmethod  _  3  Ġ(  Ġvar  _  2  Ġ)  Ġ;  Ġvar  _  3  Ġ.  Ġmethod  _  4  Ġ(  Ġvar  _  4  Ġ,  Ġvar  _  1  Ġ.  Ġmethod  _  5  Ġ(  Ġ)  Ġ)  Ġ;  Ġ}
public Ġboolean Ġmethod _ 1 Ġ( Ġtype _ 1 Ġitem Ġ) Ġ{ Ġswitch Ġ( Ġitem Ġ. Ġmethod _ 2 Ġ( Ġ) Ġ) Ġ{ Ġcase Ġvar _ 1 Ġ: Ġreturn Ġtrue Ġ; Ġcase Ġvar _ 2 Ġ: Ġreturn Ġtrue Ġ; Ġdefault Ġ: Ġreturn Ġsuper Ġ. Ġmethod _ 1 Ġ( Ġitem Ġ) Ġ; Ġ} Ġ}
public Ġint Ġupdate Ġ( Ġjava . lang . object Ġvar _ 1 Ġ) Ġ{ Ġvar _ 2 Ġ. Ġmethod _ 1 Ġ( Ġvar _ 1 Ġ) Ġ; Ġmethod _ 2 Ġ( Ġ) Ġ; Ġtry Ġ{ Ġreturn Ġmethod _ 3 Ġ( Ġvar _ 2 Ġ. Ġmethod _ 4 Ġ( Ġ) Ġ) Ġ. Ġexecute Ġ( Ġ) Ġ; Ġ} Ġfinally Ġ{ Ġvar _ 2 Ġ. Ġmethod _ 5 Ġ( Ġ) Ġ; Ġ} Ġ}
public Ġvoid Ġmethod _ 1 Ġ( Ġfinal Ġtype _ 1 Ġevent Ġ) Ġ{ Ġvar _ 1 Ġ= Ġjava . util . arr ays . as list Ġ( Ġevent Ġ. Ġmethod _ 2 Ġ( Ġ) Ġ. Ġmethod _ 3 Ġ( Ġ) Ġ) Ġ; Ġ}
public Ġint Ġmethod _ 1 Ġ( Ġ) Ġ{ Ġreturn Ġ( Ġvar _ 1 Ġ) Ġ== Ġnull Ġ? Ġ0 Ġ: Ġvar _ 1 Ġ. Ġsize Ġ( Ġ) Ġ; Ġ}
private Ġvoid Ġmethod _ 1 Ġ( Ġjava . io . file Ġfile Ġ) Ġ{ Ġvar _ 1 Ġ. Ġmethod _ 2 Ġ( Ġvar _ 2 Ġclass Ġ) Ġ. Ġmethod _ 1 Ġ( Ġfile Ġ) Ġ; Ġtype _ 1 Ġ. Ġmethod _ 3 Ġ( Ġ( Ġ) Ġ- Ġ> Ġ{ Ġvar _ 1 Ġ. Ġmethod _ 2 Ġ( Ġvar _ 3 Ġclass Ġ) Ġ. Ġmethod _ 4 Ġ( Ġ) Ġ; Ġ} Ġ) Ġ; Ġ}
protected Ġvoid Ġmethod _ 1 Ġ( Ġ) Ġ{ Ġend Ġ( Ġ) Ġ; Ġ}
public  Ġstatic  Ġvoid  Ġmethod  _  1  Ġ(  Ġtype  _  1  Ġvar  _  1  Ġ)  Ġ{  Ġjava  .  lang  .  system  .  out  .  println  Ġ(  Ġ(  Ġstring  _  1  Ġ+  Ġ(  Ġvar  _  1  Ġ.  Ġto  string  Ġ(  Ġ)  Ġ)  Ġ)  Ġ)  Ġ;  Ġfor  Ġ(  Ġtype  _  2  Ġvar  _  2  Ġ:  Ġvar  _  3  Ġ)  Ġ{  Ġvar  _  2  Ġ.  Ġmethod  _  2  Ġ(  Ġvar  _  1  Ġ)  Ġ;  Ġ}  Ġ}
public Ġboolean Ġmethod _ 1 Ġ( Ġandroid . view . view Ġvar _ 1 Ġ, Ġtype _ 1 Ġvar _ 2 Ġ) Ġ{ Ġreturn Ġfalse Ġ; Ġ}
public Ġstatic Ġjava . util . list Ġ< Ġtype _ 1 Ġ> Ġmethod _ 1 Ġ( Ġ) Ġ{ Ġreturn Ġjava . util . arr ays . as list Ġ( Ġtype _ 2 Ġ. Ġmethod _ 2 Ġ( Ġ) Ġ. Ġmethod _ 3 Ġ( Ġvar _ 1 Ġclass Ġ) Ġ. Ġmethod _ 4 Ġ( Ġ) Ġ) Ġ; Ġ}
public Ġ< Ġtype _ 1 Ġ> Ġtype _ 2 Ġ< Ġtype _ 1 Ġ> Ġmethod _ 1 Ġ( Ġtype _ 3 Ġvar _ 1 Ġ, Ġjava . util . map Ġ< Ġjava . lang . class Ġ, Ġjava . lang . object Ġ> Ġvar _ 2 Ġ) Ġ{ Ġreturn Ġmethod _ 1 Ġ( Ġvar _ 1 Ġ, Ġnull Ġ, Ġnull Ġ) Ġ; Ġ}
int  Ġsize  Ġ(  Ġ)  Ġ{  Ġreturn  Ġcontent  Ġ.  Ġsize  Ġ(  Ġ)  Ġ;  Ġ}
public Ġvoid Ġmethod _ 1 Ġ( Ġ) Ġ{ Ġvar _ 1 Ġ. Ġset Ġ( Ġfalse Ġ) Ġ; Ġvar _ 2 Ġ. Ġmethod _ 2 Ġ( Ġ) Ġ; Ġtry Ġ{ Ġvar _ 2 Ġ. Ġmethod _ 3 Ġ( Ġ) Ġ; Ġ} Ġcatch Ġ( Ġtype _ 1 Ġvar _ 3 Ġ) Ġ{ Ġ} Ġ}
public Ġjava . lang . string Ġget Ġ( Ġ) Ġthrows Ġtype _ 1 Ġ{ Ġreturn Ġmethod _ 1 Ġ( Ġmethod _ 2 Ġ( Ġvar _ 1 Ġ, Ġ0 Ġ, Ġmethod _ 3 Ġ( Ġlist Ġ) Ġ) Ġ, Ġlist Ġ) Ġ; Ġ}
public Ġstatic Ġtype _ 1 Ġmethod _ 1 Ġ( Ġtype _ 2 Ġvar _ 1 Ġ, Ġdouble Ġvar _ 2 Ġ, Ġdouble Ġheight Ġ) Ġ{ Ġif Ġ( Ġ( Ġvar _ 3 Ġ) Ġ== Ġnull Ġ) Ġ{ Ġvar _ 3 Ġ= Ġnew Ġtype _ 1 Ġ( Ġvar _ 1 Ġ, Ġvar _ 2 Ġ, Ġheight Ġ) Ġ; Ġ} Ġreturn Ġvar _ 3 Ġ; Ġ}
public  Ġvoid  Ġmethod  _  1  Ġ(  Ġ)  Ġ{  Ġmethod  _  2  Ġ(  Ġ)  Ġ;  Ġvar  _  1  Ġ=  Ġint  _  1  Ġ;  Ġvar  _  2  Ġ=  Ġint  _  2  Ġ;  Ġmethod  _  3  Ġ(  Ġmethod  _  4  Ġ(  Ġ)  Ġ,  Ġmethod  _  5  Ġ(  Ġ)  Ġ)  Ġ;  Ġ}
private Ġvoid Ġmethod _ 1 Ġ( Ġ) Ġ{ Ġvar _ 1 Ġ. Ġmethod _ 2 Ġ( Ġ( Ġ( Ġvar _ 2 Ġ. Ġget Ġ( Ġ1 Ġ) Ġ. Ġvar _ 3 Ġ) Ġ+ Ġstring _ 1 Ġ) Ġ) Ġ; Ġ}
public Ġstatic Ġfinal Ġtype _ 1 Ġmethod _ 1 Ġ( Ġjava . lang . string Ġpath Ġ) Ġthrows Ġtype _ 2 Ġ, Ġjava . io . io ex ception Ġ, Ġtype _ 3 Ġ{ Ġif Ġ( Ġ( Ġvar _ 1 Ġ) Ġ== Ġnull Ġ) Ġtype _ 4 Ġ. Ġmethod _ 2 Ġ( Ġvar _ 2 Ġ, Ġpath Ġ) Ġ; Ġreturn Ġnew Ġtype _ 1 Ġ( Ġvar _ 1 Ġ) Ġ; Ġ}
public Ġvoid Ġmethod _ 1 Ġ( Ġ) Ġthrows Ġjava . lang . ex ception Ġ{ Ġtype _ 1 Ġvar _ 1 Ġ= Ġnew Ġtype _ 1 Ġ( Ġvar _ 2 Ġ) Ġ; Ġtype _ 2 Ġ. Ġmethod _ 2 Ġ( Ġnew Ġtype _ 3 Ġ( Ġ) Ġ) Ġ. Ġmethod _ 3 Ġ( Ġvar _ 3 Ġ) Ġ. Ġmethod _ 4 Ġ( Ġvar _ 1 Ġ) Ġ; Ġvar _ 3 Ġ. Ġmethod _ 5 Ġ( Ġvar _ 1 Ġ) Ġ; Ġ}
public Ġvoid Ġmethod _ 1 Ġ( Ġtype _ 1 Ġvar _ 1 Ġ) Ġ{ Ġtype _ 2 Ġtmp Ġ= Ġthis Ġ. Ġvar _ 2 Ġ. Ġget Ġ( Ġthis Ġ. Ġvar _ 3 Ġ. Ġmethod _ 2 Ġ( Ġvar _ 1 Ġ) Ġ) Ġ; Ġif Ġ( Ġvar _ 4 Ġ) Ġtmp Ġ. Ġmethod _ 3 Ġ( Ġ) Ġ; Ġ}
public Ġvoid Ġmethod _ 1 Ġ( Ġtype _ 1 Ġevent Ġ) Ġ{ Ġthis Ġ. Ġvar _ 1 Ġ= Ġevent Ġ. Ġmethod _ 2 Ġ( Ġ) Ġ; Ġmethod _ 3 Ġ( Ġ) Ġ; Ġ}
public  Ġvoid  Ġmethod  _  1  Ġ(  Ġ)  Ġ{  Ġjava  .  lang  .  system  .  out  .  println  Ġ(  Ġstring  _  1  Ġ)  Ġ;  Ġmethod  _  2  Ġ(  Ġ)  Ġ.  Ġmethod  _  3  Ġ(  Ġ)  Ġ;  Ġ}
public Ġvoid Ġmethod _ 1 Ġ( Ġtype _ 1 Ġvar _ 1 Ġ, Ġint Ġvar _ 2 Ġ, Ġtype _ 2 Ġvar _ 3 Ġ, Ġint Ġvar _ 4 Ġ) Ġthrows Ġjava . io . io ex ception Ġ{ Ġreturn Ġ; Ġ}
public Ġvoid Ġmethod _ 1 Ġ( Ġtype _ 1 Ġvar _ 1 Ġ) Ġ{ Ġsuper Ġ. Ġmethod _ 1 Ġ( Ġvar _ 1 Ġ) Ġ; Ġtype _ 2 Ġvar _ 2 Ġ= Ġ( Ġ( Ġtype _ 2 Ġ) Ġ( Ġvar _ 1 Ġ. Ġmethod _ 2 Ġ( Ġstring _ 1 Ġ) Ġ) Ġ) Ġ; Ġjava . lang . string Ġvar _ 3 Ġ= Ġvar _ 2 Ġ. Ġmethod _ 3 Ġ( Ġ) Ġ; Ġ}
public Ġvoid Ġmethod _ 1 Ġ( Ġ) Ġ{ Ġvar _ 1 Ġ. Ġmethod _ 2 Ġ( Ġ) Ġ; Ġvar _ 1 Ġ= Ġnull Ġ; Ġvar _ 2 Ġ. Ġmethod _ 3 Ġ( Ġnull Ġ) Ġ; Ġ}
public  Ġvoid  Ġmethod  _  1  Ġ(  Ġandroid  .  view  .  view  Ġview  Ġ,  Ġtype  _  1  Ġvar  _  1  Ġ)  Ġ{  Ġsuper  Ġ.  Ġmethod  _  1  Ġ(  Ġview  Ġ,  Ġvar  _  1  Ġ)  Ġ;  Ġmethod  _  2  Ġ(  Ġ)  Ġ;  Ġ}
public Ġvoid Ġmethod _ 1 Ġ( Ġtype _ 1 Ġvar _ 1 Ġ, Ġboolean Ġvar _ 2 Ġ) Ġ{ Ġvar _ 3 Ġ. Ġmethod _ 2 Ġ( Ġvar _ 2 Ġ) Ġ; Ġvar _ 3 Ġ. Ġmethod _ 3 Ġ( Ġ( Ġvar _ 2 Ġ? Ġvar _ 4 Ġ: Ġvar _ 5 Ġ) Ġ) Ġ; Ġ}
public Ġboolean Ġmethod _ 1 Ġ( Ġjava . io . file Ġvar _ 1 Ġ, Ġjava . lang . string Ġfilename Ġ) Ġ{ Ġjava . io . file Ġvar _ 2 Ġ= Ġnew Ġjava . io . file Ġ( Ġvar _ 1 Ġ, Ġfilename Ġ) Ġ; Ġreturn Ġ( Ġfilename Ġ. Ġmethod _ 2 Ġ( Ġvar _ 3 Ġ) Ġ) Ġ|| Ġ( Ġvar _ 2 Ġ. Ġmethod _ 3 Ġ( Ġ) Ġ) Ġ; Ġ}
public Ġboolean Ġmethod _ 1 Ġ( Ġ) Ġ{ Ġreturn Ġvar _ 1 Ġ= Ġtrue Ġ; Ġ}
public Ġboolean Ġmethod _ 1 Ġ( Ġ) Ġ{ Ġif Ġ( Ġthis Ġ. Ġvar _ 1 Ġ) Ġ{ Ġreturn Ġfalse Ġ; Ġ} Ġreturn Ġvar _ 2 Ġ; Ġ}
private Ġint Ġmethod _ 1 Ġ( Ġ) Ġ{ Ġreturn Ġc Ġ. Ġmethod _ 2 Ġ( Ġ) Ġ. Ġmethod _ 3 Ġ( Ġ) Ġ. Ġvar _ 1 Ġ; Ġ}
public Ġfloat Ġmethod _ 1 Ġ( Ġlong Ġvar _ 1 Ġ) Ġ{ Ġfloat Ġvar _ 2 Ġ= Ġ( Ġ( Ġfloat Ġ) Ġ( Ġvar _ 1 Ġ* Ġ( Ġheight Ġ) Ġ) Ġ) Ġ/ Ġ( Ġ( Ġfloat Ġ) Ġ( Ġint _ 1 Ġ) Ġ) Ġ; Ġreturn Ġvar _ 2 Ġ; Ġ}
public  Ġstatic  Ġsynchronized  Ġvoid  Ġmethod  _  1  Ġ(  Ġjava  .  lang  .  string  Ġvar  _  1  Ġ)  Ġ{  Ġvar  _  2  Ġ.  Ġmethod  _  1  Ġ(  Ġvar  _  1  Ġ)  Ġ;  Ġif  Ġ(  Ġtype  _  1  Ġ.  Ġmethod  _  2  Ġ(  Ġ)  Ġ)  Ġ{  Ġtype  _  1  Ġ.  Ġmethod  _  3  Ġ(  Ġ)  Ġ;  Ġ}  Ġ}
protected Ġstatic Ġ< Ġtype _ 1 Ġextends Ġtype _ 2 Ġ> Ġtype _ 1 Ġshow Ġ( Ġtype _ 3 Ġvar _ 1 Ġ, Ġint Ġvar _ 2 Ġ, Ġjava . lang . class Ġ< Ġtype _ 1 Ġ> Ġvar _ 3 Ġ) Ġ{ Ġreturn Ġvar _ 1 Ġ. Ġmethod _ 1 Ġ( Ġ) Ġ. Ġmethod _ 2 Ġ( Ġ) Ġ. Ġmethod _ 3 Ġ( Ġvar _ 2 Ġ, Ġvar _ 3 Ġ) Ġ; Ġ}
public Ġvoid Ġmethod _ 1 Ġ( Ġtype _ 1 Ġvar _ 1 Ġ) Ġ{ Ġif Ġ( Ġ( Ġvar _ 2 Ġ) Ġ!= Ġnull Ġ) Ġ{ Ġvar _ 2 Ġ. Ġmethod _ 1 Ġ( Ġ) Ġ; Ġ} Ġ}
private Ġvoid Ġmethod _ 1 Ġ( Ġ) Ġ{ Ġthis Ġ. Ġvar _ 1 Ġ. Ġmethod _ 1 Ġ( Ġ) Ġ; Ġjava . lang . system . exit Ġ( Ġ0 Ġ) Ġ; Ġ}
public Ġvoid Ġmethod _ 1 Ġ( Ġtype _ 1 Ġvar _ 1 Ġ) Ġ{ Ġtype _ 2 Ġ. Ġmethod _ 2 Ġ( Ġvar _ 2 Ġ) Ġ; Ġ}
public  Ġvoid  Ġmethod  _  1  Ġ(  Ġjava  .  lang  .  long  Ġvar  _  1  Ġ)  Ġ{  Ġfor  Ġ(  Ġtype  _  1  Ġvar  _  2  Ġ:  Ġmethod  _  2  Ġ(  Ġ)  Ġ)  Ġ{  Ġif  Ġ(  Ġvar  _  3  Ġ.  Ġget  id  Ġ(  Ġ)  Ġ.  Ġequals  Ġ(  Ġvar  _  1  Ġ)  Ġ)  Ġ{  Ġvar  _  3  Ġ=  Ġvar  _  2  Ġ;  Ġbreak  Ġ;  Ġ}  Ġ}  Ġvar  _  4  Ġ.  Ġmethod  _  3  Ġ(  Ġvar  _  3  Ġ)  Ġ;  Ġ}
public Ġboolean Ġmethod _ 1 Ġ( Ġ) Ġ{ Ġif Ġ( Ġ! Ġ( Ġvar _ 1 Ġ) Ġ) Ġ{ Ġreturn Ġfalse Ġ; Ġ} Ġreturn Ġvar _ 2 Ġ; Ġ}
public Ġtype _ 1 Ġmethod _ 1 Ġ( Ġtype _ 2 Ġvar _ 1 Ġ, Ġtype _ 1 Ġresponse Ġ) Ġ{ Ġreturn Ġnew Ġtype _ 3 Ġ( Ġresponse Ġ, Ġvar _ 1 Ġ) Ġ; Ġ}
public Ġjava . lang . bo olean Ġmethod _ 1 Ġ( Ġtype _ 1 Ġvar _ 1 Ġ) Ġ{ Ġjava . lang . bo olean Ġresult Ġ= Ġthis Ġ. Ġvar _ 2 Ġ. Ġmethod _ 2 Ġ( Ġvar _ 3 Ġ, Ġvar _ 4 Ġ, Ġvar _ 5 Ġ) Ġ; Ġreturn Ġresult Ġ; Ġ}
public Ġstatic Ġvoid Ġmethod _ 1 Ġ( Ġ) Ġ{ Ġtype _ 1 Ġ. Ġmethod _ 2 Ġ( Ġ) Ġ; Ġtype _ 2 Ġ. Ġmethod _ 3 Ġ( Ġ) Ġ; Ġvar _ 1 Ġ. Ġinfo Ġ( Ġstring _ 1 Ġ) Ġ; Ġ}
public Ġdouble Ġmethod _ 1 Ġ( Ġ) Ġ{ Ġreturn Ġ( Ġ( Ġ( Ġ( Ġvar _ 1 Ġ) Ġ- Ġ( Ġvar _ 2 Ġ) Ġ) Ġ- Ġ( Ġvar _ 3 Ġ) Ġ) Ġ- Ġ( Ġvar _ 4 Ġ) Ġ) Ġ- Ġ( Ġvar _ 5 Ġ) Ġ; Ġ}
protected  Ġvoid  Ġmethod  _  1  Ġ(  Ġjava  .  lang  .  string  Ġvar  Ġ)  Ġ{  Ġthis  Ġ.  Ġvar  _  1  Ġ.  Ġput  Ġ(  Ġvar  Ġ,  Ġnew  Ġtype  _  1  Ġ<  Ġjava  .  lang  .  float  Ġ>  Ġ(  Ġ)  Ġ)  Ġ;  Ġ}
public Ġvoid Ġmethod _ 1 Ġ( Ġ) Ġ{ Ġvar _ 1 Ġ. Ġmethod _ 2 Ġ( Ġ) Ġ; Ġvar _ 2 Ġ. Ġmethod _ 3 Ġ( Ġ) Ġ; Ġvar _ 3 Ġ. Ġmethod _ 1 Ġ( Ġ) Ġ; Ġ}
public Ġboolean Ġmethod _ 1 Ġ( Ġ) Ġ{ Ġreturn Ġ! Ġ( Ġtype _ 1 Ġ. Ġequals Ġ( Ġstatus Ġ) Ġ) Ġ; Ġ}
public Ġboolean Ġmethod _ 1 Ġ( Ġ) Ġthrows Ġtype _ 1 Ġ{ Ġvar _ 1 Ġ. Ġmethod _ 2 Ġ( Ġ) Ġ. Ġremove Ġ( Ġvar _ 2 Ġ) Ġ; Ġvar _ 3 Ġ= Ġfalse Ġ; Ġvar _ 3 Ġ= Ġvar _ 4 Ġ; Ġvar _ 2 Ġ= Ġnull Ġ; Ġreturn Ġtrue Ġ; Ġ}
public Ġtype _ 1 Ġmethod _ 1 Ġ( Ġtype _ 2 Ġvar _ 1 Ġ, Ġtype _ 2 Ġvar _ 2 Ġ, Ġtype _ 3 Ġvar _ 3 Ġ, Ġjava . lang . string Ġvar _ 4 Ġ) Ġ{ Ġtype _ 1 Ġvar _ 5 Ġ= Ġmethod _ 1 Ġ( Ġvar _ 1 Ġ, Ġvar _ 2 Ġ, Ġvar _ 3 Ġ) Ġ; Ġvar _ 5 Ġ. Ġmethod _ 2 Ġ( Ġvar _ 4 Ġ) Ġ; Ġreturn Ġmethod _ 3 Ġ( Ġvar _ 5 Ġ) Ġ; Ġ}
java  .  lang  .  string  Ġget  name  Ġ(  Ġ)  Ġ{  Ġ}
public Ġvoid Ġmethod _ 1 Ġ( Ġjava . lang . string Ġkey Ġ, Ġtype _ 1 Ġvalue Ġ) Ġ{ Ġvar _ 1 Ġ. Ġput Ġ( Ġkey Ġ, Ġvalue Ġ) Ġ; Ġ}
private Ġboolean Ġmethod _ 1 Ġ( Ġjava . lang . class Ġ< Ġ? Ġ> Ġtype Ġ, Ġjava . lang . string Ġvar _ 1 Ġ) Ġ{ Ġjava . util . map Ġ< Ġjava . lang . string Ġ, Ġjava . lang . object Ġ> Ġvar _ 2 Ġ= Ġvar _ 3 Ġ. Ġget Ġ( Ġtype Ġ) Ġ; Ġif Ġ( Ġvar _ 2 Ġ== Ġnull Ġ) Ġ{ Ġreturn Ġfalse Ġ; Ġ} Ġreturn Ġvar _ 2 Ġ. Ġmethod _ 2 Ġ( Ġvar _ 1 Ġ) Ġ; Ġ}
protected Ġtype _ 1 Ġmethod _ 1 Ġ( Ġtype _ 2 Ġvar _ 1 Ġ) Ġ{ Ġtype _ 3 Ġvar _ 2 Ġ= Ġvar _ 1 Ġ. Ġmethod _ 2 Ġ( Ġvar _ 3 Ġ) Ġ; Ġthis Ġ. Ġmethod _ 3 Ġ( Ġnew Ġtype _ 4 Ġ( Ġ) Ġ) Ġ; Ġthis Ġ. Ġmethod _ 4 Ġ( Ġvar _ 2 Ġ) Ġ; Ġreturn Ġvar _ 2 Ġ; Ġ}
public Ġvoid Ġmethod _ 1 Ġ( Ġjava . util . list Ġ< Ġtype _ 1 Ġ> Ġvar _ 1 Ġ) Ġ{ Ġfor Ġ( Ġtype _ 2 Ġvar _ 2 Ġ: Ġthis Ġ. Ġvar _ 3 Ġ) Ġ{ Ġvar _ 2 Ġ. Ġmethod _ 2 Ġ( Ġvar _ 1 Ġ) Ġ; Ġ} Ġ}
public  Ġvoid  Ġstart  Ġ(  Ġtype  _  1  Ġvar  _  1  Ġ)  Ġ{  Ġsynchronized  Ġ(  Ġvar  _  2  Ġ)  Ġ{  Ġif  Ġ(  Ġ(  Ġvar  _  2  Ġ.  Ġget  Ġ(  Ġ)  Ġ)  Ġ==  Ġnull  Ġ)  Ġ{  Ġvar  _  2  Ġ.  Ġset  Ġ(  Ġvar  _  1  Ġ.  Ġmethod  _  1  Ġ(  Ġthis  Ġ)  Ġ)  Ġ;  Ġ}  Ġ}  Ġ}
public Ġstatic Ġvoid Ġmain Ġ( Ġjava . lang . string Ġ[ Ġ] Ġargs Ġ) Ġ{ Ġtype _ 1 Ġ. Ġmethod _ 1 Ġ( Ġstring _ 1 Ġ) Ġ; Ġ}
public Ġstatic Ġvoid Ġmethod _ 1 Ġ( Ġtype _ 1 Ġvar _ 1 Ġ) Ġ{ Ġif Ġ( Ġ! Ġ( Ġvar _ 2 Ġ) Ġ) Ġ{ Ġtype _ 2 Ġ. Ġmethod _ 2 Ġ( Ġ) Ġ; Ġ} Ġif Ġ( Ġvar _ 1 Ġ== Ġnull Ġ) Ġ{ Ġvar _ 3 Ġ= Ġvar _ 4 Ġ; Ġreturn Ġ; Ġ} Ġsynchronized Ġ( Ġvar _ 3 Ġ) Ġ{ Ġvar _ 3 Ġ= Ġvar _ 1 Ġ; Ġ} Ġ}
public Ġvoid Ġmethod _ 1 Ġ( Ġ) Ġ{ Ġthis Ġ. Ġvar _ 1 Ġ. Ġmethod _ 2 Ġ( Ġthis Ġ, Ġthis Ġ. Ġvar _ 2 Ġ, Ġvar _ 3 Ġ) Ġ; Ġthis Ġ. Ġvar _ 1 Ġ. Ġmethod _ 2 Ġ( Ġthis Ġ, Ġthis Ġ. Ġvar _ 4 Ġ, Ġvar _ 3 Ġ) Ġ; Ġ}
protected  Ġvoid  Ġmethod  _  1  Ġ(  Ġ)  Ġ{  Ġtype  _  1  Ġ.  Ġmethod  _  2  Ġ(  Ġvar  _  1  Ġ,  Ġvar  _  2  Ġ,  Ġthis  Ġ)  Ġ;  Ġtype  _  2  Ġ.  Ġmethod  _  3  Ġ(  Ġthis  Ġ,  Ġstring  _  1  Ġ,  Ġvar  _  3  Ġ)  Ġ.  Ġshow  Ġ(  Ġ)  Ġ;  Ġ}
public Ġtype _ 1 Ġmethod _ 1 Ġ( Ġ) Ġ{ Ġreturn Ġadd Ġ( Ġnew Ġtype _ 2 Ġ( Ġthis Ġ) Ġ) Ġ; Ġ}
public Ġboolean Ġmethod _ 1 Ġ( Ġint Ġposition Ġ) Ġ{ Ġreturn Ġ( Ġvar _ 1 Ġ) Ġ== Ġ( Ġvar _ 2 Ġ. Ġget Ġ( Ġposition Ġ) Ġ) Ġ; Ġ}
public Ġvoid Ġmethod _ 1 Ġ( Ġint Ġid Ġ) Ġ{ Ġvar _ 1 Ġ= Ġid Ġ; Ġ}
public  Ġjava  .  lang  .  integer  Ġmethod  _  1  Ġ(  Ġjava  .  lang  .  integer  Ġvar  _  1  Ġ,  Ġjava  .  lang  .  string  Ġvar  _  2  Ġ)  Ġ{  Ġreturn  Ġvar  _  3  Ġ.  Ġmethod  _  1  Ġ(  Ġvar  _  1  Ġ,  Ġvar  _  2  Ġ)  Ġ;  Ġ}
protected Ġtype _ 1 Ġmethod _ 1 Ġ( Ġfinal Ġtype _ 2 Ġvar _ 1 Ġ) Ġ{ Ġreturn Ġvar _ 2 Ġ; Ġ}
public Ġvoid Ġexecute Ġ( Ġ) Ġ{ Ġif Ġ( Ġ( Ġvar _ 1 Ġ) Ġ== Ġnull Ġ) Ġ{ Ġvar _ 1 Ġ= Ġnew Ġtype _ 1 Ġ( Ġ) Ġ; Ġ} Ġvar _ 1 Ġ. Ġshow Ġ( Ġ) Ġ; Ġwhile Ġ( Ġtrue Ġ) Ġ{ Ġt Ġ. Ġmethod _ 1 Ġ( Ġ) Ġ; Ġ} Ġ}
private Ġjava . lang . string Ġmethod _ 1 Ġ( Ġ) Ġ{ Ġjava . lang . system . out . print Ġ( Ġstring _ 1 Ġ) Ġ; Ġjava . util . scan ner Ġvar _ 1 Ġ= Ġnew Ġjava . util . scan ner Ġ( Ġvar _ 2 Ġ) Ġ; Ġjava . lang . string Ġvar _ 3 Ġ= Ġvar _ 1 Ġ. Ġmethod _ 2 Ġ( Ġ) Ġ; Ġvar _ 1 Ġ. Ġmethod _ 3 Ġ( Ġ) Ġ; Ġreturn Ġvar _ 3 Ġ; Ġ}
public  Ġvoid  Ġmethod  _  1  Ġ(  Ġfloat  Ġvar  _  1  Ġ)  Ġ{  Ġvar  _  2  Ġ=  Ġvar  _  3  Ġ.  Ġmethod  _  2  Ġ(  Ġ)  Ġ;  Ġvar  _  3  Ġ.  Ġmethod  _  1  Ġ(  Ġvar  _  1  Ġ,  Ġvar  _  2  Ġ)  Ġ;  Ġ}
public Ġtype _ 1 Ġget Ġ( Ġtype _ 2 Ġvar _ 1 Ġ) Ġ{ Ġreturn Ġnew Ġtype _ 3 Ġ( Ġvar _ 1 Ġ. Ġmethod _ 1 Ġ( Ġ) Ġ. Ġmethod _ 2 Ġ( Ġ) Ġ, Ġtrue Ġ) Ġ; Ġ}
public Ġboolean Ġmethod _ 1 Ġ( Ġtype _ 1 Ġvar _ 1 Ġ) Ġ{ Ġreturn Ġ( Ġ( Ġvar _ 2 Ġ. Ġmethod _ 2 Ġ( Ġ) Ġ) Ġ< Ġ( Ġvar _ 1 Ġ. Ġmethod _ 2 Ġ( Ġ) Ġ) Ġ) Ġ&& Ġ( Ġ( Ġvar _ 1 Ġ. Ġmethod _ 2 Ġ( Ġ) Ġ) Ġ> Ġ( Ġvar _ 3 Ġ. Ġmethod _ 2 Ġ( Ġ) Ġ) Ġ) Ġ; Ġ}
public Ġvoid Ġmethod _ 1 Ġ( Ġtype _ 1 Ġcontext Ġ) Ġ{ Ġif Ġ( Ġtype _ 2 Ġ. Ġmethod _ 2 Ġ( Ġ) Ġ. Ġmethod _ 3 Ġ( Ġvar _ 1 Ġ) Ġ) Ġ{ Ġtype _ 3 Ġ. Ġmethod _ 2 Ġ( Ġ) Ġ. Ġmethod _ 4 Ġ( Ġvar _ 1 Ġ) Ġ; Ġ} Ġ}
public Ġvoid Ġmethod _ 1 Ġ( Ġ) Ġ{ Ġtype _ 1 Ġ. Ġi Ġ( Ġstring _ 1 Ġ, Ġstring _ 2 Ġ) Ġ; Ġandroid . content . intent Ġintent Ġ= Ġnew Ġandroid . content . intent Ġ( Ġthis Ġ, Ġvar _ 1 Ġclass Ġ) Ġ; Ġintent Ġ. Ġmethod _ 2 Ġ( Ġstring _ 3 Ġ, Ġvar _ 2 Ġ) Ġ; Ġmethod _ 3 Ġ( Ġintent Ġ) Ġ; Ġmethod _ 4 Ġ( Ġ) Ġ; Ġ}
public  Ġint  Ġmethod  _  1  Ġ(  Ġjava  .  lang  .  string  Ġid  Ġ,  Ġjava  .  lang  .  string  Ġname  Ġ,  Ġfloat  Ġvar  _  1  Ġ)  Ġ;
public Ġvoid Ġmethod _ 1 Ġ( Ġ) Ġ{ Ġvar _ 1 Ġ= Ġtype _ 1 Ġ. Ġmethod _ 2 Ġ( Ġ) Ġ; Ġif Ġ( Ġ( Ġvar _ 1 Ġ) Ġ== Ġnull Ġ) Ġ{ Ġjava . lang . system . exit Ġ( Ġ0 Ġ) Ġ; Ġ} Ġvar _ 2 Ġ= Ġnull Ġ; Ġsuper Ġ. Ġmethod _ 1 Ġ( Ġ) Ġ; Ġ}
public Ġvoid Ġmethod _ 1 Ġ( Ġ) Ġ{ Ġif Ġ( Ġ( Ġ( Ġthis Ġ. Ġvar _ 1 Ġ) Ġ!= Ġnull Ġ) Ġ&& Ġ( Ġthis Ġ. Ġvar _ 1 Ġ. Ġmethod _ 2 Ġ( Ġ) Ġ) Ġ) Ġ{ Ġthis Ġ. Ġvar _ 1 Ġ. Ġmethod _ 3 Ġ( Ġ) Ġ; Ġ} Ġ}
public Ġint Ġmethod _ 1 Ġ( Ġint Ġvar _ 1 Ġ, Ġint Ġvar _ 2 Ġ) Ġ{ Ġint Ġindex Ġ= Ġ( Ġ( Ġvar _ 1 Ġ* Ġ( Ġsize Ġ) Ġ) Ġ+ Ġvar _ 2 Ġ) Ġ+ Ġ1 Ġ; Ġreturn Ġindex Ġ; Ġ}
public Ġvoid Ġmethod _ 1 Ġ( Ġtype _ 1 Ġview Ġ, Ġjava . lang . string Ġvar _ 1 Ġ) Ġ{ Ġvar _ 2 Ġ= Ġnull Ġ; Ġfile path Ġ= Ġnull Ġ; Ġvar _ 3 Ġ= Ġtype _ 2 Ġ. Ġmethod _ 2 Ġ( Ġvar _ 1 Ġ, Ġvar _ 4 Ġ) Ġ; Ġmethod _ 3 Ġ( Ġfalse Ġ) Ġ; Ġ}
public  Ġtype  _  1  Ġmethod  _  1  Ġ(  Ġ)  Ġ{  Ġtype  _  1  Ġvar  _  1  Ġ=  Ġnew  Ġtype  _  1  Ġ(  Ġget  context  Ġ(  Ġ)  Ġ)  Ġ;  Ġreturn  Ġvar  _  1  Ġ;  Ġ}
public Ġvoid Ġmethod _ 1 Ġ( Ġ) Ġ{ Ġif Ġ( Ġ( Ġtype _ 1 Ġ. Ġmethod _ 2 Ġ( Ġ) Ġ. Ġmethod _ 3 Ġ( Ġobj Ġ) Ġ) Ġ== Ġ( Ġ- Ġ1 Ġ) Ġ) Ġ{ Ġvar _ 1 Ġ. Ġmethod _ 4 Ġ( Ġ) Ġ; Ġ} Ġmethod _ 5 Ġ( Ġobj Ġ. Ġmethod _ 6 Ġ( Ġ) Ġ) Ġ; Ġ}
private Ġdouble Ġmethod _ 1 Ġ( Ġdouble Ġtime Ġ, Ġtype _ 1 Ġinit Ġ) Ġ{ Ġif Ġ( Ġ( Ġ( Ġvar _ 1 Ġ) Ġ- Ġ( Ġvar _ 2 Ġ) Ġ) Ġ== Ġ0 . 0 Ġ) Ġreturn Ġ1 . 0 Ġ; Ġelse Ġreturn Ġ( Ġ( Ġvar _ 1 Ġ) Ġ- Ġtime Ġ) Ġ/ Ġ( Ġ( Ġvar _ 1 Ġ) Ġ- Ġ( Ġvar _ 2 Ġ) Ġ) Ġ; Ġ}
public Ġtype _ 1 Ġmethod _ 1 Ġ( Ġ) Ġ{ Ġtype _ 1 Ġstate Ġ= Ġvar _ 1 Ġ. Ġmethod _ 1 Ġ( Ġ) Ġ; Ġreturn Ġstate Ġ; Ġ}
public Ġvoid Ġmethod _ 1 Ġ( Ġtype _ 1 Ġvar _ 1 Ġ) Ġ{ Ġmethod _ 2 Ġ( Ġ) Ġ. Ġmethod _ 3 Ġ( Ġ) Ġ. Ġadd Ġ( Ġvar _ 2 Ġ, Ġvar _ 1 Ġ, Ġstring _ 1 Ġ) Ġ. Ġmethod _ 4 Ġ( Ġjava . lang . string Ġ. Ġmethod _ 5 Ġ( Ġvar _ 1 Ġ. Ġget id Ġ( Ġ) Ġ) Ġ) Ġ. Ġmethod _ 6 Ġ( Ġvar _ 3 Ġ) Ġ. Ġmethod _ 7 Ġ( Ġ) Ġ; Ġ}
public  Ġvoid  Ġmethod  _  1  Ġ(  Ġbyte  Ġ[  Ġ]  Ġvar  _  1  Ġ,  Ġint  Ġk  Ġ)  Ġ{  Ġget  Ġ(  Ġvar  _  1  Ġ,  Ġ(  Ġ(  Ġ(  Ġ(  Ġvar  _  2  Ġ)  Ġ-  Ġk  Ġ)  Ġ+  Ġ(  Ġvar  _  3  Ġ)  Ġ)  Ġ&  Ġ(  Ġvar  _  3  Ġ)  Ġ)  Ġ,  Ġvar  _  1  Ġ.  Ġlength  Ġ)  Ġ;  Ġ}
public Ġvoid Ġmethod _ 1 Ġ( Ġ) Ġ{ Ġif Ġ( Ġ( Ġvar _ 1 Ġ) Ġ&& Ġ( Ġvar _ 2 Ġ) Ġ) Ġ{ Ġvar _ 3 Ġ= Ġfalse Ġ; Ġvar _ 4 Ġ= Ġfalse Ġ; Ġvar _ 1 Ġ= Ġfalse Ġ; Ġvar _ 2 Ġ= Ġtrue Ġ; Ġ} Ġ}
private Ġboolean Ġmethod _ 1 Ġ( Ġint Ġvar _ 1 Ġ) Ġ{ Ġreturn Ġ( Ġthis Ġ. Ġstate Ġ. Ġget Ġ( Ġ) Ġ) Ġ== Ġ( Ġvar _ 2 Ġ) Ġ; Ġ}
public Ġvoid Ġmethod _ 1 Ġ( Ġ) Ġthrows Ġjava . io . io ex ception Ġ, Ġtype _ 1 Ġ{ Ġtype _ 2 Ġresponse Ġ= Ġmethod _ 2 Ġ( Ġtype _ 3 Ġ. Ġmethod _ 3 Ġ( Ġ) Ġ) Ġ; Ġtype _ 4 Ġ. Ġassert that Ġ( Ġresponse Ġ. Ġmethod _ 4 Ġ( Ġ) Ġ. Ġmethod _ 5 Ġ( Ġ) Ġ, Ġtype _ 5 Ġ. Ġmethod _ 6 Ġ( Ġint _ 1 Ġ) Ġ) Ġ; Ġ}
public  Ġvoid  Ġmethod  _  1  Ġ(  Ġ)  Ġ{  Ġsuper  Ġ.  Ġmethod  _  1  Ġ(  Ġ)  Ġ;  Ġtype  _  1  Ġ.  Ġmethod  _  1  Ġ(  Ġvar  _  1  Ġ)  Ġ;  Ġtype  _  1  Ġ.  Ġmethod  _  1  Ġ(  Ġmethod  _  2  Ġ(  Ġ)  Ġ)  Ġ;  Ġ}
public Ġvoid Ġhandle Ġ( Ġtype _ 1 Ġkey Ġ) Ġ{ Ġif Ġ( Ġ( Ġvar _ 1 Ġ. Ġmethod _ 1 Ġ( Ġ) Ġ) Ġ== Ġ( Ġvar _ 2 Ġ) Ġ) Ġ{ Ġvar _ 3 Ġ. Ġmethod _ 2 Ġ( Ġkey Ġ. Ġmethod _ 3 Ġ( Ġ) Ġ) Ġ; Ġjava . lang . system . out . println Ġ( Ġkey Ġ. Ġmethod _ 3 Ġ( Ġ) Ġ) Ġ; Ġ} Ġ}
public Ġint Ġmethod _ 1 Ġ( Ġint Ġvar _ 1 Ġ, Ġint Ġvar _ 2 Ġ, Ġtype _ 1 Ġvar _ 3 Ġ) Ġ{ Ġvar _ 3 Ġ. Ġmethod _ 2 Ġ( Ġ) Ġ; Ġint Ġindex Ġ= Ġ( Ġvar _ 1 Ġ* Ġ( Ġvar _ 4 Ġ) Ġ) Ġ+ Ġvar _ 2 Ġ; Ġreturn Ġ( Ġvar _ 5 Ġ[ Ġindex Ġ] Ġ) Ġ& Ġint _ 1 Ġ; Ġ}
type _ 1 Ġ< Ġjava . lang . string Ġ> Ġmethod _ 1 Ġ( Ġjava . lang . string Ġvar _ 1 Ġ, Ġjava . lang . string Ġvar _ 2 Ġ, Ġjava . lang . string Ġvar _ 3 Ġ, Ġjava . lang . string Ġvar _ 4 Ġ, Ġjava . lang . string Ġpath Ġ) Ġ;
public  Ġvoid  Ġmethod  _  1  Ġ(  Ġ)  Ġ{  Ġif  Ġ(  Ġ(  Ġa  Ġ.  Ġcompare  to  Ġ(  Ġb  Ġ)  Ġ)  Ġ==  Ġ(  Ġ-  Ġ1  Ġ)  Ġ)  Ġ{  Ġtype  _  1  Ġt  Ġ;  Ġt  Ġ=  Ġa  Ġ;  Ġa  Ġ=  Ġb  Ġ;  Ġb  Ġ=  Ġt  Ġ;  Ġ}  Ġ}
protected Ġvoid Ġmethod _ 1 Ġ( Ġtype _ 1 Ġvar _ 1 Ġ, Ġtype _ 2 Ġvar _ 2 Ġ) Ġ{ Ġvar _ 2 Ġ. Ġmethod _ 2 Ġ( Ġtype _ 3 Ġ. Ġmethod _ 3 Ġ( Ġvar _ 3 Ġ) Ġ) Ġ. Ġtitle Ġ( Ġvar _ 1 Ġ. Ġmethod _ 4 Ġ( Ġ) Ġ) Ġ; Ġ}
public Ġjava . lang . string Ġmethod _ 1 Ġ( Ġtype _ 1 Ġvar _ 1 Ġ, Ġjava . lang . string Ġkey Ġ) Ġ{ Ġreturn Ġvar _ 1 Ġ. Ġmethod _ 2 Ġ( Ġkey Ġ, Ġstring _ 1 Ġ) Ġ; Ġ}
public Ġvoid Ġmethod _ 1 Ġ( Ġ) Ġ{ Ġwhile Ġ( Ġ( Ġvar _ 1 Ġ) Ġ!= Ġnull Ġ) Ġ{ Ġtry Ġ{ Ġstep Ġ( Ġ) Ġ; Ġjava . lang . thread Ġ. Ġmethod _ 2 Ġ( Ġint _ 1 Ġ) Ġ; Ġ} Ġcatch Ġ( Ġtype _ 1 Ġvar _ 2 Ġ) Ġ{ Ġ} Ġ} Ġ}
public  Ġstatic  Ġjava  .  io  .  file  Ġmethod  _  1  Ġ(  Ġtype  _  1  Ġvar  _  1  Ġ,  Ġjava  .  lang  .  string  Ġvar  _  2  Ġ)  Ġ{  Ġreturn  Ġtype  _  2  Ġ.  Ġmethod  _  1  Ġ(  Ġvar  _  1  Ġ,  Ġvar  _  2  Ġ,  Ġfalse  Ġ)  Ġ;  Ġ}
public Ġvoid Ġmethod _ 1 Ġ( Ġ) Ġthrows Ġjava . lang . ex ception Ġ{ Ġjava . lang . string Ġvar _ 1 Ġ= Ġstring _ 1 Ġ; Ġtype _ 1 Ġ. Ġmethod _ 2 Ġ( Ġvar _ 1 Ġ, Ġtype _ 1 Ġ. Ġmethod _ 3 Ġ( Ġstring _ 2 Ġ, Ġvar _ 2 Ġ) Ġ, Ġvar _ 2 Ġ) Ġ; Ġ}
public Ġstatic Ġjava . lang . string Ġmethod _ 1 Ġ( Ġjava . lang . string Ġcontent Ġ) Ġ{ Ġjava . lang . string Ġresult Ġ= Ġtype _ 1 Ġ. Ġmethod _ 2 Ġ( Ġcontent Ġ) Ġ; Ġreturn Ġtype _ 1 Ġ. Ġmethod _ 3 Ġ( Ġresult Ġ) Ġ; Ġ}
private Ġstatic Ġjava . lang . string Ġmethod _ 1 Ġ( Ġjava . lang . string Ġvar _ 1 Ġ) Ġ{ Ġreturn Ġvar _ 2 Ġ. Ġmethod _ 2 Ġ( Ġ) Ġ? Ġjava . lang . string . format Ġ( Ġstring _ 1 Ġ, Ġvar _ 1 Ġ) Ġ: Ġstring _ 2 Ġ; Ġ}
public Ġstatic Ġtype _ 1 Ġmethod _ 1 Ġ( Ġtype _ 2 Ġt Ġ, Ġbyte Ġ[ Ġ] Ġb Ġ) Ġ{ Ġreturn Ġt Ġ. Ġmethod _ 1 Ġ( Ġb Ġ) Ġ; Ġ}
public  Ġstatic  Ġtype  _  1  Ġmethod  _  1  Ġ(  Ġ)  Ġ{  Ġtype  _  2  Ġvar  _  1  Ġ=  Ġnew  Ġtype  _  2  Ġ(  Ġ)  Ġ;  Ġreturn  Ġvar  _  1  Ġ;  Ġ}
public Ġvoid Ġmethod _ 1 Ġ( Ġ) Ġthrows Ġjava . lang . ex ception Ġ{ Ġvar _ 1 Ġ. Ġmethod _ 2 Ġ( Ġint _ 1 Ġ) Ġ; Ġjava . lang . string Ġvar _ 2 Ġ= Ġvar _ 1 Ġ. Ġmethod _ 3 Ġ( Ġ) Ġ; Ġtype _ 1 Ġ. Ġass er te qu als Ġ( Ġint _ 1 Ġ, Ġvar _ 2 Ġ. Ġlength Ġ( Ġ) Ġ, Ġvar _ 3 Ġ) Ġ; Ġ}
void Ġset Ġ( Ġtype _ 1 Ġvar _ 1 Ġ, Ġjava . lang . integer Ġindex Ġ, Ġtype _ 2 Ġvalue Ġ) Ġ;
public Ġvoid Ġmethod _ 1 Ġ( Ġ) Ġ{ Ġtype _ 1 Ġvar _ 1 Ġ= Ġnew Ġtype _ 1 Ġ( Ġstring _ 1 Ġ) Ġ; Ġvar _ 1 Ġ. Ġmethod _ 2 Ġ( Ġnew Ġtype _ 2 Ġ( Ġ) Ġ) Ġ; Ġass er te qu als Ġ( Ġint _ 1 Ġ, Ġvar _ 1 Ġ. Ġmethod _ 3 Ġ( Ġ) Ġ) Ġ; Ġ}
public Ġvoid Ġmethod _ 1 Ġ( Ġ) Ġ{ Ġvar _ 1 Ġ. Ġmethod _ 2 Ġ( Ġvar _ 2 Ġ) Ġ; Ġvar _ 3 Ġ. Ġmethod _ 3 Ġ( Ġ1 Ġ) Ġ; Ġvar _ 3 Ġ. Ġmethod _ 4 Ġ( Ġvar _ 4 Ġ) Ġ; Ġ}
private Ġstatic Ġdouble Ġmethod _ 1 Ġ( Ġjava . util . scan ner Ġvar _ 1 Ġ) Ġ{ Ġtry Ġ{ Ġreturn Ġvar _ 1 Ġ. Ġmethod _ 2 Ġ( Ġ) Ġ; Ġ} Ġcatch Ġ( Ġtype _ 1 Ġvar _ 2 Ġ) Ġ{ Ġjava . lang . system . out . println Ġ( Ġstring _ 1 Ġ) Ġ; Ġvar _ 1 Ġ. Ġmethod _ 3 Ġ( Ġ) Ġ; Ġreturn Ġtype _ 2 Ġ. Ġmethod _ 1 Ġ( Ġvar _ 1 Ġ) Ġ; Ġ} Ġ}
void  Ġmethod  _  1  Ġ(  Ġ)  Ġ{  Ġvar  _  1  Ġ=  Ġvar  _  2  Ġ;  Ġmethod  _  2  Ġ(  Ġ)  Ġ;  Ġtype  _  1  Ġvar  _  3  Ġ=  Ġnew  Ġtype  _  1  Ġ(  Ġstring  _  1  Ġ)  Ġ;  Ġvar  _  3  Ġ.  Ġmethod  _  3  Ġ(  Ġnew  Ġtype  _  2  Ġ(  Ġ)  Ġ)  Ġ;  Ġadd  Ġ(  Ġvar  _  3  Ġ)  Ġ;  Ġjava  .  lang  .  system  .  out  .  print  Ġ(  Ġstring  _  2  Ġ)  Ġ;  Ġmethod  _  4  Ġ(  Ġ)  Ġ;  Ġ}
public Ġjava . lang . object Ġmethod _ 1 Ġ( Ġtype _ 1 Ġvar _ 1 Ġ) Ġ{ Ġif Ġ( Ġ( Ġvar _ 1 Ġ. Ġmethod _ 2 Ġ( Ġ) Ġ) Ġinstance of Ġtype _ 2 Ġ) Ġ{ Ġtype _ 3 Ġvar _ 2 Ġ= Ġvar _ 3 Ġ. Ġmethod _ 3 Ġ( Ġvar _ 1 Ġ) Ġ; Ġ} Ġreturn Ġnull Ġ; Ġ}
public Ġvoid Ġmethod _ 1 Ġ( Ġ) Ġ{ Ġsuper Ġ. Ġmethod _ 1 Ġ( Ġ) Ġ; Ġvar _ 1 Ġ. Ġmethod _ 2 Ġ( Ġvar _ 2 Ġ) Ġ; Ġtype _ 1 Ġvar _ 3 Ġ= Ġvar _ 1 Ġ. Ġmethod _ 3 Ġ( Ġ) Ġ; Ġmethod _ 4 Ġ( Ġvar _ 3 Ġ) Ġ; Ġ}
public Ġjava . util . list Ġ< Ġjava . lang . string Ġ> Ġmethod _ 1 Ġ( Ġjava . lang . string Ġvar _ 1 Ġ) Ġthrows Ġtype _ 1 Ġ{ Ġreturn Ġvar _ 2 Ġ. Ġmethod _ 2 Ġ( Ġvar _ 1 Ġ) Ġ; Ġ}
private Ġboolean Ġmethod _ 1 Ġ( Ġ) Ġ{ Ġvar _ 1 Ġ. Ġmethod _ 2 Ġ( Ġnew Ġjava . util . date Ġ( Ġ) Ġ) Ġ; Ġvar _ 1 Ġ. Ġmethod _ 3 Ġ( Ġvar _ 2 Ġ) Ġ; Ġtype _ 1 Ġ. Ġmethod _ 4 Ġ( Ġthis Ġ, Ġvar _ 3 Ġ, Ġvar _ 4 Ġ) Ġ. Ġshow Ġ( Ġ) Ġ; Ġreturn Ġtrue Ġ; Ġ}
public  Ġvoid  Ġmethod  _  1  Ġ(  Ġ)  Ġ{  Ġjava  .  lang  .  string  Ġvar  _  1  Ġ=  Ġstring  _  1  Ġ;  Ġtype  _  1  Ġ.  Ġassert  that  Ġ(  Ġvar  _  2  Ġ.  Ġmethod  _  2  Ġ(  Ġvar  _  1  Ġ.  Ġmethod  _  3  Ġ(  Ġ)  Ġ,  Ġchar  _  1  Ġ,  Ġchar  _  2  Ġ)  Ġ,  Ġtype  _  2  Ġ.  Ġmethod  _  4  Ġ(  Ġtrue  Ġ)  Ġ)  Ġ;  Ġ}
public Ġvoid Ġmethod _ 1 Ġ( Ġandroid . content . context Ġcontext Ġ, Ġjava . lang . object Ġpath Ġ, Ġtype _ 1 Ġvar _ 1 Ġ) Ġ{ Ġtype _ 2 Ġ. Ġmethod _ 2 Ġ( Ġcontext Ġ) Ġ. Ġmethod _ 3 Ġ( Ġpath Ġ) Ġ. Ġmethod _ 4 Ġ( Ġvar _ 2 Ġ) Ġ. Ġerror Ġ( Ġvar _ 2 Ġ) Ġ. Ġmethod _ 5 Ġ( Ġ) Ġ. Ġmethod _ 6 Ġ( Ġvar _ 1 Ġ) Ġ; Ġ}
public Ġvoid Ġmethod _ 1 Ġ( Ġandroid . view . view Ġview Ġ) Ġ{ Ġswitch Ġ( Ġview Ġ. Ġget id Ġ( Ġ) Ġ) Ġ{ Ġcase Ġvar _ 1 Ġ: Ġmethod _ 2 Ġ( Ġ) Ġ; Ġbreak Ġ; Ġcase Ġvar _ 2 Ġ: Ġmethod _ 3 Ġ( Ġ) Ġ; Ġbreak Ġ; Ġ} Ġ}
public Ġvoid Ġmethod _ 1 Ġ( Ġ) Ġ{ Ġmethod _ 2 Ġ( Ġfalse Ġ, Ġnew Ġtype _ 1 Ġ( Ġ) Ġ{ Ġpublic Ġvoid Ġmethod _ 1 Ġ( Ġ) Ġ{ Ġvar _ 1 Ġ. Ġmethod _ 1 Ġ( Ġ) Ġ; Ġ} Ġpublic Ġvoid Ġmethod _ 3 Ġ( Ġint Ġerror Ġ) Ġ{ Ġvar _ 1 Ġ. Ġmethod _ 1 Ġ( Ġ) Ġ; Ġ} Ġ} Ġ) Ġ; Ġ}
public Ġtype _ 1 Ġmethod _ 1 Ġ( Ġint Ġid Ġ) Ġ{ Ġtype _ 1 Ġresult Ġ= Ġnull Ġ; Ġtry Ġ{ Ġresult Ġ= Ġvar _ 1 Ġ. Ġmethod _ 2 Ġ( Ġvar _ 2 Ġclass Ġ, Ġid Ġ) Ġ; Ġ} Ġcatch Ġ( Ġtype _ 2 Ġvar _ 3 Ġ) Ġ{ Ġreturn Ġnull Ġ; Ġ} Ġreturn Ġresult Ġ; Ġ}
public Ġjava . util . map Ġ< Ġjava . lang . string Ġ, Ġjava . util . set Ġ< Ġjava . lang . string Ġ> Ġ> Ġmethod _ 1 Ġ( Ġ) Ġ{ Ġreturn Ġtype _ 1 Ġ. Ġmethod _ 2 Ġ( Ġthis Ġ. Ġvar _ 1 Ġ) Ġ; Ġ}
public  Ġvoid  Ġmethod  _  1  Ġ(  Ġtype  _  1  Ġvar  _  1  Ġ)  Ġ{  Ġjava  .  lang  .  system  .  out  .  println  Ġ(  Ġ(  Ġstring  _  1  Ġ+  Ġ(  Ġvar  _  1  Ġ.  Ġmethod  _  2  Ġ(  Ġ)  Ġ.  Ġto  string  Ġ(  Ġ)  Ġ)  Ġ)  Ġ)  Ġ;  Ġ}
public Ġvoid Ġmethod _ 1 Ġ( Ġ) Ġ{ Ġvar _ 1 Ġ. Ġmethod _ 2 Ġ( Ġ) Ġ; Ġvar _ 2 Ġ= Ġvar _ 1 Ġ. Ġmethod _ 3 Ġ( Ġ) Ġ; Ġvar _ 1 Ġ. Ġmethod _ 4 Ġ( Ġ) Ġ; Ġvar _ 3 Ġ= Ġnew Ġtype _ 1 Ġ( Ġget activity Ġ( Ġ) Ġ, Ġvar _ 2 Ġ) Ġ; Ġvar _ 4 Ġ. Ġmethod _ 5 Ġ( Ġvar _ 3 Ġ) Ġ; Ġ}
public Ġsynchronized Ġvoid Ġmethod _ 1 Ġ( Ġjava . lang . throw able Ġt Ġ) Ġ{ Ġmethod _ 2 Ġ( Ġt Ġ. Ġmethod _ 3 Ġ( Ġ) Ġ) Ġ; Ġvar _ 1 Ġ= Ġtrue Ġ; Ġmethod _ 4 Ġ( Ġ) Ġ; Ġ}
public Ġvoid Ġmethod _ 1 Ġ( Ġ) Ġ{ Ġif Ġ( Ġ( Ġvar _ 1 Ġ) Ġ== Ġnull Ġ) Ġ{ Ġvar _ 1 Ġ= Ġnew Ġtype _ 1 Ġ( Ġvar _ 2 Ġ, Ġvar _ 3 Ġ, Ġvar _ 4 Ġ) Ġ; Ġ} Ġvar _ 1 Ġ. Ġmethod _ 1 Ġ( Ġ) Ġ; Ġ}
public Ġvoid Ġmethod _ 1 Ġ( Ġint Ġvar _ 1 Ġ) Ġ{ Ġvar _ 2 Ġ-= Ġvar _ 1 Ġ; Ġ}
public Ġjava . util . list Ġ< Ġtype _ 1 Ġ> Ġmethod _ 1 Ġ( Ġ) Ġ{ Ġjava . util . list Ġ< Ġtype _ 1 Ġ> Ġvar _ 1 Ġ= Ġnew Ġjava . util . array list Ġ< Ġtype _ 1 Ġ> Ġ( Ġ) Ġ; Ġvar _ 1 Ġ. Ġmethod _ 2 Ġ( Ġvar _ 2 Ġ. Ġmethod _ 1 Ġ( Ġ) Ġ) Ġ; Ġreturn Ġvar _ 1 Ġ; Ġ}
private  Ġvoid  Ġmethod  _  1  Ġ(  Ġ)  Ġ{  Ġtype  _  1  Ġ.  Ġmethod  _  2  Ġ(  Ġvar  _  1  Ġ,  Ġstring  _  1  Ġ)  Ġ;  Ġtype  _  2  Ġ.  Ġmethod  _  3  Ġ(  Ġ)  Ġ.  Ġmethod  _  1  Ġ(  Ġthis  Ġ)  Ġ;  Ġ}
public Ġvoid Ġmethod _ 1 Ġ( Ġ) Ġ{ Ġtype _ 1 Ġvar _ 1 Ġ= Ġmethod _ 2 Ġ( Ġ) Ġ; Ġif Ġ( Ġvar _ 1 Ġ!= Ġnull Ġ) Ġmethod _ 2 Ġ( Ġ) Ġ. Ġmethod _ 3 Ġ( Ġ) Ġ; Ġ}
type _ 1 Ġmethod _ 1 Ġ( Ġ) Ġ{ Ġ( Ġvar _ 1 Ġ) Ġ++ Ġ; Ġtype _ 1 Ġvar _ 2 Ġ= Ġnew Ġtype _ 1 Ġ( Ġ) Ġ; Ġvar _ 2 Ġ= Ġvar _ 3 Ġ. Ġget Ġ( Ġvar _ 1 Ġ) Ġ; Ġreturn Ġvar _ 2 Ġ; Ġ}
public Ġstatic Ġint Ġmethod _ 1 Ġ( Ġint Ġ[ Ġ] Ġa Ġ) Ġ{ Ġint Ġvar _ 1 Ġ= Ġa Ġ. Ġlength Ġ; Ġreturn Ġtype _ 1 Ġ. Ġmethod _ 2 Ġ( Ġa Ġ, Ġvar _ 1 Ġ) Ġ; Ġ}
private Ġstatic Ġvoid Ġmethod _ 1 Ġ( Ġ) Ġ{ Ġjava . lang . system . out . println Ġ( Ġstring _ 1 Ġ) Ġ; Ġjava . lang . system . out . println Ġ( Ġ( Ġ( Ġstring _ 2 Ġ+ Ġ( Ġvar _ 1 Ġ. Ġmethod _ 2 Ġ( Ġ) Ġ) Ġ) Ġ+ Ġstring _ 3 Ġ) Ġ) Ġ; Ġtype _ 1 Ġ. Ġmethod _ 3 Ġ( Ġ) Ġ; Ġjava . lang . system . out . println Ġ( Ġ) Ġ; Ġ}
void Ġmethod _ 1 Ġ( Ġ) Ġ{ Ġwhile Ġ( Ġ( Ġ( Ġvar _ 1 Ġ) Ġ* Ġ( Ġvar _ 2 Ġ) Ġ) Ġ>= Ġ( Ġvar _ 3 Ġ. Ġmethod _ 2 Ġ( Ġ) Ġ) Ġ) Ġ{ Ġ-- Ġ( Ġvar _ 1 Ġ) Ġ; Ġ} Ġ}
public Ġboolean Ġmethod _ 1 Ġ( Ġjava . io . file Ġfile Ġ) Ġ{ Ġreturn Ġ( Ġfile Ġ. Ġmethod _ 2 Ġ( Ġ) Ġ) Ġ|| Ġ( Ġfile Ġ. Ġget name Ġ( Ġ) Ġ. Ġmethod _ 3 Ġ( Ġstring _ 1 Ġ) Ġ) Ġ; Ġ}
private  Ġint  Ġmethod  _  1  Ġ(  Ġ)  Ġ{  Ġreturn  Ġ++  Ġ(  Ġvar  _  1  Ġ)  Ġ;  Ġ}
public Ġstatic Ġvoid Ġmain Ġ( Ġjava . lang . string Ġ[ Ġ] Ġargs Ġ) Ġ{ Ġtype _ 1 Ġvar _ 1 Ġ= Ġnew Ġtype _ 1 Ġ( Ġstring _ 1 Ġ, Ġstring _ 2 Ġ) Ġ; Ġvar _ 1 Ġ. Ġstart Ġ( Ġ) Ġ; Ġtype _ 1 Ġvar _ 2 Ġ= Ġnew Ġtype _ 1 Ġ( Ġstring _ 3 Ġ, Ġstring _ 2 Ġ) Ġ; Ġvar _ 2 Ġ. Ġstart Ġ( Ġ) Ġ; Ġ}
private Ġjava . util . array list Ġmethod _ 1 Ġ( Ġ) Ġ{ Ġreturn Ġvar _ 1 Ġ; Ġ}
public Ġvoid Ġmethod _ 1 Ġ( Ġtype _ 1 Ġvar _ 1 Ġ) Ġ{ Ġsuper Ġ. Ġmethod _ 1 Ġ( Ġvar _ 1 Ġ) Ġ; Ġvar _ 1 Ġ. Ġmethod _ 2 Ġ( Ġthis Ġ. Ġvar _ 2 Ġ, Ġthis Ġ. Ġvar _ 3 Ġ. Ġx Ġ, Ġ( Ġ( Ġthis Ġ. Ġvar _ 3 Ġ. Ġy Ġ) Ġ+ Ġ( Ġvar _ 4 Ġ) Ġ) Ġ, Ġnull Ġ) Ġ; Ġ}
public Ġstatic Ġtype _ 1 Ġmethod _ 1 Ġ( Ġjava . lang . string Ġ[ Ġ] Ġvar _ 1 Ġ) Ġ{ Ġreturn Ġnew Ġtype _ 2 Ġ( Ġtrue Ġ) Ġ. Ġmethod _ 2 Ġ( Ġvar _ 1 Ġ[ Ġ0 Ġ] Ġ, Ġnull Ġ, Ġ( Ġ( Ġjava . lang . object Ġ[ Ġ] Ġ) Ġ( Ġvar _ 1 Ġ) Ġ) Ġ) Ġ; Ġ}
public Ġvoid Ġmethod _ 1 Ġ( Ġ) Ġ{ Ġjava . lang . string Ġvar _ 1 Ġ= Ġmethod _ 2 Ġ( Ġstring _ 1 Ġ) Ġ; Ġtype _ 1 Ġvar _ 2 Ġ= Ġnew Ġtype _ 1 Ġ( Ġ) Ġ; Ġtype _ 2 Ġvar _ 3 Ġ= Ġnull Ġ; Ġvar _ 3 Ġ= Ġvar _ 2 Ġ. Ġmethod _ 3 Ġ( Ġvar _ 1 Ġ) Ġ; Ġtype _ 3 Ġ. Ġassert not null Ġ( Ġstring _ 2 Ġ, Ġvar _ 3 Ġ) Ġ; Ġ}
private Ġboolean Ġmethod _ 1 Ġ( Ġfinal Ġint Ġvar _ 1 Ġ) Ġ{ Ġvar _ 2 Ġ& = Ġ~ Ġvar _ 1 Ġ; Ġreturn Ġ( Ġvar _ 2 Ġ) Ġ== Ġ0 Ġ; Ġ}
public  Ġstatic  Ġvoid  Ġmethod  _  1  Ġ(  Ġ)  Ġ{  Ġtry  Ġ{  Ġtype  _  1  Ġvar  _  1  Ġ=  Ġtype  _  2  Ġ.  Ġmethod  _  2  Ġ(  Ġ)  Ġ.  Ġmethod  _  3  Ġ(  Ġ)  Ġ;  Ġ}  Ġcatch  Ġ(  Ġjava  .  lang  .  ex  ception  Ġvar  _  2  Ġ)  Ġ{  Ġtype  _  3  Ġ.  Ġmethod  _  4  Ġ(  Ġstring  _  1  Ġ,  Ġvar  _  2  Ġ)  Ġ;  Ġ}  Ġvar  _  3  Ġ=  Ġtrue  Ġ;  Ġ}
public Ġandroid . view . view Ġmethod _ 1 Ġ( Ġtype _ 1 Ġvar _ 1 Ġ, Ġtype _ 2 Ġvar _ 2 Ġ, Ġtype _ 3 Ġvar _ 3 Ġ) Ġ{ Ġtype _ 4 Ġ. Ġmethod _ 2 Ġ( Ġstring _ 1 Ġ, Ġstring _ 2 Ġ) Ġ; Ġandroid . view . view Ġvar _ 4 Ġ= Ġvar _ 1 Ġ. Ġmethod _ 3 Ġ( Ġvar _ 5 Ġ, Ġvar _ 2 Ġ, Ġfalse Ġ) Ġ; Ġreturn Ġvar _ 4 Ġ; Ġ}
public Ġvoid Ġmethod _ 1 Ġ( Ġ) Ġ{ Ġif Ġ( Ġ( Ġy Ġ) Ġ> Ġ0 Ġ) Ġ{ Ġremove Ġ( Ġvar _ 1 Ġ, Ġvar _ 2 Ġ) Ġ; Ġthis Ġ. Ġy Ġ-= Ġ1 Ġ; Ġmethod _ 2 Ġ( Ġvar _ 1 Ġ) Ġ; Ġ} Ġ}
public Ġvoid Ġmethod _ 1 Ġ( Ġjava . util . list Ġ< Ġjava . lang . string Ġ> Ġvalue Ġ) Ġ{ Ġput Ġ( Ġstring _ 1 Ġ, Ġvalue Ġ) Ġ; Ġ}
public  Ġvoid  Ġmethod  _  1  Ġ(  Ġtype  _  1  Ġvar  _  1  Ġ,  Ġtype  _  2  Ġresponse  Ġ,  Ġtype  _  3  Ġvar  _  2  Ġ)  Ġthrows  Ġjava  .  io  .  io  ex  ception  Ġ,  Ġtype  _  4  Ġ{  Ġjava  .  lang  .  system  .  out  .  println  Ġ(  Ġstring  _  1  Ġ)  Ġ;  Ġjava  .  lang  .  system  .  out  .  println  Ġ(  Ġstring  _  2  Ġ)  Ġ;  Ġjava  .  lang  .  system  .  out  .  println  Ġ(  Ġstring  _  1  Ġ)  Ġ;  Ġresponse  Ġ.  Ġmethod  _  2  Ġ(  Ġvar  _  3  Ġ,  Ġstring  _  3  Ġ)  Ġ;  Ġ}
public Ġtype _ 1 Ġmethod _ 1 Ġ( Ġtype _ 1 Ġvar _ 1 Ġ, Ġtype _ 2 Ġvar _ 2 Ġ) Ġ{ Ġtype _ 3 Ġ. Ġadd Ġ( Ġvar _ 1 Ġ) Ġ; Ġreturn Ġvar _ 1 Ġ; Ġ}
public Ġint Ġmethod _ 1 Ġ( Ġ) Ġ{ Ġreturn Ġ( Ġ( Ġ( Ġvar _ 1 Ġ) Ġ== Ġnull Ġ? Ġ0 Ġ: Ġ1 Ġ) Ġ+ Ġ( Ġ( Ġvar _ 2 Ġ) Ġ== Ġnull Ġ? Ġ0 Ġ: Ġ1 Ġ) Ġ) Ġ+ Ġ( Ġ( Ġvar _ 3 Ġ) Ġ== Ġnull Ġ? Ġ0 Ġ: Ġ1 Ġ) Ġ; Ġ}
public Ġvoid Ġmethod _ 1 Ġ( Ġfinal Ġlong Ġvar _ 1 Ġ) Ġthrows Ġtype _ 1 Ġ{ Ġif Ġ( Ġmethod _ 2 Ġ( Ġvar _ 1 Ġ) Ġ) Ġ{ Ġvar _ 2 Ġ. Ġmethod _ 1 Ġ( Ġvar _ 1 Ġ) Ġ; Ġ} Ġelse Ġ{ Ġthrow Ġnew Ġtype _ 1 Ġ( Ġstring _ 1 Ġ) Ġ; Ġ} Ġ}
public Ġvoid Ġquery Ġ( Ġtype _ 1 Ġquery Ġ, Ġtype _ 2 Ġ... Ġvar _ 1 Ġ) Ġthrows Ġtype _ 3 Ġ{ Ġif Ġ( Ġvar _ 2 Ġ. Ġis empty Ġ( Ġ) Ġ) Ġ{ Ġkey Ġ. Ġmethod _ 1 Ġ( Ġvar _ 3 Ġ) Ġ; Ġ} Ġvar _ 2 Ġ. Ġadd Ġ( Ġquery Ġ) Ġ; Ġ}
private Ġvoid Ġmethod _ 1 Ġ( Ġjava . lang . string Ġname Ġ, Ġtype _ 1 Ġvar _ 1 Ġ, Ġtype _ 2 Ġvar _ 2 Ġ) Ġ{ Ġtype _ 3 Ġvar _ 3 Ġ= Ġtype _ 3 Ġ. Ġmethod _ 1 Ġ( Ġname Ġ, Ġvar _ 1 Ġ, Ġvar _ 2 Ġ) Ġ; Ġmethod _ 2 Ġ( Ġvar _ 3 Ġ) Ġ; Ġ}
public Ġjava . lang . string Ġget string Ġ( Ġtype _ 1 Ġkey Ġ) Ġ{ Ġreturn Ġmethod _ 1 Ġ( Ġkey Ġ) Ġ? Ġget Ġ( Ġkey Ġ) Ġ. Ġto string Ġ( Ġ) Ġ: Ġnull Ġ; Ġ}
private  Ġboolean  Ġmethod  _  1  Ġ(  Ġjava  .  lang  .  string  Ġvar  _  1  Ġ)  Ġ{  Ġif  Ġ(  Ġ(  Ġmethod  _  2  Ġ(  Ġvar  _  1  Ġ)  Ġ)  Ġ!=  Ġnull  Ġ)  Ġreturn  Ġtrue  Ġ;  Ġelse  Ġreturn  Ġfalse  Ġ;  Ġ}
public Ġtype _ 1 Ġmethod _ 1 Ġ( Ġtype _ 1 Ġvar _ 1 Ġ, Ġtype _ 1 Ġvar _ 2 Ġ) Ġ{ Ġreturn Ġvar _ 1 Ġ. Ġmethod _ 2 Ġ( Ġ) Ġ. Ġmethod _ 3 Ġ( Ġvar _ 2 Ġ, Ġint _ 1 Ġ, Ġvar _ 3 Ġ) Ġ; Ġ}
private Ġstatic Ġnative Ġvoid Ġmethod _ 1 Ġ( Ġlong Ġvar _ 1 Ġ, Ġlong Ġsource Ġ, Ġfloat Ġmin Ġ, Ġfloat Ġvar _ 2 Ġ, Ġlong Ġvar _ 3 Ġ) Ġ;
public Ġvoid Ġmethod _ 1 Ġ( Ġtype _ 1 Ġvar _ 1 Ġ, Ġjava . lang . throw able Ġvar _ 2 Ġ) Ġ{ Ġmethod _ 2 Ġ( Ġtype _ 2 Ġ. Ġerror Ġ( Ġ) Ġ, Ġtrue Ġ) Ġ; Ġmethod _ 3 Ġ( Ġnew Ġtype _ 3 Ġ( Ġ) Ġ) Ġ; Ġ}
public Ġsynchronized Ġvoid Ġmethod _ 1 Ġ( Ġtype _ 1 Ġtarget Ġ) Ġthrows Ġtype _ 2 Ġ{ Ġvar _ 1 Ġ. Ġmethod _ 2 Ġ( Ġtarget Ġ) Ġ; Ġmethod _ 3 Ġ( Ġ) Ġ; Ġ}
public  Ġjava  .  lang  .  string  Ġmethod  _  1  Ġ(  Ġ)  Ġ{  Ġif  Ġ(  Ġvar  _  1  Ġ)  Ġ{  Ġreturn  Ġvar  _  2  Ġ=  Ġstring  _  1  Ġ;  Ġ}  Ġreturn  Ġstring  _  2  Ġ;  Ġ}
public Ġvoid Ġmethod _ 1 Ġ( Ġ) Ġ{ Ġjava . lang . string Ġvar _ 1 Ġ= Ġstring _ 1 Ġ; Ġtype _ 1 Ġ[ Ġ] Ġvar _ 2 Ġ= Ġnew Ġtype _ 1 Ġ[ Ġ] Ġ{ Ġvar _ 3 Ġ, Ġvar _ 4 Ġ, Ġvar _ 5 Ġ, Ġvar _ 6 Ġ, Ġvar _ 7 Ġ} Ġ; Ġboolean Ġvar _ 8 Ġ= Ġtrue Ġ; Ġmethod _ 2 Ġ( Ġvar _ 8 Ġ, Ġvar _ 1 Ġ, Ġvar _ 2 Ġ) Ġ; Ġ}
protected Ġvoid Ġtrim Ġ( Ġint Ġn Ġ) Ġ{ Ġvar _ 1 Ġ= Ġvar _ 1 Ġ. Ġsubst ring Ġ( Ġ0 Ġ, Ġ( Ġ( Ġvar _ 1 Ġ. Ġlength Ġ( Ġ) Ġ) Ġ- Ġ( Ġ1 Ġ+ Ġn Ġ) Ġ) Ġ) Ġ; Ġ}
public Ġvoid Ġupdate Ġ( Ġfinal Ġjava . io . file Ġvar _ 1 Ġ) Ġthrows Ġtype _ 1 Ġ{ Ġreturn Ġthis Ġ. Ġvar _ 2 Ġ. Ġupdate Ġ( Ġvar _ 3 Ġ, Ġnew Ġtype _ 2 Ġ( Ġvar _ 1 Ġ) Ġ) Ġ; Ġ}
public Ġtype _ 1 Ġmethod _ 1 Ġ( Ġ) Ġ{ Ġif Ġ( Ġ( Ġvar _ 1 Ġ. Ġsize Ġ( Ġ) Ġ) Ġ== Ġ0 Ġ) Ġ{ Ġvar _ 1 Ġ= Ġnew Ġjava . util . array list Ġ< Ġtype _ 1 Ġ> Ġ( Ġvar _ 2 Ġ) Ġ; Ġ} Ġreturn Ġvar _ 1 Ġ. Ġremove Ġ( Ġvar _ 3 Ġ. Ġmethod _ 2 Ġ( Ġvar _ 2 Ġ. Ġsize Ġ( Ġ) Ġ) Ġ) Ġ; Ġ}
public Ġvoid Ġmethod _ 1 Ġ( Ġandroid . view . view Ġvar _ 1 Ġ) Ġ{ Ġtype _ 1 Ġ. Ġmethod _ 2 Ġ( Ġmethod _ 3 Ġ( Ġ) Ġ, Ġvar _ 2 Ġ, Ġvar _ 3 Ġ) Ġ; Ġ}
public Ġjava . lang . string Ġmethod _ 1 Ġ( Ġint Ġvar _ 1 Ġ) Ġthrows Ġtype _ 1 Ġ{ Ġreturn Ġvar _ 2 Ġ. Ġget Ġ( Ġ( Ġvar _ 1 Ġ- Ġ1 Ġ) Ġ) Ġ; Ġ}
protected  Ġvoid  Ġmethod  _  1  Ġ(  Ġ)  Ġ{  Ġboolean  Ġvar  _  1  Ġ=  Ġvar  _  2  Ġ.  Ġget  Ġ(  Ġ)  Ġ;  Ġif  Ġ(  Ġ!  Ġ(  Ġvar  _  2  Ġ.  Ġmethod  _  2  Ġ(  Ġtrue  Ġ)  Ġ)  Ġ)  Ġ{  Ġmethod  _  3  Ġ(  Ġ)  Ġ;  Ġ}  Ġ}
public Ġvoid Ġmethod _ 1 Ġ( Ġandroid . view . view Ġview Ġ) Ġ{ Ġvar _ 1 Ġ. Ġmethod _ 2 Ġ( Ġvar _ 2 Ġ) Ġ; Ġnew Ġtype _ 1 Ġ( Ġ) Ġ. Ġexecute Ġ( Ġnew Ġtype _ 2 Ġ< Ġandroid . content . context Ġ, Ġjava . lang . string Ġ> Ġ( Ġget context Ġ( Ġ) Ġ, Ġstring _ 1 Ġ) Ġ) Ġ; Ġ}
private Ġvoid Ġmethod _ 1 Ġ( Ġ) Ġ{ Ġif Ġ( Ġ( Ġjava . lang . integer . parse int Ġ( Ġvar _ 1 Ġ) Ġ) Ġ>= Ġ( Ġvar _ 2 Ġ) Ġ) Ġtype _ 1 Ġ. Ġmethod _ 2 Ġ( Ġthis Ġ, Ġvar _ 3 Ġ, Ġfalse Ġ) Ġ; Ġvar _ 4 Ġ= Ġtrue Ġ; Ġ}
public Ġvoid Ġmethod _ 1 Ġ( Ġfinal Ġtype _ 1 Ġvar _ 1 Ġ) Ġ{ Ġmethod _ 2 Ġ( Ġvar _ 2 Ġ) Ġ; Ġtype _ 2 Ġ. Ġmethod _ 3 Ġ( Ġ) Ġ. Ġmethod _ 4 Ġ( Ġ) Ġ; Ġmethod _ 5 Ġ( Ġ) Ġ; Ġ}
private Ġvoid Ġmethod _ 1 Ġ( Ġtype _ 1 Ġvar _ 1 Ġ) Ġ{ Ġtype _ 2 Ġvar _ 2 Ġ= Ġnew Ġtype _ 2 Ġ( Ġ) Ġ; Ġvar _ 2 Ġ. Ġmethod _ 2 Ġ( Ġtype _ 3 Ġ. Ġmethod _ 3 Ġ( Ġ) Ġ) Ġ; Ġjava . lang . system . out . println Ġ( Ġvar _ 2 Ġ. Ġmethod _ 4 Ġ( Ġvar _ 1 Ġ) Ġ) Ġ; Ġ}
public Ġvoid Ġmethod _ 1 Ġ( Ġjava . lang . string Ġvar _ 1 Ġ) Ġ{ Ġif Ġ( Ġ! Ġ( Ġvar _ 1 Ġ. Ġequals Ġ( Ġname Ġ) Ġ) Ġ) Ġ{ Ġname Ġ= Ġvar _ 1 Ġ; Ġmethod _ 2 Ġ( Ġ) Ġ; Ġ} Ġ}
public  Ġtype  _  1  Ġmethod  _  1  Ġ(  Ġint  Ġid  Ġ,  Ġint  Ġvar  _  1  Ġ)  Ġ{  Ġmethod  _  2  Ġ(  Ġid  Ġ)  Ġ.  Ġmethod  _  3  Ġ(  Ġvar  _  1  Ġ)  Ġ;  Ġreturn  Ġnull  Ġ;  Ġ}
public Ġvoid Ġmethod _ 1 Ġ( Ġfinal Ġtype _ 1 Ġvar _ 1 Ġ) Ġ{ Ġthis Ġ. Ġvar _ 2 Ġ= Ġvar _ 2 Ġ; Ġ}
public Ġboolean Ġmethod _ 1 Ġ( Ġjava . lang . string Ġvar _ 1 Ġ) Ġ{ Ġif Ġ( Ġvar _ 1 Ġ. Ġequals Ġ( Ġvar _ 2 Ġ) Ġ) Ġ{ Ġreturn Ġtrue Ġ; Ġ} Ġreturn Ġfalse Ġ; Ġ}
public Ġvoid Ġmethod _ 1 Ġ( Ġ) Ġ{ Ġmethod _ 2 Ġ( Ġ) Ġ. Ġshow Ġ( Ġ) Ġ; Ġ}
public  Ġstatic  Ġtype  _  1  Ġmethod  _  1  Ġ(  Ġandroid  .  content  .  context  Ġcontext  Ġ)  Ġ{  Ġreturn  Ġcontext  Ġ.  Ġmethod  _  1  Ġ(  Ġvar  _  1  Ġ,  Ġvar  _  2  Ġ)  Ġ;  Ġ}
public Ġvoid Ġmethod _ 1 Ġ( Ġtype _ 1 Ġvar _ 1 Ġ, Ġjava . lang . string Ġquery Ġ) Ġ{ Ġthis Ġ. Ġmethod _ 1 Ġ( Ġvar _ 1 Ġ, Ġquery Ġ, Ġint _ 1 Ġ, Ġ0 Ġ) Ġ; Ġ}
public Ġfinal Ġint Ġmethod _ 1 Ġ( Ġjava . lang . string Ġvar _ 1 Ġ) Ġ{ Ġsynchronized Ġ( Ġthis Ġ) Ġ{ Ġint Ġvar _ 2 Ġ= Ġmethod _ 2 Ġ( Ġvar _ 1 Ġ) Ġ; Ġif Ġ( Ġ( Ġvar _ 3 Ġ) Ġ!= Ġnull Ġ) Ġ{ Ġmethod _ 3 Ġ( Ġvar _ 3 Ġ) Ġ; Ġ} Ġreturn Ġvar _ 2 Ġ; Ġ} Ġ}
public Ġtype _ 1 Ġmethod _ 1 Ġ( Ġjava . lang . string Ġvar _ 1 Ġ) Ġ{ Ġtype _ 1 Ġc Ġ= Ġmethod _ 2 Ġ( Ġvar _ 1 Ġ) Ġ; Ġif Ġ( Ġc Ġ== Ġnull Ġ) Ġ{ Ġmethod _ 3 Ġ( Ġmethod _ 4 Ġ( Ġvar _ 1 Ġ) Ġ) Ġ; Ġreturn Ġmethod _ 2 Ġ( Ġvar _ 1 Ġ) Ġ; Ġ} Ġreturn Ġc Ġ; Ġ}
public Ġvoid Ġmethod _ 1 Ġ( Ġjava . lang . object Ġevent Ġ) Ġ{ Ġvar _ 1 Ġ. Ġmethod _ 2 Ġ( Ġmethod _ 3 Ġ( Ġ) Ġ) Ġ; Ġmethod _ 4 Ġ( Ġ) Ġ; Ġ}
public Ġtype _ 1 Ġmethod _ 1 Ġ( Ġjava . lang . string Ġmsg Ġ) Ġ{ Ġtype _ 2 Ġvar _ 1 Ġ= Ġvar _ 2 Ġ. Ġmethod _ 2 Ġ( Ġ) Ġ; Ġif Ġ( Ġvar _ 3 Ġ) Ġ{ Ġvar _ 1 Ġ. Ġmethod _ 3 Ġ( Ġmsg Ġ) Ġ; Ġ} Ġreturn Ġnew Ġtype _ 1 Ġ( Ġvar _ 1 Ġ) Ġ; Ġ}
public  Ġvoid  Ġmethod  _  1  Ġ(  Ġint  Ġvar  _  1  Ġ)  Ġ{  Ġthis  Ġ.  Ġvar  _  1  Ġ=  Ġvar  _  1  Ġ;  Ġvar  _  2  Ġ-=  Ġvar  _  1  Ġ;  Ġ}
public Ġstatic Ġtype _ 1 Ġmethod _ 1 Ġ( Ġlong Ġvar _ 1 Ġ) Ġ{ Ġreturn Ġtype _ 2 Ġ. Ġmethod _ 2 Ġ( Ġvar _ 1 Ġ) Ġ. Ġmethod _ 3 Ġ( Ġvar _ 2 Ġ) Ġ. Ġmethod _ 4 Ġ( Ġ) Ġ; Ġ}
public Ġvoid Ġmethod _ 1 Ġ( Ġtype _ 1 Ġvar _ 1 Ġ) Ġ{ Ġvar _ 1 Ġ. Ġmethod _ 2 Ġ( Ġstring _ 1 Ġ, Ġvar _ 2 Ġ. Ġmethod _ 3 Ġ( Ġ) Ġ) Ġ; Ġ}
public Ġvoid Ġmethod _ 1 Ġ( Ġandroid . view . view Ġvar _ 1 Ġ) Ġ{ Ġtype _ 1 Ġ. Ġmethod _ 2 Ġ( Ġmethod _ 3 Ġ( Ġ) Ġ, Ġvar _ 2 Ġ. Ġmethod _ 4 Ġ( Ġ) Ġ) Ġ; Ġ}
public Ġvoid Ġmethod _ 1 Ġ( Ġandroid . view . view Ġvar _ 1 Ġ) Ġ{ Ġswitch Ġ( Ġvar _ 1 Ġ. Ġget id Ġ( Ġ) Ġ) Ġ{ Ġcase Ġvar _ 2 Ġ: Ġvar _ 3 Ġ. Ġmethod _ 2 Ġ( Ġvar _ 4 Ġ) Ġ; Ġmethod _ 3 Ġ( Ġ) Ġ; Ġbreak Ġ; Ġ} Ġ}
public Ġjava . lang . string Ġmethod _ 1 Ġ( Ġ) Ġ{ Ġtype _ 1 Ġvar _ 1 Ġ= Ġvar _ 2 Ġ. Ġmethod _ 2 Ġ( Ġ1 Ġ) Ġ; Ġreturn Ġvar _ 1 Ġ. Ġmethod _ 1 Ġ( Ġ) Ġ; Ġ}
public Ġjava . lang . bo olean Ġmethod _ 1 Ġ( Ġjava . lang . string Ġvar _ 1 Ġ, Ġjava . lang . string Ġvar _ 2 Ġ, Ġjava . lang . string Ġname Ġ, Ġjava . lang . string Ġvar _ 3 Ġ, Ġjava . lang . string Ġvar _ 4 Ġ) Ġ{ Ġreturn Ġvar _ 5 Ġ. Ġmethod _ 2 Ġ( Ġname Ġ, Ġvar _ 4 Ġ, Ġvar _ 2 Ġ, Ġvar _ 1 Ġ, Ġvar _ 3 Ġ) Ġ; Ġ}
private  Ġvoid  Ġmethod  _  1  Ġ(  Ġint  Ġvar  _  1  Ġ,  Ġchar  Ġc  Ġ)  Ġ{  Ġfor  Ġ(  Ġint  Ġi  Ġ=  Ġ0  Ġ;  Ġi  Ġ!=  Ġvar  _  1  Ġ;  Ġi  Ġ++  Ġ)  Ġ{  Ġout  Ġ.  Ġmethod  _  2  Ġ(  Ġc  Ġ)  Ġ;  Ġ}  Ġout  Ġ.  Ġmethod  _  3  Ġ(  Ġ)  Ġ;  Ġ}
public Ġjava . lang . long Ġmethod _ 1 Ġ( Ġtype _ 1 Ġnode Ġ) Ġ{ Ġreturn Ġnode Ġ. Ġget id Ġ( Ġ) Ġ; Ġ}
private Ġfinal Ġint Ġmethod _ 1 Ġ( Ġfinal Ġint Ġmin Ġ, Ġfinal Ġint Ġvar _ 1 Ġ) Ġ{ Ġreturn Ġmin Ġ+ Ġ( Ġnew Ġjava . util . random Ġ( Ġ) Ġ. Ġmethod _ 2 Ġ( Ġmethod _ 3 Ġ( Ġmin Ġ, Ġvar _ 1 Ġ) Ġ) Ġ) Ġ; Ġ}
void Ġmethod _ 1 Ġ( Ġ) Ġthrows Ġtype _ 1 Ġ{ Ġmethod _ 2 Ġ( Ġ) Ġ; Ġmethod _ 3 Ġ( Ġ) Ġ; Ġmethod _ 4 Ġ( Ġ) Ġ; Ġmethod _ 5 Ġ( Ġ) Ġ; Ġ}
private Ġboolean Ġmethod _ 1 Ġ( Ġ) Ġ{ Ġif Ġ( Ġmethod _ 2 Ġ( Ġ) Ġ. Ġmethod _ 3 Ġ( Ġ) Ġ. Ġmethod _ 4 Ġ( Ġvar _ 1 Ġ) Ġ) Ġ{ Ġreturn Ġtrue Ġ; Ġ} Ġelse Ġ{ Ġreturn Ġfalse Ġ; Ġ} Ġ}
public Ġtype _ 1 Ġmethod _ 1 Ġ( Ġjava . lang . string Ġvar _ 1 Ġ) Ġ{ Ġtype _ 1 Ġvar _ 2 Ġ= Ġvar _ 3 Ġ. Ġget Ġ( Ġvar _ 1 Ġ) Ġ; Ġreturn Ġvar _ 2 Ġ; Ġ}
public  Ġvoid  Ġmethod  _  1  Ġ(  Ġ)  Ġ{  Ġtype  _  1  Ġ.  Ġmethod  _  2  Ġ(  Ġstring  _  1  Ġ)  Ġ;  Ġmethod  _  3  Ġ(  Ġvar  _  1  Ġ,  Ġvar  _  2  Ġ,  Ġstring  _  2  Ġ)  Ġ;  Ġmethod  _  3  Ġ(  Ġvar  _  3  Ġ,  Ġvar  _  2  Ġ,  Ġstring  _  3  Ġ)  Ġ;  Ġmethod  _  4  Ġ(  Ġvar  _  1  Ġ,  Ġvar  _  4  Ġ,  Ġstring  _  4  Ġ)  Ġ;  Ġmethod  _  3  Ġ(  Ġvar  _  1  Ġ,  Ġvar  _  2  Ġ,  Ġstring  _  5  Ġ)  Ġ;  Ġ}
public Ġvoid Ġmethod _ 1 Ġ( Ġtype _ 1 Ġevent Ġ) Ġ{ Ġmethod _ 2 Ġ( Ġtype _ 2 Ġ. Ġmethod _ 3 Ġ( Ġ) Ġ, Ġtrue Ġ) Ġ; Ġvar _ 1 Ġ. Ġmethod _ 4 Ġ( Ġfalse Ġ) Ġ; Ġ}
public Ġvoid Ġmethod _ 1 Ġ( Ġ) Ġ{ Ġvar _ 1 Ġ. Ġmethod _ 2 Ġ( Ġstring _ 1 Ġ) Ġ; Ġass er te qu als Ġ( Ġstring _ 2 Ġ, Ġvar _ 1 Ġ. Ġmethod _ 3 Ġ( Ġ) Ġ) Ġ; Ġ}
private Ġstatic Ġvoid Ġmethod _ 1 Ġ( Ġ) Ġ{ Ġtype _ 1 Ġ. Ġmethod _ 2 Ġ( Ġ) Ġ. Ġmethod _ 3 Ġ( Ġ) Ġ. Ġmethod _ 4 Ġ( Ġ) Ġ; Ġ}
private  Ġsynchronized  Ġvoid  Ġmethod  _  1  Ġ(  Ġint  Ġvar  _  1  Ġ)  Ġ{  Ġtry  Ġ{  Ġvar  _  2  Ġ.  Ġmethod  _  2  Ġ(  Ġid  Ġ,  Ġvar  _  3  Ġ)  Ġ;  Ġ}  Ġcatch  Ġ(  Ġtype  _  1  Ġvar  _  4  Ġ)  Ġ{  Ġvar  _  4  Ġ.  Ġmethod  _  3  Ġ(  Ġ)  Ġ;  Ġ}  Ġvar  _  5  Ġ[  Ġvar  _  1  Ġ]  Ġ.  Ġmethod  _  4  Ġ(  Ġ)  Ġ;  Ġjava  .  lang  .  system  .  err  .  println  Ġ(  Ġstring  _  1  Ġ)  Ġ;  Ġ}
public Ġvoid Ġmethod _ 1 Ġ( Ġ) Ġ{ Ġjava . util . set Ġ< Ġtype _ 1 Ġ> Ġvar _ 1 Ġ= Ġtype _ 2 Ġ. Ġmethod _ 2 Ġ( Ġvar _ 2 Ġ. Ġmethod _ 3 Ġ( Ġ) Ġ) Ġ; Ġmethod _ 4 Ġ( Ġ) Ġ; Ġvar _ 3 Ġ. Ġmethod _ 5 Ġ( Ġvar _ 1 Ġ) Ġ; Ġmethod _ 6 Ġ( Ġ) Ġ; Ġ}
public Ġvoid Ġmethod _ 1 Ġ( Ġ) Ġ{ Ġvar _ 1 Ġ= Ġvar _ 2 Ġ= Ġvar _ 3 Ġ; Ġvar _ 4 Ġ= Ġ0 Ġ; Ġvar _ 5 Ġ= Ġvar _ 6 Ġ. Ġget Ġ( Ġ0 Ġ) Ġ; Ġvar _ 5 Ġ. Ġset value Ġ( Ġvar _ 3 Ġ) Ġ; Ġ}
public Ġboolean Ġmethod _ 1 Ġ( Ġ) Ġ{ Ġreturn Ġ( Ġvar _ 1 Ġ) Ġ< Ġ( Ġ( Ġcount Ġ) Ġ- Ġ1 Ġ) Ġ; Ġ}
public Ġjava . util . array list Ġ< Ġtype _ 1 Ġ> Ġmethod _ 1 Ġ( Ġ) Ġ{ Ġreturn Ġparams Ġ; Ġ}
public Ġjava . util . list Ġ< Ġtype _ 1 Ġ> Ġmethod _ 1 Ġ( Ġjava . util . list Ġ< Ġtype _ 1 Ġ> Ġvar _ 1 Ġ, Ġtype _ 1 Ġc Ġ) Ġ{ Ġreturn Ġmethod _ 1 Ġ( Ġvar _ 1 Ġ, Ġtype _ 2 Ġ. Ġmethod _ 2 Ġ( Ġc Ġ) Ġ) Ġ; Ġ}
public  Ġvoid  Ġadd  Ġ(  Ġint  Ġvar  _  1  Ġ)  Ġ{  Ġif  Ġ(  Ġvar  _  1  Ġ>=  Ġ0  Ġ)  Ġ{  Ġvar  _  2  Ġ+=  Ġvar  _  1  Ġ;  Ġmethod  _  1  Ġ(  Ġ)  Ġ;  Ġ}  Ġ}
public Ġvoid Ġmethod _ 1 Ġ( Ġtype _ 1 Ġview Ġ, Ġint Ġvar _ 1 Ġ, Ġint Ġvar _ 2 Ġ, Ġint Ġvar _ 3 Ġ) Ġ{ Ġvar _ 4 Ġ. Ġset text Ġ( Ġ( Ġ( Ġ( Ġ( Ġvar _ 3 Ġ+ Ġstring _ 1 Ġ) Ġ+ Ġvar _ 2 Ġ) Ġ+ Ġstring _ 1 Ġ) Ġ+ Ġvar _ 1 Ġ) Ġ) Ġ; Ġ}
public Ġvoid Ġmethod _ 1 Ġ( Ġ) Ġ{ Ġtype _ 1 Ġ. Ġmethod _ 2 Ġ( Ġstring _ 1 Ġ) Ġ; Ġmethod _ 3 Ġ( Ġvar _ 1 Ġ, Ġvar _ 2 Ġ, Ġstring _ 2 Ġ) Ġ; Ġmethod _ 4 Ġ( Ġvar _ 3 Ġ, Ġvar _ 4 Ġ, Ġstring _ 3 Ġ) Ġ; Ġ}
public Ġvoid Ġmethod _ 1 Ġ( Ġandroid . view . view Ġvar _ 1 Ġ) Ġ{ Ġif Ġ( Ġvar _ 1 Ġ. Ġequals Ġ( Ġthis Ġ) Ġ) Ġ{ Ġmethod _ 2 Ġ( Ġjava . util . cal endar . get instance Ġ( Ġ) Ġ. Ġget time Ġ( Ġ) Ġ) Ġ; Ġ} Ġelse Ġif Ġ( Ġvar _ 1 Ġ. Ġequals Ġ( Ġvar _ 2 Ġ) Ġ) Ġ{ Ġmethod _ 3 Ġ( Ġ) Ġ; Ġ} Ġ}
public Ġjava . lang . bo olean Ġmethod _ 1 Ġ( Ġjava . lang . string Ġvar _ 1 Ġ, Ġjava . lang . long Ġvar _ 2 Ġ) Ġ{ Ġvar _ 3 Ġ. Ġmethod _ 2 Ġ( Ġvar _ 1 Ġ, Ġvar _ 2 Ġ) Ġ; Ġreturn Ġtrue Ġ; Ġ}
public Ġtype _ 1 Ġremove Ġ( Ġtype _ 2 Ġkey Ġ) Ġ{ Ġ}
protected  Ġfinal  Ġtype  _  1  Ġmethod  _  1  Ġ(  Ġint  Ġvar  _  1  Ġ,  Ġjava  .  lang  .  string  Ġvar  _  2  Ġ,  Ġtype  _  2  Ġdata  Ġ)  Ġ{  Ġreturn  Ġmethod  _  1  Ġ(  Ġvar  _  1  Ġ,  Ġvar  _  2  Ġ,  Ġdata  Ġ,  Ġ0  Ġ)  Ġ;  Ġ}
public Ġboolean Ġmethod _ 1 Ġ( Ġtype _ 1 Ġtype Ġ) Ġ{ Ġreturn Ġmethod _ 2 Ġ( Ġ) Ġ. Ġmethod _ 3 Ġ( Ġtype Ġ. Ġmethod _ 2 Ġ( Ġ) Ġ) Ġ; Ġ}
private Ġstatic Ġjava . lang . string Ġmethod _ 1 Ġ( Ġ) Ġ{ Ġreturn Ġtype _ 1 Ġ. Ġmethod _ 2 Ġ( Ġstring _ 1 Ġ) Ġ; Ġ}
public Ġvoid Ġmethod _ 1 Ġ( Ġfinal Ġtype _ 1 Ġvar _ 1 Ġ) Ġ{ Ġtype _ 2 Ġ. Ġinfo Ġ( Ġstring _ 1 Ġ) Ġ; Ġvar _ 2 Ġ= Ġvar _ 1 Ġ. Ġmethod _ 2 Ġ( Ġvar _ 3 Ġclass Ġ) Ġ; Ġvar _ 4 Ġ= Ġvar _ 1 Ġ. Ġmethod _ 2 Ġ( Ġvar _ 5 Ġclass Ġ) Ġ; Ġvar _ 1 Ġ. Ġmethod _ 3 Ġ( Ġvar _ 6 Ġclass Ġ, Ġthis Ġ) Ġ; Ġ}
public Ġvoid Ġadd Ġ( Ġtype _ 1 Ġvar _ 1 Ġ) Ġ{ Ġthis Ġ. Ġvar _ 2 Ġ. Ġmethod _ 1 Ġ( Ġvar _ 3 Ġ) Ġ; Ġ}
public Ġboolean Ġmethod _ 1 Ġ( Ġtype _ 1 Ġvar _ 1 Ġ, Ġjava . lang . object Ġvar _ 2 Ġ) Ġ{ Ġtype _ 2 Ġ. Ġmethod _ 2 Ġ( Ġthis Ġ. Ġget activity Ġ( Ġ) Ġ, Ġvar _ 3 Ġ, Ġvar _ 4 Ġ) Ġ. Ġshow Ġ( Ġ) Ġ; Ġreturn Ġtrue Ġ; Ġ}
public  Ġvoid  Ġmethod  _  1  Ġ(  Ġtype  _  1  Ġvar  _  1  Ġ)  Ġ{  Ġjava  .  lang  .  system  .  out  .  println  Ġ(  Ġstring  _  1  Ġ)  Ġ;  Ġvar  _  1  Ġ.  Ġmethod  _  2  Ġ(  Ġvar  _  2  Ġ)  Ġ;  Ġfor  Ġ(  Ġtype  _  2  Ġ<  Ġtype  _  1  Ġ>  Ġvar  _  3  Ġ:  Ġvar  _  4  Ġ)  Ġ{  Ġvar  _  3  Ġ.  Ġmethod  _  3  Ġ(  Ġvar  _  1  Ġ)  Ġ;  Ġ}  Ġ}
public Ġvoid Ġstart Ġ( Ġ) Ġthrows Ġjava . lang . ex ception Ġ{ Ġmethod _ 1 Ġ( Ġ) Ġ; Ġ}
public Ġjava . util . array list Ġ< Ġtype _ 1 Ġ> Ġmethod _ 1 Ġ( Ġ) Ġ{ Ġjava . util . list Ġ< Ġtype _ 1 Ġ> Ġvar _ 1 Ġ= Ġvar _ 2 Ġ. Ġmethod _ 2 Ġ( Ġ( Ġ( Ġvar _ 3 Ġ) Ġ+ Ġ1 Ġ) Ġ, Ġvar _ 2 Ġ. Ġsize Ġ( Ġ) Ġ) Ġ; Ġreturn Ġnew Ġjava . util . array list Ġ( Ġvar _ 1 Ġ) Ġ; Ġ}
public Ġvoid Ġmethod _ 1 Ġ( Ġ) Ġ{ Ġsuper Ġ. Ġmethod _ 1 Ġ( Ġ) Ġ; Ġvar _ 1 Ġ. Ġmethod _ 2 Ġ( Ġ) Ġ; Ġtype _ 1 Ġ. Ġmethod _ 3 Ġ( Ġvar _ 1 Ġ) Ġ; Ġ}
private  Ġvoid  Ġmethod  _  1  Ġ(  Ġtype  _  1  Ġp  Ġ)  Ġ{  Ġif  Ġ(  Ġp  Ġ.  Ġmethod  _  2  Ġ(  Ġ)  Ġ)  Ġ{  Ġp  Ġ.  Ġmethod  _  3  Ġ(  Ġ)  Ġ.  Ġmethod  _  4  Ġ(  Ġstring  _  1  Ġ)  Ġ;  Ġ}  Ġupdate  Ġ(  Ġp  Ġ.  Ġmethod  _  3  Ġ(  Ġ)  Ġ)  Ġ;  Ġ}
public Ġtype _ 1 Ġ[ Ġ] Ġmethod _ 1 Ġ( Ġ) Ġ{ Ġif Ġ( Ġvar _ 1 Ġ) Ġ{ Ġreturn Ġvar _ 2 Ġ; Ġ} Ġelse Ġ{ Ġreturn Ġsuper Ġ. Ġmethod _ 2 Ġ( Ġ) Ġ; Ġ} Ġ}
private Ġvoid Ġmethod _ 1 Ġ( Ġ) Ġ{ Ġmethod _ 2 Ġ( Ġ) Ġ; Ġmethod _ 3 Ġ( Ġ) Ġ; Ġmethod _ 4 Ġ( Ġ) Ġ; Ġmethod _ 5 Ġ( Ġ) Ġ; Ġmethod _ 6 Ġ( Ġ) Ġ; Ġmethod _ 7 Ġ( Ġ) Ġ; Ġmethod _ 8 Ġ( Ġ) Ġ; Ġ}
public Ġtype _ 1 Ġkey Ġ( Ġ) Ġ{ Ġreturn Ġvar _ 1 Ġ; Ġ}
void Ġmethod _ 1 Ġ( Ġjava . lang . string Ġvar _ 1 Ġ) Ġ{ Ġtype _ 1 Ġ. Ġinfo Ġ( Ġthis Ġ, Ġvar _ 1 Ġ) Ġ; Ġout Ġ. Ġmethod _ 2 Ġ( Ġvar _ 1 Ġ) Ġ; Ġout Ġ. Ġmethod _ 3 Ġ( Ġ) Ġ; Ġ}
public Ġint Ġmethod _ 1 Ġ( Ġtype _ 1 Ġvar _ 1 Ġ) Ġ{ Ġint Ġvar _ 2 Ġ= Ġvar _ 1 Ġ. Ġmethod _ 2 Ġ( Ġ) Ġ; Ġjava . lang . system . out . println Ġ( Ġstring _ 1 Ġ) Ġ; Ġreturn Ġvar _ 2 Ġ; Ġ}
public Ġint Ġmethod _ 1 Ġ( Ġtype _ 1 Ġvar _ 1 Ġ, Ġjava . lang . string Ġvar _ 2 Ġ) Ġ{ Ġvar _ 3 Ġ. Ġadd Ġ( Ġnew Ġtype _ 2 Ġ( Ġ( Ġvar _ 2 Ġ+ Ġstring _ 1 Ġ) Ġ, Ġvar _ 1 Ġ, Ġvar _ 2 Ġ, Ġvar _ 4 Ġ) Ġ) Ġ; Ġ( Ġvar _ 4 Ġ) Ġ++ Ġ; Ġreturn Ġ( Ġvar _ 4 Ġ) Ġ- Ġ1 Ġ; Ġ}
private  Ġvoid  Ġmethod  _  1  Ġ(  Ġtype  _  1  Ġvar  _  1  Ġ)  Ġ{  Ġvar  _  2  Ġ.  Ġmethod  _  2  Ġ(  Ġ)  Ġ;  Ġtype  _  2  Ġ.  Ġmethod  _  3  Ġ(  Ġ)  Ġ;  Ġvar  _  2  Ġ.  Ġmethod  _  4  Ġ(  Ġtrue  Ġ)  Ġ;  Ġ}
public Ġtype _ 1 Ġmethod _ 1 Ġ( Ġtype _ 1 Ġvar _ 1 Ġ) Ġthrows Ġtype _ 2 Ġ, Ġtype _ 3 Ġ{ Ġif Ġ( Ġvar _ 1 Ġ== Ġnull Ġ) Ġreturn Ġnull Ġ; Ġif Ġ( Ġ! Ġ( Ġmethod _ 2 Ġ( Ġ) Ġ) Ġ) Ġreturn Ġnull Ġ; Ġtype _ 1 Ġresponse Ġ= Ġvar _ 2 Ġ. Ġmethod _ 1 Ġ( Ġvar _ 1 Ġ) Ġ; Ġreturn Ġresponse Ġ; Ġ}
public Ġvoid Ġmethod _ 1 Ġ( Ġ) Ġ{ Ġmethod _ 2 Ġ( Ġvar _ 1 Ġ) Ġ; Ġsuper Ġ. Ġmethod _ 1 Ġ( Ġ) Ġ; Ġmethod _ 3 Ġ( Ġ) Ġ; Ġ}
private Ġjava . lang . string Ġmethod _ 1 Ġ( Ġ) Ġ{ Ġreturn Ġ( Ġmethod _ 2 Ġ( Ġ) Ġ) Ġ+ Ġ( Ġtype _ 1 Ġ. Ġmethod _ 3 Ġ( Ġ) Ġ) Ġ; Ġ}
public Ġtype _ 1 Ġbuild Ġ( Ġandroid . content . context Ġcontext Ġ) Ġ{ Ġmethod _ 1 Ġ( Ġcontext Ġ) Ġ; Ġreturn Ġnew Ġtype _ 1 Ġ( Ġthis Ġ) Ġ; Ġ}
public  Ġvoid  Ġmethod  _  1  Ġ(  Ġint  Ġvalue  Ġ)  Ġ{  Ġmethod  _  2  Ġ(  Ġvalue  Ġ)  Ġ;  Ġvar  _  1  Ġ.  Ġadd  Ġ(  Ġvalue  Ġ)  Ġ;  Ġjava  .  util  .  col  lections  .  sort  Ġ(  Ġvar  _  1  Ġ)  Ġ;  Ġ}
private Ġboolean Ġmethod _ 1 Ġ( Ġtype _ 1 Ġvar _ 1 Ġ, Ġint Ġvar _ 2 Ġ) Ġ{ Ġreturn Ġvar _ 2 Ġ> Ġ( Ġvar _ 1 Ġ. Ġmethod _ 2 Ġ( Ġ) Ġ) Ġ; Ġ}
protected Ġvoid Ġmethod _ 1 Ġ( Ġ) Ġ{ Ġmethod _ 2 Ġ( Ġvar _ 1 Ġ) Ġ; Ġvar _ 1 Ġ= Ġ0 Ġ; Ġvar _ 2 Ġ. Ġmethod _ 3 Ġ( Ġ) Ġ. Ġmethod _ 4 Ġ( Ġtrue Ġ) Ġ; Ġ}
private Ġjava . lang . double Ġmethod _ 1 Ġ( Ġjava . lang . double Ġvar _ 1 Ġ, Ġjava . lang . double Ġvar _ 2 Ġ) Ġ{ Ġvar _ 3 Ġ. Ġinfo Ġ( Ġstring _ 1 Ġ, Ġ( Ġ( Ġvar _ 1 Ġ- Ġ1 Ġ) Ġ* Ġvar _ 2 Ġ) Ġ) Ġ; Ġreturn Ġ( Ġvar _ 1 Ġ- Ġ1 Ġ) Ġ* Ġvar _ 2 Ġ; Ġ}
protected Ġvoid Ġmethod _ 1 Ġ( Ġ) Ġthrows Ġjava . lang . ex ception Ġ{ Ġsuper Ġ. Ġmethod _ 1 Ġ( Ġ) Ġ; Ġvar _ 1 Ġ= Ġget activity Ġ( Ġ) Ġ; Ġlist Ġ= Ġ( Ġ( Ġtype _ 1 Ġ) Ġ( Ġvar _ 1 Ġ. Ġmethod _ 2 Ġ( Ġvar _ 2 Ġ. Ġlist Ġ) Ġ) Ġ) Ġ; Ġassert not null Ġ( Ġstring _ 1 Ġ, Ġlist Ġ) Ġ; Ġ}
public  Ġvoid  Ġmethod  _  1  Ġ(  Ġ)  Ġ{  Ġjava  .  lang  .  system  .  out  .  println  Ġ(  Ġ(  Ġstring  _  1  Ġ+  Ġ(  Ġthis  Ġ.  Ġvar  _  1  Ġ)  Ġ)  Ġ)  Ġ;  Ġoutput  Ġ=  Ġf  Ġ.  Ġmethod  _  2  Ġ(  Ġthis  Ġ,  Ġthis  Ġ.  Ġvar  _  2  Ġ)  Ġ;  Ġjava  .  lang  .  system  .  out  .  println  Ġ(  Ġ(  Ġstring  _  2  Ġ+  Ġ(  Ġthis  Ġ.  Ġvar  _  1  Ġ)  Ġ)  Ġ)  Ġ;  Ġ}
private Ġvoid Ġmethod _ 1 Ġ( Ġ) Ġ{ Ġtype _ 1 Ġ. Ġmethod _ 2 Ġ( Ġstring _ 1 Ġ) Ġ; Ġfor Ġ( Ġint Ġi Ġ= Ġ0 Ġ; Ġi Ġ< Ġ( Ġvar _ 1 Ġ. Ġsize Ġ( Ġ) Ġ) Ġ; Ġi Ġ++ Ġ) Ġ{ Ġmethod _ 3 Ġ( Ġvar _ 1 Ġ. Ġget Ġ( Ġi Ġ) Ġ) Ġ; Ġ} Ġ}
public Ġvoid Ġmethod _ 1 Ġ( Ġ) Ġ{ Ġsuper Ġ. Ġmethod _ 1 Ġ( Ġ) Ġ; Ġtype _ 1 Ġ. Ġmethod _ 2 Ġ( Ġthis Ġ) Ġ; Ġtype _ 1 Ġ. Ġmethod _ 3 Ġ( Ġthis Ġ, Ġstring _ 1 Ġ, Ġstring _ 2 Ġ) Ġ; Ġtype _ 2 Ġ. Ġmethod _ 4 Ġ( Ġmethod _ 5 Ġ( Ġ) Ġ) Ġ; Ġtype _ 3 Ġ. Ġmethod _ 3 Ġ( Ġthis Ġ) Ġ; Ġ}
private Ġtype _ 1 Ġmethod _ 1 Ġ( Ġ) Ġ{ Ġtype _ 2 Ġvar _ 1 Ġ= Ġtype _ 2 Ġ. Ġmethod _ 2 Ġ( Ġvar _ 2 Ġ, Ġvar _ 3 Ġ) Ġ; Ġreturn Ġvar _ 1 Ġ. Ġmethod _ 3 Ġ( Ġmethod _ 4 Ġ( Ġ) Ġ) Ġ; Ġ}
public Ġvoid Ġmethod _ 1 Ġ( Ġ) Ġ{ Ġtype _ 1 Ġ. Ġass er te qu als Ġ( Ġstring _ 1 Ġ, Ġvar _ 1 Ġ. Ġmethod _ 2 Ġ( Ġstring _ 2 Ġ) Ġ) Ġ; Ġ}
public  Ġvoid  Ġmethod  _  1  Ġ(  Ġ)  Ġ{  Ġandroid  .  content  .  context  Ġvar  _  1  Ġ=  Ġtype  _  1  Ġ.  Ġmethod  _  2  Ġ(  Ġ)  Ġ;  Ġvar  _  2  Ġ=  Ġnew  Ġtype  _  2  Ġ(  Ġvar  _  1  Ġ,  Ġvar  _  3  Ġ)  Ġ;  Ġ}
public Ġint Ġmethod _ 1 Ġ( Ġ) Ġ{ Ġreturn Ġthis Ġ. Ġdata Ġ. Ġmethod _ 2 Ġ( Ġ) Ġ; Ġ}
public Ġvoid Ġmethod _ 1 Ġ( Ġtype _ 1 Ġvar _ 1 Ġ, Ġtype _ 2 Ġvar _ 2 Ġ) Ġ{ Ġif Ġ( Ġvar _ 1 Ġ== Ġnull Ġ) Ġ{ Ġtype _ 3 Ġ. Ġmethod _ 2 Ġ( Ġvar _ 3 Ġ, Ġ( Ġstring _ 1 Ġ+ Ġpath Ġ) Ġ) Ġ; Ġmethod _ 3 Ġ( Ġ) Ġ; Ġ} Ġelse Ġ{ Ġmethod _ 4 Ġ( Ġvar _ 1 Ġ. Ġmethod _ 5 Ġ( Ġ) Ġ) Ġ; Ġ} Ġ}
public Ġint Ġmethod _ 1 Ġ( Ġ) Ġ{ Ġint Ġresult Ġ= Ġvar _ 1 Ġ. Ġmethod _ 1 Ġ( Ġ) Ġ; Ġresult Ġ= Ġ( Ġint _ 1 Ġ* Ġresult Ġ) Ġ+ Ġ( Ġvar _ 2 Ġ. Ġmethod _ 1 Ġ( Ġ) Ġ) Ġ; Ġresult Ġ= Ġ( Ġint _ 1 Ġ* Ġresult Ġ) Ġ+ Ġ( Ġvar _ 3 Ġ) Ġ; Ġreturn Ġresult Ġ; Ġ}
public Ġvoid Ġmethod _ 1 Ġ( Ġ) Ġ{ Ġif Ġ( Ġ( Ġthis Ġ. Ġvar _ 1 Ġ) Ġ== Ġnull Ġ) Ġ{ Ġthis Ġ. Ġmethod _ 2 Ġ( Ġ) Ġ; Ġ} Ġ( Ġthis Ġ. Ġvar _ 2 Ġ) Ġ++ Ġ; Ġthis Ġ. Ġvar _ 1 Ġ. Ġmethod _ 3 Ġ( Ġthis Ġ. Ġvar _ 2 Ġ) Ġ; Ġ}
public  Ġvoid  Ġmethod  _  1  Ġ(  Ġtype  _  1  Ġvar  _  1  Ġ,  Ġint  Ġindex  Ġ)  Ġ{  Ġif  Ġ(  Ġ(  Ġindex  Ġ<  Ġ(  Ġthis  Ġ.  Ġvar  _  2  Ġ.  Ġlength  Ġ)  Ġ)  Ġ&&  Ġ(  Ġindex  Ġ>  Ġ0  Ġ)  Ġ)  Ġ{  Ġthis  Ġ.  Ġvar  _  2  Ġ[  Ġindex  Ġ]  Ġ=  Ġvar  _  1  Ġ;  Ġ}  Ġ}
public Ġvoid Ġmethod _ 1 Ġ( Ġandroid . view . view Ġview Ġ, Ġint Ġvar _ 1 Ġ, Ġtype _ 1 Ġvar _ 2 Ġ) Ġ{ Ġvar _ 3 Ġ. Ġmethod _ 1 Ġ( Ġview Ġ, Ġvar _ 2 Ġ) Ġ; Ġsuper Ġ. Ġmethod _ 1 Ġ( Ġview Ġ, Ġvar _ 1 Ġ, Ġvar _ 2 Ġ) Ġ; Ġ}
public Ġvoid Ġmethod _ 1 Ġ( Ġ) Ġ{ Ġtype _ 1 Ġ. Ġget Ġ( Ġthis Ġ) Ġ. Ġmethod _ 2 Ġ( Ġthis Ġ) Ġ; Ġmethod _ 3 Ġ( Ġ) Ġ; Ġmethod _ 4 Ġ( Ġ) Ġ; Ġmethod _ 5 Ġ( Ġ) Ġ; Ġmethod _ 6 Ġ( Ġ) Ġ; Ġ}
public Ġboolean Ġmethod _ 1 Ġ( Ġtype _ 1 Ġvar _ 1 Ġ, Ġboolean Ġvar _ 2 Ġ) Ġ{ Ġreturn Ġ( Ġvar _ 1 Ġ!= Ġnull Ġ) Ġ&& Ġ( Ġis empty Ġ( Ġ) Ġ) Ġ? Ġfalse Ġ: Ġvar _ 2 Ġ? Ġvar _ 3 Ġ. Ġmethod _ 2 Ġ( Ġvar _ 1 Ġ) Ġ: Ġvar _ 3 Ġ. Ġmethod _ 3 Ġ( Ġvar _ 1 Ġ) Ġ; Ġ}
public Ġvoid Ġmethod _ 1 Ġ( Ġjava . util . list Ġ< Ġtype _ 1 Ġ> Ġvar _ 1 Ġ) Ġ{ Ġif Ġ( Ġ( Ġvar _ 1 Ġ!= Ġnull Ġ) Ġ|| Ġ( Ġ( Ġvar _ 1 Ġ. Ġsize Ġ( Ġ) Ġ) Ġ!= Ġ0 Ġ) Ġ) Ġ{ Ġvar _ 2 Ġ. Ġmethod _ 2 Ġ( Ġvar _ 1 Ġ) Ġ; Ġ} Ġ}
private Ġtype _ 1 Ġ[ Ġ] Ġmethod _ 1 Ġ( Ġ) Ġ{ Ġtype _ 2 Ġvar _ 1 Ġ= Ġnew Ġtype _ 2 Ġ( Ġ) Ġ; Ġint Ġvar _ 2 Ġ= Ġvar _ 1 Ġ. Ġmethod _ 2 Ġ( Ġ) Ġ; Ġreturn Ġmethod _ 3 Ġ( Ġvar _ 1 Ġ. Ġmethod _ 4 Ġ( Ġ0 Ġ) Ġ) Ġ; Ġ}
public  Ġvoid  Ġmethod  _  1  Ġ(  Ġ)  Ġ{  Ġtype  _  1  Ġvar  _  1  Ġ=  Ġ(  Ġ(  Ġtype  _  1  Ġ)  Ġ(  Ġvar  _  2  Ġ.  Ġmethod  _  2  Ġ(  Ġvar  _  3  Ġ.  Ġstatus  Ġ)  Ġ)  Ġ)  Ġ;  Ġtype  _  2  Ġ.  Ġassert  not  null  Ġ(  Ġvar  _  1  Ġ)  Ġ;  Ġ}
public Ġjava . lang . string Ġmethod _ 1 Ġ( Ġ) Ġ{ Ġreturn Ġvar _ 1 Ġ. Ġmethod _ 2 Ġ( Ġstring _ 1 Ġ) Ġ; Ġ}
public Ġvoid Ġmethod _ 1 Ġ( Ġandroid . view . view Ġview Ġ) Ġ{ Ġvar _ 1 Ġ= Ġnull Ġ; Ġvar _ 2 Ġ= Ġnull Ġ; Ġvar _ 3 Ġ= Ġtype _ 1 Ġ. Ġshow Ġ( Ġmethod _ 2 Ġ( Ġ) Ġ, Ġstring _ 1 Ġ, Ġstring _ 2 Ġ, Ġtrue Ġ) Ġ; Ġmethod _ 3 Ġ( Ġ) Ġ; Ġmethod _ 3 Ġ( Ġ) Ġ; Ġ}
public Ġboolean Ġmethod _ 1 Ġ( Ġfinal Ġboolean Ġvar _ 1 Ġ, Ġfinal Ġboolean Ġvar _ 2 Ġ) Ġ{ Ġreturn Ġvar _ 1 Ġ&& Ġvar _ 2 Ġ; Ġ}
public Ġvoid Ġmethod _ 1 Ġ( Ġ) Ġ{ Ġmethod _ 2 Ġ( Ġ) Ġ; Ġmethod _ 3 Ġ( Ġtrue Ġ) Ġ; Ġmethod _ 4 Ġ( Ġ) Ġ; Ġmethod _ 3 Ġ( Ġfalse Ġ) Ġ; Ġ}
public Ġvoid Ġmethod _ 1 Ġ( Ġ) Ġ{ Ġtype _ 1 Ġvar _ 1 Ġ= Ġnew Ġtype _ 1 Ġ( Ġ) Ġ; Ġvar _ 1 Ġ. Ġmethod _ 2 Ġ( Ġint _ 1 Ġ, Ġint _ 2 Ġ, Ġint _ 1 Ġ) Ġ; Ġ}
public  Ġandroid  .  view  .  view  Ġmethod  _  1  Ġ(  Ġtype  _  1  Ġvar  _  1  Ġ,  Ġtype  _  2  Ġvar  _  2  Ġ,  Ġtype  _  3  Ġvar  _  3  Ġ)  Ġ{  Ġmethod  _  2  Ġ(  Ġ)  Ġ.  Ġmethod  _  3  Ġ(  Ġthis  Ġ)  Ġ;  Ġmethod  _  4  Ġ(  Ġ)  Ġ;  Ġreturn  Ġsuper  Ġ.  Ġmethod  _  1  Ġ(  Ġvar  _  1  Ġ,  Ġvar  _  2  Ġ,  Ġvar  _  3  Ġ)  Ġ;  Ġ}
public Ġvoid Ġmethod _ 1 Ġ( Ġtype _ 1 Ġevent Ġ) Ġ{ Ġif Ġ( Ġ( Ġvar _ 1 Ġ. Ġmethod _ 2 Ġ( Ġ) Ġ) Ġ&& Ġ( Ġ! Ġ( Ġvar _ 2 Ġ) Ġ) Ġ) Ġ{ Ġvar _ 1 Ġ. Ġmethod _ 3 Ġ( Ġ) Ġ; Ġ} Ġ}
private Ġtype _ 1 Ġadd Ġ( Ġjava . lang . string Ġvar _ 1 Ġ) Ġ{ Ġif Ġ( Ġ( Ġvar _ 2 Ġ. Ġlength Ġ( Ġ) Ġ) Ġ== Ġ0 Ġ) Ġvar _ 2 Ġ. Ġappend Ġ( Ġchar _ 1 Ġ) Ġ; Ġvar _ 2 Ġ. Ġappend Ġ( Ġvar _ 1 Ġ) Ġ; Ġreturn Ġthis Ġ; Ġ}
private Ġvoid Ġmethod _ 1 Ġ( Ġ) Ġ{ Ġvar _ 1 Ġ= Ġnew Ġtype _ 1 Ġ( Ġthis Ġ) Ġ; Ġvar _ 1 Ġ. Ġmethod _ 2 Ġ( Ġ) Ġ; Ġvar _ 1 Ġ. Ġmethod _ 3 Ġ( Ġ) Ġ; Ġvar _ 1 Ġ. Ġmethod _ 4 Ġ( Ġ) Ġ; Ġvar _ 1 Ġ. Ġmethod _ 5 Ġ( Ġ) Ġ; Ġ}
public Ġvoid Ġhandle Ġ( Ġtype _ 1 Ġevent Ġ) Ġ{ Ġvar _ 1 Ġ. Ġmethod _ 1 Ġ( Ġfalse Ġ) Ġ; Ġvar _ 2 Ġ. Ġmethod _ 2 Ġ( Ġtrue Ġ) Ġ; Ġ}
protected  Ġsynchronized  Ġtype  _  1  Ġmethod  _  1  Ġ(  Ġ)  Ġ{  Ġtype  _  2  Ġ.  Ġmethod  _  2  Ġ(  Ġvar  _  1  Ġ,  Ġstring  _  1  Ġ)  Ġ;  Ġreturn  Ġnew  Ġtype  _  3  Ġ(  Ġget  activity  Ġ(  Ġ)  Ġ)  Ġ.  Ġmethod  _  3  Ġ(  Ġthis  Ġ)  Ġ.  Ġmethod  _  4  Ġ(  Ġthis  Ġ)  Ġ.  Ġmethod  _  5  Ġ(  Ġvar  _  2  Ġ)  Ġ.  Ġbuild  Ġ(  Ġ)  Ġ;  Ġ}
protected Ġvoid Ġmethod _ 1 Ġ( Ġtype _ 1 Ġitem Ġ, Ġtype _ 2 Ġvar _ 1 Ġ) Ġ{ Ġvar _ 1 Ġ. Ġmethod _ 2 Ġ( Ġstring _ 1 Ġ) Ġ. Ġmethod _ 3 Ġ( Ġitem Ġ. Ġmethod _ 4 Ġ( Ġ) Ġ) Ġ; Ġ}
private Ġjava . util . set Ġ< Ġjava . util . list Ġ< Ġjava . lang . integer Ġ> Ġ> Ġmethod _ 1 Ġ( Ġjava . lang . integer Ġ[ Ġ] Ġvar _ 1 Ġ) Ġ{ Ġjava . util . set Ġ< Ġjava . util . list Ġ< Ġjava . lang . integer Ġ> Ġ> Ġvar _ 2 Ġ= Ġnew Ġjava . util . hash set Ġ< Ġ> Ġ( Ġ) Ġ; Ġjava . lang . system . err . println Ġ( Ġvar _ 2 Ġ. Ġto string Ġ( Ġ) Ġ) Ġ; Ġreturn Ġvar _ 2 Ġ; Ġ}
public Ġint Ġmethod _ 1 Ġ( Ġjava . lang . string Ġvar _ 1 Ġ) Ġ{ Ġint Ġvar _ 2 Ġ= Ġvar _ 2 Ġ= Ġvar _ 3 Ġ. Ġget Ġ( Ġvar _ 1 Ġ) Ġ. Ġmethod _ 2 Ġ( Ġ) Ġ; Ġreturn Ġvar _ 2 Ġ; Ġ}
public Ġvoid Ġmethod _ 1 Ġ( Ġ) Ġ{ Ġvar _ 1 Ġ. Ġmethod _ 2 Ġ( Ġvar _ 2 Ġ) Ġ; Ġvar _ 3 Ġ. Ġmethod _ 3 Ġ( Ġ( Ġvar _ 4 Ġ+ Ġ"\ n " Ġ) Ġ) Ġ; Ġ}
private Ġvoid Ġmethod _ 1 Ġ( Ġjava . lang . string Ġfilename Ġ, Ġjava . lang . string Ġvar _ 1 Ġ) Ġthrows Ġjava . io . io ex ception Ġ{ Ġtype _ 1 Ġ. Ġmethod _ 2 Ġ( Ġvar _ 2 Ġ. Ġmethod _ 3 Ġ( Ġfilename Ġ) Ġ, Ġvar _ 1 Ġ. Ġmethod _ 4 Ġ( Ġ) Ġ, Ġvar _ 3 Ġ, Ġvar _ 4 Ġ, Ġvar _ 5 Ġ) Ġ; Ġ}
protected Ġvoid Ġmethod _ 1 Ġ( Ġ) Ġ{ Ġsuper Ġ. Ġmethod _ 1 Ġ( Ġ) Ġ; Ġif Ġ( Ġ! Ġ( Ġvar _ 1 Ġ) Ġ) Ġ{ Ġtype _ 1 Ġ. Ġshow Ġ( Ġvar _ 2 Ġ, Ġtrue Ġ) Ġ; Ġtype _ 2 Ġ. Ġi Ġ( Ġstring _ 1 Ġ, Ġstring _ 2 Ġ) Ġ; Ġmethod _ 2 Ġ( Ġ) Ġ; Ġ} Ġ}
public  Ġvoid  Ġmethod  _  1  Ġ(  Ġtype  _  1  Ġevent  Ġ)  Ġ{  Ġif  Ġ(  Ġ(  Ġvar  _  1  Ġ)  Ġ==  Ġ(  Ġvar  _  2  Ġ)  Ġ)  Ġ{  Ġvar  _  3  Ġ.  Ġmethod  _  2  Ġ(  Ġ(  Ġstring  _  1  Ġ+  Ġ(  Ġevent  Ġ.  Ġdata  Ġ)  Ġ)  Ġ)  Ġ;  Ġmethod  _  3  Ġ(  Ġ(  Ġ(  Ġboolean  Ġ)  Ġ(  Ġevent  Ġ.  Ġdata  Ġ)  Ġ)  Ġ)  Ġ;  Ġ}  Ġ}
private Ġstatic Ġnative Ġvoid Ġmethod _ 1 Ġ( Ġlong Ġset Ġ, Ġint Ġindex Ġ, Ġlong Ġvar _ 1 Ġ) Ġ;
private Ġdouble Ġmethod _ 1 Ġ( Ġdouble Ġvar _ 1 Ġ, Ġint Ġvar _ 2 Ġ) Ġ{ Ġreturn Ġ( Ġ( Ġthis Ġ. Ġmethod _ 2 Ġ( Ġ) Ġ) Ġ* Ġvar _ 1 Ġ) Ġ+ Ġ( Ġ( Ġ( Ġthis Ġ. Ġmethod _ 3 Ġ( Ġ) Ġ) Ġ* Ġ( Ġjava . lang . math . p ow Ġ( Ġvar _ 1 Ġ, Ġint _ 1 Ġ) Ġ) Ġ) Ġ/ Ġint _ 1 Ġ) Ġ; Ġ}
public Ġtype _ 1 Ġset Ġ( Ġint Ġindex Ġ, Ġtype _ 1 Ġelement Ġ) Ġ{ Ġif Ġ( Ġ( Ġindex Ġ< Ġ( Ġ- Ġ1 Ġ) Ġ) Ġ|| Ġ( Ġindex Ġ>= Ġ( Ġsize Ġ) Ġ) Ġ) Ġ{ Ġthrow Ġnew Ġtype _ 2 Ġ( Ġ) Ġ; Ġ} Ġvar _ 1 Ġ[ Ġindex Ġ] Ġ= Ġelement Ġ; Ġreturn Ġelement Ġ; Ġ}
public  Ġdouble  Ġ[  Ġ]  Ġmethod  _  1  Ġ(  Ġ)  Ġ{  Ġif  Ġ(  Ġ(  Ġvar  _  1  Ġ)  Ġinstance  of  Ġtype  _  1  Ġ)  Ġ{  Ġtype  _  1  Ġvar  _  2  Ġ=  Ġ(  Ġ(  Ġtype  _  1  Ġ)  Ġ(  Ġvar  _  1  Ġ)  Ġ)  Ġ;  Ġtype  _  2  Ġ.  Ġmethod  _  2  Ġ(  Ġvar  _  2  Ġ.  Ġmethod  _  1  Ġ(  Ġ)  Ġ)  Ġ;  Ġ}  Ġreturn  Ġnull  Ġ;  Ġ}
java . lang . string Ġmethod _ 1 Ġ( Ġjava . lang . string Ġvar _ 1 Ġ, Ġtype _ 1 Ġvar _ 2 Ġ) Ġthrows Ġtype _ 2 Ġ;
public Ġvoid Ġmethod _ 1 Ġ( Ġ) Ġ{ Ġtry Ġ{ Ġint Ġvar _ 1 Ġ= Ġtype _ 1 Ġ. Ġmethod _ 2 Ġ( Ġvar _ 2 Ġ, Ġvar _ 3 Ġ) Ġ; Ġif Ġ( Ġvar _ 1 Ġ== Ġ0 Ġ) Ġ{ Ġmethod _ 3 Ġ( Ġ) Ġ; Ġ} Ġ} Ġcatch Ġ( Ġjava . lang . ex ception Ġvar _ 4 Ġ) Ġ{ Ġvar _ 5 Ġ. Ġerror Ġ( Ġvar _ 6 Ġ, Ġvar _ 4 Ġ) Ġ; Ġ} Ġ}
public Ġtype _ 1 Ġmethod _ 1 Ġ( Ġtype _ 2 Ġvar _ 1 Ġ, Ġtype _ 3 Ġmessage Ġ) Ġ{ Ġvar _ 2 Ġ. Ġmethod _ 2 Ġ( Ġvar _ 1 Ġ) Ġ; Ġreturn Ġnull Ġ; Ġ}
void Ġmethod _ 1 Ġ( Ġint Ġposition Ġ, Ġtype _ 1 Ġvar _ 1 Ġ) Ġ;
public  Ġvoid  Ġmethod  _  1  Ġ(  Ġjava  .  util  .  collection  Ġ<  Ġtype  _  1  Ġ>  Ġvar  _  1  Ġ)  Ġ{  Ġvar  _  2  Ġ.  Ġmethod  _  2  Ġ(  Ġ)  Ġ.  Ġmethod  _  3  Ġ(  Ġvar  _  1  Ġ)  Ġ;  Ġfor  Ġ(  Ġtype  _  1  Ġvar  _  3  Ġ:  Ġvar  _  1  Ġ)  Ġ{  Ġ}  Ġ}
public Ġvoid Ġupdate Ġ( Ġtype _ 1 Ġvar _ 1 Ġ) Ġ{ Ġvar _ 2 Ġ. Ġindex Ġ( Ġvar _ 1 Ġ, Ġmethod _ 1 Ġ( Ġ) Ġ, Ġvar _ 3 Ġ) Ġ; Ġvar _ 2 Ġ. Ġmethod _ 2 Ġ( Ġ) Ġ; Ġ}
public Ġvoid Ġmethod _ 1 Ġ( Ġ) Ġ{ Ġvar _ 1 Ġ. Ġmethod _ 1 Ġ( Ġ) Ġ; Ġvar _ 1 Ġ= Ġnull Ġ; Ġ}
private Ġvoid Ġmethod _ 1 Ġ( Ġ) Ġ{ Ġvar _ 1 Ġ. Ġmethod _ 2 Ġ( Ġvar _ 2 Ġ) Ġ; Ġif Ġ( Ġmethod _ 3 Ġ( Ġ) Ġ) Ġ{ Ġvar _ 3 Ġ= Ġtype _ 1 Ġ. Ġmethod _ 4 Ġ( Ġ) Ġ; Ġvar _ 4 Ġ= Ġ0 . 0 f Ġ; Ġvar _ 1 Ġ. Ġmethod _ 5 Ġ( Ġvar _ 2 Ġ) Ġ; Ġ} Ġ}
private Ġstatic Ġboolean Ġmethod _ 1 Ġ( Ġjava . lang . string Ġkey Ġ) Ġ{ Ġif Ġ( Ġtype _ 1 Ġ. Ġmethod _ 2 Ġ( Ġkey Ġ) Ġ) Ġreturn Ġtrue Ġ; Ġelse Ġreturn Ġfalse Ġ; Ġ}
public Ġvoid Ġremove Ġ( Ġ) Ġ{ Ġthis Ġ. Ġremove Ġ( Ġvar _ 1 Ġ) Ġ; Ġ}
public  Ġvoid  Ġmethod  _  1  Ġ(  Ġtype  _  1  Ġvar  _  1  Ġ,  Ġjava  .  lang  .  string  Ġdata  Ġ,  Ġjava  .  lang  .  string  Ġevent  Ġ,  Ġjava  .  lang  .  string  Ġid  Ġ)  Ġ{  Ġjava  .  lang  .  system  .  out  .  println  Ġ(  Ġstring  _  1  Ġ)  Ġ;  Ġ}
public Ġvoid Ġmethod _ 1 Ġ( Ġjava . lang . string Ġpath Ġ) Ġ{ Ġnew Ġtype _ 1 Ġ( Ġvar _ 1 Ġ, Ġvar _ 2 Ġ) Ġ. Ġmethod _ 2 Ġ( Ġpath Ġ) Ġ; Ġ}
public Ġvoid Ġmethod _ 1 Ġ( Ġ) Ġ{ Ġmethod _ 2 Ġ( Ġvar _ 1 Ġ) Ġ; Ġtype _ 1 Ġ. Ġmethod _ 3 Ġ( Ġthis Ġ) Ġ; Ġ}
public Ġvoid Ġmethod _ 1 Ġ( Ġjava . util . array list Ġ< Ġtype _ 1 Ġ> Ġvar _ 1 Ġ) Ġ{ Ġvar _ 2 Ġ= Ġvar _ 1 Ġ; Ġtype _ 2 Ġ. Ġmethod _ 2 Ġ( Ġthis Ġ, Ġ( Ġstring _ 1 Ġ+ Ġ( Ġvar _ 1 Ġ. Ġsize Ġ( Ġ) Ġ) Ġ) Ġ, Ġvar _ 3 Ġ) Ġ. Ġshow Ġ( Ġ) Ġ; Ġ}
public Ġtype _ 1 Ġmethod _ 1 Ġ( Ġjava . lang . long Ġid Ġ) Ġ{ Ġtype _ 2 Ġvar _ 1 Ġ= Ġmethod _ 2 Ġ( Ġid Ġ) Ġ; Ġtype _ 1 Ġvar _ 2 Ġ= Ġnull Ġ; Ġreturn Ġvar _ 2 Ġ. Ġmethod _ 3 Ġ( Ġvar _ 1 Ġ) Ġ; Ġ}
public Ġvoid Ġmethod _ 1 Ġ( Ġlong Ġid Ġ) Ġ{ Ġtry Ġ{ Ġthis Ġ. Ġid Ġ= Ġid Ġ; Ġ} Ġcatch Ġ( Ġjava . lang . null point ere x ception Ġvar _ 1 Ġ) Ġ{ Ġthis Ġ. Ġid Ġ= Ġint _ 1 Ġ; Ġ} Ġ}
public Ġtype _ 1 Ġmethod _ 1 Ġ( Ġ) Ġ{ Ġthis Ġ. Ġvar _ 1 Ġ= Ġtype _ 2 Ġ. Ġmethod _ 2 Ġ( Ġthis Ġ. Ġmethod _ 3 Ġ( Ġ) Ġ) Ġ. Ġmethod _ 4 Ġ( Ġ( Ġ( Ġtype _ 3 Ġ) Ġ( Ġthis Ġ. Ġvar _ 1 Ġ) Ġ) Ġ) Ġ; Ġreturn Ġthis Ġ. Ġvar _ 1 Ġ; Ġ}
public  Ġvoid  Ġmethod  _  1  Ġ(  Ġtype  _  1  Ġvar  _  1  Ġ)  Ġ{  Ġtype  _  2  Ġ.  Ġmethod  _  2  Ġ(  Ġvar  _  2  Ġ,  Ġstring  _  1  Ġ)  Ġ;  Ġmethod  _  3  Ġ(  Ġvar  _  1  Ġ)  Ġ;  Ġvar  _  1  Ġ.  Ġmethod  _  4  Ġ(  Ġ)  Ġ;  Ġ}
public Ġvoid Ġmethod _ 1 Ġ( Ġfinal Ġboolean Ġvar _ 1 Ġ) Ġ{ Ġvar _ 2 Ġ. Ġmethod _ 1 Ġ( Ġvar _ 1 Ġ) Ġ; Ġ}
public Ġvoid Ġmethod _ 1 Ġ( Ġtype _ 1 Ġvar _ 1 Ġ, Ġjava . util . cal endar Ġvar _ 2 Ġ) Ġ{ Ġmethod _ 1 Ġ( Ġvar _ 1 Ġ, Ġtype _ 2 Ġ. Ġmethod _ 2 Ġ( Ġ) Ġ, Ġvar _ 2 Ġ. Ġget time Ġ( Ġ) Ġ. Ġget time Ġ( Ġ) Ġ, Ġ0 Ġ, Ġ0 Ġ) Ġ; Ġ}
public Ġstatic Ġvoid Ġmethod _ 1 Ġ( Ġ) Ġ{ Ġtype _ 1 Ġ. Ġmethod _ 2 Ġ( Ġvar _ 1 Ġ, Ġ0 Ġ) Ġ; Ġtype _ 1 Ġ. Ġmethod _ 3 Ġ( Ġ) Ġ; Ġ}
public  Ġtype  _  1  Ġmethod  _  1  Ġ(  Ġshort  Ġindex  Ġ)  Ġ{  Ġreturn  Ġvar  _  1  Ġ[  Ġ(  Ġindex  Ġ+  Ġ(  Ġvar  _  2  Ġ)  Ġ)  Ġ]  Ġ;  Ġ}
public Ġvoid Ġmethod _ 1 Ġ( Ġtype _ 1 Ġtarget Ġ, Ġint Ġheight Ġ) Ġ{ Ġthis Ġ. Ġvar _ 1 Ġ= Ġheight Ġ; Ġthis Ġ. Ġmethod _ 1 Ġ( Ġtarget Ġ) Ġ; Ġ}
public Ġtype _ 1 Ġmethod _ 1 Ġ( Ġtype _ 2 Ġvar _ 1 Ġ) Ġ{ Ġreturn Ġnew Ġtype _ 1 Ġ( Ġ( Ġ( Ġthis Ġ. Ġi Ġ) Ġ+ Ġ( Ġvar _ 2 Ġ) Ġ) Ġ, Ġ( Ġ( Ġthis Ġ. Ġj Ġ) Ġ+ Ġ( Ġvar _ 3 Ġ) Ġ) Ġ) Ġ; Ġ}
public Ġvoid Ġmethod _ 1 Ġ( Ġtype _ 1 Ġvar _ 1 Ġ) Ġ{ Ġif Ġ( Ġthis Ġ. Ġvar _ 2 Ġ) Ġmethod _ 2 Ġ( Ġvar _ 3 Ġ) Ġ; Ġ}
public Ġvoid Ġmethod _ 1 Ġ( Ġ) Ġ{ Ġtype _ 1 Ġ. Ġassert true Ġ( Ġvar _ 1 Ġ. Ġequals Ġ( Ġvar _ 1 Ġ) Ġ) Ġ; Ġ}
private  Ġvoid  Ġmethod  _  1  Ġ(  Ġlong  Ġposition  Ġ)  Ġ{  Ġtype  _  1  Ġ.  Ġmethod  _  2  Ġ(  Ġstring  _  1  Ġ,  Ġmethod  _  3  Ġ(  Ġposition  Ġ)  Ġ)  Ġ;  Ġvar  _  1  Ġ.  Ġmethod  _  4  Ġ(  Ġposition  Ġ)  Ġ;  Ġ}
java . lang . object Ġmethod _ 1 Ġ( Ġjava . lang . object Ġvar _ 1 Ġ) Ġ{ Ġreturn Ġdata Ġ= Ġvar _ 1 Ġ; Ġ}
public Ġvoid Ġmethod _ 1 Ġ( Ġ) Ġthrows Ġjava . lang . ex ception Ġ{ Ġtype _ 1 Ġ. Ġmethod _ 2 Ġ( Ġthis Ġ) Ġ; Ġvar _ 1 Ġ= Ġnew Ġtype _ 2 Ġ( Ġ) Ġ; Ġvar _ 1 Ġ. Ġmethod _ 3 Ġ( Ġvar _ 2 Ġ) Ġ; Ġ}
public Ġstatic Ġjava . lang . string Ġformat Ġ( Ġjava . util . date Ġvar _ 1 Ġ) Ġ{ Ġtype _ 1 Ġvar _ 2 Ġ= Ġnew Ġtype _ 1 Ġ( Ġstring _ 1 Ġ) Ġ; Ġif Ġ( Ġvar _ 1 Ġ!= Ġnull Ġ) Ġ{ Ġvar _ 2 Ġ. Ġformat Ġ( Ġvar _ 1 Ġ) Ġ; Ġ} Ġreturn Ġstring _ 2 Ġ; Ġ}
public Ġvoid Ġmethod _ 1 Ġ( Ġ) Ġthrows Ġjava . lang . ex ception Ġ{ Ġvar _ 1 Ġ= Ġnew Ġtype _ 1 Ġ( Ġ) Ġ; Ġvar _ 2 Ġ= Ġvar _ 3 Ġ; Ġ}
private Ġtype _ 1 Ġmethod _ 1 Ġ( Ġ) Ġ{ Ġtype _ 2 Ġvar _ 1 Ġ= Ġmethod _ 2 Ġ( Ġ) Ġ. Ġmethod _ 3 Ġ( Ġ) Ġ; Ġtype _ 3 Ġvar _ 2 Ġ= Ġvar _ 1 Ġ. Ġmethod _ 4 Ġ( Ġ) Ġ; Ġreturn Ġvar _ 2 Ġ. Ġmethod _ 5 Ġ( Ġvar _ 1 Ġ. Ġmethod _ 6 Ġ( Ġ) Ġ, Ġtrue Ġ) Ġ; Ġ}
private Ġvoid Ġmethod _ 1 Ġ( Ġtype _ 1 Ġvar _ 1 Ġ) Ġ{ Ġif Ġ( Ġvar _ 1 Ġ!= Ġnull Ġ) Ġ{ Ġmethod _ 2 Ġ( Ġvar _ 2 Ġ) Ġ; Ġmethod _ 2 Ġ( Ġvar _ 3 Ġ) Ġ; Ġjava . lang . system . out . println Ġ( Ġvar _ 1 Ġ. Ġvalue Ġ) Ġ; Ġ} Ġ}
public  Ġvoid  Ġset  enabled  Ġ(  Ġboolean  Ġvar  _  1  Ġ)  Ġ{  Ġif  Ġ(  Ġ!  Ġvar  _  1  Ġ)  Ġ{  Ġthis  Ġ.  Ġvar  _  1  Ġ=  Ġfalse  Ġ;  Ġjava  .  lang  .  system  .  out  .  println  Ġ(  Ġthis  Ġ.  Ġvar  _  1  Ġ)  Ġ;  Ġmethod  _  1  Ġ(  Ġ)  Ġ;  Ġ}  Ġ}
public Ġbyte Ġ[ Ġ] Ġmethod _ 1 Ġ( Ġint Ġvar _ 1 Ġ, Ġint Ġvar _ 2 Ġ, Ġjava . lang . integer Ġvar _ 3 Ġ, Ġjava . lang . integer Ġvar _ 4 Ġ) Ġ{ Ġbyte Ġ[ Ġ] Ġvalue Ġ= Ġmethod _ 2 Ġ( Ġvar _ 3 Ġ, Ġvar _ 4 Ġ, Ġvar _ 1 Ġ, Ġvar _ 2 Ġ) Ġ; Ġvar _ 5 Ġ. Ġmethod _ 3 Ġ( Ġ) Ġ; Ġreturn Ġvalue Ġ; Ġ}
private Ġvoid Ġmethod _ 1 Ġ( Ġfinal Ġtype _ 1 Ġvar _ 1 Ġ) Ġ{ Ġjava . lang . thread Ġvar _ 2 Ġ= Ġnew Ġjava . lang . thread Ġ( Ġ) Ġ{ Ġpublic Ġvoid Ġmethod _ 2 Ġ( Ġ) Ġ{ Ġvar _ 3 Ġ. Ġmethod _ 3 Ġ( Ġvar _ 1 Ġ) Ġ; Ġ} Ġ} Ġ; Ġvar _ 2 Ġ. Ġmethod _ 2 Ġ( Ġ) Ġ; Ġ}
public Ġvoid Ġmethod _ 1 Ġ( Ġjava . lang . string Ġvar _ 1 Ġ, Ġint Ġvar _ 2 Ġ, Ġjava . lang . object Ġresults Ġ) Ġ{ Ġtype _ 1 Ġ. Ġmethod _ 2 Ġ( Ġvar _ 1 Ġ, Ġvar _ 2 Ġ, Ġresults Ġ) Ġ; Ġmethod _ 3 Ġ( Ġ) Ġ; Ġ}
public Ġsynchronized Ġvoid Ġmethod _ 1 Ġ( Ġtype _ 1 Ġvar _ 1 Ġ) Ġ{ Ġboolean Ġvar _ 2 Ġ= Ġtrue Ġ; Ġif Ġ( Ġ! Ġvar _ 2 Ġ) Ġ{ Ġtype _ 2 Ġ. Ġassert true Ġ( Ġthis Ġ. Ġvar _ 3 Ġ. Ġcontains Ġ( Ġvar _ 1 Ġ) Ġ) Ġ; Ġ} Ġthis Ġ. Ġvar _ 3 Ġ. Ġremove Ġ( Ġvar _ 1 Ġ) Ġ; Ġ}
public Ġtype _ 1 Ġmethod _ 1 Ġ( Ġjava . lang . string Ġid Ġ) Ġ{ Ġreturn Ġtype _ 2 Ġ. Ġmethod _ 2 Ġ( Ġ) Ġ. Ġmethod _ 1 Ġ( Ġid Ġ) Ġ; Ġ}
protected  Ġvoid  Ġmethod  _  1  Ġ(  Ġ)  Ġ{  Ġtype  _  1  Ġ.  Ġi  Ġ(  Ġstring  _  1  Ġ,  Ġstring  _  2  Ġ)  Ġ;  Ġmethod  _  2  Ġ(  Ġ)  Ġ;  Ġ}
public Ġvoid Ġmethod _ 1 Ġ( Ġ) Ġthrows Ġjava . lang . ex ception Ġ{ Ġtype _ 1 Ġvar _ 1 Ġ= Ġnew Ġtype _ 1 Ġ( Ġint _ 1 Ġ) Ġ; Ġtype _ 2 Ġ. Ġassert that Ġ( Ġtype _ 3 Ġ. Ġmethod _ 2 Ġ( Ġstring _ 1 Ġ) Ġ, Ġtype _ 4 Ġ. Ġmethod _ 3 Ġ( Ġvar _ 1 Ġ. Ġto string Ġ( Ġ) Ġ) Ġ) Ġ; Ġ}
public Ġfinal Ġvoid Ġmethod _ 1 Ġ( Ġtype _ 1 Ġvar _ 1 Ġ) Ġ{ Ġvalue Ġ= Ġvar _ 1 Ġ. Ġget Ġ( Ġname Ġ) Ġ. Ġmethod _ 2 Ġ( Ġ) Ġ; Ġ}
public Ġvoid Ġmethod _ 1 Ġ( Ġjava . lang . string Ġvar _ 1 Ġ) Ġ{ Ġthis Ġ. Ġvar _ 1 Ġ= Ġvar _ 2 Ġ; Ġ}
private  Ġvoid  Ġmethod  _  1  Ġ(  Ġint  Ġvar  _  1  Ġ,  Ġtype  _  1  Ġvar  _  2  Ġ,  Ġtype  _  1  Ġvar  _  3  Ġ,  Ġtype  _  1  Ġvar  _  4  Ġ)  Ġ{  Ġdouble  Ġvar  _  5  Ġ=  Ġmethod  _  2  Ġ(  Ġvar  _  1  Ġ,  Ġvar  _  2  Ġ,  Ġvar  _  3  Ġ,  Ġvar  _  4  Ġ)  Ġ;  Ġtype  _  2  Ġ.  Ġass  er  te  qu  als  Ġ(  Ġ0  .  0  Ġ,  Ġvar  _  5  Ġ,  Ġfloat  _  1  Ġ)  Ġ;  Ġ}
public Ġvoid Ġmethod _ 1 Ġ( Ġtype _ 1 Ġevent Ġ) Ġ{ Ġsuper Ġ. Ġmethod _ 1 Ġ( Ġevent Ġ) Ġ; Ġvar _ 1 Ġ. Ġmethod _ 2 Ġ( Ġ) Ġ; Ġ}
public Ġvoid Ġmethod _ 1 Ġ( Ġ) Ġ{ Ġtype _ 1 Ġvar _ 1 Ġ= Ġnew Ġtype _ 1 Ġ( Ġ) Ġ; Ġtype _ 2 Ġ. Ġass er te qu als Ġ( Ġint _ 1 Ġ, Ġvar _ 1 Ġ. Ġmethod _ 2 Ġ( Ġ) Ġ) Ġ; Ġ}
protected Ġtype _ 1 Ġmethod _ 1 Ġ( Ġtype _ 2 Ġvar _ 1 Ġ, Ġjava . util . collection Ġ< Ġtype _ 3 Ġ> Ġvar _ 2 Ġ) Ġthrows Ġtype _ 4 Ġ{ Ġreturn Ġmethod _ 1 Ġ( Ġnull Ġ, Ġnull Ġ, Ġvar _ 1 Ġ, Ġvar _ 2 Ġ) Ġ; Ġ}
private Ġvoid Ġmethod _ 1 Ġ( Ġtype _ 1 Ġvar _ 1 Ġ, Ġtype _ 2 Ġinfo Ġ) Ġthrows Ġtype _ 3 Ġ{ Ġtype _ 4 Ġ. Ġmethod _ 2 Ġ( Ġvar _ 1 Ġ. Ġmethod _ 3 Ġ( Ġvar _ 2 Ġ, Ġvar _ 3 Ġ, Ġvar _ 4 Ġ, Ġvar _ 5 Ġ) Ġ) Ġ. Ġmethod _ 4 Ġ( Ġmethod _ 5 Ġ( Ġinfo Ġ) Ġ) Ġ; Ġ}
public Ġvoid Ġmethod _ 1 Ġ( Ġtype _ 1 Ġvar _ 1 Ġ) Ġ{ Ġjava . lang . system . out . println Ġ( Ġ( Ġstring _ 1 Ġ+ Ġ( Ġvar _ 2 Ġ. Ġmethod _ 2 Ġ( Ġ) Ġ. Ġmethod _ 3 Ġ( Ġ) Ġ) Ġ) Ġ) Ġ; Ġmethod _ 4 Ġ( Ġ) Ġ; Ġ}
public  Ġstatic  Ġtype  _  1  Ġmethod  _  1  Ġ(  Ġint  Ġid  Ġ)  Ġ{  Ġtry  Ġ{  Ġjava  .  lang  .  system  .  out  .  println  Ġ(  Ġvar  _  1  Ġ.  Ġget  Ġ(  Ġ(  Ġid  Ġ-  Ġ1  Ġ)  Ġ)  Ġ)  Ġ;  Ġreturn  Ġvar  _  1  Ġ.  Ġget  Ġ(  Ġ(  Ġid  Ġ-  Ġ1  Ġ)  Ġ)  Ġ;  Ġ}  Ġcatch  Ġ(  Ġtype  _  2  Ġvar  _  2  Ġ)  Ġ{  Ġreturn  Ġnull  Ġ;  Ġ}  Ġ}
public Ġvoid Ġmethod _ 1 Ġ( Ġ) Ġthrows Ġtype _ 1 Ġ, Ġtype _ 2 Ġ{ Ġjava . util . list Ġ< Ġtype _ 3 Ġ> Ġvar _ 1 Ġ= Ġvar _ 2 Ġ. Ġmethod _ 2 Ġ( Ġ0 Ġ) Ġ; Ġvar _ 3 Ġ. Ġinfo Ġ( Ġvar _ 4 Ġ. Ġmethod _ 3 Ġ( Ġvar _ 1 Ġ) Ġ) Ġ; Ġassert Ġvar _ 1 Ġ!= Ġnull Ġ; Ġ}
public Ġboolean Ġmethod _ 1 Ġ( Ġ) Ġ{ Ġjava . lang . string Ġstate Ġ= Ġtype _ 1 Ġ. Ġmethod _ 2 Ġ( Ġ) Ġ; Ġif Ġ( Ġtype _ 2 Ġ. Ġequals Ġ( Ġstate Ġ) Ġ) Ġ{ Ġreturn Ġtrue Ġ; Ġ} Ġreturn Ġfalse Ġ; Ġ}
public Ġtype _ 1 Ġmethod _ 1 Ġ( Ġtype _ 1 Ġvar _ 1 Ġ) Ġ{ Ġtype _ 1 Ġvar _ 2 Ġ= Ġvar _ 1 Ġ; Ġfor Ġ( Ġtype _ 2 Ġvar _ 3 Ġ: Ġvar _ 4 Ġ) Ġ{ Ġvar _ 2 Ġ= Ġvar _ 3 Ġ. Ġmethod _ 2 Ġ( Ġvar _ 1 Ġ) Ġ; Ġ} Ġreturn Ġvar _ 2 Ġ; Ġ}
public  Ġvoid  Ġmethod  _  1  Ġ(  Ġtype  _  1  Ġvar  _  1  Ġ,  Ġjava  .  lang  .  string  Ġvar  _  2  Ġ)  Ġ{  Ġjava  .  lang  .  system  .  out  .  println  Ġ(  Ġstring  _  1  Ġ)  Ġ;  Ġmethod  _  2  Ġ(  Ġvar  _  1  Ġ,  Ġvar  _  2  Ġ)  Ġ;  Ġ}
private Ġvoid Ġmethod _ 1 Ġ( Ġ) Ġ{ Ġif Ġ( Ġvar _ 1 Ġ) Ġ{ Ġvar _ 1 Ġ= Ġfalse Ġ; Ġmethod _ 2 Ġ( Ġ) Ġ; Ġ} Ġelse Ġ{ Ġmethod _ 3 Ġ( Ġstring _ 1 Ġ) Ġ; Ġ} Ġ}
public Ġjava . lang . string Ġmethod _ 1 Ġ( Ġtype _ 1 Ġvar _ 1 Ġ) Ġ{ Ġvar _ 1 Ġ. Ġmethod _ 2 Ġ( Ġstring _ 1 Ġ, Ġnew Ġtype _ 2 Ġ( Ġ) Ġ) Ġ; Ġvar _ 1 Ġ. Ġmethod _ 2 Ġ( Ġstring _ 2 Ġ, Ġnew Ġjava . util . array list Ġ< Ġtype _ 3 Ġ> Ġ( Ġ) Ġ) Ġ; Ġreturn Ġstring _ 3 Ġ; Ġ}
public Ġvoid Ġmethod _ 1 Ġ( Ġ) Ġ{ Ġboolean Ġparam Ġ; Ġparam Ġ= Ġtrue Ġ; Ġvar _ 1 Ġ. Ġmethod _ 2 Ġ( Ġparam Ġ) Ġ; Ġass er te qu als Ġ( Ġvar _ 1 Ġ. Ġmethod _ 3 Ġ( Ġ) Ġ, Ġparam Ġ) Ġ; Ġ}
public Ġvoid Ġmethod _ 1 Ġ( Ġ) Ġthrows Ġjava . lang . ex ception Ġ{ Ġjava . util . list Ġ< Ġjava . lang . string Ġ> Ġlist Ġ= Ġjava . util . arr ays . as list Ġ( Ġstring _ 1 Ġ) Ġ; Ġboolean Ġvar _ 1 Ġ= Ġvar _ 2 Ġ. Ġmethod _ 2 Ġ( Ġlist Ġ, Ġ1 Ġ, Ġ1 Ġ) Ġ; Ġtype _ 1 Ġ. Ġassert true Ġ( Ġvar _ 1 Ġ) Ġ; Ġ}
public  Ġjava  .  lang  .  string  Ġmethod  _  1  Ġ(  Ġjava  .  lang  .  long  Ġvar  _  1  Ġ,  Ġtype  _  1  Ġvar  _  2  Ġ)  Ġ{  Ġjava  .  lang  .  system  .  out  .  println  Ġ(  Ġstring  _  1  Ġ)  Ġ;  Ġvar  _  2  Ġ.  Ġmethod  _  2  Ġ(  Ġstring  _  2  Ġ,  Ġthis  Ġ.  Ġvar  _  3  Ġ.  Ġmethod  _  3  Ġ(  Ġvar  _  1  Ġ)  Ġ)  Ġ;  Ġreturn  Ġstring  _  3  Ġ;  Ġ}
public Ġvoid Ġmethod _ 1 Ġ( Ġfinal Ġtype _ 1 Ġvar _ 1 Ġ, Ġfinal Ġtype _ 2 Ġvar _ 2 Ġ) Ġ{ Ġmethod _ 2 Ġ( Ġvar _ 2 Ġ) Ġ; Ġmethod _ 3 Ġ( Ġvar _ 2 Ġ) Ġ; Ġmethod _ 4 Ġ( Ġvar _ 2 Ġ) Ġ; Ġmethod _ 5 Ġ( Ġvar _ 2 Ġ) Ġ; Ġ}
public Ġvoid Ġmethod _ 1 Ġ( Ġtype _ 1 Ġerror Ġ) Ġ{ Ġtype _ 2 Ġ. Ġmethod _ 2 Ġ( Ġmethod _ 3 Ġ( Ġ) Ġ, Ġstring _ 1 Ġ) Ġ; Ġ}
public Ġvoid Ġmethod _ 1 Ġ( Ġtype _ 1 Ġvar _ 1 Ġ, Ġint Ġvar _ 2 Ġ) Ġ{ Ġvar _ 3 Ġ. Ġmethod _ 2 Ġ( Ġfalse Ġ, Ġjava . lang . integer . parse int Ġ( Ġvar _ 4 Ġ[ Ġvar _ 2 Ġ] Ġ) Ġ) Ġ; Ġ}
public Ġvoid Ġmethod _ 1 Ġ( Ġtype _ 1 Ġvar _ 1 Ġ, Ġtype _ 2 Ġvar _ 2 Ġ) Ġ{ Ġsuper Ġ. Ġmethod _ 1 Ġ( Ġvar _ 1 Ġ, Ġvar _ 2 Ġ) Ġ; Ġvar _ 3 Ġ= Ġtrue Ġ; Ġmethod _ 2 Ġ( Ġ) Ġ; Ġ}
protected Ġvoid Ġmethod _ 1 Ġ( Ġ) Ġthrows Ġjava . io . io ex ception Ġ{ Ġjava . lang . system . out . println Ġ( Ġstring _ 1 Ġ) Ġ; Ġ}
public Ġtype _ 1 Ġmethod _ 1 Ġ( Ġtype _ 2 Ġvar _ 1 Ġ) Ġ{ Ġif Ġ( Ġ( Ġvar _ 2 Ġ) Ġ== Ġnull Ġ) Ġ{ Ġmethod _ 2 Ġ( Ġvar _ 1 Ġ) Ġ; Ġ} Ġreturn Ġmethod _ 3 Ġ( Ġ) Ġ; Ġ}
public  Ġtype  _  1  Ġ<  Ġjava  .  util  .  list  Ġ<  Ġtype  _  2  Ġ>  Ġ>  Ġmethod  _  1  Ġ(  Ġjava  .  lang  .  string  Ġvar  _  1  Ġ)  Ġ{  Ġtype  _  3  Ġ.  Ġmethod  _  2  Ġ(  Ġvar  _  1  Ġ,  Ġstring  _  1  Ġ)  Ġ;  Ġjava  .  util  .  list  Ġ<  Ġtype  _  2  Ġ>  Ġvar  _  2  Ġ=  Ġvar  _  3  Ġ.  Ġmethod  _  3  Ġ(  Ġvar  _  1  Ġ)  Ġ;  Ġreturn  Ġtype  _  1  Ġ.  Ġmethod  _  4  Ġ(  Ġvar  _  2  Ġ)  Ġ;  Ġ}
protected Ġsynchronized Ġvoid Ġmethod _ 1 Ġ( Ġtype _ 1 Ġvar _ 1 Ġ) Ġthrows Ġjava . io . io ex ception Ġ{ Ġmethod _ 2 Ġ( Ġ) Ġ; Ġboolean Ġstate Ġ= Ġ( Ġvar _ 2 Ġ) Ġ== Ġvar _ 1 Ġ; Ġvar _ 3 Ġ. Ġset state Ġ( Ġ( Ġvar _ 4 Ġ? Ġ! Ġstate Ġ: Ġstate Ġ) Ġ) Ġ; Ġ}
public Ġtype _ 1 Ġmethod _ 1 Ġ( Ġfinal Ġint Ġvar _ 1 Ġ, Ġtype _ 2 Ġvar _ 2 Ġ, Ġtype _ 3 Ġvar _ 3 Ġ) Ġthrows Ġjava . lang . ex ception Ġ{ Ġreturn Ġmethod _ 1 Ġ( Ġvar _ 1 Ġ, Ġvar _ 2 Ġ, Ġvar _ 4 Ġ, Ġvar _ 3 Ġ, Ġnull Ġ) Ġ; Ġ}
public Ġint Ġmethod _ 1 Ġ( Ġtype _ 1 Ġvar _ 1 Ġ, Ġtype _ 1 Ġvar _ 2 Ġ) Ġ{ Ġreturn Ġ( Ġvar _ 1 Ġ. Ġmethod _ 2 Ġ( Ġ) Ġ) Ġ> Ġ( Ġvar _ 2 Ġ. Ġmethod _ 2 Ġ( Ġ) Ġ) Ġ? Ġ1 Ġ: Ġ- Ġ1 Ġ; Ġ}
private Ġvoid Ġmethod _ 1 Ġ( Ġtype _ 1 Ġvar _ 1 Ġ) Ġ{ Ġvar _ 2 Ġ. Ġmethod _ 2 Ġ( Ġnew Ġjava . lang . object Ġ[ Ġ] Ġ{ Ġvar _ 1 Ġ. Ġto string Ġ( Ġ) Ġ} Ġ, Ġvar _ 1 Ġ) Ġ; Ġvar _ 2 Ġ. Ġmethod _ 3 Ġ( Ġvar _ 1 Ġ, Ġfalse Ġ) Ġ; Ġ}
public Ġboolean Ġmethod _ 1 Ġ( Ġ) Ġ{ Ġreturn Ġ( Ġ( Ġvar _ 1 Ġ) Ġ!= Ġnull Ġ) Ġ&& Ġ( Ġ( Ġvar _ 1 Ġ. Ġlength Ġ) Ġ> Ġ0 Ġ) Ġ; Ġ}
private Ġvoid Ġmethod _ 1 Ġ( Ġandroid . content . context Ġcontext Ġ) Ġ{ Ġvar _ 1 Ġ. Ġset Ġ( Ġmethod _ 2 Ġ( Ġ) Ġ) Ġ; Ġsuper Ġ. Ġmethod _ 3 Ġ( Ġvar _ 2 Ġ) Ġ; Ġsuper Ġ. Ġmethod _ 4 Ġ( Ġfalse Ġ) Ġ; Ġmethod _ 5 Ġ( Ġtrue Ġ) Ġ; Ġ}
public  Ġtype  _  1  Ġmethod  _  1  Ġ(  Ġint  Ġposition  Ġ)  Ġ{  Ġtype  _  2  Ġ.  Ġi  Ġ(  Ġstring  _  1  Ġ,  Ġ(  Ġstring  _  2  Ġ+  Ġ(  Ġvar  _  1  Ġ)  Ġ)  Ġ)  Ġ;  Ġtype  _  1  Ġvar  _  2  Ġ=  Ġvar  _  1  Ġ.  Ġmethod  _  2  Ġ(  Ġ)  Ġ.  Ġget  Ġ(  Ġposition  Ġ)  Ġ.  Ġmethod  _  1  Ġ(  Ġ)  Ġ;  Ġmethod  _  3  Ġ(  Ġvar  _  2  Ġ)  Ġ;  Ġreturn  Ġvar  _  2  Ġ;  Ġ}
private Ġvoid Ġmethod _ 1 Ġ( Ġ) Ġ{ Ġvar _ 1 Ġ= Ġnew Ġtype _ 1 Ġ( Ġ) Ġ; Ġvar _ 2 Ġ= Ġnew Ġtype _ 2 Ġ( Ġthis Ġ) Ġ; Ġvar _ 1 Ġ. Ġmethod _ 2 Ġ( Ġvar _ 2 Ġ) Ġ; Ġvar _ 1 Ġ. Ġmethod _ 1 Ġ( Ġthis Ġ. Ġvar _ 3 Ġ) Ġ; Ġ}
public Ġvoid Ġexecute Ġ( Ġ) Ġ{ Ġvar _ 1 Ġ. Ġmethod _ 1 Ġ( Ġ) Ġ; Ġvar _ 2 Ġ. Ġmethod _ 2 Ġ( Ġ) Ġ; Ġmethod _ 3 Ġ( Ġ) Ġ; Ġ}
public Ġint Ġmethod _ 1 Ġ( Ġ) Ġ{ Ġreturn Ġ( Ġ( Ġjava . lang . integer Ġ) Ġ( Ġmethod _ 2 Ġ( Ġ( Ġstring _ 1 Ġ+ Ġ( Ġvar _ 1 Ġ) Ġ) Ġ, Ġnull Ġ) Ġ) Ġ) Ġ; Ġ}
public Ġvoid Ġmethod _ 1 Ġ( Ġjava . lang . string Ġurl Ġ, Ġtype _ 1 Ġvar _ 1 Ġ, Ġtype _ 2 Ġvar _ 2 Ġ, Ġtype _ 3 Ġstatus Ġ) Ġ{ Ġvar _ 3 Ġ. Ġid Ġ( Ġvar _ 1 Ġ) Ġ. Ġmethod _ 2 Ġ( Ġtype _ 4 Ġ. Ġmethod _ 3 Ġ( Ġtype _ 4 Ġ. Ġmethod _ 4 Ġ( Ġvar _ 2 Ġ) Ġ) Ġ) Ġ. Ġmethod _ 5 Ġ( Ġvar _ 4 Ġ) Ġ; Ġ}
public Ġstatic Ġjava . lang . string Ġmethod _ 1 Ġ( Ġ) Ġ{ Ġreturn Ġtype _ 1 Ġ. Ġget string Ġ( Ġstring _ 1 Ġ, Ġvar _ 1 Ġ) Ġ; Ġ}
private  Ġvoid  Ġmethod  _  1  Ġ(  Ġint  Ġvar  _  1  Ġ,  Ġboolean  Ġvar  _  2  Ġ)  Ġ{  Ġif  Ġ(  Ġvar  _  1  Ġ!=  Ġ(  Ġ-  Ġ1  Ġ)  Ġ)  Ġ{  Ġvar  _  3  Ġ[  Ġvar  _  1  Ġ]  Ġ=  Ġvar  _  2  Ġ;  Ġ}  Ġ}
protected Ġtype _ 1 Ġmethod _ 1 Ġ( Ġ) Ġ{ Ġif Ġ( Ġ( Ġvar _ 1 Ġ) Ġ== Ġnull Ġ) Ġ{ Ġvar _ 1 Ġ= Ġnew Ġtype _ 1 Ġ( Ġvar _ 2 Ġ, Ġthis Ġ, Ġmethod _ 2 Ġ( Ġ) Ġ) Ġ; Ġ} Ġreturn Ġvar _ 1 Ġ; Ġ}
public Ġvoid Ġmethod _ 1 Ġ( Ġjava . lang . bo olean Ġvar _ 1 Ġ) Ġ{ Ġif Ġ( Ġvar _ 1 Ġ) Ġ{ Ġvar _ 2 Ġ= Ġtrue Ġ; Ġmethod _ 2 Ġ( Ġtrue Ġ) Ġ; Ġ} Ġ}
public Ġdouble Ġmethod _ 1 Ġ( Ġ) Ġ{ Ġif Ġ( Ġ( Ġvar _ 1 Ġ) Ġ<= Ġ0 Ġ) Ġ{ Ġreturn Ġ0 Ġ; Ġ} Ġreturn Ġ( Ġ( Ġvar _ 2 Ġ) Ġ* Ġint _ 1 Ġ) Ġ* Ġ( Ġvar _ 1 Ġ) Ġ; Ġ}
public  Ġfloat  Ġmethod  _  1  Ġ(  Ġ)  Ġ{  Ġfloat  Ġvar  _  1  Ġ=  Ġ(  Ġ(  Ġmethod  _  2  Ġ(  Ġ)  Ġ)  Ġ*  Ġ(  Ġmethod  _  3  Ġ(  Ġ)  Ġ)  Ġ)  Ġ*  Ġ(  Ġvar  _  2  Ġ)  Ġ;  Ġreturn  Ġvar  _  1  Ġ;  Ġ}
public Ġvoid Ġmethod _ 1 Ġ( Ġtype _ 1 Ġvar _ 1 Ġ, Ġint Ġvar _ 2 Ġ) Ġ{ Ġvar _ 3 Ġ. Ġmethod _ 2 Ġ( Ġvar _ 2 Ġ) Ġ; Ġ}
protected Ġboolean Ġmethod _ 1 Ġ( Ġchar Ġvar _ 1 Ġ) Ġ{ Ġreturn Ġ( Ġ( Ġchar _ 1 Ġ<= Ġvar _ 1 Ġ) Ġ&& Ġ( Ġvar _ 1 Ġ<= Ġchar _ 2 Ġ) Ġ) Ġ|| Ġ( Ġ( Ġchar _ 3 Ġ<= Ġvar _ 1 Ġ) Ġ&& Ġ( Ġvar _ 1 Ġ<= Ġchar _ 4 Ġ) Ġ) Ġ; Ġ}
public Ġvoid Ġmethod _ 1 Ġ( Ġjava . lang . object Ġvar _ 1 Ġ) Ġ{ Ġjava . lang . string Ġvar _ 2 Ġ= Ġtype _ 1 Ġ. Ġmethod _ 2 Ġ( Ġvar _ 1 Ġ) Ġ; Ġjava . lang . string Ġvar _ 3 Ġ= Ġtype _ 1 Ġ. Ġmethod _ 3 Ġ( Ġvar _ 1 Ġ) Ġ; Ġmethod _ 4 Ġ( Ġvar _ 3 Ġ, Ġvar _ 2 Ġ) Ġ; Ġmethod _ 5 Ġ( Ġvar _ 2 Ġ) Ġ; Ġ}
public Ġboolean Ġmethod _ 1 Ġ( Ġ) Ġ{ Ġreturn Ġ( Ġvar _ 1 Ġ. Ġmethod _ 1 Ġ( Ġ) Ġ) Ġ&& Ġ( Ġ( Ġ( Ġvar _ 2 Ġ) Ġ== Ġnull Ġ) Ġ|| Ġ( Ġ( Ġvar _ 2 Ġ. Ġmethod _ 2 Ġ( Ġ) Ġ) Ġ== Ġfalse Ġ) Ġ) Ġ; Ġ}
java . util . list Ġ< Ġjava . util . map Ġ< Ġjava . lang . string Ġ, Ġjava . lang . object Ġ> Ġ> Ġmethod _ 1 Ġ( Ġjava . lang . string Ġvar _ 1 Ġ, Ġint Ġstart Ġ, Ġint Ġend Ġ) Ġthrows Ġtype _ 1 Ġ;
public Ġvoid Ġmethod _ 1 Ġ( Ġtype _ 1 Ġvar _ 1 Ġ, Ġtype _ 2 Ġvar _ 2 Ġ) Ġ{ Ġif Ġ( Ġvar _ 2 Ġ== Ġnull Ġ) Ġ{ Ġmethod _ 2 Ġ( Ġvar _ 3 Ġ, Ġvar _ 1 Ġ) Ġ; Ġ} Ġvar _ 4 Ġ. Ġmethod _ 3 Ġ( Ġ) Ġ; Ġ}
private  Ġvoid  Ġmethod  _  1  Ġ(  Ġtype  _  1  Ġevent  Ġ)  Ġ{  Ġvar  _  1  Ġ=  Ġstring  _  1  Ġ;  Ġvar  _  2  Ġ.  Ġset  text  Ġ(  Ġvar  _  1  Ġ)  Ġ;  Ġ}
public Ġvoid Ġmethod _ 1 Ġ( Ġandroid . view . view Ġvar _ 1 Ġ) Ġ{ Ġtype _ 1 Ġnode Ġ= Ġvar _ 2 Ġ. Ġmethod _ 2 Ġ( Ġ) Ġ; Ġmethod _ 3 Ġ( Ġ) Ġ; Ġnode Ġ. Ġselect Ġ( Ġ) Ġ; Ġmethod _ 4 Ġ( Ġnode Ġ) Ġ; Ġ}
public Ġvoid Ġmethod _ 1 Ġ( Ġjava . lang . string Ġa Ġ, Ġjava . lang . string Ġb Ġ) Ġthrows Ġtype _ 1 Ġ{ Ġvar _ 1 Ġ. Ġmethod _ 2 Ġ( Ġa Ġ, Ġb Ġ) Ġ; Ġ}
public Ġsynchronized Ġvoid Ġmethod _ 1 Ġ( Ġtype _ 1 Ġthis Ġ, Ġfinal Ġlong Ġvar _ 1 Ġ) Ġ{ Ġif Ġ( Ġvar _ 2 Ġ) Ġ{ Ġmethod _ 2 Ġ( Ġtype _ 2 Ġ. Ġmethod _ 3 Ġ( Ġ( Ġ( Ġjava . lang . long Ġ) Ġ( Ġvar _ 1 Ġ) Ġ) Ġ. Ġmethod _ 4 Ġ( Ġ) Ġ) Ġ) Ġ; Ġ} Ġelse Ġ{ Ġthis Ġ. Ġvar _ 1 Ġ= Ġvar _ 1 Ġ; Ġ} Ġ}
public  Ġvoid  Ġmethod  _  1  Ġ(  Ġtype  _  1  Ġvar  _  1  Ġ,  Ġjava  .  io  .  io  ex  ception  Ġvar  _  2  Ġ)  Ġ{  Ġvar  _  2  Ġ.  Ġmethod  _  2  Ġ(  Ġ)  Ġ;  Ġtype  _  2  Ġ.  Ġmethod  _  3  Ġ(  Ġthis  Ġ,  Ġstring  _  1  Ġ,  Ġvar  _  3  Ġ)  Ġ.  Ġshow  Ġ(  Ġ)  Ġ;  Ġ}
public Ġvoid Ġmethod _ 1 Ġ( Ġandroid . view . view Ġview Ġ) Ġ{ Ġandroid . content . intent Ġvar _ 1 Ġ= Ġnew Ġandroid . content . intent Ġ( Ġthis Ġ, Ġvar _ 2 Ġclass Ġ) Ġ; Ġvar _ 1 Ġ. Ġmethod _ 2 Ġ( Ġstring _ 1 Ġ, Ġvar _ 3 Ġ) Ġ; Ġmethod _ 3 Ġ( Ġvar _ 1 Ġ) Ġ; Ġ}
public Ġstatic Ġjava . lang . double Ġmethod _ 1 Ġ( Ġjava . lang . string Ġvar _ 1 Ġ) Ġ{ Ġtry Ġ{ Ġreturn Ġnew Ġjava . lang . double Ġ( Ġtype _ 1 Ġ. Ġmethod _ 2 Ġ( Ġvar _ 1 Ġ) Ġ) Ġ; Ġ} Ġcatch Ġ( Ġtype _ 2 Ġvar _ 2 Ġ) Ġ{ Ġreturn Ġnull Ġ; Ġ} Ġ}
public Ġjava . lang . string Ġmethod _ 1 Ġ( Ġtype _ 1 Ġvar _ 1 Ġ, Ġtype _ 2 Ġresponse Ġ, Ġtype _ 3 Ġvar _ 2 Ġ) Ġthrows Ġtype _ 4 Ġ{ Ġvar _ 1 Ġ. Ġmethod _ 2 Ġ( Ġstring _ 1 Ġ) Ġ; Ġjava . lang . string Ġcontent Ġ= Ġvar _ 1 Ġ. Ġmethod _ 3 Ġ( Ġstring _ 2 Ġ) Ġ; Ġvar _ 3 Ġ. Ġadd Ġ( Ġcontent Ġ) Ġ; Ġreturn Ġstring _ 3 Ġ; Ġ}
public Ġstatic Ġtype _ 1 Ġmethod _ 1 Ġ( Ġjava . lang . long Ġid Ġ, Ġtype _ 2 Ġvar _ 1 Ġ, Ġtype _ 3 Ġvar _ 2 Ġ, Ġtype _ 3 Ġvar _ 3 Ġ, Ġjava . util . list Ġ< Ġtype _ 4 Ġ> Ġvar _ 4 Ġ, Ġjava . lang . long Ġvar _ 5 Ġ) Ġ{ Ġreturn Ġnew Ġtype _ 5 Ġ( Ġid Ġ, Ġvar _ 1 Ġ, Ġvar _ 2 Ġ, Ġvar _ 3 Ġ, Ġvar _ 4 Ġ, Ġvar _ 5 Ġ) Ġ; Ġ}
public  Ġstatic  Ġjava  .  lang  .  string  Ġmethod  _  1  Ġ(  Ġint  Ġindex  Ġ)  Ġ{  Ġif  Ġ(  Ġ(  Ġindex  Ġ>  Ġ0  Ġ)  Ġ&&  Ġ(  Ġindex  Ġ<  Ġint  _  1  Ġ)  Ġ)  Ġ{  Ġreturn  Ġvar  _  1  Ġ[  Ġindex  Ġ]  Ġ;  Ġ}  Ġelse  Ġ{  Ġreturn  Ġstring  _  1  Ġ;  Ġ}  Ġ}
public Ġtype _ 1 Ġmethod _ 1 Ġ( Ġtype _ 2 Ġvar _ 1 Ġ, Ġint Ġvar _ 2 Ġ) Ġ{ Ġtype _ 3 Ġvar _ 3 Ġ= Ġtype _ 3 Ġ. Ġmethod _ 2 Ġ( Ġvar _ 1 Ġ. Ġget context Ġ( Ġ) Ġ) Ġ; Ġandroid . view . view Ġview Ġ= Ġvar _ 3 Ġ. Ġmethod _ 3 Ġ( Ġvar _ 4 Ġ, Ġnull Ġ) Ġ; Ġreturn Ġnew Ġtype _ 1 Ġ( Ġview Ġ) Ġ; Ġ}
public Ġvoid Ġmethod _ 1 Ġ( Ġboolean Ġvalue Ġ) Ġ{ Ġthis Ġ. Ġvar _ 1 Ġ= Ġvalue Ġ; Ġif Ġ( Ġvalue Ġ) Ġ{ Ġthis Ġ. Ġvar _ 2 Ġ= Ġnull Ġ; Ġ} Ġmethod _ 2 Ġ( Ġ) Ġ; Ġ}
public Ġvoid Ġmethod _ 1 Ġ( Ġtype _ 1 Ġvar _ 1 Ġ) Ġ{ Ġvar _ 2 Ġ. Ġmethod _ 2 Ġ( Ġvar _ 3 Ġ, Ġvar _ 1 Ġ. Ġmethod _ 3 Ġ( Ġ) Ġ) Ġ; Ġ}
protected Ġvoid Ġmethod _ 1 Ġ( Ġ) Ġ{ Ġset enabled Ġ( Ġmethod _ 2 Ġ( Ġ) Ġ) Ġ; Ġmethod _ 3 Ġ( Ġmethod _ 4 Ġ( Ġ) Ġ) Ġ; Ġ}
public  Ġtype  _  1  Ġmethod  _  1  Ġ(  Ġ)  Ġthrows  Ġjava  .  lang  .  ex  ception  Ġ{  Ġjava  .  lang  .  system  .  out  .  println  Ġ(  Ġ(  Ġstring  _  1  Ġ+  Ġ(  Ġvar  _  1  Ġ)  Ġ)  Ġ)  Ġ;  Ġreturn  Ġvar  _  1  Ġ.  Ġmethod  _  2  Ġ(  Ġ)  Ġ;  Ġ}
public Ġvoid Ġmethod _ 1 Ġ( Ġ) Ġ{ Ġif Ġ( Ġ( Ġvar _ 1 Ġ) Ġ!= Ġnull Ġ) Ġ{ Ġvar _ 1 Ġ. Ġmethod _ 2 Ġ( Ġ) Ġ; Ġ} Ġmethod _ 3 Ġ( Ġ) Ġ; Ġ}
public Ġstatic Ġtype _ 1 Ġmethod _ 1 Ġ( Ġ) Ġ{ Ġtype _ 1 Ġfile Ġ= Ġnew Ġtype _ 1 Ġ( Ġ) Ġ; Ġvar _ 1 Ġ= Ġnew Ġtype _ 2 Ġ< Ġjava . lang . integer Ġ, Ġjava . util . collection Ġ< Ġtype _ 3 Ġ> Ġ> Ġ( Ġtype _ 4 Ġ. Ġmethod _ 2 Ġ( Ġ) Ġ) Ġ; Ġvar _ 1 Ġ. Ġmethod _ 3 Ġ( Ġvar _ 2 Ġ. Ġmethod _ 4 Ġ( Ġ) Ġ) Ġ; Ġreturn Ġfile Ġ; Ġ}
private Ġboolean Ġmethod _ 1 Ġ( Ġ) Ġ{ Ġif Ġ( Ġmethod _ 2 Ġ( Ġ) Ġ) Ġreturn Ġtrue Ġ; Ġtype _ 1 Ġvar _ 1 Ġ; Ġwhile Ġ( Ġtrue Ġ) Ġ{ Ġvar _ 1 Ġ= Ġvar _ 2 Ġ; Ġif Ġ( Ġmethod _ 3 Ġ( Ġ) Ġ) Ġ{ Ġvar _ 2 Ġ= Ġvar _ 1 Ġ; Ġbreak Ġ; Ġ} Ġ} Ġreturn Ġfalse Ġ; Ġ}
public Ġvoid Ġmethod _ 1 Ġ( Ġtype _ 1 Ġvar _ 1 Ġ, Ġjava . lang . bo olean Ġvar _ 2 Ġ) Ġ{ Ġthis Ġ. Ġvar _ 3 Ġ= Ġnew Ġtype _ 2 Ġ( Ġthis Ġ, Ġvar _ 1 Ġ) Ġ; Ġ}
public  Ġstatic  Ġtype  _  1  Ġmethod  _  1  Ġ(  Ġjava  .  lang  .  string  Ġstring  Ġ)  Ġthrows  Ġjava  .  io  .  io  ex  ception  Ġ{  Ġreturn  Ġtype  _  1  Ġ.  Ġmethod  _  2  Ġ(  Ġnull  Ġ,  Ġstring  Ġ.  Ġsplit  Ġ(  Ġstring  _  1  Ġ)  Ġ,  Ġ0  Ġ)  Ġ;  Ġ}
public Ġvoid Ġmethod _ 1 Ġ( Ġint Ġposition Ġ) Ġ{ Ġif Ġ( Ġ( Ġposition Ġ== Ġ1 Ġ) Ġ&& Ġ( Ġvar _ 1 Ġ) Ġ) Ġ{ Ġmethod _ 2 Ġ( Ġtrue Ġ) Ġ; Ġ} Ġelse Ġ{ Ġmethod _ 2 Ġ( Ġfalse Ġ) Ġ; Ġ} Ġ}
public Ġvoid Ġmethod _ 1 Ġ( Ġ) Ġ{ Ġvar _ 1 Ġ. Ġmethod _ 1 Ġ( Ġjava . lang . string Ġ. Ġmethod _ 2 Ġ( Ġtype _ 1 Ġ. Ġmethod _ 3 Ġ( Ġvar _ 2 Ġ) Ġ) Ġ, Ġvar _ 3 Ġ, Ġ( Ġ( Ġ( Ġint Ġ) Ġ( Ġvar _ 4 Ġ) Ġ) Ġ* Ġint _ 1 Ġ) Ġ, Ġvar _ 5 Ġ, Ġvar _ 6 Ġ, Ġvar _ 7 Ġ) Ġ; Ġ}
public Ġtype _ 1 Ġmethod _ 1 Ġ( Ġ) Ġ{ Ġtype _ 2 Ġvar _ 1 Ġ= Ġvar _ 2 Ġ. Ġmethod _ 2 Ġ( Ġthis Ġ. Ġvar _ 3 Ġ, Ġthis Ġ. Ġvar _ 4 Ġ) Ġ; Ġreturn Ġmethod _ 3 Ġ( Ġvar _ 1 Ġ. Ġmethod _ 4 Ġ( Ġnew Ġtype _ 3 Ġ( Ġ) Ġ, Ġnew Ġtype _ 4 Ġ( Ġ) Ġ) Ġ) Ġ; Ġ}
protected Ġandroid . content . intent Ġmethod _ 1 Ġ( Ġandroid . content . context Ġcontext Ġ) Ġ{ Ġreturn Ġnew Ġandroid . content . intent Ġ( Ġcontext Ġ, Ġvar _ 1 Ġclass Ġ) Ġ; Ġ}
public  Ġtype  _  1  Ġget  Ġ(  Ġjava  .  lang  .  integer  Ġid  Ġ)  Ġthrows  Ġtype  _  2  Ġ,  Ġtype  _  3  Ġ{  Ġreturn  Ġvar  _  1  Ġ.  Ġget  Ġ(  Ġid  Ġ)  Ġ.  Ġget  Ġ(  Ġ)  Ġ;  Ġ}
private Ġfinal Ġint Ġmethod _ 1 Ġ( Ġ) Ġ{ Ġif Ġ( Ġ! Ġ( Ġmethod _ 2 Ġ( Ġ) Ġ) Ġ) Ġreturn Ġ0 Ġ; Ġreturn Ġmethod _ 3 Ġ( Ġ) Ġ. Ġmethod _ 1 Ġ( Ġthis Ġ) Ġ; Ġ}
public Ġvoid Ġmethod _ 1 Ġ( Ġjava . lang . char sequence Ġvar _ 1 Ġ, Ġint Ġstart Ġ, Ġint Ġvar _ 2 Ġ, Ġint Ġcount Ġ) Ġ{ Ġmethod _ 2 Ġ( Ġ) Ġ; Ġ}
public Ġvoid Ġmethod _ 1 Ġ( Ġtype _ 1 Ġmethod Ġ) Ġ{ Ġtype _ 2 Ġ. Ġmethod _ 2 Ġ( Ġmethod Ġ. Ġget name Ġ( Ġ) Ġ) Ġ. Ġerror Ġ( Ġstring _ 1 Ġ) Ġ; Ġtype _ 3 Ġ. Ġass er te qu als Ġ( Ġtype _ 2 Ġ. Ġmethod _ 3 Ġ( Ġ) Ġ. Ġmethod _ 4 Ġ( Ġ) Ġ, Ġvar _ 1 Ġ) Ġ; Ġ}
public Ġvoid Ġmethod _ 1 Ġ( Ġtype _ 1 Ġ< Ġ? Ġ> Ġvar _ 1 Ġ, Ġandroid . view . view Ġview Ġ, Ġint Ġposition Ġ, Ġlong Ġid Ġ) Ġ{ Ġif Ġ( Ġvar _ 2 Ġ) Ġ{ Ġmethod _ 2 Ġ( Ġposition Ġ) Ġ; Ġ} Ġ}
private  Ġlong  Ġmethod  _  1  Ġ(  Ġ)  Ġ{  Ġif  Ġ(  Ġ(  Ġsum  Ġ)  Ġ==  Ġ0  Ġ)  Ġreturn  Ġvar  _  1  Ġ;  Ġreturn  Ġ(  Ġvar  _  2  Ġ)  Ġ/  Ġ(  Ġsum  Ġ)  Ġ;  Ġ}
public Ġvoid Ġmethod _ 1 Ġ( Ġ) Ġ{ Ġvar _ 1 Ġ. Ġmethod _ 2 Ġ( Ġ) Ġ; Ġvar _ 2 Ġ. Ġset Ġ( Ġfalse Ġ) Ġ; Ġmethod _ 3 Ġ( Ġ) Ġ; Ġwhile Ġ( Ġ! Ġ( Ġvar _ 1 Ġ. Ġmethod _ 4 Ġ( Ġ) Ġ) Ġ) Ġ; Ġ}
private Ġstatic Ġsynchronized Ġvoid Ġmethod _ 1 Ġ( Ġ) Ġ{ Ġtype _ 1 Ġ. Ġmethod _ 2 Ġ( Ġvar _ 1 Ġ, Ġstring _ 1 Ġ) Ġ; Ġvar _ 2 Ġ. Ġmethod _ 3 Ġ( Ġ) Ġ; Ġ}
public Ġstatic Ġtype _ 1 Ġmethod _ 1 Ġ( Ġ) Ġ{ Ġtype _ 1 Ġ. Ġmethod _ 2 Ġ( Ġ) Ġ; Ġreturn Ġvar _ 1 Ġ; Ġ}
private  Ġvoid  Ġmethod  _  1  Ġ(  Ġ)  Ġ{  Ġ(  Ġthis  Ġ.  Ġvar  _  1  Ġ)  Ġ++  Ġ;  Ġ}
public Ġvoid Ġmethod _ 1 Ġ( Ġ) Ġ{ Ġmethod _ 2 Ġ( Ġ) Ġ; Ġfor Ġ( Ġtype _ 1 Ġvar _ 1 Ġ: Ġvar _ 2 Ġ. Ġmethod _ 3 Ġ( Ġ) Ġ) Ġ{ Ġvar _ 3 Ġ. Ġmethod _ 4 Ġ( Ġtrue Ġ) Ġ; Ġvar _ 3 Ġ. Ġmethod _ 5 Ġ( Ġvar _ 4 Ġ, Ġtrue Ġ) Ġ; Ġ} Ġmethod _ 6 Ġ( Ġ) Ġ; Ġ}
public Ġboolean Ġmethod _ 1 Ġ( Ġtype _ 1 Ġvar _ 1 Ġ) Ġ{ Ġboolean Ġresult Ġ= Ġmethod _ 2 Ġ( Ġvar _ 1 Ġ, Ġtrue Ġ) Ġ; Ġif Ġ( Ġ! Ġresult Ġ) Ġ{ Ġthis Ġ. Ġmethod _ 3 Ġ( Ġstring _ 1 Ġ) Ġ; Ġ} Ġreturn Ġresult Ġ; Ġ}
public Ġtype _ 1 Ġmethod _ 1 Ġ( Ġ) Ġ{ Ġtype _ 1 Ġvar _ 1 Ġ= Ġvar _ 2 Ġ; Ġlist Ġ= Ġvar _ 3 Ġ; Ġreturn Ġvar _ 1 Ġ; Ġ}
public Ġjava . lang . string Ġmethod _ 1 Ġ( Ġjava . lang . object Ġvar _ 1 Ġ) Ġ{ Ġtype _ 1 Ġvar _ 2 Ġ= Ġ( Ġ( Ġtype _ 1 Ġ) Ġ( Ġvar _ 1 Ġ) Ġ) Ġ; Ġjava . lang . string Ġstr Ġ= Ġ( Ġ( Ġ( Ġ( Ġvar _ 3 Ġ) Ġ+ Ġstring _ 1 Ġ) Ġ+ Ġ( Ġvar _ 4 Ġ) Ġ) Ġ+ Ġstring _ 1 Ġ) Ġ+ Ġ( Ġvar _ 5 Ġ) Ġ; Ġreturn Ġstr Ġ; Ġ}
public  Ġvoid  Ġmethod  _  1  Ġ(  Ġtype  _  1  Ġvar  _  1  Ġ)  Ġ{  Ġif  Ġ(  Ġ(  Ġvar  _  1  Ġ.  Ġmethod  _  2  Ġ(  Ġ)  Ġ)  Ġ==  Ġ(  Ġvar  _  2  Ġ)  Ġ)  Ġ{  Ġjava  .  lang  .  system  .  err  .  println  Ġ(  Ġmethod  _  3  Ġ(  Ġ)  Ġ)  Ġ;  Ġmethod  _  4  Ġ(  Ġmethod  _  3  Ġ(  Ġ)  Ġ,  Ġmethod  _  5  Ġ(  Ġ)  Ġ)  Ġ;  Ġ}  Ġ}
private Ġjava . lang . string Ġmethod _ 1 Ġ( Ġ) Ġ{ Ġreturn Ġvar _ 1 Ġ. Ġmethod _ 2 Ġ( Ġstring _ 1 Ġ) Ġ; Ġ}
public Ġjava . lang . string Ġto string Ġ( Ġ) Ġ{ Ġreturn Ġ( Ġ( Ġ( Ġname Ġ) Ġ+ Ġstring _ 1 Ġ) Ġ+ Ġ( Ġvar _ 1 Ġ) Ġ) Ġ+ Ġchar _ 1 Ġ; Ġ}
private Ġtype _ 1 Ġmethod _ 1 Ġ( Ġ) Ġ{ Ġif Ġ( Ġ( Ġvar _ 1 Ġ) Ġinstance of Ġtype _ 2 Ġ) Ġ{ Ġvar _ 2 Ġ= Ġ( Ġ( Ġtype _ 2 Ġ) Ġ( Ġvar _ 1 Ġ) Ġ) Ġ. Ġmethod _ 2 Ġ( Ġ) Ġ; Ġ} Ġreturn Ġvar _ 2 Ġ; Ġ}
public Ġstatic Ġvoid Ġmain Ġ( Ġjava . lang . string Ġ[ Ġ] Ġargs Ġ) Ġ{ Ġtype _ 1 Ġf Ġ= Ġnew Ġtype _ 1 Ġ( Ġargs Ġ[ Ġ0 Ġ] Ġ) Ġ; Ġtype _ 2 Ġc Ġ= Ġnew Ġtype _ 2 Ġ( Ġtype _ 3 Ġ. Ġmethod _ 1 Ġ( Ġf Ġ) Ġ) Ġ; Ġ}
public Ġvoid Ġmethod _ 1 Ġ( Ġ) Ġ{ Ġvar _ 1 Ġ= Ġfalse Ġ; Ġvar _ 2 Ġ. Ġremove Ġ( Ġthis Ġ) Ġ; Ġvar _ 2 Ġ. Ġmethod _ 2 Ġ( Ġ) Ġ; Ġvar _ 3 Ġ. Ġmethod _ 3 Ġ( Ġ) Ġ; Ġ}
public Ġstatic Ġvoid Ġmethod _ 1 Ġ( Ġ) Ġ{ Ġtype _ 1 Ġ. Ġmethod _ 2 Ġ( Ġvar _ 1 Ġ, Ġvar _ 2 Ġ) Ġ; Ġ}
public  Ġvoid  Ġmethod  _  1  Ġ(  Ġtype  _  1  Ġvar  _  1  Ġ)  Ġ{  Ġjava  .  lang  .  system  .  out  .  println  Ġ(  Ġ(  Ġstring  _  1  Ġ+  Ġ(  Ġvar  _  2  Ġ.  Ġmethod  _  2  Ġ(  Ġ)  Ġ)  Ġ)  Ġ)  Ġ;  Ġmethod  _  3  Ġ(  Ġvar  _  3  Ġ.  Ġget  Ġ(  Ġvar  _  2  Ġ.  Ġmethod  _  2  Ġ(  Ġ)  Ġ)  Ġ)  Ġ;  Ġ}
public Ġjava . lang . object Ġget value Ġ( Ġ) Ġthrows Ġtype _ 1 Ġ{ Ġreturn Ġtype _ 2 Ġ. Ġmethod _ 1 Ġ( Ġvar _ 1 Ġ. Ġget value Ġ( Ġ) Ġ) Ġ; Ġ}
public Ġstatic Ġvoid Ġmethod _ 1 Ġ( Ġ) Ġ{ Ġvar _ 1 Ġ[ Ġ0 Ġ] Ġ= Ġint _ 1 Ġ; Ġvar _ 2 Ġ= Ġstring _ 1 Ġ; Ġvar _ 3 Ġ= Ġint _ 1 Ġ; Ġjava . lang . system . out . println Ġ( Ġstring _ 2 Ġ) Ġ; Ġ}
public Ġtype _ 1 Ġmethod _ 1 Ġ( Ġfinal Ġjava . lang . integer Ġvar _ 1 Ġ) Ġ{ Ġthis Ġ. Ġvar _ 2 Ġ. Ġmethod _ 2 Ġ( Ġ) Ġ; Ġreturn Ġnew Ġtype _ 2 Ġ( Ġthis Ġ. Ġvar _ 3 Ġ, Ġthis Ġ. Ġvar _ 4 Ġ, Ġvar _ 1 Ġ) Ġ; Ġ}
public Ġvoid Ġmethod _ 1 Ġ( Ġtype _ 1 Ġt Ġ) Ġ{ Ġtype _ 2 Ġ< Ġtype _ 1 Ġ> Ġvar _ 1 Ġ= Ġnew Ġtype _ 2 Ġ< Ġtype _ 1 Ġ> Ġ( Ġt Ġ, Ġvar _ 2 Ġ, Ġnull Ġ) Ġ; Ġvar _ 3 Ġ= Ġvar _ 1 Ġ; Ġ}
public Ġstatic Ġtype _ 1 Ġmethod _ 1 Ġ( Ġtype _ 2 Ġbuffer Ġ) Ġ{ Ġreturn Ġnew Ġtype _ 3 Ġ( Ġ( Ġ( Ġ( Ġbuffer Ġ. Ġmethod _ 2 Ġ( Ġ) Ġ) Ġ& Ġint _ 1 Ġ) Ġ- Ġ1 Ġ) Ġ, Ġbuffer Ġ. Ġmethod _ 3 Ġ( Ġ) Ġ) Ġ; Ġ}
public Ġ< Ġtype _ 1 Ġ> Ġtype _ 1 Ġmethod _ 1 Ġ( Ġtype _ 2 Ġ< Ġtype _ 1 Ġ> Ġvar _ 1 Ġ, Ġtype _ 3 Ġvar _ 2 Ġ) Ġ{ Ġreturn Ġvar _ 1 Ġ== Ġ( Ġtype _ 4 Ġ) Ġ? Ġvar _ 3 Ġ< Ġtype _ 1 Ġ> Ġmethod _ 2 Ġ( Ġthis Ġ. Ġvar _ 4 Ġ) Ġ: Ġnull Ġ; Ġ}
public  Ġvoid  Ġmethod  _  1  Ġ(  Ġ)  Ġ{  Ġtype  _  1  Ġ.  Ġassert  true  Ġ(  Ġvar  _  1  Ġ.  Ġis  empty  Ġ(  Ġstring  _  1  Ġ)  Ġ)  Ġ;  Ġ}
public Ġsynchronized Ġjava . lang . string Ġmethod _ 1 Ġ( Ġ) Ġ{ Ġjava . lang . string Ġstr Ġ= Ġnull Ġ; Ġif Ġ( Ġvar _ 1 Ġ) Ġ{ Ġstr Ġ= Ġvar _ 2 Ġ. Ġremove Ġ( Ġ) Ġ; Ġif Ġ( Ġvar _ 2 Ġ. Ġis empty Ġ( Ġ) Ġ) Ġ{ Ġvar _ 1 Ġ= Ġfalse Ġ; Ġstate Ġ= Ġvar _ 3 Ġ; Ġ} Ġ} Ġreturn Ġstr Ġ; Ġ}
public Ġvoid Ġmethod _ 1 Ġ( Ġint Ġvar _ 1 Ġ, Ġboolean Ġ[ Ġ] Ġvar _ 2 Ġ) Ġ{ Ġmethod _ 1 Ġ( Ġthis Ġ. Ġmethod _ 2 Ġ( Ġ) Ġ. Ġmethod _ 3 Ġ( Ġvar _ 1 Ġ) Ġ, Ġvar _ 2 Ġ) Ġ; Ġ}
public Ġvoid Ġmethod _ 1 Ġ( Ġtype _ 1 Ġvar _ 1 Ġ) Ġ{ Ġvar _ 2 Ġ. Ġmethod _ 2 Ġ( Ġvar _ 1 Ġ. Ġmethod _ 3 Ġ( Ġ) Ġ) Ġ; Ġvar _ 3 Ġ. Ġmethod _ 4 Ġ( Ġvar _ 1 Ġ) Ġ; Ġ}
public  Ġstatic  Ġvoid  Ġmain  Ġ(  Ġjava  .  lang  .  string  Ġ[  Ġ]  Ġargs  Ġ)  Ġthrows  Ġjava  .  lang  .  ex  ception  Ġ{  Ġtype  _  1  Ġvar  _  1  Ġ=  Ġnew  Ġtype  _  1  Ġ(  Ġstring  _  1  Ġ)  Ġ;  Ġjava  .  lang  .  system  .  out  .  println  Ġ(  Ġtype  _  2  Ġ.  Ġget  activity  Ġ(  Ġ)  Ġ.  Ġto  string  Ġ(  Ġ)  Ġ)  Ġ;  Ġ}
public Ġjava . lang . string Ġmethod _ 1 Ġ( Ġ) Ġ{ Ġreturn Ġtype _ 1 Ġ. Ġmethod _ 2 Ġ( Ġ) Ġ. Ġmethod _ 3 Ġ( Ġ) Ġ; Ġ}
public Ġjava . lang . integer Ġmethod _ 1 Ġ( Ġ) Ġ{ Ġreturn Ġvar _ 1 Ġ. Ġint value Ġ( Ġ) Ġ; Ġ}
void Ġmethod _ 1 Ġ( Ġjava . lang . integer Ġvar _ 1 Ġ, Ġjava . lang . integer Ġvar _ 2 Ġ, Ġboolean Ġvar _ 3 Ġ) Ġ;
public Ġvoid Ġmethod _ 1 Ġ( Ġ) Ġ{ Ġif Ġ( Ġ! Ġ( Ġmethod _ 2 Ġ( Ġvar _ 1 Ġ) Ġ) Ġ) Ġ{ Ġvar _ 1 Ġ. Ġmethod _ 3 Ġ( Ġ) Ġ; Ġ} Ġvar _ 1 Ġ= Ġnull Ġ; Ġmethod _ 4 Ġ( Ġ) Ġ; Ġmethod _ 5 Ġ( Ġ) Ġ; Ġ}
public Ġvoid Ġmethod _ 1 Ġ( Ġtype _ 1 Ġvar _ 1 Ġ, Ġjava . util . list Ġ< Ġtype _ 2 Ġ> Ġvar _ 2 Ġ, Ġtype _ 3 Ġvar _ 3 Ġ) Ġ{ Ġmethod _ 2 Ġ( Ġvar _ 1 Ġ) Ġ; Ġmethod _ 3 Ġ( Ġvar _ 1 Ġ) Ġ; Ġmethod _ 4 Ġ( Ġvar _ 1 Ġ, Ġvar _ 2 Ġ, Ġvar _ 3 Ġ) Ġ; Ġ}
public  Ġtype  _  1  Ġmethod  _  1  Ġ(  Ġ)  Ġ{  Ġtype  _  1  Ġvar  _  1  Ġ=  Ġ(  Ġ(  Ġtype  _  2  Ġ)  Ġ(  Ġtype  _  3  Ġ.  Ġget  context  Ġ(  Ġ)  Ġ.  Ġmethod  _  2  Ġ(  Ġ)  Ġ.  Ġmethod  _  3  Ġ(  Ġ)  Ġ)  Ġ)  Ġ.  Ġmethod  _  4  Ġ(  Ġ)  Ġ;  Ġreturn  Ġvar  _  1  Ġ;  Ġ}
public Ġvoid Ġmethod _ 1 Ġ( Ġtype _ 1 Ġvar _ 1 Ġ) Ġ{ Ġvar _ 2 Ġ. Ġmethod _ 2 Ġ( Ġmethod _ 3 Ġ( Ġ) Ġ. Ġmethod _ 4 Ġ( Ġ) Ġ) Ġ; Ġ}
public Ġstatic Ġjava . util . map Ġ< Ġjava . lang . string Ġ, Ġbyte Ġ[ Ġ] Ġ> Ġmethod _ 1 Ġ( Ġjava . util . map Ġ< Ġjava . lang . string Ġ, Ġtype _ 1 Ġ> Ġvar _ 1 Ġ) Ġ{ Ġjava . util . map Ġ< Ġjava . lang . string Ġ, Ġbyte Ġ[ Ġ] Ġ> Ġvar _ 2 Ġ= Ġtype _ 2 Ġ. Ġmethod _ 2 Ġ( Ġvar _ 1 Ġ) Ġ; Ġreturn Ġvar _ 2 Ġ; Ġ}
public Ġvoid Ġmethod _ 1 Ġ( Ġ) Ġ{ Ġsuper Ġ. Ġmethod _ 1 Ġ( Ġ) Ġ; Ġmethod _ 2 Ġ( Ġ) Ġ; Ġvar _ 1 Ġ= Ġtype _ 1 Ġ. Ġmethod _ 3 Ġ( Ġget activity Ġ( Ġ) Ġ) Ġ; Ġ}
private Ġvoid Ġmethod _ 1 Ġ( Ġ) Ġ{ Ġvar _ 1 Ġ. Ġmethod _ 2 Ġ( Ġ) Ġ; Ġvar _ 1 Ġ= Ġnull Ġ; Ġif Ġ( Ġ( Ġvar _ 2 Ġ) Ġ== Ġ( Ġvar _ 3 Ġ) Ġ) Ġ{ Ġvar _ 4 Ġ. Ġmethod _ 3 Ġ( Ġvar _ 5 Ġ) Ġ; Ġ} Ġ}
public  Ġvoid  Ġmethod  _  1  Ġ(  Ġ)  Ġthrows  Ġjava  .  lang  .  ex  ception  Ġ{  Ġfloat  Ġf  Ġ=  Ġfloat  _  1  Ġ;  Ġtype  _  1  Ġ.  Ġassert  that  Ġ(  Ġtype  _  2  Ġ.  Ġmethod  _  2  Ġ(  Ġstring  _  1  Ġ)  Ġ,  Ġtype  _  3  Ġ.  Ġmethod  _  3  Ġ(  Ġjava  .  lang  .  float  Ġ.  Ġto  string  Ġ(  Ġf  Ġ)  Ġ)  Ġ)  Ġ;  Ġ}
public Ġvoid Ġmethod _ 1 Ġ( Ġ) Ġ{ Ġjava . lang . string Ġvar _ 1 Ġ= Ġstring _ 1 Ġ; Ġtype _ 1 Ġ. Ġassert that Ġ( Ġvar _ 2 Ġ. Ġmethod _ 2 Ġ( Ġvar _ 1 Ġ) Ġ, Ġtype _ 2 Ġ. Ġmethod _ 3 Ġ( Ġstring _ 2 Ġ) Ġ) Ġ; Ġ}
public Ġvoid Ġmethod _ 1 Ġ( Ġ) Ġ{ Ġvar _ 1 Ġ. Ġmethod _ 2 Ġ( Ġ) Ġ; Ġvar _ 2 Ġ. Ġmethod _ 2 Ġ( Ġ) Ġ; Ġif Ġ( Ġvar _ 3 Ġ) Ġ{ Ġvar _ 4 Ġ. Ġmethod _ 2 Ġ( Ġ) Ġ; Ġ} Ġelse Ġ{ Ġvar _ 5 Ġ. Ġmethod _ 2 Ġ( Ġ) Ġ; Ġ} Ġ}
public Ġint Ġmethod _ 1 Ġ( Ġ) Ġ{ Ġreturn Ġ( Ġ( Ġvar _ 1 Ġ. Ġmethod _ 1 Ġ( Ġ) Ġ) Ġ* Ġint _ 1 Ġ) Ġ+ Ġ( Ġname Ġ. Ġmethod _ 1 Ġ( Ġ) Ġ) Ġ; Ġ}
public Ġtype _ 1 Ġmethod _ 1 Ġ( Ġjava . lang . long Ġvar _ 1 Ġ) Ġ{ Ġtype _ 1 Ġvar _ 2 Ġ= Ġmethod _ 2 Ġ( Ġvar _ 1 Ġ) Ġ; Ġvar _ 2 Ġ= Ġmethod _ 3 Ġ( Ġvar _ 2 Ġ, Ġnull Ġ, Ġnull Ġ) Ġ; Ġreturn Ġvar _ 2 Ġ; Ġ}
private  Ġvoid  Ġmethod  _  1  Ġ(  Ġ)  Ġ{  Ġjava  .  lang  .  system  .  out  .  println  Ġ(  Ġstring  _  1  Ġ)  Ġ;  Ġjava  .  lang  .  string  Ġvar  _  1  Ġ=  Ġmethod  _  2  Ġ(  Ġ)  Ġ;  Ġint  Ġvar  _  2  Ġ=  Ġjava  .  lang  .  integer  .  parse  int  Ġ(  Ġvar  _  1  Ġ)  Ġ;  Ġtype  _  1  Ġ.  Ġmethod  _  3  Ġ(  Ġ)  Ġ;  Ġdouble  Ġvar  _  3  Ġ;  Ġjava  .  lang  .  string  Ġvar  _  4  Ġ;  Ġ}
private Ġvoid Ġmethod _ 1 Ġ( Ġ) Ġ{ Ġtype _ 1 Ġ. Ġmethod _ 2 Ġ( Ġget context Ġ( Ġ) Ġ, Ġstring _ 1 Ġ, Ġvar _ 1 Ġ) Ġ. Ġshow Ġ( Ġ) Ġ; Ġ}
public Ġvoid Ġmethod _ 1 Ġ( Ġ) Ġ{ Ġandroid . content . intent Ġvar _ 1 Ġ= Ġnew Ġandroid . content . intent Ġ( Ġvar _ 2 Ġ, Ġvar _ 3 Ġclass Ġ) Ġ; Ġvar _ 1 Ġ. Ġmethod _ 2 Ġ( Ġstring _ 1 Ġ, Ġvar _ 4 Ġ) Ġ; Ġvar _ 2 Ġ. Ġmethod _ 3 Ġ( Ġvar _ 1 Ġ) Ġ; Ġ}
public Ġstatic Ġvoid Ġmain Ġ( Ġjava . lang . string Ġ[ Ġ] Ġargs Ġ) Ġ{ Ġint Ġvar _ 1 Ġ= Ġ- Ġ1 Ġ; Ġif Ġ( Ġ( Ġargs . length Ġ) Ġ> Ġ0 Ġ) Ġ{ Ġvar _ 1 Ġ= Ġjava . lang . integer . parse int Ġ( Ġargs Ġ[ Ġ0 Ġ] Ġ) Ġ; Ġ} Ġnew Ġtype _ 1 Ġ( Ġ) Ġ. Ġmain Ġ( Ġvar _ 1 Ġ) Ġ; Ġ}
public Ġvoid Ġmethod _ 1 Ġ( Ġjava . lang . string Ġname Ġ, Ġjava . lang . string Ġvar _ 1 Ġ) Ġ{ Ġtype _ 1 Ġvar _ 2 Ġ= Ġnew Ġtype _ 1 Ġ( Ġ) Ġ; Ġvar _ 2 Ġ. Ġmethod _ 2 Ġ( Ġname Ġ) Ġ; Ġvar _ 2 Ġ. Ġmethod _ 3 Ġ( Ġname Ġ) Ġ; Ġmethod _ 1 Ġ( Ġvar _ 2 Ġ) Ġ; Ġ}
public  Ġvoid  Ġmethod  _  1  Ġ(  Ġ)  Ġ{  Ġif  Ġ(  Ġ(  Ġ(  Ġvar  _  1  Ġ)  Ġ!=  Ġnull  Ġ)  Ġ&&  Ġ(  Ġ!  Ġ(  Ġvar  _  1  Ġ.  Ġmethod  _  2  Ġ(  Ġ)  Ġ)  Ġ)  Ġ)  Ġ{  Ġvar  _  1  Ġ.  Ġmethod  _  1  Ġ(  Ġ)  Ġ;  Ġ}  Ġvar  _  2  Ġ=  Ġnull  Ġ;  Ġvar  _  3  Ġ=  Ġnull  Ġ;  Ġ}
public Ġint Ġ[ Ġ] Ġmethod _ 1 Ġ( Ġtype _ 1 Ġvar _ 1 Ġ) Ġ{ Ġreturn Ġnull Ġ; Ġ}
public Ġvoid Ġmethod _ 1 Ġ( Ġtype _ 1 Ġclass name Ġ, Ġtype _ 2 Ġvar _ 1 Ġ) Ġ{ Ġtype _ 3 Ġvar _ 2 Ġ= Ġ( Ġ( Ġtype _ 3 Ġ) Ġ( Ġvar _ 1 Ġ) Ġ) Ġ; Ġvar _ 3 Ġ= Ġvar _ 2 Ġ. Ġmethod _ 2 Ġ( Ġ) Ġ; Ġvar _ 3 Ġ. Ġmethod _ 3 Ġ( Ġ) Ġ; Ġvar _ 3 Ġ. Ġmethod _ 4 Ġ( Ġvar _ 4 Ġ) Ġ; Ġ}
public Ġboolean Ġmethod _ 1 Ġ( Ġjava . lang . long Ġvar _ 1 Ġ) Ġthrows Ġjava . lang . ex ception Ġ{ Ġreturn Ġ( Ġ! Ġ( Ġvar _ 2 Ġ) Ġ) Ġ&& Ġ( Ġ! Ġ( Ġvar _ 3 Ġ. Ġmethod _ 2 Ġ( Ġ) Ġ) Ġ) Ġ; Ġ}
public Ġjava . util . map Ġ< Ġjava . lang . string Ġ, Ġtype _ 1 Ġ> Ġmethod _ 1 Ġ( Ġ) Ġ{ Ġjava . lang . system . out . println Ġ( Ġ( Ġstring _ 1 Ġ+ Ġ( Ġvar _ 1 Ġ) Ġ) Ġ) Ġ; Ġreturn Ġvar _ 1 Ġ; Ġ}
public Ġvoid Ġmethod _ 1 Ġ( Ġtype _ 1 Ġvar _ 1 Ġ, Ġint Ġvar _ 2 Ġ) Ġ{ Ġtype _ 2 Ġ. Ġmethod _ 2 Ġ( Ġmethod _ 3 Ġ( Ġ) Ġ, Ġstring _ 1 Ġ, Ġvar _ 3 Ġ) Ġ. Ġshow Ġ( Ġ) Ġ; Ġif Ġ( Ġmethod _ 4 Ġ( Ġ) Ġ) Ġ{ Ġmethod _ 5 Ġ( Ġ) Ġ; Ġ} Ġ}
public  Ġvoid  Ġmethod  _  1  Ġ(  Ġtype  _  1  Ġvar  _  1  Ġ,  Ġtype  _  2  Ġtarget  Ġ)  Ġthrows  Ġjava  .  io  .  io  ex  ception  Ġ{  Ġthrow  Ġnew  Ġtype  _  3  Ġ(  Ġ)  Ġ;  Ġ}
private Ġboolean Ġmethod _ 1 Ġ( Ġint Ġvar _ 1 Ġ, Ġjava . lang . string Ġvar _ 2 Ġ, Ġint Ġvar _ 3 Ġ, Ġint Ġvar _ 4 Ġ, Ġtype _ 1 Ġvar _ 5 Ġ) Ġthrows Ġjava . io . io ex ception Ġ{ Ġif Ġ( Ġmethod _ 2 Ġ( Ġvar _ 1 Ġ, Ġvar _ 5 Ġ) Ġ) Ġ{ Ġreturn Ġtrue Ġ; Ġ} Ġmethod _ 3 Ġ( Ġvar _ 2 Ġ, Ġvar _ 3 Ġ, Ġvar _ 4 Ġ) Ġ; Ġreturn Ġfalse Ġ; Ġ}
public Ġtype _ 1 Ġmethod _ 1 Ġ( Ġjava . util . map Ġ< Ġjava . lang . string Ġ, Ġjava . lang . string Ġ> Ġvar _ 1 Ġ) Ġ{ Ġvar _ 2 Ġ= Ġvar _ 1 Ġ; Ġreturn Ġthis Ġ; Ġ}
public Ġvoid Ġmethod _ 1 Ġ( Ġtype _ 1 Ġvar _ 1 Ġ, Ġjava . lang . string Ġmessage Ġ) Ġ{ Ġtype _ 2 Ġvar _ 2 Ġ= Ġnew Ġtype _ 2 Ġ( Ġ) Ġ; Ġvar _ 2 Ġ. Ġmethod _ 2 Ġ( Ġvar _ 1 Ġ. Ġname Ġ( Ġ) Ġ) Ġ; Ġvar _ 2 Ġ. Ġmethod _ 3 Ġ( Ġmessage Ġ) Ġ; Ġvar _ 2 Ġ. Ġmethod _ 4 Ġ( Ġvar _ 3 Ġ) Ġ; Ġmethod _ 1 Ġ( Ġvar _ 2 Ġ) Ġ; Ġ}
private Ġstatic Ġvoid Ġmethod _ 1 Ġ( Ġjava . util . list Ġ< Ġjava . lang . string Ġ> Ġvar _ 1 Ġ) Ġ{ Ġfor Ġ( Ġjava . lang . string Ġline Ġ: Ġvar _ 2 Ġ. Ġwords Ġ) Ġ{ Ġtype _ 1 Ġ. Ġmethod _ 2 Ġ( Ġline Ġ) Ġ; Ġ} Ġ}
protected Ġvoid Ġmethod _ 1 Ġ( Ġ) Ġ{ Ġsuper Ġ. Ġmethod _ 1 Ġ( Ġ) Ġ; Ġmethod _ 2 Ġ( Ġfalse Ġ) Ġ; Ġvar _ 1 Ġ. Ġmethod _ 3 Ġ( Ġ) Ġ; Ġ}
public Ġvoid Ġmethod _ 1 Ġ( Ġtype _ 1 Ġvar _ 1 Ġ) Ġ{ Ġvar _ 2 Ġ. Ġadd Ġ( Ġvar _ 1 Ġ) Ġ; Ġvar _ 3 Ġ. Ġadd Ġ( Ġvar _ 1 Ġ) Ġ; Ġ}
bo  olean  Ġmethod  _  1  Ġ(  Ġint  Ġvar  _  1  Ġ)  Ġ{  Ġreturn  Ġ(  Ġvar  _  1  Ġ==  Ġ(  Ġend  Ġ)  Ġ)  Ġ||  Ġ(  Ġvar  _  2  Ġ.  Ġcontains  Ġ(  Ġvar  _  1  Ġ)  Ġ)  Ġ;  Ġ}
public Ġvoid Ġmethod _ 1 Ġ( Ġjava . lang . string Ġvar _ 1 Ġ, Ġtype _ 1 Ġvar _ 2 Ġ) Ġ{ Ġif Ġ( Ġvar _ 2 Ġ== Ġ( Ġthis Ġ) Ġ) Ġreturn Ġ; Ġvar _ 3 Ġ. Ġput Ġ( Ġvar _ 1 Ġ, Ġvar _ 2 Ġ) Ġ; Ġ}
public Ġint Ġmethod _ 1 Ġ( Ġfinal Ġjava . lang . string Ġvar _ 1 Ġ) Ġ{ Ġthis Ġ. Ġvar _ 2 Ġ= Ġnull Ġ; Ġreturn Ġ0 Ġ; Ġ}
protected Ġvoid Ġmethod _ 1 Ġ( Ġtype _ 1 Ġvar _ 1 Ġ) Ġ{ Ġsuper Ġ. Ġmethod _ 1 Ġ( Ġvar _ 1 Ġ) Ġ; Ġmethod _ 2 Ġ( Ġvar _ 2 Ġ) Ġ; Ġtype _ 2 Ġ. Ġmethod _ 3 Ġ( Ġthis Ġ) Ġ; Ġmethod _ 4 Ġ( Ġ) Ġ; Ġmethod _ 5 Ġ( Ġ) Ġ; Ġmethod _ 6 Ġ( Ġ) Ġ; Ġmethod _ 7 Ġ( Ġ) Ġ; Ġ}
public  Ġvoid  Ġmethod  _  1  Ġ(  Ġtype  _  1  Ġvar  _  1  Ġ,  Ġint  Ġvar  _  2  Ġ)  Ġ{  Ġdata  Ġ.  Ġadd  Ġ(  Ġint  _  1  Ġ,  Ġvar  _  3  Ġ.  Ġget  text  Ġ(  Ġ)  Ġ.  Ġto  string  Ġ(  Ġ)  Ġ)  Ġ;  Ġvar  _  4  Ġ=  Ġvar  _  3  Ġ.  Ġget  text  Ġ(  Ġ)  Ġ.  Ġto  string  Ġ(  Ġ)  Ġ;  Ġ}
public Ġvoid Ġmethod _ 1 Ġ( Ġ) Ġ{ Ġsuper Ġ. Ġmethod _ 2 Ġ( Ġ) Ġ; Ġ}
public Ġjava . lang . string Ġto string Ġ( Ġ) Ġ{ Ġreturn Ġtype _ 1 Ġ. Ġmethod _ 1 Ġ( Ġvalue Ġ) Ġ; Ġ}
private Ġstatic Ġnative Ġlong Ġmethod _ 1 Ġ( Ġlong Ġvar _ 1 Ġ, Ġlong Ġvar _ 2 Ġ, Ġint Ġvar _ 3 Ġ, Ġint Ġmethod Ġ, Ġint Ġvar _ 4 Ġ, Ġlong Ġvar _ 5 Ġ) Ġ;
protected Ġvoid Ġmethod _ 1 Ġ( Ġ) Ġ{ Ġtype _ 1 Ġvar _ 1 Ġ= Ġ( Ġ( Ġtype _ 1 Ġ) Ġ( Ġmethod _ 2 Ġ( Ġvar _ 2 Ġ. Ġlist Ġ) Ġ) Ġ) Ġ; Ġvar _ 1 Ġ. Ġmethod _ 3 Ġ( Ġ1 Ġ, Ġmethod _ 4 Ġ( Ġ) Ġ, Ġthis Ġ) Ġ; Ġ}
public Ġvoid Ġmethod _ 1 Ġ( Ġtype _ 1 Ġkey Ġ) Ġ{ Ġif Ġ( Ġ( Ġkey Ġ!= Ġnull Ġ) Ġ&& Ġ( Ġvar _ 1 Ġ. Ġmethod _ 2 Ġ( Ġkey Ġ) Ġ) Ġ) Ġvar _ 1 Ġ. Ġremove Ġ( Ġkey Ġ) Ġ; Ġ}
public Ġvoid Ġmethod _ 1 Ġ( Ġint Ġvar _ 1 Ġ, Ġtype _ 1 Ġitem Ġ, Ġtype _ 2 Ġto Ġ) Ġ{ Ġif Ġ( Ġto Ġ. Ġadd Ġ( Ġvar _ 1 Ġ, Ġitem Ġ) Ġ) Ġ{ Ġremove Ġ( Ġvar _ 1 Ġ, Ġitem Ġ. Ġname Ġ) Ġ; Ġ} Ġ}
public  Ġint  Ġmethod  _  1  Ġ(  Ġ)  Ġthrows  Ġjava  .  io  .  io  ex  ception  Ġ{  Ġreturn  Ġ(  Ġmethod  _  2  Ġ(  Ġ)  Ġ)  Ġ<  Ġ(  Ġend  Ġ)  Ġ?  Ġsuper  Ġ.  Ġmethod  _  1  Ġ(  Ġ)  Ġ:  Ġ-  Ġ1  Ġ;  Ġ}
void Ġmethod _ 1 Ġ( Ġ) Ġ{ Ġmethod _ 2 Ġ( Ġnew Ġandroid . content . intent Ġ( Ġthis Ġ, Ġvar _ 1 Ġclass Ġ) Ġ) Ġ; Ġthis Ġ. Ġmethod _ 3 Ġ( Ġ) Ġ; Ġ}
private Ġvoid Ġmethod _ 1 Ġ( Ġtype _ 1 Ġvar _ 1 Ġ) Ġ{ Ġjava . lang . system . out . println Ġ( Ġstring _ 1 Ġ) Ġ; Ġvar _ 2 Ġ. Ġmethod _ 2 Ġ( Ġnew Ġtype _ 2 Ġ( Ġtype _ 3 Ġ. Ġmethod _ 3 Ġ( Ġstring _ 2 Ġ, Ġstring _ 3 Ġ) Ġ) Ġ) Ġ; Ġ}
type _ 1 Ġmethod _ 1 Ġ( Ġchar Ġvar _ 1 Ġ, Ġboolean Ġvar _ 2 Ġ) Ġ{ Ġtype _ 1 Ġvar _ 3 Ġ= Ġnew Ġtype _ 1 Ġ( Ġthis Ġ, Ġvar _ 2 Ġ) Ġ; Ġvar _ 4 Ġ. Ġadd Ġ( Ġmethod _ 2 Ġ( Ġvar _ 1 Ġ) Ġ, Ġvar _ 3 Ġ) Ġ; Ġ( Ġvar _ 5 Ġ) Ġ++ Ġ; Ġreturn Ġvar _ 3 Ġ; Ġ}
public Ġjava . lang . string Ġmethod _ 1 Ġ( Ġ) Ġ{ Ġvar _ 1 Ġ. Ġmethod _ 2 Ġ( Ġvar _ 2 Ġ) Ġ; Ġtype _ 1 Ġ. Ġmethod _ 3 Ġ( Ġstring _ 1 Ġ) Ġ; Ġreturn Ġstring _ 2 Ġ; Ġ}
public  Ġvoid  Ġmethod  _  1  Ġ(  Ġ)  Ġ{  Ġtype  _  1  Ġ.  Ġmethod  _  2  Ġ(  Ġvar  _  1  Ġ,  Ġstring  _  1  Ġ)  Ġ;  Ġmethod  _  3  Ġ(  Ġ)  Ġ;  Ġif  Ġ(  Ġvar  _  2  Ġ)  Ġ{  Ġcontext  Ġ.  Ġmethod  _  4  Ġ(  Ġvar  _  3  Ġ)  Ġ;  Ġvar  _  2  Ġ=  Ġfalse  Ġ;  Ġ}  Ġ}
private Ġboolean Ġmethod _ 1 Ġ( Ġ) Ġ{ Ġreturn Ġtype _ 1 Ġ. Ġmethod _ 2 Ġ( Ġ) Ġ. Ġmethod _ 3 Ġ( Ġmethod _ 4 Ġ( Ġ) Ġ) Ġ; Ġ}
public Ġvoid Ġmethod _ 1 Ġ( Ġ) Ġ{ Ġtry Ġ{ Ġtype _ 1 Ġvar _ 1 Ġ= Ġmethod _ 2 Ġ( Ġ) Ġ; Ġassert Ġvar _ 1 Ġ!= Ġnull Ġ; Ġ} Ġcatch Ġ( Ġfinal Ġjava . lang . ex ception Ġvar _ 2 Ġ) Ġ{ Ġtype _ 2 Ġ. Ġfail Ġ( Ġvar _ 2 Ġ. Ġmethod _ 3 Ġ( Ġ) Ġ) Ġ; Ġ} Ġ}
void Ġstart Ġ( Ġ) Ġ{ Ġjava . lang . system . out . println Ġ( Ġnew Ġtype _ 1 Ġ( Ġ) Ġ) Ġ; Ġtype _ 2 Ġ. Ġmethod _ 1 Ġ( Ġfalse Ġ) Ġ; Ġjava . lang . system . out . println Ġ( Ġstring _ 1 Ġ) Ġ; Ġtype _ 2 Ġ. Ġmethod _ 2 Ġ( Ġ( Ġ) Ġ- Ġ> Ġmethod _ 3 Ġ( Ġ) Ġ) Ġ; Ġ}
public  Ġvoid  Ġmethod  _  1  Ġ(  Ġ)  Ġ{  Ġtype  _  1  Ġ.  Ġmethod  _  2  Ġ(  Ġstring  _  1  Ġ,  Ġstring  _  2  Ġ)  Ġ;  Ġvar  _  1  Ġ=  Ġfalse  Ġ;  Ġ}
private Ġtype _ 1 Ġmethod _ 1 Ġ( Ġtype _ 2 Ġvar _ 1 Ġ) Ġ{ Ġtype _ 1 Ġvar _ 2 Ġ= Ġvar _ 3 Ġ. Ġmethod _ 2 Ġ( Ġ) Ġ. Ġget Ġ( Ġvar _ 1 Ġ. Ġmethod _ 3 Ġ( Ġ) Ġ) Ġ; Ġreturn Ġvar _ 2 Ġ!= Ġnull Ġ? Ġvar _ 2 Ġ: Ġvar _ 4 Ġ; Ġ}
public Ġvoid Ġmethod _ 1 Ġ( Ġ) Ġ{ Ġvar _ 1 Ġ. Ġmethod _ 2 Ġ( Ġ) Ġ; Ġvar _ 1 Ġ= Ġnew Ġtype _ 1 Ġ( Ġstring _ 1 Ġ) Ġ; Ġjava . lang . system . out . println Ġ( Ġstring _ 2 Ġ) Ġ; Ġ( Ġvar _ 2 Ġ) Ġ-- Ġ; Ġ}
public Ġvoid Ġmethod _ 1 Ġ( Ġ) Ġ{ Ġsuper Ġ. Ġmethod _ 1 Ġ( Ġ) Ġ; Ġnew Ġtype _ 1 Ġ( Ġmethod _ 2 Ġ( Ġ) Ġ) Ġ; Ġvar _ 1 Ġ= Ġthis Ġ; Ġvar _ 2 Ġ= Ġnew Ġtype _ 2 Ġ( Ġ) Ġ; Ġvar _ 3 Ġ= Ġnew Ġtype _ 1 Ġ( Ġthis Ġ) Ġ; Ġvar _ 4 Ġ= Ġnew Ġtype _ 3 Ġ( Ġmethod _ 2 Ġ( Ġ) Ġ) Ġ; Ġ}
public  Ġint  Ġmethod  _  1  Ġ(  Ġfinal  Ġtype  _  1  Ġvar  _  1  Ġ,  Ġfinal  Ġtype  _  1  Ġvar  _  2  Ġ)  Ġ{  Ġreturn  Ġ(  Ġmethod  _  2  Ġ(  Ġvar  _  2  Ġ)  Ġ)  Ġ-  Ġ(  Ġmethod  _  2  Ġ(  Ġvar  _  1  Ġ)  Ġ)  Ġ;  Ġ}
private Ġstatic Ġlong Ġmethod _ 1 Ġ( Ġtype _ 1 Ġvar _ 1 Ġ) Ġ{ Ġreturn Ġvar _ 1 Ġ. Ġmethod _ 2 Ġ( Ġ) Ġ. Ġget value Ġ( Ġ) Ġ; Ġ}
public Ġvoid Ġmethod _ 1 Ġ( Ġ) Ġ{ Ġint Ġnum Ġ= Ġint _ 1 Ġ; Ġwhile Ġ( Ġnum Ġ> Ġ0 Ġ) Ġ{ Ġvar _ 1 Ġ. Ġadd Ġ( Ġnum Ġ) Ġ; Ġ-- Ġnum Ġ; Ġ} Ġvar _ 1 Ġ. Ġmethod _ 2 Ġ( Ġ) Ġ; Ġtype _ 1 Ġ. Ġass er te qu als Ġ( Ġstring _ 1 Ġ, Ġvar _ 1 Ġ. Ġto string Ġ( Ġ) Ġ) Ġ; Ġ}
protected Ġvoid Ġmethod _ 1 Ġ( Ġjava . lang . string Ġvar _ 1 Ġ, Ġjava . lang . string Ġvar _ 2 Ġ, Ġjava . lang . throw able Ġvar _ 3 Ġ) Ġ{ Ġtype _ 1 Ġ. Ġass er te qu als Ġ( Ġvar _ 4 Ġ. Ġget name Ġ( Ġ) Ġ, Ġvar _ 1 Ġ) Ġ; Ġtype _ 1 Ġ. Ġmethod _ 2 Ġ( Ġvar _ 2 Ġ) Ġ; Ġvar _ 5 Ġ. Ġmethod _ 3 Ġ( Ġ) Ġ; Ġ}
public Ġvoid Ġmethod _ 1 Ġ( Ġ) Ġ{ Ġvar _ 1 Ġ. Ġmethod _ 2 Ġ( Ġ) Ġ; Ġvar _ 2 Ġ. Ġmethod _ 3 Ġ( Ġ( Ġ( Ġvar _ 3 Ġ. Ġsize Ġ( Ġ) Ġ) Ġ- Ġ1 Ġ) Ġ) Ġ; Ġ}
public Ġvoid Ġmethod _ 1 Ġ( Ġ) Ġthrows Ġtype _ 1 Ġ{ Ġass er te qu als Ġ( Ġmethod _ 2 Ġ( Ġvar _ 1 Ġ, Ġtrue Ġ, Ġfalse Ġ) Ġ, Ġ1 Ġ) Ġ; Ġ}
public Ġtype _ 1 Ġmethod _ 1 Ġ( Ġjava . lang . class Ġ< Ġ? Ġ> Ġtype Ġ, Ġtype _ 2 Ġvar _ 1 Ġ, Ġtype _ 3 Ġresponse Ġ, Ġtype _ 1 Ġvar _ 2 Ġ) Ġ{ Ġreturn Ġvar _ 3 Ġ. Ġmethod _ 1 Ġ( Ġvar _ 2 Ġ) Ġ; Ġ}
<  Ġtype  _  1  Ġextends  Ġtype  _  2  Ġ>  Ġtype  _  1  Ġmethod  _  1  Ġ(  Ġjava  .  lang  .  string  Ġid  Ġ)  Ġ;
public Ġvoid Ġmethod _ 1 Ġ( Ġjava . util . list Ġ< Ġtype _ 1 Ġ> Ġdata Ġ) Ġ{ Ġthis Ġ. Ġvar _ 1 Ġ= Ġdata Ġ; Ġif Ġ( Ġ( Ġvar _ 2 Ġ) Ġ!= Ġnull Ġ) Ġ{ Ġvar _ 3 Ġ= Ġtrue Ġ; Ġvar _ 4 Ġ= Ġnull Ġ; Ġ} Ġvar _ 5 Ġ= Ġ- Ġ1 Ġ; Ġtype _ 2 Ġ. Ġmethod _ 2 Ġ( Ġ) Ġ; Ġ}
public Ġjava . lang . string Ġto string Ġ( Ġ) Ġ{ Ġreturn Ġ( Ġ( Ġmethod _ 1 Ġ( Ġ) Ġ) Ġ+ Ġstring _ 1 Ġ) Ġ+ Ġ( Ġmethod _ 2 Ġ( Ġ) Ġ) Ġ; Ġ}
public Ġvoid Ġmethod _ 1 Ġ( Ġ) Ġ{ Ġtype _ 1 Ġresult Ġ= Ġtype _ 2 Ġ. Ġmethod _ 2 Ġ( Ġstring _ 1 Ġ, Ġvar _ 1 Ġ, Ġvar _ 2 Ġ, Ġvar _ 3 Ġ, Ġvar _ 4 Ġ, Ġvar _ 5 Ġ) Ġ; Ġtype _ 3 Ġ. Ġass er te qu als Ġ( Ġvar _ 5 Ġ, Ġresult Ġ) Ġ; Ġ}
public  Ġvoid  Ġmethod  _  1  Ġ(  Ġjava  .  util  .  list  Ġ<  Ġ?  Ġ>  Ġvar  _  1  Ġ)  Ġ{  Ġview  Ġ.  Ġmethod  _  2  Ġ(  Ġdata  Ġ)  Ġ;  Ġ}
public Ġvoid Ġmethod _ 1 Ġ( Ġ) Ġ{ Ġif Ġ( Ġvar _ 1 Ġ. Ġmethod _ 2 Ġ( Ġ) Ġ) Ġreturn Ġ; Ġif Ġ( Ġvar _ 2 Ġ. Ġmethod _ 3 Ġ( Ġ) Ġ) Ġ{ Ġvar _ 2 Ġ. Ġmethod _ 4 Ġ( Ġ) Ġ; Ġreturn Ġ; Ġ} Ġvar _ 3 Ġ. Ġmethod _ 1 Ġ( Ġ) Ġ; Ġ}
protected Ġvoid Ġmethod _ 1 Ġ( Ġtype _ 1 Ġtarget Ġ) Ġ{ Ġsuper Ġ. Ġmethod _ 1 Ġ( Ġtarget Ġ) Ġ; Ġvar _ 1 Ġ. Ġselect Ġ( Ġtype _ 2 Ġ. Ġmethod _ 2 Ġ( Ġ) Ġ) Ġ; Ġ}
public Ġboolean Ġremove Ġ( Ġjava . lang . string Ġelement Ġ) Ġ{ Ġif Ġ( Ġ! Ġ( Ġcontains Ġ( Ġelement Ġ) Ġ) Ġ) Ġreturn Ġfalse Ġ; Ġmethod _ 1 Ġ( Ġelement Ġ) Ġ; Ġreturn Ġtrue Ġ; Ġ}
public Ġvoid Ġmethod _ 1 Ġ( Ġtype _ 1 Ġvar _ 1 Ġ) Ġ{ Ġvar _ 1 Ġ. Ġmethod _ 2 Ġ( Ġvar _ 2 Ġ, Ġvar _ 3 Ġ) Ġ; Ġvar _ 1 Ġ. Ġmethod _ 2 Ġ( Ġvar _ 4 Ġ, Ġvar _ 5 Ġ) Ġ; Ġsuper Ġ. Ġmethod _ 1 Ġ( Ġvar _ 1 Ġ) Ġ; Ġ}
public  Ġjava  .  lang  .  string  Ġto  string  Ġ(  Ġ)  Ġ{  Ġreturn  Ġ(  Ġ(  Ġvar  _  1  Ġ)  Ġ+  Ġstring  _  1  Ġ)  Ġ+  Ġ(  Ġname  Ġ)  Ġ;  Ġ}
public Ġchar Ġmethod _ 1 Ġ( Ġ) Ġ{ Ġif Ġ( Ġ( Ġvar _ 1 Ġ) Ġ== Ġchar _ 1 Ġ) Ġ( Ġvar _ 2 Ġ) Ġ++ Ġ; Ġelse Ġ( Ġvar _ 3 Ġ) Ġ++ Ġ; Ġreturn Ġvar _ 1 Ġ; Ġ}
protected Ġvoid Ġmethod _ 1 Ġ( Ġ) Ġ{ Ġsuper Ġ. Ġmethod _ 1 Ġ( Ġ) Ġ; Ġtype _ 1 Ġvar _ 1 Ġ= Ġvar _ 2 Ġ. Ġmethod _ 2 Ġ( Ġ) Ġ; Ġtype _ 2 Ġvar _ 3 Ġ= Ġvar _ 1 Ġ. Ġmethod _ 3 Ġ( Ġvar _ 4 Ġ) Ġ; Ġif Ġ( Ġvar _ 3 Ġ. Ġmethod _ 4 Ġ( Ġ) Ġ) Ġ{ Ġvar _ 5 Ġ= Ġfalse Ġ; Ġ} Ġ}
public Ġvoid Ġhandle Ġ( Ġtype _ 1 Ġevent Ġ) Ġ{ Ġmethod _ 1 Ġ( Ġvar _ 1 Ġ. Ġmethod _ 2 Ġ( Ġ) Ġ. Ġmethod _ 3 Ġ( Ġ) Ġ) Ġ; Ġ}
public Ġvoid Ġmethod _ 1 Ġ( Ġtype _ 1 Ġerror Ġ) Ġ{ Ġtype _ 2 Ġ. Ġmethod _ 2 Ġ( Ġerror Ġ. Ġmethod _ 3 Ġ( Ġ) Ġ) Ġ; Ġtype _ 3 Ġ. Ġmethod _ 4 Ġ( Ġthis Ġ, Ġerror Ġ. Ġmethod _ 3 Ġ( Ġ) Ġ, Ġvar _ 1 Ġ) Ġ. Ġshow Ġ( Ġ) Ġ; Ġ}
public Ġvoid Ġmethod _ 1 Ġ( Ġ) Ġ{ Ġvar _ 1 Ġ. Ġremove Ġ( Ġ0 Ġ) Ġ; Ġ}
public Ġvoid Ġmethod _ 1 Ġ( Ġtype _ 1 Ġvar _ 1 Ġ) Ġ{ Ġvar _ 2 Ġ. Ġmethod _ 2 Ġ( Ġtrue Ġ) Ġ; Ġvar _ 3 Ġ. Ġmethod _ 2 Ġ( Ġfalse Ġ) Ġ; Ġ}
public  Ġvoid  Ġmethod  _  1  Ġ(  Ġjava  .  util  .  array  list  Ġ<  Ġtype  _  1  Ġ>  Ġvar  _  1  Ġ)  Ġ{  Ġthis  Ġ.  Ġvar  _  1  Ġ=  Ġvar  _  1  Ġ;  Ġtype  _  2  Ġ.  Ġi  Ġ(  Ġstring  _  1  Ġ,  Ġstring  _  2  Ġ)  Ġ;  Ġ}
public Ġint Ġmethod _ 1 Ġ( Ġ) Ġ{ Ġreturn Ġvar _ 1 Ġ. Ġget Ġ( Ġ) Ġ; Ġ}
public Ġvoid Ġmethod _ 1 Ġ( Ġtype _ 1 Ġvar _ 1 Ġ) Ġ{ Ġtype _ 2 Ġ. Ġmethod _ 2 Ġ( Ġvar _ 2 Ġ, Ġjava . lang . string . format Ġ( Ġvar _ 3 Ġ, Ġvar _ 4 Ġ, Ġstring _ 1 Ġ, Ġvar _ 1 Ġ, Ġnull Ġ) Ġ) Ġ; Ġmethod _ 3 Ġ( Ġvar _ 1 Ġ, Ġfalse Ġ, Ġvar _ 5 Ġ) Ġ; Ġ}
public Ġfinal Ġvoid Ġmethod _ 1 Ġ( Ġ) Ġ{ Ġvar _ 1 Ġ. Ġmethod _ 2 Ġ( Ġint _ 1 Ġ) Ġ; Ġtype _ 1 Ġ. Ġassert true Ġ( Ġ( Ġ( Ġvar _ 1 Ġ. Ġmethod _ 3 Ġ( Ġ) Ġ) Ġ|| Ġ( Ġvar _ 1 Ġ. Ġmethod _ 4 Ġ( Ġ) Ġ) Ġ) Ġ) Ġ; Ġ}
public Ġjava . util . list Ġ< Ġtype _ 1 Ġ> Ġmethod _ 1 Ġ( Ġint Ġvar _ 1 Ġ, Ġtype _ 2 Ġstart Ġ, Ġtype _ 2 Ġend Ġ) Ġ{ Ġtype _ 3 Ġ. Ġinfo Ġ( Ġstring _ 1 Ġ) Ġ; Ġreturn Ġtype _ 4 Ġ. Ġmethod _ 2 Ġ( Ġvar _ 2 Ġ. Ġmethod _ 3 Ġ( Ġvar _ 1 Ġ, Ġstart Ġ, Ġend Ġ) Ġ, Ġvar _ 3 Ġ) Ġ; Ġ}
public  Ġtype  _  1  Ġmethod  _  1  Ġ(  Ġtype  _  2  Ġclass  name  Ġ)  Ġthrows  Ġtype  _  3  Ġ{  Ġjava  .  lang  .  system  .  out  .  println  Ġ(  Ġ(  Ġstring  _  1  Ġ+  Ġ(  Ġthis  Ġ.  Ġmethod  _  2  Ġ(  Ġ)  Ġ)  Ġ)  Ġ)  Ġ;  Ġtype  _  4  Ġvar  _  1  Ġ=  Ġmethod  _  3  Ġ(  Ġtype  _  5  Ġ.  Ġmethod  _  4  Ġ(  Ġclass  name  Ġ.  Ġname  Ġ)  Ġ)  Ġ;  Ġreturn  Ġvar  _  1  Ġ.  Ġmethod  _  1  Ġ(  Ġclass  name  Ġ)  Ġ;  Ġ}
public Ġvoid Ġmethod _ 1 Ġ( Ġtype _ 1 Ġvar _ 1 Ġ, Ġtype _ 2 Ġvar _ 2 Ġ, Ġtype _ 3 Ġvar _ 3 Ġ) Ġ{ Ġfor Ġ( Ġjava . lang . string Ġvar _ 4 Ġ: Ġvar _ 5 Ġ) Ġ{ Ġmethod _ 2 Ġ( Ġvar _ 4 Ġ, Ġvar _ 2 Ġ, Ġvar _ 3 Ġ) Ġ; Ġ} Ġ}
public Ġvoid Ġmethod _ 1 Ġ( Ġint Ġcount Ġ) Ġ{ Ġif Ġ( Ġ( Ġvar _ 1 Ġ. Ġsize Ġ) Ġ<= Ġ1 Ġ) Ġsuper Ġ. Ġmethod _ 1 Ġ( Ġcount Ġ) Ġ; Ġelse Ġthis Ġ. Ġmethod _ 2 Ġ( Ġcount Ġ) Ġ; Ġ}
public Ġstatic Ġvoid Ġmethod _ 1 Ġ( Ġtype _ 1 Ġvar _ 1 Ġ) Ġ{ Ġvar _ 2 Ġ. Ġmethod _ 2 Ġ( Ġtype _ 2 Ġ. Ġmethod _ 3 Ġ( Ġ) Ġ) Ġ. Ġmethod _ 4 Ġ( Ġvar _ 1 Ġ) Ġ. Ġmethod _ 5 Ġ( Ġ) Ġ; Ġ}
public  Ġboolean  Ġmethod  _  1  Ġ(  Ġtype  _  1  Ġvar  _  1  Ġ,  Ġint  Ġvar  _  2  Ġ,  Ġtype  _  2  Ġevent  Ġ)  Ġ{  Ġif  Ġ(  Ġvar  _  2  Ġ==  Ġ(  Ġvar  _  3  Ġ)  Ġ)  Ġ{  Ġvar  _  4  Ġ.  Ġmethod  _  2  Ġ(  Ġvar  _  1  Ġ.  Ġget  text  Ġ(  Ġ)  Ġ.  Ġto  string  Ġ(  Ġ)  Ġ)  Ġ;  Ġ}  Ġreturn  Ġfalse  Ġ;  Ġ}
private Ġboolean Ġmethod _ 1 Ġ( Ġ) Ġ{ Ġreturn Ġmethod _ 1 Ġ( Ġtype _ 1 Ġ. Ġmethod _ 2 Ġ( Ġ) Ġ) Ġ; Ġ}
public Ġtype _ 1 Ġmethod _ 1 Ġ( Ġtype _ 2 Ġvar _ 1 Ġ) Ġ{ Ġvar _ 2 Ġ. Ġmethod _ 2 Ġ( Ġvar _ 1 Ġ. Ġget id Ġ( Ġ) Ġ) Ġ; Ġreturn Ġtype _ 3 Ġ. Ġmethod _ 3 Ġ( Ġstring _ 1 Ġ) Ġ; Ġ}
public Ġvoid Ġmethod _ 1 Ġ( Ġandroid . view . view Ġvar _ 1 Ġ) Ġ{ Ġfloat Ġvar _ 2 Ġ= Ġmethod _ 2 Ġ( Ġ) Ġ; Ġmethod _ 3 Ġ( Ġvar _ 1 Ġ) Ġ; Ġvar _ 3 Ġ. Ġset enabled Ġ( Ġtrue Ġ) Ġ; Ġvar _ 4 Ġ= Ġfalse Ġ; Ġvar _ 5 Ġ. Ġmethod _ 4 Ġ( Ġvar _ 2 Ġ, Ġ( Ġint _ 1 Ġ- Ġ( Ġvar _ 6 Ġ) Ġ) Ġ) Ġ; Ġ}
public Ġvoid Ġmethod _ 1 Ġ( Ġtype _ 1 Ġvar _ 1 Ġ) Ġ{ Ġsuper Ġ. Ġmethod _ 1 Ġ( Ġvar _ 1 Ġ) Ġ; Ġvar _ 2 Ġ= Ġvar _ 3 Ġ; Ġvar _ 2 Ġ. Ġmethod _ 2 Ġ( Ġ) Ġ; Ġmethod _ 3 Ġ( Ġ) Ġ; Ġ}
public Ġstatic Ġvoid Ġmain Ġ( Ġjava . lang . string Ġ[ Ġ] Ġargs Ġ) Ġthrows Ġtype _ 1 Ġ, Ġjava . io . io ex ception Ġ, Ġtype _ 2 Ġ, Ġtype _ 3 Ġ{ Ġtype _ 4 Ġvar _ 1 Ġ= Ġnew Ġtype _ 4 Ġ( Ġ) Ġ; Ġvar _ 1 Ġ. Ġmethod _ 1 Ġ( Ġstring _ 1 Ġ) Ġ; Ġvar _ 1 Ġ. Ġmethod _ 2 Ġ( Ġstring _ 2 Ġ) Ġ; Ġ}
public  Ġstatic  Ġjava  .  lang  .  string  Ġmethod  _  1  Ġ(  Ġ)  Ġ{  Ġreturn  Ġtype  _  1  Ġ.  Ġmethod  _  2  Ġ(  Ġvar  _  1  Ġ<  Ġjava  .  lang  .  string  Ġ>  Ġmethod  _  3  Ġ(  Ġ)  Ġ)  Ġ;  Ġ}
public Ġvoid Ġmethod _ 1 Ġ( Ġ) Ġ{ Ġthis Ġ. Ġmethod _ 2 Ġ( Ġnull Ġ) Ġ; Ġthis Ġ. Ġvar _ 1 Ġ. Ġmethod _ 3 Ġ( Ġnull Ġ) Ġ; Ġthis Ġ. Ġvar _ 2 Ġ. Ġmethod _ 4 Ġ( Ġ) Ġ; Ġ}
public Ġvoid Ġmethod _ 1 Ġ( Ġandroid . view . view Ġvar _ 1 Ġ) Ġ{ Ġif Ġ( Ġ( Ġvar _ 2 Ġ) Ġ== Ġ( Ġvar _ 3 Ġ) Ġ) Ġ{ Ġmethod _ 2 Ġ( Ġ) Ġ; Ġvar _ 2 Ġ= Ġvar _ 4 Ġ; Ġ} Ġelse Ġ{ Ġmethod _ 3 Ġ( Ġ) Ġ; Ġvar _ 2 Ġ= Ġvar _ 3 Ġ; Ġ} Ġmethod _ 4 Ġ( Ġ) Ġ; Ġ}
private Ġvoid Ġmethod _ 1 Ġ( Ġtype _ 1 Ġ< Ġtype _ 2 Ġ> Ġnode Ġ) Ġ{ Ġif Ġ( Ġ( Ġvar _ 1 Ġ) Ġ== Ġnull Ġ) Ġ{ Ġvar _ 1 Ġ= Ġnode Ġ; Ġ} Ġmethod _ 2 Ġ( Ġnode Ġ) Ġ; Ġ}
public Ġvoid Ġhandle Ġ( Ġtype _ 1 Ġvar _ 1 Ġ) Ġ{ Ġjava . lang . system . out . println Ġ( Ġstring _ 1 Ġ) Ġ; Ġtype _ 2 Ġ. Ġmethod _ 1 Ġ( Ġ) Ġ. Ġmethod _ 2 Ġ( Ġnew Ġtype _ 3 Ġ( Ġ) Ġ) Ġ; Ġtype _ 2 Ġ. Ġmethod _ 1 Ġ( Ġ) Ġ. Ġmethod _ 3 Ġ( Ġ) Ġ. Ġstart Ġ( Ġ) Ġ; Ġmethod _ 4 Ġ( Ġ) Ġ. Ġmethod _ 5 Ġ( Ġ) Ġ; Ġ}
public Ġvoid Ġmethod _ 1 Ġ( Ġ) Ġ{ Ġvar _ 1 Ġ. Ġmethod _ 2 Ġ( Ġ0 Ġ, Ġ( Ġ1 Ġ+ Ġ( Ġvar _ 2 Ġ. Ġmethod _ 3 Ġ( Ġ) Ġ. Ġmethod _ 4 Ġ( Ġ) Ġ) Ġ) Ġ) Ġ; Ġvar _ 1 Ġ. Ġmethod _ 5 Ġ( Ġ) Ġ; Ġ}
public Ġvoid Ġmethod _ 1 Ġ( Ġtype _ 1 Ġvar _ 1 Ġ) Ġ{ Ġvar _ 2 Ġ= Ġfalse Ġ; Ġif Ġ( Ġ( Ġvar _ 3 Ġ. Ġmethod _ 2 Ġ( Ġ) Ġ) Ġ== Ġnull Ġ) Ġ{ Ġmethod _ 3 Ġ( Ġvar _ 3 Ġ, Ġ0 Ġ, Ġvar _ 3 Ġ. Ġmethod _ 4 Ġ( Ġ) Ġ) Ġ; Ġ} Ġ}
public  Ġvoid  Ġmethod  _  1  Ġ(  Ġjava  .  lang  .  string  Ġtitle  Ġ)  Ġ{  Ġthis  Ġ.  Ġtitle  Ġ=  Ġtitle  Ġ;  Ġif  Ġ(  Ġ(  Ġtitle  Ġ!=  Ġnull  Ġ)  Ġ||  Ġ(  Ġ(  Ġmethod  _  2  Ġ(  Ġ)  Ġ)  Ġ!=  Ġnull  Ġ)  Ġ)  Ġ{  Ġmethod  _  2  Ġ(  Ġ)  Ġ.  Ġmethod  _  3  Ġ(  Ġtitle  Ġ.  Ġto  string  Ġ(  Ġ)  Ġ)  Ġ;  Ġ}  Ġ}
private Ġvoid Ġupdate Ġ( Ġ) Ġ{ Ġmethod _ 1 Ġ( Ġtrue Ġ) Ġ; Ġmethod _ 2 Ġ( Ġ) Ġ; Ġ}
public Ġjava . lang . string Ġmethod _ 1 Ġ( Ġint Ġvar _ 1 Ġ) Ġ{ Ġjava . lang . string Ġvar _ 2 Ġ= Ġstring _ 1 Ġ; Ġjava . lang . string Ġvar _ 2 Ġ= Ġstring _ 2 Ġ; Ġvar _ 2 Ġ. Ġmethod _ 2 Ġ( Ġjava . lang . integer . t ost ring Ġ( Ġvar _ 1 Ġ) Ġ) Ġ; Ġreturn Ġvar _ 2 Ġ; Ġ}
private Ġvoid Ġmethod _ 1 Ġ( Ġtype _ 1 Ġvar _ 1 Ġ) Ġ{ Ġif Ġ( Ġ! Ġ( Ġvar _ 2 Ġ) Ġ) Ġ{ Ġvar _ 1 Ġ. Ġmethod _ 2 Ġ( Ġvar _ 3 Ġ) Ġ; Ġvar _ 2 Ġ= Ġtrue Ġ; Ġ} Ġ}
public Ġandroid . view . view Ġmethod _ 1 Ġ( Ġtype _ 1 Ġvar _ 1 Ġ, Ġtype _ 2 Ġvar _ 2 Ġ, Ġtype _ 3 Ġvar _ 3 Ġ) Ġ{ Ġandroid . view . view Ġvar _ 4 Ġ; Ġvar _ 4 Ġ= Ġvar _ 1 Ġ. Ġmethod _ 2 Ġ( Ġvar _ 5 Ġ, Ġvar _ 2 Ġ) Ġ; Ġtype _ 4 Ġ. Ġmethod _ 3 Ġ( Ġthis Ġ, Ġvar _ 4 Ġ) Ġ; Ġreturn Ġvar _ 4 Ġ; Ġ}
private Ġvoid Ġmethod _ 1 Ġ( Ġ) Ġ{ Ġmethod _ 2 Ġ( Ġ) Ġ. Ġmethod _ 3 Ġ( Ġvar _ 1 Ġ) Ġ; Ġ}
public  Ġvoid  Ġmethod  _  1  Ġ(  Ġtype  _  1  Ġvar  _  1  Ġ)  Ġ{  Ġvar  _  2  Ġ=  Ġvar  _  1  Ġ.  Ġget  data  Ġ(  Ġ)  Ġ;  Ġ}
public Ġvoid Ġmethod _ 1 Ġ( Ġjava . lang . string Ġvar _ 1 Ġ, Ġjava . lang . string Ġvalue Ġ) Ġ{ Ġvar _ 2 Ġ. Ġput Ġ( Ġvar _ 1 Ġ, Ġvalue Ġ) Ġ; Ġ}
public Ġjava . lang . string Ġto string Ġ( Ġ) Ġ{ Ġswitch Ġ( Ġthis Ġ) Ġ{ Ġcase Ġvar _ 1 Ġ: Ġreturn Ġstring _ 1 Ġ; Ġdefault Ġ: Ġthrow Ġnew Ġtype _ 1 Ġ( Ġ) Ġ; Ġ} Ġ}
public Ġboolean Ġmethod _ 1 Ġ( Ġ) Ġ{ Ġjava . lang . integer Ġvalue Ġ= Ġjava . lang . integer Ġ. Ġmethod _ 2 Ġ( Ġvar _ 1 Ġ. Ġget Ġ( Ġstring _ 1 Ġ) Ġ. Ġmethod _ 3 Ġ( Ġ) Ġ) Ġ; Ġreturn Ġvalue Ġ== Ġ0 Ġ? Ġtrue Ġ: Ġfalse Ġ; Ġ}
public Ġvoid Ġmethod _ 1 Ġ( Ġ) Ġ{ Ġandroid . content . intent Ġvar _ 1 Ġ= Ġnew Ġandroid . content . intent Ġ( Ġmethod _ 2 Ġ( Ġ) Ġ, Ġvar _ 2 Ġclass Ġ) Ġ; Ġmethod _ 2 Ġ( Ġ) Ġ. Ġmethod _ 3 Ġ( Ġvar _ 1 Ġ) Ġ; Ġ}
protected Ġvoid Ġmethod _ 1 Ġ( Ġint Ġvar _ 1 Ġ, Ġtype _ 1 Ġvar _ 2 Ġ) Ġ{ Ġ}
private Ġvoid Ġmethod _ 1 Ġ( Ġ) Ġ{ Ġfinal Ġtype _ 1 Ġvar _ 1 Ġ= Ġmethod _ 2 Ġ( Ġ) Ġ. Ġmethod _ 3 Ġ( Ġvar _ 2 Ġ) Ġ. Ġmethod _ 4 Ġ( Ġ) Ġ; Ġmethod _ 5 Ġ( Ġvar _ 1 Ġ, Ġmethod _ 6 Ġ( Ġ) Ġ, Ġfalse Ġ, Ġfalse Ġ) Ġ; Ġ}
private  Ġtype  _  1  Ġmethod  _  1  Ġ(  Ġ)  Ġ{  Ġreturn  Ġmethod  _  1  Ġ(  Ġfalse  Ġ)  Ġ;  Ġ}
public Ġvoid Ġupdate Ġ( Ġtype _ 1 Ġvar _ 1 Ġ, Ġint Ġvar _ 2 Ġ) Ġ{ Ġvar _ 3 Ġ. Ġupdate Ġ( Ġvar _ 1 Ġ, Ġthis Ġ) Ġ; Ġ}
public Ġvoid Ġmethod _ 1 Ġ( Ġ) Ġ{ Ġtype _ 1 Ġvar _ 1 Ġ= Ġtype _ 2 Ġ. Ġmethod _ 2 Ġ( Ġ) Ġ. Ġmethod _ 3 Ġ( Ġ) Ġ; Ġint Ġvar _ 2 Ġ= Ġint _ 1 Ġ; Ġvar _ 1 Ġ. Ġmethod _ 4 Ġ( Ġvar _ 2 Ġ) Ġ; Ġreturn Ġ; Ġ}
public Ġstatic Ġvoid Ġremove Ġ( Ġtype _ 1 Ġvar _ 1 Ġ) Ġ{ Ġvar _ 2 Ġ. Ġremove Ġ( Ġvar _ 1 Ġ) Ġ; Ġmethod _ 1 Ġ( Ġ) Ġ; Ġsuper Ġ. Ġremove Ġ( Ġvar _ 1 Ġ) Ġ; Ġ}
public Ġvoid Ġmethod _ 1 Ġ( Ġtype _ 1 Ġvar _ 1 Ġ) Ġ{ Ġsuper Ġ. Ġmethod _ 1 Ġ( Ġvar _ 1 Ġ) Ġ; Ġmethod _ 2 Ġ( Ġvar _ 1 Ġ, Ġget intent Ġ( Ġ) Ġ. Ġmethod _ 3 Ġ( Ġ) Ġ) Ġ; Ġmethod _ 4 Ġ( Ġvar _ 1 Ġ) Ġ; Ġmethod _ 5 Ġ( Ġvar _ 1 Ġ) Ġ; Ġ}
public Ġvoid Ġmethod _ 1 Ġ( Ġ) Ġ{ Ġif Ġ( Ġvar _ 1 Ġ) Ġ{ Ġmethod _ 2 Ġ( Ġvar _ 2 Ġ) Ġ; Ġ} Ġelse Ġ{ Ġmethod _ 3 Ġ( Ġvar _ 2 Ġ) Ġ; Ġ} Ġvar _ 3 Ġ= Ġfalse Ġ; Ġmethod _ 4 Ġ( Ġ) Ġ; Ġ}
public Ġvoid Ġmethod _ 1 Ġ( Ġtype _ 1 Ġvar _ 1 Ġ) Ġ{ Ġvar _ 2 Ġ+= Ġ( Ġvar _ 1 Ġ. Ġmethod _ 2 Ġ( Ġ) Ġ) Ġ/ Ġint _ 1 Ġ; Ġ}
public  Ġtype  _  1  Ġkey  Ġ(  Ġint  Ġi  Ġ)  Ġ{  Ġmethod  _  1  Ġ(  Ġ)  Ġ;  Ġkey  Ġ=  Ġjava  .  lang  .  integer  .  t  ost  ring  Ġ(  Ġi  Ġ)  Ġ;  Ġreturn  Ġthis  Ġ;  Ġ}
bo olean Ġmethod _ 1 Ġ( Ġbyte Ġ[ Ġ] Ġvar _ 1 Ġ) Ġ;
public Ġvoid Ġmethod _ 1 Ġ( Ġboolean Ġvar _ 1 Ġ) Ġ{ Ġif Ġ( Ġvar _ 1 Ġ!= Ġ( Ġvar _ 2 Ġ) Ġ) Ġ{ Ġvar _ 3 Ġ. Ġmethod _ 1 Ġ( Ġvar _ 1 Ġ) Ġ; Ġif Ġ( Ġvar _ 1 Ġ== Ġfalse Ġ) Ġmethod _ 2 Ġ( Ġint _ 1 Ġ) Ġ; Ġvar _ 2 Ġ= Ġtrue Ġ; Ġ} Ġ}
public Ġtype _ 1 Ġmethod _ 1 Ġ( Ġ) Ġ{ Ġreturn Ġtarget Ġ. Ġmethod _ 2 Ġ( Ġ) Ġ. Ġmethod _ 3 Ġ( Ġposition Ġ) Ġ; Ġ}
public Ġvoid Ġmethod _ 1 Ġ( Ġtype _ 1 Ġelement Ġ) Ġ{ Ġthis Ġ. Ġvar _ 1 Ġ. Ġadd Ġ( Ġelement Ġ) Ġ; Ġ}
public Ġvoid Ġmethod _ 1 Ġ( Ġdouble Ġvar _ 1 Ġ) Ġ{ Ġif Ġ( Ġ! Ġ( Ġvar _ 2 Ġ) Ġ) Ġthis Ġ. Ġvar _ 3 Ġ= Ġ( Ġthis Ġ. Ġvar _ 4 Ġ) Ġ* Ġvar _ 1 Ġ; Ġ}
public  Ġvoid  Ġmethod  _  1  Ġ(  Ġtype  _  1  Ġvar  _  1  Ġ,  Ġint  Ġposition  Ġ)  Ġ{  Ġtype  _  2  Ġelement  Ġ=  Ġvar  _  2  Ġ.  Ġget  Ġ(  Ġposition  Ġ)  Ġ;  Ġvar  _  3  Ġ.  Ġset  text  Ġ(  Ġelement  Ġ.  Ġmethod  _  2  Ġ(  Ġ)  Ġ)  Ġ;  Ġ}
type _ 1 Ġupdate Ġ( Ġtype _ 1 Ġvar _ 1 Ġ, Ġtype _ 1 Ġvar _ 2 Ġ) Ġthrows Ġjava . lang . ex ception Ġ;
public Ġvoid Ġmethod _ 1 Ġ( Ġjava . lang . string Ġto Ġ) Ġthrows Ġtype _ 1 Ġ{ Ġif Ġ( Ġ( Ġthis Ġ. Ġto Ġ) Ġ== Ġnull Ġ) Ġ{ Ġthis Ġ. Ġto Ġ= Ġnew Ġjava . util . array list Ġ< Ġ> Ġ( Ġ) Ġ; Ġ} Ġthis Ġ. Ġvar _ 1 Ġ. Ġadd Ġ( Ġnew Ġtype _ 2 Ġ( Ġto Ġ) Ġ) Ġ; Ġ}
public Ġvoid Ġmethod _ 1 Ġ( Ġint Ġvar _ 1 Ġ) Ġ{ Ġif Ġ( Ġvar _ 1 Ġ< Ġ0 Ġ) Ġthrow Ġnew Ġtype _ 1 Ġ( Ġstring _ 1 Ġ) Ġ; Ġif Ġ( Ġ! Ġ( Ġmethod _ 2 Ġ( Ġvar _ 1 Ġ) Ġ) Ġ) Ġthrow Ġnew Ġtype _ 1 Ġ( Ġstring _ 2 Ġ) Ġ; Ġvar _ 2 Ġ= Ġ( Ġvar _ 2 Ġ) Ġ+ Ġvar _ 1 Ġ; Ġ}
public Ġvoid Ġmethod _ 1 Ġ( Ġtype _ 1 Ġvar _ 1 Ġ) Ġ{ Ġvar _ 1 Ġ. Ġmethod _ 2 Ġ( Ġthis Ġ) Ġ; Ġthis Ġ. Ġmethod _ 3 Ġ( Ġ) Ġ; Ġ}
public  Ġvoid  Ġmethod  _  1  Ġ(  Ġandroid  .  view  .  view  Ġvar  _  1  Ġ)  Ġ{  Ġtype  _  1  Ġ.  Ġmethod  _  2  Ġ(  Ġget  context  Ġ(  Ġ)  Ġ,  Ġstring  _  1  Ġ,  Ġvar  _  2  Ġ)  Ġ.  Ġshow  Ġ(  Ġ)  Ġ;  Ġtype  _  2  Ġvar  _  3  Ġ=  Ġnew  Ġtype  _  2  Ġ(  Ġget  activity  Ġ(  Ġ)  Ġ,  Ġvar  _  4  Ġ)  Ġ;  Ġvar  _  3  Ġ.  Ġmethod  _  3  Ġ(  Ġ)  Ġ;  Ġ}
public Ġboolean Ġmethod _ 1 Ġ( Ġtype _ 1 Ġfield Ġ) Ġ{ Ġreturn Ġ( Ġfield Ġ!= Ġ( Ġvar _ 1 Ġ) Ġ) Ġ&& Ġ( Ġfield Ġ!= Ġ( Ġthis Ġ) Ġ) Ġ; Ġ}
public Ġvoid Ġmethod _ 1 Ġ( Ġandroid . view . view Ġview Ġ) Ġ{ Ġandroid . content . intent Ġvar _ 1 Ġ= Ġnew Ġandroid . content . intent Ġ( Ġthis Ġ, Ġvar _ 2 Ġclass Ġ) Ġ; Ġmethod _ 2 Ġ( Ġvar _ 1 Ġ, Ġint _ 1 Ġ) Ġ; Ġ}
public Ġvoid Ġmethod _ 1 Ġ( Ġandroid . view . view Ġvar _ 1 Ġ) Ġ{ Ġif Ġ( Ġ! Ġ( Ġtype _ 1 Ġ. Ġget text Ġ( Ġ) Ġ. Ġto string Ġ( Ġ) Ġ. Ġequals Ġ( Ġstring _ 1 Ġ) Ġ) Ġ) Ġmethod _ 2 Ġ( Ġ) Ġ; Ġelse Ġmethod _ 3 Ġ( Ġ) Ġ; Ġ}
public Ġstatic Ġint Ġmethod _ 1 Ġ( Ġtype _ 1 Ġvar _ 1 Ġ) Ġ{ Ġint Ġvar _ 2 Ġ= Ġtype _ 2 Ġ. Ġmethod _ 2 Ġ( Ġvar _ 1 Ġ, Ġvar _ 3 Ġ) Ġ; Ġif Ġ( Ġvar _ 2 Ġ== Ġ( Ġvar _ 4 Ġ) Ġ) Ġ{ Ġreturn Ġ- Ġ1 Ġ; Ġ} Ġreturn Ġvar _ 2 Ġ; Ġ}
protected Ġvoid Ġmethod _ 1 Ġ( Ġ) Ġ{ Ġmethod _ 2 Ġ( Ġ) Ġ; Ġsuper Ġ. Ġmethod _ 1 Ġ( Ġ) Ġ; Ġ}
public Ġvoid Ġmethod _ 1 Ġ( Ġtype _ 1 Ġvar _ 1 Ġ) Ġ{ Ġvar _ 2 Ġ. Ġadd Ġ( Ġnew Ġjava . util . linked list Ġ< Ġjava . lang . string Ġ> Ġ( Ġ) Ġ) Ġ; Ġvar _ 3 Ġ. Ġadd Ġ( Ġvar _ 1 Ġ. Ġmethod _ 2 Ġ( Ġ) Ġ) Ġ; Ġ}
public  Ġvoid  Ġstart  Ġ(  Ġint  Ġtime  Ġ)  Ġ{  Ġtype  _  1  Ġ.  Ġi  Ġ(  Ġstring  _  1  Ġ,  Ġstring  _  2  Ġ)  Ġ;  Ġvar  _  1  Ġ.  Ġmethod  _  1  Ġ(  Ġtime  Ġ)  Ġ;  Ġ}
public Ġvoid Ġstart Ġ( Ġtype _ 1 Ġvar _ 1 Ġ, Ġtype _ 2 Ġargs Ġ, Ġtype _ 3 Ġ< Ġtype _ 4 Ġ> Ġvar _ 2 Ġ) Ġthrows Ġtype _ 5 Ġ{ Ġvar _ 1 Ġ. Ġmethod _ 1 Ġ( Ġvar _ 3 Ġ, Ġvar _ 4 Ġ, Ġvar _ 5 Ġ, Ġvar _ 2 Ġ) Ġ; Ġ}
public Ġjava . lang . string Ġmethod _ 1 Ġ( Ġfinal Ġjava . lang . object Ġtext Ġ) Ġ{ Ġthrow Ġnew Ġtype _ 1 Ġ( Ġ) Ġ; Ġ}
public Ġvoid Ġmethod _ 1 Ġ( Ġtype _ 1 Ġvar _ 1 Ġ) Ġ{ Ġsuper Ġ. Ġmethod _ 1 Ġ( Ġvar _ 1 Ġ) Ġ; Ġvar _ 2 Ġ. Ġmethod _ 2 Ġ( Ġmethod _ 3 Ġ( Ġ) Ġ, Ġmethod _ 4 Ġ( Ġvar _ 1 Ġ. Ġmethod _ 5 Ġ( Ġ) Ġ) Ġ, Ġmethod _ 6 Ġ( Ġvar _ 1 Ġ. Ġmethod _ 5 Ġ( Ġ) Ġ) Ġ) Ġ; Ġ}
public Ġjava . lang . string Ġmethod _ 1 Ġ( Ġ) Ġ{ Ġif Ġ( Ġ( Ġvar _ 1 Ġ) Ġ!= Ġnull Ġ) Ġ{ Ġmethod _ 2 Ġ( Ġvar _ 1 Ġ. Ġget value Ġ( Ġ) Ġ) Ġ; Ġ} Ġreturn Ġvar _ 2 Ġ; Ġ}
public Ġjava . util . iterator Ġ< Ġtype _ 1 Ġ> Ġmethod _ 1 Ġ( Ġ) Ġ{ Ġtype _ 2 Ġvar _ 1 Ġ= Ġnew Ġtype _ 2 Ġ( Ġnumber Ġ, Ġvar _ 2 Ġ) Ġ; Ġreturn Ġvar _ 1 Ġ. Ġmethod _ 2 Ġ( Ġ) Ġ; Ġ}
public Ġvoid Ġmethod _ 1 Ġ( Ġ) Ġ{ Ġjava . lang . system . out . println Ġ( Ġto string Ġ( Ġ) Ġ) Ġ; Ġ}
public  Ġstatic  Ġboolean  Ġmethod  _  1  Ġ(  Ġint  Ġvar  _  1  Ġ,  Ġint  Ġvar  _  2  Ġ)  Ġ{  Ġreturn  Ġ(  Ġ!  Ġ(  Ġtype  _  1  Ġ.  Ġmethod  _  2  Ġ(  Ġvar  _  2  Ġ,  Ġvar  _  1  Ġ)  Ġ)  Ġ)  Ġ&&  Ġ(  Ġtype  _  2  Ġ.  Ġupdate  Ġ(  Ġjava  .  lang  .  string  .  format  Ġ(  Ġstring  _  1  Ġ,  Ġvar  _  3  Ġ,  Ġvar  _  1  Ġ,  Ġvar  _  2  Ġ)  Ġ)  Ġ)  Ġ;  Ġ}
public Ġvoid Ġmethod _ 1 Ġ( Ġ) Ġthrows Ġjava . lang . ex ception Ġ{ Ġtype _ 1 Ġ. Ġmethod _ 2 Ġ( Ġvar _ 1 Ġ, Ġstring _ 1 Ġ) Ġ; Ġmethod _ 3 Ġ( Ġ) Ġ; Ġ}
public Ġvoid Ġmethod _ 1 Ġ( Ġ) Ġ{ Ġwhile Ġ( Ġtrue Ġ) Ġ{ Ġtry Ġ{ Ġtype _ 1 Ġ. Ġmethod _ 2 Ġ( Ġ) Ġ; Ġ} Ġcatch Ġ( Ġjava . io . io ex ception Ġvar _ 1 Ġ) Ġ{ Ġ} Ġ} Ġ}
private Ġdouble Ġmethod _ 1 Ġ( Ġ) Ġ{ Ġreturn Ġ( Ġvar _ 1 Ġ) Ġ+ Ġ( Ġ( Ġjava . lang . math . random Ġ( Ġ) Ġ) Ġ* Ġ( Ġ( Ġvar _ 2 Ġ) Ġ- Ġ( Ġvar _ 1 Ġ) Ġ) Ġ) Ġ; Ġ}
private Ġboolean Ġmethod _ 1 Ġ( Ġint Ġvar _ 1 Ġ) Ġ{ Ġif Ġ( Ġvar _ 1 Ġ< Ġ0 Ġ) Ġreturn Ġfalse Ġ; Ġif Ġ( Ġvar _ 1 Ġ> Ġ( Ġvar _ 2 Ġ. Ġmethod _ 2 Ġ( Ġ) Ġ) Ġ) Ġreturn Ġfalse Ġ; Ġreturn Ġtrue Ġ; Ġ}
public  Ġvoid  Ġmethod  _  1  Ġ(  Ġtype  _  1  Ġtype  _  2  Ġ)  Ġ{  Ġthis  Ġ.  Ġtype  _  2  Ġ=  Ġtype  _  2  Ġ;  Ġtype  _  2  Ġ.  Ġmethod  _  2  Ġ(  Ġnull  Ġ)  Ġ;  Ġ}
public Ġboolean Ġmethod _ 1 Ġ( Ġtype _ 1 Ġnode Ġ, Ġtype _ 2 Ġvar _ 1 Ġ) Ġ{ Ġtype _ 3 Ġvar _ 2 Ġ= Ġmethod _ 2 Ġ( Ġnode Ġ, Ġfalse Ġ) Ġ; Ġreturn Ġmethod _ 1 Ġ( Ġvar _ 2 Ġ, Ġvar _ 1 Ġ) Ġ; Ġ}
public Ġint Ġmethod _ 1 Ġ( Ġint Ġnum Ġ) Ġ{ Ġreturn Ġ0 Ġ; Ġ}
private Ġvoid Ġmethod _ 1 Ġ( Ġ) Ġ{ Ġjava . util . collection Ġ< Ġtype _ 1 Ġ> Ġvar _ 1 Ġ= Ġtype _ 2 Ġ. Ġmethod _ 2 Ġ( Ġ) Ġ; Ġvar _ 2 Ġ. Ġmethod _ 3 Ġ( Ġ) Ġ; Ġvar _ 2 Ġ. Ġmethod _ 4 Ġ( Ġvar _ 1 Ġ) Ġ; Ġvar _ 2 Ġ. Ġmethod _ 5 Ġ( Ġ) Ġ; Ġ}
public Ġtype _ 1 Ġmethod _ 1 Ġ( Ġfinal Ġtype _ 2 Ġkey Ġ, Ġfinal Ġtype _ 1 Ġvalue Ġ) Ġ{ Ġif Ġ( Ġvar _ 1 Ġ) Ġ{ Ġreturn Ġvar _ 2 Ġ. Ġput Ġ( Ġkey Ġ, Ġvalue Ġ) Ġ; Ġ} Ġelse Ġ{ Ġthrow Ġnew Ġtype _ 3 Ġ( Ġstring _ 1 Ġ) Ġ; Ġ} Ġ}
private Ġboolean Ġmethod _ 1 Ġ( Ġfinal Ġjava . lang . object Ġvar _ 1 Ġ, Ġfinal Ġjava . lang . object Ġvar _ 2 Ġ) Ġ{ Ġif Ġ( Ġ( Ġvar _ 1 Ġ== Ġnull Ġ) Ġ|| Ġ( Ġvar _ 2 Ġ== Ġnull Ġ) Ġ) Ġ{ Ġreturn Ġfalse Ġ; Ġ} Ġreturn Ġvar _ 2 Ġ. Ġequals Ġ( Ġvar _ 1 Ġ. Ġget class Ġ( Ġ) Ġ. Ġget name Ġ( Ġ) Ġ) Ġ; Ġ}
public Ġstatic Ġjava . lang . string Ġmethod _ 1 Ġ( Ġjava . lang . string Ġvar _ 1 Ġ) Ġ{ Ġjava . lang . string Ġvar _ 2 Ġ= Ġ( Ġtype _ 1 Ġ. Ġmethod _ 2 Ġ( Ġvar _ 1 Ġ) Ġ) Ġ? Ġvar _ 1 Ġ. Ġsubst ring Ġ( Ġtype _ 2 Ġ. Ġlength Ġ( Ġ) Ġ) Ġ: Ġvar _ 1 Ġ; Ġreturn Ġtype _ 1 Ġ. Ġmethod _ 3 Ġ( Ġvar _ 2 Ġ) Ġ; Ġ}
public  Ġvoid  Ġmethod  _  1  Ġ(  Ġjava  .  lang  .  string  Ġvar  _  1  Ġ,  Ġjava  .  lang  .  string  Ġvar  _  2  Ġ)  Ġ{  Ġif  Ġ(  Ġ!  Ġ(  Ġvar  _  2  Ġ.  Ġis  empty  Ġ(  Ġ)  Ġ)  Ġ)  Ġ{  Ġvar  _  2  Ġ=  Ġvar  _  3  Ġ.  Ġmethod  _  2  Ġ(  Ġvar  _  2  Ġ)  Ġ;  Ġvar  _  4  Ġ.  Ġmethod  _  3  Ġ(  Ġvar  _  1  Ġ,  Ġvar  _  2  Ġ)  Ġ;  Ġ}  Ġ}
public Ġvoid Ġmethod _ 1 Ġ( Ġ) Ġ{ Ġsuper Ġ. Ġmethod _ 1 Ġ( Ġ) Ġ; Ġvar _ 1 Ġ= Ġnew Ġtype _ 1 Ġ( Ġ) Ġ; Ġmethod _ 2 Ġ( Ġvar _ 1 Ġ) Ġ; Ġvar _ 2 Ġ. Ġmethod _ 3 Ġ( Ġ) Ġ; Ġvar _ 3 Ġ. Ġmethod _ 4 Ġ( Ġvar _ 4 Ġ) Ġ; Ġ}
public Ġvoid Ġmethod _ 1 Ġ( Ġint Ġvar _ 1 Ġ) Ġ{ Ġthis Ġ. Ġvar _ 2 Ġ[ Ġthis Ġ. Ġvar _ 3 Ġ. Ġget Ġ( Ġ) Ġ] Ġ= Ġnew Ġtype _ 1 Ġ( Ġvar _ 1 Ġ) Ġ; Ġmethod _ 2 Ġ( Ġ) Ġ; Ġthis Ġ. Ġvar _ 3 Ġ. Ġmethod _ 3 Ġ( Ġ) Ġ; Ġ}
public Ġvoid Ġmethod _ 1 Ġ( Ġjava . lang . string Ġvar _ 1 Ġ) Ġ{ Ġif Ġ( Ġvar _ 1 Ġ!= Ġnull Ġ) Ġ{ Ġvar _ 2 Ġ. Ġadd Ġ( Ġvar _ 1 Ġ) Ġ; Ġvar _ 3 Ġ. Ġremove Ġ( Ġvar _ 2 Ġ) Ġ; Ġ} Ġ}
public Ġjava . lang . object Ġmethod _ 1 Ġ( Ġint Ġvar _ 1 Ġ) Ġ{ Ġreturn Ġvar _ 2 Ġ. Ġget Ġ( Ġvar _ 1 Ġ) Ġ. Ġsize Ġ( Ġ) Ġ; Ġ}
private Ġvoid Ġmethod _ 1 Ġ( Ġjava . lang . string Ġvar _ 1 Ġ) Ġ{ Ġtype _ 1 Ġ. Ġmethod _ 2 Ġ( Ġmethod _ 3 Ġ( Ġ) Ġ, Ġvar _ 2 Ġ, Ġvar _ 3 Ġ) Ġ; Ġtype _ 2 Ġ. Ġmethod _ 4 Ġ( Ġthis Ġ, Ġvar _ 1 Ġ, Ġvar _ 4 Ġ) Ġ. Ġshow Ġ( Ġ) Ġ; Ġmethod _ 5 Ġ( Ġ) Ġ; Ġmethod _ 6 Ġ( Ġget intent Ġ( Ġ) Ġ) Ġ; Ġ}
public  Ġvoid  Ġmethod  _  1  Ġ(  Ġtype  _  1  Ġvar  _  1  Ġ)  Ġ{  Ġthis  Ġ.  Ġvar  _  1  Ġ=  Ġvar  _  1  Ġ;  Ġmethod  _  2  Ġ(  Ġ)  Ġ;  Ġvar  _  2  Ġ.  Ġmethod  _  3  Ġ(  Ġ)  Ġ;  Ġ}
public Ġstatic Ġtype _ 1 Ġmethod _ 1 Ġ( Ġ) Ġ{ Ġreturn Ġtype _ 1 Ġ. Ġmethod _ 1 Ġ( Ġstring _ 1 Ġ) Ġ; Ġ}
public Ġvoid Ġmethod _ 1 Ġ( Ġtype _ 1 Ġevent Ġ) Ġ{ Ġjava . lang . system . out . println Ġ( Ġstring _ 1 Ġ) Ġ; Ġjava . lang . system . out . println Ġ( Ġ( Ġstring _ 2 Ġ+ Ġ( Ġvar _ 1 Ġ) Ġ) Ġ) Ġ; Ġif Ġ( Ġvar _ 1 Ġ) Ġ{ Ġvar _ 2 Ġ= Ġvar _ 3 Ġ; Ġ} Ġsuper Ġ. Ġmethod _ 1 Ġ( Ġevent Ġ) Ġ; Ġ}
public Ġvoid Ġmethod _ 1 Ġ( Ġjava . util . list Ġ< Ġtype _ 1 Ġ> Ġvar _ 1 Ġ) Ġ{ Ġif Ġ( Ġ( Ġthis Ġ. Ġvar _ 1 Ġ. Ġsize Ġ( Ġ) Ġ) Ġ> Ġ0 Ġ) Ġthis Ġ. Ġvar _ 1 Ġ. Ġmethod _ 2 Ġ( Ġ) Ġ; Ġthis Ġ. Ġvar _ 1 Ġ= Ġvar _ 1 Ġ; Ġmethod _ 3 Ġ( Ġ) Ġ; Ġ}
public Ġboolean Ġmethod _ 1 Ġ( Ġfinal Ġtype _ 1 Ġ< Ġtype _ 2 Ġ> Ġvar _ 1 Ġ) Ġthrows Ġtype _ 3 Ġ{ Ġreturn Ġfalse Ġ; Ġ}
private Ġstatic Ġjava . io . file Ġmethod _ 1 Ġ( Ġtype _ 1 Ġvar _ 1 Ġ) Ġ{ Ġreturn Ġnew Ġjava . io . file Ġ( Ġvar _ 1 Ġ. Ġmethod _ 2 Ġ( Ġ) Ġ, Ġvar _ 2 Ġ) Ġ; Ġ}
public  Ġvoid  Ġmethod  _  1  Ġ(  Ġ)  Ġ{  Ġif  Ġ(  Ġ(  Ġvar  _  1  Ġ)  Ġ!=  Ġnull  Ġ)  Ġ{  Ġmethod  _  2  Ġ(  Ġ)  Ġ;  Ġvar  _  1  Ġ.  Ġmethod  _  3  Ġ(  Ġ)  Ġ;  Ġ}  Ġvar  _  2  Ġ.  Ġmethod  _  4  Ġ(  Ġ)  Ġ;  Ġ}
public Ġvoid Ġmethod _ 1 Ġ( Ġtype _ 1 Ġlistener Ġ) Ġ{ Ġtype _ 2 Ġ. Ġmethod _ 2 Ġ( Ġlistener Ġ) Ġ; Ġif Ġ( Ġvar _ 1 Ġ. Ġcontains Ġ( Ġlistener Ġ) Ġ) Ġ{ Ġvar _ 1 Ġ. Ġremove Ġ( Ġlistener Ġ) Ġ; Ġ} Ġ}
private Ġvoid Ġmethod _ 1 Ġ( Ġ) Ġ{ Ġlong Ġvar _ 1 Ġ= Ġtype _ 1 Ġ. Ġmethod _ 2 Ġ( Ġvar _ 2 Ġ) Ġ; Ġif Ġ( Ġ( Ġvar _ 3 Ġ) Ġ!= Ġvar _ 1 Ġ) Ġthrow Ġnew Ġtype _ 2 Ġ( Ġstring _ 1 Ġ) Ġ; Ġ}
public Ġvoid Ġmethod _ 1 Ġ( Ġtype _ 1 Ġvar _ 1 Ġ) Ġ{ Ġsuper Ġ. Ġmethod _ 1 Ġ( Ġvar _ 1 Ġ) Ġ; Ġmethod _ 2 Ġ( Ġvar _ 2 Ġ) Ġ; Ġmethod _ 3 Ġ( Ġ) Ġ. Ġmethod _ 4 Ġ( Ġvar _ 3 Ġ) Ġ; Ġ}
public Ġ< Ġtype _ 1 Ġextends Ġtype _ 2 Ġ> Ġtype _ 1 Ġmethod _ 1 Ġ( Ġjava . lang . class Ġ< Ġtype _ 1 Ġ> Ġvar _ 1 Ġ) Ġ{ Ġreturn Ġ( Ġ( Ġtype _ 1 Ġ) Ġ( Ġvar _ 2 Ġ. Ġget Ġ( Ġvar _ 1 Ġ) Ġ) Ġ) Ġ; Ġ}
public Ġ< Ġtype _ 1 Ġextends Ġtype _ 2 Ġ< Ġtype _ 3 Ġ> Ġ> Ġtype _ 4 Ġ< Ġtype _ 1 Ġ> Ġmethod _ 1 Ġ( Ġjava . lang . class Ġ< Ġ? Ġextends Ġtype _ 1 Ġ> Ġvar _ 1 Ġ) Ġ;
public Ġvoid Ġmethod _ 1 Ġ( Ġ) Ġ{ Ġvar _ 1 Ġ. Ġmethod _ 2 Ġ( Ġint _ 1 Ġ) Ġ; Ġvar _ 2 Ġ. Ġmethod _ 2 Ġ( Ġint _ 2 Ġ) Ġ; Ġvar _ 3 Ġ. Ġmethod _ 2 Ġ( Ġint _ 3 Ġ) Ġ; Ġass er te qu als Ġ( Ġvar _ 3 Ġ, Ġvar _ 4 Ġ. Ġmethod _ 3 Ġ( Ġ1 Ġ) Ġ) Ġ; Ġ}
public  Ġboolean  Ġmethod  _  1  Ġ(  Ġ)  Ġ{  Ġif  Ġ(  Ġ(  Ġvar  _  1  Ġ)  Ġ<  Ġ(  Ġvar  _  2  Ġ)  Ġ)  Ġ{  Ġreturn  Ġtrue  Ġ;  Ġ}  Ġelse  Ġ{  Ġreturn  Ġfalse  Ġ;  Ġ}  Ġ}
public Ġstatic Ġvoid Ġmethod _ 1 Ġ( Ġtype _ 1 Ġvar _ 1 Ġ, Ġtype _ 2 Ġvar _ 2 Ġ) Ġ{ Ġvar _ 1 Ġ. Ġmethod _ 2 Ġ( Ġstring _ 1 Ġ, Ġfalse Ġ) Ġ; Ġvar _ 1 Ġ. Ġmethod _ 3 Ġ( Ġstring _ 2 Ġ, Ġvar _ 2 Ġ. Ġmethod _ 4 Ġ( Ġ) Ġ) Ġ; Ġvar _ 1 Ġ. Ġmethod _ 5 Ġ( Ġstring _ 3 Ġ) Ġ; Ġvar _ 1 Ġ. Ġmethod _ 5 Ġ( Ġstring _ 4 Ġ) Ġ; Ġ}
public Ġvoid Ġmethod _ 1 Ġ( Ġ) Ġ{ Ġvar _ 1 Ġ= Ġvar _ 2 Ġ. Ġmethod _ 2 Ġ( Ġ) Ġ; Ġjava . lang . system . out . println Ġ( Ġvar _ 1 Ġ) Ġ; Ġfor Ġ( Ġtype _ 1 Ġi Ġ: Ġvar _ 1 Ġ) Ġ{ Ġvar _ 3 Ġ. Ġput Ġ( Ġi Ġ. Ġmethod _ 3 Ġ( Ġ) Ġ, Ġi Ġ. Ġmethod _ 4 Ġ( Ġ) Ġ) Ġ; Ġ} Ġ}
public Ġtype _ 1 Ġmethod _ 1 Ġ( Ġjava . lang . string Ġid Ġ) Ġthrows Ġtype _ 2 Ġ{ Ġtype _ 1 Ġvar _ 1 Ġ= Ġnew Ġtype _ 1 Ġ( Ġ) Ġ; Ġvar _ 2 Ġ= Ġvar _ 3 Ġ. Ġmethod _ 2 Ġ( Ġvar _ 4 Ġ) Ġ; Ġvar _ 5 Ġ= Ġvar _ 3 Ġ. Ġmethod _ 2 Ġ( Ġvar _ 6 Ġ) Ġ; Ġreturn Ġvar _ 1 Ġ; Ġ}
public  Ġvoid  Ġmethod  _  1  Ġ(  Ġtype  _  1  Ġvar  _  1  Ġ)  Ġ{  Ġtype  _  2  Ġ.  Ġmethod  _  2  Ġ(  Ġstring  _  1  Ġ,  Ġ(  Ġstring  _  2  Ġ+  Ġ(  Ġvar  _  1  Ġ.  Ġget  name  Ġ(  Ġ)  Ġ.  Ġto  string  Ġ(  Ġ)  Ġ)  Ġ)  Ġ)  Ġ;  Ġ}
public Ġvoid Ġmethod _ 1 Ġ( Ġtype _ 1 Ġevent Ġ) Ġ{ Ġif Ġ( Ġvar _ 1 Ġ. Ġmethod _ 2 Ġ( Ġ) Ġ) Ġ{ Ġswitch Ġ( Ġevent Ġ. Ġmethod _ 3 Ġ( Ġ) Ġ) Ġ{ Ġcase Ġint _ 1 Ġ: Ġcase Ġint _ 2 Ġ: Ġmethod _ 4 Ġ( Ġvar _ 1 Ġ. Ġmethod _ 5 Ġ( Ġ) Ġ) Ġ; Ġbreak Ġ; Ġ} Ġ} Ġ}
public Ġvoid Ġmethod _ 1 Ġ( Ġtype _ 1 Ġvar _ 1 Ġ) Ġ{ Ġint Ġi Ġ= Ġvar _ 2 Ġ. Ġmethod _ 2 Ġ( Ġ) Ġ; Ġvar _ 2 Ġ. Ġmethod _ 3 Ġ( Ġ) Ġ; Ġvar _ 3 Ġ. Ġget Ġ( Ġi Ġ) Ġ. Ġmethod _ 4 Ġ( Ġfalse Ġ) Ġ; Ġmethod _ 5 Ġ( Ġ) Ġ; Ġmethod _ 6 Ġ( Ġ) Ġ; Ġvar _ 4 Ġ= Ġtrue Ġ; Ġ}
private Ġvoid Ġmethod _ 1 Ġ( Ġ) Ġ{ Ġif Ġ( Ġ( Ġvar _ 1 Ġ) Ġ== Ġnull Ġ) Ġ{ Ġtype _ 1 Ġvar _ 2 Ġ= Ġnew Ġtype _ 1 Ġ( Ġvar _ 3 Ġ) Ġ; Ġvar _ 1 Ġ= Ġnew Ġtype _ 2 Ġ( Ġ) Ġ; Ġmethod _ 2 Ġ( Ġvar _ 1 Ġ, Ġvar _ 2 Ġ) Ġ; Ġ} Ġ}
public  Ġjava  .  lang  .  string  Ġmethod  _  1  Ġ(  Ġjava  .  lang  .  string  Ġvar  _  1  Ġ)  Ġ{  Ġjava  .  util  .  list  Ġ<  Ġtype  _  1  Ġ>  Ġvar  _  2  Ġ=  Ġmethod  _  2  Ġ(  Ġstring  _  1  Ġ)  Ġ;  Ġreturn  Ġmethod  _  3  Ġ(  Ġstring  _  2  Ġ,  Ġvar  _  1  Ġ)  Ġ;  Ġ}
public Ġvoid Ġmethod _ 1 Ġ( Ġ) Ġ{ Ġvar _ 1 Ġ. Ġmethod _ 2 Ġ( Ġ( Ġ( Ġ( Ġ( Ġ( Ġvar _ 2 Ġ) Ġ| Ġ( Ġvar _ 3 Ġ) Ġ) Ġ| Ġ( Ġvar _ 4 Ġ) Ġ) Ġ| Ġ( Ġvar _ 5 Ġ) Ġ) Ġ| Ġ( Ġvar _ 6 Ġ) Ġ) Ġ) Ġ; Ġ}
public Ġboolean Ġremove Ġ( Ġjava . lang . object Ġvar _ 1 Ġ) Ġ{ Ġmethod _ 1 Ġ( Ġ) Ġ; Ġreturn Ġvar _ 2 Ġ. Ġremove Ġ( Ġvar _ 1 Ġ) Ġ; Ġ}
public Ġvoid Ġmethod _ 1 Ġ( Ġjava . lang . string Ġvar _ 1 Ġ) Ġ{ Ġthis Ġ. Ġvar _ 1 Ġ= Ġvar _ 1 Ġ; Ġif Ġ( Ġ( Ġthis Ġ. Ġvar _ 2 Ġ) Ġ!= Ġnull Ġ) Ġ{ Ġreturn Ġ; Ġ} Ġthis Ġ. Ġvar _ 2 Ġ= Ġtype _ 1 Ġ. Ġmethod _ 2 Ġ( Ġvar _ 1 Ġ) Ġ; Ġ}
public Ġvoid Ġmethod _ 1 Ġ( Ġfinal Ġtype _ 1 Ġvar _ 1 Ġ) Ġ{ Ġif Ġ( Ġvar _ 1 Ġ. Ġmethod _ 2 Ġ( Ġ) Ġ. Ġequals Ġ( Ġstring _ 1 Ġ) Ġ) Ġ{ Ġmethod _ 3 Ġ( Ġ) Ġ; Ġ} Ġmethod _ 4 Ġ( Ġ) Ġ; Ġmethod _ 5 Ġ( Ġfalse Ġ) Ġ; Ġ}
public Ġjava . lang . string Ġname Ġ( Ġ) Ġ{ Ġreturn Ġtype _ 1 Ġ. Ġmethod _ 1 Ġ( Ġname Ġ) Ġ. Ġmethod _ 2 Ġ( Ġ) Ġ; Ġ}
public Ġint Ġmethod _ 1 Ġ( Ġdouble Ġvar _ 1 Ġ, Ġdouble Ġvar _ 2 Ġ) Ġ{ Ġreturn Ġvar _ 2 Ġ< Ġvar _ 1 Ġ? Ġ- Ġ1 Ġ: Ġvar _ 2 Ġ== Ġvar _ 1 Ġ? Ġ0 Ġ: Ġ1 Ġ; Ġ}
public  Ġvoid  Ġmethod  _  1  Ġ(  Ġandroid  .  view  .  view  Ġvar  _  1  Ġ)  Ġ{  Ġmethod  _  2  Ġ(  Ġvar  _  2  Ġ.  Ġget  Ġ(  Ġ)  Ġ,  Ġvar  _  3  Ġ.  Ġget  Ġ(  Ġ)  Ġ)  Ġ;  Ġ}
public Ġvoid Ġmethod _ 1 Ġ( Ġ) Ġ{ Ġvar _ 1 Ġ. Ġmethod _ 2 Ġ( Ġ) Ġ; Ġvar _ 1 Ġ. Ġmethod _ 3 Ġ( Ġ) Ġ. Ġmethod _ 4 Ġ( Ġ) Ġ; Ġ}
public Ġboolean Ġmethod _ 1 Ġ( Ġlong Ġvar _ 1 Ġ, Ġint Ġvar _ 2 Ġ) Ġ{ Ġif Ġ( Ġmethod _ 2 Ġ( Ġvar _ 1 Ġ, Ġvar _ 2 Ġ) Ġ) Ġreturn Ġfalse Ġ; Ġjava . lang . string Ġvar _ 3 Ġ= Ġstring _ 1 Ġ; Ġreturn Ġupdate Ġ( Ġvar _ 3 Ġ, Ġnew Ġjava . lang . object Ġ[ Ġ] Ġ{ Ġvar _ 2 Ġ, Ġvar _ 1 Ġ} Ġ) Ġ; Ġ}
public Ġstatic Ġtype _ 1 Ġmethod _ 1 Ġ( Ġjava . lang . string Ġvar _ 1 Ġ) Ġ{ Ġtype _ 2 Ġvar _ 2 Ġ= Ġnew Ġtype _ 2 Ġ( Ġvar _ 1 Ġ) Ġ; Ġvar _ 2 Ġ. Ġmethod _ 2 Ġ( Ġ0 Ġ) Ġ; Ġreturn Ġnew Ġtype _ 1 Ġ( Ġvar _ 2 Ġ. Ġmethod _ 3 Ġ( Ġ) Ġ. Ġmethod _ 4 Ġ( Ġ) Ġ) Ġ; Ġ}
public Ġ< Ġtype _ 1 Ġextends Ġtype _ 2 Ġ> Ġvoid Ġmethod _ 1 Ġ( Ġjava . lang . class Ġ< Ġ? Ġextends Ġtype _ 1 Ġ> Ġvar _ 1 Ġ, Ġtype _ 3 Ġ< Ġtype _ 1 Ġ> Ġvar _ 2 Ġ, Ġint Ġvar _ 3 Ġ) Ġ{ Ġvar _ 4 Ġ. Ġmethod _ 1 Ġ( Ġvar _ 1 Ġ, Ġvar _ 2 Ġ) Ġ; Ġ}
private Ġ< Ġtype _ 1 Ġ> Ġvoid Ġmethod _ 1 Ġ( Ġjava . lang . string Ġvar _ 1 Ġ, Ġjava . util . map Ġ< Ġjava . lang . string Ġ, Ġjava . lang . object Ġ> Ġvar _ 2 Ġ, Ġtype _ 2 Ġvar _ 3 Ġ, Ġtype _ 3 Ġ< Ġtype _ 1 Ġ> Ġvar _ 4 Ġ) Ġ{ Ġmethod _ 1 Ġ( Ġvar _ 1 Ġ, Ġvar _ 2 Ġ, Ġvar _ 3 Ġ, Ġvar _ 4 Ġ, Ġnull Ġ) Ġ; Ġ}
protected  Ġvoid  Ġmethod  _  1  Ġ(  Ġ)  Ġ{  Ġsuper  Ġ.  Ġmethod  _  1  Ġ(  Ġ)  Ġ;  Ġandroid  .  content  .  intent  Ġintent  Ġ;  Ġintent  Ġ=  Ġnew  Ġandroid  .  content  .  intent  Ġ(  Ġthis  Ġ,  Ġvar  _  1  Ġclass  Ġ)  Ġ;  Ġmethod  _  2  Ġ(  Ġintent  Ġ)  Ġ;  Ġif  Ġ(  Ġ!  Ġ(  Ġmethod  _  3  Ġ(  Ġ)  Ġ)  Ġ)  Ġ{  Ġmethod  _  4  Ġ(  Ġ)  Ġ;  Ġ}  Ġ}
public Ġjava . util . list Ġ< Ġtype _ 1 Ġ> Ġmethod _ 1 Ġ( Ġ) Ġ{ Ġreturn Ġvar _ 1 Ġ. Ġmethod _ 2 Ġ( Ġvar _ 2 Ġ) Ġ. Ġmethod _ 3 Ġ( Ġvar _ 3 Ġ) Ġ. Ġmethod _ 4 Ġ( Ġtype _ 2 Ġ. Ġmethod _ 5 Ġ( Ġvar _ 4 Ġ) Ġ) Ġ. Ġmethod _ 6 Ġ( Ġ) Ġ; Ġ}
public Ġjava . lang . string Ġmethod _ 1 Ġ( Ġ) Ġ{ Ġvar _ 1 Ġ. Ġmethod _ 2 Ġ( Ġ) Ġ; Ġvar _ 2 Ġ. Ġmethod _ 1 Ġ( Ġ) Ġ; Ġreturn Ġnull Ġ; Ġ}
public Ġstatic Ġtype _ 1 Ġ< Ġ? Ġ> Ġmethod _ 1 Ġ( Ġtype _ 2 Ġvar _ 1 Ġ) Ġ{ Ġreturn Ġtype _ 3 Ġ. Ġmethod _ 2 Ġ( Ġvar _ 1 Ġ, Ġ0 Ġ, Ġ1 Ġ, Ġvar _ 2 Ġ) Ġ; Ġ}
public Ġvoid Ġmethod _ 1 Ġ( Ġtype _ 1 Ġc Ġ) Ġ{ Ġif Ġ( Ġ( Ġvar _ 1 Ġ) Ġ!= Ġnull Ġ) Ġ{ Ġfor Ġ( Ġint Ġi Ġ= Ġ0 Ġ; Ġi Ġ< Ġint _ 1 Ġ; Ġ++ Ġi Ġ) Ġvar _ 1 Ġ. Ġmethod _ 2 Ġ( Ġc Ġ) Ġ; Ġvar _ 1 Ġ. Ġmethod _ 3 Ġ( Ġ) Ġ; Ġ} Ġ}
public Ġvoid Ġmethod _ 1 Ġ( Ġtype _ 1 Ġvar _ 1 Ġ, Ġint Ġvar _ 2 Ġ) Ġ{ Ġvar _ 3 Ġ= Ġthis Ġ. Ġvar _ 1 Ġ. Ġget color Ġ( Ġ) Ġ; Ġmethod _ 2 Ġ( Ġvar _ 3 Ġ, Ġvar _ 4 Ġ) Ġ; Ġ}
public Ġint Ġcompare to Ġ( Ġtype _ 1 Ġvar _ 1 Ġ) Ġ{ Ġif Ġ( Ġ( Ġthis Ġ. Ġvar _ 2 Ġ) Ġ> Ġ( Ġvar _ 3 Ġ) Ġ) Ġ{ Ġreturn Ġ1 Ġ; Ġ} Ġelse Ġif Ġ( Ġ( Ġthis Ġ. Ġvar _ 2 Ġ) Ġ== Ġ( Ġvar _ 3 Ġ) Ġ) Ġ{ Ġreturn Ġ0 Ġ; Ġ} Ġreturn Ġ- Ġ1 Ġ; Ġ}
public  Ġjava  .  util  .  list  Ġ<  Ġtype  _  1  Ġ>  Ġmethod  _  1  Ġ(  Ġ)  Ġ{  Ġreturn  Ġ(  Ġvar  _  1  Ġ)  Ġ==  Ġnull  Ġ?  Ġnull  Ġ:  Ġtype  _  2  Ġ.  Ġmethod  _  2  Ġ(  Ġvar  _  1  Ġ)  Ġ;  Ġ}
public Ġstatic Ġtype _ 1 Ġmethod _ 1 Ġ( Ġtype _ 2 Ġvar _ 1 Ġ) Ġ{ Ġif Ġ( Ġ( Ġvar _ 2 Ġ) Ġ== Ġnull Ġ) Ġ{ Ġvar _ 2 Ġ= Ġnew Ġtype _ 1 Ġ( Ġvar _ 1 Ġ) Ġ; Ġ} Ġreturn Ġvar _ 2 Ġ; Ġ}
static Ġvoid Ġmain Ġ( Ġstring Ġ[ Ġ] Ġargs Ġ) Ġ{ Ġvar _ 1 Ġ= Ġstring _ 1 Ġ< Ġ< Ġ( Ġvar _ 2 Ġ) Ġ; Ġvar _ 3 Ġ= Ġvar _ 4 Ġ; Ġ}
public Ġstatic Ġint Ġmethod _ 1 Ġ( Ġjava . lang . string Ġvar _ 1 Ġ) Ġ{ Ġjava . lang . string Ġvar _ 2 Ġ= Ġtype _ 1 Ġ. Ġmethod _ 2 Ġ( Ġvar _ 1 Ġ) Ġ; Ġint Ġvar _ 3 Ġ= Ġtype _ 1 Ġ. Ġmethod _ 3 Ġ( Ġvar _ 2 Ġ) Ġ; Ġreturn Ġvar _ 3 Ġ; Ġ}
public Ġvoid Ġmethod _ 1 Ġ( Ġjava . lang . string Ġvar _ 1 Ġ, Ġboolean Ġstatus Ġ, Ġjava . lang . string Ġmessage Ġ) Ġ{ Ġvar _ 2 Ġ. Ġmethod _ 2 Ġ( Ġnew Ġtype _ 1 Ġ( Ġtype _ 2 Ġ. Ġmethod _ 3 Ġ( Ġ) Ġ, Ġvar _ 3 Ġ, Ġvar _ 1 Ġ, Ġstatus Ġ, Ġmessage Ġ) Ġ) Ġ; Ġ}
public Ġtype _ 1 Ġmethod _ 1 Ġ( Ġtype _ 2 Ġvar _ 1 Ġ) Ġ{ Ġif Ġ( Ġvar _ 2 Ġ. Ġmethod _ 2 Ġ( Ġ) Ġ) Ġ{ Ġreturn Ġvar _ 3 Ġ. Ġmethod _ 1 Ġ( Ġvar _ 1 Ġ) Ġ; Ġ} Ġreturn Ġnew Ġtype _ 1 Ġ( Ġ) Ġ; Ġ}
protected Ġfinal Ġvoid Ġmethod _ 1 Ġ( Ġfinal Ġtype _ 1 Ġvar _ 1 Ġ, Ġfinal Ġtype _ 2 Ġvar _ 2 Ġ) Ġ{ Ġmethod _ 2 Ġ( Ġ) Ġ. Ġmethod _ 3 Ġ( Ġvar _ 1 Ġ) Ġ; Ġthis Ġ. Ġvar _ 3 Ġ. Ġput Ġ( Ġvar _ 1 Ġ. Ġmethod _ 4 Ġ( Ġ) Ġ. Ġto string Ġ( Ġ) Ġ, Ġvar _ 1 Ġ) Ġ; Ġ}
private  Ġvoid  Ġmethod  _  1  Ġ(  Ġ)  Ġthrows  Ġjava  .  io  .  io  ex  ception  Ġ{  Ġtype  _  1  Ġvar  _  1  Ġ=  Ġnew  Ġtype  _  1  Ġ(  Ġ)  Ġ;  Ġvar  _  1  Ġ.  Ġmethod  _  2  Ġ(  Ġtrue  Ġ)  Ġ;  Ġif  Ġ(  Ġ(  Ġvar  _  2  Ġ)  Ġ==  Ġnull  Ġ)  Ġ{  Ġthrow  Ġnew  Ġjava  .  io  .  io  ex  ception  Ġ(  Ġstring  _  1  Ġ)  Ġ;  Ġ}  Ġ}
public Ġjava . lang . string Ġmethod _ 1 Ġ( Ġ) Ġthrows Ġjava . lang . ex ception Ġ{ Ġthis Ġ. Ġvar _ 1 Ġ= Ġ0 Ġ; Ġreturn Ġthis Ġ. Ġvar _ 2 Ġ; Ġ}
public Ġvoid Ġmethod _ 1 Ġ( Ġ) Ġthrows Ġtype _ 1 Ġ{ Ġfor Ġ( Ġtype _ 2 Ġc Ġ: Ġvar _ 1 Ġ) Ġ{ Ġc Ġ. Ġmethod _ 2 Ġ( Ġ) Ġ; Ġ} Ġ}
public Ġtype _ 1 Ġmethod _ 1 Ġ( Ġ) Ġ{ Ġreturn Ġnew Ġtype _ 2 Ġ( Ġvar _ 1 Ġ, Ġmethod _ 2 Ġ( Ġvar _ 2 Ġ) Ġ. Ġmethod _ 1 Ġ( Ġ) Ġ, Ġmethod _ 2 Ġ( Ġvar _ 3 Ġ) Ġ) Ġ; Ġ}
public Ġjava . lang . string Ġmethod _ 1 Ġ( Ġtype _ 1 Ġvar _ 1 Ġ, Ġtype _ 2 Ġvar _ 2 Ġ) Ġ{ Ġtype _ 3 Ġvar _ 3 Ġ= Ġvar _ 4 Ġ. Ġmethod _ 2 Ġ( Ġvar _ 1 Ġ, Ġvar _ 5 Ġclass Ġ) Ġ; Ġtype _ 3 Ġvar _ 6 Ġ= Ġvar _ 7 Ġ. Ġmethod _ 3 Ġ( Ġvar _ 3 Ġ, Ġvar _ 8 Ġ) Ġ; Ġvar _ 2 Ġ. Ġmethod _ 4 Ġ( Ġstring _ 1 Ġ, Ġvar _ 6 Ġ) Ġ; Ġreturn Ġstring _ 2 Ġ; Ġ}
protected Ġvoid Ġmethod _ 1 Ġ( Ġ) Ġ{ Ġsuper Ġ. Ġmethod _ 1 Ġ( Ġ) Ġ; Ġif Ġ( Ġtype _ 1 Ġ. Ġmethod _ 2 Ġ( Ġ) Ġ. Ġmethod _ 3 Ġ( Ġthis Ġ) Ġ) Ġ{ Ġtype _ 1 Ġ. Ġmethod _ 2 Ġ( Ġ) Ġ. Ġmethod _ 4 Ġ( Ġthis Ġ) Ġ; Ġ} Ġ}
public Ġvoid Ġmethod _ 1 Ġ( Ġtype _ 1 Ġvar _ 1 Ġ, Ġint Ġvar _ 2 Ġ) Ġ{ Ġtype _ 2 Ġ. Ġmethod _ 2 Ġ( Ġstring _ 1 Ġ) Ġ; Ġmethod _ 3 Ġ( Ġ) Ġ; Ġmethod _ 4 Ġ( Ġ) Ġ; Ġ}
public  Ġvoid  Ġstart  Ġ(  Ġ)  Ġ{  Ġtype  _  1  Ġvar  _  1  Ġ=  Ġnew  Ġtype  _  1  Ġ(  Ġnull  Ġ)  Ġ;  Ġmethod  _  1  Ġ(  Ġ)  Ġ;  Ġ}
public Ġint Ġmethod _ 1 Ġ( Ġandroid . content . intent Ġintent Ġ, Ġint Ġvar _ 1 Ġ, Ġint Ġvar _ 2 Ġ) Ġ{ Ġif Ġ( Ġ! Ġ( Ġvar _ 3 Ġ) Ġ) Ġ{ Ġvar _ 3 Ġ= Ġtrue Ġ; Ġmethod _ 2 Ġ( Ġ) Ġ; Ġ} Ġreturn Ġvar _ 4 Ġ; Ġ}
private Ġstatic Ġboolean Ġmethod _ 1 Ġ( Ġfinal Ġbyte Ġstatus Ġ) Ġ{ Ġreturn Ġstatus Ġ== Ġ( Ġvar _ 1 Ġ) Ġ; Ġ}
protected Ġvoid Ġmethod _ 1 Ġ( Ġtype _ 1 Ġvar _ 1 Ġ, Ġtype _ 2 Ġvar _ 2 Ġ, Ġtype _ 3 Ġvar _ 3 Ġ) Ġ{ Ġmethod _ 2 Ġ( Ġvar _ 2 Ġ, Ġvar _ 3 Ġ) Ġ; Ġtype _ 4 Ġ. Ġmethod _ 3 Ġ( Ġvar _ 3 Ġ, Ġint _ 1 Ġ) Ġ; Ġ}
public  Ġint  Ġmethod  _  1  Ġ(  Ġ)  Ġ{  Ġreturn  Ġ(  Ġvar  _  1  Ġ)  Ġ+  Ġ1  Ġ;  Ġ}
public Ġvoid Ġmethod _ 1 Ġ( Ġint Ġposition Ġ) Ġ{ Ġvar _ 1 Ġ. Ġremove Ġ( Ġposition Ġ) Ġ; Ġ}
public Ġvoid Ġmethod _ 1 Ġ( Ġ) Ġ{ Ġtype _ 1 Ġ. Ġassert that Ġ( Ġvar _ 1 Ġ. Ġmethod _ 2 Ġ( Ġstring _ 1 Ġ) Ġ) Ġ. Ġmethod _ 3 Ġ( Ġvar _ 2 Ġ) Ġ; Ġ}
public Ġstatic Ġvoid Ġmethod _ 1 Ġ( Ġboolean Ġvar _ 1 Ġ) Ġ{ Ġvar _ 2 Ġ= Ġvar _ 1 Ġ; Ġtype _ 1 Ġ. Ġmethod _ 2 Ġ( Ġ) Ġ; Ġ}
public Ġjava . lang . string Ġget string Ġ( Ġjava . lang . string Ġvar _ 1 Ġ) Ġ{ Ġreturn Ġtype _ 1 Ġ. Ġmethod _ 1 Ġ( Ġmethod _ 2 Ġ( Ġ) Ġ, Ġvar _ 1 Ġ) Ġ; Ġ}
public Ġvoid Ġmethod _ 1 Ġ( Ġtype _ 1 Ġcontext Ġ, Ġdouble Ġvar _ 1 Ġ) Ġ{ Ġdouble Ġvar _ 2 Ġ= Ġvar _ 1 Ġ* Ġ( Ġ( Ġvar _ 3 Ġ) Ġ+ Ġ( Ġ( Ġvar _ 4 Ġ) Ġ- Ġ( Ġvar _ 3 Ġ) Ġ) Ġ) Ġ; Ġvar _ 5 Ġ. Ġmethod _ 2 Ġ( Ġ) Ġ. Ġmethod _ 3 Ġ( Ġvar _ 2 Ġ) Ġ; Ġ}
protected  Ġint  Ġmethod  _  1  Ġ(  Ġtype  _  1  Ġvar  _  1  Ġ)  Ġ{  Ġreturn  Ġint  _  1  Ġ;  Ġ}
public Ġvoid Ġmethod _ 1 Ġ( Ġ) Ġthrows Ġjava . lang . ex ception Ġ{ Ġtype _ 1 Ġvar _ 1 Ġ= Ġnew Ġtype _ 1 Ġ( Ġvar _ 2 Ġ) Ġ; Ġass er te qu als Ġ( Ġvar _ 2 Ġ, Ġvar _ 1 Ġ. Ġmethod _ 1 Ġ( Ġ) Ġ) Ġ; Ġ}
public Ġboolean Ġmethod _ 1 Ġ( Ġ) Ġ{ Ġwhile Ġ( Ġ! Ġ( Ġvar _ 1 Ġ. Ġmethod _ 1 Ġ( Ġ) Ġ) Ġ) Ġ{ Ġmethod _ 2 Ġ( Ġ) Ġ; Ġ} Ġreturn Ġvar _ 1 Ġ. Ġmethod _ 1 Ġ( Ġ) Ġ; Ġ}
public Ġvoid Ġmethod _ 1 Ġ( Ġ) Ġthrows Ġjava . lang . ex ception Ġ{ Ġtype _ 1 Ġvar _ 1 Ġ= Ġtype _ 2 Ġ. Ġmethod _ 2 Ġ( Ġvar _ 2 Ġ) Ġ; Ġvar _ 1 Ġ. Ġmethod _ 3 Ġ( Ġnew Ġtype _ 3 Ġ( Ġfalse Ġ) Ġ) Ġ; Ġbyte Ġ[ Ġ] Ġvar _ 3 Ġ= Ġmethod _ 4 Ġ( Ġvar _ 1 Ġ) Ġ; Ġvar _ 2 Ġ. Ġmethod _ 5 Ġ( Ġvar _ 3 Ġ) Ġ; Ġ}
protected Ġvoid Ġmethod _ 1 Ġ( Ġ) Ġ{ Ġmethod _ 2 Ġ( Ġ) Ġ; Ġmethod _ 3 Ġ( Ġ) Ġ; Ġmethod _ 4 Ġ( Ġ) Ġ; Ġmethod _ 5 Ġ( Ġ) Ġ; Ġmethod _ 6 Ġ( Ġ) Ġ; Ġmethod _ 7 Ġ( Ġ) Ġ; Ġ}
private Ġjava . lang . string Ġmethod _ 1 Ġ( Ġjava . lang . string Ġvar _ 1 Ġ) Ġ{ Ġif Ġ( Ġ( Ġvar _ 1 Ġ. Ġmethod _ 2 Ġ( Ġ0 Ġ, Ġ0 Ġ) Ġ) Ġ!= Ġstring _ 1 Ġ) Ġ{ Ġvar _ 1 Ġ= Ġstring _ 1 Ġ+ Ġvar _ 1 Ġ; Ġ} Ġreturn Ġvar _ 1 Ġ; Ġ}
public  Ġvoid  Ġmethod  _  1  Ġ(  Ġjava  .  lang  .  integer  Ġvar  _  1  Ġ)  Ġ{  Ġthis  Ġ.  Ġvar  _  2  Ġ=  Ġvar  _  2  Ġ;  Ġ}
private Ġint Ġmethod _ 1 Ġ( Ġtype _ 1 Ġtype _ 2 Ġ) Ġ{ Ġreturn Ġmethod _ 2 Ġ( Ġtype _ 2 Ġ) Ġ; Ġ}
public Ġvoid Ġmethod _ 1 Ġ( Ġ) Ġ{ Ġdouble Ġ[ Ġ] Ġvar _ 1 Ġ= Ġnew Ġdouble Ġ[ Ġ] Ġ{ Ġ1 Ġ, Ġ1 Ġ, Ġ1 Ġ, Ġ1 Ġ} Ġ; Ġfor Ġ( Ġtype _ 1 Ġn Ġ: Ġvar _ 2 Ġ) Ġ{ Ġn Ġ. Ġmethod _ 2 Ġ( Ġnew Ġtype _ 2 Ġ( Ġthis Ġ, Ġvar _ 1 Ġ) Ġ) Ġ; Ġ} Ġ}
public Ġvoid Ġmethod _ 1 Ġ( Ġtype _ 1 Ġcontext Ġ) Ġ{ Ġtype _ 2 Ġvar _ 1 Ġ= Ġthis Ġ. Ġvar _ 2 Ġ; Ġtype _ 2 Ġvar _ 3 Ġ= Ġnew Ġtype _ 3 Ġ( Ġcontext Ġ) Ġ; Ġthis Ġ. Ġvar _ 2 Ġ= Ġvar _ 3 Ġ; Ġ}
public  Ġboolean  Ġmethod  _  1  Ġ(  Ġ)  Ġ{  Ġvar  _  1  Ġ.  Ġmethod  _  2  Ġ(  Ġvar  _  2  Ġ)  Ġ.  Ġmethod  _  3  Ġ(  Ġfalse  Ġ)  Ġ;  Ġvar  _  3  Ġ.  Ġmethod  _  4  Ġ(  Ġ)  Ġ;  Ġmethod  _  5  Ġ(  Ġ)  Ġ;  Ġreturn  Ġfalse  Ġ;  Ġ}
private Ġtype _ 1 Ġ< Ġtype _ 2 Ġ> Ġmethod _ 1 Ġ( Ġ) Ġ{ Ġtype _ 2 Ġ. Ġmethod _ 2 Ġ( Ġ) Ġ; Ġreturn Ġtype _ 2 Ġ. Ġmethod _ 1 Ġ( Ġ) Ġ; Ġ}
public Ġvoid Ġmethod _ 1 Ġ( Ġ) Ġ{ Ġif Ġ( Ġ( Ġvar _ 1 Ġ) Ġ!= Ġnull Ġ) Ġ{ Ġvar _ 1 Ġ. Ġmethod _ 2 Ġ( Ġfalse Ġ) Ġ; Ġ} Ġelse Ġ{ Ġvar _ 2 Ġ. Ġmethod _ 1 Ġ( Ġ) Ġ; Ġ} Ġ}
public Ġboolean Ġmethod _ 1 Ġ( Ġtype _ 1 Ġitem Ġ) Ġ{ Ġmethod _ 2 Ġ( Ġ) Ġ; Ġmethod _ 3 Ġ( Ġitem Ġ) Ġ; Ġreturn Ġfalse Ġ; Ġ}
private Ġvoid Ġmethod _ 1 Ġ( Ġfinal Ġjava . lang . string Ġvar _ 1 Ġ, Ġfinal Ġjava . lang . string Ġvar _ 2 Ġ) Ġthrows Ġtype _ 1 Ġ, Ġjava . io . io ex ception Ġ{ Ġtype _ 2 Ġ. Ġinfo Ġ( Ġ( Ġstring _ 1 Ġ+ Ġvar _ 1 Ġ) Ġ) Ġ; Ġmethod _ 2 Ġ( Ġtype _ 3 Ġ. Ġmethod _ 3 Ġ( Ġvar _ 1 Ġ) Ġ. Ġmethod _ 4 Ġ( Ġ) Ġ, Ġvar _ 2 Ġ) Ġ; Ġ}
public  Ġvoid  Ġmethod  _  1  Ġ(  Ġfinal  Ġtype  _  1  Ġcontext  Ġ,  Ġfinal  Ġtype  _  2  Ġoutput  Ġ)  Ġthrows  Ġtype  _  3  Ġ{  Ġthis  Ġ.  Ġoutput  Ġ=  Ġoutput  Ġ;  Ġthis  Ġ.  Ġcontext  Ġ=  Ġcontext  Ġ;  Ġ}
public Ġvoid Ġmethod _ 1 Ġ( Ġtype _ 1 Ġvar _ 1 Ġ) Ġ{ Ġvar _ 2 Ġ. Ġremove Ġ( Ġvar _ 3 Ġ) Ġ; Ġnew Ġtype _ 2 Ġ( Ġ) Ġ. Ġmethod _ 2 Ġ( Ġvar _ 4 Ġ) Ġ; Ġmethod _ 3 Ġ( Ġ) Ġ; Ġ}
public Ġboolean Ġmethod _ 1 Ġ( Ġ) Ġ{ Ġreturn Ġ( Ġmethod _ 2 Ġ( Ġvar _ 1 Ġ) Ġ) Ġ|| Ġ( Ġmethod _ 2 Ġ( Ġvar _ 2 Ġ) Ġ) Ġ; Ġ}
public Ġvoid Ġmethod _ 1 Ġ( Ġ) Ġthrows Ġjava . lang . ex ception Ġ{ Ġmethod _ 2 Ġ( Ġstring _ 1 Ġ, Ġstring _ 2 Ġ, Ġstring _ 3 Ġ, Ġtrue Ġ) Ġ; Ġ}
public Ġvoid Ġmethod _ 1 Ġ( Ġ) Ġthrows Ġtype _ 1 Ġ{ Ġmethod _ 2 Ġ( Ġstring _ 1 Ġ, Ġvar _ 1 Ġ. Ġmethod _ 3 Ġ( Ġvar _ 2 Ġ, Ġvar _ 3 Ġ, Ġvar _ 4 Ġ, Ġvar _ 5 Ġ, Ġfalse Ġ) Ġ) Ġ; Ġ}
public Ġvoid Ġmethod _ 1 Ġ( Ġandroid . view . view Ġvar _ 1 Ġ) Ġ{ Ġswitch Ġ( Ġvar _ 1 Ġ. Ġget id Ġ( Ġ) Ġ) Ġ{ Ġcase Ġvar _ 2 Ġ: Ġ{ Ġmethod _ 2 Ġ( Ġ) Ġ; Ġbreak Ġ; Ġ} Ġcase Ġvar _ 3 Ġ: Ġ{ Ġmethod _ 3 Ġ( Ġ) Ġ; Ġ} Ġcase Ġvar _ 4 Ġ: Ġ{ Ġmethod _ 4 Ġ( Ġ) Ġ; Ġ} Ġ} Ġ}
public Ġvoid Ġmethod _ 1 Ġ( Ġ) Ġ{ Ġthis Ġ. Ġvar _ 1 Ġ. Ġinit Ġ( Ġ) Ġ; Ġthis Ġ. Ġvar _ 2 Ġ= Ġvar _ 3 Ġ; Ġthis Ġ. Ġvar _ 4 Ġ. Ġmethod _ 2 Ġ( Ġ) Ġ; Ġthis Ġ. Ġvar _ 5 Ġ= Ġ0 Ġ; Ġthis Ġ. Ġmethod _ 3 Ġ( Ġ) Ġ; Ġ}
public  Ġvoid  Ġmethod  _  1  Ġ(  Ġint  Ġvar  _  1  Ġ,  Ġtype  _  1  Ġvar  _  2  Ġ)  Ġ{  Ġthis  Ġ.  Ġvar  _  3  Ġ.  Ġadd  Ġ(  Ġvar  _  1  Ġ,  Ġvar  _  2  Ġ)  Ġ;  Ġvar  _  4  Ġ.  Ġadd  Ġ(  Ġthis  Ġ)  Ġ;  Ġ}
public Ġvoid Ġupdate Ġ( Ġtype _ 1 Ġvar _ 1 Ġ, Ġint Ġvar _ 2 Ġ) Ġthrows Ġtype _ 2 Ġ{ Ġvar _ 3 Ġ. Ġupdate Ġ( Ġvar _ 1 Ġ, Ġvar _ 2 Ġ) Ġ; Ġvar _ 4 Ġ= Ġmethod _ 1 Ġ( Ġvar _ 2 Ġ, Ġvar _ 3 Ġ. Ġget id Ġ( Ġ) Ġ) Ġ; Ġ}
public Ġvoid Ġmethod _ 1 Ġ( Ġtype _ 1 Ġvar _ 1 Ġ, Ġint Ġvar _ 2 Ġ) Ġ{ Ġmethod _ 2 Ġ( Ġnull Ġ, Ġvar _ 3 Ġ) Ġ; Ġ}
protected Ġboolean Ġmethod _ 1 Ġ( Ġjava . lang . string Ġvar _ 1 Ġ) Ġ{ Ġtry Ġ{ Ġjava . lang . class Ġ. Ġmethod _ 2 Ġ( Ġvar _ 1 Ġ) Ġ; Ġreturn Ġtrue Ġ; Ġ} Ġcatch Ġ( Ġjava . lang . class not found ex ception Ġvar _ 2 Ġ) Ġ{ Ġreturn Ġfalse Ġ; Ġ} Ġ}
public Ġboolean Ġinit Ġ( Ġfinal Ġtype _ 1 Ġvar _ 1 Ġ) Ġ{ Ġvar _ 1 Ġ. Ġmethod _ 1 Ġ( Ġ) Ġ. Ġmethod _ 2 Ġ( Ġstring _ 1 Ġ) Ġ; Ġboolean Ġresult Ġ= Ġsuper Ġ. Ġinit Ġ( Ġvar _ 1 Ġ) Ġ; Ġif Ġ( Ġresult Ġ) Ġ{ Ġvar _ 1 Ġ. Ġmethod _ 1 Ġ( Ġ) Ġ. Ġmethod _ 3 Ġ( Ġ) Ġ; Ġ} Ġreturn Ġresult Ġ; Ġ}
private Ġboolean Ġmethod _ 1 Ġ( Ġ) Ġ{ Ġreturn Ġ( Ġvar _ 1 Ġ) Ġinstance of Ġtype _ 1 Ġ? Ġ( Ġ( Ġtype _ 1 Ġ) Ġ( Ġvar _ 1 Ġ) Ġ) Ġ. Ġmethod _ 1 Ġ( Ġ) Ġ: Ġ( Ġvar _ 1 Ġ) Ġ== Ġ( Ġtype _ 2 Ġ. Ġget Ġ( Ġ) Ġ) Ġ; Ġ}
public  Ġvoid  Ġmethod  _  1  Ġ(  Ġjava  .  util  .  list  Ġ<  Ġtype  _  1  Ġ>  Ġvar  _  1  Ġ)  Ġ{  Ġif  Ġ(  Ġmethod  _  2  Ġ(  Ġ)  Ġ)  Ġ{  Ġtype  _  2  Ġ.  Ġmethod  _  3  Ġ(  Ġvar  _  2  Ġ,  Ġstring  _  1  Ġ)  Ġ;  Ġtype  _  3  Ġvar  _  3  Ġ=  Ġnew  Ġtype  _  3  Ġ(  Ġ)  Ġ;  Ġvar  _  3  Ġ.  Ġmethod  _  4  Ġ(  Ġvar  _  1  Ġ)  Ġ;  Ġmethod  _  5  Ġ(  Ġvar  _  3  Ġ)  Ġ;  Ġ}  Ġ}
public Ġvoid Ġstart Ġ( Ġtype _ 1 Ġvar _ 1 Ġ) Ġthrows Ġjava . lang . ex ception Ġ{ Ġtype _ 2 Ġvar _ 2 Ġ= Ġnew Ġtype _ 2 Ġ( Ġ) Ġ; Ġtype _ 3 Ġvar _ 3 Ġ= Ġnew Ġtype _ 3 Ġ( Ġ) Ġ; Ġtype _ 4 Ġvar _ 4 Ġ= Ġnew Ġtype _ 4 Ġ( Ġvar _ 1 Ġ, Ġvar _ 2 Ġ, Ġvar _ 3 Ġ) Ġ; Ġ}
public Ġvoid Ġmethod _ 1 Ġ( Ġjava . lang . string Ġvar _ 1 Ġ) Ġ{ Ġvar _ 2 Ġ. Ġinfo Ġ( Ġstring _ 1 Ġ, Ġvar _ 1 Ġ) Ġ; Ġvar _ 3 Ġ. Ġmethod _ 1 Ġ( Ġvar _ 1 Ġ) Ġ; Ġ}
protected Ġboolean Ġmethod _ 1 Ġ( Ġjava . lang . string Ġname Ġ) Ġ{ Ġreturn Ġvar _ 1 Ġ. Ġmethod _ 2 Ġ( Ġname Ġ) Ġ; Ġ}
public  Ġchar  Ġget  color  Ġ(  Ġ)  Ġthrows  Ġjava  .  io  .  io  ex  ception  Ġ{  Ġvar  _  1  Ġ.  Ġmethod  _  1  Ġ(  Ġ(  Ġstring  _  1  Ġ+  Ġ"\  n  "  Ġ)  Ġ)  Ġ;  Ġjava  .  lang  .  string  Ġresponse  Ġ=  Ġvar  _  2  Ġ.  Ġmethod  _  2  Ġ(  Ġ)  Ġ;  Ġjava  .  lang  .  system  .  out  .  println  Ġ(  Ġresponse  Ġ)  Ġ;  Ġreturn  Ġresponse  Ġ.  Ġmethod  _  3  Ġ(  Ġ0  Ġ)  Ġ;  Ġ}
public Ġjava . lang . string Ġmethod _ 1 Ġ( Ġ) Ġ{ Ġjava . lang . string Ġ[ Ġ] Ġvar _ 1 Ġ= Ġvar _ 2 Ġ. Ġsplit Ġ( Ġstring _ 1 Ġ, Ġint _ 1 Ġ) Ġ; Ġreturn Ġvar _ 1 Ġ[ Ġ0 Ġ] Ġ; Ġ}
public Ġjava . lang . long Ġget Ġ( Ġint Ġindex Ġ) Ġ{ Ġreturn Ġvalues Ġ. Ġmethod _ 1 Ġ( Ġindex Ġ) Ġ; Ġ}
public Ġvoid Ġmethod _ 1 Ġ( Ġtype _ 1 Ġvar _ 1 Ġ) Ġ{ Ġthis Ġ. Ġvar _ 2 Ġ= Ġvar _ 1 Ġ; Ġvar _ 3 Ġ= Ġvar _ 4 Ġ. Ġmethod _ 2 Ġ( Ġ0 Ġ) Ġ; Ġvar _ 5 Ġ= Ġvar _ 3 Ġ; Ġvar _ 6 Ġ= Ġ- Ġ1 Ġ; Ġ}
public Ġstatic Ġboolean Ġmethod _ 1 Ġ( Ġfinal Ġtype _ 1 Ġvar _ 1 Ġ) Ġthrows Ġjava . lang . ex ception Ġ{ Ġif Ġ( Ġ( Ġvar _ 1 Ġ. Ġmethod _ 2 Ġ( Ġ) Ġ) Ġ!= Ġ( Ġvar _ 2 Ġ) Ġ) Ġreturn Ġfalse Ġ; Ġreturn Ġ! Ġ( Ġvar _ 1 Ġ. Ġmethod _ 3 Ġ( Ġ) Ġ) Ġ; Ġ}
public Ġstatic Ġtype _ 1 Ġmethod _ 1 Ġ( Ġjava . lang . string Ġname Ġ, Ġjava . lang . string Ġvar _ 1 Ġ, Ġint Ġvar _ 2 Ġ) Ġ{ Ġint Ġvar _ 3 Ġ= Ġjava . lang . math . abs Ġ( Ġnew Ġjava . util . random Ġ( Ġint _ 1 Ġ) Ġ. Ġmethod _ 2 Ġ( Ġ) Ġ) Ġ; Ġreturn Ġnew Ġtype _ 1 Ġ( Ġvar _ 3 Ġ, Ġname Ġ, Ġvar _ 1 Ġ, Ġvar _ 2 Ġ) Ġ; Ġ}
private  Ġvoid  Ġmethod  _  1  Ġ(  Ġ)  Ġ{  Ġif  Ġ(  Ġ(  Ġvar  _  1  Ġ)  Ġ>  Ġ(  Ġvar  _  2  Ġ)  Ġ)  Ġ{  Ġvar  _  1  Ġ=  Ġvar  _  3  Ġ;  Ġ}  Ġ}
public Ġstatic Ġfinal Ġnative Ġvoid Ġmethod _ 1 Ġ( Ġjava . lang . string Ġvar _ 1 Ġ, Ġjava . lang . string Ġvar _ 2 Ġ, Ġjava . lang . string Ġvar _ 3 Ġ) Ġ;
public Ġvoid Ġmethod _ 1 Ġ( Ġ) Ġ{ Ġvar _ 1 Ġ= Ġtrue Ġ; Ġvar _ 2 Ġ= Ġmethod _ 2 Ġ( Ġvar _ 3 Ġ) Ġ; Ġ}
public Ġvoid Ġmethod _ 1 Ġ( Ġ) Ġthrows Ġjava . lang . ex ception Ġ{ Ġvar _ 1 Ġ= Ġtype _ 1 Ġ. Ġmethod _ 2 Ġ( Ġnew Ġtype _ 2 Ġ( Ġstring _ 1 Ġ) Ġ. Ġmethod _ 3 Ġ( Ġ) Ġ, Ġtrue Ġ) Ġ; Ġ}
public Ġdouble Ġget time Ġ( Ġ) Ġ{ Ġreturn Ġtype _ 1 Ġ. Ġmethod _ 1 Ġ( Ġ) Ġ; Ġ}
public Ġvoid Ġmethod _ 1 Ġ( Ġjava . lang . string Ġvar _ 1 Ġ) Ġ{ Ġmethod _ 2 Ġ( Ġ) Ġ. Ġadd Ġ( Ġvar _ 1 Ġ) Ġ; Ġ}
private Ġstatic Ġboolean Ġmethod _ 1 Ġ( Ġjava . lang . string Ġvar _ 1 Ġ) Ġ{ Ġreturn Ġ( Ġvar _ 1 Ġ== Ġnull Ġ) Ġ|| Ġ( Ġ! Ġ( Ġvar _ 1 Ġ. Ġmethod _ 2 Ġ( Ġvar _ 2 Ġ) Ġ) Ġ) Ġ; Ġ}
public  Ġvoid  Ġmethod  _  1  Ġ(  Ġtype  _  1  Ġvar  _  1  Ġ)  Ġ{  Ġthis  Ġ.  Ġvar  _  1  Ġ=  Ġvar  _  1  Ġ;  Ġ}
public Ġjava . lang . integer Ġmethod _ 1 Ġ( Ġjava . lang . integer Ġvar _ 1 Ġ) Ġ{ Ġjava . lang . integer Ġn Ġ= Ġthis Ġ. Ġvar _ 2 Ġ. Ġget Ġ( Ġvar _ 1 Ġ) Ġ; Ġif Ġ( Ġn Ġ== Ġnull Ġ) Ġreturn Ġvar _ 3 Ġ; Ġreturn Ġn Ġ; Ġ}
public Ġvoid Ġmethod _ 1 Ġ( Ġ) Ġ{ Ġif Ġ( Ġ! Ġ( Ġview Ġ. Ġmethod _ 2 Ġ( Ġ) Ġ) Ġ) Ġ{ Ġreturn Ġ; Ġ} Ġmethod _ 3 Ġ( Ġfalse Ġ) Ġ; Ġview Ġ. Ġmethod _ 4 Ġ( Ġ) Ġ; Ġ}
public Ġvoid Ġmethod _ 1 Ġ( Ġtype _ 1 Ġvar _ 1 Ġ, Ġint Ġvar _ 2 Ġ, Ġint Ġvar _ 3 Ġ, Ġint Ġvar _ 4 Ġ) Ġ{ Ġvar _ 3 Ġ= Ġvar _ 3 Ġ+ Ġ1 Ġ; Ġvar _ 5 Ġ. Ġset text Ġ( Ġ( Ġ( Ġ( Ġ( Ġvar _ 4 Ġ+ Ġstring _ 1 Ġ) Ġ+ Ġvar _ 3 Ġ) Ġ+ Ġstring _ 1 Ġ) Ġ+ Ġvar _ 2 Ġ) Ġ) Ġ; Ġ}
public  Ġvoid  Ġmethod  _  1  Ġ(  Ġint  Ġa  Ġ,  Ġint  Ġb  Ġ)  Ġ{  Ġvar  _  1  Ġ[  Ġ0  Ġ]  Ġ=  Ġa  Ġ/  Ġint  _  1  Ġ;  Ġvar  _  1  Ġ[  Ġ1  Ġ]  Ġ=  Ġb  Ġ/  Ġint  _  1  Ġ;  Ġ}
public Ġvoid Ġmethod _ 1 Ġ( Ġjava . lang . void Ġresult Ġ) Ġ{ Ġtype _ 1 Ġ. Ġmethod _ 2 Ġ( Ġstring _ 1 Ġ) Ġ; Ġtype _ 2 Ġ. Ġmethod _ 3 Ġ( Ġvar _ 1 Ġ. Ġget id Ġ( Ġ) Ġ) Ġ; Ġ}
public Ġtype _ 1 Ġmethod _ 1 Ġ( Ġjava . lang . string Ġvar _ 1 Ġ, Ġint Ġvar _ 2 Ġ, Ġjava . lang . string Ġname Ġ, Ġjava . lang . string Ġvar _ 3 Ġ, Ġjava . lang . string Ġvar _ 4 Ġ) Ġ{ Ġreturn Ġmethod _ 1 Ġ( Ġtype Ġ, Ġvar _ 1 Ġ, Ġvar _ 2 Ġ, Ġname Ġ, Ġvar _ 3 Ġ, Ġvar _ 4 Ġ) Ġ; Ġ}
public Ġjava . lang . string Ġget data Ġ( Ġ) Ġ{ Ġreturn Ġnull Ġ; Ġ}
public Ġtype _ 1 Ġmethod _ 1 Ġ( Ġtype _ 2 Ġvar _ 1 Ġ) Ġ{ Ġvar _ 2 Ġ. Ġmethod _ 2 Ġ( Ġstring _ 1 Ġ, Ġvar _ 1 Ġ. Ġmethod _ 3 Ġ( Ġ) Ġ) Ġ; Ġreturn Ġmethod _ 4 Ġ( Ġmethod _ 5 Ġ( Ġvar _ 1 Ġ) Ġ, Ġvar _ 3 Ġ, Ġvar _ 4 Ġ) Ġ; Ġ}
public Ġint Ġmethod _ 1 Ġ( Ġ) Ġ{ Ġif Ġ( Ġ( Ġvar _ 1 Ġ) Ġ== Ġ0 Ġ) Ġ{ Ġreturn Ġ- Ġ1 Ġ; Ġ} Ġint Ġi Ġ= Ġmethod _ 2 Ġ( Ġ) Ġ; Ġreturn Ġi Ġ< Ġ< Ġ( Ġint _ 1 Ġ+ Ġ( Ġjava . lang . integer Ġ. Ġmethod _ 3 Ġ( Ġvar _ 2 Ġ[ Ġi Ġ] Ġ) Ġ) Ġ) Ġ; Ġ}
public Ġstatic Ġvoid Ġmethod _ 1 Ġ( Ġjava . lang . string Ġvar _ 1 Ġ, Ġjava . lang . object Ġmsg Ġ) Ġ{ Ġif Ġ( Ġ( Ġvar _ 2 Ġ. Ġcompare to Ġ( Ġvar _ 3 Ġ) Ġ) Ġ<= Ġ0 Ġ) Ġtype _ 1 Ġ. Ġmethod _ 2 Ġ( Ġvar _ 1 Ġ, Ġmsg Ġ. Ġto string Ġ( Ġ) Ġ) Ġ; Ġ}
public  Ġvoid  Ġmethod  _  1  Ġ(  Ġtype  _  1  Ġvar  _  1  Ġ)  Ġ{  Ġtype  _  2  Ġ.  Ġmethod  _  2  Ġ(  Ġvar  _  2  Ġ,  Ġ(  Ġstring  _  1  Ġ+  Ġvar  _  1  Ġ)  Ġ)  Ġ;  Ġtype  _  3  Ġ.  Ġmethod  _  3  Ġ(  Ġthis  Ġ,  Ġstring  _  2  Ġ,  Ġvar  _  3  Ġ)  Ġ.  Ġshow  Ġ(  Ġ)  Ġ;  Ġ}
private Ġvoid Ġmethod _ 1 Ġ( Ġ) Ġ{ Ġtype _ 1 Ġ. Ġmethod _ 2 Ġ( Ġthis Ġ) Ġ; Ġif Ġ( Ġtype _ 1 Ġ. Ġmethod _ 3 Ġ( Ġthis Ġ) Ġ) Ġ{ Ġreturn Ġ; Ġ} Ġif Ġ( Ġtype _ 1 Ġ. Ġmethod _ 4 Ġ( Ġ) Ġ) Ġ{ Ġtype _ 2 Ġ. Ġinit Ġ( Ġthis Ġ, Ġstring _ 1 Ġ) Ġ; Ġ} Ġ}
private Ġvoid Ġmethod _ 1 Ġ( Ġ) Ġ{ Ġvar _ 1 Ġ. Ġmethod _ 2 Ġ( Ġ) Ġ; Ġif Ġ( Ġ! Ġ( Ġvar _ 2 Ġ) Ġ) Ġ{ Ġvar _ 3 Ġ. Ġmethod _ 3 Ġ( Ġ) Ġ; Ġ} Ġvar _ 2 Ġ= Ġfalse Ġ; Ġvar _ 1 Ġ. Ġmethod _ 4 Ġ( Ġ) Ġ; Ġ}
public Ġjava . lang . string Ġmethod _ 1 Ġ( Ġ) Ġ{ Ġif Ġ( Ġ( Ġthis Ġ. Ġmethod _ 2 Ġ( Ġ) Ġ) Ġ== Ġ0 Ġ) Ġ{ Ġreturn Ġstring _ 1 Ġ; Ġ} Ġreturn Ġtype _ 1 Ġ. Ġmethod _ 3 Ġ( Ġmethod _ 2 Ġ( Ġ) Ġ, Ġstring _ 2 Ġ) Ġ; Ġ}
public Ġvoid Ġmethod _ 1 Ġ( Ġ) Ġ{ Ġif Ġ( Ġthis Ġ. Ġvar _ 1 Ġ. Ġmethod _ 1 Ġ( Ġ) Ġ) Ġ{ Ġthis Ġ. Ġvar _ 2 Ġ= Ġvar _ 3 Ġ; Ġ} Ġ}
public  Ġint  Ġmethod  _  1  Ġ(  Ġ)  Ġ{  Ġreturn  Ġjava  .  lang  .  integer  Ġ.  Ġmethod  _  2  Ġ(  Ġvar  _  1  Ġ[  Ġint  _  1  Ġ]  Ġ)  Ġ;  Ġ}
protected Ġvoid Ġmethod _ 1 Ġ( Ġint Ġvar _ 1 Ġ, Ġint Ġvar _ 2 Ġ, Ġandroid . content . intent Ġdata Ġ) Ġ{ Ġif Ġ( Ġvar _ 1 Ġ== Ġint _ 1 Ġ) Ġ{ Ġif Ġ( Ġvar _ 1 Ġ== Ġ( Ġvar _ 3 Ġ) Ġ) Ġ{ Ġvar _ 4 Ġ. Ġmethod _ 2 Ġ( Ġfile Ġ) Ġ; Ġ} Ġ} Ġ}
public Ġjava . lang . string Ġto Ġ( Ġtype _ 1 Ġvar _ 1 Ġ) Ġ{ Ġreturn Ġtype _ 2 Ġ. Ġto string Ġ( Ġvar _ 1 Ġ) Ġ; Ġ}
public Ġdouble Ġmethod _ 1 Ġ( Ġtype _ 1 Ġvar _ 1 Ġ) Ġ{ Ġreturn Ġ( Ġ( Ġdouble Ġ) Ġ( Ġthis Ġ. Ġmethod _ 2 Ġ( Ġvar _ 1 Ġ) Ġ) Ġ) Ġ/ Ġ( Ġ( Ġdouble Ġ) Ġ( Ġthis Ġ. Ġmethod _ 3 Ġ( Ġvar _ 1 Ġ) Ġ) Ġ) Ġ; Ġ}
protected Ġjava . lang . string Ġget type Ġ( Ġjava . io . file Ġfile Ġ) Ġ{ Ġif Ġ( Ġfile Ġ. Ġmethod _ 1 Ġ( Ġ) Ġ) Ġ{ Ġreturn Ġstring _ 1 Ġ; Ġ} Ġjava . lang . string Ġvar _ 1 Ġ= Ġtype _ 1 Ġ. Ġmethod _ 2 Ġ( Ġfile Ġ) Ġ; Ġif Ġ( Ġvar _ 1 Ġ!= Ġnull Ġ) Ġ{ Ġreturn Ġvar _ 1 Ġ. Ġto lower case Ġ( Ġ) Ġ; Ġ} Ġreturn Ġstring _ 2 Ġ; Ġ}
public Ġtype _ 1 Ġ[ Ġ] Ġmethod _ 1 Ġ( Ġint Ġvar _ 1 Ġ) Ġ{ Ġreturn Ġmethod _ 1 Ġ( Ġnull Ġ, Ġvar _ 1 Ġ) Ġ; Ġ}
public  Ġint  Ġmethod  _  1  Ġ(  Ġ)  Ġ{  Ġreturn  Ġmethod  _  2  Ġ(  Ġjava  .  lang  .  math  .  abs  Ġ(  Ġvar  _  1  Ġ)  Ġ,  Ġjava  .  lang  .  math  .  abs  Ġ(  Ġvar  _  2  Ġ)  Ġ)  Ġ;  Ġ}
public Ġjava . lang . string Ġget string Ġ( Ġjava . lang . string Ġkey Ġ) Ġ{ Ġtype _ 1 Ġvalue Ġ= Ġ( Ġ( Ġtype _ 1 Ġ) Ġ( Ġvar _ 1 Ġ. Ġget Ġ( Ġmethod _ 1 Ġ( Ġkey Ġ) Ġ) Ġ) Ġ) Ġ; Ġif Ġ( Ġvalue Ġ== Ġnull Ġ) Ġreturn Ġstring _ 1 Ġ; Ġreturn Ġvalue Ġ. Ġto string Ġ( Ġ) Ġ; Ġ}
public Ġtype _ 1 Ġset value Ġ( Ġjava . lang . string Ġvalue Ġ) Ġ{ Ġthis Ġ. Ġvalue Ġ= Ġnew Ġtype _ 2 Ġ( Ġvalue Ġ) Ġ; Ġreturn Ġthis Ġ; Ġ}
public Ġvoid Ġinfo Ġ( Ġjava . lang . string Ġvar _ 1 Ġ, Ġjava . lang . object Ġ... Ġvar _ 2 Ġ) Ġ{ Ġinfo Ġ( Ġtype _ 1 Ġ. Ġmethod _ 1 Ġ( Ġ) Ġ, Ġvar _ 1 Ġ, Ġvar _ 2 Ġ) Ġ; Ġ}
public Ġint Ġmethod _ 1 Ġ( Ġ) Ġ{ Ġreturn Ġ( Ġsuper Ġ. Ġmethod _ 1 Ġ( Ġ) Ġ) Ġ+ Ġ1 Ġ; Ġ}
public  Ġvoid  Ġstart  Ġ(  Ġ)  Ġ{  Ġvar  _  1  Ġ=  Ġtrue  Ġ;  Ġnew  Ġjava  .  lang  .  thread  Ġ(  Ġthis  Ġ)  Ġ.  Ġstart  Ġ(  Ġ)  Ġ;  Ġ}
public Ġjava . util . set Ġ< Ġtype _ 1 Ġ> Ġmethod _ 1 Ġ( Ġ) Ġ{ Ġreturn Ġtype _ 2 Ġ. Ġmethod _ 2 Ġ( Ġvar _ 1 Ġ, Ġvar _ 2 Ġ, Ġvar _ 3 Ġ, Ġvar _ 4 Ġ) Ġ; Ġ}
public Ġvoid Ġmethod _ 1 Ġ( Ġtype _ 1 Ġvar _ 1 Ġ, Ġtype _ 2 Ġvar _ 2 Ġ, Ġtype _ 3 Ġerrors Ġ) Ġthrows Ġjava . lang . ex ception Ġ{ Ġmethod _ 1 Ġ( Ġvar _ 2 Ġ, Ġerrors Ġ) Ġ; Ġ}
private Ġjava . lang . string Ġmethod _ 1 Ġ( Ġ) Ġ{ Ġreturn Ġstring _ 1 Ġ; Ġ}
public Ġtype _ 1 Ġmethod _ 1 Ġ( Ġjava . lang . string Ġvar _ 1 Ġ) Ġ{ Ġvar _ 2 Ġ. Ġmethod _ 2 Ġ( Ġ( Ġstring _ 1 Ġ+ Ġvar _ 1 Ġ) Ġ) Ġ; Ġjava . util . list Ġlist Ġ= Ġmethod _ 3 Ġ( Ġ( Ġstring _ 2 Ġ+ Ġvar _ 1 Ġ) Ġ) Ġ; Ġreturn Ġ( Ġ( Ġtype _ 1 Ġ) Ġ( Ġlist Ġ. Ġget Ġ( Ġ0 Ġ) Ġ) Ġ) Ġ; Ġ}
public Ġvoid Ġmethod _ 1 Ġ( Ġint Ġvar _ 1 Ġ) Ġ{ Ġfor Ġ( Ġint Ġi Ġ= Ġ0 Ġ; Ġi Ġ< Ġvar _ 1 Ġ; Ġi Ġ++ Ġ) Ġ{ Ġvar _ 2 Ġ. Ġadd Ġ( Ġ( Ġ- Ġfloat _ 1 Ġ) Ġ) Ġ; Ġvar _ 3 Ġ. Ġadd Ġ( Ġnew Ġjava . util . array list Ġ< Ġjava . lang . double Ġ> Ġ( Ġ) Ġ) Ġ; Ġ} Ġ}
public Ġvoid Ġupdate Ġ( Ġ) Ġ{ Ġvar _ 1 Ġ. Ġmethod _ 1 Ġ( Ġ) Ġ; Ġvar _ 2 Ġ. Ġmethod _ 1 Ġ( Ġ) Ġ; Ġvar _ 3 Ġ. Ġupdate Ġ( Ġ) Ġ; Ġvar _ 4 Ġ. Ġupdate Ġ( Ġ) Ġ; Ġvar _ 5 Ġ. Ġmethod _ 2 Ġ( Ġ) Ġ; Ġmethod _ 3 Ġ( Ġ) Ġ; Ġ}
public  Ġvoid  Ġmethod  _  1  Ġ(  Ġjava  .  lang  .  char  sequence  Ġtitle  Ġ)  Ġ{  Ġsuper  Ġ.  Ġmethod  _  1  Ġ(  Ġtitle  Ġ)  Ġ;  Ġif  Ġ(  Ġ(  Ġtitle  Ġ!=  Ġnull  Ġ)  Ġ||  Ġ(  Ġ(  Ġmethod  _  2  Ġ(  Ġ)  Ġ)  Ġ!=  Ġnull  Ġ)  Ġ)  Ġ{  Ġmethod  _  2  Ġ(  Ġ)  Ġ.  Ġmethod  _  1  Ġ(  Ġtitle  Ġ.  Ġto  string  Ġ(  Ġ)  Ġ)  Ġ;  Ġ}  Ġ}
type _ 1 Ġ< Ġtype _ 2 Ġ> Ġmethod _ 1 Ġ( Ġtype _ 3 Ġtype Ġ, Ġjava . lang . string Ġvar _ 1 Ġ, Ġjava . lang . string Ġvalue Ġ) Ġ;
public Ġtype _ 1 Ġadd Ġ( Ġtype _ 2 Ġvar _ 1 Ġ) Ġ{ Ġmethod _ 1 Ġ( Ġ) Ġ; Ġvar _ 1 Ġ. Ġmethod _ 2 Ġ( Ġthis Ġ) Ġ; Ġvar _ 2 Ġ. Ġadd Ġ( Ġ( Ġ( Ġtype _ 3 Ġ) Ġ( Ġvar _ 1 Ġ) Ġ) Ġ) Ġ; Ġreturn Ġthis Ġ; Ġ}
public Ġstatic Ġboolean Ġmethod _ 1 Ġ( Ġtype _ 1 Ġvar _ 1 Ġ, Ġjava . lang . string Ġintent Ġ) Ġ{ Ġreturn Ġvar _ 1 Ġ. Ġmethod _ 2 Ġ( Ġ) Ġ. Ġget Ġ( Ġ1 Ġ) Ġ. Ġequals Ġ( Ġintent Ġ) Ġ; Ġ}
public Ġstatic Ġtype _ 1 Ġmethod _ 1 Ġ( Ġjava . lang . string Ġvar _ 1 Ġ) Ġ{ Ġif Ġ( Ġvar _ 1 Ġ. Ġequals Ġ( Ġstring _ 1 Ġ) Ġ) Ġreturn Ġtype _ 2 Ġ; Ġreturn Ġvar _ 2 Ġ; Ġ}
public Ġboolean Ġmethod _ 1 Ġ( Ġjava . lang . object Ġvar _ 1 Ġ, Ġjava . lang . object Ġvar _ 2 Ġ) Ġ{ Ġreturn Ġ( Ġmethod _ 2 Ġ( Ġvar _ 1 Ġ, Ġvar _ 2 Ġ) Ġ) Ġ== Ġ0 Ġ; Ġ}
public Ġbyte Ġ[ Ġ] Ġmethod _ 1 Ġ( Ġ) Ġ{ Ġreturn Ġkey Ġ; Ġ}
public  Ġvoid  Ġmethod  _  1  Ġ(  Ġtype  _  1  Ġvar  _  1  Ġ,  Ġtype  _  2  Ġvar  _  2  Ġ)  Ġ{  Ġint  Ġvar  _  3  Ġ=  Ġtype  _  3  Ġ.  Ġmethod  _  2  Ġ(  Ġvar  _  1  Ġ,  Ġvar  _  2  Ġ)  Ġ;  Ġjava  .  lang  .  system  .  out  .  println  Ġ(  Ġ(  Ġstring  _  1  Ġ+  Ġvar  _  3  Ġ)  Ġ)  Ġ;  Ġmethod  _  3  Ġ(  Ġstring  _  2  Ġ,  Ġvar  _  3  Ġ)  Ġ;  Ġ}
public Ġint Ġmethod _ 1 Ġ( Ġjava . lang . object Ġvar _ 1 Ġ) Ġ{ Ġreturn Ġ0 Ġ; Ġ}
public Ġjava . lang . object Ġmethod _ 1 Ġ( Ġjava . lang . integer Ġvar _ 1 Ġ, Ġjava . lang . integer Ġsize Ġ, Ġjava . lang . long Ġvar _ 2 Ġ) Ġthrows Ġjava . lang . ex ception Ġ{ Ġreturn Ġvar _ 3 Ġ. Ġmethod _ 1 Ġ( Ġvar _ 2 Ġ, Ġvar _ 1 Ġ, Ġsize Ġ) Ġ; Ġ}
public Ġvoid Ġmethod _ 1 Ġ( Ġ) Ġ{ Ġmethod _ 2 Ġ( Ġ0 Ġ, Ġ0 Ġ, Ġ1 Ġ) Ġ; Ġ}
public Ġvoid Ġmethod _ 1 Ġ( Ġtype _ 1 Ġvar _ 1 Ġ) Ġ{ Ġvar _ 2 Ġ= Ġtrue Ġ; Ġmethod _ 2 Ġ( Ġ) Ġ; Ġmethod _ 3 Ġ( Ġfalse Ġ) Ġ; Ġmethod _ 4 Ġ( Ġ) Ġ; Ġ}
private Ġvoid Ġmethod _ 1 Ġ( Ġ) Ġ{ Ġassert Ġ( Ġvar _ 1 Ġ) Ġ!= Ġnull Ġ; Ġvar _ 2 Ġ. Ġinfo Ġ( Ġstring _ 1 Ġ) Ġ; Ġvar _ 3 Ġ= Ġvar _ 1 Ġ. Ġmethod _ 2 Ġ( Ġ) Ġ; Ġ}
public  Ġboolean  Ġmethod  _  1  Ġ(  Ġtype  _  1  Ġvar  _  1  Ġ)  Ġ{  Ġif  Ġ(  Ġvar  _  2  Ġ)  Ġ{  Ġvar  _  1  Ġ.  Ġmethod  _  2  Ġ(  Ġ1  Ġ)  Ġ.  Ġmethod  _  3  Ġ(  Ġstring  _  1  Ġ)  Ġ;  Ġ}  Ġelse  Ġ{  Ġvar  _  1  Ġ.  Ġmethod  _  2  Ġ(  Ġ1  Ġ)  Ġ.  Ġmethod  _  3  Ġ(  Ġstring  _  2  Ġ)  Ġ;  Ġ}  Ġreturn  Ġtrue  Ġ;  Ġ}
public Ġvoid Ġmethod _ 1 Ġ( Ġ) Ġ{ Ġvar _ 1 Ġ= Ġtype _ 1 Ġ. Ġmethod _ 2 Ġ( Ġ) Ġ; Ġvar _ 2 Ġ. Ġmethod _ 1 Ġ( Ġ) Ġ; Ġvar _ 3 Ġ. Ġmethod _ 3 Ġ( Ġ) Ġ; Ġvar _ 4 Ġ. Ġmethod _ 4 Ġ( Ġ) Ġ; Ġvar _ 5 Ġ. Ġmethod _ 5 Ġ( Ġ) Ġ; Ġ}
public Ġboolean Ġmethod _ 1 Ġ( Ġjava . lang . string Ġvar _ 1 Ġ) Ġ{ Ġfor Ġ( Ġtype _ 1 Ġvar _ 2 Ġ: Ġvar _ 3 Ġ. Ġmethod _ 2 Ġ( Ġ) Ġ) Ġ{ Ġif Ġ( Ġ( Ġvar _ 2 Ġ. Ġget name Ġ( Ġ) Ġ) Ġ== Ġvar _ 1 Ġ) Ġ{ Ġreturn Ġfalse Ġ; Ġ} Ġ} Ġreturn Ġtrue Ġ; Ġ}
public Ġjava . lang . string Ġmethod _ 1 Ġ( Ġ) Ġthrows Ġjava . lang . ex ception Ġ{ Ġjava . lang . string Ġvar _ 1 Ġ= Ġvar _ 2 Ġ; Ġif Ġ( Ġ( Ġvar _ 1 Ġ== Ġnull Ġ) Ġ|| Ġ( Ġvar _ 1 Ġ. Ġis empty Ġ( Ġ) Ġ) Ġ) Ġ{ Ġvar _ 3 Ġ. Ġmethod _ 2 Ġ( Ġstring _ 1 Ġ) Ġ; Ġvar _ 1 Ġ= Ġmethod _ 3 Ġ( Ġ) Ġ; Ġ} Ġreturn Ġvar _ 1 Ġ; Ġ}
public  Ġstatic  Ġtype  _  1  Ġmethod  _  1  Ġ(  Ġ)  Ġ{  Ġ(  Ġvar  _  1  Ġ)  Ġ++  Ġ;  Ġreturn  Ġvar  _  2  Ġ;  Ġ}
public Ġvoid Ġmethod _ 1 Ġ( Ġboolean Ġstate Ġ) Ġ{ Ġvar _ 1 Ġ= Ġstate Ġ; Ġif Ġ( Ġstate Ġ) Ġ{ Ġvar _ 2 Ġ. Ġset text Ġ( Ġstring _ 1 Ġ) Ġ; Ġvar _ 3 Ġ. Ġmethod _ 2 Ġ( Ġvar _ 4 Ġ) Ġ; Ġ} Ġelse Ġ{ Ġvar _ 2 Ġ. Ġset text Ġ( Ġstring _ 2 Ġ) Ġ; Ġvar _ 3 Ġ. Ġmethod _ 2 Ġ( Ġvar _ 5 Ġ) Ġ; Ġ} Ġ}
public Ġvoid Ġmethod _ 1 Ġ( Ġjava . lang . string Ġname Ġ) Ġ{ Ġsynchronized Ġ( Ġparameters Ġ) Ġ{ Ġparameters Ġ. Ġremove Ġ( Ġname Ġ) Ġ; Ġ} Ġmethod _ 2 Ġ( Ġstring _ 1 Ġ, Ġname Ġ) Ġ; Ġ}
public Ġvoid Ġmethod _ 1 Ġ( Ġ) Ġthrows Ġtype _ 1 Ġ{ Ġvar _ 1 Ġ= Ġtype _ 2 Ġ. Ġmethod _ 2 Ġ( Ġstring _ 1 Ġ) Ġ; Ġmethod _ 3 Ġ( Ġvar _ 2 Ġ. Ġmethod _ 4 Ġ( Ġ) Ġ) Ġ. Ġmethod _ 5 Ġ( Ġnew Ġjava . util . properties Ġ( Ġ) Ġ) Ġ; Ġ}
public Ġvoid Ġmethod _ 1 Ġ( Ġtype _ 1 Ġvar _ 1 Ġ) Ġ{ Ġvar _ 2 Ġ. Ġmethod _ 2 Ġ( Ġ) Ġ; Ġvar _ 2 Ġ. Ġadd Ġ( Ġvar _ 1 Ġ) Ġ; Ġinit Ġ( Ġvar _ 2 Ġ) Ġ; Ġ}
public Ġvoid Ġmethod _ 1 Ġ( Ġtype _ 1 Ġvar _ 1 Ġ) Ġ{ Ġvar _ 2 Ġ= Ġnew Ġtype _ 2 Ġ( Ġtype _ 3 Ġ. Ġmethod _ 2 Ġ( Ġmethod _ 3 Ġ( Ġ) Ġ, Ġvar _ 3 Ġ) Ġ) Ġ; Ġvar _ 2 Ġ. Ġmethod _ 4 Ġ( Ġ( Ġ- Ġint _ 1 Ġ) Ġ) Ġ; Ġvar _ 4 Ġ. Ġmethod _ 5 Ġ( Ġtrue Ġ) Ġ; Ġvar _ 4 Ġ. Ġstart Ġ( Ġ) Ġ; Ġ}
private  Ġstatic  Ġjava  .  lang  .  string  Ġmethod  _  1  Ġ(  Ġ)  Ġ{  Ġtry  Ġ{  Ġreturn  Ġvar  _  1  Ġclass  Ġ.  Ġmethod  _  2  Ġ(  Ġ)  Ġ.  Ġmethod  _  3  Ġ(  Ġ)  Ġ;  Ġ}  Ġcatch  Ġ(  Ġjava  .  lang  .  throw  able  Ġvar  _  2  Ġ)  Ġ{  Ġvar  _  3  Ġ.  Ġmethod  _  4  Ġ(  Ġstring  _  1  Ġ,  Ġvar  _  2  Ġ)  Ġ;  Ġreturn  Ġnull  Ġ;  Ġ}  Ġ}
public Ġvoid Ġset Ġ( Ġtype _ 1 Ġ< Ġ? Ġ> Ġvar _ 1 Ġ) Ġ{ Ġthis Ġ. Ġvar _ 2 Ġ. Ġput Ġ( Ġvar _ 1 Ġ. Ġget type Ġ( Ġ) Ġ, Ġvar _ 1 Ġ) Ġ; Ġ}
private Ġvoid Ġmethod _ 1 Ġ( Ġtype _ 1 Ġstatus Ġ) Ġ{ Ġvar _ 1 Ġ. Ġmethod _ 2 Ġ( Ġstring _ 1 Ġ, Ġtrue Ġ, Ġfalse Ġ) Ġ; Ġthrow Ġnew Ġtype _ 2 Ġ( Ġstring _ 2 Ġ) Ġ; Ġ}
public Ġvoid Ġhandle Ġ( Ġjava . util . map Ġdata Ġ) Ġ{ Ġmethod _ 1 Ġ( Ġ) Ġ; Ġvar _ 1 Ġ. Ġremove Ġ( Ġvar _ 2 Ġ) Ġ; Ġvar _ 3 Ġ. Ġmethod _ 2 Ġ( Ġ) Ġ; Ġ}
public Ġvoid Ġmethod _ 1 Ġ( Ġ) Ġ{ Ġif Ġ( Ġ( Ġvar _ 1 Ġ) Ġ!= Ġnull Ġ) Ġ{ Ġmethod _ 2 Ġ( Ġ) Ġ; Ġcontext Ġ. Ġmethod _ 3 Ġ( Ġvar _ 2 Ġ) Ġ; Ġstate Ġ= Ġnull Ġ; Ġ} Ġ}
public Ġboolean Ġmethod _ 1 Ġ( Ġ) Ġ{ Ġreturn Ġ( Ġvar _ 1 Ġ) Ġ< Ġ( Ġ( Ġsize Ġ) Ġ+ Ġ1 Ġ) Ġ; Ġ}
public  Ġvoid  Ġset  Ġ(  Ġtype  _  1  Ġt  Ġ,  Ġfloat  Ġtime  Ġ)  Ġ{  Ġvar  _  1  Ġ.  Ġmethod  _  1  Ġ(  Ġt  Ġ,  Ġvar  _  2  Ġ.  Ġget  Ġ(  Ġ)  Ġ)  Ġ;  Ġvar  _  2  Ġ.  Ġset  Ġ(  Ġvar  _  2  Ġ.  Ġget  Ġ(  Ġ)  Ġ,  Ġtime  Ġ)  Ġ;  Ġ}
public Ġvoid Ġmethod _ 1 Ġ( Ġtype _ 1 Ġvar _ 1 Ġ, Ġjava . lang . string Ġvar _ 2 Ġ) Ġ{ Ġtype _ 2 Ġvar _ 3 Ġ= Ġtype _ 3 Ġ. Ġmethod _ 2 Ġ( Ġvar _ 1 Ġ, Ġvar _ 4 Ġ) Ġ; Ġvar _ 5 Ġ. Ġmethod _ 3 Ġ( Ġvar _ 3 Ġ) Ġ; Ġmethod _ 4 Ġ( Ġ) Ġ; Ġmethod _ 5 Ġ( Ġvar _ 2 Ġ) Ġ; Ġ}
public Ġvoid Ġmethod _ 1 Ġ( Ġtype _ 1 Ġvar _ 1 Ġ) Ġ{ Ġvar _ 1 Ġ. Ġmethod _ 2 Ġ( Ġint _ 1 Ġ) Ġ; Ġvar _ 1 Ġ. Ġmethod _ 3 Ġ( Ġnew Ġjava . util . date Ġ( Ġ) Ġ) Ġ; Ġvar _ 1 Ġ. Ġmethod _ 4 Ġ( Ġstring _ 1 Ġ) Ġ; Ġvar _ 1 Ġ. Ġmethod _ 5 Ġ( Ġstring _ 2 Ġ) Ġ; Ġvar _ 2 Ġ. Ġupdate Ġ( Ġvar _ 1 Ġ) Ġ; Ġ}
public Ġstatic Ġjava . lang . string Ġmethod _ 1 Ġ( Ġjava . util . map Ġ< Ġjava . lang . string Ġ, Ġjava . lang . object Ġ> Ġvar _ 1 Ġ) Ġ{ Ġreturn Ġtype _ 1 Ġ. Ġmethod _ 1 Ġ( Ġvar _ 1 Ġ, Ġvar _ 2 Ġ) Ġ; Ġ}
public Ġvoid Ġmethod _ 1 Ġ( Ġjava . lang . string Ġtext Ġ) Ġ{ Ġtype _ 1 Ġ. Ġset text Ġ( Ġstring _ 1 Ġ) Ġ; Ġtype _ 2 Ġ. Ġmethod _ 2 Ġ( Ġ( Ġstring _ 2 Ġ+ Ġtext Ġ) Ġ, Ġvar _ 1 Ġ) Ġ; Ġ}
public Ġvoid Ġmethod _ 1 Ġ( Ġtype _ 1 Ġvar _ 1 Ġ) Ġ{ Ġfloat Ġvar _ 2 Ġ= Ġvar _ 3 Ġ. Ġmethod _ 2 Ġ( Ġ) Ġ; Ġif Ġ( Ġvar _ 2 Ġ> Ġfloat _ 1 Ġ) Ġ{ Ġvar _ 3 Ġ. Ġmethod _ 3 Ġ( Ġ( Ġ( Ġvar _ 3 Ġ. Ġmethod _ 2 Ġ( Ġ) Ġ) Ġ- Ġfloat _ 2 Ġ) Ġ) Ġ; Ġvar _ 3 Ġ. Ġmethod _ 4 Ġ( Ġ) Ġ; Ġ} Ġ}
void  Ġmethod  _  1  Ġ(  Ġ)  Ġ{  Ġif  Ġ(  Ġmethod  _  2  Ġ(  Ġ)  Ġ)  Ġ{  Ġvar  _  1  Ġ.  Ġmethod  _  3  Ġ(  Ġ)  Ġ;  Ġmethod  _  4  Ġ(  Ġ)  Ġ;  Ġjava  .  lang  .  system  .  out  .  println  Ġ(  Ġ(  Ġ(  Ġstring  _  1  Ġ+  Ġ(  Ġvar  _  2  Ġ)  Ġ)  Ġ+  Ġstring  _  2  Ġ)  Ġ)  Ġ;  Ġmethod  _  5  Ġ(  Ġ)  Ġ;  Ġ}  Ġvar  _  3  Ġ=  Ġfalse  Ġ;  Ġ}
public Ġvoid Ġmethod _ 1 Ġ( Ġtype _ 1 Ġvar _ 1 Ġ, Ġint Ġvar _ 2 Ġ) Ġ{ Ġmethod _ 2 Ġ( Ġvar _ 3 Ġ. Ġmethod _ 3 Ġ( Ġposition Ġ) Ġ. Ġto string Ġ( Ġ) Ġ) Ġ; Ġmethod _ 4 Ġ( Ġ) Ġ; Ġ}
public Ġjava . lang . bo olean Ġmethod _ 1 Ġ( Ġjava . lang . string Ġvar _ 1 Ġ, Ġjava . lang . string Ġvar _ 2 Ġ) Ġ{ Ġreturn Ġthis Ġ. Ġget Ġ( Ġvar _ 1 Ġ) Ġ. Ġto string Ġ( Ġ) Ġ. Ġto lower case Ġ( Ġ) Ġ. Ġequals Ġ( Ġvar _ 2 Ġ) Ġ; Ġ}
private Ġboolean Ġmethod _ 1 Ġ( Ġ) Ġ{ Ġreturn Ġvar _ 1 Ġ. Ġequals Ġ( Ġstring _ 1 Ġ) Ġ; Ġ}
private  Ġvoid  Ġmethod  _  1  Ġ(  Ġtype  _  1  Ġvar  _  1  Ġ,  Ġjava  .  util  .  cal  endar  Ġdate  Ġ)  Ġ{  Ġvar  _  2  Ġ=  Ġvar  _  1  Ġ;  Ġvar  _  3  Ġ=  Ġdate  Ġ;  Ġtype  _  2  Ġ.  Ġmethod  _  2  Ġ(  Ġstring  _  1  Ġ,  Ġstring  _  2  Ġ)  Ġ;  Ġtype  _  3  Ġvar  _  4  Ġ=  Ġnew  Ġtype  _  4  Ġ(  Ġ)  Ġ;  Ġvar  _  4  Ġ.  Ġshow  Ġ(  Ġmethod  _  3  Ġ(  Ġ)  Ġ,  Ġstring  _  3  Ġ)  Ġ;  Ġ}
public Ġvoid Ġmethod _ 1 Ġ( Ġtype _ 1 Ġnode Ġ) Ġ{ Ġsuper Ġ. Ġmethod _ 2 Ġ( Ġ) Ġ; Ġif Ġ( Ġ( Ġvar _ 1 Ġ) Ġ!= Ġnull Ġ) Ġ{ Ġtype _ 2 Ġ. Ġmethod _ 3 Ġ( Ġvar _ 1 Ġ, Ġvar _ 2 Ġ, Ġvar _ 3 Ġ, Ġnode Ġ, Ġnull Ġ, Ġthis Ġ) Ġ; Ġ} Ġ}
public Ġjava . util . array list Ġ< Ġtype _ 1 Ġ> Ġmethod _ 1 Ġ( Ġjava . lang . string Ġvar _ 1 Ġ) Ġ{ Ġjava . util . array list Ġ< Ġtype _ 1 Ġ> Ġvar _ 2 Ġ= Ġtype _ 2 Ġ. Ġmethod _ 2 Ġ( Ġvar _ 3 Ġ, Ġvar _ 4 Ġ) Ġ. Ġmethod _ 3 Ġ( Ġvar _ 1 Ġ) Ġ; Ġvar _ 5 Ġ= Ġmethod _ 4 Ġ( Ġvar _ 2 Ġ) Ġ; Ġreturn Ġvar _ 2 Ġ; Ġ}
public Ġboolean Ġmethod _ 1 Ġ( Ġint Ġindex Ġ) Ġ{ Ġif Ġ( Ġthis Ġ. Ġmethod _ 2 Ġ( Ġindex Ġ) Ġ) Ġ{ Ġreturn Ġthis Ġ. Ġmethod _ 3 Ġ( Ġindex Ġ) Ġ; Ġ} Ġreturn Ġfalse Ġ; Ġ}
public  Ġvoid  Ġmethod  _  1  Ġ(  Ġtype  _  1  Ġevent  Ġ,  Ġtype  _  2  Ġtarget  Ġ,  Ġtype  _  2  Ġvar  _  1  Ġ)  Ġ{  Ġvar  _  2  Ġ.  Ġstring  Ġclass  Ġ.  Ġget  name  Ġ(  Ġ)  Ġ;  Ġ}
public Ġvoid Ġmethod _ 1 Ġ( Ġtype _ 1 Ġvar _ 1 Ġ) Ġ{ Ġjava . lang . system . out . println Ġ( Ġstring _ 1 Ġ) Ġ; Ġif Ġ( Ġ( Ġvar _ 2 Ġ. Ġmethod _ 2 Ġ( Ġ) Ġ) Ġ== Ġ( Ġvar _ 3 Ġ) Ġ) Ġ{ Ġvar _ 2 Ġ. Ġmethod _ 3 Ġ( Ġ) Ġ; Ġvar _ 4 Ġ= Ġnew Ġtype _ 2 Ġ( Ġstring _ 2 Ġ) Ġ; Ġ} Ġ}
public Ġvoid Ġmethod _ 1 Ġ( Ġ) Ġ{ Ġmethod _ 2 Ġ( Ġ) Ġ; Ġif Ġ( Ġ( Ġvar _ 1 Ġ) Ġ> Ġ0 Ġ) Ġ{ Ġ( Ġvar _ 1 Ġ) Ġ-- Ġ; Ġ} Ġelse Ġ{ Ġvar _ 1 Ġ= Ġ0 Ġ; Ġ} Ġ}
public Ġvoid Ġmethod _ 1 Ġ( Ġint Ġi Ġ) Ġ{ Ġif Ġ( Ġ( Ġi Ġ& Ġint _ 1 Ġ) Ġ== Ġint _ 2 Ġ) Ġ{ Ġvar _ 1 Ġ= Ġvar _ 2 Ġ; Ġ} Ġelse Ġ{ Ġvar _ 1 Ġ= Ġvar _ 3 Ġ; Ġ} Ġ}
protected  Ġvoid  Ġmethod  _  1  Ġ(  Ġ)  Ġ{  Ġsuper  Ġ.  Ġmethod  _  1  Ġ(  Ġ)  Ġ;  Ġif  Ġ(  Ġtype  _  1  Ġ.  Ġmethod  _  2  Ġ(  Ġthis  Ġ)  Ġ)  Ġ{  Ġtype  _  1  Ġ.  Ġmethod  _  3  Ġ(  Ġthis  Ġ,  Ġfalse  Ġ)  Ġ;  Ġvar  _  1  Ġ.  Ġmethod  _  4  Ġ(  Ġ)  Ġ;  Ġ}  Ġ}
private Ġvoid Ġmethod _ 1 Ġ( Ġtype _ 1 Ġ< Ġjava . lang . integer Ġ, Ġjava . lang . integer Ġ> Ġvar _ 1 Ġ) Ġ{ Ġmethod _ 2 Ġ( Ġvar _ 1 Ġ, Ġ1 Ġ) Ġ; Ġmethod _ 3 Ġ( Ġvar _ 1 Ġ, Ġ1 Ġ) Ġ; Ġ}
public Ġvoid Ġmethod _ 1 Ġ( Ġint Ġvar _ 1 Ġ, Ġint Ġvar _ 2 Ġ) Ġ{ Ġthis Ġ. Ġx Ġ= Ġvar _ 1 Ġ; Ġthis Ġ. Ġy Ġ= Ġvar _ 2 Ġ; Ġ}
public Ġstatic Ġboolean Ġmethod _ 1 Ġ( Ġjava . lang . string Ġstring Ġ) Ġ{ Ġif Ġ( Ġstring Ġ== Ġnull Ġ) Ġreturn Ġfalse Ġ; Ġif Ġ( Ġstring Ġ. Ġis empty Ġ( Ġ) Ġ) Ġreturn Ġfalse Ġ; Ġreturn Ġtrue Ġ; Ġ}
public Ġsynchronized Ġvoid Ġmethod _ 1 Ġ( Ġfinal Ġjava . lang . string Ġformat Ġ) Ġthrows Ġtype _ 1 Ġ{ Ġmethod _ 2 Ġ( Ġformat Ġ) Ġ; Ġ}
public  Ġvoid  Ġmethod  _  1  Ġ(  Ġ)  Ġ{  Ġif  Ġ(  Ġ!  Ġ(  Ġvar  _  1  Ġ.  Ġequals  Ġ(  Ġvar  _  2  Ġ.  Ġint  value  Ġ(  Ġ)  Ġ)  Ġ)  Ġ)  Ġ{  Ġ(  Ġvar  _  1  Ġ)  Ġ++  Ġ;  Ġmethod  _  2  Ġ(  Ġ)  Ġ;  Ġ}  Ġ}
public Ġvoid Ġmethod _ 1 Ġ( Ġandroid . view . view Ġview Ġ) Ġ{ Ġvar _ 1 Ġ. Ġmethod _ 2 Ġ( Ġ) Ġ; Ġvar _ 2 Ġ= Ġint _ 1 Ġ; Ġmethod _ 3 Ġ( Ġvar _ 3 Ġ) Ġ; Ġ}
public Ġvoid Ġmethod _ 1 Ġ( Ġboolean Ġstatus Ġ) Ġ{ Ġvar _ 1 Ġ= Ġ! Ġstatus Ġ; Ġ}
protected Ġtype _ 1 Ġmethod _ 1 Ġ( Ġtype _ 2 Ġvar _ 1 Ġ) Ġ{ Ġtype _ 3 Ġvar _ 2 Ġ= Ġmethod _ 2 Ġ( Ġvar _ 1 Ġ) Ġ; Ġif Ġ( Ġvar _ 2 Ġ== Ġnull Ġ) Ġreturn Ġvar _ 3 Ġ; Ġreturn Ġvar _ 4 Ġ. Ġget Ġ( Ġvar _ 2 Ġ) Ġ; Ġ}
public Ġtype _ 1 Ġmethod _ 1 Ġ( Ġtype _ 1 Ġvar _ 1 Ġ) Ġ{ Ġvar _ 2 Ġ[ Ġ( Ġ( Ġvar _ 1 Ġ. Ġposition Ġ) Ġ+ Ġ1 Ġ) Ġ] Ġ= Ġis empty Ġ( Ġ) Ġ; Ġvar _ 1 Ġ. Ġposition Ġ+= Ġ1 Ġ; Ġvar _ 3 Ġ= Ġmethod _ 2 Ġ( Ġvar _ 1 Ġ. Ġposition Ġ) Ġ; Ġreturn Ġvar _ 1 Ġ; Ġ}
public  Ġsynchronized  Ġjava  .  lang  .  string  Ġmethod  _  1  Ġ(  Ġ)  Ġ{  Ġtype  _  1  Ġ.  Ġi  Ġ(  Ġvar  _  1  Ġ,  Ġ(  Ġstring  _  1  Ġ+  Ġ(  Ġvar  _  2  Ġ)  Ġ)  Ġ)  Ġ;  Ġreturn  Ġvar  _  2  Ġ;  Ġ}
public Ġjava . util . list Ġ< Ġtype _ 1 Ġ> Ġmethod _ 1 Ġ( Ġ) Ġ{ Ġfor Ġ( Ġtype _ 1 Ġvar _ 1 Ġ: Ġvar _ 2 Ġ) Ġ{ Ġif Ġ( Ġ( Ġvar _ 1 Ġ. Ġmethod _ 2 Ġ( Ġ) Ġ) Ġ== Ġnull Ġ) Ġvar _ 1 Ġ. Ġmethod _ 3 Ġ( Ġ) Ġ; Ġ} Ġreturn Ġvar _ 2 Ġ; Ġ}
private Ġstatic Ġvoid Ġmethod _ 1 Ġ( Ġfinal Ġtype _ 1 Ġvar _ 1 Ġ, Ġfinal Ġtype _ 2 Ġvar _ 2 Ġ) Ġ{ Ġtype _ 3 Ġ. Ġexecute Ġ( Ġvar _ 1 Ġ, Ġnew Ġtype _ 4 Ġ( Ġ) Ġ{ Ġpublic Ġvoid Ġmethod _ 2 Ġ( Ġ) Ġ{ Ġvar _ 1 Ġ. Ġmethod _ 3 Ġ( Ġvar _ 2 Ġ) Ġ; Ġ} Ġ} Ġ) Ġ; Ġ}
public Ġvoid Ġmethod _ 1 Ġ( Ġtype _ 1 Ġvar _ 1 Ġ) Ġ{ Ġmethod _ 2 Ġ( Ġ) Ġ; Ġmethod _ 3 Ġ( Ġvar _ 2 Ġ, Ġvar _ 3 Ġ) Ġ; Ġvar _ 4 Ġ. Ġmethod _ 4 Ġ( Ġvar _ 3 Ġ) Ġ; Ġ}
public  Ġboolean  Ġmethod  _  1  Ġ(  Ġ)  Ġ{  Ġreturn  Ġ(  Ġtime  Ġ(  Ġ)  Ġ)  Ġ>  Ġ(  Ġvar  _  1  Ġ)  Ġ;  Ġ}
public Ġstatic Ġvoid Ġmethod _ 1 Ġ( Ġ) Ġ{ Ġif Ġ( Ġvar _ 1 Ġ) Ġreturn Ġ; Ġvar _ 1 Ġ= Ġtrue Ġ; Ġtype _ 1 Ġ. Ġmethod _ 2 Ġ( Ġstring _ 1 Ġ) Ġ; Ġtype _ 1 Ġ. Ġmethod _ 2 Ġ( Ġstring _ 2 Ġ) Ġ; Ġtype _ 1 Ġ. Ġmethod _ 2 Ġ( Ġstring _ 3 Ġ) Ġ; Ġtype _ 2 Ġ. Ġmethod _ 3 Ġ( Ġ) Ġ; Ġ}
public Ġvoid Ġmethod _ 1 Ġ( Ġ) Ġthrows Ġjava . io . io ex ception Ġ{ Ġtype _ 1 Ġfile Ġ= Ġnew Ġtype _ 1 Ġ( Ġstring _ 1 Ġ, Ġfalse Ġ) Ġ; Ġtype _ 2 Ġvar _ 1 Ġ= Ġnew Ġtype _ 2 Ġ( Ġfile Ġ) Ġ; Ġjava . lang . system . out . println Ġ( Ġvar _ 1 Ġ. Ġmethod _ 2 Ġ( Ġ) Ġ) Ġ; Ġorg . test ng . assert . asser te qu als Ġ( Ġvar _ 1 Ġ. Ġmethod _ 2 Ġ( Ġ) Ġ, Ġstring _ 2 Ġ) Ġ; Ġ}
public Ġvoid Ġmethod _ 1 Ġ( Ġtype _ 1 Ġvar _ 1 Ġ) Ġthrows Ġtype _ 2 Ġ{ Ġvar _ 1 Ġ. Ġmethod _ 2 Ġ( Ġ) Ġ; Ġtype _ 3 Ġ. Ġmethod _ 3 Ġ( Ġvar _ 1 Ġ. Ġmethod _ 4 Ġ( Ġstring _ 1 Ġ) Ġ, Ġcontext Ġ, Ġvar _ 2 Ġ, Ġvar _ 3 Ġ) Ġ; Ġ}
public Ġtype _ 1 Ġmethod _ 1 Ġ( Ġtype _ 2 Ġvar _ 1 Ġ) Ġ{ Ġthis Ġ. Ġvar _ 1 Ġ. Ġmethod _ 2 Ġ( Ġvar _ 1 Ġ) Ġ; Ġreturn Ġnew Ġtype _ 1 Ġ( Ġvar _ 2 Ġ, Ġthis Ġ. Ġvar _ 1 Ġ, Ġthis Ġ. Ġvar _ 3 Ġ) Ġ; Ġ}
public  Ġjava  .  lang  .  integer  Ġmethod  _  1  Ġ(  Ġ)  Ġ{  Ġif  Ġ(  Ġvar  _  1  Ġ.  Ġis  empty  Ġ(  Ġ)  Ġ)  Ġreturn  Ġ-  Ġ1  Ġ;  Ġtype  _  1  Ġvar  _  2  Ġ=  Ġvar  _  1  Ġ.  Ġvalues  Ġ(  Ġ)  Ġ.  Ġiterator  Ġ(  Ġ)  Ġ.  Ġmethod  _  2  Ġ(  Ġ)  Ġ;  Ġreturn  Ġvar  _  2  Ġ.  Ġmethod  _  1  Ġ(  Ġ)  Ġ;  Ġ}
public Ġstatic Ġtype _ 1 Ġmethod _ 1 Ġ( Ġjava . util . map Ġ< Ġjava . lang . string Ġ, Ġjava . lang . object Ġ> Ġvar _ 1 Ġ) Ġthrows Ġtype _ 2 Ġ{ Ġreturn Ġtype _ 3 Ġ. Ġmethod _ 1 Ġ( Ġvar _ 1 Ġ, Ġnull Ġ, Ġfalse Ġ, Ġvar _ 2 Ġ) Ġ; Ġ}
protected Ġvoid Ġmethod _ 1 Ġ( Ġtype _ 1 Ġtarget Ġ) Ġ{ Ġtarget Ġ. Ġmethod _ 2 Ġ( Ġ) Ġ. Ġget Ġ( Ġ0 Ġ) Ġ. Ġmethod _ 3 Ġ( Ġ) Ġ. Ġmethod _ 4 Ġ( Ġvar _ 1 Ġ. Ġmethod _ 5 Ġ( Ġ) Ġ) Ġ; Ġ}
protected Ġtype _ 1 Ġmethod _ 1 Ġ( Ġ) Ġ{ Ġfinal Ġtype _ 2 Ġlabel Ġ= Ġnew Ġtype _ 3 Ġ( Ġ) Ġ; Ġlabel Ġ. Ġmethod _ 2 Ġ( Ġfalse Ġ) Ġ; Ġlabel Ġ. Ġmethod _ 3 Ġ( Ġ( Ġ( Ġvar _ 1 Ġ) Ġ| Ġ( Ġvar _ 2 Ġ) Ġ) Ġ) Ġ; Ġreturn Ġlabel Ġ; Ġ}
public Ġvoid Ġmethod _ 1 Ġ( Ġ) Ġ{ Ġswitch Ġ( Ġvar _ 1 Ġ) Ġ{ Ġcase Ġstring _ 1 Ġ: Ġ( Ġx Ġ) Ġ++ Ġ; Ġdefault Ġ: Ġ} Ġ}
public Ġvoid Ġmethod _ 1 Ġ( Ġ) Ġ{ Ġvar _ 1 Ġ. Ġmethod _ 2 Ġ( Ġ"\ n " Ġ) Ġ; Ġvar _ 1 Ġ. Ġmethod _ 2 Ġ( Ġ"\ n " Ġ) Ġ; Ġvar _ 1 Ġ. Ġmethod _ 2 Ġ( Ġ"\ n " Ġ) Ġ; Ġvar _ 1 Ġ. Ġmethod _ 2 Ġ( Ġ"\ n " Ġ) Ġ; Ġ}
protected Ġtype _ 1 Ġmethod _ 1 Ġ( Ġ) Ġthrows Ġtype _ 2 Ġ{ Ġreturn Ġmethod _ 1 Ġ( Ġnull Ġ, Ġnull Ġ, Ġnull Ġ, Ġnull Ġ) Ġ; Ġ}
protected  Ġnative  Ġint  Ġmethod  _  1  Ġ(  Ġint  Ġbuffer  Ġ,  Ġlong  Ġvar  _  1  Ġ)  Ġ;
public Ġvoid Ġmethod _ 1 Ġ( Ġtype _ 1 Ġvar _ 1 Ġ) Ġ{ Ġjava . lang . bo olean Ġvar _ 2 Ġ= Ġmethod _ 2 Ġ( Ġ) Ġ; Ġjava . lang . system . out . println Ġ( Ġ( Ġstring _ 1 Ġ+ Ġvar _ 2 Ġ) Ġ) Ġ; Ġif Ġ( Ġvar _ 2 Ġ== Ġtrue Ġ) Ġ{ Ġmethod _ 3 Ġ( Ġvar _ 1 Ġ) Ġ; Ġmethod _ 4 Ġ( Ġ) Ġ; Ġ} Ġ}
protected Ġvoid Ġmethod _ 1 Ġ( Ġ) Ġ{ Ġsuper Ġ. Ġmethod _ 1 Ġ( Ġ) Ġ; Ġvar _ 1 Ġ. Ġmethod _ 2 Ġ( Ġ) Ġ; Ġmethod _ 3 Ġ( Ġvar _ 1 Ġ) Ġ; Ġ}
int Ġmethod _ 1 Ġ( Ġint Ġvar _ 1 Ġ) Ġ;
public Ġvoid Ġmethod _ 1 Ġ( Ġ) Ġ{ Ġjava . io . file Ġf Ġ= Ġnew Ġjava . io . file Ġ( Ġvar _ 1 Ġ. Ġmethod _ 2 Ġ( Ġ) Ġ) Ġ; Ġvar _ 1 Ġ= Ġmethod _ 3 Ġ( Ġf Ġ) Ġ; Ġmethod _ 4 Ġ( Ġ) Ġ; Ġ}
public Ġvoid Ġmethod _ 1 Ġ( Ġtype _ 1 Ġvar _ 1 Ġ) Ġ{ Ġmethod _ 2 Ġ( Ġ) Ġ; Ġmethod _ 3 Ġ( Ġnew Ġtype _ 1 Ġ( Ġ) Ġ. Ġmethod _ 4 Ġ( Ġstring _ 1 Ġ) Ġ) Ġ; Ġmethod _ 5 Ġ( Ġ) Ġ; Ġvar _ 2 Ġ= Ġnull Ġ; Ġmethod _ 6 Ġ( Ġ) Ġ; Ġ}
public  Ġtype  _  1  Ġmethod  _  1  Ġ(  Ġjava  .  lang  .  string  Ġname  Ġ,  Ġbyte  Ġvalue  Ġ)  Ġ{  Ġreturn  Ġmethod  _  2  Ġ(  Ġname  Ġ,  Ġ(  Ġstring  _  1  Ġ+  Ġvalue  Ġ)  Ġ)  Ġ;  Ġ}
public Ġvoid Ġmethod _ 1 Ġ( Ġ) Ġthrows Ġtype _ 1 Ġ{ Ġtype _ 2 Ġ. Ġmethod _ 2 Ġ( Ġtype _ 3 Ġ. Ġmethod _ 3 Ġ( Ġ) Ġ) Ġ; Ġ}
public Ġstatic Ġjava . lang . string Ġtrim Ġ( Ġjava . lang . string Ġkey Ġ) Ġ{ Ġreturn Ġtype _ 1 Ġ. Ġtrim Ġ( Ġtype _ 2 Ġ. Ġmethod _ 1 Ġ( Ġkey Ġ) Ġ) Ġ; Ġ}
public Ġsynchronized Ġjava . util . array list Ġ< Ġtype _ 1 Ġ> Ġmethod _ 1 Ġ( Ġtype _ 2 Ġvar _ 1 Ġ) Ġ{ Ġreturn Ġmethod _ 1 Ġ( Ġvar _ 1 Ġ. Ġmethod _ 2 Ġ( Ġ) Ġ) Ġ; Ġ}
public Ġjava . lang . string Ġmethod _ 1 Ġ( Ġ) Ġ{ Ġvar _ 1 Ġ= Ġvar _ 2 Ġ. Ġmethod _ 2 Ġ( Ġ) Ġ; Ġjava . lang . system . out . println Ġ( Ġ( Ġstring _ 1 Ġ+ Ġ( Ġvar _ 1 Ġ. Ġsize Ġ( Ġ) Ġ) Ġ) Ġ) Ġ; Ġjava . lang . system . out . println Ġ( Ġvar _ 1 Ġ. Ġget Ġ( Ġ0 Ġ) Ġ. Ġmethod _ 3 Ġ( Ġ) Ġ) Ġ; Ġreturn Ġstring _ 2 Ġ; Ġ}
public Ġvoid Ġmethod _ 1 Ġ( Ġjava . util . list Ġ< Ġtype _ 1 Ġ> Ġvar _ 1 Ġ) Ġ{ Ġif Ġ( Ġ( Ġvar _ 1 Ġ. Ġsize Ġ( Ġ) Ġ) Ġ!= Ġ0 Ġ) Ġ{ Ġvar _ 2 Ġ. Ġmethod _ 2 Ġ( Ġvar _ 1 Ġ) Ġ; Ġ} Ġ}
public Ġvoid Ġmethod _ 1 Ġ( Ġtype _ 1 Ġvar _ 1 Ġ) Ġ{ Ġvar _ 2 Ġ. Ġmethod _ 2 Ġ( Ġint _ 1 Ġ) Ġ; Ġ}
java  .  lang  .  string  Ġmethod  _  1  Ġ(  Ġ)  Ġ{  Ġif  Ġ(  Ġ(  Ġ(  Ġvar  _  1  Ġ)  Ġ==  Ġnull  Ġ)  Ġ|  Ġ(  Ġvar  _  1  Ġ.  Ġmethod  _  2  Ġ(  Ġ)  Ġ)  Ġ)  Ġ{  Ġreturn  Ġstring  _  1  Ġ;  Ġ}  Ġreturn  Ġvar  _  1  Ġ.  Ġget  text  Ġ(  Ġ)  Ġ;  Ġ}
public Ġboolean Ġmethod _ 1 Ġ( Ġ) Ġ{ Ġif Ġ( Ġmethod _ 2 Ġ( Ġvar _ 1 Ġ) Ġ) Ġ{ Ġreturn Ġtrue Ġ; Ġ} Ġreturn Ġfalse Ġ; Ġ}
protected Ġvoid Ġmethod _ 1 Ġ( Ġint Ġtoken Ġ) Ġ{ Ġthis Ġ. Ġtoken Ġ= Ġtoken Ġ; Ġsource Ġ. Ġmethod _ 2 Ġ( Ġ) Ġ; Ġ}
protected Ġvoid Ġmethod _ 1 Ġ( Ġjava . lang . void Ġresult Ġ) Ġ{ Ġsuper Ġ. Ġmethod _ 1 Ġ( Ġresult Ġ) Ġ; Ġif Ġ( Ġvar _ 1 Ġ. Ġmethod _ 2 Ġ( Ġ) Ġ) Ġvar _ 1 Ġ. Ġmethod _ 3 Ġ( Ġ) Ġ; Ġ}
public  Ġvoid  Ġmethod  _  1  Ġ(  Ġtype  _  1  Ġ<  Ġjava  .  util  .  list  Ġ<  Ġtype  _  2  Ġ>  Ġ>  Ġvar  _  1  Ġ)  Ġ{  Ġvar  _  2  Ġ=  Ġnull  Ġ;  Ġ}
public Ġjava . lang . string Ġmethod _ 1 Ġ( Ġ) Ġ{ Ġint Ġvar _ 1 Ġ= Ġname Ġ( Ġ) Ġ. Ġmethod _ 2 Ġ( Ġchar _ 1 Ġ) Ġ; Ġreturn Ġvar _ 1 Ġ> Ġ( Ġ- Ġ1 Ġ) Ġ? Ġname Ġ( Ġ) Ġ. Ġsubst ring Ġ( Ġ0 Ġ, Ġvar _ 1 Ġ) Ġ: Ġstring _ 1 Ġ; Ġ}
public Ġint Ġmethod _ 1 Ġ( Ġ) Ġ{ Ġreturn Ġmethod _ 2 Ġ( Ġ) Ġ? Ġ0 Ġ: Ġthis Ġ. Ġvar _ 1 Ġ[ Ġint _ 1 Ġ] Ġ; Ġ}
void Ġmethod _ 1 Ġ( Ġ) Ġ{ Ġif Ġ( Ġ! Ġ( Ġthis Ġ. Ġvar _ 1 Ġ) Ġ) Ġ{ Ġmethod _ 2 Ġ( Ġ) Ġ; Ġmethod _ 3 Ġ( Ġ) Ġ; Ġfor Ġ( Ġjava . lang . integer Ġnode Ġ: Ġvar _ 2 Ġ) Ġ{ Ġmethod _ 4 Ġ( Ġnode Ġ) Ġ; Ġ} Ġ} Ġ}
public Ġboolean Ġmethod _ 1 Ġ( Ġandroid . content . intent Ġintent Ġ) Ġ{ Ġboolean Ġresult Ġ= Ġsuper Ġ. Ġmethod _ 1 Ġ( Ġintent Ġ) Ġ; Ġtype _ 1 Ġ. Ġmethod _ 2 Ġ( Ġstring _ 1 Ġ) Ġ; Ġreturn Ġresult Ġ; Ġ}
public Ġvoid Ġadd Ġ( Ġtype _ 1 Ġvar _ 1 Ġ) Ġ{ Ġvar _ 1 Ġ. Ġset state Ġ( Ġ( Ġ( Ġ( Ġvar _ 1 Ġ. Ġmethod _ 1 Ġ( Ġ) Ġ) Ġ& Ġ( Ġvar _ 2 Ġ) Ġ) Ġ!= Ġ0 Ġ) Ġ) Ġ; Ġvar _ 3 Ġ. Ġadd Ġ( Ġvar _ 1 Ġ) Ġ; Ġ}
public Ġvoid Ġmethod _ 1 Ġ( Ġtype _ 1 Ġvar _ 1 Ġ, Ġint Ġvar _ 2 Ġ, Ġjava . lang . string Ġstatus Ġ) Ġ{ Ġthis Ġ. Ġid Ġ= Ġvar _ 3 Ġ; Ġ( Ġvar _ 3 Ġ) Ġ++ Ġ; Ġthis Ġ. Ġvar _ 1 Ġ= Ġvar _ 1 Ġ; Ġthis Ġ. Ġvar _ 2 Ġ= Ġvar _ 2 Ġ; Ġthis Ġ. Ġstatus Ġ= Ġstring _ 1 Ġ; Ġ}
public  Ġvoid  Ġmethod  _  1  Ġ(  Ġtype  _  1  Ġvar  _  1  Ġ)  Ġ{  Ġjava  .  lang  .  system  .  out  .  println  Ġ(  Ġ(  Ġstring  _  1  Ġ+  Ġ(  Ġvar  _  1  Ġ.  Ġget  value  Ġ(  Ġ)  Ġ)  Ġ)  Ġ)  Ġ;  Ġtype  _  2  Ġ.  Ġmethod  _  2  Ġ(  Ġ(  Ġ(  Ġjava  .  util  .  list  Ġ<  Ġjava  .  lang  .  string  Ġ>  Ġ)  Ġ(  Ġvar  _  1  Ġ.  Ġget  value  Ġ(  Ġ)  Ġ)  Ġ)  Ġ)  Ġ;  Ġ}
public Ġstatic Ġvoid Ġmain Ġ( Ġjava . lang . string Ġ[ Ġ] Ġargs Ġ) Ġ{ Ġtype _ 1 Ġ. Ġinit Ġ( Ġ) Ġ; Ġtype _ 2 Ġ. Ġinit Ġ( Ġ) Ġ; Ġtype _ 3 Ġ. Ġinit Ġ( Ġ) Ġ; Ġtype _ 4 Ġ. Ġinit Ġ( Ġ) Ġ; Ġtype _ 5 Ġ. Ġinit Ġ( Ġ) Ġ; Ġjava . lang . system . err . println Ġ( Ġstring _ 1 Ġ) Ġ; Ġ}
public Ġvoid Ġmethod _ 1 Ġ( Ġjava . util . date Ġstart Ġ) Ġ{ Ġthis Ġ. Ġstart Ġ= Ġstart Ġ; Ġ}
public Ġnative Ġvoid Ġmethod _ 1 Ġ( Ġjava . util . set Ġ< Ġjava . lang . string Ġ> Ġvar _ 1 Ġ, Ġtype _ 1 Ġ< Ġtype _ 2 Ġ, Ġtype _ 3 Ġ> Ġvar _ 2 Ġ) Ġ;
public  Ġvoid  Ġmethod  _  1  Ġ(  Ġtype  _  1  Ġvar  _  1  Ġ,  Ġtype  _  2  Ġvar  _  2  Ġ)  Ġthrows  Ġjava  .  io  .  io  ex  ception  Ġ,  Ġtype  _  3  Ġ{  Ġtype  _  4  Ġout  Ġ=  Ġvar  _  2  Ġ.  Ġmethod  _  2  Ġ(  Ġ)  Ġ;  Ġout  Ġ.  Ġmethod  _  3  Ġ(  Ġstring  _  1  Ġ)  Ġ;  Ġout  Ġ.  Ġmethod  _  3  Ġ(  Ġstring  _  2  Ġ)  Ġ;  Ġout  Ġ.  Ġmethod  _  3  Ġ(  Ġstring  _  3  Ġ)  Ġ;  Ġtype  _  5  Ġvar  _  3  Ġ;  Ġ}
protected Ġvoid Ġmethod _ 1 Ġ( Ġint Ġvar _ 1 Ġ, Ġtype _ 1 Ġvar _ 2 Ġ) Ġthrows Ġtype _ 2 Ġ{ Ġtype _ 3 Ġvar _ 3 Ġ= Ġtype _ 4 Ġ. Ġmethod _ 2 Ġ( Ġvar _ 2 Ġ, Ġnull Ġ, Ġfalse Ġ) Ġ; Ġtype _ 5 Ġ. Ġass er te qu als Ġ( Ġvar _ 1 Ġ, Ġvar _ 3 Ġ. Ġmethod _ 3 Ġ( Ġ) Ġ. Ġsize Ġ( Ġ) Ġ) Ġ; Ġ}
public Ġvoid Ġmethod _ 1 Ġ( Ġtype _ 1 Ġwriter Ġ, Ġtype _ 2 Ġcontent Ġ) Ġthrows Ġjava . io . io ex ception Ġ{ Ġjava . io . buff ered writer Ġvar _ 1 Ġ= Ġnew Ġjava . io . buff ered writer Ġ( Ġwriter Ġ) Ġ; Ġmethod _ 1 Ġ( Ġvar _ 1 Ġ, Ġcontent Ġ, Ġvar _ 2 Ġ, Ġvar _ 3 Ġ, Ġtrue Ġ, Ġnull Ġ) Ġ; Ġvar _ 1 Ġ. Ġmethod _ 2 Ġ( Ġ) Ġ; Ġ}
public Ġvoid Ġmethod _ 1 Ġ( Ġandroid . view . view Ġvar _ 1 Ġ) Ġ{ Ġswitch Ġ( Ġvar _ 1 Ġ. Ġget id Ġ( Ġ) Ġ) Ġ{ Ġcase Ġvar _ 2 Ġ: Ġandroid . content . intent Ġintent Ġ= Ġnew Ġandroid . content . intent Ġ( Ġget activity Ġ( Ġ) Ġ, Ġvar _ 3 Ġclass Ġ) Ġ; Ġmethod _ 2 Ġ( Ġintent Ġ, Ġvar _ 4 Ġ) Ġ; Ġbreak Ġ; Ġ} Ġ}
public  Ġvoid  Ġmethod  _  1  Ġ(  Ġ)  Ġ{  Ġmethod  _  2  Ġ(  Ġvar  _  1  Ġ.  Ġmethod  _  3  Ġ(  Ġ)  Ġ)  Ġ;  Ġjava  .  lang  .  system  .  out  .  println  Ġ(  Ġvar  _  1  Ġ.  Ġmethod  _  3  Ġ(  Ġ)  Ġ)  Ġ;  Ġ}
public Ġvoid Ġmethod _ 1 Ġ( Ġ) Ġ{ Ġtry Ġ{ Ġmethod _ 2 Ġ( Ġc Ġ, Ġvar _ 1 Ġ, Ġvar _ 2 Ġ) Ġ; Ġ} Ġcatch Ġ( Ġjava . lang . ex ception Ġvar _ 3 Ġ) Ġ{ Ġvar _ 4 Ġ. Ġmethod _ 3 Ġ( Ġstring _ 1 Ġ, Ġvar _ 3 Ġ) Ġ; Ġ} Ġ}
private Ġvoid Ġmethod _ 1 Ġ( Ġ) Ġ{ Ġtype _ 1 Ġvar _ 1 Ġ= Ġ( Ġ( Ġtype _ 1 Ġ) Ġ( Ġmethod _ 2 Ġ( Ġvar _ 2 Ġ) Ġ) Ġ) Ġ; Ġvar _ 1 Ġ. Ġmethod _ 3 Ġ( Ġnew Ġtype _ 2 Ġ( Ġthis Ġ) Ġ) Ġ; Ġvar _ 1 Ġ. Ġmethod _ 4 Ġ( Ġvar _ 3 Ġ) Ġ; Ġvar _ 1 Ġ. Ġmethod _ 5 Ġ( Ġfalse Ġ) Ġ; Ġ}
public Ġtype _ 1 Ġmethod _ 1 Ġ( Ġjava . lang . string Ġreplace Ġ) Ġ{ Ġthis Ġ. Ġmethod _ 2 Ġ( Ġtype _ 2 Ġ. Ġreplace Ġ( Ġreplace Ġ) Ġ) Ġ; Ġreturn Ġthis Ġ; Ġ}
public Ġvoid Ġmethod _ 1 Ġ( Ġtype _ 1 Ġvar _ 1 Ġ, Ġtype _ 1 Ġvar _ 2 Ġ) Ġ{ Ġmethod _ 2 Ġ( Ġvar _ 1 Ġ, Ġint _ 1 Ġ) Ġ; Ġmethod _ 2 Ġ( Ġvar _ 2 Ġ, Ġint _ 2 Ġ) Ġ; Ġmethod _ 2 Ġ( Ġvar _ 1 Ġ, Ġint _ 3 Ġ) Ġ; Ġmethod _ 2 Ġ( Ġvar _ 2 Ġ, Ġint _ 4 Ġ) Ġ; Ġ}
public Ġjava . util . list Ġ< Ġtype _ 1 Ġ> Ġmethod _ 1 Ġ( Ġ) Ġ{ Ġif Ġ( Ġ( Ġvar _ 1 Ġ) Ġ!= Ġnull Ġ) Ġreturn Ġvar _ 1 Ġ; Ġelse Ġreturn Ġmethod _ 2 Ġ( Ġ) Ġ; Ġ}
public Ġvoid Ġmethod _ 1 Ġ( Ġtype _ 1 Ġevent Ġ) Ġ{ Ġif Ġ( Ġ( Ġ( Ġevent Ġ. Ġmethod _ 2 Ġ( Ġ) Ġ. Ġmethod _ 3 Ġ( Ġ) Ġ) Ġ== Ġ( Ġvar _ 1 Ġ. Ġmethod _ 3 Ġ( Ġ) Ġ) Ġ) Ġ&& Ġ( Ġopen Ġ) Ġ) Ġ{ Ġmethod _ 4 Ġ( Ġ) Ġ; Ġvar _ 2 Ġ. Ġmethod _ 5 Ġ( Ġ) Ġ; Ġ} Ġ}
protected  Ġvoid  Ġmethod  _  1  Ġ(  Ġ)  Ġ{  Ġsuper  Ġ.  Ġmethod  _  1  Ġ(  Ġ)  Ġ;  Ġif  Ġ(  Ġ(  Ġvar  _  1  Ġ)  Ġ!=  Ġnull  Ġ)  Ġvar  _  1  Ġ.  Ġmethod  _  2  Ġ(  Ġ)  Ġ;  Ġ}
private Ġint Ġmethod _ 1 Ġ( Ġ) Ġ{ Ġreturn Ġ( Ġ1 Ġ< Ġ< Ġ( Ġvar _ 1 Ġ) Ġ) Ġ- Ġ1 Ġ; Ġ}
public Ġstatic Ġtype _ 1 Ġmethod _ 1 Ġ( Ġ) Ġ{ Ġjava . lang . string Ġvar _ 1 Ġ= Ġtype _ 2 Ġ. Ġmethod _ 2 Ġ( Ġstring _ 1 Ġ) Ġ; Ġreturn Ġvar _ 1 Ġ. Ġcontains Ġ( Ġstring _ 2 Ġ) Ġ? Ġvar _ 2 Ġ: Ġvar _ 3 Ġ; Ġ}
public Ġjava . util . list Ġ< Ġtype _ 1 Ġ> Ġmethod _ 1 Ġ( Ġ) Ġ{ Ġjava . util . list Ġ< Ġtype _ 1 Ġ> Ġvar _ 1 Ġ= Ġmethod _ 2 Ġ( Ġ) Ġ; Ġreturn Ġvar _ 1 Ġ; Ġ}
public Ġjava . util . hash set Ġ< Ġtype _ 1 Ġ> Ġlist Ġ( Ġ) Ġ{ Ġtype _ 2 Ġvar _ 1 Ġ= Ġnew Ġtype _ 2 Ġ( Ġ) Ġ; Ġreturn Ġvar _ 1 Ġ. Ġmethod _ 1 Ġ( Ġ) Ġ; Ġ}
private  Ġtype  _  1  Ġmethod  _  1  Ġ(  Ġtype  _  1  Ġvalue  Ġ)  Ġ{  Ġreturn  Ġnew  Ġtype  _  1  Ġ(  Ġvalue  Ġ.  Ġmethod  _  2  Ġ(  Ġvar  _  1  Ġ)  Ġ)  Ġ;  Ġ}
protected Ġtype _ 1 Ġmethod _ 1 Ġ( Ġjava . lang . void Ġ... Ġvar _ 1 Ġ) Ġ{ Ġtype _ 1 Ġvar _ 2 Ġ= Ġtype _ 2 Ġ. Ġmethod _ 2 Ġ( Ġ) Ġ; Ġmethod _ 3 Ġ( Ġvar _ 2 Ġ) Ġ; Ġreturn Ġvar _ 2 Ġ; Ġ}
public Ġvoid Ġget time Ġ( Ġ) Ġ{ Ġvar _ 1 Ġ. Ġget Ġ( Ġ) Ġ; Ġ}
public Ġjava . lang . object Ġmethod _ 1 Ġ( Ġjava . lang . object Ġvar _ 1 Ġ) Ġ{ Ġreturn Ġ( Ġ( Ġtype _ 1 Ġ) Ġ( Ġvar _ 1 Ġ) Ġ) Ġ. Ġmethod _ 2 Ġ( Ġ) Ġ; Ġ}
public Ġvoid Ġmethod _ 1 Ġ( Ġ) Ġ{ Ġvar _ 1 Ġ= Ġnew Ġtype _ 1 Ġ( Ġint _ 1 Ġ, Ġ1 Ġ, Ġ0 Ġ) Ġ; Ġvar _ 2 Ġ. Ġmethod _ 2 Ġ( Ġ0 Ġ, Ġ0 Ġ) Ġ. Ġmethod _ 3 Ġ( Ġ) Ġ; Ġvar _ 2 Ġ. Ġmethod _ 4 Ġ( Ġ) Ġ; Ġvar _ 2 Ġ. Ġmethod _ 5 Ġ( Ġ) Ġ; Ġ}
protected  Ġvoid  Ġmethod  _  1  Ġ(  Ġ)  Ġ{  Ġsuper  Ġ.  Ġmethod  _  1  Ġ(  Ġ)  Ġ;  Ġtype  _  1  Ġ.  Ġmethod  _  2  Ġ(  Ġtype  _  2  Ġ.  Ġmethod  _  3  Ġ(  Ġ)  Ġ,  Ġstring  _  1  Ġ,  Ġvar  _  1  Ġ)  Ġ.  Ġshow  Ġ(  Ġ)  Ġ;  Ġ}
private Ġvoid Ġmethod _ 1 Ġ( Ġ) Ġ{ Ġif Ġ( Ġ( Ġvar _ 1 Ġ) Ġ== Ġtrue Ġ) Ġ{ Ġreturn Ġ; Ġ} Ġ( Ġvar _ 2 Ġ) Ġ++ Ġ; Ġif Ġ( Ġ( Ġvar _ 2 Ġ) Ġ>= Ġ( Ġvar _ 3 Ġ) Ġ) Ġ{ Ġvar _ 2 Ġ= Ġ0 Ġ; Ġ} Ġ}
public Ġvoid Ġmethod _ 1 Ġ( Ġ) Ġ{ Ġsuper Ġ. Ġmethod _ 1 Ġ( Ġ) Ġ; Ġvar _ 1 Ġ= Ġthis Ġ; Ġvar _ 2 Ġ= Ġtype _ 1 Ġ. Ġmethod _ 2 Ġ( Ġthis Ġ) Ġ; Ġtype _ 2 Ġ. Ġmethod _ 3 Ġ( Ġthis Ġ, Ġnew Ġtype _ 3 Ġ( Ġ) Ġ) Ġ; Ġtype _ 4 Ġ. Ġinit Ġ( Ġthis Ġ) Ġ; Ġ}
public Ġvoid Ġmethod _ 1 Ġ( Ġtype _ 1 Ġvar _ 1 Ġ) Ġ{ Ġvar _ 2 Ġ. Ġset text Ġ( Ġvar _ 1 Ġ. Ġmethod _ 2 Ġ( Ġ) Ġ) Ġ; Ġvar _ 3 Ġ. Ġset text Ġ( Ġvar _ 1 Ġ. Ġmethod _ 3 Ġ( Ġ) Ġ) Ġ; Ġ}
public Ġjava . lang . string Ġmethod _ 1 Ġ( Ġjava . lang . string Ġtime Ġ) Ġ{ Ġvar _ 1 Ġ= Ġjava . lang . integer . t ost ring Ġ( Ġ( Ġ( Ġjava . lang . integer . parse int Ġ( Ġtime Ġ) Ġ) Ġ- Ġ1 Ġ) Ġ) Ġ; Ġreturn Ġvar _ 1 Ġ; Ġ}
public Ġstatic Ġvoid Ġmethod _ 1 Ġ( Ġ) Ġ{ Ġif Ġ( Ġvar _ 1 Ġ) Ġ{ Ġreturn Ġ; Ġ} Ġvar _ 1 Ġ= Ġtrue Ġ; Ġif Ġ( Ġtype _ 1 Ġ. Ġmethod _ 2 Ġ( Ġ) Ġ) Ġ{ Ġif Ġ( Ġ( Ġvar _ 2 Ġ) Ġ!= Ġnull Ġ) Ġ{ Ġvar _ 2 Ġ. Ġmethod _ 3 Ġ( Ġ) Ġ; Ġ} Ġ} Ġ}
public Ġvoid Ġmethod _ 1 Ġ( Ġtype _ 1 Ġvar _ 1 Ġ, Ġint Ġvar _ 2 Ġ) Ġ{ Ġtype _ 2 Ġvar _ 3 Ġ= Ġvar _ 4 Ġ; Ġmethod _ 2 Ġ( Ġvar _ 3 Ġ. Ġto string Ġ( Ġ) Ġ) Ġ; Ġvar _ 1 Ġ. Ġmethod _ 3 Ġ( Ġ) Ġ; Ġ}
public  Ġvoid  Ġmethod  _  1  Ġ(  Ġtype  _  1  Ġvar  _  1  Ġ)  Ġ{  Ġvar  _  1  Ġ.  Ġmethod  _  2  Ġ(  Ġvar  _  2  Ġ)  Ġ;  Ġtype  _  2  Ġ.  Ġmethod  _  3  Ġ(  Ġstring  _  1  Ġ,  Ġstring  _  1  Ġ)  Ġ;  Ġ}
public Ġfinal Ġvoid Ġmethod _ 1 Ġ( Ġfinal Ġfloat Ġvar _ 1 Ġ, Ġfinal Ġfloat Ġvar _ 2 Ġ) Ġ{ Ġvar _ 3 Ġ. Ġmethod _ 2 Ġ( Ġvar _ 1 Ġ, Ġvar _ 2 Ġ) Ġ; Ġmethod _ 3 Ġ( Ġstring _ 1 Ġ, Ġvar _ 3 Ġ) Ġ; Ġ}
public Ġvoid Ġmethod _ 1 Ġ( Ġ) Ġ{ Ġtype _ 1 Ġ. Ġinfo Ġ( Ġvar _ 1 Ġ, Ġstring _ 1 Ġ) Ġ; Ġif Ġ( Ġ! Ġ( Ġvar _ 2 Ġ. Ġmethod _ 2 Ġ( Ġthis Ġ) Ġ) Ġ) Ġtype _ 1 Ġ. Ġinfo Ġ( Ġvar _ 1 Ġ, Ġstring _ 2 Ġ) Ġ; Ġmethod _ 3 Ġ( Ġ) Ġ; Ġ}
private Ġvoid Ġmethod _ 1 Ġ( Ġtype _ 1 Ġvar _ 1 Ġ) Ġ{ Ġif Ġ( Ġ( Ġvar _ 1 Ġ!= Ġnull Ġ) Ġ&& Ġ( Ġ! Ġ( Ġvar _ 1 Ġ. Ġmethod _ 2 Ġ( Ġ) Ġ) Ġ) Ġ) Ġ{ Ġvar _ 1 Ġ. Ġmethod _ 1 Ġ( Ġ) Ġ; Ġ} Ġ}
public Ġvoid Ġmethod _ 1 Ġ( Ġint Ġindex Ġ) Ġ{ Ġpattern Ġ. Ġremove Ġ( Ġindex Ġ) Ġ; Ġ}
public Ġdouble Ġmethod _ 1 Ġ( Ġjava . lang . string Ġvar _ 1 Ġ, Ġjava . lang . string Ġvar _ 2 Ġ, Ġjava . lang . double Ġvar _ 3 Ġ) Ġ{ Ġjava . lang . string Ġvar _ 4 Ġ= Ġjava . lang . double Ġ. Ġto string Ġ( Ġvar _ 3 Ġ) Ġ; Ġjava . lang . string Ġop Ġ= Ġvar _ 1 Ġ. Ġreplace Ġ( Ġvar _ 2 Ġ, Ġvar _ 4 Ġ) Ġ; Ġreturn Ġmethod _ 2 Ġ( Ġop Ġ) Ġ; Ġ}
public Ġvoid Ġmethod _ 1 Ġ( Ġtype _ 1 Ġpath Ġ) Ġthrows Ġjava . io . io ex ception Ġ{ Ġtype _ 2 Ġ. Ġmethod _ 2 Ġ( Ġpath Ġ) Ġ; Ġvar _ 1 Ġ= Ġpath Ġ; Ġmethod _ 3 Ġ( Ġ) Ġ; Ġvar _ 2 Ġ. Ġset value Ġ( Ġstring _ 1 Ġ, Ġpath Ġ. Ġto string Ġ( Ġ) Ġ) Ġ; Ġmethod _ 4 Ġ( Ġtrue Ġ) Ġ; Ġ}
public  Ġvoid  Ġmethod  _  1  Ġ(  Ġjava  .  lang  .  string  Ġstr  Ġ)  Ġ{  Ġjava  .  lang  .  system  .  err  .  println  Ġ(  Ġ(  Ġstring  _  1  Ġ+  Ġstr  Ġ)  Ġ)  Ġ;  Ġ}
public Ġjava . lang . string Ġmethod _ 1 Ġ( Ġ) Ġ{ Ġif Ġ( Ġ( Ġmethod _ 2 Ġ( Ġ) Ġ) Ġ!= Ġ0 Ġ) Ġ{ Ġreturn Ġ( Ġ( Ġmethod _ 2 Ġ( Ġ) Ġ) Ġ+ Ġstring _ 1 Ġ) Ġ+ Ġ( Ġvar _ 1 Ġ) Ġ; Ġ} Ġelse Ġ{ Ġreturn Ġget string Ġ( Ġvar _ 2 Ġ) Ġ; Ġ} Ġ}
public Ġvoid Ġmethod _ 1 Ġ( Ġint Ġvar _ 1 Ġ) Ġ{ Ġthis Ġ. Ġvar _ 2 Ġ= Ġvar _ 1 Ġ; Ġmethod _ 2 Ġ( Ġ) Ġ; Ġ}
public Ġvoid Ġmethod _ 1 Ġ( Ġandroid . view . view Ġview Ġ) Ġ{ Ġvar _ 1 Ġ. Ġmethod _ 2 Ġ( Ġthis Ġ) Ġ; Ġ}
public Ġvoid Ġmethod _ 1 Ġ( Ġjava . lang . string Ġvar _ 1 Ġ) Ġ{ Ġjava . util . set Ġ< Ġjava . lang . string Ġ> Ġvar _ 2 Ġ= Ġmethod _ 2 Ġ( Ġ) Ġ; Ġvar _ 2 Ġ. Ġadd Ġ( Ġvar _ 1 Ġ) Ġ; Ġmethod _ 3 Ġ( Ġvar _ 2 Ġ) Ġ; Ġ}
public  Ġvoid  Ġmethod  _  1  Ġ(  Ġtype  _  1  Ġvar  _  1  Ġ)  Ġ{  Ġfor  Ġ(  Ġtype  _  2  Ġvar  _  2  Ġ:  Ġvar  _  3  Ġ)  Ġ{  Ġjava  .  lang  .  system  .  out  .  println  Ġ(  Ġvar  _  2  Ġ.  Ġmethod  _  2  Ġ(  Ġ)  Ġ)  Ġ;  Ġvar  _  2  Ġ.  Ġmethod  _  3  Ġ(  Ġvar  _  4  Ġ,  Ġvar  _  1  Ġ)  Ġ;  Ġ}  Ġ}
private Ġboolean Ġmethod _ 1 Ġ( Ġtype _ 1 Ġstart Ġ, Ġtype _ 1 Ġend Ġ) Ġ{ Ġreturn Ġ( Ġstart Ġ. Ġcompare to Ġ( Ġend Ġ) Ġ) Ġ< Ġ0 Ġ; Ġ}
public Ġvoid Ġmethod _ 1 Ġ( Ġ) Ġ{ Ġthis Ġ. Ġvar _ 1 Ġ+= Ġ1 Ġ; Ġ}
public Ġtype _ 1 Ġmethod _ 1 Ġ( Ġjava . lang . string Ġtype Ġ) Ġ{ Ġswitch Ġ( Ġtype Ġ) Ġ{ Ġcase Ġstring _ 1 Ġ: Ġreturn Ġnew Ġtype _ 2 Ġ( Ġ) Ġ; Ġcase Ġstring _ 2 Ġ: Ġreturn Ġnew Ġtype _ 3 Ġ( Ġ) Ġ; Ġ} Ġreturn Ġnull Ġ; Ġ}
public Ġboolean Ġmethod _ 1 Ġ( Ġ) Ġ{ Ġtry Ġ{ Ġvar _ 1 Ġ= Ġ! Ġ( Ġvar _ 1 Ġ) Ġ; Ġvar _ 2 Ġ. Ġmethod _ 2 Ġ( Ġvar _ 3 Ġ, Ġvar _ 4 Ġ, Ġvar _ 1 Ġ) Ġ; Ġreturn Ġtrue Ġ; Ġ} Ġcatch Ġ( Ġjava . lang . throw able Ġvar _ 5 Ġ) Ġ{ Ġ} Ġreturn Ġfalse Ġ; Ġ}
public  Ġvoid  Ġmethod  _  1  Ġ(  Ġjava  .  lang  .  string  Ġmessage  Ġ)  Ġ{  Ġjava  .  lang  .  system  .  out  .  println  Ġ(  Ġmessage  Ġ)  Ġ;  Ġ}
public Ġint Ġmethod _ 1 Ġ( Ġjava . lang . string Ġfield name Ġ) Ġ{ Ġreturn Ġthis Ġ. Ġvar _ 1 Ġ. Ġmethod _ 2 Ġ( Ġfield name Ġ) Ġ; Ġ}
public Ġvoid Ġmethod _ 1 Ġ( Ġ) Ġ{ Ġvar _ 1 Ġ. Ġmethod _ 2 Ġ( Ġ) Ġ; Ġvar _ 1 Ġ. Ġmethod _ 3 Ġ( Ġfloat _ 1 Ġ) Ġ; Ġ}
private Ġvoid Ġmethod _ 1 Ġ( Ġtype _ 1 Ġevent Ġ) Ġ{ Ġvar _ 1 Ġ. Ġmethod _ 2 Ġ( Ġvar _ 2 Ġ, Ġnew Ġtype _ 2 Ġ( Ġvar _ 2 Ġ, Ġ( Ġ! Ġ( Ġvar _ 3 Ġ. Ġmethod _ 3 Ġ( Ġvar _ 4 Ġ, Ġvar _ 2 Ġ. Ġget text Ġ( Ġ) Ġ. Ġtrim Ġ( Ġ) Ġ) Ġ) Ġ) Ġ, Ġvar _ 5 Ġ) Ġ) Ġ; Ġ}
public  Ġvoid  Ġmethod  _  1  Ġ(  Ġ)  Ġ{  Ġtype  _  1  Ġvar  _  1  Ġ=  Ġtype  _  1  Ġ.  Ġmethod  _  2  Ġ(  Ġstring  _  1  Ġ)  Ġ;  Ġtype  _  2  Ġ.  Ġmethod  _  3  Ġ(  Ġ)  Ġ.  Ġmethod  _  4  Ġ(  Ġvar  _  1  Ġ)  Ġ;  Ġvar  _  1  Ġ.  Ġmethod  _  5  Ġ(  Ġ)  Ġ;  Ġ}
public Ġvoid Ġmethod _ 1 Ġ( Ġ) Ġ{ Ġtype _ 1 Ġ. Ġmethod _ 2 Ġ( Ġmethod _ 3 Ġ( Ġ) Ġ, Ġmethod _ 4 Ġ( Ġ) Ġ. Ġget string Ġ( Ġvar _ 1 Ġ) Ġ, Ġvar _ 2 Ġ) Ġ. Ġshow Ġ( Ġ) Ġ; Ġ}
protected Ġvoid Ġmethod _ 1 Ġ( Ġtype _ 1 Ġvar _ 1 Ġ) Ġ{ Ġsuper Ġ. Ġmethod _ 1 Ġ( Ġvar _ 1 Ġ) Ġ; Ġmethod _ 2 Ġ( Ġvar _ 2 Ġ) Ġ; Ġtype _ 2 Ġ. Ġmethod _ 3 Ġ( Ġthis Ġ) Ġ; Ġthis Ġ. Ġmethod _ 4 Ġ( Ġ) Ġ; Ġthis Ġ. Ġmethod _ 5 Ġ( Ġ) Ġ; Ġ}
protected Ġjava . lang . void Ġmethod _ 1 Ġ( Ġ) Ġthrows Ġjava . lang . throw able Ġ{ Ġmethod _ 2 Ġ( Ġ) Ġ. Ġmethod _ 3 Ġ( Ġ) Ġ; Ġreturn Ġnull Ġ; Ġ}
public Ġstatic Ġint Ġmethod _ 1 Ġ( Ġ) Ġ{ Ġreturn Ġvar _ 1 Ġ. Ġmethod _ 2 Ġ( Ġ) Ġ. Ġmethod _ 3 Ġ( Ġ) Ġ; Ġ}
public Ġsynchronized Ġvoid Ġmethod _ 1 Ġ( Ġ) Ġ{ Ġmethod _ 1 Ġ( Ġnull Ġ) Ġ; Ġ}
public Ġvoid Ġmethod _ 1 Ġ( Ġtype _ 1 Ġvar _ 1 Ġ) Ġ{ Ġvalue Ġ= Ġtype _ 2 Ġ. Ġmethod _ 2 Ġ( Ġ( Ġstring _ 1 Ġ+ Ġ( Ġvar _ 1 Ġ. Ġmethod _ 3 Ġ( Ġ) Ġ. Ġmethod _ 4 Ġ( Ġ) Ġ) Ġ) Ġ) Ġ; Ġ}
public  Ġjava  .  lang  .  string  Ġmethod  _  1  Ġ(  Ġ)  Ġ{  Ġreturn  Ġ(  Ġvar  _  1  Ġ)  Ġ+  Ġ(  Ġstr  Ġ)  Ġ;  Ġ}
private Ġvoid Ġmethod _ 1 Ġ( Ġ) Ġ{ Ġtype _ 1 Ġ. Ġadd Ġ( Ġnew Ġtype _ 2 Ġ( Ġ) Ġ) Ġ; Ġtype _ 1 Ġ. Ġadd Ġ( Ġnew Ġtype _ 3 Ġ( Ġ) Ġ) Ġ; Ġtype _ 1 Ġ. Ġadd Ġ( Ġnew Ġtype _ 4 Ġ( Ġ) Ġ) Ġ; Ġtype _ 5 Ġ. Ġinfo Ġ( Ġstring _ 1 Ġ) Ġ; Ġ}
private Ġstatic Ġint Ġsum Ġ( Ġint Ġa Ġ, Ġint Ġb Ġ) Ġ{ Ġreturn Ġa Ġ+ Ġb Ġ; Ġ}
public Ġvoid Ġmethod _ 1 Ġ( Ġtype _ 1 Ġvar _ 1 Ġ, Ġint Ġsize Ġ) Ġ{ Ġ}
public Ġstatic Ġtype _ 1 Ġ< Ġjava . lang . string Ġ, Ġtype _ 2 Ġ[ Ġ] Ġ> Ġmethod _ 1 Ġ( Ġ) Ġ{ Ġreturn Ġvar _ 1 Ġ; Ġ}
public  Ġvoid  Ġmethod  _  1  Ġ(  Ġ)  Ġ{  Ġvar  _  1  Ġ.  Ġmethod  _  1  Ġ(  Ġ)  Ġ;  Ġif  Ġ(  Ġvar  _  2  Ġ.  Ġmethod  _  2  Ġ(  Ġ)  Ġ)  Ġ{  Ġvar  _  2  Ġ.  Ġmethod  _  3  Ġ(  Ġvar  _  3  Ġ.  Ġmethod  _  4  Ġ(  Ġ)  Ġ)  Ġ;  Ġ}  Ġsuper  Ġ.  Ġmethod  _  1  Ġ(  Ġ)  Ġ;  Ġ}
bo olean Ġmethod _ 1 Ġ( Ġtype _ 1 Ġvar _ 1 Ġ, Ġtype _ 2 Ġvar _ 2 Ġ) Ġ{ Ġreturn Ġvar _ 3 Ġ. Ġget Ġ( Ġvar _ 1 Ġ) Ġ. Ġmethod _ 2 Ġ( Ġ) Ġ. Ġequals Ġ( Ġvar _ 2 Ġ) Ġ; Ġ}
protected Ġvoid Ġstart Ġ( Ġtype _ 1 Ġb Ġ) Ġ{ Ġif Ġ( Ġb Ġ== Ġnull Ġ) Ġthrow Ġnew Ġtype _ 2 Ġ( Ġ) Ġ; Ġresult Ġ= Ġtrue Ġ; Ġ}
public Ġvoid Ġmethod _ 1 Ġ( Ġ) Ġ{ Ġsuper Ġ. Ġmethod _ 1 Ġ( Ġ) Ġ; Ġvar _ 1 Ġ. Ġmethod _ 1 Ġ( Ġmethod _ 2 Ġ( Ġ) Ġ) Ġ; Ġ}
public  Ġboolean  Ġcontains  Ġ(  Ġjava  .  lang  .  string  Ġvar  _  1  Ġ)  Ġ{  Ġtype  _  1  Ġvar  _  2  Ġ=  Ġmethod  _  1  Ġ(  Ġvar  _  1  Ġ)  Ġ;  Ġboolean  Ġvar  _  3  Ġ=  Ġfalse  Ġ;  Ġif  Ġ(  Ġvar  _  2  Ġ!=  Ġnull  Ġ)  Ġ{  Ġvar  _  3  Ġ=  Ġtrue  Ġ;  Ġ}  Ġreturn  Ġvar  _  3  Ġ;  Ġ}
public Ġvoid Ġmethod _ 1 Ġ( Ġtype _ 1 Ġvar _ 1 Ġ) Ġ{ Ġfor Ġ( Ġint Ġi Ġ= Ġ0 Ġ; Ġi Ġ< Ġint _ 1 Ġ; Ġi Ġ++ Ġ) Ġmethod _ 2 Ġ( Ġ1 Ġ) Ġ; Ġ}
public Ġvoid Ġmethod _ 1 Ġ( Ġ) Ġ{ Ġtype _ 1 Ġvar _ 1 Ġ= Ġmethod _ 2 Ġ( Ġ) Ġ; Ġjava . util . list Ġ< Ġtype _ 1 Ġ> Ġvar _ 2 Ġ= Ġnew Ġjava . util . array list Ġ< Ġtype _ 1 Ġ> Ġ( Ġ) Ġ; Ġvar _ 2 Ġ. Ġadd Ġ( Ġvar _ 1 Ġ) Ġ; Ġvar _ 3 Ġ. Ġmethod _ 3 Ġ( Ġvar _ 2 Ġ) Ġ; Ġ}
public Ġvoid Ġmethod _ 1 Ġ( Ġtype _ 1 Ġvar _ 1 Ġ, Ġtype _ 2 Ġvar _ 2 Ġ) Ġ{ Ġtype _ 3 Ġvar _ 3 Ġ= Ġvar _ 1 Ġ. Ġmethod _ 2 Ġ( Ġ) Ġ; Ġvar _ 3 Ġ. Ġmethod _ 3 Ġ( Ġvar _ 4 Ġ, Ġvar _ 5 Ġ) Ġ; Ġ}
public Ġstatic Ġvoid Ġmain Ġ( Ġjava . lang . string Ġ[ Ġ] Ġargs Ġ) Ġthrows Ġjava . io . io ex ception Ġ{ Ġjava . io . file Ġvar _ 1 Ġ= Ġnew Ġjava . io . file Ġ( Ġstring _ 1 Ġ) Ġ; Ġtype _ 1 Ġvar _ 2 Ġ= Ġnew Ġtype _ 1 Ġ( Ġvar _ 1 Ġ) Ġ; Ġtype _ 2 Ġvar _ 3 Ġ= Ġnew Ġtype _ 2 Ġ( Ġvar _ 2 Ġ) Ġ; Ġvar _ 2 Ġ. Ġmethod _ 1 Ġ( Ġvar _ 1 Ġ) Ġ; Ġ}
public Ġvoid Ġmethod _ 1 Ġ( Ġtype _ 1 Ġitem Ġ, Ġtype _ 2 Ġvar _ 1 Ġ, Ġtype _ 2 Ġvar _ 2 Ġ) Ġ{ Ġset state Ġ( Ġfunction Ġ. Ġmethod _ 2 Ġ( Ġvar _ 3 Ġ) Ġ) Ġ; Ġmethod _ 3 Ġ( Ġitem Ġ. Ġget name Ġ( Ġ) Ġ, Ġthis Ġ. Ġstate Ġ, Ġvar _ 4 Ġ) Ġ; Ġ}
protected  Ġdouble  Ġmethod  _  1  Ġ(  Ġ)  Ġ{  Ġreturn  Ġthis  Ġ.  Ġvar  _  1  Ġ.  Ġget  Ġ(  Ġ)  Ġ;  Ġ}
public Ġvoid Ġmethod _ 1 Ġ( Ġint Ġb Ġ) Ġthrows Ġjava . io . io ex ception Ġ{ Ġ}
public Ġtype _ 1 Ġmethod _ 1 Ġ( Ġ) Ġ{ Ġif Ġ( Ġ( Ġvar _ 1 Ġ) Ġ== Ġnull Ġ) Ġreturn Ġnull Ġ; Ġtype _ 1 Ġvar _ 2 Ġ= Ġnew Ġtype _ 1 Ġ( Ġvar _ 1 Ġ. Ġlength Ġ) Ġ; Ġif Ġ( Ġtype _ 1 Ġ. Ġmethod _ 2 Ġ( Ġthis Ġ, Ġvar _ 2 Ġ) Ġ) Ġreturn Ġvar _ 2 Ġ; Ġreturn Ġnull Ġ; Ġ}
public Ġvoid Ġmethod _ 1 Ġ( Ġ) Ġthrows Ġjava . lang . ex ception Ġ{ Ġmethod _ 2 Ġ( Ġ) Ġ; Ġtype _ 1 Ġ. Ġmethod _ 3 Ġ( Ġ) Ġ; Ġjava . lang . system . out . println Ġ( Ġ( Ġstring _ 1 Ġ+ Ġ( Ġvar _ 1 Ġ) Ġ) Ġ) Ġ; Ġtype _ 2 Ġ. Ġmethod _ 4 Ġ( Ġstring _ 2 Ġ, Ġvar _ 2 Ġ) Ġ; Ġ}
public  Ġvoid  Ġmethod  _  1  Ġ(  Ġ)  Ġ{  Ġif  Ġ(  Ġ(  Ġvar  _  1  Ġ)  Ġ==  Ġnull  Ġ)  Ġtype  _  1  Ġ.  Ġmethod  _  2  Ġ(  Ġmethod  _  3  Ġ(  Ġ)  Ġ,  Ġvar  _  2  Ġ,  Ġvar  _  3  Ġ,  Ġvar  _  4  Ġ)  Ġ;  Ġelse  Ġtype  _  1  Ġ.  Ġmethod  _  2  Ġ(  Ġmethod  _  3  Ġ(  Ġ)  Ġ,  Ġvar  _  1  Ġ,  Ġvar  _  3  Ġ,  Ġvar  _  4  Ġ)  Ġ;  Ġ}
public Ġvoid Ġmethod _ 1 Ġ( Ġ) Ġ{ Ġvar _ 1 Ġ. Ġmethod _ 2 Ġ( Ġ) Ġ; Ġvar _ 1 Ġ. Ġmethod _ 3 Ġ( Ġ) Ġ; Ġ}
private Ġvoid Ġmethod _ 1 Ġ( Ġjava . lang . string Ġvar _ 1 Ġ, Ġjava . lang . string builder Ġvar _ 2 Ġ) Ġ{ Ġjava . lang . string Ġvar _ 3 Ġ= Ġstring _ 1 Ġ; Ġtype _ 1 Ġvar _ 4 Ġ= Ġvar _ 5 Ġ. Ġmethod _ 2 Ġ( Ġvar _ 1 Ġ, Ġvar _ 2 Ġ. Ġto string Ġ( Ġ) Ġ, Ġvar _ 3 Ġ) Ġ; Ġvar _ 5 Ġ. Ġmethod _ 3 Ġ( Ġvar _ 4 Ġ) Ġ; Ġ}
public Ġboolean Ġmethod _ 1 Ġ( Ġtype _ 1 Ġvar _ 1 Ġ) Ġ{ Ġmethod _ 2 Ġ( Ġ0 Ġ) Ġ; Ġreturn Ġfalse Ġ; Ġ}
public Ġvoid Ġmethod _ 1 Ġ( Ġtype _ 1 Ġvar _ 1 Ġ) Ġ{ Ġtype _ 2 Ġvar _ 2 Ġ= Ġmethod _ 2 Ġ( Ġvar _ 1 Ġ) Ġ; Ġvar _ 3 Ġ. Ġmethod _ 3 Ġ( Ġ) Ġ. Ġmethod _ 4 Ġ( Ġvar _ 2 Ġ. Ġmethod _ 5 Ġ( Ġ) Ġ. Ġmethod _ 6 Ġ( Ġ) Ġ) Ġ; Ġ}
public  Ġvoid  Ġmethod  _  1  Ġ(  Ġint  Ġvar  _  1  Ġ)  Ġ{  Ġthis  Ġ.  Ġvar  _  1  Ġ=  Ġvar  _  1  Ġ;  Ġvar  _  2  Ġ=  Ġvar  _  1  Ġ*  Ġint  _  1  Ġ;  Ġvar  _  3  Ġ=  Ġ(  Ġvar  _  2  Ġ)  Ġ*  Ġint  _  2  Ġ;  Ġ}
public Ġvoid Ġmethod _ 1 Ġ( Ġ) Ġ{ Ġjava . util . list Ġ< Ġtype _ 1 Ġ> Ġlist Ġ= Ġtype _ 2 Ġ. Ġmethod _ 2 Ġ( Ġvar _ 1 Ġclass Ġ) Ġ; Ġvar _ 2 Ġ. Ġmethod _ 3 Ġ( Ġlist Ġ) Ġ; Ġass er te qu als Ġ( Ġlist Ġ, Ġvar _ 2 Ġ. Ġmethod _ 1 Ġ( Ġ) Ġ. Ġa Ġ) Ġ; Ġ}
public Ġjava . lang . string Ġmethod _ 1 Ġ( Ġ) Ġ{ Ġtype _ 1 Ġvar _ 1 Ġ= Ġnew Ġtype _ 1 Ġ( Ġstring _ 1 Ġ, Ġtype _ 2 Ġ. Ġmethod _ 2 Ġ( Ġ) Ġ) Ġ; Ġreturn Ġvar _ 1 Ġ. Ġformat Ġ( Ġmethod _ 3 Ġ( Ġ) Ġ) Ġ; Ġ}
public Ġboolean Ġmethod _ 1 Ġ( Ġ) Ġ{ Ġreturn Ġ( Ġmethod _ 2 Ġ( Ġ) Ġ) Ġ== Ġ0 Ġ; Ġ}
public Ġvoid Ġmethod _ 1 Ġ( Ġ) Ġ{ Ġtype _ 1 Ġ. Ġmethod _ 2 Ġ( Ġthis Ġ) Ġ; Ġmethod _ 3 Ġ( Ġ) Ġ; Ġsuper Ġ. Ġmethod _ 1 Ġ( Ġ) Ġ; Ġ}
public Ġvoid Ġmethod _ 1 Ġ( Ġ) Ġ{ Ġvar _ 1 Ġ. Ġmethod _ 2 Ġ( Ġvar _ 2 Ġ, Ġtype _ 1 Ġ. Ġget Ġ( Ġ) Ġ. Ġkey Ġ( Ġvar _ 3 Ġ) Ġ) Ġ; Ġ}
public Ġvoid Ġmethod _ 1 Ġ( Ġ) Ġ{ Ġif Ġ( Ġ( Ġthis Ġ. Ġvar _ 1 Ġ) Ġ!= Ġnull Ġ) Ġthis Ġ. Ġvar _ 1 Ġ. Ġmethod _ 2 Ġ( Ġ) Ġ; Ġthis Ġ. Ġvar _ 2 Ġ. Ġmethod _ 1 Ġ( Ġ) Ġ; Ġ}
protected  Ġtype  _  1  Ġmethod  _  1  Ġ(  Ġtype  _  2  Ġvar  _  1  Ġ)  Ġ{  Ġreturn  Ġvar  _  2  Ġ.  Ġmethod  _  1  Ġ(  Ġvar  _  1  Ġ)  Ġ;  Ġ}
public Ġvoid Ġmethod _ 1 Ġ( Ġtype _ 1 Ġvar _ 1 Ġ) Ġ{ Ġtype _ 2 Ġ. Ġi Ġ( Ġvar _ 2 Ġ, Ġ( Ġstring _ 1 Ġ+ Ġvar _ 1 Ġ) Ġ) Ġ; Ġsuper Ġ. Ġmethod _ 1 Ġ( Ġvar _ 1 Ġ) Ġ; Ġvar _ 3 Ġ= Ġvar _ 1 Ġ; Ġmethod _ 2 Ġ( Ġ) Ġ; Ġ}
public Ġvoid Ġmethod _ 1 Ġ( Ġ) Ġ{ Ġvar _ 1 Ġ= Ġfalse Ġ; Ġvar _ 2 Ġ. Ġmethod _ 2 Ġ( Ġvar _ 3 Ġ) Ġ; Ġvar _ 4 Ġ. Ġmethod _ 3 Ġ( Ġvar _ 5 Ġ) Ġ; Ġ}
public Ġjava . lang . string Ġmethod _ 1 Ġ( Ġandroid . content . context Ġc Ġ) Ġ{ Ġtype _ 1 Ġp Ġ= Ġnew Ġtype _ 1 Ġ( Ġc Ġ. Ġmethod _ 2 Ġ( Ġ) Ġ) Ġ; Ġjava . lang . string Ġvar _ 1 Ġ= Ġp Ġ. Ġmethod _ 3 Ġ( Ġstring _ 1 Ġ) Ġ; Ġreturn Ġvar _ 1 Ġ+ Ġ( Ġmethod _ 4 Ġ( Ġ) Ġ) Ġ; Ġ}
public  Ġvoid  Ġmethod  _  1  Ġ(  Ġtype  _  1  Ġvar  _  1  Ġ)  Ġ{  Ġtype  _  2  Ġ.  Ġmethod  _  2  Ġ(  Ġstring  _  1  Ġ,  Ġ(  Ġstring  _  2  Ġ+  Ġ(  Ġvar  _  1  Ġ.  Ġget  name  Ġ(  Ġ)  Ġ)  Ġ)  Ġ)  Ġ;  Ġvar  _  2  Ġ.  Ġput  Ġ(  Ġvar  _  1  Ġ.  Ġget  name  Ġ(  Ġ)  Ġ,  Ġvar  _  1  Ġ)  Ġ;  Ġ}
private Ġstatic Ġnative Ġvoid Ġmethod _ 1 Ġ( Ġlong Ġvar _ 1 Ġ, Ġlong Ġfilename Ġ, Ġlong Ġvar _ 2 Ġ, Ġlong Ġvar _ 3 Ġ) Ġ;
public Ġtype _ 1 Ġ< Ġjava . lang . string Ġ> Ġmethod _ 1 Ġ( Ġ) Ġ{ Ġreturn Ġmethod _ 2 Ġ( Ġ) Ġ. Ġmethod _ 3 Ġ( Ġ) Ġ; Ġ}
public Ġvoid Ġget value Ġ( Ġ) Ġ{ Ġjava . lang . system . out . print Ġ( Ġvar _ 1 Ġ. Ġget Ġ( Ġvar _ 2 Ġ) Ġ) Ġ; Ġ}
public Ġvoid Ġmethod _ 1 Ġ( Ġtype _ 1 Ġvar _ 1 Ġ, Ġtype _ 2 Ġvar _ 2 Ġ, Ġtype _ 3 Ġvar _ 3 Ġ) Ġ{ Ġmethod _ 2 Ġ( Ġvar _ 3 Ġ. Ġmethod _ 3 Ġ( Ġ) Ġ) Ġ; Ġass er te qu als Ġ( Ġ0 . 0 Ġ, Ġmethod _ 4 Ġ( Ġvar _ 2 Ġ. Ġmethod _ 5 Ġ( Ġ) Ġ) Ġ. Ġget Ġ( Ġvar _ 4 Ġ) Ġ) Ġ; Ġ}
public Ġvoid Ġmethod _ 1 Ġ( Ġ) Ġthrows Ġtype _ 1 Ġ{ Ġvar _ 1 Ġ. Ġmethod _ 2 Ġ( Ġ) Ġ; Ġmethod _ 3 Ġ( Ġ) Ġ; Ġ}
public Ġvoid Ġmethod _ 1 Ġ( Ġtype _ 1 Ġvar _ 1 Ġ) Ġ{ Ġvar _ 2 Ġ= Ġ" true " Ġ; Ġvar _ 3 Ġ. Ġmethod _ 2 Ġ( Ġ) Ġ; Ġ}
protected  Ġvoid  Ġmethod  _  1  Ġ(  Ġjava  .  util  .  array  list  Ġ<  Ġjava  .  lang  .  string  Ġ>  Ġvar  _  1  Ġ)  Ġ{  Ġtype  _  1  Ġ.  Ġmethod  _  2  Ġ(  Ġvar  _  2  Ġ,  Ġjava  .  lang  .  string  Ġ.  Ġmethod  _  3  Ġ(  Ġvar  _  1  Ġ.  Ġsize  Ġ(  Ġ)  Ġ)  Ġ)  Ġ;  Ġvar  _  3  Ġ.  Ġmethod  _  4  Ġ(  Ġvar  _  1  Ġ)  Ġ;  Ġ}
public Ġvoid Ġmethod _ 1 Ġ( Ġtype _ 1 Ġvar _ 1 Ġ) Ġ{ Ġtype _ 2 Ġmain Ġ= Ġnew Ġtype _ 2 Ġ( Ġthis Ġ) Ġ; Ġtype _ 3 Ġvar _ 2 Ġ= Ġnew Ġtype _ 3 Ġ( Ġthis Ġ) Ġ; Ġmain Ġ. Ġmethod _ 2 Ġ( Ġvar _ 2 Ġ) Ġ; Ġsuper Ġ. Ġmethod _ 1 Ġ( Ġvar _ 1 Ġ) Ġ; Ġmethod _ 3 Ġ( Ġmain Ġ) Ġ; Ġ}
public Ġstatic Ġvoid Ġmethod _ 1 Ġ( Ġint Ġvar _ 1 Ġ, Ġint Ġvar _ 2 Ġ, Ġint Ġvar _ 3 Ġ, Ġint Ġvar _ 4 Ġ) Ġ{ Ġvar _ 5 Ġ= Ġnew Ġtype _ 1 Ġ( Ġstring _ 1 Ġ, Ġvar _ 1 Ġ, Ġvar _ 2 Ġ, Ġvar _ 3 Ġ, Ġvar _ 4 Ġ) Ġ; Ġvar _ 6 Ġ= Ġnew Ġtype _ 2 Ġ( Ġ) Ġ; Ġ}
public Ġjava . util . collection Ġ< Ġtype _ 1 Ġ> Ġvalues Ġ( Ġ) Ġ{ Ġreturn Ġvalues Ġ( Ġvar _ 1 Ġ) Ġ; Ġ}
public Ġvoid Ġmethod _ 1 Ġ( Ġ) Ġthrows Ġjava . lang . ex ception Ġ{ Ġtype _ 1 Ġ. Ġinfo Ġ( Ġstring _ 1 Ġ) Ġ; Ġvar _ 1 Ġ. Ġmethod _ 2 Ġ( Ġ) Ġ; Ġjava . lang . thread Ġ. Ġmethod _ 3 Ġ( Ġtype _ 2 Ġ. Ġmethod _ 4 Ġ( Ġint _ 1 Ġ) Ġ) Ġ; Ġtype _ 1 Ġ. Ġinfo Ġ( Ġstring _ 2 Ġ) Ġ; Ġvar _ 2 Ġ. Ġmethod _ 5 Ġ( Ġ) Ġ; Ġ}
public Ġtype _ 1 Ġ< Ġ? Ġ> Ġmethod _ 1 Ġ( Ġjava . lang . string Ġvar _ 1 Ġ, Ġtype _ 2 Ġvar _ 2 Ġ, Ġjava . lang . string Ġ... Ġvar _ 3 Ġ) Ġ;
public  Ġvoid  Ġmethod  _  1  Ġ(  Ġ)  Ġ{  Ġjava  .  lang  .  string  Ġvar  _  1  Ġ=  Ġstring  _  1  Ġ;  Ġtype  _  1  Ġ.  Ġassert  that  Ġ(  Ġtype  _  2  Ġ.  Ġmethod  _  2  Ġ(  Ġstring  _  2  Ġ)  Ġ,  Ġtype  _  3  Ġ.  Ġmethod  _  3  Ġ(  Ġvar  _  1  Ġ)  Ġ)  Ġ;  Ġ}
public Ġvoid Ġmethod _ 1 Ġ( Ġjava . lang . string Ġvar _ 1 Ġ) Ġ{ Ġif Ġ( Ġtype _ 1 Ġ. Ġmethod _ 2 Ġ( Ġvar _ 1 Ġ) Ġ) Ġ{ Ġreturn Ġ; Ġ} Ġthis Ġ. Ġvar _ 1 Ġ= Ġvar _ 1 Ġ; Ġ}
public Ġjava . lang . object Ġmethod _ 1 Ġ( Ġjava . lang . object Ġvar _ 1 Ġ) Ġ{ Ġtype _ 1 Ġvar _ 2 Ġ= Ġ( Ġ( Ġtype _ 1 Ġ) Ġ( Ġvar _ 1 Ġ) Ġ) Ġ; Ġreturn Ġtype _ 2 Ġ. Ġmethod _ 2 Ġ( Ġvar _ 2 Ġ. Ġmethod _ 3 Ġ( Ġ) Ġ) Ġ. Ġget name Ġ( Ġ) Ġ; Ġ}
public Ġvoid Ġmethod _ 1 Ġ( Ġint Ġvar _ 1 Ġ, Ġboolean Ġvar _ 2 Ġ) Ġ{ Ġtype _ 1 Ġvar _ 3 Ġ= Ġvar _ 4 Ġ. Ġmethod _ 2 Ġ( Ġvar _ 1 Ġ) Ġ; Ġvar _ 3 Ġ. Ġmethod _ 3 Ġ( Ġvar _ 2 Ġ) Ġ; Ġvar _ 4 Ġ. Ġupdate Ġ( Ġvar _ 3 Ġ) Ġ; Ġ}
public Ġfinal Ġvoid Ġmethod _ 1 Ġ( Ġ) Ġ{ Ġtry Ġ{ Ġnew Ġtype _ 1 Ġ( Ġ) Ġ; Ġ} Ġcatch Ġ( Ġjava . io . io ex ception Ġvar _ 1 Ġ) Ġ{ Ġvar _ 1 Ġ. Ġmethod _ 2 Ġ( Ġ) Ġ; Ġ} Ġ}
public Ġvoid Ġmethod _ 1 Ġ( Ġ) Ġ{ Ġandroid . content . intent Ġvar _ 1 Ġ= Ġnew Ġandroid . content . intent Ġ( Ġthis Ġ, Ġvar _ 2 Ġclass Ġ) Ġ; Ġvar _ 1 Ġ. Ġmethod _ 2 Ġ( Ġstring _ 1 Ġ, Ġvar _ 3 Ġ) Ġ; Ġvar _ 1 Ġ. Ġmethod _ 2 Ġ( Ġstring _ 2 Ġ, Ġvar _ 4 Ġ) Ġ; Ġmethod _ 3 Ġ( Ġ) Ġ; Ġmethod _ 4 Ġ( Ġvar _ 1 Ġ) Ġ; Ġ}
private  Ġjava  .  lang  .  string  Ġmethod  _  1  Ġ(  Ġ)  Ġthrows  Ġjava  .  io  .  io  ex  ception  Ġ,  Ġjava  .  lang  .  class  not  found  ex  ception  Ġ{  Ġvar  _  1  Ġ.  Ġmethod  _  2  Ġ(  Ġstring  _  1  Ġ)  Ġ;  Ġjava  .  lang  .  string  Ġvar  _  2  Ġ=  Ġ(  Ġ(  Ġjava  .  lang  .  string  Ġ)  Ġ(  Ġvar  _  3  Ġ.  Ġmethod  _  3  Ġ(  Ġ)  Ġ)  Ġ)  Ġ;  Ġreturn  Ġvar  _  2  Ġ;  Ġ}
protected Ġfinal Ġvoid Ġmethod _ 1 Ġ( Ġfinal Ġtype _ 1 Ġvar _ 1 Ġ, Ġfinal Ġtype _ 2 Ġmsg Ġ) Ġ{ Ġtype _ 3 Ġ. Ġmethod _ 2 Ġ( Ġstring _ 1 Ġ, Ġmsg Ġ) Ġ; Ġtry Ġ{ Ġthis Ġ. Ġmethod _ 3 Ġ( Ġmsg Ġ) Ġ; Ġ} Ġcatch Ġ( Ġfinal Ġtype _ 4 Ġvar _ 2 Ġ) Ġ{ Ġthis Ġ. Ġmethod _ 4 Ġ( Ġvar _ 2 Ġ) Ġ; Ġ} Ġ}
public Ġvoid Ġmethod _ 1 Ġ( Ġtype _ 1 Ġstatus Ġ) Ġ{ Ġif Ġ( Ġstatus Ġ. Ġmethod _ 2 Ġ( Ġ) Ġ) Ġ{ Ġmethod _ 3 Ġ( Ġ) Ġ; Ġ} Ġelse Ġ{ Ġtype _ 2 Ġ. Ġmethod _ 4 Ġ( Ġvar _ 1 Ġ, Ġ( Ġstring _ 1 Ġ+ Ġ( Ġstatus Ġ. Ġmethod _ 5 Ġ( Ġ) Ġ) Ġ) Ġ) Ġ; Ġmethod _ 6 Ġ( Ġ) Ġ; Ġ} Ġ}
public Ġvoid Ġmethod _ 1 Ġ( Ġtype _ 1 Ġ< Ġjava . util . list Ġ< Ġtype _ 2 Ġ> Ġ> Ġvar _ 1 Ġ) Ġ{ Ġvar _ 2 Ġ. Ġmethod _ 2 Ġ( Ġ) Ġ; Ġvar _ 3 Ġ. Ġmethod _ 3 Ġ( Ġ) Ġ; Ġ}
public Ġvoid Ġmethod _ 1 Ġ( Ġ) Ġ{ Ġtype _ 1 Ġvar _ 1 Ġ= Ġvar _ 2 Ġ. Ġremove Ġ( Ġ) Ġ; Ġvar _ 1 Ġ. Ġmethod _ 2 Ġ( Ġ) Ġ; Ġ}
public  Ġtype  _  1  Ġget  Ġ(  Ġ)  Ġ{  Ġmethod  _  1  Ġ(  Ġ)  Ġ;  Ġfinal  Ġtype  _  1  Ġvalue  Ġ=  Ġthis  Ġ.  Ġvalue  Ġ.  Ġget  Ġ(  Ġ)  Ġ.  Ġget  Ġ(  Ġ)  Ġ;  Ġreturn  Ġvalue  Ġ;  Ġ}
public Ġvoid Ġmethod _ 1 Ġ( Ġ) Ġ{ Ġvar _ 1 Ġ. Ġmethod _ 2 Ġ( Ġstring _ 1 Ġ) Ġ; Ġmethod _ 3 Ġ( Ġ) Ġ; Ġmethod _ 4 Ġ( Ġ) Ġ; Ġ}
public Ġvoid Ġmethod _ 1 Ġ( Ġ) Ġ{ Ġfinal Ġboolean Ġvar _ 1 Ġ= Ġvar _ 2 Ġ. Ġmethod _ 2 Ġ( Ġvar _ 3 Ġ. Ġmethod _ 3 Ġ( Ġ) Ġ, Ġvar _ 4 Ġ. Ġmethod _ 4 Ġ( Ġ) Ġ. Ġto string Ġ( Ġ) Ġ) Ġ; Ġif Ġ( Ġvar _ 1 Ġ) Ġ{ Ġ} Ġelse Ġ{ Ġtype _ 1 Ġ. Ġmethod _ 5 Ġ( Ġvar _ 5 Ġ, Ġstring _ 1 Ġ) Ġ; Ġ} Ġ}
public Ġjava . util . list Ġ< Ġtype _ 1 Ġ> Ġmethod _ 1 Ġ( Ġtype _ 2 Ġvar _ 1 Ġ) Ġ{ Ġreturn Ġtype _ 3 Ġ. Ġmethod _ 2 Ġ( Ġ) Ġ; Ġ}
public  Ġstatic  Ġvoid  Ġmain  Ġ(  Ġjava  .  lang  .  string  Ġ[  Ġ]  Ġargs  Ġ)  Ġ{  Ġif  Ġ(  Ġ(  Ġargs  .  length  Ġ)  Ġ==  Ġ1  Ġ)  Ġ{  Ġvar  _  1  Ġ.  Ġmethod  _  1  Ġ(  Ġstring  _  1  Ġ)  Ġ;  Ġ}  Ġelse  Ġ{  Ġvar  _  1  Ġ.  Ġmethod  _  1  Ġ(  Ġstring  _  2  Ġ,  Ġargs  Ġ[  Ġ(  Ġ(  Ġargs  .  length  Ġ)  Ġ-  Ġ1  Ġ)  Ġ]  Ġ)  Ġ;  Ġ}  Ġ}
public Ġvoid Ġmethod _ 1 Ġ( Ġdouble Ġvar _ 1 Ġ) Ġ{ Ġif Ġ( Ġ( Ġvar _ 1 Ġ<= Ġint _ 1 Ġ) Ġ|| Ġ( Ġvar _ 1 Ġ>= Ġ0 Ġ) Ġ) Ġ{ Ġthis Ġ. Ġvar _ 1 Ġ= Ġvar _ 1 Ġ; Ġ} Ġ}
public Ġvoid Ġmethod _ 1 Ġ( Ġ) Ġ{ Ġvar _ 1 Ġ= Ġtrue Ġ; Ġvar _ 2 Ġ= Ġtrue Ġ; Ġ}
public Ġtype _ 1 Ġmethod _ 1 Ġ( Ġtype _ 2 Ġvar _ 1 Ġ) Ġ{ Ġjava . util . list Ġ< Ġtype _ 1 Ġ> Ġvar _ 2 Ġ= Ġvar _ 1 Ġ. Ġmethod _ 2 Ġ( Ġ) Ġ; Ġreturn Ġvar _ 2 Ġ. Ġget Ġ( Ġvar _ 3 Ġ) Ġ; Ġ}
public Ġvoid Ġmethod _ 1 Ġ( Ġint Ġvalue Ġ) Ġ{ Ġif Ġ( Ġ( Ġthis Ġ. Ġvalue Ġ) Ġ< Ġvalue Ġ) Ġ{ Ġthis Ġ. Ġvalue Ġ= Ġvalue Ġ; Ġ} Ġ}
public  Ġvoid  Ġmethod  _  1  Ġ(  Ġfinal  Ġtype  _  1  Ġnode  Ġ)  Ġthrows  Ġtype  _  2  Ġ{  Ġmethod  _  1  Ġ(  Ġnode  Ġ.  Ġget  name  Ġ(  Ġ)  Ġ,  Ġnode  Ġ.  Ġmethod  _  2  Ġ(  Ġ)  Ġ)  Ġ;  Ġ}
public Ġvoid Ġmethod _ 1 Ġ( Ġ) Ġ{ Ġvar _ 1 Ġ= Ġvar _ 2 Ġ; Ġvar _ 3 Ġ= Ġvar _ 2 Ġ; Ġmethod _ 2 Ġ( Ġ) Ġ; Ġmethod _ 3 Ġ( Ġ) Ġ; Ġvar _ 4 Ġ= Ġtrue Ġ; Ġ}
public Ġvoid Ġmethod _ 1 Ġ( Ġint Ġvar _ 1 Ġ) Ġ{ Ġvar _ 2 Ġ. Ġadd Ġ( Ġvar _ 1 Ġ) Ġ; Ġ}
public Ġvoid Ġmethod _ 1 Ġ( Ġtype _ 1 Ġvar _ 1 Ġ) Ġ{ Ġvar _ 2 Ġ= Ġtrue Ġ; Ġvar _ 3 Ġ. Ġmethod _ 2 Ġ( Ġ) Ġ; Ġ}
public Ġvoid Ġmethod _ 1 Ġ( Ġtype _ 1 Ġvar _ 1 Ġ) Ġ{ Ġtype _ 2 Ġ. Ġi Ġ( Ġvar _ 2 Ġ, Ġstring _ 1 Ġ) Ġ; Ġtry Ġ{ Ġtype _ 3 Ġvar _ 3 Ġ= Ġvar _ 1 Ġ. Ġget value Ġ( Ġvar _ 4 Ġclass Ġ) Ġ; Ġmethod _ 2 Ġ( Ġvar _ 3 Ġ) Ġ; Ġ} Ġcatch Ġ( Ġjava . lang . ex ception Ġvar _ 5 Ġ) Ġ{ Ġvar _ 5 Ġ. Ġmethod _ 3 Ġ( Ġ) Ġ; Ġ} Ġ}
public Ġvoid Ġmethod _ 1 Ġ( Ġtype _ 1 Ġvar _ 1 Ġ) Ġ{ Ġmethod _ 2 Ġ( Ġstring _ 1 Ġ) Ġ; Ġthis Ġ. Ġvar _ 1 Ġ= Ġvar _ 1 Ġ; Ġ}
public Ġjava . util . date Ġmethod _ 1 Ġ( Ġtype _ 1 Ġvar _ 1 Ġ) Ġ{ Ġtype _ 2 Ġ. Ġmethod _ 2 Ġ( Ġstring _ 1 Ġ, Ġvar _ 1 Ġ) Ġ; Ġif Ġ( Ġvar _ 1 Ġ!= Ġnull Ġ) Ġreturn Ġnew Ġjava . util . date Ġ( Ġvar _ 1 Ġ. Ġget time Ġ( Ġ) Ġ) Ġ; Ġreturn Ġnull Ġ; Ġ}
public  Ġboolean  Ġmethod  _  1  Ġ(  Ġtype  _  1  Ġevent  Ġ)  Ġ{  Ġtype  _  2  Ġ.  Ġmethod  _  2  Ġ(  Ġvar  _  1  Ġ,  Ġstring  _  1  Ġ)  Ġ;  Ġreturn  Ġtrue  Ġ;  Ġ}
private Ġstatic Ġtype _ 1 Ġmethod _ 1 Ġ( Ġint Ġn Ġ) Ġ{ Ġtype _ 1 Ġvar _ 1 Ġ= Ġvar _ 2 Ġ; Ġfor Ġ( Ġint Ġi Ġ= Ġn Ġ; Ġi Ġ> Ġ1 Ġ; Ġi Ġ-- Ġ) Ġ{ Ġvar _ 1 Ġ= Ġvar _ 1 Ġ. Ġmethod _ 2 Ġ( Ġnew Ġtype _ 1 Ġ( Ġjava . lang . integer . t ost ring Ġ( Ġi Ġ) Ġ) Ġ) Ġ; Ġ} Ġreturn Ġvar _ 1 Ġ; Ġ}
public Ġvoid Ġmethod _ 1 Ġ( Ġ) Ġ{ Ġtry Ġ{ Ġmethod _ 2 Ġ( Ġmethod _ 3 Ġ( Ġresponse Ġ) Ġ) Ġ; Ġ} Ġcatch Ġ( Ġjava . io . io ex ception Ġvar _ 1 Ġ) Ġ{ Ġvar _ 1 Ġ. Ġmethod _ 4 Ġ( Ġ) Ġ; Ġ} Ġ}
public Ġvoid Ġmethod _ 1 Ġ( Ġtype _ 1 Ġvar _ 1 Ġ) Ġ{ Ġvar _ 2 Ġ. Ġremove Ġ( Ġvar _ 1 Ġ. Ġmethod _ 2 Ġ( Ġ) Ġ) Ġ; Ġ}
public Ġtype _ 1 Ġmethod _ 1 Ġ( Ġ) Ġ{ Ġtype _ 1 Ġvar _ 1 Ġ= Ġvar _ 2 Ġ. Ġget Ġ( Ġ( Ġ( Ġint Ġ) Ġ( Ġ( Ġjava . lang . math . random Ġ( Ġ) Ġ) Ġ* Ġ( Ġ( Ġvar _ 2 Ġ. Ġsize Ġ( Ġ) Ġ) Ġ- Ġ1 Ġ) Ġ) Ġ) Ġ) Ġ; Ġreturn Ġvar _ 1 Ġ; Ġ}
public  Ġboolean  Ġmethod  _  1  Ġ(  Ġjava  .  lang  .  string  Ġvar  _  1  Ġ,  Ġint  Ġvar  _  2  Ġ)  Ġ{  Ġreturn  Ġ(  Ġmethod  _  2  Ġ(  Ġ)  Ġ.  Ġupdate  Ġ(  Ġvar  _  3  Ġ,  Ġvar  _  1  Ġ,  Ġvar  _  2  Ġ)  Ġ)  Ġ>  Ġ0  Ġ;  Ġ}
public Ġvoid Ġupdate Ġ( Ġjava . util . list Ġ< Ġtype _ 1 Ġ< Ġjava . lang . bo olean Ġ, Ġjava . lang . double Ġ> Ġ> Ġvar _ 1 Ġ, Ġdouble Ġvar _ 2 Ġ) Ġ{ Ġfor Ġ( Ġtype _ 1 Ġ< Ġjava . lang . bo olean Ġ, Ġjava . lang . double Ġ> Ġvar _ 3 Ġ: Ġvar _ 1 Ġ) Ġ{ Ġupdate Ġ( Ġvar _ 4 Ġ, Ġ( Ġ( Ġvar _ 5 Ġ) Ġ> Ġvar _ 2 Ġ) Ġ) Ġ; Ġ} Ġ}
private Ġjava . lang . object Ġ[ Ġ] Ġmethod _ 1 Ġ( Ġ) Ġ{ Ġreturn Ġnew Ġjava . lang . object Ġ[ Ġ] Ġ{ Ġstring _ 1 Ġ, Ġstring _ 2 Ġ, Ġstring _ 3 Ġ, Ġstring _ 4 Ġ, Ġstring _ 5 Ġ, Ġstring _ 6 Ġ} Ġ; Ġ}
public Ġvoid Ġmethod _ 1 Ġ( Ġtype _ 1 Ġevent Ġ) Ġ{ Ġif Ġ( Ġ( Ġevent Ġ. Ġmethod _ 2 Ġ( Ġ) Ġ) Ġ== Ġstring _ 1 Ġ) Ġ{ Ġvar _ 1 Ġ. Ġmethod _ 3 Ġ( Ġ) Ġ; Ġ} Ġif Ġ( Ġ( Ġevent Ġ. Ġmethod _ 2 Ġ( Ġ) Ġ) Ġ== Ġstring _ 2 Ġ) Ġ{ Ġvar _ 1 Ġ. Ġmethod _ 4 Ġ( Ġ) Ġ; Ġ} Ġ}
public  Ġboolean  Ġmethod  _  1  Ġ(  Ġtype  _  1  Ġvar  _  1  Ġ)  Ġ{  Ġreturn  Ġ(  Ġvar  _  2  Ġ)  Ġ==  Ġvar  _  1  Ġ;  Ġ}
public Ġstatic Ġtype _ 1 Ġmethod _ 1 Ġ( Ġfinal Ġlong Ġvar _ 1 Ġ, Ġfinal Ġjava . lang . string Ġvar _ 2 Ġ, Ġtype _ 2 Ġvar _ 3 Ġ) Ġ{ Ġfinal Ġtype _ 1 Ġmsg Ġ= Ġnew Ġtype _ 1 Ġ( Ġ) Ġ; Ġvar _ 4 Ġ= Ġvar _ 1 Ġ; Ġvar _ 5 Ġ= Ġvar _ 2 Ġ; Ġmsg Ġ. Ġtext Ġ= Ġvar _ 3 Ġ. Ġget string Ġ( Ġstring _ 1 Ġ) Ġ; Ġreturn Ġmsg Ġ; Ġ}
public Ġvoid Ġmethod _ 1 Ġ( Ġjava . lang . string Ġid Ġ, Ġjava . lang . string Ġvar _ 1 Ġ, Ġjava . lang . string Ġvar _ 2 Ġ, Ġjava . lang . string Ġvar _ 3 Ġ) Ġthrows Ġtype _ 1 Ġ, Ġtype _ 2 Ġ, Ġtype _ 3 Ġ, Ġtype _ 4 Ġ, Ġtype _ 5 Ġ, Ġtype _ 6 Ġ, Ġtype _ 7 Ġ{ Ġvar _ 4 Ġ. Ġmethod _ 1 Ġ( Ġid Ġ, Ġvar _ 1 Ġ, Ġvar _ 2 Ġ, Ġvar _ 3 Ġ, Ġvar _ 3 Ġ) Ġ; Ġ}
public Ġboolean Ġmethod _ 1 Ġ( Ġjava . lang . string Ġtype Ġ) Ġ{ Ġboolean Ġvar _ 1 Ġ= Ġtrue Ġ; Ġtry Ġ{ Ġtype _ 1 Ġ. Ġmethod _ 2 Ġ( Ġtype Ġ) Ġ; Ġ} Ġcatch Ġ( Ġtype _ 2 Ġvar _ 2 Ġ) Ġ{ Ġvar _ 1 Ġ= Ġfalse Ġ; Ġ} Ġreturn Ġvar _ 1 Ġ; Ġ}
public Ġjava . lang . string Ġmethod _ 1 Ġ( Ġjava . lang . string Ġname Ġ) Ġ{ Ġjava . lang . string Ġvar _ 1 Ġ= Ġvar _ 2 Ġ. Ġget Ġ( Ġmethod _ 2 Ġ( Ġname Ġ) Ġ) Ġ; Ġreturn Ġvar _ 1 Ġ== Ġnull Ġ? Ġname Ġ: Ġvar _ 1 Ġ; Ġ}
public  Ġstatic  Ġboolean  Ġmethod  _  1  Ġ(  Ġjava  .  lang  .  string  Ġname  Ġ)  Ġ{  Ġfor  Ġ(  Ġjava  .  lang  .  string  Ġvar  _  1  Ġ:  Ġvar  _  2  Ġ)  Ġ{  Ġif  Ġ(  Ġvar  _  1  Ġ.  Ġmethod  _  2  Ġ(  Ġname  Ġ)  Ġ)  Ġ{  Ġreturn  Ġtrue  Ġ;  Ġ}  Ġ}  Ġreturn  Ġtrue  Ġ;  Ġ}
public Ġboolean Ġmethod _ 1 Ġ( Ġtype _ 1 Ġevent Ġ) Ġ{ Ġboolean Ġvar _ 1 Ġ= Ġfalse Ġ; Ġfor Ġ( Ġtype _ 2 Ġtype Ġ: Ġvar _ 2 Ġ. Ġvalues Ġ( Ġ) Ġ) Ġ{ Ġtype Ġ. Ġmethod _ 2 Ġ( Ġevent Ġ) Ġ; Ġif Ġ( Ġ! Ġvar _ 1 Ġ) Ġ{ Ġvar _ 1 Ġ= Ġtrue Ġ; Ġ} Ġ} Ġreturn Ġvar _ 1 Ġ; Ġ}
public Ġjava . util . list Ġ< Ġtype _ 1 Ġ> Ġmethod _ 1 Ġ( Ġ) Ġ{ Ġreturn Ġnew Ġjava . util . array list Ġ< Ġtype _ 1 Ġ> Ġ( Ġ) Ġ; Ġ}
public Ġvoid Ġmethod _ 1 Ġ( Ġ) Ġthrows Ġtype _ 1 Ġ{ Ġvar _ 1 Ġ. Ġmethod _ 2 Ġ( Ġ) Ġ; Ġwhile Ġ( Ġvar _ 2 Ġ) Ġ{ Ġjava . lang . system . out . println Ġ( Ġstring _ 1 Ġ) Ġ; Ġvar _ 3 Ġ. Ġmethod _ 3 Ġ( Ġ) Ġ; Ġ} Ġjava . lang . system . out . println Ġ( Ġstring _ 2 Ġ) Ġ; Ġvar _ 2 Ġ= Ġtrue Ġ; Ġvar _ 1 Ġ. Ġmethod _ 4 Ġ( Ġ) Ġ; Ġ}
public Ġstatic Ġtype _ 1 Ġstart Ġ( Ġjava . lang . string Ġvar _ 1 Ġ) Ġ{ Ġreturn Ġnew Ġtype _ 1 Ġ( Ġvar _ 1 Ġ, Ġtype _ 2 Ġ. Ġget time Ġ( Ġ) Ġ, Ġtype _ 2 Ġ) Ġ; Ġ}
protected  Ġvoid  Ġend  Ġ(  Ġ)  Ġ{  Ġvar  _  1  Ġ.  Ġmethod  _  1  Ġ(  Ġ)  Ġ;  Ġvar  _  2  Ġ.  Ġmethod  _  2  Ġ(  Ġ)  Ġ;  Ġ}
private Ġvoid Ġmethod _ 1 Ġ( Ġ) Ġ{ Ġdata Ġ. Ġmethod _ 2 Ġ( Ġ) Ġ; Ġmethod _ 3 Ġ( Ġ) Ġ; Ġ}
public Ġvoid Ġmethod _ 1 Ġ( Ġtype _ 1 Ġevent Ġ) Ġ{ Ġvar _ 1 Ġ. Ġmethod _ 2 Ġ( Ġevent Ġ. Ġmethod _ 3 Ġ( Ġ) Ġ) Ġ; Ġ}
public Ġvoid Ġmethod _ 1 Ġ( Ġint Ġposition Ġ, Ġfloat Ġvar _ 1 Ġ, Ġint Ġvar _ 2 Ġ) Ġ{ Ġvar _ 3 Ġ= Ġnew Ġtype _ 1 Ġ( Ġ) Ġ; Ġvar _ 3 Ġ. Ġmethod _ 2 Ġ( Ġstring _ 1 Ġ, Ġposition Ġ) Ġ; Ġ}
public  Ġvoid  Ġmethod  _  1  Ġ(  Ġjava  .  lang  .  string  Ġvar  _  1  Ġ)  Ġ{  Ġjava  .  lang  .  system  .  out  .  println  Ġ(  Ġvar  _  1  Ġ)  Ġ;  Ġif  Ġ(  Ġvar  _  2  Ġ.  Ġmethod  _  2  Ġ(  Ġvar  _  1  Ġ)  Ġ)  Ġ{  Ġmethod  _  3  Ġ(  Ġ)  Ġ;  Ġvar  _  3  Ġ=  Ġvar  _  1  Ġ;  Ġmethod  _  4  Ġ(  Ġ)  Ġ;  Ġ}  Ġelse  Ġ{  Ġmethod  _  5  Ġ(  Ġ)  Ġ;  Ġ}  Ġ}
public Ġvoid Ġmethod _ 1 Ġ( Ġ) Ġ{ Ġget activity Ġ( Ġ) Ġ. Ġmethod _ 2 Ġ( Ġnew Ġandroid . content . intent Ġ( Ġget activity Ġ( Ġ) Ġ, Ġvar _ 1 Ġclass Ġ) Ġ) Ġ; Ġ}
private Ġvoid Ġmethod _ 1 Ġ( Ġ) Ġ{ Ġtype _ 1 Ġ. Ġmethod _ 2 Ġ( Ġget activity Ġ( Ġ) Ġ) Ġ; Ġ}
public Ġvoid Ġmethod _ 1 Ġ( Ġtype _ 1 Ġ< Ġtype _ 2 Ġ> Ġresponse Ġ) Ġ{ Ġif Ġ( Ġresponse Ġ. Ġmethod _ 2 Ġ( Ġ) Ġ) Ġ{ Ġlistener Ġ. Ġmethod _ 3 Ġ( Ġresponse Ġ. Ġmethod _ 4 Ġ( Ġ) Ġ) Ġ; Ġ} Ġ}
public Ġstatic Ġvoid Ġmethod _ 1 Ġ( Ġandroid . content . context Ġcontext Ġ, Ġjava . io . file Ġfile Ġ) Ġ{ Ġtype _ 1 Ġ. Ġmethod _ 1 Ġ( Ġcontext Ġ, Ġfile Ġ. Ġmethod _ 2 Ġ( Ġ) Ġ, Ġtype _ 1 Ġ. Ġmethod _ 3 Ġ( Ġfile Ġ. Ġmethod _ 2 Ġ( Ġ) Ġ) Ġ) Ġ; Ġ}
public Ġtype _ 1 Ġbuild Ġ( Ġ) Ġ{ Ġreturn Ġnew Ġtype _ 1 Ġ( Ġvar _ 1 Ġ, Ġvar _ 2 Ġ, Ġvar _ 3 Ġ, Ġvar _ 4 Ġ, Ġvar _ 5 Ġ, Ġvar _ 6 Ġ, Ġvar _ 7 Ġ, Ġvar _ 8 Ġ, Ġvar _ 9 Ġ, Ġvar _ 10 Ġ) Ġ; Ġ}
public Ġstatic Ġtype _ 1 Ġmethod _ 1 Ġ( Ġfinal Ġfloat Ġmin Ġ, Ġfinal Ġfloat Ġvar _ 1 Ġ) Ġ{ Ġreturn Ġtype _ 2 Ġ. Ġmethod _ 2 Ġ( Ġnew Ġtype _ 3 Ġ( Ġvar _ 1 Ġ, Ġvar _ 1 Ġ) Ġ) Ġ. Ġmsg Ġ( Ġ( Ġ( Ġ( Ġ( Ġstring _ 1 Ġ+ Ġmin Ġ) Ġ+ Ġstring _ 2 Ġ) Ġ+ Ġvar _ 1 Ġ) Ġ+ Ġstring _ 3 Ġ) Ġ) Ġ; Ġ}
public  Ġvoid  Ġmethod  _  1  Ġ(  Ġtype  _  1  Ġvar  _  1  Ġ)  Ġ{  Ġtype  _  2  Ġ.  Ġmethod  _  2  Ġ(  Ġmethod  _  3  Ġ(  Ġ)  Ġ,  Ġjava  .  lang  .  string  Ġ.  Ġmethod  _  4  Ġ(  Ġvar  _  2  Ġ)  Ġ,  Ġvar  _  3  Ġ)  Ġ.  Ġshow  Ġ(  Ġ)  Ġ;  Ġ}
public Ġvoid Ġmethod _ 1 Ġ( Ġ) Ġ{ Ġthis Ġ. Ġvar _ 1 Ġ. Ġmethod _ 2 Ġ( Ġ) Ġ. Ġmethod _ 3 Ġ( Ġfalse Ġ) Ġ; Ġthis Ġ. Ġvar _ 1 Ġ. Ġmethod _ 4 Ġ( Ġthis Ġ. Ġvar _ 1 Ġ. Ġmethod _ 2 Ġ( Ġ) Ġ) Ġ; Ġ}
public Ġstatic Ġvoid Ġmethod _ 1 Ġ( Ġtype _ 1 Ġvar _ 1 Ġ, Ġjava . lang . class Ġ< Ġ? Ġextends Ġtype _ 2 Ġ> Ġvar _ 2 Ġ) Ġ{ Ġvar _ 1 Ġ. Ġset Ġ( Ġvar _ 3 Ġ, Ġvar _ 2 Ġ. Ġto string Ġ( Ġ) Ġ) Ġ; Ġ}
public Ġvoid Ġmethod _ 1 Ġ( Ġint Ġvar _ 1 Ġ) Ġ{ Ġthis Ġ. Ġvar _ 1 Ġ= Ġvar _ 1 Ġ; Ġmethod _ 2 Ġ( Ġ) Ġ; Ġ}
public Ġtype _ 1 Ġ< Ġ? Ġ> Ġmethod _ 1 Ġ( Ġtype _ 2 Ġvar _ 1 Ġ) Ġ{ Ġboolean Ġvar _ 2 Ġ= Ġ( Ġvar _ 1 Ġ. Ġmethod _ 2 Ġ( Ġ) Ġ) Ġ== Ġ( Ġvar _ 3 Ġ) Ġ; Ġreturn Ġtype _ 1 Ġ. Ġmethod _ 3 Ġ( Ġvar _ 2 Ġ, Ġvar _ 1 Ġ. Ġmethod _ 4 Ġ( Ġ) Ġ) Ġ; Ġ}
public  Ġtype  _  1  Ġmethod  _  1  Ġ(  Ġtype  _  2  Ġvar  _  1  Ġ)  Ġ{  Ġtype  _  1  Ġvar  _  2  Ġ=  Ġthis  Ġ.  Ġmethod  _  2  Ġ(  Ġvar  _  1  Ġ.  Ġmethod  _  3  Ġ(  Ġ)  Ġ)  Ġ;  Ġvar  _  3  Ġ=  Ġvar  _  3  Ġ.  Ġmethod  _  4  Ġ(  Ġ(  Ġ(  Ġvar  _  2  Ġ.  Ġto  string  Ġ(  Ġ)  Ġ)  Ġ+  Ġ"\  n  "  Ġ)  Ġ)  Ġ;  Ġjava  .  lang  .  system  .  out  .  println  Ġ(  Ġvar  _  2  Ġ)  Ġ;  Ġreturn  Ġvar  _  4  Ġ;  Ġ}
public Ġvoid Ġmethod _ 1 Ġ( Ġ) Ġ{ Ġcontext Ġ. Ġmethod _ 2 Ġ( Ġ) Ġ. Ġmethod _ 3 Ġ( Ġcontext Ġ) Ġ; Ġtype _ 1 Ġvar _ 1 Ġ= Ġcontext Ġ. Ġmethod _ 4 Ġ( Ġ) Ġ. Ġmethod _ 5 Ġ( Ġ) Ġ; Ġvar _ 1 Ġ. Ġmethod _ 6 Ġ( Ġcontext Ġ) Ġ; Ġ}
public Ġvoid Ġmethod _ 1 Ġ( Ġ) Ġ{ Ġtype _ 1 Ġvar _ 1 Ġ= Ġvar _ 2 Ġ. Ġmethod _ 2 Ġ( Ġ) Ġ; Ġjava . io . file Ġvar _ 3 Ġ= Ġnew Ġjava . io . file Ġ( Ġstring _ 1 Ġ) Ġ; Ġvar _ 4 Ġ. Ġmethod _ 3 Ġ( Ġvar _ 1 Ġ, Ġvar _ 3 Ġ, Ġint _ 1 Ġ, Ġstring _ 2 Ġ) Ġ; Ġ}
public Ġvoid Ġmethod _ 1 Ġ( Ġandroid . view . view Ġvar _ 1 Ġ) Ġ{ Ġtype _ 1 Ġ. Ġmethod _ 2 Ġ( Ġvar _ 2 Ġ, Ġvar _ 3 Ġ) Ġ; Ġ}
public  Ġstatic  Ġtype  _  1  Ġmethod  _  1  Ġ(  Ġ)  Ġ{  Ġif  Ġ(  Ġ(  Ġvar  _  1  Ġ)  Ġ==  Ġnull  Ġ)  Ġ{  Ġjava  .  lang  .  system  .  out  .  println  Ġ(  Ġ0  Ġ)  Ġ;  Ġvar  _  1  Ġ=  Ġnew  Ġtype  _  1  Ġ(  Ġ)  Ġ;  Ġ}  Ġreturn  Ġvar  _  1  Ġ;  Ġ}
public Ġint Ġcount Ġ( Ġ) Ġ{ Ġreturn Ġset Ġ. Ġget Ġ( Ġ) Ġ; Ġ}
public Ġvoid Ġmethod _ 1 Ġ( Ġjava . lang . string Ġtoken Ġ, Ġjava . lang . string Ġvar _ 1 Ġ, Ġint Ġvar _ 2 Ġ) Ġ{ Ġtype _ 1 Ġ. Ġmethod _ 2 Ġ( Ġtoken Ġ, Ġvar _ 1 Ġ, Ġ( Ġstring _ 1 Ġ+ Ġvar _ 2 Ġ) Ġ) Ġ; Ġ}
public Ġvoid Ġmethod _ 1 Ġ( Ġ) Ġ{ Ġvar _ 1 Ġ= Ġtrue Ġ; Ġif Ġ( Ġ( Ġvar _ 2 Ġ) Ġ!= Ġnull Ġ) Ġ{ Ġvar _ 2 Ġ. Ġmethod _ 2 Ġ( Ġtrue Ġ) Ġ; Ġ} Ġmethod _ 3 Ġ( Ġ) Ġ; Ġtype _ 1 Ġ. Ġmethod _ 4 Ġ( Ġstring _ 1 Ġ) Ġ; Ġ}
public Ġvoid Ġmethod _ 1 Ġ( Ġ) Ġthrows Ġtype _ 1 Ġ{ Ġtype _ 2 Ġvar _ 1 Ġ= Ġvar _ 2 Ġ. Ġmethod _ 2 Ġ( Ġvar _ 3 Ġ) Ġ; Ġjava . lang . string Ġresult Ġ= Ġvar _ 4 Ġ. Ġmethod _ 3 Ġ( Ġvar _ 3 Ġ) Ġ; Ġ}
public  Ġvoid  Ġmethod  _  1  Ġ(  Ġtype  _  1  Ġvar  _  1  Ġ)  Ġ{  Ġif  Ġ(  Ġvar  _  1  Ġ!=  Ġnull  Ġ)  Ġtype  _  2  Ġ.  Ġmethod  _  2  Ġ(  Ġstring  _  1  Ġ,  Ġvar  _  1  Ġ.  Ġto  string  Ġ(  Ġ)  Ġ)  Ġ;  Ġjava  .  lang  .  system  .  out  .  println  Ġ(  Ġstring  _  2  Ġ)  Ġ;  Ġ}
public Ġvoid Ġmethod _ 1 Ġ( Ġtype _ 1 Ġvar _ 1 Ġ) Ġ{ Ġvar _ 2 Ġ. Ġmethod _ 2 Ġ( Ġtype _ 2 Ġ. Ġmethod _ 3 Ġ( Ġ( Ġ( Ġvar _ 3 Ġ) Ġ* Ġ( Ġvar _ 4 Ġ) Ġ) Ġ) Ġ) Ġ; Ġvar _ 5 Ġ. Ġmethod _ 2 Ġ( Ġtype _ 2 Ġ. Ġmethod _ 3 Ġ( Ġ( Ġ( Ġvar _ 6 Ġ) Ġ* Ġ( Ġvar _ 4 Ġ) Ġ) Ġ) Ġ) Ġ; Ġ}
public Ġjava . lang . string Ġmethod _ 1 Ġ( Ġtype _ 1 Ġvar _ 1 Ġ, Ġtype _ 2 Ġvar _ 2 Ġ) Ġ{ Ġif Ġ( Ġmethod _ 2 Ġ( Ġvar _ 2 Ġ) Ġ) Ġvar _ 1 Ġ. Ġmethod _ 3 Ġ( Ġstring _ 1 Ġ, Ġtrue Ġ) Ġ; Ġvar _ 1 Ġ. Ġmethod _ 3 Ġ( Ġstring _ 2 Ġ, Ġnew Ġtype _ 3 Ġ( Ġ) Ġ) Ġ; Ġreturn Ġmethod _ 4 Ġ( Ġvar _ 1 Ġ) Ġ; Ġ}
public Ġtype _ 1 Ġmethod _ 1 Ġ( Ġ) Ġ{ Ġfinal Ġjava . util . list Ġ< Ġtype _ 2 Ġ> Ġvar _ 1 Ġ= Ġmethod _ 2 Ġ( Ġ) Ġ; Ġreturn Ġtype _ 3 Ġ. Ġmethod _ 3 Ġ( Ġtype _ 4 Ġ: Ġ: Ġmethod _ 4 Ġ) Ġ. Ġmethod _ 5 Ġ( Ġvar _ 1 Ġ) Ġ; Ġ}
public Ġlong Ġmethod _ 1 Ġ( Ġ) Ġ{ Ġlong Ġvar _ 1 Ġ= Ġ0 Ġ; Ġfor Ġ( Ġint Ġi Ġ= Ġ0 Ġ; Ġi Ġ< Ġ( Ġvar _ 2 Ġ. Ġsize Ġ( Ġ) Ġ) Ġ; Ġi Ġ++ Ġ) Ġvar _ 3 Ġ+= Ġvar _ 2 Ġ. Ġget Ġ( Ġi Ġ) Ġ; Ġreturn Ġ( Ġvar _ 4 Ġ) Ġ- Ġvar _ 1 Ġ; Ġ}
public Ġint Ġmethod _ 1 Ġ( Ġ) Ġ{ Ġreturn Ġ( Ġ( Ġvar _ 1 Ġ. Ġmethod _ 2 Ġ( Ġ) Ġ) Ġ* Ġint _ 1 Ġ) Ġ+ Ġint _ 2 Ġ; Ġ}
private Ġstatic Ġnative Ġvoid Ġmethod _ 1 Ġ( Ġint Ġid Ġ) Ġ;
public  Ġvoid  Ġmethod  _  1  Ġ(  Ġtype  _  1  Ġvar  _  1  Ġ)  Ġ{  Ġif  Ġ(  Ġvar  _  2  Ġ)  Ġ{  Ġvar  _  2  Ġ=  Ġfalse  Ġ;  Ġ}  Ġelse  Ġ{  Ġvar  _  3  Ġ=  Ġfalse  Ġ;  Ġvar  _  2  Ġ=  Ġfalse  Ġ;  Ġ}  Ġ}
protected Ġboolean Ġmethod _ 1 Ġ( Ġfinal Ġtype _ 1 Ġvar _ 1 Ġ, Ġfinal Ġtype _ 2 Ġvar _ 2 Ġ, Ġfinal Ġtype _ 3 Ġp Ġ, Ġfinal Ġint Ġvar _ 3 Ġ) Ġ{ Ġthis Ġ. Ġvar _ 4 Ġ. Ġadd Ġ( Ġthis Ġ. Ġvar _ 5 Ġ) Ġ; Ġreturn Ġtrue Ġ; Ġ}
public Ġvoid Ġmethod _ 1 Ġ( Ġint Ġvar _ 1 Ġ, Ġint Ġvar _ 2 Ġ) Ġ{ Ġvar _ 3 Ġ= Ġvar _ 1 Ġ; Ġvar _ 4 Ġ= Ġ( Ġvar _ 2 Ġ== Ġ( Ġvar _ 5 Ġ) Ġ) Ġ&& Ġ( Ġvar _ 6 Ġ) Ġ; Ġ}
public Ġjava . util . list Ġ< Ġtype _ 1 Ġ> Ġmethod _ 1 Ġ( Ġlong Ġvar _ 1 Ġ) Ġ{ Ġjava . util . list Ġ< Ġtype _ 1 Ġ> Ġvar _ 2 Ġ= Ġvar _ 3 Ġ. Ġmethod _ 2 Ġ( Ġvar _ 1 Ġ) Ġ; Ġreturn Ġvar _ 2 Ġ; Ġ}
public  Ġtype  _  1  Ġmethod  _  1  Ġ(  Ġjava  .  lang  .  string  Ġvar  _  1  Ġ)  Ġthrows  Ġtype  _  2  Ġ{  Ġmethod  _  2  Ġ(  Ġ)  Ġ;  Ġvar  _  2  Ġ=  Ġvar  _  3  Ġ.  Ġmethod  _  3  Ġ(  Ġ)  Ġ;  Ġjava  .  lang  .  string  Ġvar  _  4  Ġ=  Ġstring  _  1  Ġ;  Ġtype  _  1  Ġvar  _  5  Ġ=  Ġvar  _  2  Ġ.  Ġmethod  _  4  Ġ(  Ġvar  _  4  Ġ)  Ġ;  Ġmethod  _  5  Ġ(  Ġ)  Ġ;  Ġreturn  Ġvar  _  5  Ġ;  Ġ}
public Ġvoid Ġmethod _ 1 Ġ( Ġ) Ġ{ Ġfor Ġ( Ġtype _ 1 Ġvar _ 1 Ġ: Ġvar _ 2 Ġ) Ġ{ Ġvar _ 1 Ġ. Ġmethod _ 2 Ġ( Ġ) Ġ; Ġmethod _ 3 Ġ( Ġvar _ 1 Ġ. Ġmethod _ 4 Ġ( Ġ) Ġ) Ġ; Ġ} Ġ}
public Ġstatic Ġboolean Ġmethod _ 1 Ġ( Ġfinal Ġtype _ 1 Ġvar _ 1 Ġ, Ġfinal Ġandroid . content . context Ġcontext Ġ) Ġ{ Ġreturn Ġvar _ 1 Ġ== Ġ( Ġtype _ 1 Ġ. Ġmethod _ 2 Ġ( Ġcontext Ġ) Ġ) Ġ; Ġ}
public Ġvoid Ġmethod _ 1 Ġ( Ġboolean Ġvar _ 1 Ġ) Ġ{ Ġthis Ġ. Ġvar _ 1 Ġ= Ġvar _ 1 Ġ; Ġif Ġ( Ġ! Ġvar _ 1 Ġ) Ġ{ Ġvar _ 2 Ġ. Ġmethod _ 2 Ġ( Ġvar _ 3 Ġ) Ġ; Ġ} Ġ}
public Ġtype _ 1 Ġmethod _ 1 Ġ( Ġjava . lang . string Ġtext Ġ) Ġ{ Ġreturn Ġtype _ 1 Ġ. Ġmethod _ 2 Ġ( Ġstring _ 1 Ġ, Ġstring _ 2 Ġ, Ġid Ġ, Ġstring _ 3 Ġ, Ġtext Ġ) Ġ; Ġ}
public  Ġvoid  Ġmethod  _  1  Ġ(  Ġtype  _  1  Ġvar  _  1  Ġ,  Ġint  Ġi  Ġ)  Ġ{  Ġvar  _  1  Ġ.  Ġmethod  _  2  Ġ(  Ġ)  Ġ;  Ġmethod  _  3  Ġ(  Ġ)  Ġ;  Ġ}
public Ġtype _ 1 Ġmethod _ 1 Ġ( Ġtype _ 1 Ġvar _ 1 Ġ) Ġ{ Ġvar _ 1 Ġ. Ġmethod _ 2 Ġ( Ġ( Ġ- Ġ1 Ġ) Ġ) Ġ; Ġvar _ 1 Ġ. Ġmethod _ 3 Ġ( Ġint _ 1 Ġ) Ġ; Ġreturn Ġvar _ 2 Ġ. Ġmethod _ 4 Ġ( Ġvar _ 1 Ġ) Ġ; Ġ}
public Ġboolean Ġmethod _ 1 Ġ( Ġ) Ġ{ Ġfinal Ġjava . lang . string Ġvar _ 1 Ġ= Ġtype _ 1 Ġ. Ġmethod _ 2 Ġ( Ġstring _ 1 Ġ) Ġ; Ġfor Ġ( Ġfinal Ġjava . lang . string Ġvar _ 2 Ġ: Ġthis Ġ. Ġvar _ 3 Ġ) Ġ{ Ġif Ġ( Ġvar _ 1 Ġ== Ġvar _ 2 Ġ) Ġ{ Ġreturn Ġtrue Ġ; Ġ} Ġ} Ġreturn Ġfalse Ġ; Ġ}
public Ġstatic Ġjava . lang . string Ġmethod _ 1 Ġ( Ġjava . lang . string Ġstr Ġ, Ġjava . lang . object Ġ... Ġargs Ġ) Ġ{ Ġif Ġ( Ġargs Ġ!= Ġnull Ġ) Ġ{ Ġreturn Ġjava . lang . string . format Ġ( Ġstr Ġ, Ġargs Ġ) Ġ; Ġ} Ġelse Ġ{ Ġreturn Ġstr Ġ; Ġ} Ġ}
public Ġstatic Ġvoid Ġmain Ġ( Ġjava . lang . string Ġ[ Ġ] Ġargs Ġ) Ġthrows Ġtype _ 1 Ġ{ Ġtype _ 2 Ġvar _ 1 Ġ= Ġnew Ġtype _ 2 Ġ( Ġint _ 1 Ġ) Ġ; Ġtype _ 2 Ġvar _ 2 Ġ= Ġnew Ġtype _ 2 Ġ( Ġint _ 1 Ġ) Ġ; Ġjava . lang . system . out . println Ġ( Ġtype _ 3 Ġ. Ġmethod _ 1 Ġ( Ġvar _ 1 Ġ, Ġvar _ 2 Ġ) Ġ) Ġ; Ġ}
public  Ġvoid  Ġmethod  _  1  Ġ(  Ġandroid  .  view  .  view  Ġvar  _  1  Ġ)  Ġ{  Ġ(  Ġ(  Ġtype  _  1  Ġ)  Ġ(  Ġcontext  Ġ)  Ġ)  Ġ.  Ġvar  _  2  Ġ.  Ġshow  Ġ(  Ġ(  Ġ(  Ġtype  _  1  Ġ)  Ġ(  Ġcontext  Ġ)  Ġ)  Ġ.  Ġmethod  _  2  Ġ(  Ġ)  Ġ,  Ġnull  Ġ)  Ġ;  Ġtype  _  2  Ġ.  Ġmethod  _  3  Ġ(  Ġcontext  Ġ,  Ġvar  _  3  Ġ)  Ġ;  Ġ}
public Ġfloat Ġmethod _ 1 Ġ( Ġjava . lang . string Ġvar _ 1 Ġ) Ġ{ Ġint Ġi Ġ= Ġmethod _ 2 Ġ( Ġvar _ 1 Ġ) Ġ; Ġif Ġ( Ġi Ġ>= Ġ0 Ġ) Ġ{ Ġreturn Ġvar _ 2 Ġ[ Ġi Ġ] Ġ; Ġ} Ġreturn Ġ0 Ġ; Ġ}
public Ġjava . lang . integer Ġget id Ġ( Ġ) Ġ{ Ġreturn Ġkey Ġ; Ġ}
public Ġstatic Ġboolean Ġmethod _ 1 Ġ( Ġjava . io . file Ġfile Ġ) Ġ{ Ġreturn Ġ( Ġfile Ġ. Ġlength Ġ( Ġ) Ġ) Ġ== Ġ0 Ġ; Ġ}
public Ġjava . lang . string Ġget name Ġ( Ġ) Ġ{ Ġthrow Ġnew Ġtype _ 1 Ġ( Ġ) Ġ; Ġ}
public Ġstatic Ġjava . lang . object Ġmethod _ 1 Ġ( Ġjava . lang . string Ġvar _ 1 Ġ, Ġjava . lang . string Ġvar _ 2 Ġ) Ġ{ Ġreturn Ġnull Ġ; Ġ}
public  Ġint  Ġget  type  Ġ(  Ġ)  Ġ{  Ġreturn  Ġvar  _  1  Ġ.  Ġtype  Ġ;  Ġ}
public Ġboolean Ġis empty Ġ( Ġ) Ġ{ Ġif Ġ( Ġ( Ġ( Ġvar _ 1 Ġ) Ġ== Ġnull Ġ) Ġ&& Ġ( Ġ( Ġvar _ 2 Ġ) Ġ== Ġnull Ġ) Ġ) Ġ{ Ġreturn Ġtrue Ġ; Ġ} Ġreturn Ġfalse Ġ; Ġ}
public Ġvoid Ġmethod _ 1 Ġ( Ġtype _ 1 Ġvar _ 1 Ġ) Ġ{ Ġmethod _ 2 Ġ( Ġ) Ġ. Ġmethod _ 3 Ġ( Ġ( Ġ( Ġvar _ 1 Ġ. Ġmethod _ 4 Ġ( Ġ) Ġ) Ġ* Ġ( Ġvar _ 1 Ġ. Ġmethod _ 5 Ġ( Ġ) Ġ) Ġ) Ġ) Ġ; Ġ}
protected Ġvoid Ġmethod _ 1 Ġ( Ġ) Ġthrows Ġjava . lang . ex ception Ġ{ Ġmethod _ 2 Ġ( Ġ) Ġ; Ġif Ġ( Ġ( Ġvar _ 1 Ġ) Ġ!= Ġnull Ġ) Ġvar _ 1 Ġ. Ġmethod _ 3 Ġ( Ġ) Ġ; Ġ}
public  Ġstatic  Ġvoid  Ġmain  Ġ(  Ġjava  .  lang  .  string  Ġ...  Ġargs  Ġ)  Ġ{  Ġjava  .  lang  .  system  .  out  .  println  Ġ(  Ġstring  _  1  Ġ)  Ġ;  Ġtype  _  1  Ġvar  _  1  Ġ=  Ġnew  Ġtype  _  1  Ġ(  Ġ)  Ġ;  Ġjava  .  lang  .  system  .  out  .  println  Ġ(  Ġvar  _  1  Ġ.  Ġmethod  _  1  Ġ(  Ġ)  Ġ)  Ġ;  Ġjava  .  lang  .  system  .  out  .  println  Ġ(  Ġvar  _  1  Ġ.  Ġmethod  _  2  Ġ(  Ġ)  Ġ)  Ġ;  Ġ}
protected Ġstatic Ġjava . util . list Ġ< Ġtype _ 1 Ġ> Ġmethod _ 1 Ġ( Ġjava . io . file Ġvar _ 1 Ġ) Ġthrows Ġjava . lang . ex ception Ġ{ Ġtype _ 2 Ġvar _ 2 Ġ= Ġnew Ġtype _ 2 Ġ( Ġvar _ 1 Ġ) Ġ; Ġreturn Ġvar _ 2 Ġ. Ġmethod _ 2 Ġ( Ġ) Ġ; Ġ}
public Ġjava . lang . string Ġmethod _ 1 Ġ( Ġjava . lang . string Ġvar _ 1 Ġ, Ġtype _ 1 Ġvar _ 2 Ġ) Ġ{ Ġmethod _ 2 Ġ( Ġvar _ 1 Ġ, Ġvar _ 2 Ġ) Ġ; Ġreturn Ġstring _ 1 Ġ; Ġ}
protected Ġvoid Ġmethod _ 1 Ġ( Ġ) Ġthrows Ġjava . io . io ex ception Ġ{ Ġif Ġ( Ġ( Ġvar _ 1 Ġ) Ġ< Ġ( Ġvar _ 2 Ġ) Ġ) Ġ{ Ġvar _ 1 Ġ= Ġvar _ 2 Ġ; Ġ} Ġelse Ġif Ġ( Ġ( Ġvar _ 1 Ġ) Ġ> Ġ( Ġvar _ 3 Ġ) Ġ) Ġ{ Ġmethod _ 2 Ġ( Ġ) Ġ; Ġ} Ġ}
private  Ġstatic  Ġvoid  Ġmethod  _  1  Ġ(  Ġandroid  .  content  .  context  Ġcontext  Ġ,  Ġfinal  Ġjava  .  lang  .  string  Ġmessage  Ġ,  Ġfinal  Ġint  Ġlength  Ġ)  Ġ{  Ġtype  _  1  Ġ.  Ġmethod  _  2  Ġ(  Ġcontext  Ġ,  Ġmessage  Ġ,  Ġlength  Ġ)  Ġ.  Ġshow  Ġ(  Ġ)  Ġ;  Ġ}
public Ġvoid Ġmethod _ 1 Ġ( Ġ) Ġ{ Ġvar _ 1 Ġ= Ġnew Ġtype _ 1 Ġ[ Ġmethod _ 2 Ġ( Ġ) Ġ] Ġ[ Ġmethod _ 3 Ġ( Ġ) Ġ] Ġ; Ġstate Ġ= Ġvar _ 2 Ġ; Ġvar _ 3 Ġ= Ġnew Ġtype _ 2 Ġ< Ġtype _ 3 Ġ> Ġ( Ġ) Ġ; Ġvar _ 4 Ġ= Ġfalse Ġ; Ġ}
public Ġvoid Ġmethod _ 1 Ġ( Ġtype _ 1 Ġvar _ 1 Ġ) Ġ{ Ġif Ġ( Ġvar _ 2 Ġ. Ġcontains Ġ( Ġvar _ 1 Ġ) Ġ) Ġ{ Ġvar _ 2 Ġ. Ġremove Ġ( Ġvar _ 1 Ġ) Ġ; Ġif Ġ( Ġ( Ġvar _ 2 Ġ. Ġsize Ġ( Ġ) Ġ) Ġ== Ġ0 Ġ) Ġvar _ 3 Ġ= Ġfalse Ġ; Ġvar _ 4 Ġ= Ġvar _ 5 Ġ; Ġ} Ġ}
public Ġvoid Ġmethod _ 1 Ġ( Ġtype _ 1 Ġvar _ 1 Ġ, Ġint Ġid Ġ) Ġ{ Ġvar _ 2 Ġ= Ġfalse Ġ; Ġmethod _ 2 Ġ( Ġfalse Ġ) Ġ; Ġ}
public  Ġvoid  Ġmethod  _  1  Ġ(  Ġjava  .  lang  .  string  Ġid  Ġ)  Ġ{  Ġif  Ġ(  Ġ(  Ġid  Ġ!=  Ġnull  Ġ)  Ġ&&  Ġ(  Ġ!  Ġ(  Ġid  Ġ.  Ġis  empty  Ġ(  Ġ)  Ġ)  Ġ)  Ġ)  Ġ{  Ġtype  _  1  Ġvar  _  1  Ġ=  Ġtype  _  2  Ġ.  Ġmethod  _  2  Ġ(  Ġthis  Ġ,  Ġid  Ġ)  Ġ;  Ġ}  Ġ}
private Ġtype _ 1 Ġmethod _ 1 Ġ( Ġtype _ 1 Ġvar _ 1 Ġ) Ġthrows Ġjava . io . io ex ception Ġ{ Ġreturn Ġtype _ 2 Ġ. Ġmethod _ 2 Ġ( Ġvar _ 2 Ġ, Ġvar _ 1 Ġ, Ġvar _ 3 Ġ, Ġvar _ 4 Ġ, Ġvar _ 5 Ġ) Ġ; Ġ}
public Ġvoid Ġmethod _ 1 Ġ( Ġtype _ 1 Ġvar _ 1 Ġ) Ġ{ Ġvar _ 2 Ġ= Ġtrue Ġ; Ġvar _ 3 Ġ. Ġmethod _ 1 Ġ( Ġ) Ġ; Ġ}
public Ġvoid Ġmethod _ 1 Ġ( Ġandroid . view . view Ġvar _ 1 Ġ) Ġ{ Ġvar _ 2 Ġ. Ġset text Ġ( Ġstring _ 1 Ġ) Ġ; Ġ}
public  Ġvoid  Ġhandle  Ġ(  Ġlong  Ġvar  _  1  Ġ)  Ġ{  Ġif  Ġ(  Ġ(  Ġvar  _  2  Ġ)  Ġ>  Ġ0  Ġ)  Ġ{  Ġvar  _  3  Ġ=  Ġvar  _  1  Ġ-  Ġ(  Ġvar  _  2  Ġ)  Ġ;  Ġmethod  _  1  Ġ(  Ġvar  _  3  Ġ)  Ġ;  Ġmethod  _  2  Ġ(  Ġ)  Ġ;  Ġ}  Ġvar  _  2  Ġ=  Ġvar  _  1  Ġ;  Ġ}
public Ġboolean Ġmethod _ 1 Ġ( Ġtype _ 1 Ġanswer Ġ, Ġjava . lang . string Ġresponse Ġ) Ġ{ Ġmethod _ 2 Ġ( Ġ) Ġ. Ġset state Ġ( Ġvar _ 1 Ġ) Ġ; Ġmethod _ 2 Ġ( Ġ) Ġ. Ġmethod _ 3 Ġ( Ġvar _ 2 Ġ, Ġ( Ġstring _ 1 Ġ+ Ġresponse Ġ) Ġ) Ġ; Ġanswer Ġ. Ġresponse Ġ= Ġresponse Ġ; Ġreturn Ġtrue Ġ; Ġ}
public Ġjava . lang . string Ġ[ Ġ] Ġmethod _ 1 Ġ( Ġ) Ġ{ Ġreturn Ġvar _ 1 Ġ. Ġmethod _ 2 Ġ( Ġ) Ġ; Ġ}
protected Ġvoid Ġmethod _ 1 Ġ( Ġtype _ 1 Ġvar _ 1 Ġ) Ġ{ Ġvar _ 2 Ġ. Ġinfo Ġ( Ġstring _ 1 Ġ) Ġ; Ġ}
public  Ġboolean  Ġmethod  _  1  Ġ(  Ġ)  Ġ{  Ġreturn  Ġ(  Ġ(  Ġvar  _  1  Ġ)  Ġ+  Ġ1  Ġ)  Ġ<  Ġ(  Ġvar  _  2  Ġ)  Ġ;  Ġ}
public Ġboolean Ġ[ Ġ] Ġmethod _ 1 Ġ( Ġ) Ġ{ Ġreturn Ġvar _ 1 Ġ; Ġ}
public Ġjava . lang . string Ġto string Ġ( Ġ) Ġ{ Ġreturn Ġstring _ 1 Ġ+ Ġ( Ġvar _ 1 Ġ. Ġmethod _ 1 Ġ( Ġ) Ġ) Ġ; Ġ}
public Ġvoid Ġmethod _ 1 Ġ( Ġ) Ġ{ Ġvar _ 1 Ġ. Ġset text Ġ( Ġ( Ġ( Ġ( Ġvar _ 2 Ġ. Ġsize Ġ( Ġ) Ġ) Ġ- Ġ1 Ġ) Ġ+ Ġstring _ 1 Ġ) Ġ) Ġ; Ġ}
public  Ġvoid  Ġmethod  _  1  Ġ(  Ġjava  .  lang  .  string  Ġvar  _  1  Ġ)  Ġ{  Ġthis  Ġ.  Ġvar  _  2  Ġ=  Ġjava  .  lang  .  double  Ġ.  Ġmethod  _  2  Ġ(  Ġvar  _  1  Ġ)  Ġ;  Ġ}
public Ġboolean Ġequals Ġ( Ġjava . lang . object Ġvar _ 1 Ġ) Ġ{ Ġreturn Ġvar _ 2 Ġ. Ġequals Ġ( Ġvar _ 1 Ġ) Ġ; Ġ}
private Ġvoid Ġmethod _ 1 Ġ( Ġjava . lang . integer Ġsize Ġ) Ġ{ Ġfor Ġ( Ġjava . lang . integer Ġi Ġ= Ġ0 Ġ; Ġi Ġ< Ġsize Ġ; Ġi Ġ++ Ġ) Ġ{ Ġvar _ 1 Ġ. Ġadd Ġ( Ġnew Ġtype _ 1 Ġ( Ġi Ġ) Ġ) Ġ; Ġ} Ġ}
public Ġjava . lang . string Ġto string Ġ( Ġ) Ġ{ Ġreturn Ġname Ġ; Ġ}
protected Ġvoid Ġmethod _ 1 Ġ( Ġ) Ġ{ Ġvar _ 1 Ġ= Ġmethod _ 2 Ġ( Ġ) Ġ; Ġmethod _ 3 Ġ( Ġvar _ 2 Ġ) Ġ; Ġ}
public  Ġvoid  Ġupdate  Ġ(  Ġ)  Ġ{  Ġjava  .  lang  .  system  .  out  .  println  Ġ(  Ġ)  Ġ;  Ġif  Ġ(  Ġvar  _  1  Ġ.  Ġmethod  _  1  Ġ(  Ġvar  _  2  Ġ)  Ġ)  Ġ{  Ġif  Ġ(  Ġvar  _  3  Ġ)  Ġ{  Ġmethod  _  2  Ġ(  Ġvar  _  4  Ġ)  Ġ;  Ġ}  Ġelse  Ġ{  Ġmethod  _  2  Ġ(  Ġvar  _  5  Ġ)  Ġ;  Ġ}  Ġvar  _  3  Ġ=  Ġ!  Ġ(  Ġvar  _  3  Ġ)  Ġ;  Ġ}  Ġ}
public Ġvoid Ġmethod _ 1 Ġ( Ġint Ġvar _ 1 Ġ, Ġjava . io . input stream Ġvar _ 2 Ġ) Ġ{ Ġjava . lang . system . out . println Ġ( Ġstring _ 1 Ġ) Ġ; Ġmethod _ 2 Ġ( Ġvar _ 2 Ġ) Ġ; Ġmethod _ 3 Ġ( Ġ) Ġ; Ġ}
public Ġstatic Ġtype _ 1 Ġget Ġ( Ġtype _ 2 Ġvar _ 1 Ġ) Ġ{ Ġtype _ 1 Ġvar _ 2 Ġ= Ġvar _ 3 Ġ. Ġget Ġ( Ġvar _ 1 Ġ) Ġ; Ġif Ġ( Ġvar _ 4 Ġ) Ġ{ Ġvar _ 3 Ġ. Ġremove Ġ( Ġvar _ 2 Ġ) Ġ; Ġ} Ġreturn Ġvar _ 2 Ġ; Ġ}
protected Ġvoid Ġmethod _ 1 Ġ( Ġtype _ 1 Ġvar _ 1 Ġ) Ġ{ Ġthis Ġ. Ġvar _ 2 Ġ+= Ġ1 Ġ; Ġthis Ġ. Ġvar _ 3 Ġ. Ġadd Ġ( Ġvar _ 1 Ġ) Ġ; Ġthis Ġ. Ġvar _ 4 Ġ= Ġnew Ġtype _ 2 Ġ( Ġthis Ġ) Ġ; Ġ}
private  Ġvoid  Ġmethod  _  1  Ġ(  Ġ)  Ġ{  Ġmethod  _  2  Ġ(  Ġ)  Ġ;  Ġnew  Ġjava  .  lang  .  thread  Ġ(  Ġ)  Ġ{  Ġpublic  Ġvoid  Ġmethod  _  3  Ġ(  Ġ)  Ġ{  Ġmethod  _  4  Ġ(  Ġ)  Ġ;  Ġvar  _  1  Ġ.  Ġmethod  _  5  Ġ(  Ġ0  Ġ)  Ġ;  Ġ}  Ġ}  Ġ.  Ġstart  Ġ(  Ġ)  Ġ;  Ġ}
public Ġint Ġmethod _ 1 Ġ( Ġ) Ġ{ Ġreturn Ġ( Ġ( Ġvar _ 1 Ġ. Ġmethod _ 1 Ġ( Ġ) Ġ) Ġ^ Ġ( Ġvar _ 2 Ġ. Ġmethod _ 1 Ġ( Ġ) Ġ) Ġ) Ġ^ Ġ( Ġvar _ 3 Ġ. Ġmethod _ 1 Ġ( Ġ) Ġ) Ġ; Ġ}
public Ġstatic Ġint Ġ[ Ġ] Ġmethod _ 1 Ġ( Ġint Ġ[ Ġ] Ġlist Ġ, Ġint Ġvar _ 1 Ġ) Ġ{ Ġ}
public Ġvoid Ġmethod _ 1 Ġ( Ġjava . lang . throw able Ġvar _ 1 Ġ) Ġ{ Ġtype _ 1 Ġ. Ġmethod _ 2 Ġ( Ġ) Ġ; Ġvar _ 2 Ġ= Ġfalse Ġ; Ġtype _ 2 Ġ. Ġhandle Ġ( Ġvar _ 1 Ġ) Ġ; Ġ}
public Ġtype _ 1 Ġmethod _ 1 Ġ( Ġtype _ 1 Ġmessage Ġ, Ġtype _ 1 Ġkey Ġ) Ġ{ Ġreturn Ġmethod _ 2 Ġ( Ġmessage Ġ, Ġkey Ġ) Ġ; Ġ}
public Ġvoid Ġupdate Ġ( Ġ) Ġ{ Ġvar _ 1 Ġ. Ġmethod _ 1 Ġ( Ġ) Ġ; Ġjava . util . collection Ġ< Ġtype _ 1 Ġ> Ġvar _ 2 Ġ= Ġtype _ 2 Ġ. Ġmethod _ 2 Ġ( Ġ) Ġ. Ġmethod _ 3 Ġ( Ġ) Ġ; Ġvar _ 1 Ġ. Ġmethod _ 4 Ġ( Ġvar _ 2 Ġ) Ġ; Ġvar _ 3 Ġ. Ġmethod _ 5 Ġ( Ġ) Ġ; Ġvar _ 4 Ġ. Ġmethod _ 5 Ġ( Ġ) Ġ; Ġ}
public Ġvoid Ġmethod _ 1 Ġ( Ġ) Ġ{ Ġmethod _ 2 Ġ( Ġ) Ġ; Ġtype _ 1 Ġ. Ġmethod _ 3 Ġ( Ġ) Ġ; Ġfor Ġ( Ġtype _ 2 Ġvar _ 1 Ġ: Ġvar _ 2 Ġ) Ġ{ Ġif Ġ( Ġ! Ġ( Ġvar _ 1 Ġ. Ġmethod _ 4 Ġ( Ġ) Ġ) Ġ) Ġvar _ 1 Ġ. Ġmethod _ 5 Ġ( Ġ) Ġ; Ġ} Ġ}
public  Ġjava  .  lang  .  string  Ġmethod  _  1  Ġ(  Ġ)  Ġ{  Ġtype  _  1  Ġ.  Ġi  Ġ(  Ġvar  _  1  Ġ,  Ġstring  _  1  Ġ)  Ġ;  Ġreturn  Ġvar  _  2  Ġ;  Ġ}
public Ġjava . util . set Ġ< Ġtype _ 1 Ġ> Ġmethod _ 1 Ġ( Ġ) Ġ{ Ġjava . util . set Ġ< Ġtype _ 1 Ġ> Ġvar _ 1 Ġ; Ġsynchronized Ġ( Ġvar _ 2 Ġ) Ġ{ Ġvar _ 1 Ġ= Ġnew Ġjava . util . hash set Ġ< Ġtype _ 1 Ġ> Ġ( Ġvar _ 2 Ġ) Ġ; Ġ} Ġreturn Ġvar _ 1 Ġ; Ġ}
public Ġvoid Ġmethod _ 1 Ġ( Ġandroid . view . view Ġview Ġ) Ġ{ Ġif Ġ( Ġ( Ġ! Ġ( Ġvar _ 1 Ġ) Ġ) Ġ&& Ġ( Ġ! Ġ( Ġvar _ 2 Ġ) Ġ) Ġ) Ġ{ Ġtype _ 1 Ġvar _ 3 Ġ= Ġvar _ 4 Ġ. Ġmethod _ 2 Ġ( Ġvar _ 5 Ġ. Ġmethod _ 3 Ġ( Ġ) Ġ) Ġ; Ġvar _ 3 Ġ. Ġmethod _ 4 Ġ( Ġ) Ġ; Ġ} Ġ}
public Ġvoid Ġmethod _ 1 Ġ( Ġjava . util . list Ġ< Ġtype _ 1 Ġ> Ġvar _ 1 Ġ) Ġ{ Ġif Ġ( Ġ( Ġvar _ 2 Ġ) Ġ!= Ġnull Ġ) Ġ{ Ġfor Ġ( Ġtype _ 1 Ġvar _ 3 Ġ: Ġvar _ 1 Ġ) Ġ{ Ġvar _ 2 Ġ. Ġremove Ġ( Ġvar _ 3 Ġ. Ġto string Ġ( Ġ) Ġ) Ġ; Ġ} Ġ} Ġ}
private Ġstatic Ġvoid Ġmethod _ 1 Ġ( Ġjava . lang . string Ġname Ġ, Ġtype _ 1 Ġdata Ġ, Ġjava . lang . string Ġvar _ 1 Ġ, Ġjava . lang . string Ġtype Ġ) Ġ{ Ġjava . lang . string Ġlist Ġ= Ġtype _ 2 Ġ. Ġmethod _ 2 Ġ( Ġvar _ 1 Ġ, Ġtype Ġ) Ġ; Ġtype _ 2 Ġ. Ġmethod _ 3 Ġ( Ġname Ġ, Ġlist Ġ, Ġdata Ġ) Ġ; Ġ}
public Ġtype _ 1 Ġmethod _ 1 Ġ( Ġjava . lang . string Ġvar _ 1 Ġ) Ġ{ Ġreturn Ġthis Ġ. Ġmethod _ 2 Ġ( Ġnew Ġtype _ 1 Ġ( Ġvar _ 1 Ġ) Ġ) Ġ; Ġ}
public  Ġstatic  Ġvoid  Ġmethod  _  1  Ġ(  Ġjava  .  io  .  file  Ġfile  Ġ)  Ġthrows  Ġjava  .  io  .  io  ex  ception  Ġ{  Ġif  Ġ(  Ġ(  Ġfile  Ġ!=  Ġnull  Ġ)  Ġ&  Ġ(  Ġfile  Ġ.  Ġmethod  _  2  Ġ(  Ġ)  Ġ)  Ġ)  Ġ{  Ġtype  _  1  Ġ.  Ġmethod  _  3  Ġ(  Ġfile  Ġ)  Ġ;  Ġreturn  Ġ;  Ġ}  Ġthrow  Ġnew  Ġjava  .  io  .  io  ex  ception  Ġ(  Ġstring  _  1  Ġ)  Ġ;  Ġ}
private Ġvoid Ġmethod _ 1 Ġ( Ġ) Ġ{ Ġtype _ 1 Ġ. Ġmethod _ 2 Ġ( Ġvar _ 1 Ġ, Ġthis Ġ, Ġ( Ġstring _ 1 Ġ+ Ġ( Ġvar _ 2 Ġ. Ġmethod _ 3 Ġ( Ġ) Ġ. Ġname Ġ( Ġ) Ġ) Ġ) Ġ) Ġ; Ġvar _ 2 Ġ. Ġmethod _ 1 Ġ( Ġ) Ġ; Ġ}
public Ġtype _ 1 Ġmethod _ 1 Ġ( Ġtype _ 1 Ġvar _ 1 Ġ) Ġthrows Ġtype _ 2 Ġ{ Ġif Ġ( Ġ( Ġvar _ 2 Ġ) Ġinstance of Ġtype _ 3 Ġ) Ġ{ Ġreturn Ġ( Ġ( Ġtype _ 3 Ġ) Ġ( Ġvar _ 2 Ġ) Ġ) Ġ. Ġmethod _ 1 Ġ( Ġvar _ 1 Ġ) Ġ; Ġ} Ġreturn Ġvar _ 1 Ġ; Ġ}
public Ġvoid Ġmethod _ 1 Ġ( Ġ) Ġ{ Ġtype _ 1 Ġ. Ġmethod _ 2 Ġ( Ġget context Ġ( Ġ) Ġ, Ġvar _ 1 Ġ, Ġvar _ 2 Ġ) Ġ. Ġshow Ġ( Ġ) Ġ; Ġ}
public Ġint Ġmethod _ 1 Ġ( Ġint Ġid Ġ) Ġ{ Ġfinal Ġint Ġvar _ 1 Ġ= Ġthis Ġ. Ġvar _ 2 Ġ; Ġreturn Ġid Ġ< Ġvar _ 1 Ġ? Ġid Ġ+ Ġ( Ġvar _ 1 Ġ* Ġ( Ġthis Ġ. Ġheight Ġ) Ġ) Ġ: Ġid Ġ- Ġvar _ 1 Ġ; Ġ}
public Ġstatic Ġvoid Ġmain Ġ( Ġjava . lang . string Ġ[ Ġ] Ġargs Ġ) Ġ{ Ġtype _ 1 Ġ. Ġstart Ġ( Ġ) Ġ; Ġtype _ 2 Ġvar _ 1 Ġ= Ġnew Ġtype _ 2 Ġ( Ġ) Ġ; Ġvar _ 1 Ġ. Ġmethod _ 1 Ġ( Ġint _ 1 Ġ) Ġ; Ġ}
public  Ġboolean  Ġmethod  _  1  Ġ(  Ġjava  .  lang  .  string  Ġquery  Ġ)  Ġ{  Ġmethod  _  2  Ġ(  Ġquery  Ġ)  Ġ;  Ġreturn  Ġfalse  Ġ;  Ġ}
private Ġstatic Ġvoid Ġmethod _ 1 Ġ( Ġfinal Ġtype _ 1 Ġ< Ġtype _ 2 Ġ> Ġdata Ġ, Ġfinal Ġtype _ 3 Ġvar _ 1 Ġ) Ġ{ Ġtype _ 4 Ġ. Ġmethod _ 2 Ġ( Ġvar _ 1 Ġ, Ġvar _ 1 Ġ. Ġmethod _ 3 Ġ( Ġ) Ġ. Ġmethod _ 4 Ġ( Ġ) Ġ) Ġ; Ġtype _ 4 Ġ. Ġmethod _ 5 Ġ( Ġdata Ġ, Ġvar _ 1 Ġ) Ġ; Ġvar _ 1 Ġ. Ġmethod _ 6 Ġ( Ġ) Ġ; Ġ}
public Ġstatic Ġvoid Ġmethod _ 1 Ġ( Ġ) Ġ{ Ġjava . lang . system . out . println Ġ( Ġstring _ 1 Ġ) Ġ; Ġjava . lang . system . out . println Ġ( Ġstring _ 2 Ġ) Ġ; Ġjava . lang . system . out . println Ġ( Ġstring _ 3 Ġ) Ġ; Ġjava . lang . system . out . println Ġ( Ġstring _ 4 Ġ) Ġ; Ġjava . lang . system . out . println Ġ( Ġstring _ 5 Ġ) Ġ; Ġjava . lang . system . out . println Ġ( Ġstring _ 6 Ġ) Ġ; Ġjava . lang . system . out . println Ġ( Ġstring _ 7 Ġ) Ġ; Ġvar _ 1 Ġ. Ġmethod _ 2 Ġ( Ġ) Ġ; Ġ}
public Ġfloat Ġmethod _ 1 Ġ( Ġfloat Ġnum Ġ) Ġ{ Ġint Ġvar _ 1 Ġ= Ġint _ 1 Ġ; Ġreturn Ġtype _ 1 Ġ. Ġmethod _ 2 Ġ( Ġ( Ġ( Ġ( Ġnum Ġ/ Ġvar _ 1 Ġ) Ġ/ Ġvar _ 1 Ġ) Ġ/ Ġvar _ 1 Ġ) Ġ, Ġint _ 2 Ġ) Ġ; Ġ}
public Ġboolean Ġmethod _ 1 Ġ( Ġ) Ġ{ Ġreturn Ġ( Ġvar _ 1 Ġ) Ġ== Ġnull Ġ? Ġfalse Ġ: Ġvar _ 1 Ġ. Ġmethod _ 1 Ġ( Ġ) Ġ; Ġ}
private Ġvoid Ġmethod _ 1 Ġ( Ġ) Ġ{ Ġvar _ 1 Ġ. Ġmethod _ 2 Ġ( Ġvar _ 2 Ġ) Ġ; Ġvar _ 3 Ġ. Ġmethod _ 2 Ġ( Ġvar _ 4 Ġ) Ġ; Ġmethod _ 3 Ġ( Ġ) Ġ; Ġ}
public Ġvoid Ġupdate Ġ( Ġtype _ 1 Ġ< Ġtype _ 2 Ġ> Ġvar _ 1 Ġ) Ġ{ Ġthis Ġ. Ġvar _ 1 Ġ= Ġvar _ 1 Ġ; Ġmethod _ 1 Ġ( Ġvar _ 1 Ġ) Ġ; Ġmethod _ 2 Ġ( Ġvar _ 1 Ġ) Ġ; Ġif Ġ( Ġmethod _ 3 Ġ( Ġvar _ 1 Ġ) Ġ) Ġmethod _ 4 Ġ( Ġ) Ġ; Ġ}
public  Ġvoid  Ġmethod  _  1  Ġ(  Ġandroid  .  view  .  view  Ġvar  _  1  Ġ)  Ġ{  Ġif  Ġ(  Ġvar  _  2  Ġ)  Ġ{  Ġandroid  .  content  .  intent  Ġi  Ġ=  Ġnew  Ġandroid  .  content  .  intent  Ġ(  Ġthis  Ġ,  Ġvar  _  3  Ġclass  Ġ)  Ġ;  Ġmethod  _  2  Ġ(  Ġi  Ġ)  Ġ;  Ġ}  Ġ}
public Ġjava . lang . string Ġmethod _ 1 Ġ( Ġ) Ġthrows Ġjava . lang . ex ception Ġ{ Ġjava . lang . system . out . println Ġ( Ġstring _ 1 Ġ) Ġ; Ġreturn Ġstring _ 2 Ġ; Ġ}
public Ġstatic Ġtype _ 1 Ġ[ Ġ] Ġmethod _ 1 Ġ( Ġ) Ġ{ Ġtype _ 2 Ġ. Ġmethod _ 2 Ġ( Ġ) Ġ; Ġreturn Ġvar _ 1 Ġ; Ġ}
private Ġtype _ 1 Ġmethod _ 1 Ġ( Ġ) Ġ{ Ġif Ġ( Ġ( Ġvar _ 1 Ġ) Ġinstance of Ġtype _ 2 Ġ) Ġ{ Ġreturn Ġ( Ġ( Ġtype _ 2 Ġ) Ġ( Ġvar _ 1 Ġ) Ġ) Ġ. Ġget view Ġ( Ġ) Ġ; Ġ} Ġreturn Ġnull Ġ; Ġ}
public Ġboolean Ġmethod _ 1 Ġ( Ġtype _ 1 Ġvar _ 1 Ġ) Ġ{ Ġreturn Ġvar _ 2 Ġ. Ġto string Ġ( Ġ) Ġ. Ġequals Ġ( Ġvar _ 3 Ġ. Ġto string Ġ( Ġ) Ġ) Ġ; Ġ}
public  Ġvoid  Ġmethod  _  1  Ġ(  Ġint  Ġline  Ġ)  Ġ{  Ġnew  Ġjava  .  lang  .  ex  ception  Ġ(  Ġ)  Ġ.  Ġmethod  _  2  Ġ(  Ġ)  Ġ;  Ġvar  _  1  Ġ.  Ġline  Ġ=  Ġline  Ġ;  Ġ}
public Ġsynchronized Ġvoid Ġmethod _ 1 Ġ( Ġjava . lang . bo olean Ġn Ġ) Ġ{ Ġif Ġ( Ġn Ġ&& Ġ( Ġ! Ġ( Ġvar _ 1 Ġ) Ġ) Ġ) Ġ{ Ġvar _ 2 Ġ. Ġstart Ġ( Ġ) Ġ; Ġ} Ġelse Ġ{ Ġvar _ 2 Ġ. Ġmethod _ 2 Ġ( Ġ) Ġ; Ġ} Ġ}
public Ġvoid Ġmethod _ 1 Ġ( Ġtype _ 1 Ġ< Ġjava . lang . string Ġ, Ġjava . lang . string Ġ> Ġvar _ 1 Ġ) Ġ{ Ġvar _ 2 Ġ. Ġadd Ġ( Ġvar _ 1 Ġ) Ġ; Ġmethod _ 2 Ġ( Ġ) Ġ; Ġ}
public Ġboolean Ġmethod _ 1 Ġ( Ġ) Ġ{ Ġreturn Ġ( Ġ( Ġvar _ 1 Ġ) Ġ!= Ġnull Ġ) Ġ|| Ġ( Ġ( Ġ( Ġmethod _ 2 Ġ( Ġ) Ġ) Ġ!= Ġnull Ġ) Ġ&& Ġ( Ġmethod _ 2 Ġ( Ġ) Ġ. Ġequals Ġ( Ġmethod _ 3 Ġ( Ġ) Ġ) Ġ) Ġ) Ġ; Ġ}
private Ġstatic Ġlong Ġmethod _ 1 Ġ( Ġ) Ġ{ Ġreturn Ġtype _ 1 Ġ. Ġmethod _ 1 Ġ( Ġvar _ 1 Ġ) Ġ; Ġ}
private Ġtype _ 1 Ġmethod _ 1 Ġ( Ġ) Ġ{ Ġtype _ 1 Ġvar _ 1 Ġ= Ġnew Ġtype _ 1 Ġ( Ġ) Ġ{ Ġpublic Ġvoid Ġmethod _ 2 Ġ( Ġtype _ 2 Ġvar _ 2 Ġ) Ġ{ Ġvar _ 3 Ġ. Ġmethod _ 3 Ġ( Ġstring _ 1 Ġ, Ġstring _ 2 Ġ, Ġvar _ 4 Ġ) Ġ; Ġ} Ġ} Ġ; Ġreturn Ġvar _ 1 Ġ; Ġ}
public Ġvoid Ġmethod _ 1 Ġ( Ġ) Ġ{ Ġthis Ġ. Ġvar _ 1 Ġ. Ġmethod _ 2 Ġ( Ġ) Ġ; Ġthis Ġ. Ġvar _ 2 Ġ= Ġ0 Ġ; Ġthis Ġ. Ġvar _ 3 Ġ= Ġ0 Ġ; Ġ}
public  Ġ<  Ġtype  _  1  Ġextends  Ġtype  _  2  Ġ>  Ġtype  _  1  Ġmethod  _  1  Ġ(  Ġtype  _  1  Ġvar  _  1  Ġ)  Ġ{  Ġreturn  Ġmethod  _  2  Ġ(  Ġvar  _  1  Ġ)  Ġ;  Ġ}
public Ġ< Ġtype _ 1 Ġ> Ġtype _ 1 Ġmethod _ 1 Ġ( Ġfinal Ġjava . lang . object Ġvar _ 1 Ġ, Ġfinal Ġjava . lang . class Ġ< Ġtype _ 1 Ġ> Ġvar _ 2 Ġ) Ġ{ Ġreturn Ġmethod _ 1 Ġ( Ġvar _ 1 Ġ, Ġvar _ 2 Ġ, Ġnull Ġ) Ġ; Ġ}
public Ġvoid Ġmethod _ 1 Ġ( Ġtype _ 1 Ġvar _ 1 Ġ, Ġint Ġvar _ 2 Ġ) Ġ{ Ġvar _ 1 Ġ. Ġmethod _ 2 Ġ( Ġ) Ġ; Ġtype _ 2 Ġvar _ 3 Ġ= Ġmethod _ 3 Ġ( Ġ) Ġ; Ġvar _ 3 Ġ. Ġshow Ġ( Ġ) Ġ; Ġ}
private Ġboolean Ġmethod _ 1 Ġ( Ġjava . lang . string Ġvar _ 1 Ġ, Ġandroid . content . context Ġcontext Ġ) Ġ{ Ġtype _ 1 Ġvar _ 2 Ġ= Ġcontext Ġ. Ġmethod _ 2 Ġ( Ġ) Ġ; Ġtry Ġ{ Ġjava . io . input stream Ġvar _ 3 Ġ= Ġvar _ 2 Ġ. Ġopen Ġ( Ġvar _ 1 Ġ) Ġ; Ġ} Ġcatch Ġ( Ġjava . io . io ex ception Ġvar _ 4 Ġ) Ġ{ Ġreturn Ġfalse Ġ; Ġ} Ġreturn Ġtrue Ġ; Ġ}
protected Ġtype _ 1 Ġmethod _ 1 Ġ( Ġjava . lang . string Ġname Ġ) Ġ{ Ġreturn Ġmethod _ 1 Ġ( Ġname Ġ, Ġint _ 1 Ġ) Ġ; Ġ}
public  Ġvoid  Ġset  text  Ġ(  Ġtype  _  1  Ġmessage  Ġ)  Ġ{  Ġjava  .  lang  .  system  .  out  .  println  Ġ(  Ġ(  Ġstring  _  1  Ġ+  Ġ(  Ġmessage  Ġ.  Ġmethod  _  1  Ġ(  Ġ)  Ġ)  Ġ)  Ġ)  Ġ;  Ġtype  _  2  Ġ.  Ġmethod  _  2  Ġ(  Ġ)  Ġ.  Ġset  text  Ġ(  Ġmessage  Ġ.  Ġmethod  _  1  Ġ(  Ġ)  Ġ)  Ġ;  Ġ}
public Ġvoid Ġmethod _ 1 Ġ( Ġ) Ġ{ Ġtry Ġ{ Ġstatus Ġ. Ġmethod _ 1 Ġ( Ġ) Ġ; Ġ} Ġcatch Ġ( Ġtype _ 1 Ġvar _ 1 Ġ) Ġ{ Ġvar _ 1 Ġ. Ġmethod _ 2 Ġ( Ġ) Ġ; Ġ} Ġ}
private Ġvoid Ġmethod _ 1 Ġ( Ġtype _ 1 Ġvar _ 1 Ġ, Ġjava . lang . string Ġurl Ġ, Ġtype _ 2 Ġstatus Ġ) Ġthrows Ġtype _ 3 Ġ{ Ġmethod _ 2 Ġ( Ġvar _ 1 Ġ, Ġurl Ġ) Ġ; Ġtype _ 4 Ġ. Ġass er te qu als Ġ( Ġstatus Ġ, Ġvar _ 2 Ġ. Ġmethod _ 3 Ġ( Ġvar _ 1 Ġ) Ġ. Ġmethod _ 4 Ġ( Ġ) Ġ) Ġ; Ġ}
protected Ġvoid Ġmethod _ 1 Ġ( Ġandroid . content . intent Ġintent Ġ) Ġ{ Ġsuper Ġ. Ġmethod _ 1 Ġ( Ġintent Ġ) Ġ; Ġmethod _ 2 Ġ( Ġintent Ġ) Ġ; Ġmethod _ 3 Ġ( Ġnull Ġ) Ġ; Ġ}
public Ġjava . lang . bo olean Ġmethod _ 1 Ġ( Ġtype _ 1 Ġvar _ 1 Ġ) Ġthrows Ġtype _ 2 Ġ{ Ġtype _ 3 Ġ< Ġ? Ġ> Ġvar _ 2 Ġ= Ġthis Ġ. Ġvar _ 3 Ġ. Ġmethod _ 2 Ġ( Ġvar _ 1 Ġ. Ġmethod _ 3 Ġ( Ġ) Ġ) Ġ; Ġmethod _ 4 Ġ( Ġvar _ 1 Ġ. Ġget name Ġ( Ġ) Ġ, Ġvar _ 1 Ġ. Ġmethod _ 5 Ġ( Ġ) Ġ, Ġvar _ 2 Ġ) Ġ; Ġreturn Ġnull Ġ; Ġ}
private Ġvoid Ġmethod _ 1 Ġ( Ġtype _ 1 Ġvar _ 1 Ġ) Ġ{ Ġmethod _ 2 Ġ( Ġvar _ 1 Ġ) Ġ; Ġmethod _ 3 Ġ( Ġvar _ 1 Ġ) Ġ; Ġmethod _ 4 Ġ( Ġvar _ 1 Ġ) Ġ; Ġ}
public  Ġvoid  Ġmethod  _  1  Ġ(  Ġ)  Ġ{  Ġint  Ġvar  _  1  Ġ;  Ġvar  _  1  Ġ=  Ġvar  _  2  Ġ.  Ġmethod  _  2  Ġ(  Ġvar  _  3  Ġ.  Ġmethod  _  3  Ġ(  Ġ)  Ġ)  Ġ;  Ġif  Ġ(  Ġvar  _  1  Ġ!=  Ġ0  Ġ)  Ġ{  Ġvar  _  3  Ġ.  Ġmethod  _  4  Ġ(  Ġ(  Ġ(  Ġvar  _  3  Ġ.  Ġmethod  _  5  Ġ(  Ġ)  Ġ)  Ġ+  Ġvar  _  1  Ġ)  Ġ)  Ġ;  Ġ}  Ġ}
public Ġboolean Ġmethod _ 1 Ġ( Ġ) Ġ{ Ġreturn Ġ! Ġ( Ġ( Ġtype _ 1 Ġ. Ġmethod _ 2 Ġ( Ġ) Ġ. Ġmethod _ 3 Ġ( Ġ) Ġ) Ġ<= Ġ( Ġvar _ 1 Ġ) Ġ) Ġ; Ġ}
protected Ġvoid Ġmethod _ 1 Ġ( Ġ) Ġthrows Ġjava . io . io ex ception Ġ{ Ġmethod _ 2 Ġ( Ġout Ġ, Ġ0 Ġ) Ġ; Ġ}
public Ġvoid Ġmethod _ 1 Ġ( Ġ) Ġ{ Ġvar _ 1 Ġ. Ġmethod _ 2 Ġ( Ġ) Ġ; Ġvar _ 1 Ġ= Ġnull Ġ; Ġvar _ 2 Ġ. Ġinfo Ġ( Ġstring _ 1 Ġ) Ġ; Ġ}
public  Ġvoid  Ġmethod  _  1  Ġ(  Ġtype  _  1  Ġvar  _  1  Ġ)  Ġ{  Ġmethod  _  2  Ġ(  Ġ)  Ġ;  Ġvar  _  2  Ġ=  Ġvar  _  1  Ġ;  Ġvar  _  2  Ġ.  Ġmethod  _  3  Ġ(  Ġvar  _  3  Ġ)  Ġ;  Ġ}
public Ġstatic Ġvoid Ġmethod _ 1 Ġ( Ġtype _ 1 Ġvar _ 1 Ġ) Ġ{ Ġtype _ 2 Ġ. Ġput Ġ( Ġvar _ 1 Ġ, Ġstring _ 1 Ġ, Ġstring _ 2 Ġ) Ġ; Ġtype _ 3 Ġ. Ġmethod _ 2 Ġ( Ġ) Ġ. Ġmethod _ 3 Ġ( Ġvar _ 1 Ġ, Ġfalse Ġ) Ġ; Ġ}
public Ġvoid Ġmethod _ 1 Ġ( Ġtype _ 1 Ġtype _ 2 Ġ) Ġ{ Ġif Ġ( Ġvar _ 1 Ġ) Ġ{ Ġx Ġ+= Ġint _ 1 Ġ; Ġ} Ġif Ġ( Ġvar _ 2 Ġ) Ġ{ Ġx Ġ-= Ġint _ 1 Ġ; Ġ} Ġ}
public Ġvoid Ġstep Ġ( Ġdouble Ġtime Ġ, Ġdouble Ġvar _ 1 Ġ) Ġ{ Ġthis Ġ. Ġmethod _ 1 Ġ( Ġ) Ġ; Ġsynchronized Ġ( Ġvar _ 2 Ġ) Ġ{ Ġthis Ġ. Ġvar _ 2 Ġ. Ġmethod _ 2 Ġ( Ġ) Ġ; Ġ} Ġthis Ġ. Ġmethod _ 3 Ġ( Ġtime Ġ, Ġvar _ 1 Ġ) Ġ; Ġ}
public Ġjava . lang . string Ġmethod _ 1 Ġ( Ġjava . lang . long Ġvar _ 1 Ġ, Ġtype _ 1 Ġvar _ 2 Ġ) Ġ{ Ġvar _ 2 Ġ. Ġmethod _ 2 Ġ( Ġstring _ 1 Ġ, Ġvar _ 1 Ġ) Ġ; Ġreturn Ġstring _ 2 Ġ; Ġ}
public Ġvoid Ġmethod _ 1 Ġ( Ġtype _ 1 Ġvar _ 1 Ġ) Ġ{ Ġif Ġ( Ġvar _ 1 Ġ. Ġmethod _ 2 Ġ( Ġ) Ġ) Ġreturn Ġ; Ġmethod _ 3 Ġ( Ġvar _ 1 Ġ. Ġmethod _ 4 Ġ( Ġ) Ġ) Ġ; Ġ}
public Ġjava . lang . string Ġmethod _ 1 Ġ( Ġjava . lang . string Ġvar _ 1 Ġ, Ġjava . lang . string Ġvar _ 2 Ġ) Ġ{ Ġtype _ 1 Ġvar _ 3 Ġ= Ġmethod _ 2 Ġ( Ġvar _ 1 Ġ, Ġvar _ 2 Ġ, Ġstring _ 1 Ġ) Ġ; Ġreturn Ġto string Ġ( Ġvar _ 3 Ġ) Ġ; Ġ}
public  Ġboolean  Ġmethod  _  1  Ġ(  Ġ)  Ġ{  Ġif  Ġ(  Ġ(  Ġvar  _  1  Ġ)  Ġ!=  Ġnull  Ġ)  Ġ{  Ġreturn  Ġvar  _  1  Ġ.  Ġmethod  _  2  Ġ(  Ġthis  Ġ)  Ġ;  Ġ}  Ġreturn  Ġfalse  Ġ;  Ġ}
public Ġvoid Ġmethod _ 1 Ġ( Ġtype _ 1 Ġvar _ 1 Ġ) Ġ{ Ġjava . lang . string Ġvar _ 2 Ġ= Ġvar _ 3 Ġ. Ġget text Ġ( Ġ) Ġ; Ġjava . lang . string Ġvar _ 4 Ġ= Ġvar _ 5 Ġ. Ġget text Ġ( Ġ) Ġ; Ġtype _ 2 Ġvar _ 6 Ġ= Ġnew Ġtype _ 2 Ġ( Ġvar _ 2 Ġ, Ġvar _ 4 Ġ) Ġ; Ġvar _ 6 Ġ. Ġexecute Ġ( Ġ) Ġ; Ġ}
public Ġstatic Ġvoid Ġmethod _ 1 Ġ( Ġjava . lang . string Ġvar _ 1 Ġ, Ġjava . lang . throw able Ġt Ġ, Ġjava . lang . string Ġmessage Ġ) Ġ{ Ġtype _ 1 Ġ[ Ġ] Ġarray Ġ= Ġvar _ 2 Ġ; Ġfor Ġ( Ġtype _ 1 Ġvar _ 3 Ġ: Ġarray Ġ) Ġ{ Ġvar _ 3 Ġ. Ġmethod _ 1 Ġ( Ġvar _ 1 Ġ, Ġmessage Ġ) Ġ; Ġ} Ġ}
public Ġvoid Ġmethod _ 1 Ġ( Ġtype _ 1 Ġvar _ 1 Ġ) Ġ{ Ġsuper Ġ. Ġmethod _ 1 Ġ( Ġvar _ 1 Ġ) Ġ; Ġvar _ 2 Ġ. Ġmethod _ 1 Ġ( Ġvar _ 1 Ġ) Ġ; Ġif Ġ( Ġ( Ġvar _ 3 Ġ) Ġ!= Ġ( Ġvar _ 4 Ġ) Ġ) Ġ{ Ġvar _ 4 Ġ= Ġvar _ 3 Ġ; Ġvar _ 5 Ġ= Ġtrue Ġ; Ġ} Ġ}
< Ġtype _ 1 Ġ> Ġtype _ 1 Ġget Ġ( Ġjava . lang . class Ġ< Ġtype _ 1 Ġ> Ġvar _ 1 Ġ, Ġjava . lang . string Ġvar _ 2 Ġ) Ġ{ Ġtype _ 2 Ġ. Ġass er te qu als Ġ( Ġstring _ 1 Ġ, Ġvar _ 3 Ġ, Ġvar _ 2 Ġ) Ġ; Ġtype _ 2 Ġ. Ġass er te qu als Ġ( Ġstring _ 2 Ġ, Ġvar _ 4 Ġ, Ġvar _ 1 Ġ) Ġ; Ġreturn Ġnull Ġ; Ġ}
public Ġvoid Ġmethod _ 1 Ġ( Ġ) Ġ{ Ġtype _ 1 Ġ. Ġi Ġ( Ġvar _ 1 Ġ, Ġstring _ 1 Ġ) Ġ; Ġif Ġ( Ġvar _ 2 Ġ> Ġ0 Ġ) Ġ{ Ġmethod _ 2 Ġ( Ġtrue Ġ) Ġ; Ġ} Ġelse Ġ{ Ġmethod _ 2 Ġ( Ġfalse Ġ) Ġ; Ġ} Ġmethod _ 3 Ġ( Ġ) Ġ; Ġ}
public  Ġvoid  Ġmethod  _  1  Ġ(  Ġjava  .  lang  .  string  Ġvar  _  1  Ġ)  Ġ{  Ġsynchronized  Ġ(  Ġtype  _  1  Ġ.  Ġmethod  _  2  Ġ(  Ġ)  Ġ)  Ġ{  Ġtype  _  2  Ġfield  Ġ=  Ġ(  Ġ(  Ġtype  _  2  Ġ)  Ġ(  Ġvar  _  2  Ġ.  Ġmethod  _  3  Ġ(  Ġ0  Ġ)  Ġ)  Ġ)  Ġ;  Ġfield  Ġ.  Ġmethod  _  4  Ġ(  Ġ(  Ġstring  _  1  Ġ+  Ġvar  _  1  Ġ)  Ġ)  Ġ;  Ġ}  Ġ}
public Ġjava . lang . string Ġmethod _ 1 Ġ( Ġtype _ 1 Ġvar _ 1 Ġ) Ġ{ Ġthis Ġ. Ġvar _ 2 Ġ= Ġnew Ġtype _ 1 Ġ( Ġvar _ 1 Ġ. Ġmethod _ 2 Ġ( Ġ) Ġ, Ġvar _ 1 Ġ. Ġget type Ġ( Ġ) Ġ, Ġvar _ 1 Ġ. Ġmethod _ 3 Ġ( Ġ) Ġ) Ġ; Ġreturn Ġstring _ 1 Ġ; Ġ}
public Ġjava . lang . string Ġmethod _ 1 Ġ( Ġ) Ġ{ Ġjava . io . buff ered reader Ġvar _ 1 Ġ= Ġnew Ġjava . io . buff ered reader Ġ( Ġnew Ġtype _ 1 Ġ( Ġvar _ 2 Ġ) Ġ) Ġ; Ġtry Ġ{ Ġreturn Ġvar _ 1 Ġ. Ġmethod _ 1 Ġ( Ġ) Ġ; Ġ} Ġcatch Ġ( Ġjava . io . io ex ception Ġvar _ 3 Ġ) Ġ{ Ġjava . lang . system . out . println Ġ( Ġstring _ 1 Ġ) Ġ; Ġthrow Ġnew Ġtype _ 2 Ġ( Ġvar _ 3 Ġ) Ġ; Ġ} Ġ}
public Ġvoid Ġmethod _ 1 Ġ( Ġ) Ġ{ Ġvar _ 1 Ġ. Ġmethod _ 2 Ġ( Ġ) Ġ; Ġvar _ 2 Ġ= Ġtrue Ġ; Ġview Ġ. Ġmethod _ 3 Ġ( Ġ) Ġ; Ġ}
public Ġvoid Ġmethod _ 1 Ġ( Ġ) Ġ{ Ġif Ġ( Ġ( Ġmethod _ 2 Ġ( Ġ) Ġ) Ġ!= Ġnull Ġ) Ġmethod _ 2 Ġ( Ġ) Ġ. Ġremove Ġ( Ġthis Ġ) Ġ; Ġ}
public Ġtype _ 1 Ġmethod _ 1 Ġ( Ġjava . util . date Ġvar _ 1 Ġ) Ġ{ Ġif Ġ( Ġvar _ 1 Ġ== Ġnull Ġ) Ġ{ Ġthrow Ġnew Ġtype _ 2 Ġ( Ġvar _ 2 Ġ) Ġ; Ġ} Ġthis Ġ. Ġvar _ 1 Ġ= Ġvar _ 1 Ġ; Ġreturn Ġthis Ġ; Ġ}
public  Ġvoid  Ġmethod  _  1  Ġ(  Ġint  Ġk  Ġ)  Ġ{  Ġint  Ġresult  Ġ=  Ġ(  Ġmethod  _  2  Ġ(  Ġ)  Ġ)  Ġ&  Ġk  Ġ;  Ġif  Ġ(  Ġresult  Ġ==  Ġ0  Ġ)  Ġ{  Ġmethod  _  3  Ġ(  Ġ1  Ġ)  Ġ;  Ġ}  Ġmethod  _  4  Ġ(  Ġresult  Ġ)  Ġ;  Ġthrow  Ġnew  Ġtype  _  1  Ġ(  Ġstring  _  1  Ġ)  Ġ;  Ġ}
public Ġvoid Ġmethod _ 1 Ġ( Ġ) Ġ{ Ġvar _ 1 Ġ. Ġmethod _ 2 Ġ( Ġstring _ 1 Ġ) Ġ; Ġvar _ 2 Ġ. Ġset Ġ( Ġfalse Ġ) Ġ; Ġmethod _ 3 Ġ( Ġ) Ġ; Ġtype _ 1 Ġ. Ġmethod _ 4 Ġ( Ġvar _ 1 Ġ, Ġvar _ 3 Ġ, Ġstring _ 2 Ġ) Ġ; Ġvar _ 1 Ġ. Ġmethod _ 2 Ġ( Ġstring _ 3 Ġ) Ġ; Ġ}
public Ġvoid Ġmethod _ 1 Ġ( Ġint Ġvar _ 1 Ġ) Ġ{ Ġif Ġ( Ġvar _ 1 Ġ< Ġ0 Ġ) Ġthrow Ġnew Ġtype _ 1 Ġ( Ġstring _ 1 Ġ) Ġ; Ġvar _ 2 Ġ= Ġ( Ġvar _ 2 Ġ) Ġ+ Ġvar _ 1 Ġ; Ġ}
public Ġvoid Ġmethod _ 1 Ġ( Ġtype _ 1 Ġvar _ 1 Ġ) Ġ{ Ġif Ġ( Ġ( Ġvar _ 2 Ġ) Ġ== Ġnull Ġ) Ġ{ Ġvar _ 2 Ġ= Ġnew Ġtype _ 2 Ġ( Ġ) Ġ; Ġsuper Ġ. Ġmethod _ 1 Ġ( Ġmethod _ 2 Ġ( Ġ) Ġ) Ġ; Ġ} Ġvar _ 2 Ġ. Ġadd Ġ( Ġvar _ 1 Ġ) Ġ; Ġ}
public Ġfinal Ġint Ġmethod _ 1 Ġ( Ġboolean Ġvar _ 1 Ġ) Ġ{ Ġmethod _ 2 Ġ( Ġmethod _ 3 Ġ( Ġvar _ 1 Ġ) Ġ) Ġ; Ġ}
public Ġstatic Ġvoid Ġmethod _ 1 Ġ( Ġtype _ 1 Ġvar _ 1 Ġ, Ġtype _ 2 Ġvar _ 2 Ġ) Ġ{ Ġtype _ 3 Ġ. Ġmethod _ 1 Ġ( Ġvar _ 1 Ġ, Ġvar _ 2 Ġ, Ġfalse Ġ) Ġ; Ġ}
private  Ġvoid  Ġmethod  _  1  Ġ(  Ġ)  Ġthrows  Ġjava  .  lang  .  ex  ception  Ġ{  Ġvar  _  1  Ġ.  Ġmethod  _  2  Ġ(  Ġvar  _  1  Ġ.  Ġmethod  _  3  Ġ(  Ġvar  _  2  Ġ)  Ġ)  Ġ;  Ġif  Ġ(  Ġvar  _  3  Ġ)  Ġ{  Ġvar  _  4  Ġ.  Ġmethod  _  4  Ġ(  Ġthis  Ġ,  Ġfalse  Ġ)  Ġ;  Ġ}  Ġvar  _  3  Ġ=  Ġfalse  Ġ;  Ġmethod  _  5  Ġ(  Ġ)  Ġ;  Ġvar  _  4  Ġ.  Ġmethod  _  6  Ġ(  Ġ)  Ġ;  Ġ}
protected Ġvoid Ġmethod _ 1 Ġ( Ġandroid . view . view Ġview Ġ) Ġ{ Ġif Ġ( Ġvar _ 1 Ġ) Ġmethod _ 2 Ġ( Ġ) Ġ; Ġelse Ġmethod _ 3 Ġ( Ġ) Ġ; Ġ}
public Ġint Ġsize Ġ( Ġ) Ġ{ Ġtry Ġ{ Ġreturn Ġvar _ 1 Ġ. Ġsize Ġ( Ġ) Ġ; Ġ} Ġcatch Ġ( Ġjava . lang . null point ere x ception Ġvar _ 2 Ġ) Ġ{ Ġvar _ 2 Ġ. Ġmethod _ 1 Ġ( Ġ) Ġ; Ġ} Ġ}
private Ġvoid Ġmethod _ 1 Ġ( Ġ) Ġ{ Ġif Ġ( Ġ( Ġcount Ġ) Ġ== Ġ0 Ġ) Ġ{ Ġstatus Ġ= Ġvar _ 1 Ġ; Ġ} Ġelse Ġ{ Ġstatus Ġ= Ġvar _ 2 Ġ; Ġ} Ġ}
public  Ġvoid  Ġmethod  _  1  Ġ(  Ġ)  Ġ{  Ġvar  _  1  Ġ=  Ġnew  Ġtype  _  1  Ġ(  Ġ)  Ġ;  Ġvar  _  1  Ġ.  Ġmethod  _  2  Ġ(  Ġvar  _  2  Ġ)  Ġ;  Ġ}
public Ġstatic Ġvoid Ġinit Ġ( Ġ) Ġ{ Ġtype _ 1 Ġvar _ 1 Ġ= Ġtype _ 2 Ġ. Ġmethod _ 1 Ġ( Ġ) Ġ. Ġmethod _ 2 Ġ( Ġ) Ġ. Ġmethod _ 3 Ġ( Ġstring _ 1 Ġ) Ġ; Ġif Ġ( Ġvar _ 1 Ġinstance of Ġtype _ 3 Ġ) Ġ{ Ġvar _ 2 Ġ= Ġ( Ġ( Ġtype _ 3 Ġ) Ġ( Ġvar _ 1 Ġ) Ġ) Ġ; Ġ} Ġ}
public Ġint Ġ[ Ġ] Ġmethod _ 1 Ġ( Ġ) Ġ{ Ġtype _ 1 Ġvar _ 1 Ġ= Ġtype _ 1 Ġ. Ġmethod _ 2 Ġ( Ġ) Ġ; Ġreturn Ġvar _ 1 Ġ. Ġmethod _ 3 Ġ( Ġvar _ 2 Ġ) Ġ; Ġ}
protected Ġvoid Ġmethod _ 1 Ġ( Ġ) Ġ{ Ġmethod _ 2 Ġ( Ġ) Ġ; Ġvar _ 1 Ġ. Ġstart Ġ( Ġ) Ġ; Ġvar _ 2 Ġ= Ġtrue Ġ; Ġvar _ 3 Ġ= Ġtrue Ġ; Ġ}
private Ġboolean Ġmethod _ 1 Ġ( Ġjava . lang . string Ġvar _ 1 Ġ) Ġ{ Ġtype _ 1 Ġvar _ 2 Ġ= Ġnew Ġtype _ 1 Ġ( Ġ) Ġ; Ġvar _ 2 Ġ. Ġmethod _ 2 Ġ( Ġ) Ġ. Ġmethod _ 3 Ġ( Ġvar _ 1 Ġ) Ġ; Ġreturn Ġvar _ 3 Ġ. Ġmethod _ 4 Ġ( Ġvar _ 2 Ġ) Ġ. Ġis empty Ġ( Ġ) Ġ; Ġ}
private Ġvoid Ġinit Ġ( Ġ) Ġ{ Ġjava . lang . string Ġvar _ 1 Ġ= Ġstring _ 1 Ġ; Ġjava . lang . string Ġ[ Ġ] Ġvar _ 2 Ġ= Ġnew Ġjava . lang . string Ġ[ Ġ] Ġ{ Ġstring _ 2 Ġ, Ġstring _ 3 Ġ, Ġstring _ 4 Ġ, Ġstring _ 5 Ġ, Ġstring _ 6 Ġ, Ġstring _ 7 Ġ, Ġstring _ 8 Ġ, Ġstring _ 9 Ġ} Ġ; Ġvar _ 3 Ġ= Ġvar _ 2 Ġ. Ġlength Ġ; Ġ}
public  Ġtype  _  1  Ġmethod  _  1  Ġ(  Ġjava  .  lang  .  string  Ġvar  _  1  Ġ)  Ġ{  Ġjava  .  lang  .  system  .  out  .  println  Ġ(  Ġvar  _  1  Ġ)  Ġ;  Ġif  Ġ(  Ġvar  _  2  Ġ.  Ġmethod  _  2  Ġ(  Ġvar  _  1  Ġ)  Ġ)  Ġ{  Ġreturn  Ġvar  _  2  Ġ.  Ġget  Ġ(  Ġvar  _  1  Ġ)  Ġ;  Ġ}  Ġreturn  Ġnew  Ġtype  _  2  Ġ(  Ġvar  _  3  Ġ)  Ġ;  Ġ}
public Ġboolean Ġmethod _ 1 Ġ( Ġtype _ 1 Ġitem Ġ) Ġ{ Ġtry Ġ{ Ġc Ġ. Ġmethod _ 2 Ġ( Ġ) Ġ; Ġmethod _ 3 Ġ( Ġ) Ġ; Ġreturn Ġtrue Ġ; Ġ} Ġcatch Ġ( Ġjava . io . io ex ception Ġvar _ 1 Ġ) Ġ{ Ġvar _ 1 Ġ. Ġmethod _ 4 Ġ( Ġ) Ġ; Ġreturn Ġfalse Ġ; Ġ} Ġ}
public Ġvoid Ġmethod _ 1 Ġ( Ġtype _ 1 Ġvar _ 1 Ġ) Ġ{ Ġif Ġ( Ġvar _ 1 Ġ== Ġnull Ġ) Ġ{ Ġthis Ġ. Ġvar _ 1 Ġ= Ġvar _ 1 Ġ; Ġ} Ġelse Ġ{ Ġjava . lang . system . err . println Ġ( Ġstring _ 1 Ġ) Ġ; Ġ} Ġ}
public Ġvoid Ġinit Ġ( Ġtype _ 1 Ġvar _ 1 Ġ) Ġ{ Ġtype _ 2 Ġ. Ġmethod _ 1 Ġ( Ġvar _ 2 Ġ, Ġnew Ġtype _ 3 Ġ( Ġ) Ġ) Ġ; Ġ}
public Ġtype _ 1 Ġmethod _ 1 Ġ( Ġtype _ 2 Ġvar _ 1 Ġ) Ġ{ Ġtype _ 3 Ġvar _ 2 Ġ= Ġnew Ġtype _ 3 Ġ( Ġvar _ 1 Ġ. Ġx Ġ( Ġ) Ġ, Ġvar _ 1 Ġ. Ġy Ġ( Ġ) Ġ) Ġ; Ġvar _ 3 Ġ. Ġmethod _ 2 Ġ( Ġvar _ 2 Ġ, Ġvar _ 2 Ġ) Ġ; Ġreturn Ġnew Ġtype _ 4 Ġ( Ġvar _ 2 Ġ. Ġx Ġ, Ġvar _ 2 Ġ. Ġy Ġ) Ġ; Ġ}
bo  olean  Ġmethod  _  1  Ġ(  Ġtype  _  1  Ġitem  Ġ)  Ġ;
public Ġvoid Ġadd Ġ( Ġtype _ 1 Ġvar _ 1 Ġ) Ġ{ Ġtype _ 2 Ġ. Ġmethod _ 1 Ġ( Ġvar _ 1 Ġ. Ġmethod _ 2 Ġ( Ġ) Ġ. Ġmethod _ 3 Ġ( Ġ) Ġ) Ġ; Ġadd Ġ( Ġnew Ġjava . io . file Ġ( Ġvar _ 1 Ġ. Ġmethod _ 4 Ġ( Ġ) Ġ) Ġ, Ġvar _ 1 Ġ. Ġmethod _ 5 Ġ( Ġ) Ġ, Ġvar _ 1 Ġ. Ġmethod _ 6 Ġ( Ġ) Ġ) Ġ; Ġ}
public Ġtype _ 1 Ġmethod _ 1 Ġ( Ġtype _ 2 Ġposition Ġ) Ġ{ Ġreturn Ġnew Ġtype _ 1 Ġ( Ġposition Ġ, Ġvar _ 1 Ġ) Ġ; Ġ}
public Ġboolean Ġmethod _ 1 Ġ( Ġtype _ 1 Ġitem Ġ) Ġ{ Ġnew Ġtype _ 2 Ġ( Ġ) Ġ. Ġexecute Ġ( Ġvar _ 1 Ġ) Ġ; Ġreturn Ġtrue Ġ; Ġ}
public Ġstatic Ġvoid Ġmain Ġ( Ġjava . lang . string Ġ[ Ġ] Ġargs Ġ) Ġ{ Ġtype _ 1 Ġvar _ 1 Ġ= Ġnew Ġtype _ 1 Ġ( Ġargs Ġ[ Ġ0 Ġ] Ġ. Ġequals Ġ( Ġstring _ 1 Ġ) Ġ) Ġ; Ġvar _ 1 Ġ. Ġmethod _ 1 Ġ( Ġ) Ġ; Ġ}
public  Ġboolean  Ġmethod  _  1  Ġ(  Ġtype  _  1  Ġvar  _  1  Ġ)  Ġ{  Ġtype  _  2  Ġ.  Ġmethod  _  2  Ġ(  Ġcontext  Ġ,  Ġ(  Ġstring  _  1  Ġ+  Ġvar  _  2  Ġ)  Ġ,  Ġvar  _  3  Ġ)  Ġ.  Ġshow  Ġ(  Ġ)  Ġ;  Ġreturn  Ġfalse  Ġ;  Ġ}
public Ġvoid Ġmethod _ 1 Ġ( Ġint Ġvar _ 1 Ġ, Ġtype _ 1 Ġ[ Ġ] Ġvar _ 2 Ġ, Ġjava . lang . throw able Ġvar _ 3 Ġ, Ġtype _ 2 Ġvar _ 4 Ġ) Ġ{ Ġtype _ 3 Ġ. Ġmethod _ 2 Ġ( Ġstring _ 1 Ġ, Ġvar _ 4 Ġ. Ġto string Ġ( Ġ) Ġ) Ġ; Ġtype _ 4 Ġ. Ġmethod _ 3 Ġ( Ġget activity Ġ( Ġ) Ġ, Ġvar _ 5 Ġ, Ġvar _ 6 Ġ) Ġ. Ġshow Ġ( Ġ) Ġ; Ġ}
public Ġint Ġmethod _ 1 Ġ( Ġ) Ġ{ Ġtry Ġ{ Ġvar _ 1 Ġ= Ġvar _ 2 Ġ. Ġget int Ġ( Ġvar _ 3 Ġ) Ġ; Ġ} Ġcatch Ġ( Ġtype _ 1 Ġvar _ 4 Ġ) Ġ{ Ġvar _ 4 Ġ. Ġmethod _ 2 Ġ( Ġ) Ġ; Ġ} Ġreturn Ġvar _ 1 Ġ; Ġ}
public Ġvoid Ġmethod _ 1 Ġ( Ġ) Ġ{ Ġjava . lang . system . out . println Ġ( Ġstring _ 1 Ġ) Ġ; Ġif Ġ( Ġvar _ 1 Ġ) Ġvar _ 2 Ġ. Ġx Ġ+= Ġint _ 1 Ġ; Ġelse Ġvar _ 2 Ġ. Ġx Ġ-= Ġint _ 1 Ġ; Ġ}
public  Ġvoid  Ġstart  Ġ(  Ġ)  Ġ{  Ġvar  _  1  Ġ=  Ġint  _  1  Ġ;  Ġvar  _  2  Ġ=  Ġnew  Ġjava  .  lang  .  thread  Ġ(  Ġthis  Ġ,  Ġstring  _  1  Ġ)  Ġ;  Ġvar  _  2  Ġ.  Ġstart  Ġ(  Ġ)  Ġ;  Ġ}
public Ġint Ġmethod _ 1 Ġ( Ġ) Ġ{ Ġreturn Ġ( Ġvar _ 1 Ġ. Ġsize Ġ( Ġ) Ġ) Ġ/ Ġ( Ġvar _ 2 Ġ. Ġmethod _ 2 Ġ( Ġ) Ġ) Ġ; Ġ}
public Ġtype _ 1 Ġmethod _ 1 Ġ( Ġjava . lang . string Ġvar _ 1 Ġ, Ġjava . io . file Ġvar _ 2 Ġ) Ġ{ Ġif Ġ( Ġ( Ġvar _ 3 Ġ) Ġ!= Ġnull Ġ) Ġ{ Ġvar _ 3 Ġ. Ġmethod _ 2 Ġ( Ġvar _ 1 Ġ, Ġvar _ 2 Ġ) Ġ; Ġ} Ġelse Ġ{ Ġvar _ 4 Ġ. Ġadd Ġ( Ġnew Ġtype _ 2 Ġ( Ġvar _ 1 Ġ, Ġvar _ 2 Ġ) Ġ) Ġ; Ġ} Ġreturn Ġthis Ġ; Ġ}
public Ġvoid Ġmethod _ 1 Ġ( Ġjava . lang . string Ġvar _ 1 Ġ) Ġ{ Ġif Ġ( Ġtype _ 1 Ġ. Ġmethod _ 2 Ġ( Ġvar _ 2 Ġ) Ġ) Ġ{ Ġreturn Ġ; Ġ} Ġif Ġ( Ġtype _ 2 Ġ. Ġequals Ġ( Ġvar _ 1 Ġ) Ġ) Ġ{ Ġvar _ 2 Ġ. Ġset enabled Ġ( Ġtrue Ġ) Ġ; Ġ} Ġvar _ 2 Ġ. Ġset text Ġ( Ġvar _ 1 Ġ) Ġ; Ġ}
public Ġtype _ 1 Ġmethod _ 1 Ġ( Ġ) Ġ{ Ġif Ġ( Ġmethod _ 2 Ġ( Ġ) Ġ) Ġvar _ 1 Ġ= Ġvar _ 2 Ġ; Ġthrow Ġnew Ġtype _ 2 Ġ( Ġ) Ġ; Ġ}
public  Ġboolean  Ġmethod  _  1  Ġ(  Ġ)  Ġ{  Ġtype  _  1  Ġvar  _  1  Ġ=  Ġthis  Ġ.  Ġmethod  _  2  Ġ(  Ġ)  Ġ.  Ġget  Ġ(  Ġ0  Ġ)  Ġ;  Ġtype  _  2  Ġvar  _  2  Ġ=  Ġnew  Ġtype  _  2  Ġ(  Ġ)  Ġ;  Ġvar  _  2  Ġ.  Ġmethod  _  3  Ġ(  Ġvar  _  1  Ġ)  Ġ;  Ġthis  Ġ.  Ġvar  _  3  Ġ=  Ġfalse  Ġ;  Ġreturn  Ġtrue  Ġ;  Ġ}
type _ 1 Ġmethod _ 1 Ġ( Ġjava . lang . string Ġvar _ 1 Ġ, Ġjava . lang . string Ġname Ġ, Ġtype _ 2 Ġvar _ 2 Ġ) Ġ;
public Ġstatic Ġfinal Ġboolean Ġmethod _ 1 Ġ( Ġjava . lang . object Ġ[ Ġ] Ġvar _ 1 Ġ, Ġjava . lang . object Ġ[ Ġ] Ġvar _ 2 Ġ) Ġ{ Ġreturn Ġ( Ġtype _ 1 Ġ. Ġmethod _ 2 Ġ( Ġvar _ 1 Ġ, Ġvar _ 2 Ġ) Ġ) Ġ== Ġnull Ġ; Ġ}
private Ġboolean Ġmethod _ 1 Ġ( Ġjava . lang . string Ġkey Ġ) Ġ{ Ġreturn Ġvar _ 1 Ġ. Ġmethod _ 2 Ġ( Ġkey Ġ) Ġ; Ġ}
public Ġvoid Ġmethod _ 1 Ġ( Ġfinal Ġtype _ 1 Ġvar _ 1 Ġ, Ġtype _ 2 Ġvar _ 2 Ġ, Ġjava . lang . long Ġvar _ 3 Ġ, Ġjava . lang . long Ġvar _ 4 Ġ, Ġjava . lang . long Ġvar _ 5 Ġ, Ġjava . lang . string Ġkey Ġ) Ġ{ Ġsynchronized Ġ( Ġthis Ġ) Ġ{ Ġmethod _ 2 Ġ( Ġvar _ 3 Ġ, Ġvar _ 4 Ġ) Ġ; Ġ} Ġ}
public  Ġvoid  Ġmethod  _  1  Ġ(  Ġ)  Ġ{  Ġthis  Ġ.  Ġvar  _  1  Ġ=  Ġ!  Ġ(  Ġvar  _  2  Ġ)  Ġ;  Ġ}
protected Ġvoid Ġmethod _ 1 Ġ( Ġ) Ġthrows Ġjava . lang . ex ception Ġ{ Ġsuper Ġ. Ġmethod _ 1 Ġ( Ġ) Ġ; Ġthis Ġ. Ġvar _ 1 Ġ= Ġsuper Ġ. Ġvar _ 1 Ġ; Ġtype _ 1 Ġvar _ 2 Ġ= Ġtype _ 1 Ġ. Ġmethod _ 2 Ġ( Ġ) Ġ; Ġvar _ 3 Ġ= Ġfalse Ġ; Ġ}
private Ġvoid Ġmethod _ 1 Ġ( Ġfinal Ġtype _ 1 Ġvar _ 1 Ġ) Ġthrows Ġjava . lang . ex ception Ġ{ Ġvar _ 2 Ġ. Ġmethod _ 2 Ġ( Ġvar _ 1 Ġ) Ġ; Ġmethod _ 3 Ġ( Ġ) Ġ; Ġ}
protected Ġvoid Ġmethod _ 1 Ġ( Ġ) Ġ{ Ġtype _ 1 Ġvar _ 1 Ġ= Ġ( Ġ( Ġtype _ 1 Ġ) Ġ( Ġmethod _ 2 Ġ( Ġvar _ 2 Ġ. Ġlist Ġ) Ġ) Ġ) Ġ; Ġvar _ 1 Ġ. Ġmethod _ 3 Ġ( Ġint _ 1 Ġ, Ġmethod _ 4 Ġ( Ġ) Ġ, Ġthis Ġ) Ġ; Ġ}
private Ġvoid Ġmethod _ 1 Ġ( Ġ) Ġ{ Ġvar _ 1 Ġ. Ġmethod _ 2 Ġ( Ġ) Ġ; Ġvar _ 1 Ġ. Ġmethod _ 3 Ġ( Ġvar _ 2 Ġ) Ġ; Ġvar _ 1 Ġ. Ġmethod _ 3 Ġ( Ġvar _ 3 Ġ) Ġ; Ġ}
public  Ġvoid  Ġmethod  _  1  Ġ(  Ġint  Ġvar  _  1  Ġ)  Ġ{  Ġvar  _  2  Ġ.  Ġget  Ġ(  Ġvar  _  1  Ġ)  Ġ.  Ġmethod  _  1  Ġ(  Ġ)  Ġ;  Ġvar  _  3  Ġ=  Ġvar  _  1  Ġ;  Ġvar  _  4  Ġ=  Ġtrue  Ġ;  Ġ}
public Ġtype _ 1 Ġmethod _ 1 Ġ( Ġjava . lang . string Ġstring Ġ) Ġ{ Ġthrow Ġnew Ġtype _ 2 Ġ( Ġ( Ġstring _ 1 Ġ+ Ġvar _ 1 Ġ) Ġ) Ġ; Ġ}
void Ġmethod _ 1 Ġ( Ġtype _ 1 Ġvar _ 1 Ġ, Ġjava . lang . string Ġurl Ġ, Ġint Ġindex Ġ) Ġ;
protected Ġvoid Ġmethod _ 1 Ġ( Ġ) Ġ{ Ġif Ġ( Ġ( Ġvar _ 1 Ġ) Ġ!= Ġnull Ġ) Ġ{ Ġvar _ 2 Ġ. Ġmethod _ 2 Ġ( Ġvar _ 3 Ġ) Ġ; Ġvar _ 4 Ġ. Ġmethod _ 2 Ġ( Ġvar _ 1 Ġ) Ġ; Ġvar _ 1 Ġ= Ġnull Ġ; Ġvar _ 3 Ġ= Ġnull Ġ; Ġ} Ġsuper Ġ. Ġmethod _ 1 Ġ( Ġ) Ġ; Ġ}
public Ġvoid Ġmethod _ 1 Ġ( Ġ) Ġthrows Ġjava . lang . ex ception Ġ{ Ġtry Ġ{ Ġtype _ 1 Ġvar _ 1 Ġ= Ġnew Ġtype _ 2 Ġ( Ġnull Ġ) Ġ; Ġ} Ġcatch Ġ( Ġjava . lang . ex ception Ġvar _ 2 Ġ) Ġ{ Ġjava . lang . system . out . println Ġ( Ġvar _ 2 Ġ) Ġ; Ġvar _ 3 Ġ. Ġerror Ġ( Ġvar _ 2 Ġ) Ġ; Ġthrow Ġvar _ 2 Ġ; Ġ} Ġ}
public  Ġjava  .  util  .  list  Ġ<  Ġtype  _  1  Ġ>  Ġmethod  _  1  Ġ(  Ġ)  Ġ{  Ġtype  _  2  Ġ.  Ġinfo  Ġ(  Ġ(  Ġstring  _  1  Ġ+  Ġ(  Ġmethod  _  2  Ġ(  Ġ)  Ġ)  Ġ)  Ġ)  Ġ;  Ġreturn  Ġvar  _  1  Ġ.  Ġmethod  _  1  Ġ(  Ġ)  Ġ;  Ġ}
public Ġvoid Ġmethod _ 1 Ġ( Ġtype _ 1 Ġvar _ 1 Ġ) Ġ{ Ġint Ġi Ġ= Ġtype _ 2 Ġ. Ġmethod _ 2 Ġ( Ġvar _ 2 Ġ, Ġstring _ 1 Ġ, Ġstring _ 2 Ġ, Ġvar _ 3 Ġ) Ġ; Ġif Ġ( Ġi Ġ== Ġ( Ġvar _ 4 Ġ) Ġ) Ġ{ Ġtype _ 3 Ġ. Ġmethod _ 3 Ġ( Ġ) Ġ. Ġmethod _ 4 Ġ( Ġ) Ġ; Ġ} Ġ}
public Ġjava . lang . string Ġget name Ġ( Ġ) Ġ{ Ġif Ġ( Ġ( Ġnames Ġ. Ġsize Ġ( Ġ) Ġ) Ġ> Ġ0 Ġ) Ġreturn Ġnames Ġ. Ġget Ġ( Ġ0 Ġ) Ġ; Ġreturn Ġnull Ġ; Ġ}
public Ġlong Ġmethod _ 1 Ġ( Ġtype _ 1 Ġvar _ 1 Ġ, Ġjava . lang . string Ġvar _ 2 Ġ, Ġint Ġvar _ 3 Ġ, Ġlong Ġvar _ 4 Ġ) Ġthrows Ġtype _ 2 Ġ{ Ġmethod _ 2 Ġ( Ġvar _ 1 Ġ, Ġvar _ 2 Ġ) Ġ; Ġreturn Ġmethod _ 1 Ġ( Ġvar _ 1 Ġ, Ġstring _ 1 Ġ, Ġvar _ 2 Ġ, Ġvar _ 3 Ġ) Ġ; Ġ}
void Ġmethod _ 1 Ġ( Ġint Ġvar _ 1 Ġ, Ġint Ġheight Ġ) Ġ{ Ġthis Ġ. Ġvar _ 2 Ġ= Ġvar _ 1 Ġ; Ġthis Ġ. Ġvar _ 3 Ġ= Ġheight Ġ; Ġmethod _ 2 Ġ( Ġvar _ 1 Ġ, Ġheight Ġ) Ġ; Ġ}
public  Ġvoid  Ġmethod  _  1  Ġ(  Ġint  Ġvar  _  1  Ġ,  Ġdouble  Ġvar  _  2  Ġ)  Ġ{  Ġvar  _  3  Ġ.  Ġmethod  _  2  Ġ(  Ġvar  _  2  Ġ)  Ġ;  Ġvar  _  4  Ġ.  Ġmethod  _  2  Ġ(  Ġvar  _  2  Ġ)  Ġ;  Ġvar  _  5  Ġ.  Ġmethod  _  2  Ġ(  Ġ0  Ġ)  Ġ;  Ġvar  _  6  Ġ.  Ġmethod  _  2  Ġ(  Ġ0  Ġ)  Ġ;  Ġmethod  _  3  Ġ(  Ġvar  _  1  Ġ)  Ġ;  Ġmethod  _  4  Ġ(  Ġ)  Ġ;  Ġ}
public Ġjava . lang . string Ġto string Ġ( Ġ) Ġ{ Ġreturn Ġmethod _ 1 Ġ( Ġstring _ 1 Ġ, Ġmethod _ 2 Ġ( Ġ) Ġ) Ġ; Ġ}
public Ġint Ġmethod _ 1 Ġ( Ġfinal Ġtype _ 1 Ġvar _ 1 Ġ, Ġfinal Ġint Ġvar _ 2 Ġ, Ġfinal Ġint Ġvar _ 3 Ġ) Ġ{ Ġreturn Ġtype _ 1 Ġ. Ġmethod _ 2 Ġ( Ġthis Ġ. Ġmethod _ 3 Ġ( Ġ) Ġ, Ġvar _ 1 Ġ. Ġmethod _ 3 Ġ( Ġ) Ġ, Ġvar _ 2 Ġ, Ġvar _ 3 Ġ) Ġ; Ġ}
public Ġstatic Ġvoid Ġmethod _ 1 Ġ( Ġ) Ġ{ Ġfor Ġ( Ġtype _ 1 Ġvar _ 1 Ġ: Ġvar _ 2 Ġ) Ġ{ Ġtry Ġ{ Ġvar _ 1 Ġ. Ġupdate Ġ( Ġ) Ġ; Ġ} Ġcatch Ġ( Ġjava . lang . ex ception Ġvar _ 3 Ġ) Ġ{ Ġtype _ 2 Ġ. Ġmethod _ 2 Ġ( Ġstring _ 1 Ġ, Ġvar _ 3 Ġ. Ġto string Ġ( Ġ) Ġ) Ġ; Ġ} Ġ} Ġ}
public Ġvoid Ġmethod _ 1 Ġ( Ġtype _ 1 Ġcontext Ġ) Ġthrows Ġjava . lang . ex ception Ġ{ Ġvar _ 1 Ġ. Ġmethod _ 2 Ġ( Ġ) Ġ; Ġ}
public Ġstatic Ġtype _ 1 Ġmethod _ 1 Ġ( Ġ) Ġ{ Ġif Ġ( Ġ( Ġvar _ 1 Ġ) Ġ== Ġnull Ġ) Ġ{ Ġsynchronized Ġ( Ġvar _ 2 Ġclass Ġ) Ġ{ Ġvar _ 1 Ġ= Ġnew Ġtype _ 1 Ġ( Ġ) Ġ; Ġ} Ġ} Ġreturn Ġvar _ 1 Ġ; Ġ}
public  Ġint  Ġmethod  _  1  Ġ(  Ġ)  Ġ{  Ġassert  Ġfalse  Ġ:  Ġstring  _  1  Ġ;  Ġreturn  Ġvar  _  1  Ġ;  Ġ}
public Ġvoid Ġmethod _ 1 Ġ( Ġtype _ 1 Ġ< Ġjava . lang . integer Ġ> Ġvar _ 1 Ġ) Ġ{ Ġthis Ġ. Ġvar _ 1 Ġ= Ġvar _ 1 Ġ. Ġmethod _ 2 Ġ( Ġ0 Ġ) Ġ; Ġ}
public Ġandroid . view . view Ġmethod _ 1 Ġ( Ġtype _ 1 Ġvar _ 1 Ġ, Ġtype _ 2 Ġvar _ 2 Ġ, Ġtype _ 3 Ġvar _ 3 Ġ) Ġ{ Ġandroid . view . view Ġvar _ 4 Ġ= Ġvar _ 1 Ġ. Ġmethod _ 2 Ġ( Ġvar _ 5 Ġ, Ġvar _ 2 Ġ, Ġfalse Ġ) Ġ; Ġtype _ 4 Ġview Ġ= Ġ( Ġ( Ġtype _ 4 Ġ) Ġ( Ġvar _ 4 Ġ. Ġmethod _ 3 Ġ( Ġvar _ 6 Ġ) Ġ) Ġ) Ġ; Ġreturn Ġvar _ 4 Ġ; Ġ}
private Ġboolean Ġmethod _ 1 Ġ( Ġ) Ġ{ Ġtype _ 1 Ġvar _ 1 Ġ= Ġvar _ 2 Ġ. Ġmethod _ 2 Ġ( Ġ) Ġ; Ġreturn Ġ( Ġ( Ġvar _ 1 Ġ!= Ġnull Ġ) Ġ&& Ġ( Ġ( Ġvar _ 1 Ġ. Ġmethod _ 3 Ġ( Ġ) Ġ) Ġ!= Ġnull Ġ) Ġ) Ġ&& Ġ( Ġ( Ġvar _ 1 Ġ. Ġmethod _ 3 Ġ( Ġ) Ġ) Ġinstance of Ġtype _ 2 Ġ) Ġ; Ġ}
public Ġvoid Ġmethod _ 1 Ġ( Ġ) Ġ{ Ġthis Ġ. Ġview Ġ. Ġmethod _ 1 Ġ( Ġ) Ġ; Ġ}
public Ġvoid Ġmethod _ 1 Ġ( Ġ) Ġ{ Ġif Ġ( Ġvar _ 1 Ġ) Ġ{ Ġvar _ 1 Ġ= Ġfalse Ġ; Ġvar _ 2 Ġ. Ġmethod _ 2 Ġ( Ġ) Ġ; Ġstart time Ġ= Ġ( Ġtype _ 1 Ġ. Ġmethod _ 3 Ġ( Ġ) Ġ) Ġ- Ġ( Ġvar _ 3 Ġ) Ġ; Ġ} Ġ}
public Ġtype _ 1 Ġget type Ġ( Ġ) Ġ{ Ġreturn Ġtype Ġ; Ġ}
public  Ġtype  _  1  Ġmethod  _  1  Ġ(  Ġjava  .  lang  .  string  Ġvar  _  1  Ġ,  Ġjava  .  lang  .  string  Ġvar  _  2  Ġ)  Ġ{  Ġthis  Ġ.  Ġvar  _  3  Ġ=  Ġnew  Ġtype  _  2  Ġ(  Ġvar  _  1  Ġ,  Ġvar  _  2  Ġ)  Ġ;  Ġreturn  Ġthis  Ġ;  Ġ}
public Ġstatic Ġvoid Ġmethod _ 1 Ġ( Ġtype _ 1 Ġvar _ 1 Ġ, Ġtype _ 2 Ġvar _ 2 Ġ) Ġ{ Ġtype _ 3 Ġ. Ġmethod _ 2 Ġ( Ġnew Ġtype _ 4 Ġ( Ġvar _ 1 Ġ, Ġvar _ 2 Ġ) Ġ) Ġ; Ġ}
public Ġvoid Ġmethod _ 1 Ġ( Ġ) Ġ{ Ġsuper Ġ. Ġmethod _ 1 Ġ( Ġ) Ġ; Ġtype _ 1 Ġ. Ġmethod _ 2 Ġ( Ġ) Ġ. Ġmethod _ 3 Ġ( Ġtrue Ġ) Ġ; Ġ}
public Ġvoid Ġmethod _ 1 Ġ( Ġandroid . view . view Ġvar _ 1 Ġ) Ġ{ Ġ( Ġvar _ 2 Ġ) Ġ++ Ġ; Ġvar _ 3 Ġ. Ġset text Ġ( Ġget string Ġ( Ġvar _ 4 Ġ, Ġvar _ 2 Ġ) Ġ) Ġ; Ġmethod _ 2 Ġ( Ġ) Ġ; Ġ}
public Ġvoid Ġmethod _ 1 Ġ( Ġ) Ġ{ Ġfor Ġ( Ġtype _ 1 Ġvar _ 1 Ġ: Ġvar _ 2 Ġ) Ġ{ Ġvar _ 1 Ġ. Ġmethod _ 1 Ġ( Ġthis Ġ) Ġ; Ġ} Ġ}
public Ġvoid Ġmethod _ 1 Ġ( Ġtype _ 1 Ġvar _ 1 Ġ) Ġ{ Ġif Ġ( Ġ( Ġthis Ġ. Ġvar _ 2 Ġ) Ġ== Ġnull Ġ) Ġ{ Ġmethod _ 2 Ġ( Ġvar _ 1 Ġ) Ġ; Ġ} Ġelse Ġ{ Ġthis Ġ. Ġvar _ 2 Ġ. Ġmethod _ 3 Ġ( Ġvar _ 1 Ġ) Ġ; Ġ} Ġ}
public  Ġtype  _  1  Ġmethod  _  1  Ġ(  Ġint  Ġid  Ġ,  Ġtype  _  2  Ġvar  _  1  Ġ)  Ġthrows  Ġtype  _  3  Ġ{  Ġtype  _  1  Ġvar  _  2  Ġ=  Ġvar  _  3  Ġ.  Ġmethod  _  1  Ġ(  Ġid  Ġ)  Ġ;  Ġtype  _  4  Ġ.  Ġinfo  Ġ(  Ġstring  _  1  Ġ,  Ġid  Ġ)  Ġ;  Ġreturn  Ġvar  _  2  Ġ;  Ġ}
public Ġvoid Ġmethod _ 1 Ġ( Ġ) Ġ{ Ġint Ġvar _ 1 Ġ= Ġ( Ġ( Ġvar _ 2 Ġ. Ġmethod _ 2 Ġ( Ġ) Ġ) Ġ/ Ġ( Ġvar _ 3 Ġ) Ġ) Ġ+ Ġ1 Ġ; Ġvar _ 4 Ġ. Ġadd Ġ( Ġnew Ġtype _ 1 Ġ( Ġmethod _ 3 Ġ( Ġvar _ 1 Ġ) Ġ, Ġvar _ 5 Ġ, Ġvar _ 6 Ġ) Ġ) Ġ; Ġ}
public Ġtype _ 1 Ġmethod _ 1 Ġ( Ġjava . lang . string Ġfilename Ġ) Ġthrows Ġjava . io . io ex ception Ġ{ Ġjava . io . file output stream Ġvar _ 1 Ġ= Ġnew Ġjava . io . file output stream Ġ( Ġnew Ġjava . io . file Ġ( Ġfilename Ġ) Ġ) Ġ; Ġvar _ 2 Ġ. Ġmethod _ 2 Ġ( Ġvar _ 1 Ġ) Ġ; Ġvar _ 1 Ġ. Ġmethod _ 3 Ġ( Ġ) Ġ; Ġreturn Ġthis Ġ; Ġ}
protected Ġvoid Ġmethod _ 1 Ġ( Ġtype _ 1 Ġvar _ 1 Ġ) Ġ{ Ġsuper Ġ. Ġmethod _ 1 Ġ( Ġvar _ 1 Ġ) Ġ; Ġmethod _ 2 Ġ( Ġvar _ 2 Ġ) Ġ; Ġmethod _ 3 Ġ( Ġ) Ġ; Ġmethod _ 4 Ġ( Ġ) Ġ; Ġmethod _ 5 Ġ( Ġ) Ġ; Ġmethod _ 6 Ġ( Ġ) Ġ; Ġmethod _ 7 Ġ( Ġ) Ġ; Ġtype _ 2 Ġ. Ġmethod _ 8 Ġ( Ġthis Ġ) Ġ; Ġ}
private Ġvoid Ġmethod _ 1 Ġ( Ġint Ġlength Ġ) Ġ{ Ġvar _ 1 Ġ= Ġnew Ġchar Ġ[ Ġlength Ġ] Ġ; Ġfor Ġ( Ġint Ġi Ġ= Ġ0 Ġ; Ġi Ġ< Ġlength Ġ; Ġi Ġ++ Ġ) Ġ{ Ġvar _ 1 Ġ[ Ġi Ġ] Ġ= Ġchar _ 1 Ġ; Ġ} Ġ}
public Ġtype _ 1 Ġmethod _ 1 Ġ( Ġjava . lang . string Ġvar _ 1 Ġ) Ġ{ Ġtype _ 1 Ġvar _ 2 Ġ= Ġvar _ 3 Ġ. Ġget Ġ( Ġvar _ 1 Ġ) Ġ; Ġif Ġ( Ġvar _ 2 Ġ== Ġnull Ġ) Ġ{ Ġvar _ 2 Ġ= Ġmethod _ 2 Ġ( Ġvar _ 1 Ġ) Ġ; Ġ} Ġreturn Ġvar _ 2 Ġ; Ġ}
public Ġtype _ 1 Ġmethod _ 1 Ġ( Ġ) Ġ{ Ġswitch Ġ( Ġvar _ 1 Ġ) Ġ{ Ġcase Ġ0 Ġ: Ġreturn Ġvar _ 2 Ġ; Ġcase Ġ1 Ġ: Ġreturn Ġvar _ 3 Ġ; Ġcase Ġint _ 1 Ġ: Ġreturn Ġvar _ 4 Ġ; Ġdefault Ġ: Ġreturn Ġvar _ 5 Ġ; Ġ} Ġ}
public  Ġvoid  Ġmethod  _  1  Ġ(  Ġboolean  Ġvar  _  1  Ġ)  Ġthrows  Ġtype  _  1  Ġ{  Ġmethod  _  2  Ġ(  Ġ)  Ġ;  Ġif  Ġ(  Ġ!  Ġvar  _  1  Ġ)  Ġthrow  Ġnew  Ġtype  _  2  Ġ(  Ġstring  _  1  Ġ)  Ġ;  Ġ}
public Ġvoid Ġmethod _ 1 Ġ( Ġtype _ 1 Ġvar _ 1 Ġ) Ġ{ Ġfor Ġ( Ġtype _ 2 Ġadd Ġ: Ġvar _ 1 Ġ. Ġmethod _ 2 Ġ( Ġvar _ 2 Ġ) Ġ) Ġmethod _ 3 Ġ( Ġ) Ġ. Ġadd Ġ( Ġadd Ġ) Ġ; Ġ}
private Ġtype _ 1 Ġmethod _ 1 Ġ( Ġ) Ġ{ Ġtype _ 2 Ġvar _ 1 Ġ= Ġvar _ 2 Ġ. Ġmethod _ 2 Ġ( Ġstring _ 1 Ġ) Ġ; Ġtype _ 3 Ġvar _ 3 Ġ= Ġnew Ġtype _ 4 Ġ( Ġoutput Ġ, Ġstring _ 2 Ġ) Ġ; Ġreturn Ġnew Ġtype _ 5 Ġ( Ġvar _ 1 Ġ, Ġvar _ 3 Ġ) Ġ; Ġ}
public Ġboolean Ġmethod _ 1 Ġ( Ġtype _ 1 Ġvar _ 1 Ġ) Ġ{ Ġsuper Ġ. Ġmethod _ 1 Ġ( Ġvar _ 1 Ġ) Ġ; Ġvar _ 2 Ġ= Ġvar _ 1 Ġ. Ġmethod _ 2 Ġ( Ġvar _ 3 Ġ) Ġ; Ġvar _ 4 Ġ= Ġvar _ 1 Ġ. Ġmethod _ 2 Ġ( Ġvar _ 5 Ġ) Ġ; Ġmethod _ 3 Ġ( Ġ) Ġ; Ġmethod _ 4 Ġ( Ġ) Ġ; Ġreturn Ġtrue Ġ; Ġ}
public  Ġvoid  Ġmethod  _  1  Ġ(  Ġjava  .  lang  .  string  Ġpattern  Ġ)  Ġ{  Ġvar  _  1  Ġ.  Ġadd  Ġ(  Ġpattern  Ġ)  Ġ;  Ġmethod  _  2  Ġ(  Ġ)  Ġ;  Ġmethod  _  3  Ġ(  Ġ)  Ġ;  Ġ}
public Ġvoid Ġmethod _ 1 Ġ( Ġ) Ġ{ Ġwhile Ġ( Ġmethod _ 2 Ġ( Ġ) Ġ) Ġ{ Ġ} Ġtry Ġ{ Ġjava . lang . thread Ġ. Ġmethod _ 3 Ġ( Ġ( Ġ( Ġlong Ġ) Ġ( Ġint _ 1 Ġ) Ġ) Ġ) Ġ; Ġ} Ġcatch Ġ( Ġtype _ 1 Ġvar _ 1 Ġ) Ġ{ Ġ} Ġ}
private Ġvoid Ġmethod _ 1 Ġ( Ġ) Ġ{ Ġmethod _ 2 Ġ( Ġ) Ġ; Ġtype _ 1 Ġvar _ 1 Ġ= Ġnew Ġtype _ 1 Ġ( Ġthis Ġ) Ġ; Ġvar _ 1 Ġ. Ġmethod _ 3 Ġ( Ġnull Ġ) Ġ; Ġvar _ 1 Ġ. Ġmethod _ 4 Ġ( Ġtrue Ġ) Ġ; Ġthis Ġ. Ġmethod _ 5 Ġ( Ġ) Ġ; Ġvar _ 1 Ġ. Ġmethod _ 5 Ġ( Ġ) Ġ; Ġ}
public Ġtype _ 1 Ġ< Ġ? Ġ> Ġmethod _ 1 Ġ( Ġ) Ġ{ Ġreturn Ġmethod _ 2 Ġ( Ġ) Ġ. Ġmethod _ 3 Ġ( Ġ) Ġ; Ġ}
public Ġvoid Ġmethod _ 1 Ġ( Ġandroid . content . intent Ġintent Ġ) Ġ{ Ġsuper Ġ. Ġmethod _ 1 Ġ( Ġintent Ġ) Ġ; Ġvar _ 1 Ġ= Ġmethod _ 2 Ġ( Ġintent Ġ) Ġ; Ġmethod _ 3 Ġ( Ġintent Ġ) Ġ; Ġ}
public  Ġvoid  Ġmethod  _  1  Ġ(  Ġfloat  Ġvar  _  1  Ġ,  Ġfloat  Ġvar  _  2  Ġ)  Ġ{  Ġvar  _  3  Ġ[  Ġmethod  _  2  Ġ(  Ġ)  Ġ]  Ġ.  Ġmethod  _  1  Ġ(  Ġvar  _  1  Ġ,  Ġvar  _  2  Ġ,  Ġ1  .  0  f  Ġ,  Ġ1  .  0  f  Ġ,  Ġ0  .  0  f  Ġ,  Ġfalse  Ġ,  Ġfalse  Ġ,  Ġint  _  1  Ġ,  Ġint  _  1  Ġ,  Ġtrue  Ġ)  Ġ;  Ġ}
public Ġvoid Ġquery Ġ( Ġtype _ 1 Ġvar _ 1 Ġ, Ġjava . lang . string Ġquery Ġ) Ġthrows Ġtype _ 2 Ġ{ Ġjava . lang . system . out . println Ġ( Ġquery Ġ) Ġ; Ġtype _ 3 Ġvar _ 2 Ġ= Ġvar _ 1 Ġ. Ġmethod _ 1 Ġ( Ġ) Ġ; Ġif Ġ( Ġ! Ġ( Ġvar _ 2 Ġ. Ġexecute Ġ( Ġquery Ġ) Ġ) Ġ) Ġ{ Ġjava . lang . system . out . println Ġ( Ġstring _ 1 Ġ) Ġ; Ġ} Ġ}
protected Ġvoid Ġmethod _ 1 Ġ( Ġtype _ 1 Ġvar _ 1 Ġ) Ġ{ Ġvar _ 2 Ġ= Ġvar _ 1 Ġ. Ġget string Ġ( Ġstring _ 1 Ġ) Ġ; Ġsuper Ġ. Ġmethod _ 1 Ġ( Ġvar _ 1 Ġ) Ġ; Ġ}
public Ġvoid Ġmethod _ 1 Ġ( Ġjava . lang . string Ġnumber Ġ) Ġ{ Ġvar _ 1 Ġ. Ġset text Ġ( Ġnew Ġjava . lang . string builder Ġ( Ġvar _ 1 Ġ. Ġget text Ġ( Ġ) Ġ) Ġ. Ġappend Ġ( Ġnumber Ġ) Ġ. Ġto string Ġ( Ġ) Ġ) Ġ; Ġ}
public Ġvoid Ġmethod _ 1 Ġ( Ġ) Ġ{ Ġdouble Ġ[ Ġ] Ġvar _ 1 Ġ= Ġnew Ġdouble Ġ[ Ġ] Ġ{ Ġ} Ġ; Ġtype _ 1 Ġvar _ 2 Ġ= Ġnew Ġtype _ 1 Ġ( Ġvar _ 1 Ġ) Ġ; Ġvar _ 2 Ġ. Ġmethod _ 2 Ġ( Ġnew Ġdouble Ġ[ Ġ] Ġ{ Ġint _ 1 Ġ, Ġ- Ġint _ 2 Ġ} Ġ) Ġ; Ġ}
private Ġstatic Ġvoid Ġmethod _ 1 Ġ( Ġint Ġvar _ 1 Ġ, Ġjava . lang . object Ġ[ Ġ] Ġvar _ 2 Ġ) Ġ{ Ġboolean Ġvar _ 3 Ġ= Ġvar _ 1 Ġ<= Ġ( Ġvar _ 4 Ġ) Ġ; Ġtype _ 1 Ġ. Ġmethod _ 2 Ġ( Ġvar _ 1 Ġ, Ġvar _ 3 Ġ, Ġvar _ 2 Ġ) Ġ; Ġ}
public  Ġstatic  Ġlong  Ġmethod  _  1  Ġ(  Ġlong  Ġsize  Ġ)  Ġ{  Ġreturn  Ġtype  _  1  Ġ.  Ġmethod  _  2  Ġ(  Ġsize  Ġ)  Ġ;  Ġ}
type _ 1 Ġmethod _ 1 Ġ( Ġjava . lang . string Ġid Ġ) Ġ{ Ġ}
public Ġvoid Ġmethod _ 1 Ġ( Ġ) Ġ{ Ġvar _ 1 Ġ= Ġfalse Ġ; Ġvar _ 2 Ġ= Ġfalse Ġ; Ġ}
private Ġjava . lang . string Ġmethod _ 1 Ġ( Ġjava . lang . string Ġstr Ġ) Ġ{ Ġreturn Ġstr Ġ. Ġreplace Ġ( Ġstring _ 1 Ġ, Ġstring _ 2 Ġ) Ġ. Ġreplace Ġ( Ġ"\ n " Ġ, Ġstring _ 3 Ġ) Ġ. Ġreplace Ġ( Ġstring _ 4 Ġ, Ġstring _ 5 Ġ) Ġ. Ġreplace Ġ( Ġstring _ 6 Ġ, Ġstring _ 7 Ġ) Ġ; Ġ}
private Ġvoid Ġmethod _ 1 Ġ( Ġtype _ 1 Ġvar _ 1 Ġ, Ġjava . lang . string Ġmsg Ġ, Ġjava . lang . throw able Ġt Ġ) Ġ{ Ġvar _ 2 Ġ. Ġmethod _ 2 Ġ( Ġvar _ 1 Ġ, Ġmsg Ġ, Ġt Ġ) Ġ; Ġ}
public  Ġvoid  Ġmethod  _  1  Ġ(  Ġfloat  Ġvar  _  1  Ġ)  Ġ{  Ġsuper  Ġ.  Ġmethod  _  2  Ġ(  Ġvar  _  1  Ġ,  Ġvar  _  1  Ġ)  Ġ;  Ġvar  _  2  Ġ=  Ġvar  _  1  Ġ;  Ġmethod  _  3  Ġ(  Ġ)  Ġ;  Ġ}
public Ġvoid Ġmethod _ 1 Ġ( Ġ) Ġ{ Ġif Ġ( Ġthis Ġ. Ġvar _ 1 Ġ. Ġmethod _ 2 Ġ( Ġ) Ġ) Ġ{ Ġthis Ġ. Ġvar _ 1 Ġ. Ġget Ġ( Ġ) Ġ. Ġmethod _ 3 Ġ( Ġ) Ġ; Ġ} Ġthis Ġ. Ġvar _ 2 Ġ. Ġmethod _ 4 Ġ( Ġvar _ 3 Ġ, Ġthis Ġ. Ġvar _ 4 Ġ) Ġ; Ġ}
public Ġvoid Ġmethod _ 1 Ġ( Ġ) Ġ{ Ġif Ġ( Ġ( Ġvar _ 1 Ġ) Ġ!= Ġnull Ġ) Ġmethod _ 2 Ġ( Ġvar _ 1 Ġ) Ġ. Ġmethod _ 3 Ġ( Ġvar _ 2 Ġ) Ġ; Ġ}
public Ġvoid Ġmethod _ 1 Ġ( Ġtype _ 1 Ġvar _ 1 Ġ) Ġ{ Ġvar _ 2 Ġ. Ġmethod _ 2 Ġ( Ġvar _ 3 Ġ. Ġget text Ġ( Ġ) Ġ. Ġto string Ġ( Ġ) Ġ) Ġ; Ġ}
public Ġvoid Ġmethod _ 1 Ġ( Ġandroid . view . view Ġview Ġ) Ġ{ Ġmethod _ 2 Ġ( Ġ1 Ġ) Ġ; Ġmethod _ 3 Ġ( Ġ) Ġ; Ġ}
public  Ġint  Ġmethod  _  1  Ġ(  Ġint  Ġposition  Ġ)  Ġ{  Ġif  Ġ(  Ġposition  Ġ==  Ġ(  Ġ(  Ġvar  _  1  Ġ.  Ġsize  Ġ(  Ġ)  Ġ)  Ġ+  Ġ1  Ġ)  Ġ)  Ġ{  Ġreturn  Ġvar  _  2  Ġ;  Ġ}  Ġelse  Ġ{  Ġreturn  Ġvar  _  3  Ġ;  Ġ}  Ġ}
public Ġstatic Ġvoid Ġupdate Ġ( Ġ) Ġ{ Ġif Ġ( Ġtype _ 1 Ġ. Ġmethod _ 1 Ġ( Ġ) Ġ) Ġ{ Ġtype _ 1 Ġ. Ġupdate Ġ( Ġtrue Ġ) Ġ; Ġ} Ġelse Ġ{ Ġjava . lang . system . out . println Ġ( Ġstring _ 1 Ġ) Ġ; Ġ} Ġ}
public Ġvoid Ġmethod _ 1 Ġ( Ġtype _ 1 Ġvar _ 1 Ġ) Ġ{ Ġsuper Ġ. Ġmethod _ 1 Ġ( Ġvar _ 1 Ġ) Ġ; Ġmethod _ 2 Ġ( Ġtrue Ġ) Ġ; Ġvar _ 2 Ġ. Ġmethod _ 3 Ġ( Ġ0 Ġ) Ġ; Ġ}
public Ġjava . lang . string Ġmethod _ 1 Ġ( Ġint Ġvar _ 1 Ġ) Ġ{ Ġif Ġ( Ġvar _ 1 Ġ< Ġ( Ġthis Ġ. Ġvar _ 2 Ġ. Ġsize Ġ( Ġ) Ġ) Ġ) Ġ{ Ġreturn Ġvar _ 2 Ġ. Ġget Ġ( Ġ( Ġvar _ 1 Ġ- Ġ1 Ġ) Ġ) Ġ. Ġget Ġ( Ġstring _ 1 Ġ) Ġ; Ġ} Ġreturn Ġthis Ġ. Ġget text Ġ( Ġstring _ 2 Ġ) Ġ; Ġ}
public Ġvoid Ġmethod _ 1 Ġ( Ġtype _ 1 Ġ< Ġ? Ġ> Ġvar _ 1 Ġ, Ġandroid . view . view Ġview Ġ, Ġint Ġposition Ġ, Ġlong Ġid Ġ) Ġ{ Ġvar _ 2 Ġ= Ġ0 Ġ; Ġtype _ 2 Ġ. Ġset text Ġ( Ġ( Ġstring _ 1 Ġ+ Ġ( Ġvar _ 3 Ġ. Ġget Ġ( Ġposition Ġ) Ġ. Ġmethod _ 2 Ġ( Ġ) Ġ) Ġ) Ġ) Ġ; Ġ}
public  Ġint  Ġadd  Ġ(  Ġint  Ġa  Ġ,  Ġint  Ġb  Ġ)  Ġ{  Ġreturn  Ġa  Ġ*  Ġb  Ġ;  Ġ}
public Ġstatic Ġtype _ 1 Ġmethod _ 1 Ġ( Ġjava . lang . string Ġmessage Ġ, Ġandroid . view . view Ġvar _ 1 Ġ) Ġ{ Ġfinal Ġtype _ 1 Ġvar _ 2 Ġ= Ġtype _ 1 Ġ. Ġmethod _ 2 Ġ( Ġvar _ 1 Ġ, Ġmessage Ġ, Ġvar _ 3 Ġ) Ġ; Ġandroid . view . view Ġview Ġ= Ġvar _ 2 Ġ. Ġget view Ġ( Ġ) Ġ; Ġreturn Ġvar _ 2 Ġ; Ġ}
public Ġtype _ 1 Ġmethod _ 1 Ġ( Ġ) Ġ{ Ġthis Ġ. Ġvar _ 1 Ġ= Ġstring _ 1 Ġ; Ġthis Ġ. Ġvar _ 2 Ġ= Ġstring _ 2 Ġ; Ġreturn Ġthis Ġ; Ġ}
public Ġstatic Ġtype _ 1 Ġmethod _ 1 Ġ( Ġfinal Ġtype _ 2 Ġvar _ 1 Ġ, Ġfinal Ġboolean Ġvar _ 2 Ġ) Ġ{ Ġreturn Ġtype _ 1 Ġ. Ġmethod _ 2 Ġ( Ġvar _ 1 Ġ. Ġmethod _ 3 Ġ( Ġ) Ġ, Ġvar _ 2 Ġ, Ġvar _ 1 Ġ. Ġmethod _ 4 Ġ( Ġ) Ġ) Ġ; Ġ}
public  Ġvoid  Ġmethod  _  1  Ġ(  Ġfinal  Ġtype  _  1  Ġvar  _  1  Ġ,  Ġfinal  Ġtype  _  2  Ġvar  _  2  Ġ)  Ġthrows  Ġtype  _  3  Ġ{  Ġthis  Ġ.  Ġmethod  _  2  Ġ(  Ġvar  _  2  Ġ)  Ġ;  Ġ}
public Ġtype _ 1 Ġmethod _ 1 Ġ( Ġ) Ġthrows Ġtype _ 2 Ġ{ Ġfinal Ġtype _ 3 Ġvar _ 1 Ġ= Ġvar _ 2 Ġ. Ġmethod _ 1 Ġ( Ġ) Ġ; Ġfinal Ġtype _ 1 Ġvar _ 3 Ġ= Ġ( Ġ( Ġtype _ 1 Ġ) Ġ( Ġmethod _ 2 Ġ( Ġvar _ 1 Ġ) Ġ) Ġ) Ġ; Ġreturn Ġvar _ 3 Ġ; Ġ}
private Ġvoid Ġmethod _ 1 Ġ( Ġ) Ġ{ Ġif Ġ( Ġ( Ġvar _ 1 Ġ) Ġ== Ġ0 Ġ) Ġvar _ 2 Ġ= Ġvar _ 3 Ġ; Ġvar _ 1 Ġ= Ġ( Ġ( Ġvar _ 3 Ġ) Ġ+ Ġ( Ġvar _ 1 Ġ) Ġ) Ġ/ Ġint _ 1 Ġ; Ġmethod _ 2 Ġ( Ġ) Ġ; Ġ}
public Ġstatic Ġtype _ 1 Ġmethod _ 1 Ġ( Ġtype _ 2 Ġitem Ġ) Ġ{ Ġtype _ 1 Ġevent Ġ= Ġnew Ġtype _ 1 Ġ( Ġitem Ġ. Ġmethod _ 2 Ġ( Ġ) Ġ) Ġ; Ġevent Ġ. Ġmethod _ 3 Ġ( Ġitem Ġ. Ġmethod _ 4 Ġ( Ġ) Ġ. Ġget id Ġ( Ġ) Ġ) Ġ; Ġreturn Ġevent Ġ; Ġ}
public Ġjava . lang . string Ġmethod _ 1 Ġ( Ġtype _ 1 Ġvar _ 1 Ġ) Ġ{ Ġtype _ 2 Ġvar _ 2 Ġ= Ġnew Ġtype _ 2 Ġ( Ġ) Ġ; Ġvar _ 3 Ġ. Ġmethod _ 2 Ġ( Ġstring _ 1 Ġ) Ġ; Ġvar _ 2 Ġ. Ġmethod _ 3 Ġ( Ġstring _ 2 Ġ) Ġ; Ġreturn Ġstring _ 2 Ġ; Ġ}
public Ġvoid Ġmethod _ 1 Ġ( Ġtype _ 1 Ġvar _ 1 Ġ) Ġ{ Ġvar _ 1 Ġ. Ġmethod _ 2 Ġ( Ġ) Ġ; Ġvar _ 2 Ġ= Ġvar _ 3 Ġ; Ġvar _ 4 Ġ. Ġmethod _ 3 Ġ( Ġ) Ġ; Ġ}
public  Ġint  Ġ[  Ġ]  Ġ[  Ġ]  Ġ[  Ġ]  Ġmethod  _  1  Ġ(  Ġ)  Ġ{  Ġmethod  _  2  Ġ(  Ġ)  Ġ;  Ġreturn  Ġvar  _  1  Ġ;  Ġ}
public Ġstatic Ġtype _ 1 Ġmethod _ 1 Ġ( Ġandroid . content . context Ġvar _ 1 Ġ) Ġ{ Ġif Ġ( Ġ( Ġvar _ 2 Ġ) Ġ== Ġnull Ġ) Ġvar _ 2 Ġ= Ġnew Ġtype _ 1 Ġ( Ġcontext Ġ) Ġ; Ġvar _ 2 Ġ. Ġmethod _ 2 Ġ( Ġcontext Ġ) Ġ; Ġreturn Ġvar _ 2 Ġ; Ġ}
public Ġvoid Ġmethod _ 1 Ġ( Ġjava . lang . throw able Ġvar _ 1 Ġ) Ġ{ Ġvar _ 2 Ġ. Ġerror Ġ( Ġ( Ġstring _ 1 Ġ+ Ġ( Ġvar _ 3 Ġ. Ġname Ġ( Ġ) Ġ) Ġ) Ġ, Ġvar _ 1 Ġ) Ġ; Ġmethod _ 2 Ġ( Ġ) Ġ; Ġ}
public Ġvoid Ġmethod _ 1 Ġ( Ġandroid . view . view Ġvar _ 1 Ġ) Ġ{ Ġvar _ 2 Ġ. Ġmethod _ 2 Ġ( Ġget name Ġ) Ġ; Ġ}
protected Ġvoid Ġmethod _ 1 Ġ( Ġtype _ 1 Ġvar _ 1 Ġ) Ġ{ Ġsuper Ġ. Ġmethod _ 1 Ġ( Ġvar _ 1 Ġ) Ġ; Ġmethod _ 2 Ġ( Ġvar _ 2 Ġ) Ġ; Ġvar _ 3 Ġ= Ġtype _ 2 Ġ. Ġmethod _ 3 Ġ( Ġ) Ġ; Ġvar _ 4 Ġ= Ġtype _ 3 Ġ. Ġmethod _ 3 Ġ( Ġ) Ġ; Ġ}
private Ġvoid Ġmethod _ 1 Ġ( Ġ) Ġ{ Ġvar _ 1 Ġ= Ġtype _ 1 Ġ. Ġmethod _ 2 Ġ( Ġ) Ġ. Ġmethod _ 3 Ġ( Ġthis Ġ) Ġ; Ġtry Ġ{ Ġmethod _ 4 Ġ( Ġ) Ġ; Ġ} Ġcatch Ġ( Ġjava . lang . ex ception Ġvar _ 2 Ġ) Ġ{ Ġ} Ġ}
void  Ġupdate  Ġ(  Ġ)  Ġ{  Ġthis  Ġ.  Ġbuffer  Ġ.  Ġget  Ġ(  Ġ0  Ġ)  Ġ.  Ġmethod  _  1  Ġ(  Ġ)  Ġ;  Ġjava  .  lang  .  system  .  out  .  println  Ġ(  Ġstring  _  1  Ġ)  Ġ;  Ġ}
protected Ġtype _ 1 Ġmethod _ 1 Ġ( Ġ) Ġ{ Ġreturn Ġerrors Ġ; Ġ}
public Ġstatic Ġvoid Ġmain Ġ( Ġjava . lang . string Ġ[ Ġ] Ġargs Ġ) Ġ{ Ġjava . lang . system . out . println Ġ( Ġstring _ 1 Ġ) Ġ; Ġ}
public Ġboolean Ġmethod _ 1 Ġ( Ġjava . lang . string Ġvar _ 1 Ġ) Ġ{ Ġvar _ 2 Ġ& = Ġ! Ġ( Ġvar _ 1 Ġ. Ġequals Ġ( Ġstring _ 1 Ġ) Ġ) Ġ; Ġreturn Ġtrue Ġ; Ġ}
private Ġvoid Ġmethod _ 1 Ġ( Ġ) Ġ{ Ġmethod _ 2 Ġ( Ġ) Ġ; Ġtype _ 1 Ġ. Ġmethod _ 3 Ġ( Ġvar _ 1 Ġ) Ġ; Ġtype _ 1 Ġ. Ġmethod _ 3 Ġ( Ġvar _ 2 Ġ) Ġ; Ġtype _ 1 Ġ. Ġmethod _ 3 Ġ( Ġvar _ 3 Ġ) Ġ; Ġtype _ 1 Ġ. Ġmethod _ 3 Ġ( Ġpath Ġ) Ġ; Ġ}
ab stract Ġjava . lang . string Ġname Ġ( Ġ) Ġ;
private Ġtype _ 1 Ġmethod _ 1 Ġ( Ġ) Ġthrows Ġtype _ 2 Ġ{ Ġreturn Ġmethod _ 1 Ġ( Ġvar _ 1 Ġ) Ġ; Ġ}
public  Ġtype  _  1  Ġmethod  _  1  Ġ(  Ġjava  .  lang  .  string  Ġid  Ġ)  Ġ{  Ġtype  _  2  Ġ<  Ġjava  .  lang  .  string  Ġ,  Ġtype  _  1  Ġ>  Ġvar  _  1  Ġ=  Ġvar  _  2  Ġ.  Ġmethod  _  2  Ġ(  Ġvar  _  3  Ġ)  Ġ;  Ġtype  _  1  Ġvar  _  4  Ġ=  Ġvar  _  1  Ġ.  Ġget  Ġ(  Ġid  Ġ)  Ġ;  Ġvar  _  2  Ġ.  Ġmethod  _  3  Ġ(  Ġ)  Ġ;  Ġreturn  Ġvar  _  4  Ġ;  Ġ}
public Ġint Ġget id Ġ( Ġ) Ġ{ Ġ}
private Ġjava . lang . string Ġmethod _ 1 Ġ( Ġtype _ 1 Ġvar _ 1 Ġ) Ġ{ Ġswitch Ġ( Ġvar _ 1 Ġ) Ġ{ Ġcase Ġvar _ 2 Ġ: Ġreturn Ġstring _ 1 Ġ; Ġcase Ġvar _ 3 Ġ: Ġcase Ġvar _ 4 Ġ: Ġreturn Ġstring _ 2 Ġ; Ġdefault Ġ: Ġreturn Ġstring _ 1 Ġ; Ġ} Ġ}
private Ġboolean Ġmethod _ 1 Ġ( Ġtype _ 1 Ġend Ġ) Ġ{ Ġtype _ 1 Ġtemp Ġ= Ġtype _ 1 Ġ. Ġmethod _ 2 Ġ( Ġstring _ 1 Ġ) Ġ; Ġif Ġ( Ġ( Ġend Ġ. Ġequals Ġ( Ġtemp Ġ) Ġ) Ġ|| Ġ( Ġend Ġ== Ġnull Ġ) Ġ) Ġ{ Ġreturn Ġfalse Ġ; Ġ} Ġelse Ġ{ Ġreturn Ġtrue Ġ; Ġ} Ġ}
private  Ġjava  .  util  .  map  Ġ<  Ġjava  .  lang  .  string  Ġ,  Ġtype  _  1  Ġ>  Ġmethod  _  1  Ġ(  Ġ)  Ġ{  Ġreturn  Ġthis  Ġ.  Ġvar  _  1  Ġ;  Ġ}
public Ġtype _ 1 Ġmethod _ 1 Ġ( Ġtype _ 2 Ġvar _ 1 Ġ) Ġ{ Ġjava . util . list Ġ< Ġtype _ 3 Ġ> Ġvar _ 2 Ġ= Ġvar _ 3 Ġ. Ġmethod _ 2 Ġ( Ġ) Ġ; Ġreturn Ġtype _ 4 Ġ. Ġmethod _ 3 Ġ( Ġ) Ġ. Ġmethod _ 4 Ġ( Ġstring _ 1 Ġ) Ġ. Ġmethod _ 5 Ġ( Ġstring _ 2 Ġ, Ġvar _ 2 Ġ) Ġ; Ġ}
public Ġlong Ġmethod _ 1 Ġ( Ġ) Ġ{ Ġif Ġ( Ġ( Ġvar _ 1 Ġ) Ġ!= Ġnull Ġ) Ġ{ Ġlong Ġvar _ 2 Ġ= Ġ( Ġvar _ 3 Ġ) Ġ* Ġ( Ġvar _ 1 Ġ. Ġmethod _ 2 Ġ( Ġ) Ġ) Ġ; Ġvar _ 4 Ġ. Ġmethod _ 3 Ġ( Ġ( Ġstring _ 1 Ġ+ Ġvar _ 2 Ġ) Ġ) Ġ; Ġreturn Ġvar _ 2 Ġ; Ġ} Ġreturn Ġvar _ 5 Ġ; Ġ}
public Ġboolean Ġmethod _ 1 Ġ( Ġjava . lang . string Ġvar _ 1 Ġ) Ġ{ Ġif Ġ( Ġvar _ 2 Ġ. Ġmethod _ 2 Ġ( Ġvar _ 1 Ġ) Ġ) Ġreturn Ġfalse Ġ; Ġreturn Ġtrue Ġ; Ġ}
protected Ġvoid Ġmethod _ 1 Ġ( Ġjava . lang . string Ġvar _ 1 Ġ) Ġ{ Ġmethod _ 2 Ġ( Ġvar _ 1 Ġ) Ġ; Ġ}
public Ġvoid Ġmethod _ 1 Ġ( Ġ) Ġ{ Ġvar _ 1 Ġ. Ġset text Ġ( Ġstring _ 1 Ġ) Ġ; Ġvar _ 2 Ġ. Ġmethod _ 2 Ġ( Ġ0 Ġ, Ġ0 Ġ, Ġ0 Ġ, Ġ( Ġ- Ġ( Ġvar _ 3 Ġ) Ġ) Ġ) Ġ; Ġstate Ġ= Ġvar _ 4 Ġ; Ġ}
public Ġvoid Ġmethod _ 1 Ġ( Ġint Ġvar _ 1 Ġ, Ġint Ġvar _ 2 Ġ, Ġjava . lang . string Ġvar _ 3 Ġ, Ġtype _ 1 Ġlistener Ġ) Ġ{ Ġmethod _ 2 Ġ( Ġvar _ 4 Ġ, Ġvar _ 1 Ġ, Ġvar _ 2 Ġ, Ġvar _ 3 Ġ, Ġlistener Ġ) Ġ; Ġ}
public  Ġvoid  Ġmethod  _  1  Ġ(  Ġtype  _  1  Ġvar  _  1  Ġ)  Ġ{  Ġvar  _  2  Ġ=  Ġvar  _  3  Ġ.  Ġmethod  _  2  Ġ(  Ġstring  _  1  Ġ,  Ġvar  _  1  Ġ)  Ġ;  Ġjava  .  lang  .  system  .  out  .  println  Ġ(  Ġ(  Ġ(  Ġ(  Ġstring  _  2  Ġ+  Ġ(  Ġvar  _  1  Ġ.  Ġmethod  _  3  Ġ(  Ġ)  Ġ.  Ġmethod  _  4  Ġ(  Ġ)  Ġ)  Ġ)  Ġ+  Ġstring  _  3  Ġ)  Ġ+  Ġ(  Ġvar  _  2  Ġ)  Ġ)  Ġ)  Ġ;  Ġ}
public Ġtype _ 1 Ġmethod _ 1 Ġ( Ġint Ġvar _ 1 Ġ) Ġ{ Ġint Ġindex Ġ= Ġmethod _ 2 Ġ( Ġvar _ 1 Ġ) Ġ; Ġtype _ 2 Ġvar _ 2 Ġ= Ġmethod _ 3 Ġ( Ġindex Ġ) Ġ; Ġvar _ 1 Ġ= Ġmethod _ 4 Ġ( Ġindex Ġ) Ġ; Ġreturn Ġvar _ 2 Ġ. Ġmethod _ 1 Ġ( Ġvar _ 1 Ġ) Ġ; Ġ}
public Ġstatic Ġboolean Ġmethod _ 1 Ġ( Ġjava . lang . string Ġvar _ 1 Ġ) Ġthrows Ġjava . lang . ex ception Ġ{ Ġtype _ 1 Ġvar _ 2 Ġ= Ġtype _ 2 Ġ. Ġmethod _ 2 Ġ( Ġvar _ 1 Ġ) Ġ; Ġreturn Ġvar _ 2 Ġ!= Ġnull Ġ; Ġ}
private Ġstatic Ġvoid Ġmethod _ 1 Ġ( Ġ) Ġ{ Ġvar _ 1 Ġ= Ġnew Ġtype _ 1 Ġ( Ġ) Ġ; Ġtype _ 2 Ġ. Ġmethod _ 2 Ġ( Ġvar _ 1 Ġ, Ġvar _ 1 Ġ. Ġmethod _ 3 Ġ( Ġ) Ġ) Ġ; Ġjava . lang . system . out . println Ġ( Ġvar _ 1 Ġ. Ġmethod _ 4 Ġ( Ġ) Ġ) Ġ; Ġ}
public Ġvoid Ġmethod _ 1 Ġ( Ġ) Ġ{ Ġjava . lang . object Ġ[ Ġ] Ġ[ Ġ] Ġa Ġ= Ġnew Ġjava . lang . object Ġ[ Ġ] Ġ[ Ġ] Ġ{ Ġnull Ġ} Ġ; Ġjava . lang . object Ġ[ Ġ] Ġ[ Ġ] Ġa Ġ= Ġnew Ġjava . lang . object Ġ[ Ġ] Ġ[ Ġ] Ġ{ Ġnew Ġjava . lang . object Ġ[ Ġ] Ġ{ Ġ} Ġ} Ġ; Ġ}
public Ġvoid Ġmethod _ 1 Ġ( Ġ) Ġthrows Ġtype _ 1 Ġ{ Ġjava . lang . string Ġvar _ 1 Ġ= Ġstring _ 1 Ġ; Ġvar _ 2 Ġ= Ġnew Ġtype _ 2 Ġ( Ġstring _ 2 Ġ, Ġvar _ 3 Ġ, Ġvar _ 4 Ġ, Ġdate Ġ, Ġvar _ 5 Ġ, Ġvar _ 6 Ġ, Ġvar _ 7 Ġ, Ġvar _ 8 Ġ, Ġstring _ 3 Ġ, Ġvar _ 1 Ġ) Ġ; Ġ}
public  Ġjava  .  lang  .  object  Ġmethod  _  1  Ġ(  Ġtype  _  1  Ġvar  _  1  Ġ)  Ġ{  Ġjava  .  lang  .  system  .  out  .  println  Ġ(  Ġstring  _  1  Ġ)  Ġ;  Ġjava  .  lang  .  system  .  out  .  println  Ġ(  Ġstring  _  2  Ġ)  Ġ;  Ġreturn  Ġmethod  _  2  Ġ(  Ġvar  _  1  Ġ)  Ġ;  Ġ}
public Ġvoid Ġmethod _ 1 Ġ( Ġint Ġvar _ 1 Ġ) Ġ{ Ġif Ġ( Ġvar _ 1 Ġ< Ġ0 Ġ) Ġthrow Ġnew Ġtype _ 1 Ġ( Ġstring _ 1 Ġ) Ġ; Ġvar _ 2 Ġ= Ġ( Ġvar _ 2 Ġ) Ġ- Ġvar _ 1 Ġ; Ġ}
public Ġtype _ 1 Ġmethod _ 1 Ġ( Ġ) Ġ{ Ġtype _ 1 Ġvar _ 1 Ġ= Ġsuper Ġ. Ġmethod _ 1 Ġ( Ġ) Ġ; Ġtype _ 2 Ġvar _ 2 Ġ= Ġnew Ġtype _ 2 Ġ( Ġvar _ 1 Ġ) Ġ; Ġvar _ 3 Ġ= Ġthis Ġ. Ġvar _ 4 Ġ; Ġvar _ 5 Ġ= Ġvar _ 6 Ġ; Ġreturn Ġvar _ 2 Ġ; Ġ}
public Ġvoid Ġmethod _ 1 Ġ( Ġ) Ġ{ Ġmethod _ 2 Ġ( Ġstring _ 1 Ġ, Ġ1 Ġ) Ġ; Ġmethod _ 3 Ġ( Ġstring _ 2 Ġ, Ġvar _ 1 Ġclass Ġ, Ġstring _ 3 Ġ, Ġstring _ 4 Ġ) Ġ; Ġmethod _ 3 Ġ( Ġstring _ 5 Ġ, Ġvar _ 2 Ġclass Ġ, Ġstring _ 6 Ġ) Ġ; Ġ}
public Ġvoid Ġmethod _ 1 Ġ( Ġ) Ġ{ Ġjava . lang . string Ġvar _ 1 Ġ= Ġmethod _ 2 Ġ( Ġ) Ġ; Ġvar _ 2 Ġ. Ġadd Ġ( Ġ( Ġ( Ġ( Ġstring _ 1 Ġ+ Ġ( Ġvar _ 2 Ġ. Ġsize Ġ( Ġ) Ġ) Ġ) Ġ+ Ġstring _ 2 Ġ) Ġ+ Ġvar _ 1 Ġ) Ġ) Ġ; Ġ}
public Ġboolean Ġmethod _ 1 Ġ( Ġjava . util . collection Ġ< Ġtype _ 1 Ġ> Ġvar _ 1 Ġ) Ġ{ Ġvar _ 1 Ġ. Ġmethod _ 2 Ġ( Ġvar _ 1 Ġ) Ġ; Ġreturn Ġtrue Ġ; Ġ}
public  Ġtype  _  1  Ġmethod  _  1  Ġ(  Ġ)  Ġ{  Ġjava  .  lang  .  string  Ġvar  _  1  Ġ=  Ġtype  _  2  Ġ.  Ġmethod  _  2  Ġ(  Ġ)  Ġ.  Ġmethod  _  3  Ġ(  Ġvar  _  2  Ġ)  Ġ;  Ġjava  .  io  .  file  Ġvar  _  3  Ġ=  Ġnew  Ġjava  .  io  .  file  Ġ(  Ġvar  _  1  Ġ)  Ġ;  Ġthis  Ġ.  Ġmethod  _  4  Ġ(  Ġnew  Ġtype  _  1  Ġ(  Ġnew  Ġjava  .  util  .  properties  Ġ(  Ġ)  Ġ,  Ġvar  _  3  Ġ)  Ġ)  Ġ;  Ġreturn  Ġvar  _  4  Ġ;  Ġ}
public Ġvoid Ġmethod _ 1 Ġ( Ġ) Ġ{ Ġtry Ġ{ Ġvar _ 1 Ġ. Ġadd Ġ( Ġnew Ġtype _ 1 Ġ( Ġvar _ 2 Ġ. Ġmethod _ 2 Ġ( Ġ) Ġ) Ġ) Ġ; Ġ} Ġcatch Ġ( Ġjava . io . io ex ception Ġvar _ 3 Ġ) Ġ{ Ġvar _ 3 Ġ. Ġmethod _ 3 Ġ( Ġ) Ġ; Ġ} Ġ}
public Ġtype _ 1 Ġmethod _ 1 Ġ( Ġfinal Ġtype _ 2 Ġelement Ġ) Ġ{ Ġreturn Ġvar _ 1 Ġ; Ġ}
long Ġmethod _ 1 Ġ( Ġ) Ġ{ Ġvar _ 1 Ġ+= Ġ( Ġtype _ 1 Ġ. Ġmethod _ 2 Ġ( Ġ) Ġ) Ġ- Ġ( Ġvar _ 2 Ġ) Ġ; Ġvar _ 2 Ġ= Ġ- Ġ1 Ġ; Ġreturn Ġvar _ 1 Ġ; Ġ}
private Ġtype _ 1 Ġmethod _ 1 Ġ( Ġ) Ġthrows Ġjava . lang . ex ception Ġ{ Ġthis Ġ. Ġvar _ 1 Ġ= Ġthis Ġ. Ġvar _ 2 Ġ. Ġmethod _ 2 Ġ( Ġthis Ġ. Ġvar _ 3 Ġ) Ġ. Ġmethod _ 3 Ġ( Ġthis Ġ. Ġvar _ 4 Ġ, Ġthis Ġ. Ġvar _ 5 Ġ, Ġvar _ 6 Ġ) Ġ; Ġreturn Ġmethod _ 4 Ġ( Ġthis Ġ. Ġvar _ 1 Ġ) Ġ; Ġ}
public Ġvoid Ġmethod _ 1 Ġ( Ġtype _ 1 Ġvar _ 1 Ġ) Ġ{ Ġvar _ 1 Ġ. Ġmethod _ 2 Ġ( Ġx Ġ, Ġx Ġ, Ġvar _ 2 Ġ, Ġvar _ 3 Ġ) Ġ; Ġ}
public Ġvoid Ġmethod _ 1 Ġ( Ġtype _ 1 Ġvar _ 1 Ġ) Ġ{ Ġmethod _ 2 Ġ( Ġ0 Ġ, Ġtrue Ġ, Ġnull Ġ, Ġfalse Ġ) Ġ; Ġ}
public  Ġstatic  Ġvoid  Ġinit  Ġ(  Ġtype  _  1  Ġvar  _  1  Ġ)  Ġ{  Ġtype  _  2  Ġ.  Ġmethod  _  1  Ġ(  Ġvar  _  1  Ġ,  Ġvar  _  2  Ġ,  Ġvar  _  3  Ġ)  Ġ;  Ġtype  _  3  Ġ.  Ġinit  Ġ(  Ġvar  _  1  Ġ,  Ġvar  _  4  Ġ)  Ġ;  Ġ}
public Ġvoid Ġmethod _ 1 Ġ( Ġint Ġi Ġ) Ġ{ Ġvar _ 1 Ġ. Ġmethod _ 2 Ġ( Ġ) Ġ; Ġ}
public Ġvoid Ġmethod _ 1 Ġ( Ġtype _ 1 Ġvar _ 1 Ġ) Ġ{ Ġif Ġ( Ġvar _ 1 Ġ!= Ġnull Ġ) Ġ{ Ġvar _ 2 Ġ. Ġput Ġ( Ġvar _ 3 Ġ, Ġvar _ 1 Ġ) Ġ; Ġ} Ġelse Ġ{ Ġvar _ 2 Ġ. Ġremove Ġ( Ġvar _ 3 Ġ) Ġ; Ġ} Ġ}
public Ġvoid Ġmethod _ 1 Ġ( Ġint Ġvar _ 1 Ġ, Ġtype _ 1 Ġvar _ 2 Ġ, Ġjava . lang . throw able Ġerror Ġ) Ġ{ Ġif Ġ( Ġ( Ġvar _ 3 Ġ) Ġ!= Ġnull Ġ) Ġ{ Ġvar _ 3 Ġ. Ġmethod _ 1 Ġ( Ġvar _ 1 Ġ, Ġvar _ 2 Ġ, Ġerror Ġ) Ġ; Ġ} Ġ}
public Ġvoid Ġmethod _ 1 Ġ( Ġ) Ġthrows Ġtype _ 1 Ġ{ Ġtry Ġ{ Ġvar _ 1 Ġ. Ġmethod _ 2 Ġ( Ġnull Ġ, Ġnull Ġ) Ġ; Ġtype _ 2 Ġ. Ġfail Ġ( Ġstring _ 1 Ġ) Ġ; Ġ} Ġcatch Ġ( Ġtype _ 3 Ġvar _ 2 Ġ) Ġ{ Ġ} Ġ}
public Ġstatic Ġboolean Ġmethod _ 1 Ġ( Ġint Ġvar _ 1 Ġ) Ġ{ Ġif Ġ( Ġ( Ġvar _ 1 Ġ>= Ġ0 Ġ) Ġ&& Ġ( Ġvar _ 1 Ġ< Ġ( Ġvar _ 2 Ġ. Ġlength Ġ) Ġ) Ġ) Ġreturn Ġvar _ 3 Ġ. Ġkeys Ġ[ Ġvar _ 1 Ġ] Ġ; Ġelse Ġreturn Ġfalse Ġ; Ġ}
public  Ġvoid  Ġmethod  _  1  Ġ(  Ġandroid  .  view  .  view  Ġvar  _  1  Ġ)  Ġ{  Ġjava  .  lang  .  system  .  out  .  println  Ġ(  Ġstring  _  1  Ġ)  Ġ;  Ġjava  .  lang  .  string  Ġvar  _  2  Ġ=  Ġvar  _  3  Ġ.  Ġget  text  Ġ(  Ġ)  Ġ.  Ġto  string  Ġ(  Ġ)  Ġ;  Ġvar  _  4  Ġ.  Ġmethod  _  2  Ġ(  Ġvar  _  2  Ġ)  Ġ;  Ġ}
public Ġvoid Ġmethod _ 1 Ġ( Ġfinal Ġtype _ 1 Ġvar _ 1 Ġ) Ġ{ Ġvar _ 1 Ġ. Ġname Ġ( Ġstring _ 1 Ġ) Ġ; Ġvar _ 1 Ġ. Ġmethod _ 2 Ġ( Ġvar _ 2 Ġ) Ġ; Ġvar _ 1 Ġ. Ġmethod _ 3 Ġ( Ġvar _ 3 Ġ) Ġ; Ġ}
private Ġvoid Ġmethod _ 1 Ġ( Ġ) Ġ{ Ġandroid . content . intent Ġintent Ġ= Ġnew Ġandroid . content . intent Ġ( Ġmethod _ 2 Ġ( Ġ) Ġ, Ġvar _ 1 Ġclass Ġ) Ġ; Ġtype _ 1 Ġ. Ġmethod _ 3 Ġ( Ġvar _ 2 Ġ. Ġmethod _ 4 Ġ( Ġstring _ 1 Ġ, Ġ1 Ġ) Ġ) Ġ; Ġmethod _ 5 Ġ( Ġintent Ġ) Ġ; Ġmethod _ 6 Ġ( Ġ) Ġ; Ġ}
public Ġvoid Ġmethod _ 1 Ġ( Ġ) Ġ{ Ġif Ġ( Ġ( Ġvar _ 1 Ġ) Ġ== Ġ( Ġstatus Ġ) Ġ) Ġ{ Ġstatus Ġ= Ġvar _ 2 Ġ; Ġvar _ 3 Ġ. Ġmethod _ 1 Ġ( Ġ) Ġ; Ġfor Ġ( Ġtype _ 1 Ġvar _ 4 Ġ: Ġvar _ 5 Ġ) Ġ{ Ġvar _ 4 Ġ. Ġmethod _ 1 Ġ( Ġ) Ġ; Ġ} Ġ} Ġ}
private Ġboolean Ġmethod _ 1 Ġ( Ġtype _ 1 Ġvar _ 1 Ġ) Ġ{ Ġjava . lang . bo olean Ġvar _ 2 Ġ= Ġ( Ġ( Ġjava . lang . bo olean Ġ) Ġ( Ġvar _ 1 Ġ. Ġmethod _ 2 Ġ( Ġvar _ 3 Ġ) Ġ) Ġ) Ġ; Ġif Ġ( Ġvar _ 2 Ġ== Ġnull Ġ) Ġ{ Ġreturn Ġfalse Ġ; Ġ} Ġelse Ġ{ Ġreturn Ġvar _ 2 Ġ; Ġ} Ġ}
public  Ġvoid  Ġmethod  _  1  Ġ(  Ġtype  _  1  Ġvar  _  1  Ġ,  Ġtype  _  2  Ġ<  Ġtype  _  3  Ġ>  Ġvar  _  2  Ġ,  Ġtype  _  3  Ġvar  _  3  Ġ)  Ġ{  Ġjava  .  lang  .  system  .  out  .  println  Ġ(  Ġ(  Ġ(  Ġ(  Ġstring  _  1  Ġ+  Ġ(  Ġvar  _  1  Ġ.  Ġmethod  _  2  Ġ(  Ġ)  Ġ)  Ġ)  Ġ+  Ġstring  _  2  Ġ)  Ġ+  Ġ(  Ġvar  _  2  Ġ.  Ġto  string  Ġ(  Ġ)  Ġ)  Ġ)  Ġ)  Ġ;  Ġ}
public Ġstatic Ġtype _ 1 Ġmethod _ 1 Ġ( Ġtype _ 2 Ġbuffer Ġ) Ġ{ Ġreturn Ġnew Ġtype _ 1 Ġ( Ġbuffer Ġ, Ġnull Ġ) Ġ; Ġ}
public Ġabstract Ġvoid Ġmethod _ 1 Ġ( Ġjava . lang . string Ġpath Ġ, Ġtype _ 1 Ġevent Ġ) Ġ;
public Ġvoid Ġmethod _ 1 Ġ( Ġint Ġvar _ 1 Ġ, Ġint Ġvar _ 2 Ġ) Ġ{ Ġthis Ġ. Ġvar _ 2 Ġ= Ġvar _ 2 Ġ; Ġfor Ġ( Ġint Ġi Ġ= Ġ1 Ġ; Ġi Ġ< Ġvar _ 1 Ġ; Ġi Ġ++ Ġ) Ġ{ Ġthis Ġ. Ġvar _ 2 Ġ= Ġvar _ 2 Ġ* Ġint _ 1 Ġ; Ġ} Ġ}
protected Ġvoid Ġmethod _ 1 Ġ( Ġtype _ 1 Ġvar _ 1 Ġ) Ġ{ Ġsuper Ġ. Ġmethod _ 1 Ġ( Ġvar _ 1 Ġ) Ġ; Ġmethod _ 2 Ġ( Ġvar _ 2 Ġ) Ġ; Ġmethod _ 3 Ġ( Ġ) Ġ; Ġvar _ 3 Ġ= Ġ0 Ġ; Ġmethod _ 4 Ġ( Ġvar _ 3 Ġ) Ġ; Ġ}
protected Ġjava . lang . bo olean Ġmethod _ 1 Ġ( Ġjava . lang . void Ġ... Ġvar _ 1 Ġ) Ġ{ Ġtry Ġ{ Ġmethod _ 2 Ġ( Ġ) Ġ; Ġmethod _ 3 Ġ( Ġ) Ġ; Ġreturn Ġtrue Ġ; Ġ} Ġcatch Ġ( Ġjava . lang . ex ception Ġvar _ 2 Ġ) Ġ{ Ġtype _ 1 Ġ. Ġmethod _ 4 Ġ( Ġstring _ 1 Ġ, Ġvar _ 2 Ġ. Ġto string Ġ( Ġ) Ġ) Ġ; Ġreturn Ġfalse Ġ; Ġ} Ġ}
public Ġvoid Ġmethod _ 1 Ġ( Ġjava . lang . string Ġvar _ 1 Ġ) Ġ{ Ġif Ġ( Ġmethod _ 2 Ġ( Ġstring _ 1 Ġ, Ġvar _ 1 Ġ) Ġ) Ġ{ Ġvar _ 2 Ġ= Ġtrue Ġ; Ġthis Ġ. Ġvar _ 1 Ġ= Ġvar _ 1 Ġ; Ġ} Ġ}
public  Ġvoid  Ġmethod  _  1  Ġ(  Ġtype  _  1  Ġvar  _  1  Ġ)  Ġ{  Ġtype  _  2  Ġ.  Ġmethod  _  2  Ġ(  Ġthis  Ġ,  Ġstring  _  1  Ġ,  Ġvar  _  2  Ġ)  Ġ.  Ġshow  Ġ(  Ġ)  Ġ;  Ġvar  _  3  Ġ.  Ġmethod  _  3  Ġ(  Ġ)  Ġ;  Ġ}
public Ġstatic Ġvoid Ġmethod _ 1 Ġ( Ġtype _ 1 Ġvar _ 1 Ġ, Ġjava . lang . string Ġtitle Ġ) Ġ{ Ġandroid . content . intent Ġintent Ġ= Ġnew Ġandroid . content . intent Ġ( Ġvar _ 1 Ġ, Ġvar _ 2 Ġclass Ġ) Ġ; Ġintent Ġ. Ġmethod _ 2 Ġ( Ġstring _ 1 Ġ, Ġtitle Ġ) Ġ; Ġvar _ 1 Ġ. Ġmethod _ 3 Ġ( Ġintent Ġ, Ġvar _ 3 Ġ) Ġ; Ġ}
public Ġvoid Ġmethod _ 1 Ġ( Ġjava . util . list Ġ< Ġjava . lang . string Ġ> Ġvar _ 1 Ġ) Ġ{ Ġthis Ġ. Ġvar _ 2 Ġ. Ġmethod _ 2 Ġ( Ġvar _ 1 Ġ) Ġ; Ġ}
private Ġstatic Ġnative Ġvoid Ġmethod _ 1 Ġ( Ġlong Ġvar _ 1 Ġ, Ġlong Ġset Ġ, Ġint Ġindex Ġ, Ġlong Ġvar _ 2 Ġ, Ġlong Ġvar _ 3 Ġ, Ġlong Ġvar _ 4 Ġ, Ġlong Ġvar _ 5 Ġ) Ġ;
public Ġvoid Ġmethod _ 1 Ġ( Ġjava . util . hash map Ġ< Ġjava . lang . string Ġ, Ġjava . lang . integer Ġ> Ġvar _ 1 Ġ) Ġ{ Ġmethod _ 2 Ġ( Ġ) Ġ; Ġmethod _ 3 Ġ( Ġtrue Ġ) Ġ; Ġthis Ġ. Ġvar _ 1 Ġ= Ġvar _ 1 Ġ; Ġ}
public  Ġstatic  Ġboolean  Ġmethod  _  1  Ġ(  Ġfinal  Ġjava  .  lang  .  string  Ġtoken  Ġ)  Ġ{  Ġreturn  Ġ(  Ġtype  _  1  Ġ.  Ġmethod  _  2  Ġ(  Ġtoken  Ġ)  Ġ)  Ġ&&  Ġ(  Ġtype  _  2  Ġ.  Ġcontains  Ġ(  Ġtoken  Ġ)  Ġ)  Ġ;  Ġ}
[truncated: 734,395 more chars]
