# Supplementary material for: An enhanced approach for automatic annotation of error codes based on Seq2edit
Source: PeerJ Comput Sci. 2025 Jul 25;11:e3024. doi: 10.7717/peerj-cs.3024 (PMC12453778; doi:10.7717/peerj-cs.3024)
Supplement: Supplemental Information 1 — The Seq2editErrorAnnotator project encompasses a meticulously preprocessed dataset and an integrated codebase designed to facilitate the study of error annotation in coding. This repository contains everything needed to train, test, and evaluate various annotation methods using the CodeBERT model. [file peerj-cs-11-3024-s001.zip › codebert_gec-main/data/modelinput/test.tgt.char]

public Ġboolean Ġmethod _ 1 Ġ( Ġ) Ġ{ Ġif Ġ( Ġ( Ġlist Ġ. Ġsize Ġ( Ġ) Ġ) Ġ!= Ġ( Ġ( Ġvar _ 1 Ġ) Ġ- Ġ1 Ġ) Ġ) Ġ{ Ġreturn Ġfalse Ġ; Ġ} Ġreturn Ġtrue Ġ; Ġ}
protected Ġvoid Ġmethod _ 1 Ġ( Ġtype _ 1 Ġvar _ 1 Ġ, Ġtype _ 2 Ġvar _ 2 Ġ, Ġjava . lang . string Ġvar _ 3 Ġ) Ġ{ Ġif Ġ( Ġ! Ġ( Ġmethod _ 2 Ġ( Ġvar _ 1 Ġ, Ġvar _ 2 Ġ) Ġ) Ġ) Ġ{ Ġif Ġ( Ġmethod _ 3 Ġ( Ġvar _ 1 Ġ) Ġ) Ġ{ Ġmethod _ 4 Ġ( Ġtype _ 3 Ġ. Ġget Ġ( Ġvar _ 3 Ġ) Ġ, Ġvar _ 2 Ġ) Ġ; Ġ} Ġ} Ġ}
java . lang . string Ġmethod _ 1 Ġ( Ġ) Ġ{ Ġjava . lang . string Ġvar _ 1 Ġ; Ġdo Ġ{ Ġvar _ 1 Ġ= Ġvar _ 2 Ġ. Ġremove Ġ( Ġ0 Ġ) Ġ; Ġ} Ġwhile Ġ( Ġvar _ 3 Ġ. Ġcontains Ġ( Ġvar _ 1 Ġ) Ġ) Ġ; Ġvar _ 3 Ġ. Ġadd Ġ( Ġvar _ 1 Ġ) Ġ; Ġreturn Ġvar _ 1 Ġ; Ġ}
public Ġvoid Ġmethod _ 2 Ġ( Ġ) Ġ{ Ġvar _ 1 Ġ= Ġstring _ 1 Ġ; Ġvar _ 2 Ġ. Ġmethod _ 2 Ġ( Ġ) Ġ; Ġif Ġ( Ġ( Ġvar _ 3 Ġ) Ġ!= Ġnull Ġ) Ġ{ Ġvar _ 3 Ġ. Ġset text Ġ( Ġ( Ġvar _ 4 Ġ. Ġmethod _ 3 Ġ( Ġ) Ġ? Ġvar _ 5 Ġ: Ġvar _ 6 Ġ) Ġ) Ġ; Ġ} Ġ}
public Ġvoid Ġmethod _ 1 Ġ( Ġ) Ġ{ Ġsuper Ġ. Ġmethod _ 1 Ġ( Ġ) Ġ; Ġtype _ 1 Ġ. Ġi Ġ( Ġvar _ 1 Ġ, Ġstring _ 1 Ġ) Ġ; Ġ}
public Ġboolean Ġmethod _ 1 Ġ( Ġ) Ġ{ Ġreturn Ġ( Ġvar _ 1 Ġ) Ġ== Ġint _ 1 Ġ; Ġ}
public Ġvoid Ġmethod _ 1 Ġ( Ġint Ġvar _ 1 Ġ, Ġtype _ 1 Ġvar _ 2 Ġ) Ġ{ Ġthis Ġ. Ġvar _ 3 Ġ. Ġadd Ġ( Ġvar _ 1 Ġ, Ġvar _ 2 Ġ) Ġ; Ġ}
protected Ġvoid Ġstart Ġ( Ġ) Ġ{ Ġsuper Ġ. Ġstart Ġ( Ġ) Ġ; Ġvar _ 1 Ġ= Ġfalse Ġ; Ġtype _ 1 Ġ. Ġmethod _ 1 Ġ( Ġ) Ġ. Ġmethod _ 2 Ġ( Ġfalse Ġ) Ġ; Ġthis Ġ. Ġmethod _ 3 Ġ( Ġ) Ġ; Ġ}
public Ġboolean Ġmethod _ 1 Ġ( Ġjava . lang . string Ġkey Ġ) Ġ{ Ġmethod _ 2 Ġ( Ġkey Ġ) Ġ; Ġmethod _ 3 Ġ( Ġ) Ġ; Ġtry Ġ{ Ġreturn Ġvar _ 1 Ġ. Ġmethod _ 4 Ġ( Ġkey Ġ. Ġto lower case Ġ( Ġ) Ġ) Ġ; Ġ} Ġfinally Ġ{ Ġmethod _ 5 Ġ( Ġ) Ġ; Ġ} Ġ}
public Ġtype _ 1 Ġmethod _ 1 Ġ( Ġtype _ 2 Ġvar _ 1 Ġ, Ġint Ġvar _ 2 Ġ) Ġ{ Ġreturn Ġnew Ġtype _ 1 Ġ( Ġtype _ 3 Ġ. Ġmethod _ 2 Ġ( Ġvar _ 1 Ġ. Ġget context Ġ( Ġ) Ġ) Ġ. Ġmethod _ 3 Ġ( Ġvar _ 3 Ġ. Ġitem Ġ, Ġvar _ 1 Ġ, Ġfalse Ġ) Ġ) Ġ; Ġ}
public Ġvoid Ġmethod _ 1 Ġ( Ġtype _ 1 Ġvar _ 1 Ġ) Ġ{ Ġjava . lang . system . out . println Ġ( Ġstring _ 1 Ġ) Ġ; Ġmethod _ 2 Ġ( Ġvar _ 1 Ġ) Ġ; Ġif Ġ( Ġ( Ġ( Ġvar _ 2 Ġ) Ġ!= Ġnull Ġ) Ġ&& Ġ( Ġ( Ġvar _ 2 Ġ. Ġsize Ġ( Ġ) Ġ) Ġ> Ġ0 Ġ) Ġ) Ġ{ Ġmethod _ 3 Ġ( Ġvar _ 1 Ġ) Ġ; Ġ} Ġ}
public Ġchar Ġget color Ġ( Ġ) Ġthrows Ġjava . io . io ex ception Ġ{ Ġvar _ 1 Ġ. Ġmethod _ 1 Ġ( Ġ( Ġstring _ 1 Ġ+ Ġ"\ n " Ġ) Ġ) Ġ; Ġjava . lang . string Ġresponse Ġ= Ġvar _ 2 Ġ. Ġmethod _ 2 Ġ( Ġ) Ġ; Ġreturn Ġresponse Ġ. Ġmethod _ 3 Ġ( Ġ0 Ġ) Ġ; Ġ}
private Ġvoid Ġmethod _ 1 Ġ( Ġ) Ġ{ Ġvar _ 1 Ġ. Ġset text Ġ( Ġstring _ 1 Ġ) Ġ; Ġvar _ 2 Ġ. Ġset text Ġ( Ġstring _ 1 Ġ) Ġ; Ġvar _ 3 Ġ= Ġjava . util . cal endar . get instance Ġ( Ġ) Ġ; Ġmethod _ 2 Ġ( Ġvar _ 3 Ġ) Ġ; Ġ}
public Ġboolean Ġmethod _ 1 Ġ( Ġint Ġvar _ 1 Ġ) Ġ{ Ġreturn Ġ( Ġ( Ġvar _ 2 Ġ) Ġ- Ġvar _ 1 Ġ) Ġ> Ġ( Ġvar _ 3 Ġ) Ġ; Ġ}
public Ġvoid Ġmethod _ 1 Ġ( Ġ) Ġ{ Ġif Ġ( Ġ( Ġvar _ 1 Ġ) Ġ> Ġ0 Ġ) Ġ{ Ġmethod _ 2 Ġ( Ġ( Ġ- Ġ1 Ġ) Ġ) Ġ; Ġvar _ 2 Ġ. Ġmethod _ 3 Ġ( Ġthis Ġ, Ġvar _ 3 Ġ) Ġ; Ġ} Ġ}
public Ġvoid Ġmethod _ 1 Ġ( Ġ) Ġ{ Ġvar _ 3 Ġ. Ġmethod _ 2 Ġ( Ġ) Ġ; Ġfor Ġ( Ġtype _ 1 Ġvar _ 1 Ġ: Ġvar _ 2 Ġ) Ġ{ Ġvar _ 1 Ġ. Ġmethod _ 3 Ġ( Ġ) Ġ; Ġ} Ġ}
public Ġvoid Ġmethod _ 1 Ġ( Ġjava . lang . string Ġkey Ġ, Ġjava . lang . object Ġvalue Ġ) Ġ{ Ġ}
public Ġvoid Ġmethod _ 1 Ġ( Ġtype _ 1 Ġvar _ 1 Ġ) Ġ{ Ġ}
public Ġjava . lang . long Ġmethod _ 1 Ġ( Ġ) Ġ{ Ġreturn Ġthis Ġ. Ġid Ġ; Ġ}
private Ġboolean Ġmethod _ 1 Ġ( Ġ) Ġ{ Ġtype _ 1 Ġvar _ 1 Ġ= Ġtype _ 1 Ġ. Ġmethod _ 2 Ġ( Ġ) Ġ; Ġreturn Ġ( Ġvar _ 1 Ġ!= Ġnull Ġ) Ġ&& Ġ( Ġ( Ġvar _ 1 Ġ. Ġmethod _ 3 Ġ( Ġ) Ġ) Ġ!= Ġnull Ġ) Ġ; Ġ}
private Ġvoid Ġmethod _ 1 Ġ( Ġtype _ 1 Ġvar _ 1 Ġ) Ġ{ Ġnew Ġtype _ 3 Ġ( Ġ) Ġ; Ġ}
public Ġvoid Ġmethod _ 1 Ġ( Ġtype _ 1 Ġvar _ 1 Ġ) Ġ{ Ġ}
private Ġstatic Ġvoid Ġmethod _ 1 Ġ( Ġlong Ġvar _ 1 Ġ, Ġlong Ġtype Ġ) Ġ{ Ġ}
public Ġvoid Ġmethod _ 1 Ġ( Ġtype _ 1 Ġvar _ 1 Ġ) Ġ{ Ġvar _ 2 Ġ. Ġstart Ġ( Ġ) Ġ; Ġmethod _ 2 Ġ( Ġ) Ġ; Ġ}
public Ġvoid Ġmethod _ 1 Ġ( Ġfinal Ġtype _ 1 Ġ< Ġtype _ 2 Ġ> Ġvar _ 1 Ġ) Ġ{ Ġif Ġ( Ġmethod _ 2 Ġ( Ġvar _ 1 Ġ) Ġ) Ġ{ Ġmethod _ 3 Ġ( Ġvar _ 3 Ġ) Ġ; Ġmethod _ 4 Ġ( Ġvar _ 1 Ġ) Ġ; Ġmethod _ 3 Ġ( Ġvar _ 4 Ġ) Ġ; Ġ} Ġ}
public Ġvoid Ġmethod _ 1 Ġ( Ġtype _ 1 Ġ[ Ġ] Ġvar _ 1 Ġ) Ġ{ Ġif Ġ( Ġ( Ġget activity Ġ( Ġ) Ġ) Ġ!= Ġnull Ġ) Ġ{ Ġtype _ 2 Ġ. Ġmethod _ 2 Ġ( Ġget activity Ġ( Ġ) Ġ, Ġstring _ 1 Ġ, Ġvar _ 2 Ġ) Ġ. Ġshow Ġ( Ġ) Ġ; Ġvar _ 3 Ġ. Ġmethod _ 3 Ġ( Ġfalse Ġ) Ġ; Ġ} Ġ}
public Ġvoid Ġmethod _ 1 Ġ( Ġtype _ 1 Ġvar _ 1 Ġ) Ġ{ Ġfor Ġ( Ġtype _ 1 Ġvar _ 2 Ġ: Ġvar _ 1 Ġ. Ġmethod _ 2 Ġ( Ġ) Ġ) Ġ{ Ġlist Ġ. Ġadd Ġ( Ġvar _ 2 Ġ. Ġget value Ġ( Ġvar _ 3 Ġclass Ġ) Ġ) Ġ; Ġ} Ġvar _ 4 Ġ. Ġmethod _ 3 Ġ( Ġnew Ġtype _ 2 Ġ( Ġlist Ġ, Ġvar _ 5 Ġ, Ġthis Ġ) Ġ) Ġ; Ġ}
public Ġint Ġmethod _ 1 Ġ( Ġ) Ġ{ Ġreturn Ġmethod _ 2 Ġ( Ġvar _ 1 Ġ, Ġvar _ 2 Ġ) Ġ; Ġ}
public Ġboolean Ġmethod _ 1 Ġ( Ġfinal Ġjava . lang . string Ġvar _ 1 Ġ) Ġ{ Ġreturn Ġ! Ġ( Ġvar _ 2 Ġ. Ġmethod _ 2 Ġ( Ġvar _ 1 Ġ) Ġ) Ġ; Ġ}
public Ġboolean Ġmethod _ 1 Ġ( Ġtype _ 1 Ġvar _ 1 Ġ) Ġ{ Ġlistener Ġ. Ġget Ġ( Ġ) Ġ. Ġmethod _ 2 Ġ( Ġ) Ġ; Ġreturn Ġfalse Ġ; Ġ}
public Ġjava . util . list Ġ< Ġjava . lang . integer Ġ> Ġmethod _ 1 Ġ( Ġ) Ġ{ Ġjava . util . list Ġ< Ġjava . lang . integer Ġ> Ġresult Ġ= Ġnew Ġjava . util . linked list Ġ< Ġjava . lang . integer Ġ> Ġ( Ġvar _ 1 Ġ) Ġ; Ġif Ġ( Ġresult Ġ. Ġis empty Ġ( Ġ) Ġ) Ġ{ Ġresult Ġ. Ġadd Ġ( Ġ1 Ġ) Ġ; Ġ} Ġreturn Ġresult Ġ; Ġ}
void Ġmethod _ 1 Ġ( Ġ) Ġthrows Ġtype _ 1 Ġ{ Ġvar _ 1 Ġ= Ġnew Ġtype _ 2 Ġ( Ġvar _ 2 Ġ) Ġ; Ġ}
public Ġvoid Ġmethod _ 1 Ġ( Ġjava . lang . string Ġvar _ 1 Ġ) Ġ{ Ġif Ġ( Ġvar _ 2 Ġ. Ġmethod _ 2 Ġ( Ġ) Ġ. Ġcontains Ġ( Ġvar _ 1 Ġ) Ġ) Ġ{ Ġvar _ 2 Ġ. Ġmethod _ 3 Ġ( Ġvar _ 1 Ġ) Ġ. Ġmethod _ 4 Ġ( Ġ) Ġ; Ġvar _ 3 Ġ. Ġremove Ġ( Ġvar _ 1 Ġ) Ġ; Ġ} Ġ}
public Ġvoid Ġmethod _ 1 Ġ( Ġint Ġvar _ 1 Ġ) Ġ{ Ġvar _ 3 Ġ= Ġvar _ 1 Ġ; Ġmethod _ 3 Ġ( Ġ) Ġ; Ġ}
public Ġvoid Ġmethod _ 1 Ġ( Ġjava . lang . char sequence Ġtitle Ġ) Ġ{ Ġsuper Ġ. Ġmethod _ 1 Ġ( Ġtitle Ġ) Ġ; Ġif Ġ( Ġ( Ġtitle Ġ!= Ġnull Ġ) Ġ&& Ġ( Ġ( Ġmethod _ 2 Ġ( Ġ) Ġ) Ġ!= Ġnull Ġ) Ġ) Ġ{ Ġmethod _ 2 Ġ( Ġ) Ġ. Ġmethod _ 1 Ġ( Ġtitle Ġ. Ġto string Ġ( Ġ) Ġ) Ġ; Ġ} Ġ}
public Ġjava . lang . string Ġto string Ġ( Ġ) Ġ{ Ġreturn Ġname Ġ; Ġ}
public Ġvoid Ġmethod _ 1 Ġ( Ġdouble Ġvar _ 1 Ġ, Ġdouble Ġvar _ 2 Ġ) Ġ{ Ġvar _ 3 Ġ. Ġset Ġ( Ġvar _ 1 Ġ) Ġ; Ġvar _ 5 Ġ. Ġset Ġ( Ġvar _ 2 Ġ) Ġ; Ġ}
public Ġvoid Ġmethod _ 1 Ġ( Ġtype _ 1 Ġvar _ 1 Ġ) Ġ{ Ġnew Ġtype _ 3 Ġ( Ġ) Ġ; Ġ}
public Ġstatic Ġvoid Ġmethod _ 1 Ġ( Ġjava . lang . string Ġvar _ 1 Ġ, Ġtype _ 1 Ġvar _ 2 Ġ) Ġthrows Ġtype _ 2 Ġ{ Ġif Ġ( Ġ( Ġvar _ 2 Ġ. Ġmethod _ 2 Ġ( Ġvar _ 1 Ġ) Ġ) Ġ!= Ġnull Ġ) Ġ{ Ġthrow Ġnew Ġtype _ 2 Ġ( Ġtype _ 3 Ġ. Ġmethod _ 3 Ġ( Ġvar _ 1 Ġ, Ġfalse Ġ) Ġ) Ġ; Ġ} Ġ}
public Ġvoid Ġmethod _ 1 Ġ( Ġ) Ġ{ Ġmethod _ 2 Ġ( Ġ0 Ġ, Ġtrue Ġ) Ġ; Ġvar _ 1 Ġ= Ġ0 Ġ; Ġ}
public Ġvoid Ġmethod _ 1 Ġ( Ġboolean Ġvar _ 1 Ġ) Ġ{ Ġvar _ 2 Ġ. Ġmethod _ 3 Ġ( Ġvar _ 3 Ġ) Ġ; Ġthis Ġ. Ġvar _ 1 Ġ= Ġvar _ 1 Ġ; Ġif Ġ( Ġvar _ 1 Ġ) Ġ{ Ġvar _ 2 Ġ. Ġmethod _ 2 Ġ( Ġvar _ 3 Ġ) Ġ; Ġ} Ġ}
public Ġboolean Ġmethod _ 1 Ġ( Ġtype _ 1 Ġvar _ 1 Ġ) Ġ{ Ġif Ġ( Ġvar _ 2 Ġ) Ġ{ Ġvar _ 1 Ġ. Ġmethod _ 2 Ġ( Ġ0 Ġ) Ġ. Ġmethod _ 3 Ġ( Ġstring _ 1 Ġ) Ġ; Ġ} Ġelse Ġ{ Ġvar _ 1 Ġ. Ġmethod _ 2 Ġ( Ġ0 Ġ) Ġ. Ġmethod _ 3 Ġ( Ġstring _ 2 Ġ) Ġ; Ġ} Ġreturn Ġtrue Ġ; Ġ}
public Ġvoid Ġmethod _ 1 Ġ( Ġtype _ 1 Ġvar _ 1 Ġ) Ġ{ Ġvar _ 2 Ġ. Ġmethod _ 2 Ġ( Ġvar _ 1 Ġ. Ġmethod _ 3 Ġ( Ġ) Ġ) Ġ; Ġ}
public Ġboolean Ġmethod _ 1 Ġ( Ġ) Ġthrows Ġjava . io . io ex ception Ġ, Ġtype _ 1 Ġ{ Ġboolean Ġvar _ 1 Ġ= Ġfalse Ġ; Ġint Ġvar _ 2 Ġ= Ġtype _ 2 Ġ. Ġmethod _ 2 Ġ( Ġvar _ 3 Ġ) Ġ; Ġtype _ 2 Ġ. Ġmethod _ 3 Ġ( Ġvar _ 3 Ġ, Ġfalse Ġ) Ġ; Ġjava . lang . system . out . println Ġ( Ġvar _ 2 Ġ) Ġ; Ġvar _ 1 Ġ= Ġtrue Ġ; Ġreturn Ġvar _ 1 Ġ; Ġ}
private Ġboolean Ġmethod _ 1 Ġ( Ġtype _ 1 Ġvar _ 1 Ġ) Ġ{ Ġreturn Ġ( Ġvar _ 1 Ġ!= Ġnull Ġ) Ġ&& Ġ( Ġmethod _ 3 Ġ( Ġvar _ 1 Ġ. Ġmethod _ 2 Ġ( Ġ) Ġ) Ġ) Ġ; Ġ}
public Ġvoid Ġmethod _ 1 Ġ( Ġint Ġvar _ 1 Ġ, Ġint Ġvar _ 2 Ġ) Ġ{ Ġlong Ġvar _ 3 Ġ= Ġtype _ 1 Ġ. Ġmethod _ 2 Ġ( Ġ) Ġ; Ġvar _ 4 Ġ= Ġvar _ 3 Ġ+ Ġvar _ 1 Ġ; Ġvar _ 5 Ġ= Ġvar _ 3 Ġ+ Ġvar _ 2 Ġ; Ġ}
public Ġvoid Ġstart Ġ( Ġint Ġvar _ 1 Ġ) Ġ{ Ġvar _ 2 Ġ. Ġmethod _ 1 Ġ( Ġnew Ġtype _ 1 Ġ( Ġ) Ġ, Ġ0 Ġ, Ġ1 Ġ, Ġvar _ 3 Ġ) Ġ; Ġvar _ 2 Ġ. Ġmethod _ 1 Ġ( Ġnew Ġtype _ 2 Ġ( Ġ) Ġ, Ġvar _ 1 Ġ, Ġvar _ 1 Ġ, Ġvar _ 3 Ġ) Ġ; Ġ}
private Ġstatic Ġjava . lang . string Ġmethod _ 1 Ġ( Ġ) Ġ{ Ġtry Ġ{ Ġreturn Ġvar _ 1 Ġclass Ġ. Ġmethod _ 2 Ġ( Ġ) Ġ. Ġmethod _ 3 Ġ( Ġ) Ġ; Ġ} Ġcatch Ġ( Ġjava . lang . ex ception Ġvar _ 2 Ġ) Ġ{ Ġvar _ 3 Ġ. Ġmethod _ 4 Ġ( Ġstring _ 1 Ġ, Ġvar _ 2 Ġ) Ġ; Ġreturn Ġnull Ġ; Ġ} Ġ}
public Ġvoid Ġerror Ġ( Ġjava . lang . string Ġvar _ 1 Ġ, Ġjava . lang . object Ġ... Ġvar _ 2 Ġ) Ġ{ Ġthis Ġ. Ġerror Ġ( Ġtype _ 1 Ġ. Ġmethod _ 1 Ġ( Ġ) Ġ, Ġvar _ 1 Ġ, Ġvar _ 2 Ġ) Ġ; Ġ}
protected Ġvoid Ġexecute Ġ( Ġ) Ġ{ Ġ}
private Ġint Ġmethod _ 1 Ġ( Ġtype _ 1 Ġcontext Ġ) Ġ{ Ġjava . util . list Ġ< Ġtype _ 2 Ġ> Ġvar _ 1 Ġ= Ġtype _ 3 Ġ. Ġmethod _ 2 Ġ( Ġvar _ 2 Ġ) Ġ; Ġif Ġ( Ġ( Ġvar _ 1 Ġ. Ġsize Ġ( Ġ) Ġ) Ġ> Ġ0 Ġ) Ġ{ Ġreturn Ġ1 Ġ; Ġ} Ġelse Ġ{ Ġreturn Ġ0 Ġ; Ġ} Ġ}
public Ġboolean Ġmethod _ 1 Ġ( Ġtype _ 1 Ġvar _ 1 Ġ) Ġ{ Ġif Ġ( Ġvar _ 2 Ġ) Ġ{ Ġif Ġ( Ġvar _ 1 Ġ. Ġmethod _ 2 Ġ( Ġ) Ġ) Ġ{ Ġreturn Ġfalse Ġ; Ġ} Ġ} Ġreturn Ġ( Ġvar _ 1 Ġinstance of Ġtype _ 2 Ġ) Ġ|| Ġ( Ġvar _ 1 Ġinstance of Ġtype _ 3 Ġ) Ġ; Ġ}
public Ġtype _ 1 Ġmethod _ 1 Ġ( Ġint Ġvar _ 1 Ġ) Ġ{ Ġthis Ġ. Ġvar _ 1 Ġ= Ġvar _ 1 Ġ; Ġreturn Ġthis Ġ; Ġ}
void Ġmethod _ 1 Ġ( Ġ) Ġ{ Ġif Ġ( Ġmethod _ 2 Ġ( Ġ) Ġ) Ġ{ Ġvar _ 1 Ġ. Ġmethod _ 3 Ġ( Ġ) Ġ; Ġmethod _ 4 Ġ( Ġ) Ġ; Ġjava . lang . system . out . println Ġ( Ġ( Ġ( Ġstring _ 1 Ġ+ Ġ( Ġvar _ 2 Ġ) Ġ) Ġ+ Ġstring _ 2 Ġ) Ġ) Ġ; Ġ} Ġvar _ 3 Ġ= Ġfalse Ġ; Ġ}
private Ġstatic Ġvoid Ġmethod _ 1 Ġ( Ġ) Ġ{ Ġvar _ 1 Ġ= Ġnew Ġint Ġ[ Ġ] Ġ{ Ġ0 Ġ, Ġ0 Ġ, Ġ0 Ġ, Ġ0 Ġ, Ġ0 Ġ, Ġint _ 1 Ġ, Ġ0 Ġ, Ġint _ 1 Ġ, Ġint _ 1 Ġ, Ġ0 Ġ, Ġ0 Ġ, Ġ0 Ġ, Ġ0 Ġ, Ġint _ 2 Ġ, Ġ0 Ġ, Ġ0 Ġ, Ġ0 Ġ} Ġ; Ġ}
protected Ġtype _ 1 Ġmethod _ 1 Ġ( Ġtype _ 2 Ġvar _ 1 Ġ, Ġjava . lang . string Ġlabel Ġ) Ġ{ Ġreturn Ġmethod _ 1 Ġ( Ġvar _ 1 Ġ, Ġlabel Ġ, Ġlabel Ġ, Ġfalse Ġ) Ġ; Ġ}
public Ġjava . lang . string Ġmethod _ 1 Ġ( Ġ) Ġ{ Ġif Ġ( Ġ! Ġ( Ġvar _ 1 Ġ. Ġmethod _ 2 Ġ( Ġ) Ġ) Ġ) Ġ{ Ġreturn Ġnull Ġ; Ġ} Ġreturn Ġvar _ 1 Ġ. Ġmethod _ 3 Ġ( Ġ) Ġ; Ġ}
public Ġjava . lang . integer Ġmethod _ 1 Ġ( Ġtype _ 1 Ġelement Ġ) Ġ{ Ġtype _ 2 Ġ< Ġjava . lang . integer Ġ, Ġjava . lang . object Ġ> Ġvar _ 1 Ġ= Ġmethod _ 2 Ġ( Ġelement Ġ) Ġ; Ġreturn Ġvar _ 1 Ġ!= Ġnull Ġ? Ġvar _ 1 Ġ. Ġmethod _ 3 Ġ( Ġ) Ġ: Ġnull Ġ; Ġ}
protected Ġlong Ġmethod _ 1 Ġ( Ġfinal Ġjava . lang . integer Ġcount Ġ, Ġfinal Ġlong Ġvar _ 1 Ġ) Ġ{ Ġreturn Ġvar _ 1 Ġ* Ġcount Ġ; Ġ}
protected Ġvoid Ġmethod _ 1 Ġ( Ġ) Ġ{ Ġtype _ 1 Ġ. Ġmethod _ 2 Ġ( Ġstring _ 1 Ġ) Ġ; Ġ}
public Ġvoid Ġmethod _ 1 Ġ( Ġtype _ 1 Ġevent Ġ, Ġtype _ 2 Ġtarget Ġ, Ġtype _ 2 Ġvar _ 1 Ġ) Ġ{ Ġ}
private Ġtype _ 1 Ġmethod _ 1 Ġ( Ġtype _ 1 Ġmsg Ġ, Ġtype _ 2 Ġvar _ 1 Ġ) Ġ{ Ġif Ġ( Ġmsg Ġinstance of Ġtype _ 3 Ġ) Ġmethod _ 2 Ġ( Ġmsg Ġ, Ġvar _ 1 Ġ, Ġnull Ġ, Ġnull Ġ, Ġnull Ġ) Ġ; Ġreturn Ġmsg Ġ; Ġ}
public Ġvoid Ġmethod _ 1 Ġ( Ġ) Ġ{ Ġtry Ġ{ Ġtype _ 1 Ġt Ġ= Ġvar _ 1 Ġ. Ġget Ġ( Ġ) Ġ; Ġvar _ 2 Ġ. Ġset value Ġ( Ġt Ġ) Ġ; Ġ} Ġcatch Ġ( Ġjava . lang . ex ception Ġvar _ 3 Ġ) Ġ{ Ġvar _ 4 Ġ. Ġmethod _ 2 Ġ( Ġvar _ 3 Ġ) Ġ; Ġ} Ġ}
public Ġjava . util . list Ġ< Ġtype _ 1 Ġ> Ġmethod _ 1 Ġ( Ġ) Ġ{ Ġreturn Ġvar _ 1 Ġ. Ġmethod _ 3 Ġ( Ġ) Ġ; Ġ}
public Ġvoid Ġmethod _ 1 Ġ( Ġ) Ġ{ Ġtype _ 1 Ġ. Ġremove Ġ( Ġmethod _ 2 Ġ( Ġ) Ġ) Ġ; Ġ}
public Ġvoid Ġmethod _ 1 Ġ( Ġtype _ 1 Ġview Ġ, Ġint Ġvar _ 1 Ġ, Ġint Ġvar _ 2 Ġ, Ġint Ġvar _ 3 Ġ) Ġ{ Ġvar _ 4 Ġ. Ġmethod _ 3 Ġ( Ġvar _ 1 Ġ) Ġ; Ġ}
public Ġvoid Ġmethod _ 1 Ġ( Ġandroid . view . view Ġview Ġ) Ġ{ Ġif Ġ( Ġ( Ġ( Ġvar _ 1 Ġ) Ġ!= Ġnull Ġ) Ġ&& Ġ( Ġ( Ġvar _ 1 Ġ. Ġmethod _ 2 Ġ( Ġvar _ 2 Ġ) Ġ) Ġ!= Ġnull Ġ) Ġ) Ġ{ Ġvar _ 1 Ġ. Ġmethod _ 2 Ġ( Ġvar _ 2 Ġ) Ġ. Ġmethod _ 3 Ġ( Ġ) Ġ; Ġmethod _ 4 Ġ( Ġvar _ 3 Ġ) Ġ; Ġ} Ġ}
public Ġvoid Ġmethod _ 1 Ġ( Ġ) Ġ{ Ġif Ġ( Ġ! Ġ( Ġvar _ 1 Ġ. Ġequals Ġ( Ġvar _ 2 Ġ) Ġ) Ġ) Ġ{ Ġ( Ġvar _ 1 Ġ) Ġ++ Ġ; Ġmethod _ 2 Ġ( Ġ) Ġ; Ġ} Ġ}
type _ 1 Ġmethod _ 1 Ġ( Ġ) Ġ{ Ġif Ġ( Ġ( Ġ( Ġvar _ 1 Ġ) Ġ== Ġnull Ġ) Ġ&& Ġ( Ġ! Ġ( Ġvar _ 2 Ġ. Ġis empty Ġ( Ġ) Ġ) Ġ) Ġ) Ġ{ Ġvar _ 1 Ġ= Ġvar _ 2 Ġ. Ġmethod _ 2 Ġ( Ġ) Ġ; Ġ} Ġreturn Ġvar _ 1 Ġ; Ġ}
public Ġtype _ 1 Ġmethod _ 1 Ġ( Ġ) Ġ{ Ġtype _ 2 Ġvar _ 1 Ġ= Ġnew Ġtype _ 3 Ġ( Ġstring _ 1 Ġ, Ġmethod _ 2 Ġ( Ġ) Ġ) Ġ; Ġvar _ 2 Ġ= Ġnew Ġtype _ 1 Ġ( Ġvar _ 3 Ġ, Ġvar _ 1 Ġ) Ġ; Ġreturn Ġvar _ 2 Ġ; Ġ}
private Ġtype _ 1 Ġmethod _ 1 Ġ( Ġint Ġvar _ 1 Ġ, Ġint Ġheight Ġ, Ġint Ġvar _ 2 Ġ) Ġ{ Ġreturn Ġnew Ġtype _ 1 Ġ( Ġmethod _ 2 Ġ( Ġvar _ 1 Ġ, Ġheight Ġ) Ġ, Ġvar _ 2 Ġ) Ġ; Ġ}
public Ġboolean Ġmethod _ 1 Ġ( Ġ) Ġ{ Ġreturn Ġ( Ġtime Ġ( Ġ) Ġ) Ġ>= Ġ( Ġvar _ 1 Ġ) Ġ; Ġ}
public Ġboolean Ġmethod _ 1 Ġ( Ġtype _ 1 Ġb Ġ, Ġtype _ 2 Ġvar _ 1 Ġ, Ġtype _ 2 Ġvar _ 2 Ġ) Ġ{ Ġreturn Ġtrue Ġ; Ġ}
public Ġvoid Ġmethod _ 1 Ġ( Ġboolean Ġvar _ 1 Ġ) Ġ{ Ġvar _ 2 Ġ= Ġvar _ 1 Ġ; Ġ}
public Ġvoid Ġmethod _ 1 Ġ( Ġ) Ġthrows Ġtype _ 1 Ġ, Ġtype _ 2 Ġ{ Ġtype _ 3 Ġtype _ 4 Ġ= Ġnew Ġtype _ 3 Ġ( Ġstring _ 1 Ġ) Ġ; Ġtype _ 5 Ġ. Ġass er te qu als Ġ( Ġstring _ 2 Ġ, Ġtype _ 4 Ġ. Ġmethod _ 2 Ġ( Ġ) Ġ) Ġ; Ġ}
protected Ġnative Ġint Ġmethod _ 1 Ġ( Ġint Ġbuffer Ġ, Ġlong Ġlength Ġ) Ġ;
public Ġstatic Ġvoid Ġmethod _ 1 Ġ( Ġ) Ġ{ Ġfor Ġ( Ġtype _ 1 Ġc Ġ: Ġtype _ 2 Ġ. Ġmethod _ 2 Ġ( Ġ) Ġ) Ġ{ Ġtype _ 2 Ġ. Ġmethod _ 3 Ġ( Ġ) Ġ[ Ġvar _ 3 Ġ] Ġ[ Ġvar _ 2 Ġ] Ġ= Ġc Ġ; Ġ} Ġ}
public Ġvoid Ġmethod _ 1 Ġ( Ġ) Ġthrows Ġtype _ 1 Ġ{ Ġtry Ġ{ Ġif Ġ( Ġ( Ġvar _ 1 Ġ) Ġ!= Ġnull Ġ) Ġ{ Ġvar _ 1 Ġ. Ġcommit Ġ( Ġ) Ġ; Ġvar _ 1 Ġ. Ġmethod _ 2 Ġ( Ġ) Ġ; Ġ} Ġ} Ġcatch Ġ( Ġtype _ 2 Ġvar _ 2 Ġ) Ġ{ Ġthrow Ġnew Ġtype _ 1 Ġ( Ġvar _ 2 Ġ) Ġ; Ġ} Ġ}
public Ġvoid Ġmethod _ 1 Ġ( Ġ) Ġ{ Ġif Ġ( Ġthis Ġ. Ġvar _ 1 Ġ. Ġget Ġ( Ġ) Ġ) Ġ{ Ġvar _ 1 Ġ. Ġset Ġ( Ġfalse Ġ) Ġ; Ġvar _ 2 Ġ. Ġmethod _ 2 Ġ( Ġ) Ġ; Ġ} Ġ}
java . lang . string Ġmethod _ 1 Ġ( Ġ) Ġ{ Ġif Ġ( Ġ( Ġ( Ġvar _ 1 Ġ) Ġ== Ġnull Ġ) Ġ|| Ġ( Ġvar _ 1 Ġ. Ġmethod _ 2 Ġ( Ġ) Ġ) Ġ) Ġ{ Ġreturn Ġstring _ 1 Ġ; Ġ} Ġreturn Ġvar _ 1 Ġ. Ġget text Ġ( Ġ) Ġ; Ġ}
public Ġstatic Ġjava . lang . long Ġmethod _ 1 Ġ( Ġjava . lang . string Ġvar _ 1 Ġ) Ġ{ Ġtry Ġ{ Ġreturn Ġjava . lang . long . par sel ong Ġ( Ġvar _ 1 Ġ) Ġ; Ġ} Ġcatch Ġ( Ġtype _ 1 Ġvar _ 2 Ġ) Ġ{ Ġreturn Ġ- Ġ1 l Ġ; Ġ} Ġ}
public Ġvoid Ġmethod _ 1 Ġ( Ġ) Ġthrows Ġjava . lang . ex ception Ġ{ Ġjava . lang . string Ġvar _ 1 Ġ= Ġstring _ 1 Ġ; Ġtype _ 1 Ġvar _ 2 Ġ= Ġtype _ 2 Ġ. Ġmethod _ 2 Ġ( Ġ1 Ġ, Ġvar _ 1 Ġ) Ġ; Ġtype _ 3 Ġ. Ġass er te qu als Ġ( Ġvar _ 3 Ġ, Ġvar _ 2 Ġ. Ġmethod _ 3 Ġ( Ġ) Ġ) Ġ; Ġ}
public Ġvoid Ġmethod _ 1 Ġ( Ġtype _ 1 Ġvar _ 1 Ġ, Ġint Ġvar _ 2 Ġ) Ġ{ Ġvar _ 4 Ġ. Ġmethod _ 3 Ġ( Ġvar _ 1 Ġ. Ġmethod _ 4 Ġ( Ġ) Ġ) Ġ; Ġvar _ 5 Ġ= Ġtrue Ġ; Ġ}
public Ġint Ġsize Ġ( Ġ) Ġ{ Ġreturn Ġsize Ġ; Ġ}
public Ġvoid Ġmethod _ 1 Ġ( Ġjava . lang . string Ġmsg Ġ) Ġthrows Ġjava . io . io ex ception Ġ{ Ġtype _ 1 Ġvar _ 1 Ġ= Ġmethod _ 2 Ġ( Ġ) Ġ; Ġif Ġ( Ġ! Ġ( Ġmethod _ 3 Ġ( Ġmsg Ġ) Ġ) Ġ) Ġ{ Ġjava . lang . system . out . println Ġ( Ġstring _ 1 Ġ) Ġ; Ġ} Ġvar _ 1 Ġ. Ġmethod _ 4 Ġ( Ġ) Ġ; Ġ}
public Ġvoid Ġmethod _ 1 Ġ( Ġtype _ 1 Ġvar _ 1 Ġ) Ġ{ Ġtype _ 2 Ġ. Ġmethod _ 2 Ġ( Ġ( Ġ( Ġjava . util . list Ġ< Ġjava . lang . string Ġ> Ġ) Ġ( Ġvar _ 1 Ġ. Ġget value Ġ( Ġ) Ġ) Ġ) Ġ) Ġ; Ġ}
public Ġstatic Ġvoid Ġmethod _ 1 Ġ( Ġtype _ 1 Ġvar _ 1 Ġ) Ġ{ Ġvar _ 2 Ġ= Ġvar _ 1 Ġ; Ġtype _ 2 Ġ. Ġmethod _ 2 Ġ( Ġvar _ 1 Ġ) Ġ; Ġtype _ 3 Ġ. Ġmethod _ 4 Ġ( Ġ) Ġ; Ġ}
public Ġstatic Ġvoid Ġmain Ġ( Ġjava . lang . string Ġ[ Ġ] Ġargs Ġ) Ġ{ Ġ}
public Ġstatic Ġvoid Ġmethod _ 1 Ġ( Ġ) Ġthrows Ġjava . io . io ex ception Ġ{ Ġvar _ 2 Ġ. Ġmethod _ 2 Ġ( Ġ0 Ġ, Ġstring _ 1 Ġ) Ġ; Ġvar _ 2 Ġ. Ġmethod _ 3 Ġ( Ġ) Ġ; Ġvar _ 1 Ġ. Ġmethod _ 2 Ġ( Ġ0 Ġ, Ġstring _ 1 Ġ) Ġ; Ġvar _ 1 Ġ. Ġmethod _ 3 Ġ( Ġ) Ġ; Ġ}
public Ġvoid Ġmethod _ 1 Ġ( Ġ) Ġ{ Ġmethod _ 3 Ġ( Ġvar _ 2 Ġ, Ġnull Ġ, Ġvar _ 3 Ġ< Ġjava . lang . integer Ġ> Ġmethod _ 4 Ġ( Ġ) Ġ) Ġ; Ġif Ġ( Ġ( Ġvar _ 1 Ġ) Ġ!= Ġnull Ġ) Ġ{ Ġvar _ 1 Ġ. Ġmethod _ 2 Ġ( Ġ) Ġ; Ġ} Ġ}
public Ġvoid Ġmethod _ 1 Ġ( Ġ) Ġ{ Ġmethod _ 2 Ġ( Ġvar _ 1 Ġ. Ġmethod _ 3 Ġ( Ġ) Ġ) Ġ; Ġ}
private Ġvoid Ġmethod _ 1 Ġ( Ġtype _ 1 Ġvar _ 1 Ġ) Ġ{ Ġ}
public Ġvoid Ġmethod _ 1 Ġ( Ġ) Ġ{ Ġvar _ 2 Ġ. Ġmethod _ 3 Ġ( Ġvar _ 3 Ġ, Ġvar _ 1 Ġ. Ġmethod _ 2 Ġ( Ġ) Ġ) Ġ. Ġmethod _ 6 Ġ( Ġ) Ġ; Ġ}
public Ġjava . util . list Ġ< Ġtype _ 1 Ġ> Ġmethod _ 1 Ġ( Ġ) Ġ{ Ġif Ġ( Ġ( Ġvar _ 1 Ġ) Ġ== Ġnull Ġ) Ġ{ Ġvar _ 1 Ġ= Ġnew Ġjava . util . array list Ġ( Ġtype _ 2 Ġ. Ġmethod _ 2 Ġ( Ġ) Ġ. Ġmethod _ 3 Ġ( Ġ) Ġ) Ġ; Ġ} Ġreturn Ġvar _ 1 Ġ; Ġ}
public Ġvoid Ġmethod _ 2 Ġ( Ġint Ġtype Ġ) Ġ{ Ġif Ġ( Ġ( Ġvar _ 1 Ġ) Ġ!= Ġnull Ġ) Ġ{ Ġvar _ 1 Ġ. Ġmethod _ 2 Ġ( Ġtype Ġ) Ġ; Ġ} Ġ}
private Ġtype _ 1 Ġmethod _ 1 Ġ( Ġtype _ 1 Ġvalue Ġ) Ġ{ Ġreturn Ġvalue Ġ. Ġmethod _ 2 Ġ( Ġvar _ 1 Ġ) Ġ; Ġ}
protected Ġvoid Ġmethod _ 1 Ġ( Ġ) Ġ{ Ġif Ġ( Ġ( Ġvar _ 1 Ġ) Ġ!= Ġnull Ġ) Ġ{ Ġvar _ 2 Ġ. Ġmethod _ 2 Ġ( Ġvar _ 1 Ġ) Ġ; Ġvar _ 3 Ġ. Ġmethod _ 4 Ġ( Ġ0 Ġ) Ġ; Ġ} Ġ}
private Ġvoid Ġmethod _ 1 Ġ( Ġ) Ġ{ Ġvar _ 1 Ġ= Ġtype _ 1 Ġ. Ġmethod _ 2 Ġ( Ġtype _ 2 Ġ. Ġmethod _ 3 Ġ( Ġ) Ġ) Ġ; Ġmethod _ 4 Ġ( Ġvar _ 1 Ġ, Ġvar _ 2 Ġ) Ġ; Ġvar _ 1 Ġ= Ġnull Ġ; Ġ}
protected Ġint Ġmethod _ 1 Ġ( Ġtype _ 1 Ġvar _ 1 Ġ) Ġ{ Ġtype _ 2 Ġvar _ 2 Ġ= Ġvar _ 1 Ġ. Ġmethod _ 2 Ġ( Ġ) Ġ; Ġtype _ 1 Ġ[ Ġ] Ġvar _ 3 Ġ= Ġvar _ 2 Ġ. Ġmethod _ 3 Ġ( Ġ) Ġ; Ġjava . util . list Ġ< Ġtype _ 1 Ġ> Ġvar _ 4 Ġ= Ġjava . util . arr ays . as list Ġ( Ġvar _ 3 Ġ) Ġ; Ġreturn Ġvar _ 4 Ġ. Ġmethod _ 4 Ġ( Ġvar _ 1 Ġ) Ġ; Ġ}
public Ġstatic Ġvoid Ġmethod _ 1 Ġ( Ġtype _ 1 Ġvar _ 1 Ġ) Ġthrows Ġjava . lang . ex ception Ġ{ Ġvar _ 2 Ġ. Ġadd Ġ( Ġvar _ 1 Ġ) Ġ; Ġ}
public Ġsynchronized Ġvoid Ġmethod _ 1 Ġ( Ġtype _ 1 Ġvar _ 1 Ġ) Ġthrows Ġjava . lang . ex ception Ġ{ Ġif Ġ( Ġ( Ġvar _ 2 Ġ) Ġ!= Ġnull Ġ) Ġ{ Ġvar _ 2 Ġ. Ġmethod _ 2 Ġ( Ġ) Ġ; Ġvar _ 2 Ġ= Ġnull Ġ; Ġ} Ġ}
public Ġvoid Ġmethod _ 1 Ġ( Ġtype _ 1 Ġvar _ 1 Ġ) Ġ{ Ġvar _ 1 Ġ. Ġmethod _ 2 Ġ( Ġvar _ 2 Ġ) Ġ; Ġ}
public Ġvoid Ġmethod _ 1 Ġ( Ġ) Ġ{ Ġsuper Ġ. Ġmethod _ 1 Ġ( Ġ) Ġ; Ġmethod _ 4 Ġ( Ġ) Ġ; Ġ}
public Ġvoid Ġmethod _ 1 Ġ( Ġ) Ġ{ Ġvar _ 1 Ġ= Ġnew Ġtype _ 1 Ġ( Ġ( Ġ( Ġvar _ 1 Ġ. Ġmethod _ 2 Ġ( Ġ) Ġ) Ġ+ Ġ1 Ġ) Ġ) Ġ; Ġvar _ 2 Ġ. Ġadd Ġ( Ġvar _ 1 Ġ) Ġ; Ġ}
public Ġtype _ 1 Ġmethod _ 1 Ġ( Ġjava . util . list Ġ< Ġtype _ 2 Ġ> Ġvar _ 1 Ġ) Ġ;
public Ġstatic Ġvoid Ġmain Ġ( Ġjava . lang . string Ġ[ Ġ] Ġargs Ġ) Ġ{ Ġjava . lang . system . out . println Ġ( Ġtype _ 1 Ġ. Ġmethod _ 1 Ġ( Ġ) Ġ) Ġ; Ġ}
public Ġvoid Ġmethod _ 1 Ġ( Ġtype _ 1 Ġvar _ 1 Ġ) Ġ{ Ġfor Ġ( Ġtype _ 2 Ġvar _ 2 Ġ: Ġvar _ 3 Ġ) Ġ{ Ġvar _ 2 Ġ. Ġmethod _ 3 Ġ( Ġvar _ 4 Ġ, Ġvar _ 1 Ġ) Ġ; Ġ} Ġ}
public Ġtype _ 1 Ġmethod _ 1 Ġ( Ġjava . lang . string Ġid Ġ) Ġ{ Ġtype _ 2 Ġ. Ġmethod _ 2 Ġ( Ġid Ġ, Ġstring _ 1 Ġ) Ġ; Ġtype _ 1 Ġfile Ġ= Ġvar _ 1 Ġ. Ġmethod _ 1 Ġ( Ġid Ġ) Ġ; Ġif Ġ( Ġmethod _ 3 Ġ( Ġfile Ġ) Ġ) Ġ{ Ġreturn Ġfile Ġ; Ġ} Ġelse Ġ{ Ġreturn Ġnull Ġ; Ġ} Ġ}
public Ġvoid Ġmethod _ 1 Ġ( Ġ) Ġ{ Ġtype _ 1 Ġvar _ 1 Ġ= Ġmethod _ 2 Ġ( Ġ) Ġ; Ġmethod _ 3 Ġ( Ġ) Ġ. Ġmethod _ 4 Ġ( Ġvar _ 2 Ġ) Ġ. Ġmethod _ 5 Ġ( Ġvar _ 1 Ġ) Ġ; Ġvar _ 3 Ġ. Ġmethod _ 6 Ġ( Ġvar _ 1 Ġ) Ġ; Ġmethod _ 7 Ġ( Ġvar _ 2 Ġ) Ġ. Ġmethod _ 5 Ġ( Ġvar _ 1 Ġ) Ġ; Ġ}
public Ġvoid Ġmethod _ 1 Ġ( Ġjava . lang . string Ġdata Ġ) Ġ{ Ġtype _ 1 Ġvar _ 1 Ġ; Ġsynchronized Ġ( Ġthis Ġ) Ġ{ Ġif Ġ( Ġ( Ġvar _ 2 Ġ) Ġ!= Ġ( Ġvar _ 3 Ġ) Ġ) Ġreturn Ġ; Ġvar _ 1 Ġ= Ġvar _ 4 Ġ; Ġ} Ġvar _ 1 Ġ. Ġmethod _ 1 Ġ( Ġdata Ġ) Ġ; Ġ}
protected Ġtype _ 1 Ġmethod _ 1 Ġ( Ġ) Ġ{ Ġreturn Ġvar _ 1 Ġ; Ġ}
public Ġvoid Ġmethod _ 1 Ġ( Ġboolean Ġvar _ 1 Ġ) Ġ{ Ġvar _ 2 Ġ. Ġmethod _ 3 Ġ( Ġvar _ 1 Ġ) Ġ; Ġvar _ 3 Ġ. Ġmethod _ 3 Ġ( Ġvar _ 1 Ġ) Ġ; Ġ}
public Ġvoid Ġmethod _ 1 Ġ( Ġ) Ġ{ Ġtype _ 1 Ġvar _ 1 Ġ= Ġtype _ 1 Ġ. Ġmethod _ 2 Ġ( Ġstring _ 1 Ġ) Ġ; Ġtype _ 2 Ġ. Ġmethod _ 3 Ġ( Ġ) Ġ. Ġmethod _ 4 Ġ( Ġvar _ 1 Ġ) Ġ; Ġ}
public Ġstatic Ġlong Ġmethod _ 1 Ġ( Ġlong Ġvar _ 1 Ġ) Ġ{ Ġif Ġ( Ġvar _ 1 Ġ<= Ġ0 Ġ) Ġ{ Ġreturn Ġ0 Ġ; Ġ} Ġelse Ġ{ Ġjava . util . cal endar Ġvar _ 2 Ġ= Ġjava . util . cal endar . get instance Ġ( Ġ) Ġ; Ġlong Ġend time Ġ= Ġvar _ 2 Ġ. Ġget time Ġ( Ġ) Ġ. Ġget time Ġ( Ġ) Ġ; Ġreturn Ġend time Ġ- Ġvar _ 1 Ġ; Ġ} Ġ}
public Ġsynchronized Ġboolean Ġmethod _ 1 Ġ( Ġint Ġposition Ġ) Ġ{ Ġif Ġ( Ġ( Ġvar _ 2 Ġ[ Ġposition Ġ] Ġ) Ġ== Ġnull Ġ) Ġreturn Ġfalse Ġ; Ġboolean Ġvar _ 1 Ġ= Ġmethod _ 2 Ġ( Ġ1 Ġ, Ġ0 Ġ, Ġvar _ 2 Ġ[ Ġposition Ġ] Ġ) Ġ; Ġif Ġ( Ġvar _ 1 Ġ) Ġmethod _ 3 Ġ( Ġ) Ġ; Ġreturn Ġvar _ 1 Ġ; Ġ}
public Ġdouble Ġmethod _ 1 Ġ( Ġtype _ 1 Ġvar _ 1 Ġ) Ġ{ Ġreturn Ġ( Ġ( Ġvar _ 1 Ġ. Ġmethod _ 2 Ġ( Ġ) Ġ) Ġ* Ġ( Ġvar _ 2 Ġ) Ġ) Ġ+ Ġ( Ġ( Ġvar _ 1 Ġ. Ġmethod _ 3 Ġ( Ġ) Ġ) Ġ* Ġ( Ġvar _ 3 Ġ) Ġ) Ġ; Ġ}
public Ġtype _ 1 Ġmethod _ 1 Ġ( Ġtype _ 2 Ġsrc Ġ) Ġ{ Ġreturn Ġmethod _ 2 Ġ( Ġsuper Ġ. Ġmethod _ 1 Ġ( Ġsrc Ġ) Ġ, Ġtext Ġ( Ġ( Ġ( Ġstring _ 1 Ġ+ Ġ( Ġvar _ 1 Ġ) Ġ) Ġ+ Ġstring _ 2 Ġ) Ġ) Ġ) Ġ; Ġ}
public Ġvoid Ġmethod _ 1 Ġ( Ġ) Ġ{ Ġif Ġ( Ġvar _ 2 Ġ. Ġmethod _ 2 Ġ( Ġ) Ġ) Ġ{ Ġvar _ 2 Ġ. Ġmethod _ 3 Ġ( Ġvar _ 3 Ġ. Ġmethod _ 4 Ġ( Ġ) Ġ) Ġ; Ġ} Ġsuper Ġ. Ġmethod _ 1 Ġ( Ġ) Ġ; Ġ}
public Ġvoid Ġmethod _ 1 Ġ( Ġ) Ġ{ Ġmethod _ 2 Ġ( Ġnull Ġ) Ġ; Ġsuper Ġ. Ġmethod _ 1 Ġ( Ġ) Ġ; Ġ}
private Ġstatic Ġvoid Ġmethod _ 1 Ġ( Ġfinal Ġtype _ 1 Ġvar _ 1 Ġ, Ġfinal Ġtype _ 2 Ġvar _ 2 Ġ, Ġfinal Ġjava . lang . string Ġname Ġ) Ġ{ Ġfinal Ġjava . lang . string Ġvalue Ġ= Ġvar _ 1 Ġ. Ġmethod _ 2 Ġ( Ġname Ġ) Ġ; Ġif Ġ( Ġvalue Ġ!= Ġnull Ġ) Ġ{ Ġvar _ 2 Ġ. Ġmethod _ 3 Ġ( Ġname Ġ, Ġvalue Ġ) Ġ; Ġ} Ġ}
public Ġvoid Ġmethod _ 1 Ġ( Ġ) Ġ{ Ġvar _ 1 Ġ. Ġmethod _ 1 Ġ( Ġthis Ġ) Ġ; Ġsuper Ġ. Ġmethod _ 1 Ġ( Ġ) Ġ; Ġ}
public Ġvoid Ġmethod _ 1 Ġ( Ġ) Ġ{ Ġtype _ 1 Ġdate Ġ; Ġdate Ġ= Ġtype _ 2 Ġ. Ġmethod _ 2 Ġ( Ġstring _ 1 Ġ) Ġ; Ġassert not null Ġ( Ġdate Ġ) Ġ; Ġ}
public Ġvoid Ġmethod _ 1 Ġ( Ġtype _ 1 Ġvar _ 1 Ġ) Ġ{ Ġvar _ 2 Ġ= Ġnew Ġtype _ 2 Ġ( Ġstring _ 1 Ġ) Ġ; Ġvar _ 2 Ġ. Ġmethod _ 2 Ġ( Ġtrue Ġ) Ġ; Ġ}
public Ġdouble Ġmethod _ 1 Ġ( Ġ) Ġ{ Ġreturn Ġthis Ġ. Ġvar _ 1 Ġ. Ġget Ġ( Ġ) Ġ; Ġ}
private Ġvoid Ġmethod _ 1 Ġ( Ġtype _ 1 Ġ< Ġ? Ġextends Ġtype _ 2 Ġ> Ġvar _ 1 Ġ) Ġ{ Ġfor Ġ( Ġtype _ 2 Ġvar _ 2 Ġ: Ġvar _ 1 Ġ) Ġif Ġ( Ġmethod _ 2 Ġ( Ġvar _ 2 Ġ) Ġ) Ġmethod _ 1 Ġ( Ġvar _ 2 Ġ) Ġ; Ġ}
public Ġvoid Ġmethod _ 1 Ġ( Ġtype _ 1 Ġvar _ 1 Ġ) Ġ{ Ġ}
public Ġstatic Ġint Ġmethod _ 1 Ġ( Ġtype _ 2 Ġvar _ 2 Ġ) Ġ{ Ġreturn Ġ( Ġvar _ 3 Ġ) Ġ+ Ġ( Ġtype _ 4 Ġ. Ġmethod _ 1 Ġ( Ġvar _ 2 Ġ) Ġ) Ġ; Ġ}
public Ġvoid Ġmethod _ 1 Ġ( Ġint Ġvar _ 1 Ġ) Ġ{ Ġthis Ġ. Ġvar _ 1 Ġ= Ġvar _ 1 Ġ; Ġ}
protected Ġint Ġmethod _ 1 Ġ( Ġjava . util . list Ġ< Ġjava . lang . string Ġ> Ġvar _ 1 Ġ) Ġ{ Ġif Ġ( Ġ( Ġvar _ 1 Ġ. Ġsize Ġ( Ġ) Ġ) Ġ< Ġ( Ġ( Ġvar _ 2 Ġ) Ġ+ Ġ1 Ġ) Ġ) Ġreturn Ġ- Ġ1 Ġ; Ġreturn Ġvar _ 1 Ġ. Ġmethod _ 2 Ġ( Ġthis Ġ. Ġvar _ 3 Ġ) Ġ; Ġ}
public Ġtype _ 1 Ġmethod _ 1 Ġ( Ġint Ġvar _ 1 Ġ) Ġ{ Ġreturn Ġnew Ġtype _ 1 Ġ( Ġ( Ġ( Ġvar _ 2 Ġ) Ġ- Ġvar _ 1 Ġ) Ġ) Ġ; Ġ}
public Ġvoid Ġset text Ġ( Ġjava . lang . string Ġtext Ġ) Ġ{ Ġthis Ġ. Ġtext Ġ= Ġtext Ġ; Ġ}
protected Ġtype _ 1 Ġmethod _ 1 Ġ( Ġtype _ 2 Ġvar _ 1 Ġ) Ġ{ Ġif Ġ( Ġvar _ 2 Ġ. Ġis empty Ġ( Ġ) Ġ) Ġreturn Ġvar _ 3 Ġ; Ġmethod _ 2 Ġ( Ġvar _ 2 Ġ) Ġ; Ġreturn Ġvar _ 4 Ġ; Ġ}
public Ġjava . util . list Ġ< Ġtype _ 1 Ġ< Ġtype _ 2 Ġ> Ġ> Ġmethod _ 1 Ġ( Ġ) Ġ{ Ġreturn Ġnew Ġjava . util . array list Ġ< Ġtype _ 1 Ġ< Ġtype _ 2 Ġ> Ġ> Ġ( Ġvar _ 1 Ġ) Ġ; Ġ}
public Ġvoid Ġmethod _ 1 Ġ( Ġ) Ġ{ Ġ}
public Ġvoid Ġmethod _ 1 Ġ( Ġtype _ 1 Ġvar _ 1 Ġ) Ġ{ Ġvar _ 2 Ġ. Ġput Ġ( Ġvar _ 1 Ġ. Ġget name Ġ( Ġ) Ġ, Ġvar _ 1 Ġ) Ġ; Ġ}
private Ġvoid Ġmethod _ 1 Ġ( Ġ) Ġ{ Ġint Ġvar _ 1 Ġ= Ġ( Ġvar _ 2 Ġ. Ġmethod _ 2 Ġ( Ġ) Ġ) Ġ+ Ġ1 Ġ; Ġif Ġ( Ġ( Ġvar _ 1 Ġ< Ġ( Ġmethod _ 3 Ġ( Ġ) Ġ) Ġ) Ġ&& Ġ( Ġvar _ 1 Ġ>= Ġ0 Ġ) Ġ) Ġ{ Ġmethod _ 4 Ġ( Ġvar _ 1 Ġ) Ġ; Ġ} Ġ}
public Ġvoid Ġmethod _ 1 Ġ( Ġtype _ 1 Ġvar _ 1 Ġ) Ġ{ Ġvar _ 2 Ġ= Ġint _ 1 Ġ- Ġ( Ġ( Ġjava . lang . integer Ġ) Ġ( Ġvar _ 1 Ġ. Ġmethod _ 3 Ġ( Ġ) Ġ) Ġ) Ġ; Ġmethod _ 4 Ġ( Ġ) Ġ; Ġ}
public Ġtype _ 1 Ġmethod _ 1 Ġ( Ġ) Ġ{ Ġtype _ 1 Ġvar _ 1 Ġ= Ġmethod _ 2 Ġ( Ġ) Ġ; Ġif Ġ( Ġnull Ġ== Ġvar _ 1 Ġ) Ġ{ Ġvar _ 1 Ġ= Ġnew Ġtype _ 2 Ġ( Ġ) Ġ; Ġmethod _ 3 Ġ( Ġvar _ 1 Ġ) Ġ; Ġ} Ġreturn Ġvar _ 1 Ġ; Ġ}
public Ġtype _ 1 Ġmethod _ 1 Ġ( Ġjava . lang . long Ġid Ġ) Ġ{ Ġreturn Ġ( Ġ( Ġtype _ 1 Ġ) Ġ( Ġmethod _ 2 Ġ( Ġ) Ġ. Ġget Ġ( Ġmethod _ 4 Ġ( Ġ) Ġ, Ġid Ġ) Ġ) Ġ) Ġ; Ġ}
public Ġvoid Ġmethod _ 1 Ġ( Ġ) Ġ{ Ġjava . lang . string Ġvar _ 1 Ġ= Ġstring _ 1 Ġ; Ġassert that Ġ( Ġtype _ 2 Ġ. Ġmethod _ 2 Ġ( Ġstring _ 2 Ġ) Ġ, Ġtype _ 3 Ġ. Ġmethod _ 3 Ġ( Ġvar _ 1 Ġ) Ġ) Ġ; Ġ}
public Ġvoid Ġmethod _ 1 Ġ( Ġ) Ġ{ Ġvar _ 1 Ġ. Ġmethod _ 2 Ġ( Ġnull Ġ) Ġ; Ġvar _ 1 Ġ. Ġmethod _ 3 Ġ( Ġstring _ 1 Ġ, Ġnull Ġ) Ġ; Ġ}
public Ġjava . lang . string Ġvalue Ġ( Ġ) Ġ{ Ġreturn Ġ( Ġtype _ 1 Ġ. Ġmethod _ 1 Ġ( Ġvalue Ġ, Ġvalue Ġ: Ġ: Ġto string Ġ) Ġ) Ġ+ Ġ( Ġtype _ 1 Ġ. Ġmethod _ 2 Ġ( Ġvalue Ġ, Ġvar _ 1 Ġ) Ġ) Ġ; Ġ}
protected Ġvoid Ġmethod _ 1 Ġ( Ġfinal Ġjava . lang . string Ġname Ġ, Ġfinal Ġjava . util . list Ġvalues Ġ) Ġ{ Ġvar _ 1 Ġ. Ġput Ġ( Ġname Ġ, Ġvalues Ġ) Ġ; Ġ}
public Ġtype _ 1 Ġget Ġ( Ġ) Ġ{ Ġmethod _ 1 Ġ( Ġ) Ġ; Ġfinal Ġtype _ 1 Ġvalue Ġ= Ġthis Ġ. Ġvalue Ġ. Ġget Ġ( Ġ) Ġ; Ġreturn Ġvalue Ġ; Ġ}
private Ġsynchronized Ġvoid Ġmethod _ 1 Ġ( Ġtype _ 1 Ġvar _ 1 Ġ) Ġ{ Ġif Ġ( Ġ( Ġvar _ 2 Ġ) Ġ!= Ġnull Ġ) Ġ{ Ġvar _ 2 Ġ. Ġadd Ġ( Ġvar _ 1 Ġ) Ġ; Ġif Ġ( Ġ( Ġvar _ 2 Ġ. Ġsize Ġ( Ġ) Ġ) Ġ> Ġ( Ġvar _ 3 Ġ) Ġ) Ġ{ Ġmethod _ 2 Ġ( Ġvar _ 2 Ġ) Ġ; Ġ} Ġ} Ġ}
public Ġvoid Ġmethod _ 1 Ġ( Ġtype _ 1 Ġvar _ 1 Ġ) Ġ{ Ġjava . util . list Ġ< Ġjava . lang . string Ġ> Ġvar _ 2 Ġ= Ġnew Ġjava . util . array list Ġ< Ġ> Ġ( Ġvar _ 3 Ġ) Ġ; Ġvar _ 2 Ġ. Ġadd Ġ( Ġ0 Ġ, Ġtype _ 2 Ġ. Ġmethod _ 2 Ġ( Ġvar _ 1 Ġ) Ġ) Ġ; Ġmethod _ 3 Ġ( Ġvar _ 3 Ġ, Ġvar _ 2 Ġ, Ġtrue Ġ) Ġ; Ġ}
public Ġvoid Ġmethod _ 1 Ġ( Ġboolean Ġvar _ 1 Ġ) Ġ{ Ġvar _ 2 Ġ. Ġset enabled Ġ( Ġvar _ 1 Ġ) Ġ; Ġ}
public Ġvoid Ġmethod _ 1 Ġ( Ġtype _ 1 Ġvar _ 1 Ġ) Ġ{ Ġthis Ġ. Ġvar _ 1 Ġ= Ġvar _ 1 Ġ; Ġset text Ġ( Ġ( Ġ( Ġthis Ġ. Ġvar _ 2 Ġ. Ġmethod _ 2 Ġ( Ġ) Ġ) Ġ+ Ġ( Ġthis Ġ. Ġvar _ 1 Ġ. Ġmethod _ 2 Ġ( Ġ) Ġ) Ġ) Ġ) Ġ; Ġ}
public Ġvoid Ġmethod _ 1 Ġ( Ġjava . lang . string Ġvar _ 1 Ġ, Ġjava . lang . string Ġvar _ 2 Ġ) Ġ{ Ġsynchronized Ġ( Ġvar _ 3 Ġ) Ġ{ Ġvar _ 3 Ġ. Ġadd Ġ( Ġnew Ġtype _ 1 Ġ( Ġvar _ 1 Ġ, Ġvar _ 2 Ġ, Ġtrue Ġ) Ġ) Ġ; Ġ} Ġ}
public Ġvoid Ġmethod _ 1 Ġ( Ġfinal Ġtype _ 1 Ġnode Ġ) Ġthrows Ġtype _ 2 Ġ{ Ġmethod _ 1 Ġ( Ġnode Ġ. Ġget name Ġ( Ġ) Ġ) Ġ; Ġ}
public Ġvoid Ġmethod _ 1 Ġ( Ġ) Ġ{ Ġjava . lang . system . out . println Ġ( Ġstring _ 1 Ġ) Ġ; Ġ}
protected Ġvoid Ġmethod _ 1 Ġ( Ġ) Ġ{ Ġvar _ 1 Ġ. Ġmethod _ 2 Ġ( Ġvar _ 2 Ġ. Ġmethod _ 3 Ġ( Ġ) Ġ) Ġ. Ġmethod _ 4 Ġ( Ġ) Ġ; Ġsuper Ġ. Ġmethod _ 1 Ġ( Ġ) Ġ; Ġ}
public Ġvoid Ġmethod _ 1 Ġ( Ġboolean Ġvar _ 1 Ġ) Ġ{ Ġvar _ 2 Ġ[ Ġ0 Ġ] Ġ= Ġ0 Ġ; Ġif Ġ( Ġ( Ġvar _ 2 Ġ[ Ġ1 Ġ] Ġ) Ġ> Ġ0 Ġ) Ġ{ Ġvar _ 2 Ġ[ Ġ1 Ġ] Ġ= Ġ0 Ġ; Ġ} Ġif Ġ( Ġvar _ 1 Ġ) Ġ{ Ġmethod _ 2 Ġ( Ġ) Ġ; Ġ} Ġ}
private Ġdouble Ġmethod _ 1 Ġ( Ġtype _ 1 Ġvar _ 1 Ġ, Ġtype _ 2 Ġattribute Ġ) Ġ{ Ġassert Ġattribute Ġ. Ġmethod _ 2 Ġ( Ġ) Ġ; Ġdouble Ġvar _ 2 Ġ= Ġ( Ġinfo Ġ( Ġvar _ 1 Ġ) Ġ) Ġ- Ġ( Ġinfo Ġ( Ġvar _ 1 Ġ, Ġattribute Ġ) Ġ) Ġ; Ġassert Ġvar _ 2 Ġ>= Ġ0 Ġ; Ġreturn Ġvar _ 2 Ġ; Ġ}
public Ġvoid Ġmethod _ 1 Ġ( Ġ) Ġthrows Ġjava . lang . ex ception Ġ{ Ġjava . lang . string Ġname Ġ= Ġstring _ 1 Ġ; Ġmethod _ 3 Ġ( Ġname Ġ, Ġvar _ 1 Ġ) Ġ; Ġmethod _ 4 Ġ( Ġvar _ 1 Ġ) Ġ; Ġ}
public Ġboolean Ġmethod _ 1 Ġ( Ġjava . lang . string Ġvar _ 1 Ġ, Ġint Ġvar _ 2 Ġ) Ġ{ Ġreturn Ġ( Ġmethod _ 2 Ġ( Ġ) Ġ. Ġupdate Ġ( Ġvar _ 3 Ġ, Ġvar _ 2 Ġ, Ġvar _ 1 Ġ) Ġ) Ġ> Ġ0 Ġ; Ġ}
public Ġboolean Ġmethod _ 1 Ġ( Ġjava . lang . string Ġvar _ 1 Ġ) Ġ{ Ġif Ġ( Ġ( Ġthis Ġ. Ġvar _ 2 Ġ) Ġ!= Ġnull Ġ) Ġ{ Ġreturn Ġthis Ġ. Ġvar _ 2 Ġ. Ġmethod _ 2 Ġ( Ġvar _ 1 Ġ) Ġ; Ġ} Ġreturn Ġfalse Ġ; Ġ}
public Ġstatic Ġint Ġmethod _ 1 Ġ( Ġint Ġvar _ 1 Ġ) Ġ{ Ġreturn Ġ( Ġtype _ 1 Ġ. Ġmethod _ 2 Ġ( Ġ( Ġvar _ 1 Ġ< Ġ< Ġ1 Ġ) Ġ) Ġ) Ġ> Ġ> Ġ> Ġ1 Ġ; Ġ}
public Ġfinal Ġtype _ 1 Ġ[ Ġ] Ġmethod _ 1 Ġ( Ġ) Ġ{ Ġif Ġ( Ġ( Ġvar _ 1 Ġ) Ġ== Ġnull Ġ) Ġ{ Ġreturn Ġnull Ġ; Ġ} Ġelse Ġ{ Ġreturn Ġtype _ 2 Ġ. Ġmethod _ 2 Ġ( Ġvar _ 1 Ġ, Ġvar _ 1 Ġ. Ġlength Ġ) Ġ; Ġ} Ġ}
public Ġstatic Ġboolean Ġmethod _ 1 Ġ( Ġjava . lang . string Ġname Ġ) Ġ{ Ġfor Ġ( Ġjava . lang . string Ġvar _ 1 Ġ: Ġvar _ 2 Ġ) Ġ{ Ġif Ġ( Ġvar _ 1 Ġ. Ġmethod _ 2 Ġ( Ġname Ġ) Ġ) Ġ{ Ġreturn Ġtrue Ġ; Ġ} Ġ} Ġreturn Ġfalse Ġ; Ġ}
public Ġfinal Ġvoid Ġmethod _ 1 Ġ( Ġboolean Ġvar _ 1 Ġ) Ġ{ Ġthis Ġ. Ġvar _ 1 Ġ= Ġvar _ 1 Ġ; Ġif Ġ( Ġvar _ 1 Ġ) Ġ{ Ġmethod _ 2 Ġ( Ġvar _ 2 Ġ) Ġ; Ġ} Ġelse Ġ{ Ġmethod _ 2 Ġ( Ġvar _ 3 Ġ) Ġ; Ġ} Ġ}
public Ġint Ġmethod _ 1 Ġ( Ġ) Ġ{ Ġreturn Ġvar _ 1 Ġ. Ġmethod _ 2 Ġ( Ġ) Ġ; Ġ}
public Ġvoid Ġmethod _ 1 Ġ( Ġjava . lang . string Ġvar _ 1 Ġ) Ġ{ Ġif Ġ( Ġ( Ġpath Ġ. Ġsize Ġ( Ġ) Ġ) Ġ< Ġ1 Ġ) Ġ{ Ġpath Ġ. Ġmethod _ 3 Ġ( Ġvar _ 1 Ġ) Ġ; Ġvar _ 2 Ġ= Ġtype _ 1 Ġ. Ġmethod _ 4 Ġ( Ġ) Ġ; Ġ} Ġelse Ġ{ Ġmethod _ 5 Ġ( Ġvar _ 1 Ġ) Ġ; Ġ} Ġ}
private Ġdouble Ġmethod _ 1 Ġ( Ġdouble Ġnum Ġ) Ġ{ Ġnum Ġ= Ġ( Ġvar _ 2 Ġ) Ġ* Ġfloat _ 1 Ġ; Ġreturn Ġnum Ġ; Ġ}
public Ġvoid Ġmethod _ 1 Ġ( Ġ) Ġ{ Ġsuper Ġ. Ġmethod _ 1 Ġ( Ġ) Ġ; Ġx Ġ= Ġ0 . 0 Ġ; Ġy Ġ= Ġ0 . 0 Ġ; Ġ}
public Ġvoid Ġmethod _ 1 Ġ( Ġjava . lang . string Ġvar _ 1 Ġ) Ġ{ Ġif Ġ( Ġvar _ 2 Ġ. Ġmethod _ 2 Ġ( Ġvar _ 1 Ġ) Ġ) Ġ{ Ġmethod _ 3 Ġ( Ġ) Ġ; Ġvar _ 3 Ġ= Ġvar _ 1 Ġ; Ġmethod _ 4 Ġ( Ġ) Ġ; Ġ} Ġelse Ġ{ Ġmethod _ 5 Ġ( Ġ) Ġ; Ġ} Ġ}
public Ġvoid Ġmethod _ 1 Ġ( Ġtype _ 1 Ġvar _ 1 Ġ) Ġ{ Ġfor Ġ( Ġtype _ 2 Ġvar _ 2 Ġ: Ġtype _ 2 Ġ. Ġvalues Ġ( Ġ) Ġ) Ġ{ Ġmethod _ 2 Ġ( Ġvar _ 2 Ġ, Ġvar _ 1 Ġ) Ġ; Ġ} Ġmethod _ 3 Ġ( Ġvar _ 3 Ġ) Ġ; Ġ}
public Ġvoid Ġmethod _ 1 Ġ( Ġdouble Ġvar _ 1 Ġ) Ġ{ Ġvar _ 3 Ġ. Ġmethod _ 2 Ġ( Ġvar _ 1 Ġ) Ġ; Ġjava . lang . system . out . println Ġ( Ġvar _ 4 Ġ. Ġget Ġ( Ġ) Ġ) Ġ; Ġ}
public Ġvoid Ġmethod _ 1 Ġ( Ġ) Ġ{ Ġvar _ 1 Ġ. Ġmethod _ 2 Ġ( Ġ) Ġ. Ġmethod _ 3 Ġ( Ġjava . lang . integer . parse int Ġ( Ġvar _ 2 Ġ[ Ġ1 Ġ] Ġ) Ġ, Ġfalse Ġ) Ġ; Ġ}
public Ġtype _ 1 Ġmethod _ 1 Ġ( Ġtype _ 2 Ġvar _ 1 Ġ) Ġ{ Ġtype _ 1 Ġvar _ 2 Ġ= Ġthis Ġ. Ġmethod _ 2 Ġ( Ġvar _ 1 Ġ. Ġmethod _ 3 Ġ( Ġ) Ġ) Ġ; Ġvar _ 3 Ġ= Ġvar _ 3 Ġ. Ġmethod _ 4 Ġ( Ġ( Ġ( Ġvar _ 2 Ġ. Ġto string Ġ( Ġ) Ġ) Ġ+ Ġ"\ n " Ġ) Ġ) Ġ; Ġreturn Ġvar _ 4 Ġ; Ġ}
public Ġfinal Ġvoid Ġmethod _ 1 Ġ( Ġ) Ġthrows Ġtype _ 1 Ġ{ Ġtype _ 2 Ġ. Ġmethod _ 2 Ġ( Ġ1 Ġ, Ġint _ 1 Ġ) Ġ; Ġtype _ 2 Ġ. Ġmethod _ 3 Ġ( Ġ) Ġ; Ġtype _ 3 Ġ. Ġass er te qu als Ġ( Ġstring _ 1 Ġ, Ġtype _ 4 Ġ. Ġmethod _ 5 Ġ( Ġ) Ġ) Ġ; Ġ}
public Ġboolean Ġmethod _ 1 Ġ( Ġtype _ 1 Ġcontext Ġ) Ġ{ Ġreturn Ġ! Ġ( Ġstring _ 1 Ġ. Ġequals Ġ( Ġmethod _ 2 Ġ( Ġ) Ġ) Ġ) Ġ; Ġ}
public Ġvoid Ġmethod _ 1 Ġ( Ġtype _ 1 Ġvar _ 1 Ġ) Ġ{ Ġtype _ 2 Ġvar _ 2 Ġ= Ġ( Ġ( Ġtype _ 2 Ġ) Ġ( Ġvar _ 1 Ġ) Ġ) Ġ; Ġthis Ġ. Ġview Ġ. Ġmethod _ 2 Ġ( Ġvar _ 1 Ġ) Ġ; Ġ}
public Ġvoid Ġmethod _ 1 Ġ( Ġ) Ġ{ Ġif Ġ( Ġvar _ 2 Ġ) Ġ{ Ġvar _ 1 Ġ. Ġmethod _ 2 Ġ( Ġ) Ġ; Ġvar _ 1 Ġ. Ġmethod _ 3 Ġ( Ġ) Ġ; Ġvar _ 1 Ġ. Ġmethod _ 4 Ġ( Ġ) Ġ; Ġvar _ 1 Ġ= Ġnull Ġ; Ġvar _ 2 Ġ= Ġfalse Ġ; Ġ} Ġ}
public Ġvoid Ġmethod _ 1 Ġ( Ġtype _ 1 Ġvar _ 1 Ġ) Ġ{ Ġif Ġ( Ġvar _ 1 Ġ!= Ġnull Ġ) Ġtype _ 2 Ġ. Ġmethod _ 2 Ġ( Ġstring _ 1 Ġ, Ġvar _ 1 Ġ. Ġto string Ġ( Ġ) Ġ) Ġ; Ġ}
public Ġvoid Ġmethod _ 1 Ġ( Ġ) Ġ{ Ġif Ġ( Ġ( Ġ( Ġvar _ 1 Ġ) Ġ!= Ġnull Ġ) Ġ&& Ġ( Ġ! Ġ( Ġvar _ 1 Ġ. Ġget Ġ( Ġ) Ġ) Ġ) Ġ) Ġ{ Ġmethod _ 2 Ġ( Ġnew Ġtype _ 1 Ġ( Ġ) Ġ) Ġ; Ġ} Ġ}
public Ġboolean Ġmethod _ 1 Ġ( Ġjava . io . file Ġvar _ 1 Ġ) Ġ{ Ġif Ġ( Ġvar _ 1 Ġ. Ġget name Ġ( Ġ) Ġ. Ġmethod _ 3 Ġ( Ġthis Ġ. Ġvar _ 2 Ġ) Ġ) Ġ{ Ġreturn Ġtrue Ġ; Ġ} Ġelse Ġ{ Ġreturn Ġfalse Ġ; Ġ} Ġ}
private Ġvoid Ġmethod _ 1 Ġ( Ġint Ġindex Ġ, Ġtype _ 1 Ġend time Ġ) Ġ{ Ġtype _ 2 Ġvar _ 2 Ġ= Ġnew Ġtype _ 2 Ġ( Ġ) Ġ; Ġvar _ 2 Ġ. Ġmethod _ 2 Ġ( Ġstring _ 1 Ġ) Ġ; Ġvar _ 2 Ġ. Ġmethod _ 3 Ġ( Ġindex Ġ) Ġ; Ġvar _ 2 Ġ. Ġmethod _ 4 Ġ( Ġend time Ġ) Ġ; Ġtype _ 3 Ġ. Ġmethod _ 5 Ġ( Ġvar _ 2 Ġ) Ġ; Ġ}
public Ġtype _ 1 Ġmethod _ 1 Ġ( Ġjava . lang . string Ġvar _ 1 Ġ) Ġthrows Ġtype _ 2 Ġ{ Ġmethod _ 2 Ġ( Ġ) Ġ; Ġvar _ 2 Ġ= Ġvar _ 3 Ġ. Ġmethod _ 3 Ġ( Ġ) Ġ; Ġjava . lang . string Ġvar _ 4 Ġ= Ġstring _ 1 Ġ; Ġtype _ 1 Ġvar _ 5 Ġ= Ġvar _ 2 Ġ. Ġmethod _ 4 Ġ( Ġvar _ 4 Ġ) Ġ; Ġreturn Ġvar _ 5 Ġ; Ġ}
private Ġandroid . content . intent Ġmethod _ 1 Ġ( Ġ) Ġ{ Ġandroid . content . intent Ġintent Ġ= Ġnew Ġandroid . content . intent Ġ( Ġthis Ġ, Ġvar _ 1 Ġclass Ġ) Ġ; Ġreturn Ġintent Ġ; Ġ}
public Ġstatic Ġint Ġmethod _ 1 Ġ( Ġandroid . view . view Ġview Ġ, Ġint Ġvar _ 1 Ġ) Ġ{ Ġreturn Ġtype _ 1 Ġ. Ġmethod _ 1 Ġ( Ġview Ġ. Ġget context Ġ( Ġ) Ġ, Ġvar _ 1 Ġ) Ġ; Ġ}
public Ġvoid Ġmethod _ 1 Ġ( Ġtype _ 1 Ġvar _ 1 Ġ) Ġ{ Ġvar _ 2 Ġ= Ġvar _ 1 Ġ; Ġ}
public Ġvoid Ġmethod _ 1 Ġ( Ġtype _ 1 Ġc Ġ) Ġ{ Ġif Ġ( Ġ! Ġ( Ġvar _ 1 Ġ. Ġcontains Ġ( Ġc Ġ) Ġ) Ġ) Ġ{ Ġc Ġ. Ġmethod _ 2 Ġ( Ġ) Ġ; Ġvar _ 1 Ġ. Ġadd Ġ( Ġc Ġ) Ġ; Ġ} Ġ}
protected Ġboolean Ġequals Ġ( Ġtype _ 1 Ġvar _ 1 Ġ) Ġ{ Ġtype _ 2 Ġvar _ 2 Ġ= Ġ( Ġ( Ġtype _ 2 Ġ) Ġ( Ġvar _ 1 Ġ) Ġ) Ġ; Ġreturn Ġid Ġ. Ġequals Ġ( Ġvar _ 2 Ġ. Ġid Ġ) Ġ; Ġ}
private Ġboolean Ġmethod _ 1 Ġ( Ġjava . lang . string Ġvar _ 3 Ġ) Ġ{ Ġboolean Ġvar _ 2 Ġ= Ġfalse Ġ; Ġtry Ġ{ Ġjava . lang . bo olean Ġ. Ġmethod _ 2 Ġ( Ġvar _ 3 Ġ) Ġ; Ġvar _ 2 Ġ= Ġtrue Ġ; Ġ} Ġcatch Ġ( Ġtype _ 1 Ġerror Ġ) Ġ{ Ġvar _ 4 Ġ. Ġmethod _ 3 Ġ( Ġstring _ 1 Ġ) Ġ; Ġ} Ġreturn Ġvar _ 2 Ġ; Ġ}
public Ġvoid Ġmethod _ 1 Ġ( Ġandroid . view . view Ġvar _ 1 Ġ) Ġ{ Ġ( Ġ( Ġtype _ 1 Ġ) Ġ( Ġcontext Ġ) Ġ) Ġ. Ġvar _ 2 Ġ. Ġshow Ġ( Ġ( Ġ( Ġtype _ 1 Ġ) Ġ( Ġcontext Ġ) Ġ) Ġ. Ġmethod _ 2 Ġ( Ġ) Ġ, Ġnull Ġ) Ġ; Ġ}
public Ġjava . lang . string Ġmethod _ 1 Ġ( Ġ) Ġ{ Ġif Ġ( Ġ( Ġthis Ġ. Ġvar _ 1 Ġ. Ġmethod _ 2 Ġ( Ġ0 Ġ) Ġ) Ġ== Ġchar _ 1 Ġ) Ġ{ Ġreturn Ġthis Ġ. Ġvar _ 1 Ġ. Ġsubst ring Ġ( Ġ1 Ġ) Ġ. Ġtrim Ġ( Ġ) Ġ; Ġ} Ġreturn Ġthis Ġ. Ġvar _ 1 Ġ; Ġ}
public Ġboolean Ġmethod _ 1 Ġ( Ġtype _ 1 Ġitem Ġ) Ġ{ Ġswitch Ġ( Ġitem Ġ. Ġmethod _ 2 Ġ( Ġ) Ġ) Ġ{ Ġcase Ġvar _ 1 Ġ: Ġmethod _ 3 Ġ( Ġ) Ġ; Ġreturn Ġtrue Ġ; Ġdefault Ġ: Ġreturn Ġsuper Ġ. Ġmethod _ 1 Ġ( Ġitem Ġ) Ġ; Ġ} Ġ}
public Ġjava . util . list Ġ< Ġtype _ 1 Ġ> Ġmethod _ 1 Ġ( Ġ) Ġ{ Ġreturn Ġvar _ 1 Ġ. Ġmethod _ 2 Ġ( Ġ) Ġ. Ġvar _ 2 Ġ; Ġ}
public Ġjava . lang . string Ġmethod _ 1 Ġ( Ġ) Ġ{ Ġreturn Ġ( Ġ( Ġvar _ 1 Ġ. Ġget name Ġ( Ġ) Ġ) Ġ+ Ġstring _ 1 Ġ) Ġ+ Ġ( Ġvar _ 1 Ġ. Ġmethod _ 3 Ġ( Ġ) Ġ) Ġ; Ġ}
public Ġstatic Ġvoid Ġmain Ġ( Ġjava . lang . string Ġ... Ġargs Ġ) Ġ{ Ġjava . lang . system . out . println Ġ( Ġstring _ 1 Ġ) Ġ; Ġtype _ 1 Ġvar _ 1 Ġ= Ġnew Ġtype _ 1 Ġ( Ġ) Ġ; Ġvar _ 1 Ġ. Ġmethod _ 1 Ġ( Ġ) Ġ; Ġvar _ 1 Ġ. Ġmethod _ 2 Ġ( Ġ) Ġ; Ġ}
public Ġvoid Ġmethod _ 1 Ġ( Ġandroid . view . view Ġvar _ 1 Ġ) Ġ{ Ġif Ġ( Ġvar _ 2 Ġ. Ġmethod _ 2 Ġ( Ġvar _ 3 Ġ, Ġvar _ 4 Ġ, Ġfalse Ġ, Ġtrue Ġ, Ġfalse Ġ) Ġ) Ġ{ Ġvar _ 2 Ġ. Ġmethod _ 3 Ġ( Ġ) Ġ; Ġ} Ġ}
protected Ġvoid Ġmethod _ 1 Ġ( Ġfinal Ġtype _ 1 Ġvar _ 1 Ġ, Ġfinal Ġjava . lang . string Ġkey Ġ, Ġfinal Ġjava . lang . string Ġvalue Ġ) Ġ{ Ġvar _ 4 Ġ. Ġmethod _ 3 Ġ( Ġvar _ 1 Ġ, Ġkey Ġ) Ġ; Ġ}
public Ġboolean Ġcontains Ġ( Ġjava . lang . object Ġobj Ġ) Ġ{ Ġfor Ġ( Ġint Ġj Ġ= Ġ0 Ġ; Ġj Ġ< Ġ( Ġarray Ġ. Ġlength Ġ) Ġ; Ġj Ġ++ Ġ) Ġ{ Ġif Ġ( Ġobj Ġ== Ġ( Ġarray Ġ[ Ġj Ġ] Ġ) Ġ) Ġ{ Ġreturn Ġtrue Ġ; Ġ} Ġ} Ġreturn Ġfalse Ġ; Ġ}
public Ġvoid Ġmethod _ 1 Ġ( Ġbyte Ġ[ Ġ] Ġbuffer Ġ) Ġthrows Ġjava . io . io ex ception Ġ{ Ġout . write Ġ( Ġbuffer Ġ, Ġ0 Ġ, Ġbuffer Ġ. Ġlength Ġ) Ġ; Ġsize Ġ+= Ġbuffer Ġ. Ġlength Ġ; Ġ}
public Ġtype _ 1 Ġmethod _ 1 Ġ( Ġtype _ 2 Ġvar _ 1 Ġ) Ġ{ Ġreturn Ġnew Ġtype _ 1 Ġ( Ġvar _ 1 Ġ, Ġnew Ġtype _ 2 Ġ( Ġvar _ 1 Ġ. Ġmethod _ 2 Ġ( Ġ) Ġ, Ġvar _ 2 Ġ, Ġnull Ġ) Ġ, Ġnull Ġ, Ġtrue Ġ) Ġ; Ġ}
public Ġvoid Ġmethod _ 1 Ġ( Ġjava . lang . string Ġid Ġ) Ġ{ Ġif Ġ( Ġ( Ġid Ġ!= Ġnull Ġ) Ġ&& Ġ( Ġ! Ġ( Ġid Ġ. Ġis empty Ġ( Ġ) Ġ) Ġ) Ġ) Ġ{ Ġtype _ 2 Ġ. Ġmethod _ 2 Ġ( Ġthis Ġ, Ġid Ġ) Ġ; Ġ} Ġ}
public Ġtype _ 1 Ġmethod _ 1 Ġ( Ġint Ġposition Ġ) Ġ{ Ġswitch Ġ( Ġposition Ġ) Ġ{ Ġcase Ġ0 Ġ: Ġreturn Ġtype _ 2 Ġ. Ġmethod _ 2 Ġ( Ġvar _ 1 Ġ. Ġget id Ġ( Ġ) Ġ) Ġ; Ġcase Ġ1 Ġ: Ġreturn Ġtype _ 3 Ġ. Ġmethod _ 2 Ġ( Ġvar _ 1 Ġ. Ġget id Ġ( Ġ) Ġ) Ġ; Ġ} Ġreturn Ġnull Ġ; Ġ}
public Ġboolean Ġmethod _ 1 Ġ( Ġ) Ġ{ Ġreturn Ġ( Ġ( Ġ( Ġvar _ 1 Ġ) Ġ!= Ġnull Ġ) Ġ&& Ġ( Ġ( Ġvar _ 2 Ġ) Ġ!= Ġnull Ġ) Ġ) Ġ|| Ġ( Ġ( Ġ( Ġvar _ 3 Ġ) Ġ!= Ġnull Ġ) Ġ|| Ġ( Ġ( Ġvar _ 4 Ġ) Ġ!= Ġnull Ġ) Ġ) Ġ; Ġ}
public Ġvoid Ġmethod _ 1 Ġ( Ġtype _ 1 Ġc Ġ) Ġ{ Ġvar _ 1 Ġ. Ġremove Ġ( Ġc Ġ) Ġ; Ġ}
public Ġboolean Ġmethod _ 1 Ġ( Ġ) Ġ{ Ġreturn Ġ( Ġvar _ 1 Ġ) Ġ< Ġ( Ġvar _ 2 Ġ) Ġ; Ġ}
public Ġvoid Ġmethod _ 1 Ġ( Ġtype _ 1 Ġvar _ 1 Ġ) Ġ{ Ġtype _ 2 Ġvar _ 2 Ġ= Ġtype _ 3 Ġ. Ġmethod _ 2 Ġ( Ġvar _ 3 Ġ) Ġ; Ġif Ġ( Ġvar _ 2 Ġ!= Ġnull Ġ) Ġ{ Ġmethod _ 3 Ġ( Ġnew Ġtype _ 4 Ġ( Ġvar _ 2 Ġ. Ġmethod _ 4 Ġ( Ġ) Ġ, Ġvar _ 2 Ġ. Ġmethod _ 5 Ġ( Ġ) Ġ) Ġ) Ġ; Ġ} Ġ}
public Ġvoid Ġmethod _ 1 Ġ( Ġ) Ġ{ Ġmethod _ 2 Ġ( Ġfalse Ġ, Ġnew Ġtype _ 1 Ġ( Ġ) Ġ{ Ġpublic Ġvoid Ġmethod _ 1 Ġ( Ġ) Ġ{ Ġvar _ 1 Ġ. Ġmethod _ 1 Ġ( Ġ) Ġ; Ġ} Ġpublic Ġvoid Ġmethod _ 3 Ġ( Ġint Ġerror Ġ) Ġ{ Ġvar _ 1 Ġ. Ġmethod _ 1 Ġ( Ġ) Ġ; Ġ} Ġ} Ġ) Ġ; Ġ}
private Ġstatic Ġvoid Ġmethod _ 1 Ġ( Ġ) Ġthrows Ġtype _ 1 Ġ{ Ġtype _ 2 Ġvar _ 1 Ġ= Ġnew Ġtype _ 2 Ġ( Ġ) Ġ; Ġvar _ 2 Ġ= Ġvar _ 1 Ġ. Ġmethod _ 2 Ġ( Ġ) Ġ; Ġtype _ 3 Ġ. Ġmethod _ 4 Ġ( Ġ) Ġ. Ġmethod _ 5 Ġ( Ġvar _ 2 Ġ) Ġ; Ġ}
public Ġvoid Ġmethod _ 1 Ġ( Ġandroid . view . view Ġvar _ 1 Ġ) Ġ{ Ġmethod _ 2 Ġ( Ġ( Ġ! Ġ( Ġvar _ 2 Ġ. Ġmethod _ 3 Ġ( Ġ) Ġ) Ġ) Ġ) Ġ; Ġ}
public Ġvoid Ġupdate Ġ( Ġ) Ġ{ Ġif Ġ( Ġvar _ 1 Ġ. Ġmethod _ 1 Ġ( Ġvar _ 2 Ġ) Ġ) Ġ{ Ġif Ġ( Ġvar _ 3 Ġ) Ġ{ Ġmethod _ 2 Ġ( Ġvar _ 4 Ġ) Ġ; Ġ} Ġelse Ġ{ Ġmethod _ 2 Ġ( Ġvar _ 5 Ġ) Ġ; Ġ} Ġvar _ 3 Ġ= Ġ! Ġ( Ġvar _ 3 Ġ) Ġ; Ġ} Ġ}
public Ġtype _ 1 Ġmethod _ 1 Ġ( Ġint Ġindex Ġ) Ġ{ Ġtype _ 1 Ġvar _ 1 Ġ= Ġmethod _ 2 Ġ( Ġindex Ġ) Ġ; Ġif Ġ( Ġvar _ 1 Ġ== Ġnull Ġ) Ġ{ Ġreturn Ġnull Ġ; Ġ} Ġmethod _ 3 Ġ( Ġindex Ġ, Ġnull Ġ) Ġ; Ġreturn Ġvar _ 1 Ġ; Ġ}
public Ġvoid Ġmethod _ 1 Ġ( Ġtype _ 1 Ġvar _ 1 Ġ, Ġint Ġid Ġ) Ġ{ Ġvar _ 2 Ġ. Ġmethod _ 2 Ġ( Ġvar _ 3 Ġ) Ġ; Ġ}
public Ġvoid Ġmethod _ 1 Ġ( Ġ) Ġ{ Ġmethod _ 2 Ġ( Ġintent Ġ) Ġ; Ġmethod _ 4 Ġ( Ġ) Ġ; Ġ}
public Ġvoid Ġmethod _ 1 Ġ( Ġ) Ġthrows Ġtype _ 3 Ġ, Ġtype _ 1 Ġ{ Ġtype _ 2 Ġvar _ 1 Ġ= Ġnull Ġ; Ġvar _ 2 Ġ. Ġupdate Ġ( Ġvar _ 1 Ġ) Ġ; Ġ}
public Ġjava . lang . string Ġmethod _ 1 Ġ( Ġ) Ġ{ Ġreturn Ġvar _ 2 Ġ; Ġ}
protected Ġvoid Ġmethod _ 1 Ġ( Ġ) Ġ{ Ġsuper Ġ. Ġmethod _ 1 Ġ( Ġ) Ġ; Ġif Ġ( Ġ( Ġvar _ 4 Ġ) Ġ!= Ġnull Ġ) Ġ{ Ġvar _ 4 Ġ. Ġmethod _ 4 Ġ( Ġ) Ġ; Ġ} Ġ}
private Ġstatic Ġdouble Ġmethod _ 1 Ġ( Ġjava . util . array list Ġ< Ġjava . lang . double Ġ> Ġp Ġ) Ġ{ Ġdouble Ġsum Ġ= Ġ0 Ġ; Ġfor Ġ( Ġdouble Ġi Ġ: Ġp Ġ) Ġ{ Ġif Ġ( Ġi Ġ> Ġ0 Ġ) Ġsum Ġ-= Ġi Ġ* Ġ( Ġtype _ 1 Ġ. Ġmethod _ 2 Ġ( Ġi Ġ) Ġ) Ġ; Ġ} Ġreturn Ġsum Ġ; Ġ}
public Ġvoid Ġmethod _ 1 Ġ( Ġ) Ġ{ Ġvar _ 1 Ġ. Ġmethod _ 2 Ġ( Ġnew Ġtype _ 1 Ġ( Ġvar _ 2 Ġ, Ġvar _ 1 Ġ. Ġmethod _ 3 Ġ( Ġ) Ġ, Ġstring _ 1 Ġ, Ġnull Ġ, Ġvar _ 3 Ġ) Ġ) Ġ; Ġthis Ġ. Ġmethod _ 4 Ġ( Ġfalse Ġ) Ġ; Ġjava . lang . system . exit Ġ( Ġ0 Ġ) Ġ; Ġ}
public Ġjava . lang . object Ġexecute Ġ( Ġtype _ 1 Ġevent Ġ) Ġthrows Ġtype _ 2 Ġ{ Ġfinal Ġjava . lang . string Ġvar _ 1 Ġ= Ġevent Ġ. Ġmethod _ 1 Ġ( Ġstring _ 1 Ġ) Ġ; Ġif Ġ( Ġmethod _ 2 Ġ( Ġvar _ 1 Ġ) Ġ) Ġ{ Ġtype _ 3 Ġ. Ġmethod _ 3 Ġ( Ġvar _ 2 Ġ) Ġ; Ġ} Ġreturn Ġnull Ġ; Ġ}
public Ġboolean Ġmethod _ 1 Ġ( Ġjava . lang . string Ġquery Ġ) Ġ{ Ġmethod _ 2 Ġ( Ġquery Ġ) Ġ; Ġreturn Ġtrue Ġ; Ġ}
public Ġvoid Ġmethod _ 1 Ġ( Ġtype _ 1 Ġvar _ 1 Ġ) Ġ{ Ġtype _ 2 Ġ. Ġmethod _ 2 Ġ( Ġvar _ 2 Ġ) Ġ; Ġvar _ 2 Ġ. Ġinit Ġ( Ġvar _ 3 Ġ) Ġ; Ġ}
public Ġvoid Ġmethod _ 1 Ġ( Ġ) Ġ{ Ġsuper Ġ. Ġmethod _ 1 Ġ( Ġ) Ġ; Ġ}
public Ġstatic Ġvoid Ġmain Ġ( Ġjava . lang . string Ġ[ Ġ] Ġargs Ġ) Ġthrows Ġtype _ 1 Ġ{ Ġdouble Ġresult Ġ= Ġnew Ġtype _ 2 Ġ( Ġ) Ġ. Ġmethod _ 1 Ġ( Ġjava . lang . double Ġ. Ġmethod _ 2 Ġ( Ġargs Ġ[ Ġ0 Ġ] Ġ) Ġ) Ġ; Ġjava . lang . system . out . println Ġ( Ġresult Ġ) Ġ; Ġ}
public Ġvoid Ġmethod _ 1 Ġ( Ġ) Ġ{ Ġvar _ 1 Ġ= Ġnew Ġtype _ 1 Ġ( Ġ) Ġ; Ġvar _ 2 Ġ= Ġnew Ġtype _ 2 Ġ( Ġget activity Ġ( Ġ) Ġ, Ġvar _ 1 Ġ) Ġ; Ġvar _ 3 Ġ. Ġmethod _ 2 Ġ( Ġvar _ 2 Ġ) Ġ; Ġ}
public Ġtype _ 1 Ġmethod _ 1 Ġ( Ġ) Ġ{ Ġreturn Ġnew Ġtype _ 2 Ġ( Ġvar _ 1 Ġ, Ġvar _ 2 Ġ, Ġvar _ 3 Ġ) Ġ; Ġ}
public Ġvoid Ġmethod _ 1 Ġ( Ġ) Ġ{ Ġfinal Ġjava . io . file Ġvar _ 1 Ġ= Ġtype _ 1 Ġ. Ġmethod _ 2 Ġ( Ġ) Ġ; Ġfinal Ġtype _ 2 Ġvar _ 2 Ġ= Ġnew Ġtype _ 2 Ġ( Ġvar _ 1 Ġ, Ġmethod _ 3 Ġ( Ġ) Ġ, Ġtrue Ġ) Ġ; Ġvar _ 2 Ġ. Ġexecute Ġ( Ġ) Ġ; Ġ}
public Ġvoid Ġmethod _ 1 Ġ( Ġint Ġline Ġ) Ġ{ Ġvar _ 1 Ġ. Ġline Ġ= Ġline Ġ; Ġ}
public Ġvoid Ġshow Ġ( Ġ) Ġ{ Ġvar _ 1 Ġ. Ġmethod _ 1 Ġ( Ġvar _ 2 Ġ) Ġ; Ġmethod _ 2 Ġ( Ġ) Ġ; Ġmethod _ 4 Ġ( Ġ) Ġ; Ġ}
public Ġvoid Ġmethod _ 1 Ġ( Ġjava . lang . integer Ġvar _ 1 Ġ) Ġ{ Ġint Ġvar _ 2 Ġ= Ġint _ 1 Ġ; Ġif Ġ( Ġvar _ 1 Ġ!= Ġnull Ġ) Ġ{ Ġvar _ 2 Ġ= Ġvar _ 1 Ġ. Ġint value Ġ( Ġ) Ġ; Ġ} Ġjava . lang . string Ġvar _ 3 Ġ= Ġ( Ġstring _ 1 Ġ+ Ġvar _ 2 Ġ) Ġ+ Ġstring _ 2 Ġ; Ġmethod _ 2 Ġ( Ġstring _ 3 Ġ, Ġvar _ 3 Ġ) Ġ; Ġ}
public Ġvoid Ġmethod _ 1 Ġ( Ġ) Ġ{ Ġvar _ 1 Ġ= Ġ0 Ġ; Ġvar _ 2 Ġ. Ġmethod _ 2 Ġ( Ġ) Ġ; Ġsuper Ġ. Ġmethod _ 1 Ġ( Ġ) Ġ; Ġ}
public Ġvoid Ġmethod _ 1 Ġ( Ġtype _ 1 Ġvar _ 1 Ġ) Ġ{ Ġvar _ 2 Ġ. Ġremove Ġ( Ġvar _ 1 Ġ. Ġget id Ġ( Ġ) Ġ) Ġ; Ġtry Ġ{ Ġvar _ 3 Ġ. Ġmethod _ 1 Ġ( Ġvar _ 1 Ġ) Ġ; Ġ} Ġcatch Ġ( Ġtype _ 2 Ġvar _ 4 Ġ) Ġ{ Ġvar _ 4 Ġ. Ġmethod _ 2 Ġ( Ġ) Ġ; Ġ} Ġ}
public Ġvoid Ġmethod _ 1 Ġ( Ġtype _ 1 Ġmsg Ġ) Ġ{ Ġtype _ 2 Ġ. Ġmethod _ 2 Ġ( Ġstring _ 1 Ġ) Ġ; Ġtry Ġ{ Ġmethod _ 3 Ġ( Ġmsg Ġ. Ġmethod _ 4 Ġ( Ġvar _ 1 Ġclass Ġ) Ġ) Ġ; Ġ} Ġcatch Ġ( Ġtype _ 3 Ġvar _ 3 Ġ) Ġ{ Ġvar _ 3 Ġ. Ġmethod _ 5 Ġ( Ġ) Ġ; Ġ} Ġ}
public Ġjava . lang . integer Ġmethod _ 1 Ġ( Ġtype _ 1 Ġ< Ġ? Ġextends Ġjava . lang . object Ġ> Ġlist Ġ) Ġ{ Ġreturn Ġmethod _ 1 Ġ( Ġlist Ġ, Ġ0 Ġ) Ġ; Ġ}
public Ġvoid Ġset text Ġ( Ġtype _ 1 Ġmessage Ġ) Ġ{ Ġtype _ 2 Ġ. Ġmethod _ 2 Ġ( Ġ) Ġ. Ġset text Ġ( Ġmessage Ġ. Ġmethod _ 1 Ġ( Ġ) Ġ) Ġ; Ġ}
public Ġtype _ 1 Ġmethod _ 1 Ġ( Ġjava . lang . string Ġvar _ 1 Ġ, Ġlong Ġid Ġ) Ġ{ Ġtype _ 1 Ġvar _ 2 Ġ= Ġmethod _ 2 Ġ( Ġvar _ 1 Ġ, Ġid Ġ) Ġ; Ġvar _ 2 Ġ. Ġmethod _ 3 Ġ( Ġjava . util . cal endar . get instance Ġ( Ġ) Ġ. Ġget time Ġ( Ġ) Ġ) Ġ; Ġvar _ 3 Ġ. Ġmethod _ 4 Ġ( Ġvar _ 2 Ġ) Ġ; Ġreturn Ġvar _ 2 Ġ; Ġ}
public Ġvoid Ġmethod _ 1 Ġ( Ġ) Ġ{ Ġvar _ 1 Ġ= Ġnew Ġtype _ 1 Ġ( Ġ) Ġ; Ġmethod _ 1 Ġ( Ġvar _ 1 Ġ, Ġnew Ġtype _ 3 Ġ( Ġvar _ 2 Ġ) Ġ) Ġ; Ġ}
public Ġvoid Ġmethod _ 1 Ġ( Ġjava . lang . string Ġvar _ 1 Ġ) Ġ{ Ġif Ġ( Ġ! Ġ( Ġtype _ 1 Ġ. Ġmethod _ 2 Ġ( Ġvar _ 1 Ġ) Ġ) Ġ) Ġ{ Ġvar _ 2 Ġ= Ġvar _ 1 Ġ; Ġ} Ġ}
public Ġvoid Ġmethod _ 1 Ġ( Ġandroid . view . view Ġvar _ 1 Ġ) Ġ{ Ġif Ġ( Ġ( Ġvar _ 2 Ġ) Ġ< Ġint _ 1 Ġ) Ġ{ Ġ( Ġvar _ 3 Ġ) Ġ++ Ġ; Ġ( Ġvar _ 2 Ġ) Ġ++ Ġ; Ġtype _ 1 Ġ. Ġmethod _ 2 Ġ( Ġvar _ 2 Ġ, Ġvar _ 5 Ġ, Ġvar _ 6 Ġ, Ġvar _ 7 Ġ) Ġ; Ġ} Ġ}
public Ġvoid Ġmethod _ 1 Ġ( Ġandroid . view . view Ġvar _ 1 Ġ) Ġ{ Ġif Ġ( Ġ( Ġvar _ 2 Ġ) Ġ!= Ġnull Ġ) Ġlistener Ġ. Ġmethod _ 2 Ġ( Ġmethod _ 3 Ġ( Ġ) Ġ, Ġvar _ 2 Ġ) Ġ; Ġ}
public Ġvoid Ġmethod _ 1 Ġ( Ġtype _ 1 Ġvar _ 1 Ġ) Ġ{ Ġmethod _ 2 Ġ( Ġ) Ġ; Ġvar _ 2 Ġ= Ġvar _ 1 Ġ; Ġ}
public Ġvoid Ġdelete Ġ( Ġjava . lang . string Ġid Ġ) Ġ{ Ġ}
public Ġvoid Ġmethod _ 1 Ġ( Ġ) Ġ{ Ġthis Ġ. Ġvar _ 1 Ġ= Ġnull Ġ; Ġmethod _ 2 Ġ( Ġfalse Ġ) Ġ; Ġthis Ġ. Ġvar _ 2 Ġ= Ġ0 Ġ; Ġthis Ġ. Ġvar _ 4 Ġ= Ġnull Ġ; Ġ}
public Ġvoid Ġmethod _ 1 Ġ( Ġtype _ 1 Ġvar _ 1 Ġ) Ġ{ Ġtype _ 2 Ġvar _ 2 Ġ= Ġnew Ġtype _ 2 Ġ( Ġ0 Ġ, Ġ0 Ġ, Ġvar _ 1 Ġ. Ġmethod _ 2 Ġ( Ġ) Ġ, Ġvar _ 1 Ġ. Ġmethod _ 3 Ġ( Ġ) Ġ) Ġ; Ġthis Ġ. Ġvar _ 3 Ġ. Ġmethod _ 1 Ġ( Ġvar _ 1 Ġ, Ġvar _ 2 Ġ, Ġ0 Ġ, Ġ0 Ġ) Ġ; Ġ}
type _ 1 Ġ< Ġtype _ 2 Ġ> Ġcount Ġ( Ġjava . lang . string Ġname Ġ, Ġjava . util . map Ġ< Ġjava . lang . string Ġ, Ġjava . lang . object Ġ> Ġquery Ġ) Ġ;
protected Ġvoid Ġmethod _ 1 Ġ( Ġjava . lang . void Ġresult Ġ) Ġ{ Ġsuper Ġ. Ġmethod _ 1 Ġ( Ġresult Ġ) Ġ; Ġvar _ 1 Ġ. Ġmethod _ 2 Ġ( Ġ) Ġ; Ġmethod _ 3 Ġ( Ġ) Ġ; Ġmethod _ 4 Ġ( Ġ) Ġ; Ġmethod _ 5 Ġ( Ġ) Ġ; Ġ}
public Ġvoid Ġmethod _ 1 Ġ( Ġjava . lang . string Ġvar _ 1 Ġ) Ġ{ Ġ{ Ġtype _ 2 Ġfield Ġ= Ġ( Ġ( Ġtype _ 2 Ġ) Ġ( Ġvar _ 2 Ġ. Ġmethod _ 3 Ġ( Ġ0 Ġ) Ġ) Ġ) Ġ; Ġfield Ġ. Ġmethod _ 4 Ġ( Ġ( Ġstring _ 1 Ġ+ Ġvar _ 1 Ġ) Ġ) Ġ; Ġ} Ġ}
public Ġvoid Ġmethod _ 1 Ġ( Ġandroid . view . view Ġvar _ 1 Ġ) Ġ{ Ġif Ġ( Ġ! Ġ( Ġvar _ 2 Ġ) Ġ) Ġ{ Ġmethod _ 2 Ġ( Ġ) Ġ; Ġ} Ġelse Ġ{ Ġmethod _ 3 Ġ( Ġfalse Ġ) Ġ; Ġ} Ġ}
public Ġvoid Ġmethod _ 1 Ġ( Ġtype _ 1 Ġvar _ 1 Ġ) Ġ{ Ġthis Ġ. Ġvar _ 1 Ġ= Ġvar _ 1 Ġ; Ġthis Ġ. Ġvar _ 4 Ġ= Ġvar _ 3 Ġ. Ġmethod _ 3 Ġ( Ġ) Ġ; Ġ}
public Ġjava . util . list Ġ< Ġtype _ 1 Ġ> Ġmethod _ 1 Ġ( Ġ) Ġ{ Ġreturn Ġthis Ġ. Ġvar _ 1 Ġ. Ġmethod _ 1 Ġ( Ġ) Ġ; Ġ}
public Ġjava . lang . string Ġmethod _ 1 Ġ( Ġtype _ 1 Ġvar _ 1 Ġ) Ġthrows Ġtype _ 2 Ġ{ Ġvar _ 2 Ġ. Ġmethod _ 2 Ġ( Ġvar _ 1 Ġ) Ġ; Ġreturn Ġstring _ 1 Ġ; Ġ}
private Ġvoid Ġmethod _ 1 Ġ( Ġ) Ġthrows Ġjava . lang . ex ception Ġ{ Ġvar _ 1 Ġ. Ġmethod _ 2 Ġ( Ġvar _ 1 Ġ. Ġmethod _ 3 Ġ( Ġvar _ 2 Ġ) Ġ) Ġ; Ġif Ġ( Ġvar _ 3 Ġ) Ġ{ Ġvar _ 4 Ġ. Ġmethod _ 4 Ġ( Ġthis Ġ, Ġfalse Ġ) Ġ; Ġ} Ġvar _ 3 Ġ= Ġfalse Ġ; Ġ}
private Ġjava . lang . string builder Ġmethod _ 1 Ġ( Ġ) Ġ{ Ġfinal Ġjava . lang . string builder Ġvar _ 1 Ġ= Ġnew Ġjava . lang . string builder Ġ( Ġ) Ġ; Ġvar _ 1 Ġ. Ġappend Ġ( Ġstring _ 1 Ġ) Ġ. Ġappend Ġ( Ġvar _ 2 Ġ) Ġ; Ġvar _ 1 Ġ. Ġappend Ġ( Ġstring _ 2 Ġ) Ġ. Ġappend Ġ( Ġvar _ 2 Ġ) Ġ; Ġreturn Ġvar _ 1 Ġ; Ġ}
public Ġjava . lang . bo olean Ġmethod _ 1 Ġ( Ġ) Ġ{ Ġfinal Ġjava . lang . string Ġstr Ġ= Ġtype _ 1 Ġ. Ġmethod _ 2 Ġ( Ġstring _ 1 Ġ, Ġ" false " Ġ) Ġ; Ġreturn Ġ" true " Ġ. Ġmethod _ 3 Ġ( Ġstr Ġ) Ġ; Ġ}
public Ġvoid Ġmethod _ 1 Ġ( Ġ) Ġ{ Ġif Ġ( Ġ( Ġvar _ 1 Ġ. Ġmethod _ 2 Ġ( Ġ) Ġ) Ġ== Ġnull Ġ) Ġ{ Ġmethod _ 3 Ġ( Ġ) Ġ; Ġ} Ġelse Ġ{ Ġnew Ġtype _ 1 Ġ( Ġvar _ 1 Ġ. Ġmethod _ 2 Ġ( Ġ) Ġ, Ġvar _ 2 Ġ) Ġ; Ġ} Ġ}
java . util . list Ġ< Ġjava . lang . object Ġ[ Ġ] Ġ> Ġmethod _ 1 Ġ( Ġjava . lang . integer Ġvar _ 1 Ġ) Ġ;
public Ġtype _ 1 Ġmethod _ 1 Ġ( Ġjava . lang . string Ġvar _ 1 Ġ) Ġ{ Ġif Ġ( Ġvar _ 2 Ġ. Ġmethod _ 2 Ġ( Ġvar _ 1 Ġ) Ġ) Ġ{ Ġreturn Ġvar _ 2 Ġ. Ġget Ġ( Ġvar _ 1 Ġ) Ġ; Ġ} Ġreturn Ġnew Ġtype _ 2 Ġ( Ġvar _ 3 Ġ) Ġ; Ġ}
public Ġtype _ 1 Ġmethod _ 1 Ġ( Ġ) Ġ{ Ġint Ġvar _ 1 Ġ= Ġsize Ġ( Ġ) Ġ; Ġif Ġ( Ġvar _ 1 Ġ> Ġ0 Ġ) Ġ{ Ġreturn Ġthis Ġ. Ġvar _ 2 Ġ. Ġget Ġ( Ġ( Ġvar _ 1 Ġ- Ġ1 Ġ) Ġ) Ġ; Ġ} Ġelse Ġ{ Ġreturn Ġnull Ġ; Ġ} Ġ}
public Ġjava . lang . long Ġget id Ġ( Ġ) Ġ{ Ġreturn Ġid Ġ; Ġ}
public Ġvoid Ġmethod _ 1 Ġ( Ġ) Ġ{ Ġtype _ 1 Ġvar _ 1 Ġ= Ġnew Ġtype _ 1 Ġ( Ġ) Ġ; Ġvar _ 2 Ġ. Ġmethod _ 2 Ġ( Ġvar _ 1 Ġ) Ġ; Ġ}
public Ġvoid Ġmethod _ 1 Ġ( Ġ) Ġ{ Ġmethod _ 2 Ġ( Ġ) Ġ. Ġinfo Ġ( Ġstring _ 1 Ġ) Ġ; Ġ}
public Ġboolean Ġmethod _ 1 Ġ( Ġtype _ 1 Ġvar _ 1 Ġ) Ġ{ Ġreturn Ġfalse Ġ; Ġ}
public Ġtype _ 1 Ġexecute Ġ( Ġtype _ 1 Ġvar _ 1 Ġ) Ġthrows Ġtype _ 2 Ġ, Ġjava . io . io ex ception Ġ{ Ġreturn Ġthis Ġ. Ġmethod _ 1 Ġ( Ġvar _ 1 Ġ, Ġtype _ 3 Ġ. Ġmethod _ 2 Ġ( Ġvar _ 1 Ġ) Ġ) Ġ; Ġ}
public Ġvoid Ġmethod _ 1 Ġ( Ġ) Ġ{ Ġjava . lang . system . out . println Ġ( Ġstring _ 1 Ġ) Ġ; Ġjava . lang . system . out . println Ġ( Ġstring _ 2 Ġ) Ġ; Ġjava . lang . system . out . println Ġ( Ġstring _ 3 Ġ) Ġ; Ġjava . lang . system . out . println Ġ( Ġstring _ 4 Ġ) Ġ; Ġ}
public Ġjava . lang . string Ġget name Ġ( Ġ) Ġ{ Ġreturn Ġget type Ġ( Ġ) Ġ. Ġget name Ġ( Ġ) Ġ; Ġ}
public Ġvoid Ġmethod _ 1 Ġ( Ġtype _ 1 Ġvar _ 1 Ġ) Ġ{ Ġmethod _ 3 Ġ( Ġ) Ġ; Ġ}
public Ġboolean Ġmethod _ 1 Ġ( Ġ) Ġ{ Ġtype _ 1 Ġvar _ 1 Ġ= Ġthis Ġ. Ġmethod _ 2 Ġ( Ġ) Ġ. Ġget Ġ( Ġ0 Ġ) Ġ; Ġthis Ġ. Ġvar _ 3 Ġ= Ġfalse Ġ; Ġreturn Ġtrue Ġ; Ġ}
public Ġboolean Ġmethod _ 1 Ġ( Ġtype _ 1 Ġvar _ 1 Ġ, Ġjava . util . map Ġ< Ġtype _ 2 Ġ, Ġjava . util . list Ġ< Ġtype _ 1 Ġ> Ġ> Ġvar _ 2 Ġ, Ġtype _ 4 Ġvar _ 4 Ġ, Ġboolean Ġvar _ 5 Ġ) Ġ{ Ġreturn Ġtrue Ġ; Ġ}
public Ġboolean Ġmethod _ 1 Ġ( Ġjava . lang . string Ġvar _ 1 Ġ) Ġ{ Ġvar _ 1 Ġ= Ġvar _ 1 Ġ. Ġto lower case Ġ( Ġ) Ġ; Ġif Ġ( Ġvar _ 2 Ġ. Ġmethod _ 2 Ġ( Ġvar _ 1 Ġ) Ġ) Ġreturn Ġtrue Ġ; Ġreturn Ġfalse Ġ; Ġ}
public Ġvoid Ġshow Ġ( Ġ) Ġ{ Ġif Ġ( Ġ( Ġmethod _ 1 Ġ( Ġ) Ġ) Ġ&& Ġ( Ġ( Ġvar _ 4 Ġ) Ġ!= Ġnull Ġ) Ġ) Ġ{ Ġvar _ 4 Ġ. Ġshow Ġ( Ġ) Ġ; Ġ} Ġ}
private Ġboolean Ġmethod _ 1 Ġ( Ġtype _ 1 Ġnumber Ġ) Ġ{ Ġreturn Ġ( Ġnumber Ġ. Ġcompare to Ġ( Ġvar _ 1 Ġ) Ġ) Ġ> Ġ0 Ġ; Ġ}
public Ġvoid Ġmethod _ 1 Ġ( Ġint Ġvar _ 1 Ġ) Ġ{ Ġvar _ 2 Ġ. Ġget Ġ( Ġvar _ 1 Ġ) Ġ. Ġmethod _ 1 Ġ( Ġ) Ġ; Ġvar _ 3 Ġ= Ġvar _ 1 Ġ; Ġ}
public Ġboolean Ġmethod _ 1 Ġ( Ġjava . lang . string Ġvar _ 1 Ġ) Ġ{ Ġreturn Ġvar _ 2 Ġ. Ġmethod _ 2 Ġ( Ġ) Ġ. Ġmethod _ 3 Ġ( Ġ( Ġp Ġ) Ġ- Ġ> Ġ( Ġvar _ 1 Ġ. Ġstart sw ith Ġ( Ġ( Ġp Ġ+ Ġ( Ġvar _ 3 Ġ) Ġ) Ġ) Ġ) Ġ|| Ġ( Ġvar _ 1 Ġ. Ġequals Ġ( Ġp Ġ) Ġ) Ġ) Ġ; Ġ}
protected Ġvoid Ġmethod _ 1 Ġ( Ġ) Ġ{ Ġsuper Ġ. Ġmethod _ 1 Ġ( Ġ) Ġ; Ġtype _ 1 Ġvar _ 1 Ġ= Ġmethod _ 2 Ġ( Ġvar _ 2 Ġ) Ġ; Ġtype _ 2 Ġvar _ 3 Ġ= Ġvar _ 1 Ġ. Ġmethod _ 3 Ġ( Ġ) Ġ; Ġvar _ 3 Ġ. Ġmethod _ 4 Ġ( Ġstring _ 1 Ġ, Ġvar _ 4 Ġ. Ġmethod _ 5 Ġ( Ġ) Ġ) Ġ; Ġvar _ 3 Ġ. Ġcommit Ġ( Ġ) Ġ; Ġ}
public Ġvoid Ġmethod _ 1 Ġ( Ġtype _ 1 Ġvar _ 1 Ġ) Ġ{ Ġif Ġ( Ġvar _ 1 Ġ== Ġnull Ġ) Ġ{ Ġvar _ 2 Ġ. Ġmethod _ 2 Ġ( Ġmethod _ 3 Ġ( Ġ) Ġ) Ġ; Ġ} Ġelse Ġ{ Ġ} Ġ}
type _ 1 Ġmethod _ 1 Ġ( Ġbyte Ġ[ Ġ] Ġvar _ 1 Ġ) Ġ{ Ġreturn Ġmethod _ 2 Ġ( Ġvar _ 1 Ġ) Ġ; Ġ}
public Ġvoid Ġmethod _ 1 Ġ( Ġint Ġvar _ 1 Ġ, Ġdouble Ġvar _ 2 Ġ) Ġ{ Ġvar _ 3 Ġ. Ġmethod _ 2 Ġ( Ġvar _ 2 Ġ) Ġ; Ġvar _ 4 Ġ. Ġmethod _ 2 Ġ( Ġvar _ 2 Ġ) Ġ; Ġvar _ 5 Ġ. Ġmethod _ 2 Ġ( Ġ0 Ġ) Ġ; Ġvar _ 6 Ġ. Ġmethod _ 2 Ġ( Ġ0 Ġ) Ġ; Ġmethod _ 4 Ġ( Ġ) Ġ; Ġ}
private Ġvoid Ġmethod _ 1 Ġ( Ġtype _ 1 Ġvar _ 1 Ġ) Ġ{ Ġjava . lang . string Ġvar _ 2 Ġ= Ġvar _ 1 Ġ. Ġget name Ġ( Ġ) Ġ; Ġmethod _ 2 Ġ( Ġ0 Ġ, Ġvar _ 1 Ġ. Ġmethod _ 3 Ġ( Ġ) Ġ) Ġ; Ġtype _ 1 Ġvar _ 3 Ġ= Ġvar _ 4 Ġ. Ġmethod _ 4 Ġ( Ġvar _ 2 Ġ) Ġ; Ġassert not null Ġ( Ġvar _ 3 Ġ) Ġ; Ġ}
public Ġvoid Ġmethod _ 1 Ġ( Ġandroid . view . view Ġvar _ 1 Ġ) Ġ{ Ġvar _ 2 Ġ. Ġmethod _ 2 Ġ( Ġ) Ġ; Ġvar _ 3 Ġ. Ġmethod _ 3 Ġ( Ġ) Ġ; Ġvar _ 3 Ġ. Ġmethod _ 3 Ġ( Ġ) Ġ; Ġmethod _ 5 Ġ( Ġ) Ġ; Ġ}
public Ġvoid Ġmethod _ 1 Ġ( Ġ) Ġ{ Ġsuper Ġ. Ġmethod _ 1 Ġ( Ġ) Ġ; Ġif Ġ( Ġ( Ġvar _ 1 Ġ) Ġ!= Ġnull Ġ) Ġ{ Ġvar _ 1 Ġ. Ġmethod _ 2 Ġ( Ġ) Ġ; Ġvar _ 1 Ġ. Ġmethod _ 3 Ġ( Ġ) Ġ; Ġvar _ 1 Ġ= Ġnull Ġ; Ġ} Ġ}
public Ġboolean Ġmethod _ 1 Ġ( Ġtype _ 1 Ġc Ġ) Ġ{ Ġc Ġ. Ġmethod _ 2 Ġ( Ġthis Ġ) Ġ; Ġthis Ġ. Ġvar _ 1 Ġ. Ġadd Ġ( Ġc Ġ) Ġ; Ġreturn Ġtrue Ġ; Ġ}
public Ġtype _ 1 Ġmethod _ 1 Ġ( Ġjava . lang . string Ġvar _ 1 Ġ, Ġjava . lang . string Ġvar _ 2 Ġ) Ġ{ Ġthis Ġ. Ġvar _ 3 Ġ= Ġnew Ġtype _ 2 Ġ( Ġvar _ 2 Ġ, Ġvar _ 1 Ġ) Ġ; Ġreturn Ġthis Ġ; Ġ}
public Ġvoid Ġmethod _ 1 Ġ( Ġfinal Ġtype _ 1 Ġvar _ 1 Ġ) Ġthrows Ġjava . lang . ex ception Ġ{ Ġtype _ 2 Ġ. Ġmethod _ 4 Ġ( Ġvar _ 1 Ġ. Ġmethod _ 3 Ġ( Ġ) Ġ, Ġvar _ 2 Ġ) Ġ; Ġ}
public Ġvoid Ġmethod _ 1 Ġ( Ġ) Ġthrows Ġtype _ 2 Ġ{ Ġtry Ġ{ Ġvar _ 1 Ġ. Ġmethod _ 2 Ġ( Ġ) Ġ; Ġ} Ġcatch Ġ( Ġtype _ 2 Ġvar _ 2 Ġ) Ġ{ Ġvar _ 2 Ġ. Ġmethod _ 3 Ġ( Ġ) Ġ; Ġ} Ġ}
private Ġvoid Ġmethod _ 1 Ġ( Ġtype _ 1 Ġvar _ 1 Ġ) Ġ{ Ġjava . lang . system . out . println Ġ( Ġvar _ 1 Ġ) Ġ; Ġ}
public Ġvoid Ġmethod _ 1 Ġ( Ġ) Ġ{ Ġif Ġ( Ġmethod _ 2 Ġ( Ġ) Ġ) Ġ{ Ġmethod _ 3 Ġ( Ġmethod _ 4 Ġ( Ġ) Ġ, Ġfalse Ġ) Ġ; Ġ} Ġ}
public Ġvoid Ġmethod _ 1 Ġ( Ġboolean Ġvar _ 1 Ġ) Ġthrows Ġtype _ 1 Ġ{ Ġmethod _ 2 Ġ( Ġ) Ġ; Ġ}
private Ġvoid Ġmethod _ 1 Ġ( Ġ) Ġ{ Ġ}
static Ġboolean Ġmethod _ 1 Ġ( Ġjava . lang . string Ġvar _ 1 Ġ) Ġ{ Ġjava . lang . string Ġvalue Ġ= Ġvar _ 1 Ġ. Ġreplace all Ġ( Ġstring _ 1 Ġ, Ġstring _ 2 Ġ) Ġ. Ġreplace all Ġ( Ġstring _ 3 Ġ, Ġstring _ 2 Ġ) Ġ; Ġreturn Ġ( Ġtype _ 1 Ġ. Ġmethod _ 2 Ġ( Ġvalue Ġ) Ġ) Ġ&& Ġ( Ġ! Ġ( Ġvalue Ġ. Ġis empty Ġ( Ġ) Ġ) Ġ) Ġ; Ġ}
public Ġjava . util . list Ġ< Ġtype _ 1 Ġ> Ġmethod _ 1 Ġ( Ġ) Ġ{ Ġreturn Ġnew Ġjava . util . array list Ġ< Ġtype _ 1 Ġ> Ġ( Ġvar _ 1 Ġ. Ġvalues Ġ( Ġ) Ġ) Ġ; Ġ}
public Ġtype _ 1 Ġmethod _ 1 Ġ( Ġjava . lang . string Ġpattern Ġ) Ġ{ Ġthis Ġ. Ġvar _ 1 Ġ= Ġpattern Ġ; Ġreturn Ġthis Ġ; Ġ}
public Ġvoid Ġmethod _ 1 Ġ( Ġfloat Ġvar _ 1 Ġ, Ġfloat Ġvar _ 2 Ġ) Ġ{ Ġvar _ 3 Ġ[ Ġmethod _ 2 Ġ( Ġ) Ġ] Ġ. Ġmethod _ 1 Ġ( Ġvar _ 1 Ġ, Ġvar _ 2 Ġ, Ġ1 . 0 f Ġ, Ġ1 . 0 f Ġ, Ġ0 . 0 f Ġ, Ġfalse Ġ, Ġfalse Ġ, Ġint _ 1 Ġ, Ġint _ 1 Ġ, Ġfalse Ġ) Ġ; Ġ}
public Ġtype _ 1 Ġmethod _ 1 Ġ( Ġtype _ 2 Ġvar _ 1 Ġ, Ġint Ġvar _ 2 Ġ) Ġ{ Ġandroid . view . view Ġview Ġ= Ġtype _ 3 Ġ. Ġmethod _ 2 Ġ( Ġvar _ 1 Ġ. Ġget context Ġ( Ġ) Ġ) Ġ. Ġmethod _ 4 Ġ( Ġvar _ 3 Ġ, Ġvar _ 1 Ġ, Ġfalse Ġ) Ġ; Ġtype _ 4 Ġvar _ 4 Ġ= Ġnew Ġtype _ 4 Ġ( Ġview Ġ) Ġ; Ġreturn Ġvar _ 4 Ġ; Ġ}
private Ġvoid Ġmethod _ 1 Ġ( Ġjava . lang . string Ġvar _ 1 Ġ, Ġint Ġvar _ 2 Ġ, Ġint Ġvar _ 3 Ġ) Ġ{ Ġmethod _ 2 Ġ( Ġvar _ 1 Ġ, Ġvar _ 2 Ġ) Ġ; Ġmethod _ 3 Ġ( Ġvar _ 1 Ġ, Ġvar _ 2 Ġ, Ġvar _ 3 Ġ) Ġ; Ġ}
public Ġboolean Ġmethod _ 1 Ġ( Ġfinal Ġint Ġvar _ 1 Ġ) Ġ{ Ġvar _ 2 Ġ. Ġget Ġ( Ġvar _ 1 Ġ) Ġ. Ġmethod _ 2 Ġ( Ġ) Ġ; Ġvar _ 2 Ġ. Ġset Ġ( Ġvar _ 1 Ġ, Ġnull Ġ) Ġ; Ġreturn Ġtrue Ġ; Ġ}
public Ġvoid Ġmethod _ 1 Ġ( Ġ) Ġ{ Ġvar _ 1 Ġ. Ġmethod _ 2 Ġ( Ġ) Ġ; Ġ}
public Ġvoid Ġmethod _ 1 Ġ( Ġfloat Ġvar _ 1 Ġ) Ġ{ Ġvar _ 2 Ġ= Ġvar _ 1 Ġ; Ġmethod _ 3 Ġ( Ġ) Ġ; Ġ}
public Ġtype _ 1 Ġmethod _ 1 Ġ( Ġjava . lang . throw able Ġvar _ 1 Ġ) Ġ{ Ġreturn Ġtype _ 1 Ġ. Ġerror Ġ( Ġmethod _ 2 Ġ( Ġvar _ 1 Ġ) Ġ) Ġ; Ġ}
public Ġvoid Ġmethod _ 1 Ġ( Ġjava . lang . string Ġkey Ġ, Ġjava . lang . string Ġvalue Ġ) Ġ{ Ġif Ġ( Ġkey Ġ== Ġnull Ġ) Ġreturn Ġ; Ġif Ġ( Ġvalue Ġ== Ġnull Ġ) Ġreturn Ġ; Ġmethod _ 3 Ġ( Ġvalue Ġ) Ġ; Ġvar _ 1 Ġ. Ġmethod _ 4 Ġ( Ġ) Ġ. Ġmethod _ 1 Ġ( Ġkey Ġ, Ġvalue Ġ) Ġ. Ġmethod _ 5 Ġ( Ġ) Ġ; Ġ}
protected Ġvoid Ġmethod _ 1 Ġ( Ġ) Ġ{ Ġsuper Ġ. Ġmethod _ 1 Ġ( Ġ) Ġ; Ġjava . lang . string Ġ[ Ġ] Ġvar _ 2 Ġ= Ġmethod _ 3 Ġ( Ġ) Ġ. Ġmethod _ 4 Ġ( Ġvar _ 3 Ġ) Ġ; Ġvar _ 1 Ġ. Ġmethod _ 5 Ġ( Ġvar _ 2 Ġ) Ġ; Ġ}
public Ġtype _ 1 Ġput Ġ( Ġdouble Ġvalue Ġ) Ġthrows Ġtype _ 2 Ġ{ Ġjava . lang . double Ġvar _ 1 Ġ= Ġvalue Ġ; Ġtype _ 3 Ġ. Ġmethod _ 1 Ġ( Ġvar _ 1 Ġ) Ġ; Ġput Ġ( Ġvar _ 1 Ġ) Ġ; Ġreturn Ġthis Ġ; Ġ}
public Ġtype _ 1 Ġmethod _ 1 Ġ( Ġfinal Ġtype _ 2 Ġid Ġ) Ġ{ Ġtype _ 1 Ġvar _ 1 Ġ= Ġthis Ġ. Ġmethod _ 2 Ġ( Ġ) Ġ. Ġget Ġ( Ġthis Ġ. Ġvar _ 2 Ġ, Ġid Ġ) Ġ; Ġif Ġ( Ġvar _ 1 Ġ!= Ġnull Ġ) Ġvar _ 1 Ġ. Ġmethod _ 3 Ġ( Ġ) Ġ; Ġreturn Ġvar _ 1 Ġ; Ġ}
public Ġtype _ 1 Ġmethod _ 1 Ġ( Ġtype _ 1 Ġvar _ 1 Ġ) Ġ{ Ġmethod _ 2 Ġ( Ġvar _ 1 Ġ) Ġ; Ġvar _ 3 Ġ. Ġmethod _ 3 Ġ( Ġvar _ 1 Ġ) Ġ; Ġreturn Ġvar _ 1 Ġ; Ġ}
public Ġint Ġadd Ġ( Ġint Ġa Ġ, Ġint Ġb Ġ) Ġ{ Ġreturn Ġa Ġ+ Ġb Ġ; Ġ}
public Ġvoid Ġmethod _ 1 Ġ( Ġ) Ġ{ Ġvar _ 3 Ġ. Ġmethod _ 2 Ġ( Ġthis Ġ, Ġvar _ 4 Ġ) Ġ; Ġ}
public Ġvoid Ġmethod _ 1 Ġ( Ġint Ġtype Ġ, Ġtype _ 1 Ġitem Ġ) Ġ{ Ġmethod _ 2 Ġ( Ġtype _ 2 Ġ. Ġmethod _ 3 Ġ( Ġthis Ġ, Ġtype Ġ, Ġitem Ġ, Ġvar _ 1 Ġ, Ġnull Ġ, Ġtrue Ġ) Ġ) Ġ; Ġ}
public Ġvoid Ġmethod _ 1 Ġ( Ġ) Ġ{ Ġthis Ġ. Ġvar _ 1 Ġ. Ġmethod _ 2 Ġ( Ġstring _ 1 Ġ, Ġstring _ 2 Ġ, Ġint _ 1 Ġ) Ġ; Ġtype _ 1 Ġ. Ġmethod _ 3 Ġ( Ġthis Ġ. Ġvar _ 1 Ġ. Ġmethod _ 4 Ġ( Ġstring _ 1 Ġ, Ġstring _ 2 Ġ, Ġint _ 1 Ġ) Ġ) Ġ; Ġ}
protected Ġvoid Ġmethod _ 1 Ġ( Ġ) Ġ{ Ġsuper Ġ. Ġmethod _ 1 Ġ( Ġ) Ġ; Ġstart Ġ( Ġ) Ġ; Ġif Ġ( Ġ( Ġmethod _ 2 Ġ( Ġ) Ġ) Ġ== Ġ0 Ġ) Ġ{ Ġmethod _ 3 Ġ( Ġ) Ġ; Ġ} Ġ}
private Ġint Ġ[ Ġ] Ġ[ Ġ] Ġ[ Ġ] Ġmethod _ 1 Ġ( Ġ) Ġ{ Ġmethod _ 2 Ġ( Ġ) Ġ; Ġreturn Ġvar _ 1 Ġ; Ġ}
protected Ġvoid Ġmethod _ 1 Ġ( Ġtype _ 1 Ġvar _ 1 Ġ) Ġ{ Ġresult Ġ. Ġmethod _ 2 Ġ( Ġvar _ 1 Ġ. Ġmethod _ 3 Ġ( Ġthis Ġ) Ġ) Ġ; Ġ}
protected Ġvoid Ġmethod _ 1 Ġ( Ġbyte Ġ[ Ġ] Ġvar _ 1 Ġ) Ġ{ Ġtry Ġ{ Ġtype _ 1 Ġ. Ġmethod _ 2 Ġ( Ġnew Ġjava . io . file Ġ( Ġthis Ġ. Ġvar _ 2 Ġ. Ġget name Ġ( Ġ) Ġ) Ġ, Ġthis Ġ. Ġvar _ 3 Ġ, Ġvar _ 1 Ġ) Ġ; Ġ} Ġcatch Ġ( Ġjava . io . io ex ception Ġvar _ 4 Ġ) Ġ{ Ġmethod _ 3 Ġ( Ġvar _ 4 Ġ) Ġ; Ġ} Ġ}
type _ 1 Ġ< Ġtype _ 2 Ġ, Ġtype _ 2 Ġ, Ġtype _ 3 Ġ> Ġmethod _ 1 Ġ( Ġ) Ġ{ Ġreturn Ġvar _ 1 Ġ; Ġ}
public Ġtype _ 1 Ġmethod _ 1 Ġ( Ġ) Ġ{ Ġtype _ 1 Ġnode Ġ= Ġnull Ġ; Ġif Ġ( Ġ( Ġsuper Ġ. Ġmethod _ 1 Ġ( Ġ) Ġ) Ġinstance of Ġtype _ 1 Ġ) Ġ{ Ġnode Ġ= Ġ( Ġ( Ġtype _ 1 Ġ) Ġ( Ġsuper Ġ. Ġmethod _ 1 Ġ( Ġ) Ġ) Ġ) Ġ; Ġ} Ġreturn Ġnode Ġ; Ġ}
public Ġstatic Ġvoid Ġmain Ġ( Ġjava . lang . string Ġ[ Ġ] Ġargs Ġ) Ġ{ Ġtype _ 1 Ġ. Ġmethod _ 1 Ġ( Ġ) Ġ; Ġvar _ 1 Ġ= Ġnew Ġtype _ 2 Ġ( Ġnull Ġ, Ġvar _ 2 Ġ, Ġtype _ 1 Ġ. Ġdata Ġ) Ġ; Ġvar _ 1 Ġ. Ġmethod _ 2 Ġ( Ġ) Ġ; Ġtype _ 1 Ġ. Ġmethod _ 3 Ġ( Ġ) Ġ; Ġ}
private Ġvoid Ġmethod _ 1 Ġ( Ġ) Ġ{ Ġif Ġ( Ġ( Ġvar _ 1 Ġ) Ġ!= Ġnull Ġ) Ġ{ Ġjava . lang . system . out . println Ġ( Ġ( Ġ( Ġvar _ 1 Ġ. Ġmethod _ 2 Ġ( Ġ) Ġ) Ġ+ Ġstring _ 1 Ġ) Ġ) Ġ; Ġvar _ 1 Ġ= Ġnull Ġ; Ġ} Ġ}
public Ġtype _ 1 Ġmethod _ 1 Ġ( Ġjava . lang . string Ġid Ġ) Ġ{ Ġtype _ 2 Ġ< Ġjava . lang . string Ġ, Ġtype _ 1 Ġ> Ġvar _ 1 Ġ= Ġvar _ 2 Ġ. Ġmethod _ 2 Ġ( Ġvar _ 3 Ġ) Ġ; Ġtype _ 1 Ġvar _ 4 Ġ= Ġvar _ 1 Ġ. Ġget Ġ( Ġid Ġ) Ġ; Ġreturn Ġvar _ 4 Ġ; Ġ}
public Ġint Ġmethod _ 1 Ġ( Ġ) Ġ{ Ġreturn Ġtype _ 1 Ġ. Ġmethod _ 2 Ġ( Ġ) Ġ. Ġmethod _ 3 Ġ( Ġ) Ġ; Ġ}
public Ġvoid Ġmethod _ 1 Ġ( Ġ) Ġthrows Ġjava . io . io ex ception Ġ{ Ġthis Ġ. Ġmethod _ 2 Ġ( Ġ) Ġ. Ġmethod _ 3 Ġ( Ġ) Ġ; Ġthis Ġ. Ġmethod _ 2 Ġ( Ġ) Ġ. Ġstart Ġ( Ġ) Ġ; Ġ}
public Ġandroid . view . view Ġmethod _ 1 Ġ( Ġtype _ 1 Ġvar _ 1 Ġ, Ġtype _ 2 Ġvar _ 2 Ġ, Ġtype _ 3 Ġvar _ 3 Ġ) Ġ{ Ġview Ġ= Ġvar _ 1 Ġ. Ġmethod _ 2 Ġ( Ġvar _ 4 Ġ, Ġvar _ 2 Ġ, Ġfalse Ġ) Ġ; Ġreturn Ġview Ġ; Ġ}
public Ġvoid Ġmethod _ 1 Ġ( Ġtype _ 1 Ġvar _ 1 Ġ) Ġ{ Ġvar _ 1 Ġ. Ġmethod _ 2 Ġ( Ġthis Ġ) Ġ; Ġvar _ 2 Ġ. Ġadd Ġ( Ġvar _ 1 Ġ) Ġ; Ġ}
public Ġvoid Ġmethod _ 1 Ġ( Ġtype _ 1 Ġvar _ 1 Ġ) Ġ{ Ġvar _ 2 Ġ= Ġvar _ 3 Ġ. Ġmethod _ 2 Ġ( Ġstring _ 1 Ġ, Ġvar _ 1 Ġ) Ġ; Ġ}
public Ġvoid Ġmethod _ 1 Ġ( Ġandroid . view . view Ġvar _ 1 Ġ) Ġ{ Ġthis Ġ. Ġmethod _ 3 Ġ( Ġ) Ġ; Ġ}
private Ġvoid Ġmethod _ 1 Ġ( Ġint Ġvar _ 1 Ġ) Ġ{ Ġvar _ 2 Ġ= Ġ( Ġ( Ġvar _ 2 Ġ) Ġ+ Ġvar _ 1 Ġ) Ġ% Ġ( Ġvar _ 3 Ġ. Ġsize Ġ( Ġ) Ġ) Ġ; Ġif Ġ( Ġ( Ġvar _ 2 Ġ) Ġ< Ġ0 Ġ) Ġ{ Ġvar _ 2 Ġ+= Ġvar _ 3 Ġ. Ġsize Ġ( Ġ) Ġ; Ġ} Ġmethod _ 2 Ġ( Ġ) Ġ; Ġ}
public Ġvoid Ġmethod _ 1 Ġ( Ġjava . lang . bo olean Ġvar _ 1 Ġ) Ġ{ Ġthis Ġ. Ġvar _ 1 Ġ= Ġvar _ 1 Ġ; Ġ}
public Ġtype _ 1 Ġmethod _ 1 Ġ( Ġ) Ġ{ Ġreturn Ġvar _ 4 Ġ; Ġ}
private Ġvoid Ġmethod _ 1 Ġ( Ġtype _ 1 Ġvar _ 1 Ġ) Ġ{ Ġtry Ġ{ Ġif Ġ( Ġvar _ 1 Ġ!= Ġnull Ġ) Ġ{ Ġvar _ 1 Ġ. Ġmethod _ 2 Ġ( Ġ) Ġ; Ġ} Ġ} Ġcatch Ġ( Ġtype _ 2 Ġvar _ 2 Ġ) Ġ{ Ġtype _ 3 Ġ. Ġerror Ġ( Ġ( Ġstring _ 1 Ġ+ Ġvar _ 2 Ġ) Ġ) Ġ; Ġ} Ġ}
public Ġvoid Ġmethod _ 1 Ġ( Ġ) Ġthrows Ġjava . lang . ex ception Ġ{ Ġtype _ 1 Ġ. Ġmethod _ 2 Ġ( Ġtype _ 2 Ġ. Ġmethod _ 3 Ġ( Ġ( Ġ( Ġjava . lang . string Ġ[ Ġ] Ġ) Ġ( Ġnull Ġ) Ġ) Ġ) Ġ) Ġ; Ġ}
public Ġvoid Ġmethod _ 1 Ġ( Ġtype _ 1 Ġarg Ġ) Ġ{ Ġvar _ 1 Ġ. Ġmethod _ 2 Ġ( Ġvar _ 2 Ġ. Ġget id Ġ( Ġ) Ġ, Ġarg Ġ. Ġmethod _ 3 Ġ( Ġ) Ġ, Ġarg Ġ. Ġmethod _ 4 Ġ( Ġ) Ġ) Ġ; Ġ}
public Ġvoid Ġmethod _ 1 Ġ( Ġboolean Ġvar _ 1 Ġ) Ġ{ Ġif Ġ( Ġ( Ġ( Ġ( Ġvar _ 2 Ġ) Ġ!= Ġnull Ġ) Ġ&& Ġ( Ġ! Ġ( Ġthis Ġ. Ġvar _ 1 Ġ) Ġ) Ġ) Ġ&& Ġvar _ 1 Ġ) Ġ{ Ġvar _ 2 Ġ. Ġmethod _ 2 Ġ( Ġ) Ġ; Ġ} Ġthis Ġ. Ġvar _ 1 Ġ= Ġvar _ 1 Ġ; Ġ}
public Ġjava . lang . string Ġto string Ġ( Ġ) Ġ{ Ġreturn Ġstring _ 1 Ġ+ Ġ( Ġget data Ġ( Ġ) Ġ) Ġ; Ġ}
public Ġvoid Ġmethod _ 1 Ġ( Ġandroid . view . view Ġvar _ 1 Ġ) Ġ{ Ġjava . lang . string Ġvar _ 2 Ġ= Ġvar _ 3 Ġ. Ġget text Ġ( Ġ) Ġ. Ġto string Ġ( Ġ) Ġ; Ġvar _ 4 Ġ. Ġmethod _ 2 Ġ( Ġvar _ 2 Ġ) Ġ; Ġ}
public Ġtype _ 1 Ġget data Ġ( Ġ) Ġ{ Ġif Ġ( Ġ( Ġdata Ġ) Ġ== Ġnull Ġ) Ġdata Ġ= Ġnew Ġtype _ 1 Ġ( Ġ) Ġ; Ġreturn Ġdata Ġ; Ġ}
protected Ġtype _ 1 Ġmethod _ 1 Ġ( Ġ) Ġ{ Ġreturn Ġ( Ġ( Ġtype _ 1 Ġ) Ġ( Ġthis Ġ. Ġmethod _ 2 Ġ( Ġ) Ġ) Ġ) Ġ; Ġ}
public Ġint Ġmethod _ 1 Ġ( Ġ) Ġ{ Ġreturn Ġget name Ġ( Ġ) Ġ. Ġlength Ġ( Ġ) Ġ; Ġ}
public Ġvoid Ġmethod _ 1 Ġ( Ġtype _ 1 Ġvar _ 1 Ġ) Ġ{ Ġ}
public Ġvoid Ġmethod _ 1 Ġ( Ġ) Ġ{ Ġsuper Ġ. Ġmethod _ 1 Ġ( Ġ) Ġ; Ġget view Ġ( Ġ) Ġ. Ġmethod _ 2 Ġ( Ġ) Ġ; Ġvar _ 1 Ġ. Ġmethod _ 5 Ġ( Ġ) Ġ; Ġvar _ 1 Ġ. Ġmethod _ 6 Ġ( Ġvar _ 2 Ġ) Ġ; Ġ}
private Ġstatic Ġvoid Ġmethod _ 1 Ġ( Ġtype _ 1 Ġvar _ 1 Ġ, Ġint Ġvar _ 2 Ġ, Ġtype _ 2 Ġresult Ġ) Ġ{ Ġswitch Ġ( Ġvar _ 2 Ġ) Ġ{ Ġcase Ġvar _ 3 Ġ: Ġvar _ 1 Ġ. Ġmethod _ 2 Ġ( Ġresult Ġ) Ġ; Ġbreak Ġ; Ġcase Ġvar _ 4 Ġ: Ġvar _ 1 Ġ. Ġmethod _ 3 Ġ( Ġresult Ġ) Ġ; Ġbreak Ġ; Ġ} Ġ}
public Ġtype _ 1 Ġget Ġ( Ġjava . lang . string Ġname Ġ) Ġ{ Ġtype _ 1 Ġj Ġ= Ġvar _ 1 Ġ. Ġget Ġ( Ġname Ġ) Ġ; Ġif Ġ( Ġj Ġ== Ġnull Ġ) Ġ{ Ġj Ġ= Ġnew Ġtype _ 1 Ġ( Ġvar _ 2 Ġ) Ġ; Ġvar _ 1 Ġ. Ġput Ġ( Ġname Ġ, Ġj Ġ) Ġ; Ġ} Ġreturn Ġj Ġ; Ġ}
private Ġvoid Ġmethod _ 1 Ġ( Ġ) Ġ{ Ġvar _ 2 Ġ. Ġindex Ġ= Ġtype _ 2 Ġ. Ġmethod _ 2 Ġ( Ġ) Ġ; Ġmethod _ 3 Ġ( Ġvar _ 2 Ġ. Ġindex Ġ) Ġ; Ġ}
public Ġvoid Ġmethod _ 1 Ġ( Ġ) Ġ{ Ġjava . util . list Ġ< Ġtype _ 1 Ġ> Ġvar _ 1 Ġ= Ġvar _ 2 Ġ. Ġmethod _ 2 Ġ( Ġ) Ġ; Ġtype _ 2 Ġ. Ġassert true Ġ( Ġvar _ 1 Ġ. Ġis empty Ġ( Ġ) Ġ) Ġ; Ġ}
public Ġvoid Ġmethod _ 1 Ġ( Ġtype _ 1 Ġvar _ 1 Ġ, Ġjava . lang . string Ġvar _ 2 Ġ) Ġ{ Ġtype _ 2 Ġvar _ 3 Ġ= Ġvar _ 1 Ġ. Ġget value Ġ( Ġvar _ 4 Ġclass Ġ) Ġ; Ġvar _ 5 Ġ. Ġmethod _ 2 Ġ( Ġvar _ 3 Ġ) Ġ; Ġ}
protected Ġvoid Ġend Ġ( Ġ) Ġ{ Ġ}
protected Ġvoid Ġmethod _ 1 Ġ( Ġtype _ 1 Ġvar _ 1 Ġ) Ġ{ Ġsuper Ġ. Ġmethod _ 1 Ġ( Ġvar _ 1 Ġ) Ġ; Ġmethod _ 2 Ġ( Ġvar _ 2 Ġ) Ġ; Ġmethod _ 4 Ġ( Ġ) Ġ; Ġmethod _ 5 Ġ( Ġ) Ġ; Ġvar _ 3 Ġ= Ġvar _ 4 Ġ. Ġmethod _ 3 Ġ( Ġ) Ġ; Ġ}
public Ġvoid Ġmethod _ 1 Ġ( Ġ) Ġ{ Ġvar _ 1 Ġ. Ġmethod _ 3 Ġ( Ġ) Ġ. Ġmethod _ 4 Ġ( Ġthis Ġ, Ġvar _ 2 Ġ, Ġstring _ 2 Ġ) Ġ; Ġvar _ 3 Ġ= Ġnew Ġtype _ 1 Ġ( Ġ) Ġ; Ġvar _ 1 Ġ. Ġmethod _ 2 Ġ( Ġstring _ 1 Ġ) Ġ; Ġ}
public Ġvoid Ġhandle Ġ( Ġlong Ġvar _ 1 Ġ) Ġ{ Ġvar _ 2 Ġ. Ġmethod _ 1 Ġ( Ġvar _ 3 Ġ) Ġ; Ġvar _ 4 Ġ. Ġmethod _ 1 Ġ( Ġvar _ 3 Ġ) Ġ; Ġ}
private Ġtype _ 1 Ġmethod _ 1 Ġ( Ġ) Ġ{ Ġtype _ 1 Ġvar _ 1 Ġ= Ġnew Ġtype _ 1 Ġ( Ġ) Ġ; Ġvar _ 1 Ġ. Ġmethod _ 2 Ġ( Ġstring _ 1 Ġ) Ġ; Ġreturn Ġvar _ 1 Ġ; Ġ}
public Ġstatic Ġvoid Ġmain Ġ( Ġjava . lang . string Ġ[ Ġ] Ġargs Ġ) Ġ{ Ġtype _ 1 Ġ[ Ġ] Ġvar _ 1 Ġ= Ġtype _ 2 Ġ. Ġmethod _ 1 Ġ( Ġ) Ġ; Ġfor Ġ( Ġtype _ 1 Ġvar _ 2 Ġ: Ġvar _ 1 Ġ) Ġ{ Ġvar _ 2 Ġ. Ġmethod _ 3 Ġ( Ġ) Ġ; Ġ} Ġ}
public Ġvoid Ġmethod _ 1 Ġ( Ġ) Ġ{ Ġvar _ 1 Ġ. Ġadd Ġ( Ġstring _ 1 Ġ) Ġ; Ġsuper Ġ. Ġmethod _ 1 Ġ( Ġ) Ġ; Ġ}
public Ġvoid Ġmethod _ 1 Ġ( Ġ) Ġ{ Ġ}
public Ġvoid Ġmethod _ 1 Ġ( Ġtype _ 1 Ġvar _ 1 Ġ) Ġ{ Ġvar _ 2 Ġ. Ġmethod _ 3 Ġ( Ġfalse Ġ) Ġ; Ġvar _ 3 Ġ. Ġmethod _ 3 Ġ( Ġtrue Ġ) Ġ; Ġ}
public Ġvoid Ġmethod _ 1 Ġ( Ġ) Ġ{ Ġtry Ġ{ Ġvar _ 2 Ġ. Ġmethod _ 2 Ġ( Ġvar _ 1 Ġ) Ġ; Ġ} Ġcatch Ġ( Ġjava . io . io ex ception Ġvar _ 3 Ġ) Ġ{ Ġ} Ġ}
public Ġvoid Ġmethod _ 1 Ġ( Ġ) Ġ{ Ġmethod _ 2 Ġ( Ġget intent Ġ( Ġ) Ġ) Ġ; Ġmethod _ 3 Ġ( Ġ) Ġ; Ġ}
public Ġboolean Ġmethod _ 1 Ġ( Ġtype _ 1 Ġvar _ 1 Ġ) Ġ{ Ġvar _ 2 Ġ. Ġadd Ġ( Ġvar _ 1 Ġ) Ġ; Ġvar _ 1 Ġ. Ġmethod _ 2 Ġ( Ġvar _ 2 Ġ) Ġ; Ġvar _ 3 Ġ. Ġmethod _ 3 Ġ( Ġvar _ 1 Ġ) Ġ; Ġvar _ 1 Ġ. Ġstart Ġ( Ġvar _ 3 Ġ) Ġ; Ġreturn Ġtrue Ġ; Ġ}
public Ġtype _ 1 Ġmethod _ 1 Ġ( Ġint Ġi Ġ, Ġint Ġvar _ 1 Ġ, Ġint Ġvar _ 2 Ġ, Ġint Ġvar _ 3 Ġ) Ġ{ Ġif Ġ( Ġ( Ġvar _ 4 Ġ) Ġ!= Ġnull Ġ) Ġreturn Ġvar _ 4 Ġ. Ġmethod _ 1 Ġ( Ġi Ġ, Ġvar _ 1 Ġ, Ġvar _ 2 Ġ, Ġvar _ 3 Ġ) Ġ; Ġelse Ġreturn Ġnull Ġ; Ġ}
public Ġint Ġcompare to Ġ( Ġtype _ 1 Ġvar _ 1 Ġ) Ġ{ Ġreturn Ġ( Ġ( Ġint Ġ) Ġ( Ġ( Ġ( Ġvar _ 4 Ġ) Ġ- Ġ( Ġvar _ 5 Ġ) Ġ) Ġ- Ġ( Ġ( Ġvar _ 2 Ġ) Ġ+ Ġ( Ġvar _ 3 Ġ) Ġ) Ġ) Ġ) Ġ; Ġ}
public Ġstatic Ġint Ġ[ Ġ] Ġmethod _ 1 Ġ( Ġboolean Ġvar _ 1 Ġ) Ġ{ Ġreturn Ġnew Ġint Ġ[ Ġ] Ġ{ Ġint _ 1 Ġ, Ġint _ 2 Ġ} Ġ; Ġ}
public Ġvoid Ġmethod _ 1 Ġ( Ġtype _ 1 Ġvar _ 1 Ġ) Ġ{ Ġsuper Ġ. Ġmethod _ 1 Ġ( Ġvar _ 1 Ġ) Ġ; Ġvar _ 2 Ġ. Ġmethod _ 2 Ġ( Ġvar _ 1 Ġ) Ġ; Ġvar _ 3 Ġ. Ġmethod _ 3 Ġ( Ġvar _ 1 Ġ) Ġ; Ġvar _ 4 Ġ. Ġmethod _ 4 Ġ( Ġvar _ 1 Ġ) Ġ; Ġmethod _ 5 Ġ( Ġvar _ 1 Ġ) Ġ; Ġ}
public Ġtype _ 1 Ġmethod _ 1 Ġ( Ġjava . lang . string Ġtype Ġ, Ġint Ġvar _ 1 Ġ, Ġdouble Ġvar _ 2 Ġ) Ġ{ Ġreturn Ġmethod _ 1 Ġ( Ġtype Ġ, Ġint _ 1 Ġ, Ġvar _ 1 Ġ, Ġvar _ 2 Ġ) Ġ; Ġ}
public Ġvoid Ġmethod _ 1 Ġ( Ġ) Ġ{ Ġif Ġ( Ġ! Ġ( Ġtype _ 1 Ġ. Ġmethod _ 2 Ġ( Ġthis Ġ) Ġ) Ġ) Ġ{ Ġtype _ 2 Ġ. Ġmethod _ 3 Ġ( Ġthis Ġ, Ġstring _ 1 Ġ) Ġ; Ġreturn Ġ; Ġ} Ġnew Ġtype _ 3 Ġ( Ġ) Ġ. Ġexecute Ġ( Ġ) Ġ; Ġ}
public Ġvoid Ġmethod _ 1 Ġ( Ġfinal Ġjava . lang . string Ġvar _ 1 Ġ, Ġfinal Ġjava . io . input stream Ġvar _ 2 Ġ, Ġfinal Ġtype _ 2 Ġvar _ 4 Ġ) Ġthrows Ġtype _ 3 Ġ, Ġtype _ 4 Ġ{ Ġmethod _ 1 Ġ( Ġvar _ 1 Ġ, Ġvar _ 2 Ġ, Ġvar _ 3 Ġ, Ġvar _ 4 Ġ) Ġ; Ġ}
private Ġboolean Ġmethod _ 1 Ġ( Ġint Ġvar _ 1 Ġ, Ġint Ġvar _ 2 Ġ) Ġ{ Ġreturn Ġ( Ġ( Ġ( Ġvar _ 1 Ġ>= Ġ1 Ġ) Ġ&& Ġ( Ġvar _ 1 Ġ<= Ġ( Ġn Ġ) Ġ) Ġ) Ġ&& Ġ( Ġvar _ 2 Ġ>= Ġ1 Ġ) Ġ) Ġ&& Ġ( Ġvar _ 2 Ġ<= Ġ( Ġn Ġ) Ġ) Ġ; Ġ}
private Ġvoid Ġmethod _ 1 Ġ( Ġtype _ 1 Ġvar _ 1 Ġ) Ġ{ Ġnew Ġtype _ 3 Ġ( Ġvar _ 1 Ġ) Ġ. Ġexecute Ġ( Ġ) Ġ; Ġ}
public Ġstatic Ġvoid Ġmethod _ 1 Ġ( Ġtype _ 1 Ġvar _ 1 Ġ) Ġ{ Ġtype _ 2 Ġtype _ 3 Ġ= Ġnew Ġtype _ 2 Ġ( Ġ) Ġ; Ġtype _ 3 Ġ. Ġmethod _ 2 Ġ( Ġstring _ 1 Ġ, Ġvar _ 3 Ġ) Ġ; Ġtype _ 4 Ġ. Ġmethod _ 3 Ġ( Ġvar _ 1 Ġ, Ġvar _ 4 Ġ, Ġtype _ 3 Ġ) Ġ; Ġ}
public Ġvoid Ġmethod _ 1 Ġ( Ġ) Ġ{ Ġvar _ 3 Ġ. Ġmethod _ 1 Ġ( Ġthis Ġ) Ġ; Ġ}
public Ġvoid Ġmethod _ 1 Ġ( Ġ) Ġ{ Ġtype _ 1 Ġ. Ġmethod _ 2 Ġ( Ġthis Ġ) Ġ; Ġ}
public Ġstatic Ġvoid Ġmethod _ 1 Ġ( Ġ) Ġ{ Ġif Ġ( Ġ( Ġvar _ 1 Ġ) Ġ== Ġnull Ġ) Ġreturn Ġ; Ġjava . lang . system . exit Ġ( Ġ0 Ġ) Ġ; Ġ}
private Ġvoid Ġmethod _ 1 Ġ( Ġ) Ġ{ Ġtype _ 1 Ġ. Ġmethod _ 2 Ġ( Ġthis Ġ, Ġvar _ 2 Ġ, Ġvar _ 3 Ġ) Ġ. Ġshow Ġ( Ġ) Ġ; Ġ}
public Ġjava . util . iterator Ġ< Ġtype _ 1 Ġ> Ġiterator Ġ( Ġ) Ġ{ Ġreturn Ġnull Ġ; Ġ}
private Ġvoid Ġmethod _ 1 Ġ( Ġ) Ġ{ Ġvar _ 1 Ġ= Ġnew Ġtype _ 1 Ġ( Ġvar _ 2 Ġ, Ġint _ 1 Ġ) Ġ; Ġvar _ 3 Ġ. Ġmethod _ 2 Ġ( Ġvar _ 1 Ġ) Ġ; Ġvar _ 3 Ġ. Ġmethod _ 3 Ġ( Ġvar _ 4 Ġ) Ġ; Ġ}
public Ġvoid Ġmethod _ 1 Ġ( Ġjava . lang . string Ġvar _ 1 Ġ) Ġthrows Ġjava . lang . throw able Ġ{ Ġvar _ 3 Ġ. Ġmethod _ 2 Ġ( Ġvar _ 1 Ġ) Ġ; Ġ}
public Ġvoid Ġmethod _ 1 Ġ( Ġtype _ 1 Ġvar _ 1 Ġ) Ġ{ Ġvar _ 2 Ġ. Ġinfo Ġ( Ġ( Ġ( Ġvar _ 3 Ġ. Ġformat Ġ( Ġstring _ 1 Ġ) Ġ) Ġ+ Ġ( Ġvar _ 1 Ġ. Ġget name Ġ( Ġ) Ġ) Ġ) Ġ) Ġ; Ġmethod _ 2 Ġ( Ġvar _ 1 Ġ) Ġ; Ġ}
protected Ġtype _ 1 Ġmethod _ 1 Ġ( Ġtype _ 2 Ġvar _ 1 Ġ) Ġ{ Ġreturn Ġnull Ġ; Ġ}
public Ġboolean Ġmethod _ 1 Ġ( Ġandroid . content . context Ġcontext Ġ) Ġ{ Ġif Ġ( Ġcontext Ġ== Ġnull Ġ) Ġ{ Ġreturn Ġtrue Ġ; Ġ} Ġtype _ 1 Ġvar _ 1 Ġ= Ġ( Ġ( Ġtype _ 1 Ġ) Ġ( Ġcontext Ġ. Ġmethod _ 2 Ġ( Ġvar _ 2 Ġ) Ġ) Ġ) Ġ; Ġreturn Ġ( Ġvar _ 1 Ġ. Ġmethod _ 3 Ġ( Ġ) Ġ) Ġ!= Ġnull Ġ; Ġ}
public Ġboolean Ġmethod _ 1 Ġ( Ġandroid . view . view Ġvar _ 1 Ġ, Ġtype _ 1 Ġevent Ġ) Ġ{ Ġreturn Ġfalse Ġ; Ġ}
private Ġbyte Ġ[ Ġ] Ġmethod _ 1 Ġ( Ġ) Ġthrows Ġjava . lang . ex ception Ġ{ Ġmethod _ 2 Ġ( Ġ) Ġ; Ġmethod _ 3 Ġ( Ġ) Ġ; Ġreturn Ġtype _ 1 Ġ. Ġmethod _ 4 Ġ( Ġvar _ 1 Ġ) Ġ; Ġ}
private Ġvoid Ġmethod _ 1 Ġ( Ġint Ġvar _ 1 Ġ, Ġjava . util . list Ġ< Ġtype _ 1 Ġ> Ġvar _ 2 Ġ) Ġthrows Ġtype _ 2 Ġ{ Ġfor Ġ( Ġtype _ 1 Ġn Ġ: Ġvar _ 2 Ġ) Ġ{ Ġmethod _ 2 Ġ( Ġvar _ 1 Ġ, Ġn Ġ) Ġ; Ġmethod _ 3 Ġ( Ġ( Ġvar _ 1 Ġ+ Ġ1 Ġ) Ġ, Ġvar _ 3 Ġ) Ġ; Ġ} Ġ}
private Ġjava . util . properties Ġmethod _ 1 Ġ( Ġtype _ 1 Ġvar _ 1 Ġ) Ġ{ Ġjava . util . properties Ġvar _ 2 Ġ= Ġnew Ġjava . util . properties Ġ( Ġ) Ġ; Ġvar _ 2 Ġ. Ġmethod _ 3 Ġ( Ġmethod _ 2 Ġ( Ġ) Ġ) Ġ; Ġvar _ 2 Ġ. Ġmethod _ 3 Ġ( Ġtype _ 2 Ġ. Ġmethod _ 4 Ġ( Ġvar _ 1 Ġ) Ġ) Ġ; Ġreturn Ġvar _ 2 Ġ; Ġ}
protected Ġvoid Ġmethod _ 1 Ġ( Ġtype _ 1 Ġvar _ 1 Ġ) Ġ{ Ġsuper Ġ. Ġmethod _ 1 Ġ( Ġvar _ 1 Ġ) Ġ; Ġvar _ 2 Ġ= Ġvar _ 3 Ġ. Ġmethod _ 2 Ġ( Ġ) Ġ; Ġreturn Ġ; Ġ}
private Ġvoid Ġmethod _ 1 Ġ( Ġtype _ 1 Ġvar _ 1 Ġ, Ġjava . util . array list Ġ< Ġtype _ 2 Ġ> Ġvar _ 2 Ġ) Ġ{ Ġfor Ġ( Ġtype _ 2 Ġvar _ 3 Ġ: Ġvar _ 2 Ġ) Ġ{ Ġmethod _ 4 Ġ( Ġvar _ 1 Ġ, Ġvar _ 3 Ġ) Ġ; Ġ} Ġ}
protected Ġtype _ 1 Ġmethod _ 1 Ġ( Ġtype _ 2 Ġvar _ 1 Ġ) Ġ{ Ġvar _ 1 Ġ. Ġmethod _ 3 Ġ( Ġbuf Ġ) Ġ; Ġbuf Ġ. Ġmethod _ 4 Ġ( Ġ) Ġ; Ġreturn Ġbuf Ġ; Ġ}
private Ġvoid Ġmethod _ 1 Ġ( Ġ) Ġ{ Ġtype _ 1 Ġvar _ 1 Ġ= Ġmethod _ 2 Ġ( Ġ) Ġ. Ġmethod _ 3 Ġ( Ġvar _ 2 Ġ) Ġ; Ġif Ġ( Ġvar _ 1 Ġ== Ġnull Ġ) Ġ{ Ġmethod _ 4 Ġ( Ġtype _ 2 Ġ. Ġmethod _ 5 Ġ( Ġvar _ 3 Ġ, Ġvar _ 4 Ġ, Ġnull Ġ, Ġnull Ġ) Ġ, Ġnull Ġ) Ġ; Ġ} Ġ}
public Ġjava . lang . string Ġmethod _ 1 Ġ( Ġtype _ 1 Ġvar _ 1 Ġ, Ġtype _ 2 Ġvar _ 2 Ġ) Ġ{ Ġif Ġ( Ġvar _ 2 Ġ. Ġmethod _ 2 Ġ( Ġ) Ġ) Ġ{ Ġreturn Ġstring _ 1 Ġ; Ġ} Ġvar _ 3 Ġ. Ġmethod _ 3 Ġ( Ġvar _ 1 Ġ) Ġ; Ġreturn Ġstring _ 2 Ġ; Ġ}
public Ġabstract Ġvoid Ġmethod _ 1 Ġ( Ġtype _ 1 Ġvar _ 1 Ġ) Ġthrows Ġjava . io . io ex ception Ġ, Ġtype _ 2 Ġ, Ġtype _ 3 Ġ;
public Ġvoid Ġmethod _ 1 Ġ( Ġ) Ġ{ Ġif Ġ( Ġ( Ġ( Ġvar _ 1 Ġ) Ġ!= Ġnull Ġ) Ġ&& Ġ( Ġvar _ 2 Ġ) Ġ) Ġ{ Ġvar _ 1 Ġ. Ġmethod _ 2 Ġ( Ġ) Ġ; Ġvar _ 2 Ġ= Ġfalse Ġ; Ġ} Ġ}
public Ġ< Ġtype _ 1 Ġ> Ġtype _ 1 Ġmethod _ 1 Ġ( Ġjava . lang . class Ġ< Ġtype _ 1 Ġ> Ġvar _ 1 Ġ, Ġtype _ 2 Ġvar _ 2 Ġ, Ġjava . lang . string Ġvar _ 3 Ġ, Ġjava . lang . string Ġvar _ 4 Ġ, Ġjava . lang . string Ġvar _ 5 Ġ) Ġ{ Ġreturn Ġmethod _ 1 Ġ( Ġvar _ 1 Ġ, Ġvar _ 2 Ġ, Ġvar _ 3 Ġ, Ġvar _ 4 Ġ, Ġvar _ 5 Ġ, Ġnull Ġ) Ġ; Ġ}
public Ġjava . lang . string Ġmethod _ 1 Ġ( Ġtype _ 1 Ġitem Ġ) Ġ{ Ġjava . lang . string Ġkey Ġ= Ġmethod _ 2 Ġ( Ġitem Ġ. Ġget name Ġ( Ġ) Ġ. Ġsubst ring Ġ( Ġ0 Ġ, Ġint _ 1 Ġ) Ġ, Ġvar _ 1 Ġ) Ġ; Ġvar _ 1 Ġ. Ġput Ġ( Ġkey Ġ, Ġitem Ġ) Ġ; Ġreturn Ġkey Ġ; Ġ}
private Ġvoid Ġmethod _ 1 Ġ( Ġ) Ġ{ Ġvar _ 1 Ġ= Ġvar _ 2 Ġ. Ġget Ġ( Ġmethod _ 3 Ġ( Ġ) Ġ) Ġ; Ġ}
private Ġvoid Ġmethod _ 1 Ġ( Ġtype _ 1 Ġvar _ 1 Ġ) Ġ{ Ġtype _ 2 Ġtype _ 3 Ġ= Ġnew Ġtype _ 2 Ġ( Ġ) Ġ; Ġtype _ 3 Ġ. Ġmethod _ 2 Ġ( Ġ) Ġ; Ġmethod _ 3 Ġ( Ġ) Ġ; Ġ}
protected Ġtype _ 1 Ġmethod _ 1 Ġ( Ġ) Ġ{ Ġreturn Ġvar _ 1 Ġ; Ġ}
public Ġdouble Ġmethod _ 1 Ġ( Ġjava . lang . string Ġid Ġ) Ġ{ Ġreturn Ġ( Ġvar _ 1 Ġ. Ġget Ġ( Ġid Ġ) Ġ) Ġ!= Ġnull Ġ? Ġvar _ 1 Ġ. Ġget Ġ( Ġid Ġ) Ġ: Ġ1 . 0 Ġ; Ġ}
public Ġvoid Ġmethod _ 1 Ġ( Ġ) Ġ{ Ġif Ġ( Ġnull Ġ!= Ġvar _ 3 Ġ) Ġ{ Ġvar _ 3 Ġ. Ġmethod _ 3 Ġ( Ġnull Ġ) Ġ; Ġ} Ġ}
public Ġvoid Ġmethod _ 1 Ġ( Ġdouble Ġx Ġ) Ġ{ Ġdouble Ġtemp Ġ= Ġthis Ġ. Ġx Ġ; Ġthis Ġ. Ġx Ġ= Ġx Ġ; Ġ}
public Ġstatic Ġtype _ 1 Ġmethod _ 1 Ġ( Ġjava . lang . throw able Ġvar _ 1 Ġ) Ġ{ Ġthrow Ġnew Ġtype _ 1 Ġ( Ġvar _ 1 Ġ) Ġ; Ġ}
public Ġvoid Ġmethod _ 1 Ġ( Ġjava . lang . string Ġkey Ġ, Ġtype _ 1 Ġvar _ 1 Ġ) Ġ{ Ġvar _ 2 Ġ. Ġadd Ġ( Ġ0 Ġ, Ġvar _ 1 Ġ) Ġ; Ġkeys Ġ. Ġadd Ġ( Ġ0 Ġ, Ġkey Ġ) Ġ; Ġmethod _ 2 Ġ( Ġ) Ġ; Ġ}
public Ġvoid Ġmethod _ 1 Ġ( Ġtype _ 1 Ġvar _ 1 Ġ) Ġ{ Ġ}
public Ġvoid Ġmethod _ 1 Ġ( Ġ) Ġ{ Ġint Ġvar _ 1 Ġ= Ġint _ 1 Ġ; Ġjava . lang . string Ġvar _ 2 Ġ= Ġ( Ġvar _ 3 Ġ) Ġ+ Ġ( Ġjava . lang . integer . t ost ring Ġ( Ġvar _ 1 Ġ) Ġ) Ġ; Ġass er te qu als Ġ( Ġvar _ 2 Ġ, Ġvar _ 4 Ġ. Ġmethod _ 1 Ġ( Ġvar _ 1 Ġ) Ġ) Ġ; Ġ}
public Ġvoid Ġmethod _ 1 Ġ( Ġtype _ 1 Ġvar _ 2 Ġ) Ġ{ Ġthis Ġ. Ġvar _ 2 Ġ= Ġvar _ 2 Ġ; Ġvar _ 3 Ġ. Ġput Ġ( Ġvar _ 4 Ġ, Ġvar _ 2 Ġ) Ġ; Ġ}
public Ġvoid Ġmethod _ 1 Ġ( Ġtype _ 1 Ġvar _ 1 Ġ, Ġtype _ 1 Ġvar _ 2 Ġ) Ġ{ Ġ( Ġthis Ġ. Ġvar _ 3 Ġ[ Ġ( Ġ( Ġtype _ 1 Ġ. Ġmethod _ 2 Ġ( Ġvar _ 1 Ġ) Ġ) Ġ- Ġ1 Ġ) Ġ] Ġ[ Ġ( Ġ( Ġtype _ 1 Ġ. Ġmethod _ 2 Ġ( Ġvar _ 2 Ġ) Ġ) Ġ- Ġ1 Ġ) Ġ] Ġ) Ġ++ Ġ; Ġ}
public Ġvoid Ġmethod _ 1 Ġ( Ġjava . lang . string Ġtext Ġ) Ġ{ Ġvar _ 1 Ġ. Ġmethod _ 2 Ġ( Ġtext Ġ) Ġ; Ġif Ġ( Ġ( Ġvar _ 1 Ġ. Ġmethod _ 4 Ġ( Ġ) Ġ) Ġ!= Ġnull Ġ) Ġ{ Ġvar _ 2 Ġ. Ġmethod _ 3 Ġ( Ġvar _ 1 Ġ. Ġmethod _ 4 Ġ( Ġ) Ġ) Ġ; Ġ} Ġ}
public Ġboolean Ġmethod _ 1 Ġ( Ġtype _ 1 Ġi Ġ) Ġ{ Ġtype _ 1 Ġitem Ġ= Ġmethod _ 2 Ġ( Ġi Ġ) Ġ; Ġif Ġ( Ġitem Ġ== Ġnull Ġ) Ġreturn Ġfalse Ġ; Ġelse Ġvar _ 2 Ġ. Ġremove Ġ( Ġitem Ġ) Ġ; Ġreturn Ġtrue Ġ; Ġ}
public Ġboolean Ġmethod _ 1 Ġ( Ġlong Ġvar _ 1 Ġ, Ġlong Ġvar _ 2 Ġ) Ġ{ Ġreturn Ġ( Ġvar _ 3 Ġ. Ġmethod _ 2 Ġ( Ġvar _ 1 Ġ, Ġvar _ 2 Ġ) Ġ) Ġ!= Ġnull Ġ; Ġ}
public Ġvoid Ġmethod _ 1 Ġ( Ġ) Ġ{ Ġvar _ 1 Ġ. Ġinfo Ġ( Ġstring _ 1 Ġ) Ġ; Ġvar _ 2 Ġ= Ġvar _ 3 Ġ. Ġmethod _ 2 Ġ( Ġ) Ġ; Ġmethod _ 3 Ġ( Ġtrue Ġ) Ġ; Ġ}
private Ġstatic Ġboolean Ġmethod _ 1 Ġ( Ġfinal Ġtype _ 1 Ġvar _ 1 Ġ, Ġfinal Ġtype _ 1 Ġvar _ 2 Ġ) Ġ{ Ġreturn Ġ( Ġvar _ 2 Ġ. Ġmethod _ 2 Ġ( Ġ) Ġ. Ġget id Ġ( Ġ) Ġ. Ġequals Ġ( Ġvar _ 1 Ġ. Ġmethod _ 2 Ġ( Ġ) Ġ. Ġget id Ġ( Ġ) Ġ) Ġ) Ġ&& Ġ( Ġvar _ 3 Ġ. Ġmethod _ 3 Ġ( Ġvar _ 4 Ġ) Ġ) Ġ; Ġ}
public Ġboolean Ġmethod _ 1 Ġ( Ġtype _ 1 Ġvar _ 1 Ġ, Ġint Ġi Ġ, Ġint Ġvar _ 2 Ġ) Ġ{ Ġreturn Ġtrue Ġ; Ġ}
public Ġvoid Ġmethod _ 1 Ġ( Ġtype _ 1 Ġevent Ġ, Ġfloat Ġx Ġ, Ġfloat Ġy Ġ) Ġ{ Ġvar _ 1 Ġ. Ġmethod _ 2 Ġ( Ġnew Ġtype _ 2 Ġ( Ġvar _ 1 Ġ) Ġ) Ġ; Ġ}
public Ġvoid Ġmethod _ 1 Ġ( Ġtype _ 1 Ġvar _ 1 Ġ) Ġ{ Ġsuper Ġ. Ġmethod _ 1 Ġ( Ġvar _ 1 Ġ) Ġ; Ġvar _ 5 Ġ. Ġset enabled Ġ( Ġtrue Ġ) Ġ; Ġ}
private Ġvoid Ġmethod _ 1 Ġ( Ġtype _ 1 Ġevent Ġ) Ġ{ Ġtype _ 2 Ġp Ġ= Ġevent Ġ. Ġmethod _ 2 Ġ( Ġ) Ġ; Ġif Ġ( Ġ! Ġ( Ġp Ġ. Ġmethod _ 4 Ġ( Ġ) Ġ) Ġ) Ġ{ Ġmethod _ 5 Ġ( Ġp Ġ) Ġ; Ġ} Ġ}
public Ġjava . lang . long Ġmethod _ 1 Ġ( Ġjava . lang . string Ġvar _ 1 Ġ, Ġjava . util . date Ġvar _ 2 Ġ) Ġ{ Ġreturn Ġ( Ġ( Ġjava . lang . long Ġ) Ġ( Ġmethod _ 2 Ġ( Ġ) Ġ. Ġmethod _ 3 Ġ( Ġstring _ 1 Ġ) Ġ. Ġmethod _ 4 Ġ( Ġstring _ 2 Ġ, Ġvar _ 1 Ġ) Ġ. Ġmethod _ 4 Ġ( Ġstring _ 3 Ġ, Ġvar _ 2 Ġ) Ġ. Ġmethod _ 5 Ġ( Ġ) Ġ) Ġ) Ġ; Ġ}
private Ġvoid Ġmethod _ 1 Ġ( Ġ) Ġ{ Ġvar _ 1 Ġ= Ġnew Ġtype _ 1 Ġ( Ġstring _ 1 Ġ) Ġ; Ġvar _ 1 Ġ. Ġmethod _ 2 Ġ( Ġvar _ 2 Ġ) Ġ; Ġvar _ 1 Ġ. Ġmethod _ 3 Ġ( Ġnull Ġ) Ġ; Ġvar _ 1 Ġ. Ġmethod _ 4 Ġ( Ġvar _ 3 Ġ) Ġ; Ġ}
public Ġjava . util . map Ġ< Ġjava . lang . string Ġ, Ġjava . lang . object Ġ> Ġmethod _ 1 Ġ( Ġint Ġstart Ġ, Ġint Ġend Ġ, Ġjava . lang . string Ġ[ Ġ] Ġstatus Ġ, Ġboolean Ġvar _ 2 Ġ) Ġthrows Ġtype _ 1 Ġ{ Ġreturn Ġnull Ġ; Ġ}
public Ġjava . lang . bo olean Ġmethod _ 1 Ġ( Ġtype _ 1 Ġa Ġ, Ġtype _ 1 Ġb Ġ) Ġ{ Ġreturn Ġa Ġ== Ġnull Ġ? Ġb Ġ!= Ġnull Ġ: Ġ( Ġb Ġ== Ġnull Ġ) Ġ|| Ġ( Ġ( Ġa Ġ. Ġcompare to Ġ( Ġb Ġ) Ġ) Ġ!= Ġ0 Ġ) Ġ; Ġ}
void Ġmethod _ 1 Ġ( Ġint Ġt Ġ) Ġ{ Ġvar _ 1 Ġ= Ġt Ġ; Ġ}
public Ġstatic Ġvoid Ġmethod _ 1 Ġ( Ġ) Ġ{ Ġfor Ġ( Ġtype _ 1 Ġvar _ 1 Ġ: Ġtype _ 1 Ġ. Ġvalues Ġ( Ġ) Ġ) Ġ{ Ġvar _ 1 Ġ. Ġmethod _ 2 Ġ( Ġ) Ġ; Ġif Ġ( Ġtype _ 2 Ġ. Ġmethod _ 3 Ġ( Ġ) Ġ. Ġmethod _ 4 Ġ( Ġ) Ġ) Ġcontinue Ġ; Ġvar _ 1 Ġ. Ġmethod _ 5 Ġ( Ġ) Ġ; Ġ} Ġ}
public Ġboolean Ġequals Ġ( Ġtype _ 1 Ġvar _ 1 Ġ) Ġ{ Ġif Ġ( Ġvar _ 1 Ġ== Ġnull Ġ) Ġreturn Ġfalse Ġ; Ġelse Ġif Ġ( Ġ( Ġvar _ 2 Ġ) Ġ== Ġ( Ġthis Ġ. Ġvar _ 3 Ġ) Ġ) Ġreturn Ġtrue Ġ; Ġelse Ġreturn Ġequals Ġ( Ġvar _ 1 Ġ, Ġ0 . 0 f Ġ) Ġ; Ġ}
public Ġjava . lang . string Ġmethod _ 1 Ġ( Ġ) Ġ{ Ġif Ġ( Ġ( Ġvar _ 1 Ġ. Ġmethod _ 2 Ġ( Ġ) Ġ. Ġget Ġ( Ġstring _ 1 Ġ) Ġ) Ġ!= Ġnull Ġ) Ġreturn Ġvar _ 1 Ġ. Ġmethod _ 2 Ġ( Ġ) Ġ. Ġget Ġ( Ġstring _ 1 Ġ) Ġ. Ġmethod _ 3 Ġ( Ġ) Ġ; Ġreturn Ġnull Ġ; Ġ}
public Ġvoid Ġmethod _ 1 Ġ( Ġandroid . view . view Ġvar _ 1 Ġ) Ġ{ Ġif Ġ( Ġ( Ġvar _ 2 Ġ) Ġ!= Ġnull Ġ) Ġ{ Ġvar _ 2 Ġ. Ġmethod _ 2 Ġ( Ġvar _ 3 Ġ) Ġ; Ġ} Ġ}
public Ġtype _ 1 Ġmethod _ 1 Ġ( Ġjava . lang . string Ġid Ġ) Ġ{ Ġreturn Ġvar _ 1 Ġ. Ġget Ġ( Ġid Ġ) Ġ; Ġ}
protected Ġvoid Ġmethod _ 1 Ġ( Ġ) Ġthrows Ġjava . lang . ex ception Ġ{ Ġtype _ 1 Ġ. Ġmethod _ 2 Ġ( Ġmessage Ġ. Ġmethod _ 3 Ġ( Ġ) Ġ) Ġ; Ġ}
public Ġvoid Ġmethod _ 1 Ġ( Ġtype _ 1 Ġvar _ 1 Ġ) Ġ{ Ġif Ġ( Ġvar _ 1 Ġ. Ġmethod _ 2 Ġ( Ġ) Ġ. Ġget type Ġ( Ġ) Ġ. Ġequals Ġ( Ġvar _ 2 Ġ) Ġ) Ġ{ Ġvar _ 1 Ġ. Ġmethod _ 4 Ġ( Ġtrue Ġ) Ġ; Ġ} Ġ}
public Ġvoid Ġmethod _ 1 Ġ( Ġ) Ġ{ Ġmethod _ 2 Ġ( Ġ) Ġ; Ġvar _ 1 Ġ. Ġmethod _ 1 Ġ( Ġ) Ġ; Ġ}
public Ġvoid Ġmethod _ 1 Ġ( Ġtype _ 1 Ġ< Ġtype _ 2 Ġ> Ġvar _ 1 Ġ, Ġjava . lang . throw able Ġt Ġ) Ġ{ Ġ}
public Ġvoid Ġmethod _ 1 Ġ( Ġandroid . view . view Ġview Ġ) Ġ{ Ġvar _ 1 Ġ. Ġmethod _ 2 Ġ( Ġview Ġ) Ġ; Ġvar _ 2 Ġ. Ġmethod _ 3 Ġ( Ġnew Ġtype _ 2 Ġ( Ġ) Ġ{ Ġpublic Ġvoid Ġmethod _ 4 Ġ( Ġ) Ġ{ Ġvar _ 3 Ġ. Ġmethod _ 5 Ġ( Ġvar _ 4 Ġ) Ġ; Ġ} Ġ} Ġ) Ġ; Ġ}
public Ġstatic Ġboolean Ġmethod _ 1 Ġ( Ġtype _ 1 Ġid Ġ) Ġ{ Ġjava . util . list Ġ< Ġtype _ 2 Ġ> Ġvar _ 1 Ġ= Ġvar _ 2 Ġ. Ġget Ġ( Ġid Ġ) Ġ; Ġif Ġ( Ġvar _ 1 Ġ!= Ġnull Ġ) Ġ{ Ġreturn Ġ( Ġvar _ 1 Ġ. Ġsize Ġ( Ġ) Ġ) Ġ>= Ġ( Ġvar _ 3 Ġ) Ġ; Ġ} Ġreturn Ġfalse Ġ; Ġ}
public Ġvoid Ġmethod _ 1 Ġ( Ġ) Ġ{ Ġtype _ 1 Ġ. Ġmethod _ 2 Ġ( Ġvar _ 1 Ġ, Ġstring _ 1 Ġ) Ġ; Ġmethod _ 3 Ġ( Ġ) Ġ; Ġif Ġ( Ġ( Ġvar _ 2 Ġ) Ġ!= Ġnull Ġ) Ġ{ Ġtype _ 2 Ġ. Ġmethod _ 4 Ġ( Ġmethod _ 5 Ġ( Ġ) Ġ, Ġthis Ġ, Ġvar _ 2 Ġ) Ġ; Ġvar _ 2 Ġ= Ġnull Ġ; Ġ} Ġ}
public Ġvoid Ġmethod _ 1 Ġ( Ġtype _ 1 Ġvar _ 1 Ġ) Ġ{ Ġtarget Ġ= Ġvar _ 1 Ġ; Ġ}
static Ġjava . util . list Ġ< Ġtype _ 1 Ġ> Ġmethod _ 1 Ġ( Ġint Ġsize Ġ, Ġjava . util . list Ġ< Ġtype _ 1 Ġ> Ġvar _ 1 Ġ, Ġtype _ 1 Ġp Ġ) Ġ{ Ġvar _ 1 Ġ. Ġadd Ġ( Ġ0 Ġ, Ġp Ġ) Ġ; Ġif Ġ( Ġtype _ 2 Ġ. Ġmethod _ 2 Ġ( Ġsize Ġ, Ġvar _ 1 Ġ) Ġ) Ġreturn Ġvar _ 1 Ġ; Ġreturn Ġnull Ġ; Ġ}
public Ġvoid Ġmethod _ 1 Ġ( Ġ) Ġ{ Ġif Ġ( Ġ( Ġvar _ 1 Ġ. Ġget value Ġ( Ġ) Ġ) Ġ!= Ġnull Ġ) Ġ{ Ġint Ġid Ġ= Ġjava . lang . integer . parse int Ġ( Ġvar _ 1 Ġ. Ġget value Ġ( Ġ) Ġ) Ġ; Ġvar _ 2 Ġ. Ġmethod _ 2 Ġ( Ġid Ġ) Ġ; Ġmethod _ 3 Ġ( Ġid Ġ) Ġ; Ġ} Ġ}
public Ġboolean Ġmethod _ 1 Ġ( Ġlong Ġvar _ 1 Ġ, Ġjava . lang . object Ġ... Ġvar _ 2 Ġ) Ġ{ Ġreturn Ġthis Ġ. Ġmethod _ 2 Ġ( Ġvar _ 3 Ġ, Ġvar _ 1 Ġ, Ġvar _ 2 Ġ) Ġ; Ġ}
public Ġtype _ 1 Ġ< Ġjava . io . file Ġ> Ġmethod _ 1 Ġ( Ġtype _ 2 Ġvar _ 1 Ġ) Ġthrows Ġjava . lang . ex ception Ġ{ Ġfinal Ġjava . io . file Ġvar _ 2 Ġ= Ġsuper Ġ. Ġmethod _ 1 Ġ( Ġvar _ 1 Ġ) Ġ. Ġget Ġ( Ġ) Ġ; Ġreturn Ġmethod _ 2 Ġ( Ġvar _ 2 Ġ, Ġvar _ 1 Ġ) Ġ; Ġ}
public Ġtype _ 1 Ġ< Ġtype _ 2 Ġ> Ġmethod _ 1 Ġ( Ġtype _ 1 Ġ< Ġtype _ 2 Ġ> Ġa Ġ, Ġtype _ 1 Ġ< Ġtype _ 2 Ġ> Ġb Ġ) Ġ{ Ġtype _ 3 Ġc Ġ= Ġnew Ġtype _ 3 Ġ( Ġa Ġ, Ġb Ġ) Ġ; Ġreturn Ġvar _ 1 Ġ. Ġappend Ġ( Ġc Ġ) Ġ; Ġ}
public Ġvoid Ġmethod _ 1 Ġ( Ġtype _ 1 Ġvar _ 1 Ġ, Ġint Ġformat Ġ, Ġint Ġvar _ 2 Ġ, Ġint Ġheight Ġ) Ġ{ Ġtype _ 2 Ġ. Ġmethod _ 2 Ġ( Ġvar _ 3 Ġ, Ġ( Ġ( Ġ( Ġstring _ 1 Ġ+ Ġvar _ 2 Ġ) Ġ+ Ġstring _ 2 Ġ) Ġ+ Ġheight Ġ) Ġ) Ġ; Ġ}
public Ġvoid Ġmethod _ 1 Ġ( Ġandroid . content . context Ġcontext Ġ, Ġandroid . content . intent Ġintent Ġ) Ġ{ Ġmethod _ 3 Ġ( Ġ) Ġ; Ġmethod _ 4 Ġ( Ġ) Ġ; Ġmethod _ 5 Ġ( Ġ) Ġ; Ġmethod _ 6 Ġ( Ġ) Ġ; Ġ}
public Ġvoid Ġmethod _ 1 Ġ( Ġandroid . view . view Ġview Ġ) Ġ{ Ġmethod _ 2 Ġ( Ġvar _ 1 Ġ. Ġget text Ġ( Ġ) Ġ. Ġto string Ġ( Ġ) Ġ, Ġvar _ 2 Ġ, Ġfalse Ġ, Ġfalse Ġ) Ġ; Ġvar _ 1 Ġ. Ġset text Ġ( Ġstring _ 1 Ġ) Ġ; Ġ}
private Ġvoid Ġmethod _ 1 Ġ( Ġ) Ġ{ Ġvar _ 1 Ġ. Ġmethod _ 2 Ġ( Ġ) Ġ. Ġmethod _ 3 Ġ( Ġ) Ġ; Ġmethod _ 4 Ġ( Ġ) Ġ; Ġvar _ 1 Ġ. Ġmethod _ 5 Ġ( Ġ) Ġ; Ġvar _ 1 Ġ. Ġmethod _ 6 Ġ( Ġ) Ġ; Ġ}
public Ġvoid Ġmethod _ 1 Ġ( Ġ) Ġthrows Ġjava . lang . ex ception Ġ{ Ġtype _ 1 Ġvar _ 1 Ġ= Ġnew Ġtype _ 1 Ġ( Ġstring _ 1 Ġ, Ġstring _ 1 Ġ, Ġstring _ 1 Ġ, Ġstring _ 1 Ġ, Ġstring _ 1 Ġ, Ġstring _ 1 Ġ) Ġ; Ġjava . lang . string Ġresult Ġ= Ġvar _ 1 Ġ. Ġmethod _ 2 Ġ( Ġ) Ġ; Ġtype _ 2 Ġ. Ġassert true Ġ( Ġresult Ġ. Ġis empty Ġ( Ġ) Ġ) Ġ; Ġ}
public Ġvoid Ġmethod _ 1 Ġ( Ġtype _ 1 Ġvar _ 1 Ġ) Ġ{ Ġthis Ġ. Ġvar _ 2 Ġ. Ġadd Ġ( Ġvar _ 1 Ġ) Ġ; Ġ}
public Ġboolean Ġmethod _ 1 Ġ( Ġ) Ġ{ Ġreturn Ġ( Ġ( Ġvar _ 1 Ġ) Ġ!= Ġnull Ġ) Ġ&& Ġ( Ġvar _ 1 Ġ. Ġmethod _ 2 Ġ( Ġ) Ġ) Ġ; Ġ}
public Ġvoid Ġmethod _ 1 Ġ( Ġint Ġvar _ 1 Ġ, Ġint Ġheight Ġ) Ġ{ Ġvar _ 2 Ġ. Ġmethod _ 3 Ġ( Ġvar _ 4 Ġ, Ġvar _ 1 Ġ) Ġ; Ġvar _ 2 Ġ. Ġmethod _ 3 Ġ( Ġvar _ 5 Ġ, Ġheight Ġ) Ġ; Ġ}
public Ġdouble Ġmethod _ 1 Ġ( Ġint Ġvar _ 1 Ġ) Ġ{ Ġreturn Ġfloat _ 1 Ġ* Ġvar _ 1 Ġ; Ġ}
public Ġvoid Ġmethod _ 1 Ġ( Ġint Ġvar _ 1 Ġ) Ġ{ Ġmethod _ 3 Ġ( Ġvar _ 1 Ġ) Ġ; Ġ}
public Ġvoid Ġmethod _ 1 Ġ( Ġ) Ġ{ Ġtry Ġ{ Ġvar _ 1 Ġ. Ġmethod _ 2 Ġ( Ġ) Ġ; Ġ} Ġcatch Ġ( Ġtype _ 1 Ġvar _ 2 Ġ) Ġ{ Ġvar _ 3 Ġ. Ġmethod _ 4 Ġ( Ġfalse Ġ) Ġ; Ġvar _ 3 Ġ. Ġmethod _ 5 Ġ( Ġ) Ġ. Ġmethod _ 6 Ġ( Ġvar _ 3 Ġ) Ġ; Ġ} Ġ}
public Ġstatic Ġtype _ 1 Ġmethod _ 1 Ġ( Ġtype _ 2 Ġbuffer Ġ) Ġ{ Ġreturn Ġnew Ġtype _ 1 Ġ( Ġbuffer Ġ, Ġnull Ġ, Ġ0 Ġ) Ġ; Ġ}
public Ġjava . lang . object Ġmethod _ 1 Ġ( Ġtype _ 1 Ġexpr Ġ, Ġjava . lang . object Ġvar _ 1 Ġ) Ġ{ Ġreturn Ġexpr Ġ. Ġmethod _ 2 Ġ( Ġ) Ġ. Ġmethod _ 3 Ġ( Ġthis Ġ, Ġvar _ 1 Ġ) Ġ; Ġ}
public Ġtype _ 1 Ġmethod _ 1 Ġ( Ġ) Ġ{ Ġtype _ 1 Ġinfo Ġ= Ġvar _ 1 Ġ. Ġmethod _ 1 Ġ( Ġ) Ġ; Ġif Ġ( Ġinfo Ġ!= Ġnull Ġ) Ġ{ Ġinfo Ġ. Ġmethod _ 2 Ġ( Ġstring _ 1 Ġ) Ġ; Ġ} Ġreturn Ġinfo Ġ; Ġ}
public Ġint Ġmethod _ 1 Ġ( Ġjava . lang . string Ġx Ġ) Ġ{ Ġif Ġ( Ġ( Ġx Ġ. Ġlength Ġ( Ġ) Ġ) Ġ== Ġ1 Ġ) Ġx Ġ= Ġ" 0 " Ġ+ Ġx Ġ; Ġvar _ 1 Ġ= Ġx Ġ; Ġvar _ 2 Ġ. Ġset text Ġ( Ġx Ġ) Ġ; Ġreturn Ġ1 Ġ; Ġ}
public Ġvoid Ġmethod _ 1 Ġ( Ġint Ġnum Ġ) Ġ{ Ġthis Ġ. Ġvar _ 1 Ġ= Ġnum Ġ; Ġthis Ġ. Ġvar _ 2 Ġ. Ġmethod _ 2 Ġ( Ġmethod _ 3 Ġ( Ġ) Ġ, Ġmethod _ 4 Ġ( Ġ) Ġ) Ġ; Ġ}
public Ġvoid Ġmethod _ 1 Ġ( Ġtype _ 1 Ġresponse Ġ) Ġ{ Ġout Ġ. Ġmethod _ 2 Ġ( Ġresponse Ġ. Ġto string Ġ( Ġ) Ġ) Ġ; Ġout Ġ. Ġmethod _ 3 Ġ( Ġ) Ġ; Ġjava . lang . system . out . println Ġ( Ġ( Ġstring _ 1 Ġ+ Ġresponse Ġ) Ġ) Ġ; Ġ}
public Ġvoid Ġmethod _ 1 Ġ( Ġint Ġvar _ 1 Ġ, Ġtype _ 1 Ġ[ Ġ] Ġvar _ 2 Ġ, Ġjava . lang . throw able Ġvar _ 3 Ġ, Ġtype _ 2 Ġvar _ 4 Ġ) Ġ{ Ġlistener Ġ. Ġmethod _ 3 Ġ( Ġ) Ġ; Ġ}
public Ġvoid Ġmethod _ 1 Ġ( Ġint Ġposition Ġ, Ġandroid . view . view Ġvar _ 1 Ġ) Ġ{ Ġtype _ 1 Ġ. Ġmethod _ 2 Ġ( Ġmethod _ 3 Ġ( Ġ) Ġ, Ġstring _ 1 Ġ, Ġvar _ 2 Ġ) Ġ. Ġshow Ġ( Ġ) Ġ; Ġ}
protected Ġvoid Ġmethod _ 1 Ġ( Ġ) Ġ{ Ġmethod _ 2 Ġ( Ġ) Ġ; Ġ}
public Ġvoid Ġset Ġ( Ġtype _ 1 Ġt Ġ) Ġ{ Ġvar _ 1 Ġ. Ġmethod _ 1 Ġ( Ġt Ġ, Ġtmp Ġ) Ġ; Ġset Ġ( Ġtmp Ġ) Ġ; Ġ}
public Ġjava . lang . string Ġmethod _ 1 Ġ( Ġjava . lang . string Ġvar _ 1 Ġ) Ġ{ Ġreturn Ġ( Ġstring _ 1 Ġ+ Ġvar _ 1 Ġ) Ġ+ Ġstring _ 2 Ġ; Ġ}
public Ġvoid Ġmethod _ 1 Ġ( Ġ) Ġ{ Ġvar _ 1 Ġ. Ġmethod _ 3 Ġ( Ġ) Ġ. Ġmethod _ 4 Ġ( Ġ) Ġ; Ġtype _ 3 Ġ. Ġmethod _ 5 Ġ( Ġtype _ 4 Ġ. Ġmethod _ 6 Ġ( Ġ) Ġ) Ġ; Ġ}
public Ġtype _ 1 Ġmethod _ 1 Ġ( Ġjava . lang . string Ġkey Ġ) Ġ{ Ġbyte Ġ[ Ġ] Ġvar _ 1 Ġ= Ġmethod _ 2 Ġ( Ġkey Ġ) Ġ; Ġif Ġ( Ġvar _ 1 Ġ== Ġnull Ġ) Ġreturn Ġnull Ġ; Ġreturn Ġtype _ 2 Ġ. Ġmethod _ 3 Ġ( Ġvar _ 1 Ġ) Ġ; Ġ}
public Ġvoid Ġmethod _ 1 Ġ( Ġtype _ 1 Ġvar _ 1 Ġ) Ġ{ Ġtype _ 2 Ġ. Ġmethod _ 2 Ġ( Ġ) Ġ. Ġmethod _ 3 Ġ( Ġcontext Ġ, Ġvar _ 1 Ġ) Ġ; Ġmethod _ 4 Ġ( Ġvar _ 3 Ġ. Ġmethod _ 5 Ġ( Ġ) Ġ) Ġ; Ġ}
public Ġvoid Ġmethod _ 1 Ġ( Ġtype _ 1 Ġcontext Ġ) Ġ{ Ġsuper Ġ. Ġmethod _ 1 Ġ( Ġcontext Ġ) Ġ; Ġmethod _ 2 Ġ( Ġcontext Ġ) Ġ; Ġtype _ 2 Ġvar _ 1 Ġ= Ġnew Ġtype _ 2 Ġ( Ġcontext Ġ, Ġvar _ 2 Ġclass Ġ) Ġ; Ġvar _ 3 Ġ. Ġmethod _ 3 Ġ( Ġvar _ 1 Ġ) Ġ; Ġ}
public Ġvoid Ġmethod _ 1 Ġ( Ġ) Ġ{ Ġif Ġ( Ġ! Ġ( Ġthis Ġ. Ġvar _ 1 Ġ) Ġ) Ġvar _ 2 Ġ. Ġremove Ġ( Ġthis Ġ) Ġ; Ġsuper Ġ. Ġmethod _ 1 Ġ( Ġ) Ġ; Ġ}
public Ġjava . util . array list Ġ< Ġtype _ 1 Ġ> Ġmethod _ 1 Ġ( Ġ) Ġthrows Ġjava . lang . ex ception Ġ{ Ġjava . util . array list Ġ< Ġtype _ 1 Ġ> Ġresult Ġ= Ġtemp Ġ. Ġmethod _ 2 Ġ( Ġ) Ġ; Ġreturn Ġresult Ġ; Ġ}
private Ġtype _ 1 Ġmethod _ 1 Ġ( Ġ) Ġ{ Ġtype _ 1 Ġvar Ġ= Ġmethod _ 2 Ġ( Ġ) Ġ; Ġif Ġ( Ġmethod _ 3 Ġ( Ġvar Ġ) Ġ) Ġ{ Ġreturn Ġvar Ġ; Ġ} Ġif Ġ( Ġvar Ġ!= Ġnull Ġ) Ġ{ Ġvar _ 1 Ġ-= Ġvar Ġ. Ġname Ġ( Ġ) Ġ. Ġlength Ġ( Ġ) Ġ; Ġ} Ġreturn Ġnull Ġ; Ġ}
public Ġvoid Ġshow Ġ( Ġ) Ġ{ Ġif Ġ( Ġ( Ġvar _ 1 Ġ) Ġ!= Ġnull Ġ) Ġ{ Ġvar _ 1 Ġ. Ġupdate Ġ( Ġtype _ 1 Ġ. Ġmethod _ 1 Ġ( Ġ) Ġ) Ġ; Ġ} Ġ}
public Ġvoid Ġmethod _ 1 Ġ( Ġ) Ġ{ Ġsuper Ġ. Ġmethod _ 1 Ġ( Ġ) Ġ; Ġvar _ 1 Ġ= Ġthis Ġ; Ġmethod _ 2 Ġ( Ġ) Ġ; Ġ}
public Ġvoid Ġmethod _ 1 Ġ( Ġjava . lang . string Ġvar _ 1 Ġ) Ġthrows Ġtype _ 1 Ġ{ Ġvar _ 2 Ġ= Ġnull Ġ; Ġvar _ 3 Ġ= Ġnull Ġ; Ġvar _ 4 Ġ= Ġnew Ġtype _ 2 Ġ( Ġvar _ 1 Ġ) Ġ; Ġ}
public Ġtype _ 1 Ġmethod _ 1 Ġ( Ġ) Ġ{ Ġmethod _ 1 Ġ( Ġstring _ 1 Ġ, Ġstring _ 2 Ġ) Ġ; Ġfinal Ġjava . lang . string Ġvar _ 1 Ġ= Ġstring _ 1 Ġ; Ġtype _ 1 Ġvar _ 2 Ġ= Ġnew Ġtype _ 1 Ġ( Ġvar _ 1 Ġ) Ġ; Ġmethod _ 2 Ġ( Ġvar _ 1 Ġ, Ġstring _ 2 Ġ) Ġ; Ġreturn Ġvar _ 2 Ġ; Ġ}
public Ġdouble Ġmethod _ 1 Ġ( Ġdouble Ġvar _ 1 Ġ, Ġint Ġvar _ 2 Ġ) Ġ{ Ġreturn Ġvar _ 1 Ġ; Ġ}
public Ġstatic Ġtype _ 1 Ġmethod _ 1 Ġ( Ġint Ġvar _ 1 Ġ) Ġ{ Ġreturn Ġ( Ġvar _ 2 Ġ) Ġ- Ġ> Ġ{ Ġvar _ 4 Ġ. Ġmethod _ 2 Ġ( Ġvar _ 3 Ġ, Ġvar _ 1 Ġ) Ġ; Ġvar _ 4 Ġ= Ġvar _ 3 Ġ; Ġvar _ 4 Ġ. Ġmethod _ 3 Ġ( Ġ) Ġ; Ġ} Ġ; Ġ}
public Ġtype _ 1 Ġmethod _ 1 Ġ( Ġtype _ 1 Ġvar _ 1 Ġ) Ġ{ Ġreturn Ġmethod _ 1 Ġ( Ġvar _ 1 Ġ. Ġmethod _ 3 Ġ( Ġ) Ġ, Ġvar _ 1 Ġ. Ġmethod _ 4 Ġ( Ġ) Ġ, Ġvar _ 1 Ġ. Ġget id Ġ( Ġ) Ġ) Ġ; Ġ}
public Ġvoid Ġmethod _ 1 Ġ( Ġ) Ġ{ Ġsuper Ġ. Ġmethod _ 1 Ġ( Ġ) Ġ; Ġtype _ 1 Ġ. Ġi Ġ( Ġvar _ 1 Ġ, Ġstring _ 1 Ġ) Ġ; Ġtype _ 2 Ġvar _ 2 Ġ= Ġ( Ġ( Ġtype _ 2 Ġ) Ġ( Ġget activity Ġ( Ġ) Ġ) Ġ) Ġ; Ġvar _ 2 Ġ. Ġmethod _ 3 Ġ( Ġvar _ 2 Ġ) Ġ; Ġ}
protected Ġboolean Ġmethod _ 1 Ġ( Ġfloat Ġvar _ 1 Ġ) Ġ{ Ġreturn Ġvar _ 1 Ġ>= Ġ( Ġthis Ġ. Ġvar _ 2 Ġ) Ġ; Ġ}
public Ġvoid Ġmethod _ 1 Ġ( Ġfinal Ġtype _ 1 Ġresponse Ġ, Ġfinal Ġtype _ 2 Ġvar _ 1 Ġ) Ġ{ Ġmethod _ 2 Ġ( Ġstring _ 1 Ġ, Ġresponse Ġ, Ġvar _ 1 Ġ) Ġ; Ġ}
private Ġstatic Ġjava . lang . bo olean Ġmethod _ 1 Ġ( Ġjava . lang . string Ġstring Ġ) Ġ{ Ġreturn Ġ( Ġstring Ġ!= Ġnull Ġ) Ġ&& Ġ( Ġ( Ġstring Ġ. Ġlength Ġ( Ġ) Ġ) Ġ> Ġ0 Ġ) Ġ; Ġ}
public Ġtype _ 1 Ġ< Ġtype _ 2 Ġ> Ġmethod _ 1 Ġ( Ġtype _ 3 Ġvar _ 1 Ġ, Ġjava . lang . throw able Ġt Ġ) Ġ{ Ġreturn Ġvar _ 2 Ġ< Ġtype _ 2 Ġ> Ġmethod _ 2 Ġ( Ġmethod _ 3 Ġ( Ġvar _ 3 Ġ. Ġmethod _ 4 Ġ( Ġ) Ġ) Ġ) Ġ; Ġ}
public Ġstatic Ġint Ġmethod _ 1 Ġ( Ġint Ġvar _ 1 Ġ) Ġ{ Ġreturn Ġ( Ġvar _ 1 Ġ& Ġ( Ġvar _ 2 Ġ) Ġ) Ġ> Ġ> Ġ> Ġ( Ġvar _ 3 Ġ) Ġ; Ġ}
protected Ġboolean Ġmethod _ 1 Ġ( Ġboolean Ġa Ġ, Ġboolean Ġb Ġ) Ġ{ Ġreturn Ġfalse Ġ; Ġ}
public Ġfinal Ġvoid Ġend Ġ( Ġ) Ġthrows Ġjava . io . io ex ception Ġ{ Ġsuper Ġ. Ġend Ġ( Ġ) Ġ; Ġvar _ 1 Ġ. Ġmethod _ 2 Ġ( Ġ) Ġ; Ġ}
private Ġboolean Ġmethod _ 1 Ġ( Ġint Ġvar _ 1 Ġ) Ġ{ Ġreturn Ġvar _ 1 Ġ>= Ġ( Ġvar _ 2 Ġ) Ġ; Ġ}
public Ġjava . util . map Ġ< Ġjava . lang . integer Ġ, Ġtype _ 1 Ġ> Ġmethod _ 1 Ġ( Ġ) Ġ{ Ġreturn Ġvar _ 1 Ġ; Ġ}
public Ġjava . lang . bo olean Ġmethod _ 1 Ġ( Ġtype _ 1 Ġvar _ 1 Ġ) Ġ{ Ġif Ġ( Ġvar _ 1 Ġ!= Ġnull Ġ) Ġ{ Ġvar _ 2 Ġ. Ġadd Ġ( Ġvar _ 1 Ġ) Ġ; Ġreturn Ġtrue Ġ; Ġ} Ġelse Ġ{ Ġreturn Ġfalse Ġ; Ġ} Ġ}
public Ġsynchronized Ġboolean Ġmethod _ 1 Ġ( Ġ) Ġ{ Ġreturn Ġ( Ġ( Ġvar _ 1 Ġ) Ġ>= Ġ0 Ġ) Ġ&& Ġ( Ġ( Ġvar _ 2 Ġ) Ġ> Ġ0 Ġ) Ġ; Ġ}
public Ġvoid Ġmethod _ 1 Ġ( Ġ) Ġ{ Ġvar _ 3 Ġ= Ġ( Ġ( Ġandroid . widget . button Ġ) Ġ( Ġmethod _ 2 Ġ( Ġvar _ 4 Ġ) Ġ) Ġ) Ġ; Ġandroid . view . view Ġvar _ 5 Ġ= Ġmethod _ 2 Ġ( Ġvar _ 6 Ġ) Ġ; Ġ}
public Ġtype _ 1 Ġmethod _ 1 Ġ( Ġjava . lang . string Ġkey Ġ, Ġjava . lang . object Ġvalue Ġ) Ġ{ Ġreturn Ġmethod _ 1 Ġ( Ġstring _ 1 Ġ, Ġkey Ġ, Ġvalue Ġ) Ġ; Ġ}
private Ġvoid Ġmethod _ 1 Ġ( Ġ) Ġ{ Ġandroid . view . view Ġitem Ġ= Ġvar _ 2 Ġ. Ġget Ġ( Ġvar _ 1 Ġ) Ġ; Ġmethod _ 2 Ġ( Ġitem Ġ, Ġvar _ 3 Ġ, Ġfloat _ 1 Ġ) Ġ; Ġvar _ 4 Ġ= Ġvar _ 1 Ġ; Ġ}
public Ġsynchronized Ġint Ġmethod _ 1 Ġ( Ġ) Ġ{ Ġif Ġ( Ġ( Ġvar _ 1 Ġ) Ġ!= Ġnull Ġ) Ġreturn Ġvar _ 1 Ġ. Ġmethod _ 3 Ġ( Ġ) Ġ; Ġtype _ 1 Ġ. Ġmethod _ 4 Ġ( Ġvar _ 2 Ġ, Ġstring _ 1 Ġ) Ġ; Ġreturn Ġ0 Ġ; Ġ}
public Ġvoid Ġmethod _ 1 Ġ( Ġ) Ġ{ Ġandroid . content . intent Ġvar _ 1 Ġ= Ġnew Ġandroid . content . intent Ġ( Ġvar _ 2 Ġ) Ġ; Ġmethod _ 2 Ġ( Ġvar _ 1 Ġ, Ġ0 Ġ) Ġ; Ġ}
private Ġboolean Ġmethod _ 1 Ġ( Ġtype _ 1 Ġvar _ 1 Ġ) Ġ{ Ġreturn Ġ( Ġ( Ġvar _ 1 Ġ. Ġmethod _ 2 Ġ( Ġ) Ġ) Ġ!= Ġnull Ġ) Ġ&& Ġ( Ġ! Ġ( Ġvar _ 1 Ġ. Ġmethod _ 2 Ġ( Ġ) Ġ. Ġequals Ġ( Ġstring _ 1 Ġ) Ġ) Ġ) Ġ; Ġ}
private Ġvoid Ġmethod _ 1 Ġ( Ġ) Ġ{ Ġvar _ 1 Ġ= Ġvar _ 2 Ġ. Ġget Ġ( Ġvar _ 3 Ġ) Ġ; Ġvar _ 3 Ġ= Ġ( Ġ( Ġvar _ 3 Ġ) Ġ+ Ġ1 Ġ) Ġ% Ġ( Ġvar _ 2 Ġ. Ġsize Ġ( Ġ) Ġ) Ġ; Ġ( Ġvar _ 4 Ġ) Ġ++ Ġ; Ġvar _ 5 Ġ= Ġ1 Ġ; Ġ}
public Ġint Ġmethod _ 1 Ġ( Ġ) Ġ{ Ġreturn Ġvar _ 1 Ġ. Ġsize Ġ( Ġ) Ġ; Ġ}
private Ġvoid Ġmethod _ 1 Ġ( Ġfloat Ġvar _ 1 Ġ) Ġ{ Ġvar _ 2 Ġ-= Ġvar _ 1 Ġ* Ġ( Ġtype _ 1 Ġ. Ġmin Ġ( Ġtype Ġ. Ġmethod _ 3 Ġ( Ġ) Ġ, Ġvar _ 3 Ġ. Ġsize Ġ( Ġ) Ġ) Ġ) Ġ; Ġ}
public Ġvoid Ġmethod _ 1 Ġ( Ġtype _ 1 Ġvar _ 1 Ġ, Ġjava . util . map Ġ< Ġtype _ 1 Ġ, Ġtype _ 2 Ġ> Ġvar _ 2 Ġ) Ġ{ Ġvar _ 3 Ġ. Ġput Ġ( Ġvar _ 1 Ġ, Ġnew Ġjava . util . hash map Ġ( Ġvar _ 2 Ġ) Ġ) Ġ; Ġfor Ġ( Ġtype _ 1 Ġvar _ 4 Ġ: Ġvar _ 2 Ġ. Ġmethod _ 2 Ġ( Ġ) Ġ) Ġ{ Ġvar _ 5 Ġ. Ġremove Ġ( Ġvar _ 4 Ġ) Ġ; Ġ} Ġ}
public Ġdouble Ġget value Ġ( Ġ) Ġ{ Ġreturn Ġvar _ 1 Ġ; Ġ}
void Ġmethod _ 1 Ġ( Ġfinal Ġtype _ 1 Ġvar _ 1 Ġ) Ġ{ Ġthis Ġ. Ġvar _ 2 Ġ= Ġvar _ 1 Ġ; Ġ}
public Ġvoid Ġmethod _ 1 Ġ( Ġ) Ġ{ Ġvar _ 1 Ġ= Ġnew Ġtype _ 1 Ġ( Ġ0 Ġ, Ġ0 Ġ) Ġ; Ġvar _ 2 Ġ= Ġnew Ġtype _ 2 Ġ( Ġvar _ 1 Ġ, Ġsize Ġ) Ġ; Ġ}
public Ġvoid Ġmethod _ 1 Ġ( Ġ) Ġ{ Ġsuper Ġ. Ġmethod _ 1 Ġ( Ġ) Ġ; Ġvar _ 1 Ġ= Ġnew Ġtype _ 1 Ġ( Ġthis Ġ) Ġ; Ġmethod _ 2 Ġ( Ġ) Ġ; Ġvar _ 2 Ġ. Ġmethod _ 3 Ġ( Ġthis Ġ) Ġ; Ġtype _ 2 Ġ. Ġmethod _ 4 Ġ( Ġthis Ġ. Ġget class Ġ( Ġ) Ġ. Ġget name Ġ( Ġ) Ġ, Ġstring _ 1 Ġ) Ġ; Ġ}
public Ġtype _ 1 Ġmethod _ 1 Ġ( Ġint Ġx Ġ, Ġint Ġy Ġ) Ġ{ Ġvar _ 1 Ġ. Ġx Ġ= Ġx Ġ; Ġvar _ 1 Ġ. Ġy Ġ= Ġy Ġ; Ġreturn Ġthis Ġ; Ġ}
public Ġvoid Ġmethod _ 1 Ġ( Ġtype _ 2 Ġvar _ 1 Ġ) Ġ{ Ġvar _ 2 Ġ. Ġmethod _ 1 Ġ( Ġvar _ 1 Ġ) Ġ; Ġ}
public Ġvoid Ġmethod _ 1 Ġ( Ġtype _ 1 Ġvar _ 1 Ġ, Ġint Ġid Ġ) Ġ{ Ġvar _ 1 Ġ. Ġmethod _ 2 Ġ( Ġ) Ġ; Ġ}
private Ġvoid Ġmethod _ 1 Ġ( Ġjava . lang . string Ġvar _ 1 Ġ, Ġtype _ 1 Ġvar _ 2 Ġ) Ġ{ Ġvar _ 4 Ġ. Ġput Ġ( Ġvar _ 1 Ġ, Ġvar _ 2 Ġ) Ġ; Ġ}
public Ġvoid Ġmethod _ 1 Ġ( Ġtype _ 1 Ġvar _ 1 Ġ) Ġ{ Ġsuper Ġ. Ġmethod _ 1 Ġ( Ġvar _ 1 Ġ) Ġ; Ġif Ġ( Ġ( Ġget activity Ġ( Ġ) Ġ) Ġinstance of Ġtype _ 2 Ġ) Ġ{ Ġthis Ġ. Ġvar _ 2 Ġ= Ġ( Ġ( Ġtype _ 2 Ġ) Ġ( Ġget activity Ġ( Ġ) Ġ) Ġ) Ġ. Ġmethod _ 2 Ġ( Ġ) Ġ; Ġ} Ġelse Ġ{ Ġ} Ġ}
public Ġvoid Ġmethod _ 1 Ġ( Ġ) Ġ{ Ġ( Ġ( Ġtype _ 1 Ġ) Ġ( Ġvar _ 1 Ġ) Ġ) Ġ. Ġmethod _ 2 Ġ( Ġ( Ġ( Ġtype _ 1 Ġ) Ġ( Ġvar _ 1 Ġ) Ġ) Ġ. Ġmethod _ 3 Ġ( Ġ) Ġ) Ġ; Ġ}
private Ġboolean Ġmethod _ 1 Ġ( Ġ) Ġ{ Ġreturn Ġ( Ġthis Ġ. Ġvar _ 1 Ġ) Ġ== Ġnull Ġ; Ġ}
private Ġvoid Ġmethod _ 1 Ġ( Ġ) Ġ{ Ġif Ġ( Ġ( Ġvar _ 1 Ġ) Ġ== Ġnull Ġ) Ġ{ Ġvar _ 1 Ġ= Ġnew Ġtype _ 1 Ġ( Ġ) Ġ; Ġ} Ġelse Ġ{ Ġvar _ 1 Ġ. Ġmethod _ 2 Ġ( Ġ) Ġ; Ġ} Ġvar _ 2 Ġ= Ġ! Ġ( Ġvar _ 1 Ġ. Ġequals Ġ( Ġnull Ġ) Ġ) Ġ; Ġ}
public Ġtype _ 1 Ġmethod _ 1 Ġ( Ġ) Ġ{ Ġreturn Ġnull Ġ; Ġ}
type _ 1 Ġmethod _ 1 Ġ( Ġ) Ġ{ Ġtype _ 2 Ġvar _ 1 Ġ= Ġnew Ġtype _ 2 Ġ( Ġ) Ġ; Ġvar _ 1 Ġ. Ġmethod _ 2 Ġ( Ġnew Ġtype _ 4 Ġ( Ġ) Ġ) Ġ; Ġreturn Ġvar _ 1 Ġ; Ġ}
public Ġvoid Ġmethod _ 1 Ġ( Ġ) Ġ{ Ġtry Ġ{ Ġmethod _ 2 Ġ( Ġ) Ġ; Ġ} Ġcatch Ġ( Ġjava . io . io ex ception Ġvar _ 1 Ġ) Ġ{ Ġvar _ 1 Ġ. Ġmethod _ 3 Ġ( Ġ) Ġ; Ġtype _ 1 Ġ. Ġmethod _ 4 Ġ( Ġout Ġ) Ġ; Ġtype _ 1 Ġ. Ġmethod _ 4 Ġ( Ġthis Ġ) Ġ; Ġ} Ġ}
public Ġtype _ 1 Ġmethod _ 1 Ġ( Ġ) Ġ{ Ġtype _ 1 Ġvar _ 1 Ġ= Ġnew Ġtype _ 1 Ġ( Ġ) Ġ; Ġvar _ 2 Ġ. Ġadd Ġ( Ġvar _ 1 Ġ) Ġ; Ġmethod _ 3 Ġ( Ġ) Ġ; Ġreturn Ġvar _ 1 Ġ; Ġ}
public Ġvoid Ġmethod _ 1 Ġ( Ġjava . lang . string Ġurl Ġ) Ġ{ Ġtry Ġ{ Ġvar _ 2 Ġ. Ġmethod _ 1 Ġ( Ġurl Ġ) Ġ; Ġ} Ġcatch Ġ( Ġjava . lang . ex ception Ġvar _ 3 Ġ) Ġ{ Ġ} Ġ}
public Ġvoid Ġhandle Ġ( Ġlong Ġvar _ 1 Ġ) Ġ{ Ġupdate Ġ( Ġ) Ġ; Ġ}
public Ġvoid Ġmethod _ 1 Ġ( Ġ) Ġ{ Ġvar _ 3 Ġ. Ġmethod _ 5 Ġ( Ġ) Ġ; Ġmethod _ 6 Ġ( Ġ) Ġ; Ġvar _ 4 Ġ. Ġmethod _ 7 Ġ( Ġ) Ġ; Ġmethod _ 8 Ġ( Ġ) Ġ; Ġ}
public Ġvoid Ġmethod _ 1 Ġ( Ġjava . lang . string Ġvar _ 1 Ġ) Ġ{ Ġthis Ġ. Ġvar _ 1 Ġ= Ġvar _ 1 Ġ+ Ġ"\ n " Ġ; Ġ}
public Ġstatic Ġvoid Ġmethod _ 1 Ġ( Ġ) Ġthrows Ġjava . lang . ex ception Ġ{ Ġvar _ 1 Ġ. Ġmethod _ 2 Ġ( Ġvar _ 2 Ġ) Ġ; Ġ}
public Ġstatic Ġint Ġmethod _ 1 Ġ( Ġbyte Ġ[ Ġ] Ġdata Ġ, Ġint Ġoffset Ġ, Ġint Ġlength Ġ) Ġthrows Ġjava . io . io ex ception Ġ{ Ġreturn Ġtype _ 1 Ġ. Ġmethod _ 1 Ġ( Ġdata Ġ, Ġlength Ġ, Ġlength Ġ) Ġ; Ġ}
public Ġtype _ 1 Ġmethod _ 1 Ġ( Ġ) Ġ{ Ġreturn Ġthis Ġ; Ġ}
public Ġvoid Ġmethod _ 1 Ġ( Ġint Ġposition Ġ) Ġ{ Ġif Ġ( Ġvar _ 1 Ġ. Ġmethod _ 2 Ġ( Ġ) Ġ) Ġ{ Ġ} Ġ}
public Ġboolean Ġmethod _ 1 Ġ( Ġ) Ġ{ Ġif Ġ( Ġ( Ġmethod _ 2 Ġ( Ġ) Ġ) Ġ> Ġint _ 1 Ġ) Ġ{ Ġvar _ 1 Ġ= Ġtrue Ġ; Ġ} Ġreturn Ġvar _ 1 Ġ; Ġ}
public Ġvoid Ġmethod _ 1 Ġ( Ġtype _ 1 Ġvar _ 1 Ġ) Ġthrows Ġtype _ 2 Ġ{ Ġif Ġ( Ġ( Ġvar _ 1 Ġ!= Ġ( Ġvar _ 2 Ġ) Ġ) Ġ&& Ġ( Ġvar _ 1 Ġ!= Ġ( Ġvar _ 3 Ġ) Ġ) Ġ) Ġthrow Ġnew Ġtype _ 2 Ġ( Ġstring _ 1 Ġ) Ġ; Ġthis Ġ. Ġtype Ġ= Ġvar _ 1 Ġ; Ġ}
public Ġjava . lang . string Ġmethod _ 1 Ġ( Ġ) Ġ{ Ġreturn Ġmethod _ 1 Ġ( Ġ( Ġ( Ġvar _ 1 Ġ. Ġmethod _ 3 Ġ( Ġint _ 1 Ġ) Ġ) Ġ+ Ġint _ 2 Ġ) Ġ) Ġ; Ġ}
public Ġtype _ 1 Ġmethod _ 1 Ġ( Ġ) Ġ{ Ġreturn Ġthis Ġ. Ġposition Ġ. Ġmethod _ 2 Ġ( Ġ) Ġ; Ġ}
public Ġvoid Ġmethod _ 1 Ġ( Ġ) Ġ{ Ġif Ġ( Ġvar _ 1 Ġ) Ġ{ Ġvar _ 2 Ġ. Ġmethod _ 2 Ġ( Ġvar _ 3 Ġ) Ġ; Ġ} Ġelse Ġ{ Ġvar _ 2 Ġ. Ġmethod _ 2 Ġ( Ġvar _ 4 Ġ) Ġ; Ġ} Ġ}
public Ġboolean Ġmethod _ 1 Ġ( Ġ) Ġ{ Ġreturn Ġfalse Ġ; Ġ}
public Ġjava . lang . string Ġmethod _ 1 Ġ( Ġtype _ 1 Ġvar _ 1 Ġ) Ġ{ Ġjava . lang . string Ġoutput Ġ= Ġstring _ 1 Ġ; Ġoutput Ġ+= Ġvar _ 1 Ġ. Ġmethod _ 2 Ġ( Ġ) Ġ; Ġoutput Ġ+= Ġstring _ 2 Ġ; Ġoutput Ġ+= Ġvar _ 1 Ġ. Ġmethod _ 3 Ġ( Ġ) Ġ; Ġoutput Ġ+= Ġ"\ n " Ġ; Ġreturn Ġoutput Ġ; Ġ}
public Ġabstract Ġtype _ 1 Ġmethod _ 1 Ġ( Ġfinal Ġbyte Ġ[ Ġ] Ġdata Ġ) Ġthrows Ġjava . io . io ex ception Ġ;
public Ġjava . util . set Ġ< Ġtype _ 1 Ġ> Ġget Ġ( Ġjava . lang . string Ġvar _ 1 Ġ) Ġ{ Ġreturn Ġnull Ġ; Ġ}
public Ġvoid Ġmethod _ 1 Ġ( Ġint Ġx Ġ, Ġint Ġy Ġ, Ġjava . lang . string Ġvar _ 1 Ġ) Ġ{ Ġif Ġ( Ġ( Ġvar _ 2 Ġ[ Ġy Ġ] Ġ[ Ġx Ġ] Ġ) Ġ== Ġnull Ġ) Ġ{ Ġvar _ 2 Ġ[ Ġy Ġ] Ġ[ Ġx Ġ] Ġ= Ġvar _ 1 Ġ; Ġvar _ 3 Ġ= Ġ! Ġ( Ġvar _ 3 Ġ) Ġ; Ġ} Ġ}
public Ġint Ġmethod _ 1 Ġ( Ġ) Ġ{ Ġreturn Ġ( Ġvar _ 1 Ġ) Ġ== Ġ0 Ġ? Ġ0 Ġ: Ġjava . lang . math . round Ġ( Ġtype _ 1 Ġ. Ġmin Ġ( Ġ( Ġ( Ġ( Ġmethod _ 3 Ġ( Ġ) Ġ) Ġ* Ġint _ 1 Ġ) Ġ/ Ġ( Ġvar _ 1 Ġ) Ġ) Ġ, Ġint _ 1 Ġ) Ġ) Ġ; Ġ}
public Ġvoid Ġmethod _ 1 Ġ( Ġjava . lang . string Ġkey Ġ, Ġint Ġvalue Ġ) Ġ{ Ġmethod _ 2 Ġ( Ġ) Ġ. Ġmethod _ 3 Ġ( Ġkey Ġ, Ġvalue Ġ) Ġ; Ġ}
public Ġfloat Ġmethod _ 1 Ġ( Ġlong Ġvar _ 1 Ġ, Ġlong Ġvar _ 2 Ġ) Ġ{ Ġif Ġ( Ġvar _ 2 Ġ> Ġ0 Ġ) Ġ{ Ġreturn Ġ( Ġ( Ġ( Ġfloat Ġ) Ġ( Ġvar _ 1 Ġ) Ġ) Ġ/ Ġ( Ġ0 . 0 f Ġ+ Ġvar _ 2 Ġ) Ġ) Ġ* Ġint _ 1 Ġ; Ġ} Ġelse Ġ{ Ġreturn Ġ0 Ġ; Ġ} Ġ}
public Ġvoid Ġmethod _ 1 Ġ( Ġ) Ġ{ Ġif Ġ( Ġ( Ġvar _ 1 Ġ) Ġ!= Ġnull Ġ) Ġ{ Ġvar _ 1 Ġ. Ġmethod _ 2 Ġ( Ġ) Ġ; Ġtype _ 1 Ġvar _ 2 Ġ= Ġnew Ġtype _ 1 Ġ( Ġthis Ġ) Ġ; Ġvar _ 3 Ġ= Ġvar _ 2 Ġ. Ġmethod _ 3 Ġ( Ġ) Ġ; Ġvar _ 4 Ġ= Ġfalse Ġ; Ġmethod _ 4 Ġ( Ġ) Ġ; Ġ} Ġ}
public Ġvoid Ġmethod _ 1 Ġ( Ġandroid . view . view Ġvar _ 1 Ġ) Ġ{ Ġswitch Ġ( Ġvar _ 1 Ġ. Ġget id Ġ( Ġ) Ġ) Ġ{ Ġcase Ġvar _ 2 Ġ: Ġ{ Ġandroid . content . intent Ġintent Ġ= Ġnew Ġandroid . content . intent Ġ( Ġthis Ġ, Ġvar _ 3 Ġclass Ġ) Ġ; Ġmethod _ 2 Ġ( Ġintent Ġ) Ġ; Ġbreak Ġ; Ġ} Ġcase Ġvar _ 4 Ġ: Ġ{ Ġbreak Ġ; Ġ} Ġ} Ġ}
private Ġboolean Ġmethod _ 1 Ġ( Ġjava . lang . string Ġvar _ 1 Ġ) Ġ{ Ġtry Ġ{ Ġjava . lang . integer . parse int Ġ( Ġvar _ 1 Ġ) Ġ; Ġ} Ġcatch Ġ( Ġtype _ 1 Ġvar _ 2 Ġ) Ġ{ Ġreturn Ġfalse Ġ; Ġ} Ġcatch Ġ( Ġjava . lang . null point ere x ception Ġvar _ 2 Ġ) Ġ{ Ġreturn Ġfalse Ġ; Ġ} Ġreturn Ġtrue Ġ; Ġ}
public Ġjava . lang . char sequence Ġmethod _ 1 Ġ( Ġint Ġposition Ġ) Ġ{ Ġif Ġ( Ġposition Ġ< Ġ( Ġvar _ 1 Ġ. Ġsize Ġ( Ġ) Ġ) Ġ) Ġ{ Ġreturn Ġvar _ 1 Ġ. Ġget Ġ( Ġposition Ġ) Ġ. Ġget name Ġ( Ġ) Ġ; Ġ} Ġelse Ġreturn Ġnull Ġ; Ġ}
public Ġjava . lang . long Ġmethod _ 1 Ġ( Ġ) Ġ{ Ġreturn Ġvar _ 1 Ġ. Ġmethod _ 1 Ġ( Ġmethod _ 2 Ġ( Ġ) Ġ) Ġ; Ġ}
public Ġvoid Ġmethod _ 1 Ġ( Ġjava . lang . string Ġvar _ 1 Ġ) Ġ{ Ġif Ġ( Ġvar _ 2 Ġ. Ġcontains Ġ( Ġvar _ 1 Ġ) Ġ) Ġvar _ 2 Ġ. Ġremove Ġ( Ġvar _ 1 Ġ) Ġ; Ġvar _ 3 Ġ. Ġmethod _ 2 Ġ( Ġ) Ġ; Ġ}
public Ġboolean Ġmethod _ 1 Ġ( Ġ) Ġthrows Ġtype _ 1 Ġ{ Ġjava . lang . thread Ġ. Ġmethod _ 2 Ġ( Ġvar _ 1 Ġ) Ġ; Ġmethod _ 3 Ġ( Ġvar _ 2 Ġ) Ġ. Ġmethod _ 4 Ġ( Ġstring _ 1 Ġ) Ġ; Ġmethod _ 3 Ġ( Ġvar _ 2 Ġ) Ġ. Ġmethod _ 4 Ġ( Ġvar _ 3 Ġ) Ġ; Ġmethod _ 5 Ġ( Ġvar _ 4 Ġ) Ġ; Ġreturn Ġtrue Ġ; Ġ}
protected Ġtype _ 1 Ġmethod _ 1 Ġ( Ġjava . lang . integer Ġ... Ġparams Ġ) Ġ{ Ġtry Ġ{ Ġtype _ 1 Ġp Ġ= Ġtype _ 2 Ġ. Ġmethod _ 2 Ġ( Ġ) Ġ. Ġmethod _ 3 Ġ( Ġ) Ġ. Ġmethod _ 4 Ġ( Ġparams Ġ[ Ġ0 Ġ] Ġ) Ġ; Ġreturn Ġp Ġ; Ġ} Ġcatch Ġ( Ġjava . lang . ex ception Ġvar _ 1 Ġ) Ġ{ Ġreturn Ġnull Ġ; Ġ} Ġ}
public Ġvoid Ġmethod _ 1 Ġ( Ġ) Ġ{ Ġtype _ 1 Ġresult Ġ= Ġtype _ 2 Ġ. Ġmethod _ 2 Ġ( Ġ) Ġ. Ġid Ġ( Ġstring _ 2 Ġ) Ġ. Ġbuild Ġ( Ġ) Ġ. Ġmethod _ 1 Ġ( Ġ) Ġ; Ġtype _ 3 Ġ. Ġass er te qu als Ġ( Ġvar _ 1 Ġ, Ġresult Ġ. Ġmethod _ 4 Ġ( Ġ) Ġ) Ġ; Ġ}
public Ġtype _ 1 Ġmethod _ 1 Ġ( Ġtype _ 2 Ġvar _ 1 Ġ, Ġtype _ 3 Ġvar _ 2 Ġ) Ġ{ Ġreturn Ġthis Ġ. Ġmethod _ 2 Ġ( Ġvar _ 1 Ġ, Ġthis Ġ. Ġmethod _ 3 Ġ( Ġvar _ 2 Ġ) Ġ) Ġ; Ġ}
public Ġvoid Ġmethod _ 1 Ġ( Ġtype _ 1 Ġ[ Ġ] Ġarray Ġ) Ġ{ Ġfor Ġ( Ġint Ġi Ġ= Ġ0 Ġ; Ġi Ġ< Ġ( Ġarray Ġ. Ġlength Ġ) Ġ; Ġi Ġ++ Ġ) Ġ{ Ġ} Ġ}
public Ġvoid Ġmethod _ 1 Ġ( Ġtype _ 1 Ġvar _ 1 Ġ) Ġ{ Ġvar _ 2 Ġ. Ġstart Ġ( Ġ) Ġ; Ġremove Ġ( Ġvar _ 1 Ġ) Ġ; Ġadd Ġ( Ġvar _ 2 Ġ) Ġ; Ġ}
public Ġvoid Ġmethod _ 1 Ġ( Ġtype _ 1 Ġvar _ 1 Ġ) Ġ{ Ġif Ġ( Ġnull Ġ== Ġ( Ġvar _ 2 Ġ) Ġ) Ġ{ Ġvar _ 2 Ġ= Ġnew Ġtype _ 2 Ġ( Ġ) Ġ; Ġmethod _ 2 Ġ( Ġvar _ 2 Ġ, Ġnull Ġ) Ġ; Ġ} Ġvar _ 2 Ġ. Ġmethod _ 3 Ġ( Ġvar _ 1 Ġ) Ġ; Ġ}
private Ġtype _ 1 Ġmethod _ 1 Ġ( Ġtype _ 1 Ġquery Ġ) Ġ{ Ġif Ġ( Ġquery Ġ. Ġmethod _ 2 Ġ( Ġ) Ġ. Ġequals Ġ( Ġfield name Ġ) Ġ) Ġ{ Ġreturn Ġquery Ġ; Ġ} Ġreturn Ġnew Ġtype _ 2 Ġ( Ġquery Ġ, Ġfield name Ġ) Ġ; Ġ}
private Ġvoid Ġmethod _ 1 Ġ( Ġfinal Ġtype _ 1 Ġvar _ 1 Ġ) Ġthrows Ġjava . io . io ex ception Ġ, Ġjava . lang . class not found ex ception Ġ{ Ġvar _ 1 Ġ. Ġmethod _ 2 Ġ( Ġ) Ġ; Ġ}
public Ġvoid Ġevent Ġ( Ġ) Ġ{ Ġtry Ġ{ Ġmethod _ 1 Ġ( Ġ) Ġ; Ġ} Ġcatch Ġ( Ġjava . io . io ex ception Ġvar _ 1 Ġ) Ġ{ Ġtype _ 1 Ġ. Ġmethod _ 2 Ġ( Ġstring _ 1 Ġ, Ġvar _ 1 Ġ) Ġ; Ġ} Ġ}
public Ġvoid Ġmethod _ 1 Ġ( Ġ) Ġ{ Ġtype _ 1 Ġ. Ġmethod _ 3 Ġ( Ġstring _ 1 Ġ, Ġjava . lang . integer . t ost ring Ġ( Ġvar _ 1 Ġ. Ġmethod _ 4 Ġ( Ġ) Ġ) Ġ) Ġ; Ġ}
public Ġstatic Ġvoid Ġmain Ġ( Ġjava . lang . string Ġ[ Ġ] Ġargs Ġ) Ġ{ Ġnew Ġtype _ 1 Ġ( Ġ) Ġ; Ġ}
public Ġvoid Ġmethod _ 1 Ġ( Ġ) Ġ{ Ġjava . lang . system . out . println Ġ( Ġstring _ 1 Ġ) Ġ; Ġthis Ġ. Ġvar _ 1 Ġ. Ġmethod _ 2 Ġ( Ġfalse Ġ) Ġ; Ġthis Ġ. Ġvar _ 1 Ġ. Ġmethod _ 1 Ġ( Ġ) Ġ; Ġthis Ġ. Ġmethod _ 3 Ġ( Ġthis Ġ. Ġvar _ 2 Ġ) Ġ; Ġ}
public Ġvoid Ġinit Ġ( Ġ) Ġ{ Ġvar _ 1 Ġ= Ġtype _ 1 Ġ. Ġmethod _ 1 Ġ( Ġ) Ġ. Ġmethod _ 2 Ġ( Ġ) Ġ. Ġmethod _ 3 Ġ( Ġ) Ġ; Ġ}
public Ġfinal Ġvoid Ġmethod _ 1 Ġ( Ġ) Ġ{ Ġtype _ 1 Ġ. Ġassert true Ġ( Ġvar _ 1 Ġ) Ġ; Ġlong Ġvar _ 2 Ġ= Ġtype _ 2 Ġ. Ġmethod _ 2 Ġ( Ġ) Ġ; Ġvar _ 3 Ġ= Ġvar _ 2 Ġ- Ġ( Ġvar _ 4 Ġ) Ġ; Ġvar _ 5 Ġ. Ġmethod _ 3 Ġ( Ġvar _ 2 Ġ) Ġ; Ġtype _ 1 Ġ. Ġmethod _ 4 Ġ( Ġvar _ 1 Ġ) Ġ; Ġ}
public Ġvoid Ġmethod _ 1 Ġ( Ġjava . lang . string Ġvar _ 1 Ġ) Ġ{ Ġvar _ 2 Ġ. Ġmethod _ 2 Ġ( Ġstring _ 1 Ġ, Ġvar _ 1 Ġ) Ġ; Ġ}
void Ġmethod _ 1 Ġ( Ġint Ġvar _ 1 Ġ) Ġ{ Ġvar _ 2 Ġ[ Ġvar _ 1 Ġ] Ġ= Ġ0 Ġ; Ġupdate Ġ( Ġ) Ġ; Ġ}
public Ġtype _ 1 Ġmethod _ 1 Ġ( Ġint Ġid Ġ) Ġ;
public Ġvoid Ġmethod _ 1 Ġ( Ġtype _ 1 Ġi Ġ) Ġ{ Ġvar _ 1 Ġ. Ġadd Ġ( Ġi Ġ) Ġ; Ġmethod _ 2 Ġ( Ġ) Ġ; Ġ}
public Ġvoid Ġmethod _ 1 Ġ( Ġandroid . view . view Ġvar _ 1 Ġ) Ġ{ Ġmethod _ 2 Ġ( Ġ1 Ġ) Ġ; Ġvar _ 2 Ġ. Ġmethod _ 3 Ġ( Ġ) Ġ; Ġ}
public Ġvoid Ġmethod _ 1 Ġ( Ġ) Ġthrows Ġjava . io . io ex ception Ġ{ Ġmethod _ 2 Ġ( Ġout Ġ, Ġ1 Ġ) Ġ; Ġ}
public Ġvoid Ġinit Ġ( Ġtype _ 1 Ġvar _ 1 Ġ) Ġ{ Ġ}
public Ġtype _ 1 Ġ< Ġjava . lang . void Ġ> Ġmethod _ 1 Ġ( Ġtype _ 2 Ġvar _ 1 Ġ) Ġ{ Ġif Ġ( Ġvar _ 2 Ġ. Ġmethod _ 2 Ġ( Ġvar _ 1 Ġ) Ġ) Ġ{ Ġreturn Ġnew Ġtype _ 1 Ġ( Ġvar _ 4 Ġ) Ġ; Ġ} Ġvar _ 2 Ġ. Ġmethod _ 1 Ġ( Ġvar _ 1 Ġ) Ġ; Ġreturn Ġnew Ġtype _ 1 Ġ( Ġvar _ 3 Ġ) Ġ; Ġ}
public Ġdouble Ġvalue Ġ( Ġtype _ 1 Ġvar _ 1 Ġ, Ġtype _ 2 Ġvar _ 2 Ġ) Ġ{ Ġreturn Ġ0 Ġ; Ġ}
void Ġmethod _ 1 Ġ( Ġ) Ġthrows Ġtype _ 1 Ġ{ Ġif Ġ( Ġ! Ġ( Ġvar _ 1 Ġ. Ġis empty Ġ( Ġ) Ġ) Ġ) Ġ{ Ġvar _ 2 Ġ. Ġmethod _ 2 Ġ( Ġvar _ 3 Ġ, Ġvar _ 4 Ġ) Ġ; Ġ} Ġ}
public Ġvoid Ġmethod _ 1 Ġ( Ġ) Ġthrows Ġjava . lang . ex ception Ġ{ Ġthis Ġ. Ġvar _ 1 Ġ. Ġmethod _ 2 Ġ( Ġstring _ 1 Ġ) Ġ; Ġjava . lang . string Ġvar _ 2 Ġ= Ġstring _ 2 Ġ; Ġjava . lang . string Ġvar _ 3 Ġ= Ġstring _ 3 Ġ; Ġvar _ 4 Ġ. Ġmethod _ 3 Ġ( Ġvar _ 5 Ġclass Ġ) Ġ; Ġvar _ 1 Ġ. Ġmethod _ 4 Ġ( Ġvar _ 2 Ġ, Ġvar _ 3 Ġ, Ġfalse Ġ) Ġ; Ġ}
public Ġvoid Ġmethod _ 1 Ġ( Ġtype _ 1 Ġvar _ 1 Ġ) Ġ{ Ġif Ġ( Ġvar _ 1 Ġ== Ġ( Ġget context Ġ( Ġ) Ġ) Ġ) Ġ{ Ġ( Ġ( Ġtype _ 1 Ġ) Ġ( Ġget context Ġ( Ġ) Ġ) Ġ) Ġ. Ġmethod _ 2 Ġ( Ġ) Ġ. Ġmethod _ 3 Ġ( Ġthis Ġ) Ġ; Ġ} Ġ}
public Ġvoid Ġmethod _ 1 Ġ( Ġtype _ 1 Ġ< Ġ? Ġ> Ġvar _ 1 Ġ, Ġandroid . view . view Ġview Ġ, Ġint Ġposition Ġ, Ġlong Ġid Ġ) Ġ{ Ġ}
public Ġstatic Ġtype _ 1 Ġmethod _ 1 Ġ( Ġjava . lang . string Ġname Ġ) Ġ{ Ġtype _ 1 Ġvar _ 1 Ġ= Ġnull Ġ; Ġfor Ġ( Ġtype _ 1 Ġtype Ġ: Ġtype _ 1 Ġ. Ġvalues Ġ( Ġ) Ġ) Ġ{ Ġif Ġ( Ġtype Ġ. Ġget name Ġ( Ġ) Ġ. Ġequals Ġ( Ġname Ġ) Ġ) Ġ{ Ġvar _ 1 Ġ= Ġtype Ġ; Ġ} Ġ} Ġreturn Ġvar _ 1 Ġ; Ġ}
public Ġboolean Ġis empty Ġ( Ġ) Ġ{ Ġreturn Ġ( Ġthis Ġ. Ġsize Ġ( Ġ) Ġ) Ġ<= Ġ0 Ġ; Ġ}
public Ġtype _ 1 Ġmethod _ 1 Ġ( Ġfinal Ġtype _ 1 Ġvar _ 1 Ġ) Ġ{ Ġfinal Ġtype _ 2 Ġ< Ġtype _ 1 Ġ> Ġvar _ 2 Ġ= Ġvar _ 3 Ġ. Ġmethod _ 2 Ġ( Ġvar _ 1 Ġ) Ġ; Ġif Ġ( Ġvar _ 2 Ġ== Ġnull Ġ) Ġ{ Ġreturn Ġnull Ġ; Ġ} Ġreturn Ġvar _ 4 Ġ. Ġmethod _ 3 Ġ( Ġvar _ 2 Ġ) Ġ; Ġ}
public Ġvoid Ġmethod _ 1 Ġ( Ġandroid . view . view Ġvar _ 1 Ġ) Ġ{ Ġvar _ 2 Ġ= Ġvar _ 3 Ġ. Ġmethod _ 2 Ġ( Ġvar _ 4 Ġ) Ġ. Ġtou pperc ase Ġ( Ġ) Ġ; Ġvar _ 5 Ġ= Ġtype _ 1 Ġ. Ġmethod _ 3 Ġ( Ġvar _ 2 Ġ) Ġ; Ġmethod _ 4 Ġ( Ġvar _ 5 Ġ) Ġ; Ġmethod _ 5 Ġ( Ġstring _ 1 Ġ) Ġ; Ġ}
public Ġboolean Ġcontains Ġ( Ġtype _ 1 Ġobj Ġ) Ġ{ Ġreturn Ġ( Ġvar _ 1 Ġ. Ġcontains Ġ( Ġobj Ġ) Ġ) Ġ&& Ġ( Ġvar _ 2 Ġ. Ġget Ġ( Ġvar _ 1 Ġ. Ġget int Ġ( Ġobj Ġ) Ġ) Ġ) Ġ; Ġ}
public Ġtype _ 1 Ġmethod _ 1 Ġ( Ġtype _ 2 Ġvar _ 1 Ġ) Ġ{ Ġtype _ 1 Ġvar _ 2 Ġ= Ġsuper Ġ. Ġmethod _ 1 Ġ( Ġvar _ 1 Ġ) Ġ; Ġvar _ 2 Ġ. Ġmethod _ 2 Ġ( Ġ) Ġ. Ġmethod _ 3 Ġ( Ġvar _ 3 Ġ) Ġ; Ġreturn Ġvar _ 2 Ġ; Ġ}
void Ġmethod _ 1 Ġ( Ġtype _ 1 Ġvar _ 1 Ġ, Ġtype _ 2 Ġvar _ 2 Ġ) Ġ{ Ġvar _ 3 Ġ= Ġfalse Ġ; Ġ}
private Ġvoid Ġmethod _ 1 Ġ( Ġjava . lang . string Ġvar _ 1 Ġ, Ġjava . lang . string Ġvar _ 2 Ġ) Ġ{ Ġjava . lang . string Ġvar _ 3 Ġ= Ġtype _ 1 Ġ. Ġmethod _ 2 Ġ( Ġvar _ 2 Ġ, Ġvar _ 1 Ġ) Ġ; Ġtype _ 2 Ġ. Ġset Ġ( Ġvar _ 3 Ġ, Ġvar _ 2 Ġ) Ġ; Ġtype _ 2 Ġ. Ġmethod _ 3 Ġ( Ġvar _ 3 Ġ, Ġtype _ 3 Ġ. Ġmethod _ 4 Ġ( Ġ) Ġ) Ġ; Ġ}
private Ġstatic Ġvoid Ġmethod _ 1 Ġ( Ġtype _ 1 Ġvar _ 1 Ġ, Ġtype _ 2 Ġvar _ 2 Ġ, Ġtype _ 3 Ġvar _ 3 Ġ, Ġboolean Ġvar _ 4 Ġ) Ġ{ Ġtype _ 4 Ġ. Ġmethod _ 2 Ġ( Ġvar _ 1 Ġ, Ġvar _ 2 Ġ, Ġvar _ 3 Ġ, Ġvar _ 4 Ġ) Ġ; Ġ}
public Ġvoid Ġmethod _ 1 Ġ( Ġjava . lang . string Ġfilename Ġ, Ġjava . lang . string Ġvar _ 1 Ġ, Ġjava . lang . string Ġvar _ 2 Ġ) Ġ{ Ġjava . lang . string Ġresult Ġ= Ġvar _ 3 Ġ. Ġmethod _ 2 Ġ( Ġfilename Ġ, Ġvar _ 1 Ġ) Ġ; Ġtype _ 1 Ġ. Ġass er te qu als Ġ( Ġvar _ 2 Ġ, Ġresult Ġ) Ġ; Ġ}
public Ġvoid Ġmethod _ 1 Ġ( Ġ) Ġ{ Ġvar _ 2 Ġ= Ġfalse Ġ; Ġ}
public Ġvoid Ġmethod _ 1 Ġ( Ġtype _ 1 Ġvar _ 1 Ġ) Ġ{ Ġif Ġ( Ġ( Ġvar _ 2 Ġ) Ġinstance of Ġtype _ 2 Ġ) Ġ{ Ġ( Ġ( Ġtype _ 2 Ġ) Ġ( Ġvar _ 2 Ġ) Ġ) Ġ. Ġmethod _ 2 Ġ( Ġvar _ 3 Ġ. Ġmethod _ 3 Ġ( Ġ) Ġ. Ġto string Ġ( Ġ) Ġ) Ġ; Ġmethod _ 4 Ġ( Ġvar _ 4 Ġ) Ġ; Ġ} Ġ}
public Ġboolean Ġmethod _ 1 Ġ( Ġint Ġvar _ 1 Ġ, Ġint Ġvar _ 2 Ġ) Ġ{ Ġreturn Ġmethod _ 2 Ġ( Ġvar _ 3 Ġ. Ġget Ġ( Ġ( Ġ( Ġvar _ 1 Ġ* Ġ( Ġvar _ 4 Ġ) Ġ) Ġ+ Ġvar _ 2 Ġ) Ġ) Ġ) Ġ; Ġ}
public Ġjava . lang . object Ġmethod _ 1 Ġ( Ġ) Ġ{ Ġif Ġ( Ġ( Ġvar _ 1 Ġ) Ġ== Ġnull Ġ) Ġreturn Ġnew Ġjava . lang . object Ġ( Ġ) Ġ; Ġelse Ġreturn Ġvar _ 1 Ġ; Ġ}
public Ġjava . lang . string Ġmethod _ 1 Ġ( Ġjava . lang . string Ġvar _ 1 Ġ) Ġ{ Ġreturn Ġtype _ 1 Ġ. Ġreplace Ġ( Ġstring _ 1 Ġ, Ġvar _ 1 Ġ) Ġ; Ġ}
private Ġboolean Ġmethod _ 1 Ġ( Ġ) Ġ{ Ġif Ġ( Ġmethod _ 3 Ġ( Ġ) Ġ) Ġreturn Ġtrue Ġ; Ġreturn Ġfalse Ġ; Ġ}
private Ġstatic Ġint Ġmethod _ 1 Ġ( Ġjava . lang . string Ġvar _ 1 Ġ) Ġ{ Ġint Ġvar _ 2 Ġ= Ġ0 Ġ; Ġif Ġ( Ġ! Ġ( Ġvar _ 1 Ġ. Ġequals Ġ( Ġstring _ 1 Ġ) Ġ) Ġ) Ġ{ Ġvar _ 2 Ġ= Ġjava . lang . integer . parse int Ġ( Ġvar _ 1 Ġ) Ġ; Ġ} Ġreturn Ġvar _ 2 Ġ; Ġ}
public Ġvoid Ġinit Ġ( Ġ) Ġ{ Ġthis Ġ. Ġvar _ 1 Ġ= Ġtype _ 1 Ġ. Ġmethod _ 1 Ġ( Ġ) Ġ. Ġbuild Ġ( Ġ) Ġ; Ġthis Ġ. Ġvar _ 2 Ġ= Ġvar _ 1 Ġ. Ġtarget Ġ( Ġvar _ 3 Ġ) Ġ; Ġ}
public Ġvoid Ġmethod _ 1 Ġ( Ġdouble Ġfirst Ġ, Ġdouble Ġvar _ 1 Ġ) Ġ{ Ġthis Ġ. Ġresult Ġ= Ġfirst Ġ- Ġvar _ 1 Ġ; Ġ}
public Ġvoid Ġmethod _ 1 Ġ( Ġ) Ġthrows Ġjava . lang . ex ception Ġ{ Ġjava . util . set Ġ< Ġtype _ 1 Ġ> Ġvar _ 1 Ġ= Ġvar _ 2 Ġ. Ġmethod _ 2 Ġ( Ġjava . util . arr ays . as list Ġ( Ġstring _ 1 Ġ) Ġ) Ġ; Ġassert not null Ġ( Ġvar _ 1 Ġ) Ġ; Ġass er te qu als Ġ( Ġint _ 1 Ġ, Ġvar _ 1 Ġ. Ġsize Ġ( Ġ) Ġ) Ġ; Ġ}
public Ġboolean Ġmethod _ 1 Ġ( Ġ) Ġ{ Ġreturn Ġ( Ġmethod _ 2 Ġ( Ġ) Ġ. Ġvar _ 1 Ġ) Ġ>= Ġ( Ġmethod _ 2 Ġ( Ġ) Ġ. Ġmethod _ 3 Ġ( Ġ0 Ġ) Ġ) Ġ; Ġ}
public Ġvoid Ġmethod _ 1 Ġ( Ġtype _ 1 Ġvar _ 1 Ġ) Ġ{ Ġif Ġ( Ġvar _ 2 Ġ. Ġcontains Ġ( Ġvar _ 1 Ġ) Ġ) Ġ{ Ġvar _ 3 Ġ. Ġadd Ġ( Ġvar _ 1 Ġ) Ġ; Ġvar _ 2 Ġ. Ġremove Ġ( Ġvar _ 1 Ġ) Ġ; Ġ} Ġ}
public Ġvoid Ġmethod _ 1 Ġ( Ġ) Ġ{ Ġmethod _ 2 Ġ( Ġnew Ġjava . lang . string Ġ[ Ġ] Ġ{ Ġstring _ 1 Ġ, Ġstring _ 2 Ġ, Ġstring _ 3 Ġ} Ġ, Ġsplit Ġ( Ġstring _ 4 Ġ, Ġchar _ 1 Ġ) Ġ) Ġ; Ġ}
protected Ġvoid Ġmethod _ 1 Ġ( Ġtype _ 1 Ġtype _ 2 Ġ) Ġ{ Ġtype _ 2 Ġ. Ġset Ġ( Ġvar _ 1 Ġ. Ġmethod _ 2 Ġ( Ġ) Ġ) Ġ; Ġ}
public Ġvoid Ġmethod _ 1 Ġ( Ġ) Ġthrows Ġtype _ 1 Ġ{ Ġvar _ 1 Ġ. Ġdelete Ġ( Ġvar _ 2 Ġ) Ġ; Ġmethod _ 2 Ġ( Ġvar _ 1 Ġ. Ġmethod _ 3 Ġ( Ġvar _ 2 Ġ) Ġ) Ġ; Ġ}
void Ġmethod _ 1 Ġ( Ġbyte Ġ[ Ġ] Ġdata Ġ) Ġ;
public Ġjava . lang . string Ġto string Ġ( Ġ) Ġ{ Ġreturn Ġ( Ġ( Ġ( Ġstring _ 1 Ġ+ Ġ( Ġvar _ 1 Ġ[ Ġ( Ġ( Ġvar _ 2 Ġ) Ġ- Ġ1 Ġ) Ġ] Ġ) Ġ) Ġ+ Ġstring _ 2 Ġ) Ġ+ Ġ( Ġvar _ 3 Ġ) Ġ) Ġ+ Ġ"\ n " Ġ; Ġ}
public Ġtype _ 1 Ġmethod _ 1 Ġ( Ġfinal Ġtype _ 2 Ġtoken Ġ) Ġ{ Ġif Ġ( Ġtoken Ġ== Ġnull Ġ) Ġ{ Ġthrow Ġnew Ġjava . lang . null point ere x ception Ġ( Ġstring _ 1 Ġ) Ġ; Ġ} Ġthis Ġ. Ġtoken Ġ= Ġtoken Ġ; Ġreturn Ġthis Ġ; Ġ}
public Ġdouble Ġmethod _ 1 Ġ( Ġ) Ġ{ Ġreturn Ġtype _ 1 Ġ. Ġmethod _ 2 Ġ( Ġ( Ġ( Ġ( Ġvar _ 1 Ġ) Ġ* Ġ( Ġvar _ 1 Ġ) Ġ) Ġ+ Ġ( Ġ( Ġvar _ 2 Ġ) Ġ* Ġ( Ġvar _ 2 Ġ) Ġ) Ġ) Ġ) Ġ; Ġ}
public Ġjava . lang . string Ġto string Ġ( Ġ) Ġ{ Ġjava . lang . string Ġstring Ġ= Ġstring _ 1 Ġ; Ġfor Ġ( Ġtype _ 1 Ġvar _ 1 Ġ: Ġvar _ 2 Ġ) Ġ{ Ġstring Ġ+= Ġ( Ġvar _ 1 Ġ. Ġid Ġ) Ġ+ Ġstring _ 2 Ġ; Ġ} Ġreturn Ġstring Ġ; Ġ}
public Ġvoid Ġmethod _ 1 Ġ( Ġ) Ġ{ Ġmethod _ 2 Ġ( Ġ) Ġ. Ġmethod _ 3 Ġ( Ġ) Ġ; Ġ}
public Ġtype _ 1 Ġmethod _ 1 Ġ( Ġtype _ 2 Ġlistener Ġ) Ġthrows Ġjava . lang . ex ception Ġ{ Ġlistener Ġ. Ġmethod _ 2 Ġ( Ġ) Ġ. Ġmethod _ 3 Ġ( Ġvar _ 2 Ġ) Ġ; Ġtype _ 1 Ġvar _ 3 Ġ= Ġ( Ġresult Ġ== Ġ0 Ġ) Ġ? Ġvar _ 4 Ġ: Ġvar _ 5 Ġ; Ġreturn Ġvar _ 3 Ġ; Ġ}
protected Ġvoid Ġmethod _ 1 Ġ( Ġjava . lang . string Ġresult Ġ) Ġ{ Ġvar _ 2 Ġ. Ġset text Ġ( Ġresult Ġ) Ġ; Ġsuper Ġ. Ġmethod _ 1 Ġ( Ġresult Ġ) Ġ; Ġ}
public Ġjava . lang . string Ġto string Ġ( Ġ) Ġ{ Ġreturn Ġnew Ġjava . lang . string Ġ( Ġtype Ġ) Ġ; Ġ}
public Ġvoid Ġmethod _ 1 Ġ( Ġ) Ġ{ Ġassert not null Ġ( Ġtype _ 1 Ġ. Ġmethod _ 2 Ġ( Ġ) Ġ) Ġ; Ġass er te qu als Ġ( Ġtype _ 1 Ġ. Ġmethod _ 2 Ġ( Ġ) Ġ, Ġvar _ 2 Ġ) Ġ; Ġ}
public Ġvoid Ġmethod _ 1 Ġ( Ġint Ġvar _ 1 Ġ, Ġjava . util . list Ġ< Ġtype _ 1 Ġ> Ġvar _ 2 Ġ) Ġ{ Ġvar _ 3 Ġ. Ġmethod _ 2 Ġ( Ġvar _ 2 Ġ) Ġ; Ġ}
public Ġvoid Ġmethod _ 1 Ġ( Ġtype _ 1 Ġevent Ġ) Ġ{ Ġmethod _ 3 Ġ( Ġ) Ġ; Ġvar _ 1 Ġ= Ġevent Ġ. Ġmethod _ 4 Ġ( Ġ) Ġ; Ġvar _ 2 Ġ= Ġevent Ġ. Ġmethod _ 5 Ġ( Ġ) Ġ; Ġtype _ 2 Ġ. Ġmethod _ 1 Ġ( Ġ) Ġ; Ġ}
public Ġstatic Ġsynchronized Ġtype _ 1 Ġmethod _ 1 Ġ( Ġandroid . content . context Ġcontext Ġ) Ġ{ Ġif Ġ( Ġ( Ġvar _ 1 Ġ) Ġ== Ġnull Ġ) Ġ{ Ġvar _ 1 Ġ= Ġnew Ġtype _ 1 Ġ( Ġcontext Ġ) Ġ; Ġ} Ġreturn Ġvar _ 1 Ġ; Ġ}
public Ġtype _ 1 Ġmethod _ 1 Ġ( Ġ) Ġ{ Ġtry Ġ{ Ġreturn Ġ( Ġvar _ 1 Ġ) Ġ== Ġnull Ġ? Ġnull Ġ: Ġnew Ġtype _ 1 Ġ( Ġvar _ 1 Ġ) Ġ; Ġ} Ġcatch Ġ( Ġtype _ 2 Ġvar _ 2 Ġ) Ġ{ Ġreturn Ġnull Ġ; Ġ} Ġ}
public Ġvoid Ġmethod _ 1 Ġ( Ġ) Ġ{ Ġ}
public Ġboolean Ġmethod _ 1 Ġ( Ġjava . lang . object Ġvar _ 1 Ġ) Ġ{ Ġif Ġ( Ġvar _ 1 Ġ== Ġnull Ġ) Ġ{ Ġreturn Ġfalse Ġ; Ġ} Ġreturn Ġvar _ 2 Ġ. Ġmethod _ 2 Ġ( Ġvar _ 1 Ġ) Ġ; Ġ}
public Ġvoid Ġmethod _ 1 Ġ( Ġ) Ġ{ Ġ( Ġvar _ 1 Ġ) Ġ++ Ġ; Ġ}
public Ġtype _ 1 Ġ[ Ġ] Ġmethod _ 1 Ġ( Ġtype _ 1 Ġ[ Ġ] Ġvar _ 1 Ġ) Ġ{ Ġtype _ 2 Ġvar _ 2 Ġ= Ġnew Ġtype _ 2 Ġ( Ġ) Ġ; Ġjava . lang . system . out . println Ġ( Ġ( Ġstring _ 1 Ġ+ Ġvar _ 2 Ġ) Ġ) Ġ; Ġjava . lang . system . out . println Ġ( Ġvar _ 1 Ġ) Ġ; Ġreturn Ġnull Ġ; Ġ}
public Ġstatic Ġtype _ 1 Ġmethod _ 1 Ġ( Ġtype _ 2 Ġfile Ġ, Ġjava . util . list Ġ< Ġjava . lang . string Ġ> Ġvar _ 2 Ġ, Ġint Ġvar _ 3 Ġ, Ġjava . lang . string Ġvar _ 4 Ġ) Ġthrows Ġjava . io . io ex ception Ġ{ Ġreturn Ġnew Ġtype _ 3 Ġ( Ġvar _ 2 Ġ, Ġvar _ 3 Ġ, Ġvar _ 4 Ġ) Ġ. Ġmethod _ 2 Ġ( Ġfile Ġ) Ġ; Ġ}
public Ġtype _ 1 Ġmethod _ 1 Ġ( Ġtype _ 1 Ġp Ġ) Ġ{ Ġif Ġ( Ġ( Ġvar _ 1 Ġ) Ġ== Ġnull Ġ) Ġreturn Ġnull Ġ; Ġreturn Ġmethod _ 1 Ġ( Ġvar _ 1 Ġ, Ġp Ġ, Ġvar _ 1 Ġ. Ġp Ġ, Ġtrue Ġ) Ġ; Ġ}
private Ġvoid Ġmethod _ 1 Ġ( Ġ) Ġ{ Ġvar _ 2 Ġ. Ġmethod _ 2 Ġ( Ġvar _ 1 Ġ) Ġ; Ġ}
public Ġvoid Ġmethod _ 1 Ġ( Ġandroid . view . view Ġvar _ 1 Ġ) Ġ{ Ġtype _ 1 Ġ. Ġset text Ġ( Ġnull Ġ) Ġ; Ġtype _ 1 Ġ. Ġmethod _ 2 Ġ( Ġvar _ 2 Ġ) Ġ; Ġ( Ġvar _ 3 Ġ) Ġ-- Ġ; Ġvar _ 4 Ġ. Ġmethod _ 3 Ġ( Ġtype _ 1 Ġ) Ġ; Ġ}
public Ġvoid Ġmethod _ 1 Ġ( Ġ) Ġ{ Ġtype _ 1 Ġvar _ 1 Ġ= Ġnew Ġtype _ 1 Ġ( Ġ) Ġ; Ġass er te qu als Ġ( Ġvar _ 1 Ġ. Ġmethod _ 3 Ġ( Ġ) Ġ, Ġint _ 1 Ġ) Ġ; Ġass er te qu als Ġ( Ġvar _ 1 Ġ. Ġmethod _ 4 Ġ( Ġ) Ġ. Ġget Ġ( Ġ) Ġ, Ġint _ 1 Ġ) Ġ; Ġ}
public Ġjava . lang . object Ġmethod _ 1 Ġ( Ġtype _ 1 Ġvar _ 1 Ġ, Ġjava . lang . object Ġa Ġ) Ġ{ Ġmethod _ 3 Ġ( Ġ) Ġ; Ġreturn Ġnull Ġ; Ġ}
public Ġvoid Ġmethod _ 1 Ġ( Ġandroid . content . context Ġcontext Ġ, Ġandroid . content . intent Ġintent Ġ) Ġ{ Ġsuper Ġ. Ġmethod _ 1 Ġ( Ġcontext Ġ, Ġintent Ġ) Ġ; Ġ}
public Ġvoid Ġmethod _ 1 Ġ( Ġ) Ġ{ Ġtype _ 1 Ġvar _ 1 Ġ= Ġnull Ġ; Ġfor Ġ( Ġi Ġ= Ġ0 Ġ; Ġ( Ġi Ġ) Ġ++ Ġ; Ġi Ġ= Ġint _ 1 Ġ) Ġ{ Ġvar _ 1 Ġ= Ġmethod _ 2 Ġ( Ġi Ġ) Ġ; Ġmethod _ 3 Ġ( Ġi Ġ, Ġvar _ 1 Ġ) Ġ; Ġ} Ġ}
static Ġvoid Ġmethod _ 1 Ġ( Ġ) Ġ{ Ġtype _ 1 Ġ. Ġmethod _ 2 Ġ( Ġstring _ 1 Ġ) Ġ; Ġtype _ 1 Ġ. Ġmethod _ 2 Ġ( Ġstring _ 2 Ġ) Ġ; Ġ}
public Ġtype _ 1 Ġmethod _ 1 Ġ( Ġjava . lang . string Ġmessage Ġ) Ġ{ Ġreturn Ġvar _ 3 Ġ. Ġmethod _ 3 Ġ( Ġvar _ 2 Ġ, Ġmessage Ġ) Ġ; Ġ}
protected Ġvoid Ġmethod _ 1 Ġ( Ġjava . lang . string Ġresult Ġ) Ġ{ Ġtype _ 1 Ġ. Ġi Ġ( Ġvar _ 1 Ġ, Ġ( Ġ( Ġ( Ġvar _ 2 Ġ) Ġ+ Ġstring _ 1 Ġ) Ġ+ Ġresult Ġ) Ġ) Ġ; Ġif Ġ( Ġresult Ġ!= Ġnull Ġ) Ġ{ Ġvar _ 3 Ġ= Ġresult Ġ; Ġ} Ġelse Ġ{ Ġ} Ġ}
public Ġvoid Ġmethod _ 1 Ġ( Ġjava . lang . string Ġmsg Ġ) Ġ{ Ġvar _ 1 Ġ= Ġmsg Ġ; Ġ}
public Ġtype _ 1 Ġmethod _ 1 Ġ( Ġ) Ġ{ Ġif Ġ( Ġis empty Ġ( Ġ) Ġ) Ġ{ Ġreturn Ġnew Ġtype _ 2 Ġ( Ġvar _ 1 Ġ) Ġ; Ġ} Ġelse Ġ{ Ġreturn Ġthis Ġ. Ġget Ġ( Ġ0 Ġ) Ġ; Ġ} Ġ}
public Ġvoid Ġmethod _ 1 Ġ( Ġ) Ġ{ Ġtype _ 1 Ġvar _ 1 Ġ= Ġnew Ġtype _ 1 Ġ( Ġ) Ġ; Ġvar _ 1 Ġ. Ġmethod _ 3 Ġ( Ġnull Ġ) Ġ; Ġtype _ 2 Ġvar _ 2 Ġ= Ġvar _ 1 Ġ. Ġmethod _ 4 Ġ( Ġstring _ 1 Ġ) Ġ; Ġassert true Ġ( Ġ( Ġvar _ 2 Ġ== Ġnull Ġ) Ġ) Ġ; Ġ}
public Ġsynchronized Ġjava . lang . long Ġmethod _ 1 Ġ( Ġ) Ġ{ Ġreturn Ġvar _ 1 Ġ. Ġget Ġ( Ġ) Ġ; Ġ}
public Ġint Ġget Ġ( Ġint Ġi Ġ) Ġ{ Ġreturn Ġthis Ġ. Ġi Ġ[ Ġi Ġ] Ġ; Ġ}
public Ġvoid Ġmethod _ 1 Ġ( Ġtype _ 1 Ġvar _ 1 Ġ, Ġtype _ 2 Ġlistener Ġ) Ġ{ Ġvar _ 3 Ġ. Ġmethod _ 1 Ġ( Ġvar _ 1 Ġ) Ġ; Ġvar _ 2 Ġ. Ġmethod _ 1 Ġ( Ġvar _ 1 Ġ, Ġlistener Ġ) Ġ; Ġmethod _ 2 Ġ( Ġ) Ġ; Ġ}
public Ġvoid Ġmethod _ 1 Ġ( Ġtype _ 1 Ġvar _ 1 Ġ, Ġjava . lang . string Ġvar _ 2 Ġ) Ġ{ Ġvar _ 3 Ġ. Ġmethod _ 1 Ġ( Ġvar _ 2 Ġ, Ġmethod _ 2 Ġ( Ġvar _ 1 Ġ, Ġnull Ġ) Ġ) Ġ; Ġ}
public Ġvoid Ġmethod _ 1 Ġ( Ġ) Ġ{ Ġjava . util . random Ġvar _ 1 Ġ= Ġnew Ġjava . util . random Ġ( Ġ) Ġ; Ġ}
public Ġstatic Ġtype _ 1 Ġmethod _ 1 Ġ( Ġlong Ġvar _ 1 Ġ) Ġ{ Ġreturn Ġnew Ġtype _ 1 Ġ( Ġvar _ 2 Ġ, Ġnull Ġ, Ġnull Ġ, Ġnull Ġ, Ġvar _ 1 Ġ, Ġvar _ 1 Ġ, Ġnull Ġ, Ġnull Ġ) Ġ; Ġ}
public Ġtype _ 1 Ġmethod _ 1 Ġ( Ġjava . lang . string Ġvar _ 1 Ġ) Ġthrows Ġtype _ 2 Ġ{ Ġtype _ 3 Ġ. Ġmethod _ 2 Ġ( Ġ) Ġ; Ġtype _ 4 Ġvar _ 2 Ġ= Ġvar _ 3 Ġ. Ġmethod _ 3 Ġ( Ġ) Ġ; Ġtype _ 1 Ġvar _ 4 Ġ= Ġvar _ 2 Ġ. Ġmethod _ 4 Ġ( Ġvar _ 1 Ġ) Ġ; Ġreturn Ġvar _ 4 Ġ; Ġ}
public Ġboolean Ġmethod _ 1 Ġ( Ġ) Ġ{ Ġif Ġ( Ġ! Ġ( Ġmethod _ 2 Ġ( Ġ) Ġ) Ġ) Ġ{ Ġreturn Ġfalse Ġ; Ġ} Ġmethod _ 4 Ġ( Ġ) Ġ; Ġmethod _ 3 Ġ( Ġ) Ġ; Ġreturn Ġtrue Ġ; Ġ}
public Ġvoid Ġmethod _ 1 Ġ( Ġ) Ġthrows Ġjava . lang . ex ception Ġ{ Ġ}
public Ġint Ġmethod _ 1 Ġ( Ġ) Ġ{ Ġreturn Ġx Ġ. Ġmethod _ 2 Ġ( Ġ) Ġ; Ġ}
public Ġvoid Ġdelete Ġ( Ġint Ġposition Ġ) Ġ{ Ġ}
public Ġvoid Ġmethod _ 1 Ġ( Ġ) Ġthrows Ġjava . lang . ex ception Ġ{ Ġ}
public Ġvoid Ġmethod _ 1 Ġ( Ġfloat Ġvar _ 1 Ġ) Ġ{ Ġmethod _ 2 Ġ( Ġ( Ġvar _ 1 Ġ- Ġ( Ġthis Ġ. Ġvar _ 3 Ġ) Ġ) Ġ) Ġ; Ġ}
public Ġvoid Ġmethod _ 1 Ġ( Ġfinal Ġjava . lang . string Ġvar _ 2 Ġ, Ġfinal Ġjava . lang . string Ġvar _ 3 Ġ) Ġthrows Ġtype _ 1 Ġ{ Ġvar _ 4 Ġ. Ġmethod _ 1 Ġ( Ġvar _ 2 Ġ, Ġvar _ 3 Ġ) Ġ; Ġ}
public Ġboolean Ġmethod _ 1 Ġ( Ġjava . lang . string Ġkey Ġ) Ġ{ Ġreturn Ġthis Ġ. Ġvar _ 1 Ġ. Ġmethod _ 2 Ġ( Ġkey Ġ) Ġ; Ġ}
public Ġnative Ġjava . lang . string Ġmethod _ 1 Ġ( Ġjava . lang . string Ġvar _ 1 Ġ, Ġjava . lang . string Ġkey Ġ) Ġ;
public Ġvoid Ġmethod _ 1 Ġ( Ġtype _ 1 Ġvar _ 1 Ġ, Ġtype _ 2 Ġvar _ 2 Ġ, Ġjava . lang . string Ġvar _ 3 Ġ) Ġ{ Ġmethod _ 1 Ġ( Ġvar _ 1 Ġ, Ġvar _ 2 Ġ, Ġvar _ 3 Ġ, Ġtrue Ġ) Ġ; Ġ}
public Ġvoid Ġmethod _ 1 Ġ( Ġandroid . view . view Ġvar _ 1 Ġ) Ġ{ Ġandroid . content . intent Ġi Ġ= Ġnew Ġandroid . content . intent Ġ( Ġthis Ġ, Ġvar _ 2 Ġclass Ġ) Ġ; Ġmethod _ 2 Ġ( Ġi Ġ) Ġ; Ġ}
public Ġvoid Ġmethod _ 1 Ġ( Ġtype _ 1 Ġvar _ 1 Ġ) Ġ{ Ġif Ġ( Ġ( Ġ( Ġvar _ 2 Ġ) Ġ== Ġnull Ġ) Ġ|| Ġ( Ġ! Ġ( Ġvar _ 2 Ġ. Ġmethod _ 2 Ġ( Ġ) Ġ) Ġ) Ġ) Ġ{ Ġvar _ 2 Ġ= Ġnew Ġtype _ 2 Ġ( Ġthis Ġ, Ġvar _ 1 Ġ) Ġ; Ġvar _ 2 Ġ. Ġshow Ġ( Ġ) Ġ; Ġ} Ġ}
protected Ġtype _ 1 Ġmethod _ 1 Ġ( Ġfinal Ġtype _ 2 Ġkey Ġ) Ġ{ Ġsynchronized Ġ( Ġvar _ 1 Ġ) Ġ{ Ġreturn Ġvar _ 1 Ġ. Ġget Ġ( Ġkey Ġ) Ġ; Ġ} Ġ}
public Ġint Ġmethod _ 1 Ġ( Ġ) Ġ{ Ġreturn Ġvar _ 1 Ġ; Ġ}
public Ġboolean Ġmethod _ 1 Ġ( Ġjava . lang . string Ġfield name Ġ, Ġjava . lang . object Ġvalue Ġ) Ġ{ Ġboolean Ġvar _ 1 Ġ= Ġfalse Ġ; Ġif Ġ( Ġstring _ 1 Ġ. Ġequals Ġ( Ġfield name Ġ) Ġ) Ġ{ Ġvar _ 2 Ġ= Ġ( Ġvalue Ġ!= Ġnull Ġ) Ġ&& Ġ( Ġvalue Ġinstance of Ġtype _ 1 Ġ) Ġ; Ġvar _ 1 Ġ= Ġtrue Ġ; Ġ} Ġreturn Ġvar _ 1 Ġ; Ġ}
public Ġvoid Ġmethod _ 2 Ġ( Ġandroid . view . view Ġview Ġ) Ġ{ Ġget activity Ġ( Ġ) Ġ. Ġmethod _ 2 Ġ( Ġview Ġ) Ġ; Ġ}
protected Ġvoid Ġmethod _ 1 Ġ( Ġ) Ġ{ Ġtype _ 1 Ġvar _ 1 Ġ= Ġmethod _ 2 Ġ( Ġ) Ġ. Ġmethod _ 3 Ġ( Ġstring _ 1 Ġ) Ġ; Ġif Ġ( Ġvar _ 1 Ġ!= Ġnull Ġ) Ġ{ Ġmethod _ 2 Ġ( Ġ) Ġ. Ġmethod _ 4 Ġ( Ġ) Ġ. Ġremove Ġ( Ġvar _ 1 Ġ) Ġ. Ġcommit Ġ( Ġ) Ġ; Ġ} Ġsuper Ġ. Ġmethod _ 1 Ġ( Ġ) Ġ; Ġ}
public Ġvoid Ġmethod _ 1 Ġ( Ġ) Ġ{ Ġvar _ 1 Ġ. Ġmethod _ 2 Ġ( Ġ) Ġ; Ġvar _ 1 Ġ= Ġnull Ġ; Ġsuper Ġ. Ġmethod _ 1 Ġ( Ġ) Ġ; Ġtype _ 1 Ġ. Ġi Ġ( Ġvar _ 2 Ġ, Ġstring _ 1 Ġ) Ġ; Ġ}
public Ġvoid Ġmethod _ 1 Ġ( Ġ) Ġthrows Ġjava . lang . ex ception Ġ{ Ġfinal Ġjava . lang . string Ġfile Ġ= Ġstring _ 1 Ġ; Ġthis Ġ. Ġmethod _ 2 Ġ( Ġfile Ġ, Ġfalse Ġ, Ġtype _ 2 Ġ. Ġmethod _ 3 Ġ( Ġjava . lang . string . format Ġ( Ġvar _ 1 Ġ, Ġfile Ġ) Ġ) Ġ) Ġ; Ġ}
public Ġtype _ 1 Ġmethod _ 1 Ġ( Ġ) Ġ{ Ġthis Ġ. Ġmethod _ 2 Ġ( Ġ) Ġ. Ġmethod _ 3 Ġ( Ġnull Ġ) Ġ; Ġreturn Ġthis Ġ; Ġ}
protected Ġvoid Ġmethod _ 1 Ġ( Ġ) Ġ{ Ġmethod _ 3 Ġ( Ġfalse Ġ) Ġ; Ġmethod _ 4 Ġ( Ġ) Ġ; Ġmethod _ 2 Ġ( Ġ) Ġ; Ġ}
public Ġvoid Ġmethod _ 1 Ġ( Ġ) Ġ{ Ġmethod _ 2 Ġ( Ġ) Ġ. Ġmethod _ 1 Ġ( Ġthis Ġ) Ġ; Ġ}
public Ġvoid Ġmethod _ 1 Ġ( Ġtype _ 1 Ġvar _ 1 Ġ) Ġ{ Ġtype _ 2 Ġvar _ 2 Ġ= Ġnew Ġtype _ 3 Ġ( Ġvar _ 3 Ġ, Ġvar _ 4 Ġ) Ġ; Ġvar _ 4 Ġ. Ġmethod _ 2 Ġ( Ġ) Ġ. Ġadd Ġ( Ġvar _ 2 Ġ, Ġvar _ 6 Ġ) Ġ; Ġ}
public Ġvoid Ġremove Ġ( Ġint Ġposition Ġ) Ġ{ Ġvar _ 1 Ġ. Ġremove Ġ( Ġposition Ġ) Ġ; Ġtype _ 1 Ġ. Ġmethod _ 1 Ġ( Ġposition Ġ) Ġ; Ġtype _ 1 Ġ. Ġmethod _ 2 Ġ( Ġ0 Ġ, Ġmethod _ 3 Ġ( Ġ) Ġ) Ġ; Ġ}
public Ġboolean Ġmethod _ 1 Ġ( Ġ) Ġ{ Ġreturn Ġ( Ġ( Ġvar _ 1 Ġ. Ġget Ġ( Ġstring _ 1 Ġ) Ġ) Ġ!= Ġnull Ġ) Ġ&& Ġ( Ġvar _ 1 Ġ. Ġget Ġ( Ġstring _ 1 Ġ) Ġ. Ġequals Ġ( Ġstring _ 2 Ġ) Ġ) Ġ? Ġtrue Ġ: Ġfalse Ġ; Ġ}
public Ġvoid Ġmethod _ 1 Ġ( Ġjava . util . array list Ġ< Ġtype _ 1 Ġ> Ġvar _ 1 Ġ) Ġ{ Ġ}
public Ġlong Ġmethod _ 1 Ġ( Ġ) Ġ{ Ġreturn Ġ( Ġnew Ġjava . util . date Ġ( Ġ) Ġ. Ġget time Ġ( Ġ) Ġ) Ġ- Ġ( Ġstart time Ġ) Ġ; Ġ}
public Ġboolean Ġmethod _ 1 Ġ( Ġtype _ 1 Ġp Ġ) Ġ{ Ġreturn Ġp Ġ. Ġget id Ġ( Ġ) Ġ. Ġequals Ġ( Ġvar _ 1 Ġ. Ġget id Ġ( Ġ) Ġ) Ġ; Ġ}
public Ġvoid Ġmethod _ 1 Ġ( Ġ) Ġ{ Ġtype _ 1 Ġstate Ġ= Ġnew Ġtype _ 1 Ġ( Ġ) Ġ; Ġass er te qu als Ġ( Ġstate Ġ. Ġmethod _ 2 Ġ( Ġ) Ġ, Ġ( Ġ- Ġint _ 1 Ġ) Ġ) Ġ; Ġ}
public Ġtype _ 1 Ġmethod _ 1 Ġ( Ġtype _ 2 Ġvar _ 1 Ġ) Ġ{ Ġthis Ġ. Ġvar _ 2 Ġ. Ġadd Ġ( Ġvar _ 1 Ġ) Ġ; Ġreturn Ġthis Ġ; Ġ}
private Ġstatic Ġvoid Ġmethod _ 1 Ġ( Ġlong Ġvar _ 1 Ġ, Ġlong Ġvar _ 2 Ġ, Ġint Ġvar _ 3 Ġ, Ġlong Ġvar _ 4 Ġ, Ġint Ġvar _ 5 Ġ, Ġlong Ġvar _ 6 Ġ) Ġ{ Ġ}
protected Ġint Ġmethod _ 1 Ġ( Ġtype _ 1 Ġvar _ 1 Ġ) Ġ{ Ġreturn Ġ( Ġtype _ 2 Ġ. Ġmethod _ 2 Ġ( Ġvar _ 1 Ġ. Ġmethod _ 3 Ġ( Ġ) Ġ) Ġ. Ġmethod _ 4 Ġ( Ġ) Ġ) Ġ+ Ġint _ 1 Ġ; Ġ}
public Ġvoid Ġmethod _ 1 Ġ( Ġ) Ġ{ Ġfor Ġ( Ġint Ġx Ġ= Ġ0 Ġ; Ġx Ġ< Ġ( Ġthis Ġ. Ġvar _ 2 Ġ. Ġsize Ġ( Ġ) Ġ) Ġ; Ġx Ġ++ Ġ) Ġ{ Ġjava . lang . system . out . println Ġ( Ġthis Ġ. Ġvar _ 2 Ġ. Ġget Ġ( Ġx Ġ) Ġ) Ġ; Ġ} Ġ}
protected Ġvoid Ġmethod _ 1 Ġ( Ġtype _ 1 Ġvar _ 1 Ġ) Ġ{ Ġmethod _ 3 Ġ( Ġvar _ 1 Ġ) Ġ; Ġmethod _ 4 Ġ( Ġvar _ 1 Ġ) Ġ; Ġmethod _ 5 Ġ( Ġvar _ 1 Ġ) Ġ; Ġmethod _ 6 Ġ( Ġvar _ 1 Ġ) Ġ; Ġ}
public Ġvoid Ġmethod _ 1 Ġ( Ġ) Ġthrows Ġjava . lang . ex ception Ġ{ Ġ}
public Ġvoid Ġmethod _ 1 Ġ( Ġ) Ġ{ Ġjava . lang . system . err . println Ġ( Ġ( Ġ( Ġstring _ 1 Ġ+ Ġ( Ġ( Ġvar _ 1 Ġ) Ġ- Ġ( Ġvar _ 2 Ġ) Ġ) Ġ) Ġ+ Ġstring _ 2 Ġ) Ġ) Ġ; Ġif Ġ( Ġ( Ġvar _ 2 Ġ) Ġ>= Ġ( Ġvar _ 1 Ġ) Ġ) Ġtype _ 1 Ġ. Ġmethod _ 2 Ġ( Ġvar _ 3 Ġ) Ġ; Ġ( Ġvar _ 2 Ġ) Ġ++ Ġ; Ġ}
public Ġvoid Ġmethod _ 1 Ġ( Ġint Ġvar _ 1 Ġ) Ġ{ Ġthis Ġ. Ġvar _ 2 Ġ+= Ġvar _ 1 Ġ; Ġthis Ġ. Ġvar _ 3 Ġ-= Ġjava . lang . math . round Ġ( Ġ( Ġvar _ 1 Ġ/ Ġint _ 1 Ġ) Ġ) Ġ; Ġ}
public Ġstatic Ġtype _ 1 Ġmethod _ 1 Ġ( Ġtype _ 2 Ġvar _ 1 Ġ) Ġ{ Ġif Ġ( Ġ( Ġvar _ 2 Ġ) Ġ== Ġnull Ġ) Ġ{ Ġvar _ 2 Ġ= Ġnew Ġtype _ 1 Ġ( Ġvar _ 1 Ġ) Ġ; Ġ} Ġreturn Ġvar _ 2 Ġ; Ġ}
public Ġvoid Ġmethod _ 1 Ġ( Ġ) Ġ{ Ġif Ġ( Ġ( Ġnode Ġ) Ġ!= Ġnull Ġ) Ġ{ Ġnode Ġ. Ġmethod _ 2 Ġ( Ġ) Ġ; Ġ} Ġ}
private Ġvoid Ġmethod _ 1 Ġ( Ġjava . lang . string builder Ġvar _ 1 Ġ) Ġ{ Ġjava . io . file Ġvar _ 2 Ġ= Ġnew Ġjava . io . file Ġ( Ġvar _ 1 Ġ. Ġto string Ġ( Ġ) Ġ) Ġ; Ġif Ġ( Ġ! Ġ( Ġvar _ 2 Ġ. Ġmethod _ 2 Ġ( Ġ) Ġ) Ġ) Ġ{ Ġvar _ 2 Ġ. Ġmethod _ 3 Ġ( Ġ) Ġ; Ġvar _ 3 Ġ. Ġinfo Ġ( Ġstring _ 1 Ġ) Ġ; Ġ} Ġ}
public Ġtype _ 1 Ġmethod _ 1 Ġ( Ġ) Ġ{ Ġtry Ġ{ Ġreturn Ġvar _ 1 Ġ. Ġmethod _ 2 Ġ( Ġ) Ġ; Ġ} Ġcatch Ġ( Ġtype _ 2 Ġvar _ 2 Ġ) Ġ{ Ġvar _ 3 Ġ. Ġerror Ġ( Ġvar _ 2 Ġ, Ġstring _ 1 Ġ) Ġ; Ġmethod _ 3 Ġ( Ġ) Ġ; Ġ} Ġreturn Ġnull Ġ; Ġ}
public Ġboolean Ġmethod _ 1 Ġ( Ġtype _ 1 Ġitem Ġ) Ġ{ Ġswitch Ġ( Ġitem Ġ. Ġmethod _ 2 Ġ( Ġ) Ġ) Ġ{ Ġcase Ġvar _ 1 Ġ: Ġif Ġ( Ġmethod _ 3 Ġ( Ġ) Ġ) Ġ{ Ġmethod _ 4 Ġ( Ġ) Ġ; Ġ} Ġbreak Ġ; Ġdefault Ġ: Ġbreak Ġ; Ġ} Ġreturn Ġsuper Ġ. Ġmethod _ 1 Ġ( Ġitem Ġ) Ġ; Ġ}
public Ġvoid Ġindex Ġ( Ġtype _ 1 Ġvar _ 1 Ġ, Ġboolean Ġvar _ 2 Ġ) Ġthrows Ġjava . io . io ex ception Ġ{ Ġvar _ 1 Ġ. Ġindex Ġ( Ġvar _ 3 Ġ) Ġ; Ġsuper Ġ. Ġindex Ġ( Ġvar _ 1 Ġ, Ġvar _ 2 Ġ) Ġ; Ġ}
public Ġtype _ 1 Ġmethod _ 1 Ġ( Ġjava . lang . string Ġid Ġ) Ġ{ Ġtype _ 2 Ġ< Ġtype _ 3 Ġ> Ġvar _ 2 Ġ= Ġvar _ 3 Ġ. Ġmethod _ 2 Ġ( Ġvar _ 4 Ġ, Ġid Ġ) Ġ; Ġtype _ 3 Ġvar _ 5 Ġ= Ġvar _ 2 Ġ. Ġmethod _ 3 Ġ( Ġtype _ 4 Ġ: Ġ: Ġnew Ġ) Ġ; Ġreturn Ġnew Ġtype _ 1 Ġ( Ġvar _ 5 Ġ) Ġ; Ġ}
public Ġjava . util . map Ġ< Ġjava . lang . string Ġ, Ġtype _ 1 Ġ> Ġmethod _ 1 Ġ( Ġ) Ġ{ Ġreturn Ġvar _ 1 Ġ; Ġ}
public Ġfloat Ġmethod _ 1 Ġ( Ġ) Ġ{ Ġreturn Ġvar _ 1 Ġ= Ġ( Ġ( Ġvar _ 2 Ġ) Ġ- Ġ( Ġvar _ 3 Ġ) Ġ) Ġ/ Ġint _ 1 Ġ; Ġ}
public Ġjava . lang . object Ġget id Ġ( Ġ) Ġ{ Ġreturn Ġvar _ 1 Ġ. Ġget id Ġ( Ġ) Ġ; Ġ}
public Ġboolean Ġmethod _ 1 Ġ( Ġfinal Ġjava . lang . object Ġvar _ 1 Ġ) Ġ{ Ġvar _ 2 Ġ= Ġ( Ġ( Ġjava . lang . string Ġ[ Ġ] Ġ) Ġ( Ġvar _ 1 Ġ) Ġ) Ġ; Ġreturn Ġ( Ġvar _ 2 Ġ. Ġlength Ġ) Ġ== Ġcount Ġ; Ġ}
public Ġtype _ 1 Ġmethod _ 1 Ġ( Ġint Ġvar _ 1 Ġ) Ġ{ Ġfor Ġ( Ġtype _ 1 Ġvalue Ġ: Ġvalues Ġ. Ġvalues Ġ( Ġ) Ġ) Ġ{ Ġif Ġ( Ġ( Ġvalue Ġ. Ġget id Ġ( Ġ) Ġ) Ġ== Ġvar _ 1 Ġ) Ġ{ Ġreturn Ġvalue Ġ; Ġ} Ġ} Ġreturn Ġnull Ġ; Ġ}
public Ġjava . util . list Ġ< Ġtype _ 1 Ġ> Ġmethod _ 1 Ġ( Ġjava . lang . string Ġvar _ 1 Ġ, Ġjava . lang . integer Ġ[ Ġ] Ġvar _ 2 Ġ) Ġ{ Ġreturn Ġvar _ 3 Ġ. Ġmethod _ 2 Ġ( Ġvar _ 1 Ġ, Ġtype _ 2 Ġ. Ġmethod _ 3 Ġ( Ġvar _ 4 Ġ, Ġjava . util . arr ays . as list Ġ( Ġvar _ 2 Ġ) Ġ) Ġ) Ġ; Ġ}
public Ġvoid Ġmethod _ 1 Ġ( Ġtype _ 1 Ġvar _ 1 Ġ) Ġ{ Ġ}
public Ġstatic Ġfloat Ġmethod _ 1 Ġ( Ġfinal Ġfloat Ġ[ Ġ] Ġvar _ 1 Ġ) Ġ{ Ġreturn Ġ( Ġvar _ 1 Ġ[ Ġ1 Ġ] Ġ) Ġ/ Ġ( Ġvar _ 2 Ġ) Ġ; Ġ}
public Ġvoid Ġmethod _ 1 Ġ( Ġandroid . view . view Ġvar _ 1 Ġ) Ġ{ Ġvar _ 2 Ġ= Ġ( Ġ( Ġvar _ 2 Ġ) Ġ+ Ġ1 Ġ) Ġ% Ġ( Ġvar _ 3 Ġ. Ġlength Ġ) Ġ; Ġvar _ 4 Ġ= Ġfalse Ġ; Ġmethod _ 2 Ġ( Ġ) Ġ; Ġ}
public Ġvoid Ġmethod _ 1 Ġ( Ġandroid . view . view Ġview Ġ) Ġ{ Ġsuper Ġ. Ġmethod _ 1 Ġ( Ġview Ġ) Ġ; Ġmethod _ 2 Ġ( Ġ) Ġ. Ġmethod _ 3 Ġ( Ġvar _ 1 Ġ. Ġmethod _ 4 Ġ( Ġ) Ġ) Ġ; Ġ}
private Ġstatic Ġvoid Ġmethod _ 1 Ġ( Ġ) Ġ{ Ġif Ġ( Ġ( Ġvar _ 1 Ġ) Ġ!= Ġnull Ġ) Ġ{ Ġvar _ 1 Ġ. Ġmethod _ 2 Ġ( Ġ) Ġ; Ġvar _ 1 Ġ= Ġnull Ġ; Ġ} Ġ}
public Ġstatic Ġjava . lang . string Ġmethod _ 1 Ġ( Ġbyte Ġ[ Ġ] Ġb Ġ) Ġ{ Ġreturn Ġtype _ 1 Ġ. Ġmethod _ 1 Ġ( Ġb Ġ, Ġ0 Ġ, Ġb Ġ. Ġlength Ġ) Ġ; Ġ}
public Ġboolean Ġmethod _ 1 Ġ( Ġ) Ġ{ Ġreturn Ġ( Ġthis Ġ. Ġvar _ 1 Ġ) Ġ!= Ġnull Ġ; Ġ}
public Ġvoid Ġmethod _ 1 Ġ( Ġ) Ġ{ Ġvar _ 1 Ġ= Ġtype _ 1 Ġ. Ġmethod _ 2 Ġ( Ġthis Ġ) Ġ; Ġvar _ 1 Ġ. Ġmethod _ 3 Ġ( Ġvar _ 2 Ġ, Ġvar _ 3 Ġ) Ġ; Ġ}
public Ġvoid Ġmethod _ 1 Ġ( Ġboolean Ġvar _ 1 Ġ) Ġ{ Ġsuper Ġ. Ġmethod _ 1 Ġ( Ġvar _ 1 Ġ) Ġ; Ġif Ġ( Ġvar _ 1 Ġ) Ġ{ Ġtype _ 1 Ġvar _ 2 Ġ= Ġtype _ 1 Ġ. Ġmethod _ 2 Ġ( Ġget activity Ġ( Ġ) Ġ) Ġ; Ġset text Ġ( Ġvar _ 4 Ġ) Ġ; Ġ} Ġ}
public Ġtype _ 1 Ġmethod _ 1 Ġ( Ġ) Ġ{ Ġreturn Ġthis Ġ. Ġvar _ 1 Ġ= Ġvar _ 2 Ġ. Ġmethod _ 2 Ġ( Ġ) Ġ; Ġ}
public Ġtype _ 1 Ġattribute Ġ( Ġjava . lang . string Ġkey Ġ, Ġjava . lang . string Ġvalue Ġ) Ġ{ Ġif Ġ( Ġ( Ġvar _ 1 Ġ) Ġ== Ġnull Ġ) Ġ{ Ġvar _ 1 Ġ= Ġtype _ 2 Ġ. Ġmethod _ 1 Ġ( Ġ) Ġ; Ġ} Ġif Ġ( Ġvalue Ġ!= Ġnull Ġ) Ġ{ Ġvar _ 1 Ġ. Ġput Ġ( Ġkey Ġ, Ġvalue Ġ) Ġ; Ġ} Ġreturn Ġthis Ġ; Ġ}
public Ġjava . util . list Ġ< Ġtype _ 1 Ġ> Ġmethod _ 1 Ġ( Ġ) Ġ{ Ġreturn Ġthis Ġ. Ġvar _ 1 Ġ; Ġ}
public Ġvoid Ġmethod _ 1 Ġ( Ġint Ġi Ġ) Ġ{ Ġthis Ġ. Ġvar _ 1 Ġ. Ġadd Ġ( Ġthis Ġ. Ġvar _ 1 Ġ. Ġsize Ġ( Ġ) Ġ, Ġi Ġ) Ġ; Ġ}
private Ġstatic Ġvoid Ġmethod _ 1 Ġ( Ġlong Ġvar _ 1 Ġ, Ġlong Ġdata Ġ, Ġint Ġsize Ġ) Ġ{ Ġ}
public Ġvoid Ġmethod _ 1 Ġ( Ġtype _ 1 Ġname Ġ, Ġtype _ 2 Ġvar _ 1 Ġ) Ġ{ Ġtype _ 3 Ġ. Ġmethod _ 2 Ġ( Ġvar _ 1 Ġ, Ġcontext Ġ, Ġvar _ 2 Ġ) Ġ; Ġcontext Ġ. Ġmethod _ 4 Ġ( Ġ) Ġ. Ġmethod _ 5 Ġ( Ġvar _ 3 Ġ) Ġ; Ġtype _ 4 Ġ. Ġmethod _ 3 Ġ( Ġfalse Ġ, Ġcontext Ġ) Ġ; Ġtype _ 5 Ġ. Ġmethod _ 6 Ġ( Ġcontext Ġ) Ġ; Ġ}
public Ġvoid Ġmethod _ 1 Ġ( Ġtype _ 1 Ġmsg Ġ) Ġ{ Ġif Ġ( Ġ( Ġvar _ 1 Ġ) Ġ== Ġ0 Ġ) Ġ{ Ġtry Ġ{ Ġvar _ 2 Ġ. Ġshow Ġ( Ġ) Ġ; Ġvar _ 4 Ġ. Ġmethod _ 3 Ġ( Ġ) Ġ; Ġ} Ġcatch Ġ( Ġjava . lang . ex ception Ġvar _ 3 Ġ) Ġ{ Ġvar _ 3 Ġ. Ġmethod _ 2 Ġ( Ġ) Ġ; Ġ} Ġ} Ġ}
public Ġstatic Ġlong Ġmethod _ 1 Ġ( Ġ) Ġ{ Ġreturn Ġvar _ 1 Ġ. Ġget Ġ( Ġ) Ġ; Ġ}
public Ġvoid Ġmethod _ 1 Ġ( Ġ) Ġ{ Ġif Ġ( Ġ( Ġvar _ 1 Ġ) Ġ!= Ġnull Ġ) Ġ{ Ġvar _ 1 Ġ. Ġmethod _ 3 Ġ( Ġ) Ġ; Ġvar _ 1 Ġ= Ġnull Ġ; Ġ} Ġ}
public Ġint Ġmethod _ 1 Ġ( Ġ) Ġ{ Ġfinal Ġtype _ 1 Ġvar _ 1 Ġ= Ġmethod _ 2 Ġ( Ġ) Ġ; Ġfinal Ġtype _ 2 Ġvar _ 2 Ġ= Ġnew Ġtype _ 2 Ġ( Ġvar _ 1 Ġ, Ġfalse Ġ) Ġ; Ġvar _ 1 Ġ. Ġmethod _ 3 Ġ( Ġvar _ 2 Ġ) Ġ; Ġreturn Ġvar _ 2 Ġ. Ġmethod _ 4 Ġ( Ġ) Ġ; Ġ}
protected Ġjava . util . list Ġ< Ġtype _ 1 Ġ> Ġmethod _ 1 Ġ( Ġ) Ġ{ Ġfinal Ġjava . util . list Ġ< Ġtype _ 1 Ġ> Ġvar _ 1 Ġ= Ġsuper Ġ. Ġmethod _ 1 Ġ( Ġ) Ġ; Ġtype _ 2 Ġ. Ġmethod _ 2 Ġ( Ġnew Ġjava . util . linked list Ġ< Ġtype _ 1 Ġ> Ġ( Ġvar _ 1 Ġ) Ġ) Ġ; Ġreturn Ġvar _ 1 Ġ; Ġ}
public Ġvoid Ġcommit Ġ( Ġ) Ġthrows Ġtype _ 1 Ġ{ Ġvar _ 1 Ġ. Ġmethod _ 1 Ġ( Ġstring _ 1 Ġ) Ġ; Ġvar _ 2 Ġ. Ġcommit Ġ( Ġ) Ġ; Ġ}
public Ġvoid Ġmethod _ 1 Ġ( Ġint Ġvar _ 1 Ġ, Ġint Ġvar _ 2 Ġ) Ġ{ Ġthis Ġ. Ġx Ġ+= Ġvar _ 1 Ġ; Ġthis Ġ. Ġy Ġ+= Ġvar _ 2 Ġ; Ġupdate Ġ( Ġ) Ġ; Ġ}
public Ġvoid Ġmethod _ 1 Ġ( Ġ) Ġ{ Ġtry Ġ{ Ġwhile Ġ( Ġtrue Ġ) Ġ{ Ġjava . lang . thread Ġ. Ġmethod _ 2 Ġ( Ġint _ 1 Ġ) Ġ; Ġthis Ġ. Ġmethod _ 3 Ġ( Ġ) Ġ. Ġmethod _ 4 Ġ( Ġ) Ġ; Ġ} Ġ} Ġcatch Ġ( Ġjava . lang . ex ception Ġvar _ 1 Ġ) Ġ{ Ġvar _ 1 Ġ. Ġmethod _ 5 Ġ( Ġ) Ġ; Ġ} Ġ}
public Ġvoid Ġset text Ġ( Ġjava . lang . string Ġdate Ġ, Ġjava . lang . string Ġstatus Ġ) Ġ{ Ġthis Ġ. Ġdate Ġ= Ġdate Ġ; Ġthis Ġ. Ġstatus Ġ= Ġstatus Ġ; Ġ}
public Ġvoid Ġmethod _ 1 Ġ( Ġtype _ 1 Ġvar _ 1 Ġ) Ġ{ Ġvar _ 2 Ġ. Ġadd Ġ( Ġvar _ 1 Ġ) Ġ; Ġ}
private Ġvoid Ġmethod _ 1 Ġ( Ġint Ġvar _ 1 Ġ, Ġint Ġvar _ 2 Ġ) Ġ{ Ġvar _ 3 Ġ[ Ġ( Ġ( Ġvar _ 1 Ġ* Ġ( Ġvar _ 4 Ġ) Ġ) Ġ+ Ġ1 Ġ) Ġ] Ġ= Ġvar _ 2 Ġ; Ġ}
public Ġint Ġmethod _ 1 Ġ( Ġint Ġvar _ 1 Ġ, Ġint Ġvar _ 2 Ġ) Ġ{ Ġreturn Ġvar _ 1 Ġ- Ġvar _ 2 Ġ; Ġ}
private Ġvoid Ġmethod _ 1 Ġ( Ġ) Ġ{ Ġif Ġ( Ġvar _ 1 Ġ) Ġ{ Ġmethod _ 2 Ġ( Ġ) Ġ; Ġvar _ 2 Ġ= Ġnew Ġtype _ 1 Ġ( Ġ) Ġ; Ġvar _ 3 Ġ. Ġmethod _ 4 Ġ( Ġ) Ġ; Ġvar _ 4 Ġ= Ġ0 Ġ; Ġ} Ġ}
public Ġstatic Ġvoid Ġmethod _ 1 Ġ( Ġtype _ 1 Ġvar _ 1 Ġ, Ġtype _ 2 Ġitem Ġ) Ġ{ Ġtype _ 3 Ġ. Ġmethod _ 2 Ġ( Ġvar _ 1 Ġ) Ġ; Ġitem Ġ. Ġmethod _ 4 Ġ( Ġvar _ 1 Ġ. Ġmethod _ 5 Ġ( Ġ) Ġ) Ġ; Ġtype _ 5 Ġ. Ġmethod _ 2 Ġ( Ġitem Ġ) Ġ; Ġ}
public Ġvoid Ġmethod _ 1 Ġ( Ġ) Ġ{ Ġtype _ 1 Ġ. Ġass er te qu als Ġ( Ġ( Ġint _ 1 Ġ* Ġint _ 2 Ġ) Ġ, Ġint _ 3 Ġ) Ġ; Ġ}
public Ġboolean Ġmethod _ 1 Ġ( Ġjava . lang . class Ġ< Ġ? Ġextends Ġtype _ 1 Ġ> Ġstate Ġ) Ġ{ Ġreturn Ġ( Ġthis Ġ. Ġmethod _ 2 Ġ( Ġstate Ġ) Ġ) Ġ&& Ġ( Ġ! Ġ( Ġthis Ġ. Ġvar _ 1 Ġ. Ġcontains Ġ( Ġstate Ġ) Ġ) Ġ) Ġ; Ġ}
public Ġvoid Ġmethod _ 1 Ġ( Ġtype _ 1 Ġvar _ 1 Ġ) Ġ{ Ġif Ġ( Ġvar _ 1 Ġ!= Ġnull Ġ) Ġ{ Ġthis Ġ. Ġvar _ 2 Ġ= Ġvar _ 1 Ġ. Ġmethod _ 3 Ġ( Ġ) Ġ; Ġ} Ġelse Ġ{ Ġthis Ġ. Ġvar _ 1 Ġ= Ġnull Ġ; Ġ} Ġthis Ġ. Ġmethod _ 4 Ġ( Ġ) Ġ. Ġmethod _ 5 Ġ( Ġthis Ġ) Ġ; Ġ}
public Ġvoid Ġmethod _ 1 Ġ( Ġtype _ 1 Ġvar _ 1 Ġ) Ġ{ Ġsuper Ġ. Ġmethod _ 1 Ġ( Ġvar _ 1 Ġ) Ġ; Ġmethod _ 2 Ġ( Ġ) Ġ; Ġvar _ 2 Ġ= Ġnew Ġtype _ 2 Ġ( Ġvar _ 3 Ġ, Ġvar _ 4 Ġ, Ġvar _ 5 Ġ, Ġvar _ 6 Ġ) Ġ; Ġvar _ 7 Ġ= Ġnew Ġjava . util . hash map Ġ< Ġ> Ġ( Ġ) Ġ; Ġ}
protected Ġvoid Ġmethod _ 1 Ġ( Ġtype _ 1 Ġcontext Ġ) Ġthrows Ġjava . io . io ex ception Ġ, Ġtype _ 2 Ġ{ Ġtype _ 3 Ġvar _ 1 Ġ= Ġcontext Ġ. Ġmethod _ 2 Ġ( Ġ) Ġ; Ġvar _ 2 Ġ= Ġvar _ 1 Ġ. Ġget int Ġ( Ġstring _ 1 Ġ, Ġ( Ġ- Ġ1 Ġ) Ġ) Ġ; Ġsuper Ġ. Ġmethod _ 1 Ġ( Ġcontext Ġ) Ġ; Ġ}
public Ġvoid Ġmethod _ 1 Ġ( Ġandroid . view . view Ġvar _ 1 Ġ) Ġ{ Ġif Ġ( Ġ( Ġvar _ 3 Ġ) Ġ!= Ġnull Ġ) Ġ{ Ġvar _ 2 Ġ. Ġmethod _ 2 Ġ( Ġnew Ġtype _ 1 Ġ( Ġvar _ 3 Ġ) Ġ) Ġ; Ġ} Ġ}
protected Ġjava . lang . string Ġmethod _ 1 Ġ( Ġjava . util . date Ġdate Ġ) Ġ{ Ġif Ġ( Ġdate Ġ== Ġnull Ġ) Ġ{ Ġreturn Ġnull Ġ; Ġ} Ġreturn Ġtype _ 1 Ġ. Ġformat Ġ( Ġdate Ġ) Ġ; Ġ}
public Ġvoid Ġmethod _ 1 Ġ( Ġtype _ 1 Ġvar _ 1 Ġ) Ġ{ Ġvar _ 2 Ġ. Ġmethod _ 2 Ġ( Ġvar _ 1 Ġ. Ġmethod _ 3 Ġ( Ġ) Ġ) Ġ; Ġ}
protected Ġvoid Ġmethod _ 1 Ġ( Ġ) Ġ{ Ġsuper Ġ. Ġmethod _ 1 Ġ( Ġ) Ġ; Ġ}
public Ġtype _ 1 Ġget config Ġ( Ġ) Ġ{ Ġtype _ 2 Ġ< Ġtype _ 1 Ġ> Ġvar _ 1 Ġ= Ġvar _ 2 Ġ. Ġmethod _ 1 Ġ( Ġvar _ 3 Ġ, Ġvar _ 4 Ġclass Ġ) Ġ; Ġreturn Ġvar _ 1 Ġ. Ġmethod _ 2 Ġ( Ġ) Ġ; Ġ}
private Ġvoid Ġmethod _ 1 Ġ( Ġjava . lang . string Ġpath Ġ) Ġ{ Ġandroid . content . intent Ġi Ġ= Ġnew Ġandroid . content . intent Ġ( Ġc Ġ, Ġvar _ 1 Ġclass Ġ) Ġ; Ġi Ġ. Ġmethod _ 2 Ġ( Ġstring _ 1 Ġ, Ġpath Ġ) Ġ; Ġc Ġ. Ġmethod _ 3 Ġ( Ġi Ġ) Ġ; Ġ}
public Ġstatic Ġlong Ġmethod _ 1 Ġ( Ġint Ġvar _ 2 Ġ, Ġlong Ġvar _ 1 Ġ) Ġ{ Ġif Ġ( Ġ( Ġtype _ 1 Ġ. Ġmethod _ 2 Ġ( Ġvar _ 1 Ġ) Ġ) Ġ== Ġ0 Ġ) Ġ{ Ġreturn Ġtype _ 1 Ġ. Ġmethod _ 3 Ġ( Ġvar _ 2 Ġ, Ġ( Ġ( Ġint Ġ) Ġ( Ġvar _ 1 Ġ) Ġ) Ġ) Ġ; Ġ} Ġreturn Ġvar _ 1 Ġ; Ġ}
public Ġboolean Ġmethod _ 1 Ġ( Ġfinal Ġtype _ 1 Ġevent Ġ) Ġ{ Ġvar _ 1 Ġ. Ġmethod _ 4 Ġ( Ġ) Ġ; Ġvar _ 1 Ġ. Ġmethod _ 5 Ġ( Ġevent Ġ) Ġ; Ġvar _ 1 Ġ. Ġmethod _ 6 Ġ( Ġ) Ġ; Ġreturn Ġfalse Ġ; Ġ}
public Ġvoid Ġmethod _ 1 Ġ( Ġ) Ġthrows Ġtype _ 1 Ġ{ Ġthis Ġ. Ġmethod _ 2 Ġ( Ġ) Ġ; Ġthis Ġ. Ġopen Ġ( Ġ) Ġ; Ġ}
public Ġvoid Ġmethod _ 1 Ġ( Ġtype _ 1 Ġvar _ 1 Ġ) Ġ{ Ġvar _ 3 Ġ. Ġmethod _ 4 Ġ( Ġvar _ 4 Ġ, Ġvar _ 1 Ġ. Ġmethod _ 5 Ġ( Ġ) Ġ) Ġ; Ġ}
public Ġboolean Ġmethod _ 1 Ġ( Ġtype _ 1 Ġitem Ġ) Ġ{ Ġswitch Ġ( Ġitem Ġ. Ġmethod _ 2 Ġ( Ġ) Ġ) Ġ{ Ġdefault Ġ: Ġreturn Ġsuper Ġ. Ġmethod _ 1 Ġ( Ġitem Ġ) Ġ; Ġ} Ġ}
public Ġint Ġupdate Ġ( Ġjava . lang . object Ġvar _ 1 Ġ) Ġ{ Ġvar _ 2 Ġ. Ġmethod _ 1 Ġ( Ġvar _ 1 Ġ) Ġ; Ġmethod _ 2 Ġ( Ġ) Ġ; Ġreturn Ġupdate Ġ( Ġ) Ġ; Ġ}
public Ġsynchronized Ġvoid Ġmethod _ 1 Ġ( Ġfinal Ġtype _ 1 Ġevent Ġ) Ġ{ Ġvar _ 1 Ġ= Ġjava . util . arr ays . as list Ġ( Ġevent Ġ. Ġmethod _ 2 Ġ( Ġ) Ġ. Ġmethod _ 3 Ġ( Ġ) Ġ) Ġ; Ġ}
public Ġint Ġmethod _ 1 Ġ( Ġ) Ġ{ Ġreturn Ġ( Ġvar _ 1 Ġ. Ġsize Ġ( Ġ) Ġ) Ġ== Ġ0 Ġ? Ġ0 Ġ: Ġ( Ġvar _ 1 Ġ. Ġsize Ġ( Ġ) Ġ) Ġ+ Ġ1 Ġ; Ġ}
private Ġvoid Ġmethod _ 1 Ġ( Ġjava . io . file Ġfile Ġ) Ġ{ Ġvar _ 1 Ġ. Ġmethod _ 2 Ġ( Ġvar _ 2 Ġclass Ġ) Ġ. Ġmethod _ 1 Ġ( Ġfile Ġ) Ġ; Ġtype _ 1 Ġ. Ġmethod _ 3 Ġ( Ġ( Ġ) Ġ- Ġ> Ġvar _ 1 Ġ. Ġmethod _ 2 Ġ( Ġvar _ 3 Ġclass Ġ) Ġ. Ġmethod _ 4 Ġ( Ġ) Ġ) Ġ; Ġ}
protected Ġvoid Ġmethod _ 1 Ġ( Ġ) Ġ{ Ġ}
public Ġstatic Ġvoid Ġmethod _ 1 Ġ( Ġtype _ 1 Ġvar _ 1 Ġ) Ġ{ Ġfor Ġ( Ġtype _ 2 Ġvar _ 2 Ġ: Ġvar _ 3 Ġ) Ġ{ Ġvar _ 2 Ġ. Ġmethod _ 2 Ġ( Ġvar _ 1 Ġ) Ġ; Ġ} Ġ}
public Ġboolean Ġmethod _ 1 Ġ( Ġfinal Ġandroid . view . view Ġview Ġ, Ġfinal Ġtype _ 1 Ġvar _ 2 Ġ) Ġ{ Ġreturn Ġfalse Ġ; Ġ}
public Ġtype _ 1 Ġ[ Ġ] Ġmethod _ 1 Ġ( Ġ) Ġ{ Ġreturn Ġtype _ 2 Ġ. Ġmethod _ 2 Ġ( Ġ) Ġ. Ġmethod _ 3 Ġ( Ġvar _ 1 Ġclass Ġ) Ġ. Ġmethod _ 4 Ġ( Ġ) Ġ; Ġ}
public Ġtype _ 2 Ġmethod _ 1 Ġ( Ġtype _ 3 Ġvar _ 1 Ġ) Ġ{ Ġreturn Ġmethod _ 1 Ġ( Ġvar _ 1 Ġ, Ġnull Ġ) Ġ; Ġ}
int Ġsize Ġ( Ġ) Ġ{ Ġreturn Ġsize Ġ( Ġtrue Ġ) Ġ; Ġ}
public Ġvoid Ġmethod _ 1 Ġ( Ġ) Ġ{ Ġvar _ 1 Ġ. Ġset Ġ( Ġfalse Ġ) Ġ; Ġtry Ġ{ Ġvar _ 2 Ġ. Ġmethod _ 3 Ġ( Ġ) Ġ; Ġ} Ġcatch Ġ( Ġtype _ 1 Ġvar _ 3 Ġ) Ġ{ Ġ} Ġ}
public Ġjava . lang . string Ġget Ġ( Ġ) Ġthrows Ġtype _ 1 Ġ{ Ġreturn Ġmethod _ 1 Ġ( Ġmethod _ 2 Ġ( Ġvar _ 1 Ġ, Ġ0 Ġ, Ġnum Ġ) Ġ, Ġlist Ġ) Ġ; Ġ}
public Ġstatic Ġtype _ 1 Ġmethod _ 1 Ġ( Ġtype _ 2 Ġvar _ 1 Ġ) Ġ{ Ġif Ġ( Ġ( Ġvar _ 3 Ġ) Ġ== Ġnull Ġ) Ġ{ Ġvar _ 3 Ġ= Ġnew Ġtype _ 1 Ġ( Ġvar _ 1 Ġ) Ġ; Ġ} Ġreturn Ġvar _ 3 Ġ; Ġ}
public Ġvoid Ġmethod _ 1 Ġ( Ġ) Ġ{ Ġvar _ 1 Ġ= Ġint _ 1 Ġ; Ġvar _ 2 Ġ= Ġint _ 2 Ġ; Ġ}
public Ġvoid Ġmethod _ 1 Ġ( Ġ) Ġ{ Ġif Ġ( Ġ( Ġvar _ 2 Ġ. Ġsize Ġ( Ġ) Ġ) Ġ> Ġ1 Ġ) Ġvar _ 1 Ġ. Ġmethod _ 2 Ġ( Ġ( Ġ( Ġvar _ 2 Ġ. Ġget Ġ( Ġ1 Ġ) Ġ. Ġvar _ 3 Ġ) Ġ+ Ġstring _ 1 Ġ) Ġ) Ġ; Ġ}
public Ġstatic Ġfinal Ġtype _ 1 Ġmethod _ 1 Ġ( Ġjava . io . file Ġpath Ġ) Ġthrows Ġtype _ 2 Ġ, Ġjava . io . io ex ception Ġ, Ġtype _ 3 Ġ{ Ġif Ġ( Ġ( Ġvar _ 1 Ġ) Ġ== Ġnull Ġ) Ġtype _ 4 Ġ. Ġmethod _ 2 Ġ( Ġvar _ 2 Ġ, Ġpath Ġ) Ġ; Ġreturn Ġnew Ġtype _ 1 Ġ( Ġvar _ 1 Ġ) Ġ; Ġ}
public Ġvoid Ġmethod _ 1 Ġ( Ġ) Ġthrows Ġjava . lang . ex ception Ġ{ Ġtype _ 1 Ġvar _ 1 Ġ= Ġnew Ġtype _ 1 Ġ( Ġvar _ 2 Ġ) Ġ; Ġtype _ 2 Ġ. Ġmethod _ 2 Ġ( Ġnew Ġtype _ 3 Ġ( Ġ) Ġ) Ġ. Ġmethod _ 3 Ġ( Ġvar _ 3 Ġ) Ġ. Ġmethod _ 4 Ġ( Ġvar _ 1 Ġ, Ġnull Ġ) Ġ; Ġvar _ 3 Ġ. Ġmethod _ 5 Ġ( Ġvar _ 1 Ġ) Ġ; Ġ}
public Ġvoid Ġmethod _ 1 Ġ( Ġtype _ 1 Ġvar _ 1 Ġ) Ġ{ Ġif Ġ( Ġvar _ 1 Ġ!= Ġnull Ġ) Ġ{ Ġtype _ 2 Ġtmp Ġ= Ġthis Ġ. Ġvar _ 2 Ġ. Ġget Ġ( Ġthis Ġ. Ġvar _ 3 Ġ. Ġmethod _ 2 Ġ( Ġvar _ 1 Ġ) Ġ) Ġ; Ġif Ġ( Ġvar _ 4 Ġ) Ġtmp Ġ. Ġmethod _ 3 Ġ( Ġ) Ġ; Ġ} Ġ}
public Ġvoid Ġmethod _ 1 Ġ( Ġtype _ 1 Ġevent Ġ) Ġ{ Ġif Ġ( Ġ! Ġ( Ġevent Ġ. Ġmethod _ 2 Ġ( Ġ) Ġ. Ġequals Ġ( Ġvar _ 1 Ġ) Ġ) Ġ) Ġ{ Ġthis Ġ. Ġvar _ 1 Ġ= Ġevent Ġ. Ġmethod _ 2 Ġ( Ġ) Ġ; Ġmethod _ 3 Ġ( Ġ) Ġ; Ġ} Ġ}
public Ġvoid Ġmethod _ 1 Ġ( Ġ) Ġ{ Ġmethod _ 2 Ġ( Ġ) Ġ. Ġmethod _ 3 Ġ( Ġ) Ġ; Ġ}
public Ġvoid Ġmethod _ 1 Ġ( Ġfinal Ġtype _ 1 Ġvar _ 1 Ġ, Ġfinal Ġint Ġvar _ 2 Ġ, Ġfinal Ġtype _ 2 Ġvar _ 3 Ġ, Ġfinal Ġint Ġvar _ 4 Ġ) Ġthrows Ġjava . io . io ex ception Ġ{ Ġ}
public Ġvoid Ġmethod _ 1 Ġ( Ġtype _ 1 Ġvar _ 1 Ġ) Ġ{ Ġsuper Ġ. Ġmethod _ 1 Ġ( Ġvar _ 1 Ġ) Ġ; Ġ}
public Ġvoid Ġmethod _ 1 Ġ( Ġ) Ġ{ Ġif Ġ( Ġ( Ġvar _ 1 Ġ) Ġ!= Ġnull Ġ) Ġ{ Ġvar _ 1 Ġ. Ġmethod _ 2 Ġ( Ġ) Ġ; Ġvar _ 1 Ġ= Ġnull Ġ; Ġvar _ 2 Ġ. Ġmethod _ 3 Ġ( Ġnull Ġ) Ġ; Ġ} Ġ}
public Ġvoid Ġmethod _ 1 Ġ( Ġandroid . view . view Ġview Ġ, Ġtype _ 1 Ġvar _ 1 Ġ) Ġ{ Ġsuper Ġ. Ġmethod _ 1 Ġ( Ġview Ġ, Ġvar _ 1 Ġ) Ġ; Ġ}
public Ġvoid Ġmethod _ 1 Ġ( Ġtype _ 1 Ġvar _ 1 Ġ, Ġboolean Ġvar _ 2 Ġ) Ġ{ Ġvar _ 3 Ġ. Ġmethod _ 3 Ġ( Ġ( Ġvar _ 2 Ġ? Ġvar _ 4 Ġ: Ġvar _ 5 Ġ) Ġ) Ġ; Ġ}
public Ġboolean Ġmethod _ 1 Ġ( Ġjava . io . file Ġvar _ 1 Ġ, Ġjava . lang . string Ġfilename Ġ) Ġ{ Ġjava . io . file Ġvar _ 2 Ġ= Ġnew Ġjava . io . file Ġ( Ġvar _ 1 Ġ, Ġfilename Ġ) Ġ; Ġreturn Ġfilename Ġ. Ġmethod _ 2 Ġ( Ġvar _ 3 Ġ) Ġ; Ġ}
public Ġboolean Ġmethod _ 1 Ġ( Ġ) Ġ{ Ġvar _ 1 Ġ= Ġtrue Ġ; Ġreturn Ġtrue Ġ; Ġ}
public Ġboolean Ġmethod _ 1 Ġ( Ġ) Ġ{ Ġreturn Ġvar _ 2 Ġ; Ġ}
protected Ġint Ġmethod _ 1 Ġ( Ġ) Ġ{ Ġreturn Ġc Ġ. Ġmethod _ 2 Ġ( Ġ) Ġ. Ġmethod _ 3 Ġ( Ġ) Ġ. Ġvar _ 1 Ġ; Ġ}
public Ġfloat Ġmethod _ 1 Ġ( Ġlong Ġvar _ 1 Ġ) Ġ{ Ġfloat Ġvar _ 2 Ġ= Ġ( Ġ( Ġfloat Ġ) Ġ( Ġvar _ 1 Ġ* Ġ( Ġheight Ġ) Ġ) Ġ) Ġ; Ġreturn Ġvar _ 2 Ġ; Ġ}
public Ġstatic Ġsynchronized Ġvoid Ġmethod _ 1 Ġ( Ġjava . lang . string Ġvar _ 1 Ġ) Ġ{ Ġvar _ 2 Ġ. Ġmethod _ 1 Ġ( Ġvar _ 1 Ġ) Ġ; Ġ}
protected Ġstatic Ġ< Ġtype _ 1 Ġextends Ġtype _ 2 Ġ> Ġtype _ 1 Ġshow Ġ( Ġtype _ 3 Ġvar _ 1 Ġ, Ġint Ġvar _ 2 Ġ, Ġjava . lang . class Ġ< Ġtype _ 1 Ġ> Ġvar _ 3 Ġ) Ġ{ Ġreturn Ġvar _ 1 Ġ. Ġmethod _ 1 Ġ( Ġ) Ġ. Ġmethod _ 3 Ġ( Ġvar _ 2 Ġ, Ġvar _ 3 Ġ) Ġ; Ġ}
public Ġvoid Ġmethod _ 1 Ġ( Ġtype _ 1 Ġvar _ 1 Ġ) Ġ{ Ġsuper Ġ. Ġmethod _ 1 Ġ( Ġvar _ 1 Ġ) Ġ; Ġif Ġ( Ġ( Ġvar _ 2 Ġ) Ġ!= Ġnull Ġ) Ġ{ Ġvar _ 2 Ġ. Ġmethod _ 1 Ġ( Ġ) Ġ; Ġ} Ġ}
private Ġvoid Ġmethod _ 1 Ġ( Ġ) Ġ{ Ġthis Ġ. Ġvar _ 1 Ġ. Ġmethod _ 1 Ġ( Ġ) Ġ; Ġ}
public Ġvoid Ġmethod _ 1 Ġ( Ġtype _ 1 Ġvar _ 1 Ġ) Ġ{ Ġtype _ 2 Ġ. Ġmethod _ 2 Ġ( Ġ) Ġ; Ġ}
public Ġvoid Ġmethod _ 1 Ġ( Ġjava . lang . long Ġvar _ 1 Ġ) Ġ{ Ġfor Ġ( Ġtype _ 1 Ġvar _ 2 Ġ: Ġmethod _ 2 Ġ( Ġ) Ġ) Ġ{ Ġif Ġ( Ġvar _ 2 Ġ. Ġget id Ġ( Ġ) Ġ. Ġequals Ġ( Ġvar _ 1 Ġ) Ġ) Ġ{ Ġvar _ 3 Ġ= Ġvar _ 2 Ġ; Ġbreak Ġ; Ġ} Ġ} Ġvar _ 4 Ġ. Ġmethod _ 3 Ġ( Ġvar _ 3 Ġ) Ġ; Ġ}
public Ġboolean Ġmethod _ 1 Ġ( Ġ) Ġ{ Ġreturn Ġtrue Ġ; Ġ}
public Ġtype _ 1 Ġmethod _ 1 Ġ( Ġfinal Ġtype _ 2 Ġvar _ 1 Ġ, Ġfinal Ġtype _ 1 Ġresponse Ġ) Ġ{ Ġreturn Ġnew Ġtype _ 3 Ġ( Ġresponse Ġ, Ġvar _ 1 Ġ) Ġ; Ġ}
public Ġjava . lang . bo olean Ġmethod _ 1 Ġ( Ġtype _ 1 Ġvar _ 1 Ġ) Ġ{ Ġjava . lang . bo olean Ġresult Ġ= Ġfalse Ġ; Ġresult Ġ= Ġthis Ġ. Ġvar _ 2 Ġ. Ġmethod _ 2 Ġ( Ġvar _ 3 Ġ, Ġvar _ 4 Ġ, Ġvar _ 5 Ġ) Ġ; Ġreturn Ġresult Ġ; Ġ}
public Ġstatic Ġvoid Ġmethod _ 1 Ġ( Ġ) Ġ{ Ġtype _ 1 Ġ. Ġmethod _ 2 Ġ( Ġ) Ġ; Ġvar _ 1 Ġ. Ġinfo Ġ( Ġstring _ 1 Ġ) Ġ; Ġ}
public Ġdouble Ġmethod _ 1 Ġ( Ġ) Ġ{ Ġdouble Ġresult Ġ= Ġ( Ġ( Ġ( Ġ( Ġvar _ 1 Ġ) Ġ- Ġ( Ġvar _ 2 Ġ) Ġ) Ġ- Ġ( Ġvar _ 3 Ġ) Ġ) Ġ- Ġ( Ġvar _ 4 Ġ) Ġ) Ġ- Ġ( Ġvar _ 5 Ġ) Ġ; Ġreturn Ġresult Ġ; Ġ}
public Ġvoid Ġmethod _ 1 Ġ( Ġjava . lang . string Ġvar Ġ) Ġ{ Ġthis Ġ. Ġvar _ 1 Ġ. Ġput Ġ( Ġvar Ġ, Ġnew Ġtype _ 1 Ġ< Ġjava . lang . float Ġ> Ġ( Ġ) Ġ) Ġ; Ġ}
public Ġvoid Ġmethod _ 1 Ġ( Ġ) Ġ{ Ġvar _ 3 Ġ. Ġmethod _ 1 Ġ( Ġ) Ġ; Ġ}
public Ġboolean Ġmethod _ 1 Ġ( Ġ) Ġ{ Ġreturn Ġ! Ġ( Ġtype _ 1 Ġ. Ġequals Ġ( Ġthis Ġ) Ġ) Ġ; Ġ}
public Ġboolean Ġmethod _ 1 Ġ( Ġ) Ġthrows Ġtype _ 1 Ġ{ Ġvar _ 1 Ġ. Ġmethod _ 2 Ġ( Ġ) Ġ. Ġremove Ġ( Ġvar _ 2 Ġ) Ġ; Ġvar _ 3 Ġ= Ġvar _ 4 Ġ; Ġvar _ 2 Ġ= Ġnull Ġ; Ġreturn Ġtrue Ġ; Ġ}
public Ġtype _ 1 Ġmethod _ 1 Ġ( Ġtype _ 2 Ġvar _ 1 Ġ, Ġtype _ 2 Ġvar _ 2 Ġ, Ġtype _ 3 Ġvar _ 3 Ġ, Ġjava . lang . string Ġvar _ 4 Ġ) Ġ{ Ġtype _ 1 Ġvar _ 5 Ġ= Ġnew Ġtype _ 1 Ġ( Ġvar _ 1 Ġ, Ġvar _ 2 Ġ, Ġvar _ 3 Ġ, Ġvar _ 4 Ġ) Ġ; Ġreturn Ġmethod _ 3 Ġ( Ġvar _ 5 Ġ) Ġ; Ġ}
java . lang . string Ġget name Ġ( Ġ) Ġ;
public Ġvoid Ġmethod _ 1 Ġ( Ġjava . lang . string Ġkey Ġ, Ġtype _ 1 Ġvalue Ġ) Ġ{ Ġif Ġ( Ġvalue Ġ!= Ġnull Ġ) Ġ{ Ġvar _ 1 Ġ. Ġput Ġ( Ġkey Ġ, Ġvalue Ġ) Ġ; Ġ} Ġ}
private Ġboolean Ġmethod _ 1 Ġ( Ġjava . lang . class Ġ< Ġ? Ġ> Ġtype Ġ, Ġjava . lang . string Ġvar _ 1 Ġ) Ġ{ Ġjava . util . map Ġ< Ġjava . lang . string Ġ, Ġjava . lang . object Ġ> Ġvar _ 2 Ġ= Ġvar _ 3 Ġ. Ġget Ġ( Ġtype Ġ) Ġ; Ġreturn Ġ( Ġvar _ 2 Ġ!= Ġnull Ġ) Ġ&& Ġ( Ġvar _ 2 Ġ. Ġmethod _ 2 Ġ( Ġvar _ 1 Ġ) Ġ) Ġ; Ġ}
protected Ġtype _ 1 Ġmethod _ 1 Ġ( Ġtype _ 2 Ġvar _ 1 Ġ) Ġ{ Ġtype _ 3 Ġvar _ 2 Ġ= Ġvar _ 1 Ġ. Ġmethod _ 2 Ġ( Ġvar _ 3 Ġ) Ġ; Ġthis Ġ. Ġmethod _ 3 Ġ( Ġnew Ġtype _ 4 Ġ( Ġvar _ 3 Ġ) Ġ) Ġ; Ġthis Ġ. Ġmethod _ 4 Ġ( Ġvar _ 2 Ġ) Ġ; Ġreturn Ġvar _ 2 Ġ; Ġ}
public Ġvoid Ġmethod _ 1 Ġ( Ġjava . util . list Ġ< Ġtype _ 1 Ġ> Ġvar _ 1 Ġ) Ġ{ Ġfor Ġ( Ġtype _ 2 Ġvar _ 2 Ġ: Ġthis Ġ. Ġvar _ 3 Ġ) Ġ{ Ġvar _ 2 Ġ. Ġmethod _ 1 Ġ( Ġvar _ 1 Ġ) Ġ; Ġ} Ġ}
public Ġsynchronized Ġvoid Ġstart Ġ( Ġtype _ 1 Ġvar _ 1 Ġ) Ġ{ Ġif Ġ( Ġ( Ġvar _ 2 Ġ. Ġget Ġ( Ġ) Ġ) Ġ== Ġnull Ġ) Ġ{ Ġvar _ 2 Ġ. Ġset Ġ( Ġvar _ 1 Ġ. Ġmethod _ 1 Ġ( Ġthis Ġ) Ġ) Ġ; Ġ} Ġ}
public Ġstatic Ġvoid Ġmain Ġ( Ġjava . lang . string Ġ[ Ġ] Ġargs Ġ) Ġ{ Ġ}
public Ġstatic Ġvoid Ġmethod _ 1 Ġ( Ġtype _ 1 Ġvar _ 1 Ġ) Ġ{ Ġif Ġ( Ġ! Ġ( Ġvar _ 2 Ġ) Ġ) Ġ{ Ġtype _ 2 Ġ. Ġmethod _ 2 Ġ( Ġ) Ġ; Ġ} Ġif Ġ( Ġvar _ 1 Ġ== Ġnull Ġ) Ġ{ Ġvar _ 3 Ġ= Ġvar _ 4 Ġ; Ġ} Ġsynchronized Ġ( Ġvar _ 3 Ġ) Ġ{ Ġvar _ 3 Ġ= Ġvar _ 1 Ġ; Ġ} Ġ}
public Ġvoid Ġmethod _ 1 Ġ( Ġ) Ġ{ Ġthis Ġ. Ġvar _ 1 Ġ. Ġmethod _ 2 Ġ( Ġthis Ġ, Ġthis Ġ. Ġvar _ 4 Ġ, Ġvar _ 3 Ġ) Ġ; Ġ}
protected Ġvoid Ġmethod _ 1 Ġ( Ġ) Ġ{ Ġtype _ 1 Ġ. Ġmethod _ 2 Ġ( Ġvar _ 1 Ġ, Ġvar _ 2 Ġ, Ġthis Ġ) Ġ; Ġ}
public Ġtype _ 1 Ġmethod _ 1 Ġ( Ġ) Ġ{ Ġreturn Ġadd Ġ( Ġnew Ġtype _ 2 Ġ( Ġ) Ġ) Ġ; Ġ}
public Ġboolean Ġmethod _ 1 Ġ( Ġint Ġposition Ġ) Ġ{ Ġif Ġ( Ġnull Ġ!= Ġ( Ġvar _ 2 Ġ) Ġ) Ġ{ Ġreturn Ġ( Ġvar _ 1 Ġ) Ġ== Ġ( Ġvar _ 2 Ġ. Ġget Ġ( Ġposition Ġ) Ġ) Ġ; Ġ} Ġreturn Ġfalse Ġ; Ġ}
public Ġvoid Ġmethod _ 1 Ġ( Ġjava . lang . string Ġid Ġ) Ġ{ Ġvar _ 1 Ġ= Ġjava . lang . integer . parse int Ġ( Ġid Ġ) Ġ; Ġ}
public Ġjava . lang . integer Ġmethod _ 1 Ġ( Ġjava . lang . string Ġvar _ 1 Ġ, Ġjava . lang . string Ġvar _ 2 Ġ) Ġ{ Ġreturn Ġvar _ 3 Ġ. Ġmethod _ 1 Ġ( Ġvar _ 1 Ġ, Ġvar _ 2 Ġ) Ġ; Ġ}
protected Ġtype _ 1 Ġmethod _ 1 Ġ( Ġ) Ġ{ Ġreturn Ġvar _ 2 Ġ; Ġ}
public Ġvoid Ġexecute Ġ( Ġ) Ġ{ Ġwhile Ġ( Ġtrue Ġ) Ġ{ Ġt Ġ. Ġmethod _ 1 Ġ( Ġ) Ġ; Ġbreak Ġ; Ġ} Ġ}
private Ġjava . lang . string Ġmethod _ 1 Ġ( Ġ) Ġ{ Ġjava . lang . system . out . print Ġ( Ġstring _ 1 Ġ) Ġ; Ġjava . lang . string Ġvar _ 3 Ġ= Ġvar _ 1 Ġ. Ġmethod _ 2 Ġ( Ġ) Ġ; Ġreturn Ġvar _ 3 Ġ; Ġ}
public Ġvoid Ġmethod _ 1 Ġ( Ġfloat Ġvar _ 1 Ġ) Ġ{ Ġvar _ 2 Ġ= Ġvar _ 3 Ġ. Ġmethod _ 2 Ġ( Ġ) Ġ; Ġ}
public Ġtype _ 1 Ġget Ġ( Ġfinal Ġtype _ 2 Ġvar _ 1 Ġ) Ġ{ Ġreturn Ġvar _ 1 Ġ. Ġmethod _ 1 Ġ( Ġ) Ġ; Ġ}
public Ġboolean Ġmethod _ 1 Ġ( Ġtype _ 1 Ġvar _ 1 Ġ) Ġ{ Ġreturn Ġ( Ġ( Ġvar _ 2 Ġ. Ġmethod _ 2 Ġ( Ġ) Ġ) Ġ<= Ġ( Ġvar _ 1 Ġ. Ġmethod _ 2 Ġ( Ġ) Ġ) Ġ) Ġ&& Ġ( Ġ( Ġvar _ 1 Ġ. Ġmethod _ 2 Ġ( Ġ) Ġ) Ġ<= Ġ( Ġvar _ 3 Ġ. Ġmethod _ 2 Ġ( Ġ) Ġ) Ġ) Ġ; Ġ}
public Ġvoid Ġmethod _ 1 Ġ( Ġtype _ 1 Ġcontext Ġ) Ġ{ Ġif Ġ( Ġtype _ 3 Ġ. Ġmethod _ 2 Ġ( Ġ) Ġ. Ġmethod _ 3 Ġ( Ġvar _ 1 Ġ) Ġ) Ġ{ Ġtype _ 3 Ġ. Ġmethod _ 2 Ġ( Ġ) Ġ. Ġmethod _ 4 Ġ( Ġvar _ 1 Ġ) Ġ; Ġ} Ġ}
public Ġvoid Ġmethod _ 1 Ġ( Ġ) Ġ{ Ġandroid . content . intent Ġintent Ġ= Ġnew Ġandroid . content . intent Ġ( Ġthis Ġ, Ġvar _ 1 Ġclass Ġ) Ġ; Ġintent Ġ. Ġmethod _ 2 Ġ( Ġstring _ 3 Ġ, Ġvar _ 2 Ġ) Ġ; Ġmethod _ 3 Ġ( Ġintent Ġ) Ġ; Ġmethod _ 4 Ġ( Ġ) Ġ; Ġ}
public Ġint Ġmethod _ 1 Ġ( Ġjava . lang . string Ġnum Ġ, Ġjava . lang . string Ġname Ġ, Ġfloat Ġvar _ 1 Ġ) Ġ;
public Ġvoid Ġmethod _ 1 Ġ( Ġ) Ġ{ Ġsuper Ġ. Ġmethod _ 1 Ġ( Ġ) Ġ; Ġvar _ 1 Ġ= Ġtype _ 1 Ġ. Ġmethod _ 2 Ġ( Ġ) Ġ; Ġif Ġ( Ġ( Ġvar _ 1 Ġ) Ġ== Ġnull Ġ) Ġ{ Ġjava . lang . system . exit Ġ( Ġ0 Ġ) Ġ; Ġ} Ġvar _ 2 Ġ= Ġnull Ġ; Ġ}
public Ġvoid Ġmethod _ 1 Ġ( Ġ) Ġ{ Ġif Ġ( Ġ( Ġ( Ġthis Ġ. Ġvar _ 1 Ġ) Ġ!= Ġnull Ġ) Ġ&& Ġ( Ġthis Ġ. Ġvar _ 1 Ġ. Ġmethod _ 2 Ġ( Ġ) Ġ) Ġ) Ġ{ Ġthis Ġ. Ġvar _ 1 Ġ. Ġmethod _ 3 Ġ( Ġ) Ġ; Ġ} Ġthis Ġ. Ġvar _ 1 Ġ= Ġnull Ġ; Ġ}
public Ġint Ġmethod _ 1 Ġ( Ġint Ġvar _ 1 Ġ, Ġint Ġvar _ 2 Ġ) Ġ{ Ġint Ġindex Ġ= Ġ( Ġ( Ġvar _ 1 Ġ- Ġ1 Ġ) Ġ* Ġ( Ġsize Ġ) Ġ) Ġ+ Ġvar _ 2 Ġ; Ġreturn Ġindex Ġ; Ġ}
public Ġvoid Ġmethod _ 1 Ġ( Ġtype _ 1 Ġview Ġ, Ġjava . lang . string Ġvar _ 1 Ġ) Ġ{ Ġvar _ 2 Ġ= Ġnull Ġ; Ġfile path Ġ= Ġnull Ġ; Ġvar _ 3 Ġ= Ġ( Ġvar _ 1 Ġ== Ġnull Ġ) Ġ? Ġnull Ġ: Ġtype _ 2 Ġ. Ġmethod _ 2 Ġ( Ġvar _ 1 Ġ, Ġvar _ 4 Ġ) Ġ; Ġmethod _ 3 Ġ( Ġview Ġ, Ġfalse Ġ) Ġ; Ġ}
public Ġtype _ 1 Ġmethod _ 1 Ġ( Ġ) Ġ{ Ġtype _ 1 Ġvar _ 1 Ġ= Ġnew Ġtype _ 1 Ġ( Ġget activity Ġ( Ġ) Ġ) Ġ; Ġreturn Ġvar _ 1 Ġ; Ġ}
public Ġvoid Ġmethod _ 1 Ġ( Ġ) Ġ{ Ġif Ġ( Ġ( Ġtype _ 1 Ġ. Ġmethod _ 2 Ġ( Ġ) Ġ. Ġmethod _ 3 Ġ( Ġobj Ġ) Ġ) Ġ== Ġ( Ġ- Ġ1 Ġ) Ġ) Ġ{ Ġvar _ 1 Ġ. Ġmethod _ 4 Ġ( Ġ) Ġ; Ġ} Ġmethod _ 5 Ġ( Ġobj Ġ. Ġmethod _ 6 Ġ( Ġ) Ġ) Ġ; Ġjava . lang . system . out . println Ġ( Ġtime Ġ) Ġ; Ġ}
private Ġdouble Ġmethod _ 1 Ġ( Ġdouble Ġtime Ġ, Ġtype _ 1 Ġinit Ġ) Ġ{ Ġif Ġ( Ġ( Ġ( Ġvar _ 1 Ġ) Ġ- Ġ( Ġvar _ 2 Ġ) Ġ) Ġ== Ġ0 . 0 Ġ) Ġreturn Ġ1 . 0 Ġ; Ġelse Ġreturn Ġ( Ġtime Ġ- Ġ( Ġvar _ 2 Ġ) Ġ) Ġ/ Ġ( Ġ( Ġvar _ 1 Ġ) Ġ- Ġ( Ġvar _ 2 Ġ) Ġ) Ġ; Ġ}
public Ġtype _ 1 Ġmethod _ 1 Ġ( Ġ) Ġ{ Ġreturn Ġvar _ 1 Ġ. Ġmethod _ 1 Ġ( Ġ) Ġ; Ġ}
public Ġvoid Ġmethod _ 1 Ġ( Ġtype _ 1 Ġvar _ 1 Ġ) Ġ{ Ġmethod _ 2 Ġ( Ġ) Ġ. Ġmethod _ 3 Ġ( Ġ) Ġ. Ġreplace Ġ( Ġvar _ 2 Ġ, Ġvar _ 1 Ġ, Ġstring _ 1 Ġ) Ġ. Ġmethod _ 4 Ġ( Ġjava . lang . string Ġ. Ġmethod _ 5 Ġ( Ġvar _ 1 Ġ. Ġget id Ġ( Ġ) Ġ) Ġ) Ġ. Ġmethod _ 6 Ġ( Ġvar _ 3 Ġ) Ġ. Ġmethod _ 7 Ġ( Ġ) Ġ; Ġ}
public Ġvoid Ġmethod _ 1 Ġ( Ġbyte Ġ[ Ġ] Ġvar _ 1 Ġ, Ġint Ġk Ġ) Ġ{ Ġget Ġ( Ġvar _ 1 Ġ, Ġ( Ġ( Ġ( Ġ( Ġvar _ 2 Ġ) Ġ- Ġk Ġ) Ġ+ Ġ( Ġvar _ 3 Ġ) Ġ) Ġ% Ġ( Ġvar _ 3 Ġ) Ġ) Ġ, Ġk Ġ) Ġ; Ġ}
private Ġvoid Ġmethod _ 1 Ġ( Ġ) Ġ{ Ġif Ġ( Ġ( Ġ! Ġ( Ġvar _ 1 Ġ) Ġ) Ġ&& Ġ( Ġ! Ġ( Ġvar _ 2 Ġ) Ġ) Ġ) Ġ{ Ġvar _ 3 Ġ= Ġfalse Ġ; Ġvar _ 4 Ġ= Ġfalse Ġ; Ġvar _ 1 Ġ= Ġfalse Ġ; Ġvar _ 2 Ġ= Ġtrue Ġ; Ġ} Ġ}
private Ġboolean Ġmethod _ 1 Ġ( Ġint Ġvar _ 1 Ġ) Ġ{ Ġreturn Ġvar _ 1 Ġ== Ġ( Ġvar _ 2 Ġ) Ġ; Ġ}
public Ġvoid Ġmethod _ 1 Ġ( Ġ) Ġthrows Ġjava . io . io ex ception Ġ, Ġtype _ 1 Ġ{ Ġtype _ 2 Ġresponse Ġ= Ġmethod _ 2 Ġ( Ġtype _ 3 Ġ. Ġmethod _ 3 Ġ( Ġ) Ġ) Ġ; Ġtype _ 4 Ġ. Ġassert that Ġ( Ġresponse Ġ. Ġmethod _ 4 Ġ( Ġ) Ġ. Ġmethod _ 5 Ġ( Ġ) Ġ, Ġtype _ 5 Ġ. Ġnot Ġ( Ġint _ 1 Ġ) Ġ) Ġ; Ġ}
public Ġvoid Ġmethod _ 1 Ġ( Ġ) Ġ{ Ġsuper Ġ. Ġmethod _ 1 Ġ( Ġ) Ġ; Ġtype _ 1 Ġ. Ġmethod _ 1 Ġ( Ġvar _ 1 Ġ) Ġ; Ġ}
public Ġvoid Ġhandle Ġ( Ġtype _ 1 Ġkey Ġ) Ġ{ Ġif Ġ( Ġ( Ġvar _ 1 Ġ. Ġmethod _ 1 Ġ( Ġ) Ġ) Ġ== Ġ( Ġvar _ 2 Ġ) Ġ) Ġ{ Ġvar _ 3 Ġ. Ġmethod _ 2 Ġ( Ġkey Ġ. Ġmethod _ 3 Ġ( Ġ) Ġ) Ġ; Ġ} Ġ}
public Ġint Ġmethod _ 1 Ġ( Ġint Ġvar _ 1 Ġ, Ġint Ġvar _ 2 Ġ, Ġtype _ 1 Ġvar _ 3 Ġ) Ġ{ Ġint Ġindex Ġ= Ġ( Ġvar _ 1 Ġ* Ġ( Ġvar _ 4 Ġ) Ġ) Ġ+ Ġvar _ 2 Ġ; Ġreturn Ġ( Ġvar _ 5 Ġ[ Ġindex Ġ] Ġ) Ġ& Ġint _ 1 Ġ; Ġ}
type _ 1 Ġ< Ġjava . lang . string Ġ> Ġmethod _ 1 Ġ( Ġjava . lang . string Ġvar _ 2 Ġ, Ġjava . lang . string Ġvar _ 1 Ġ, Ġjava . lang . string Ġvar _ 3 Ġ, Ġjava . lang . string Ġvar _ 4 Ġ, Ġjava . lang . string Ġpath Ġ) Ġ;
public Ġvoid Ġmethod _ 1 Ġ( Ġ) Ġ{ Ġif Ġ( Ġ( Ġa Ġ. Ġcompare to Ġ( Ġb Ġ) Ġ) Ġ== Ġ1 Ġ) Ġ{ Ġtype _ 1 Ġt Ġ; Ġt Ġ= Ġa Ġ; Ġa Ġ= Ġb Ġ; Ġb Ġ= Ġt Ġ; Ġ} Ġ}
protected Ġvoid Ġmethod _ 1 Ġ( Ġtype _ 1 Ġvar _ 1 Ġ, Ġtype _ 2 Ġvar _ 2 Ġ) Ġ{ Ġvar _ 2 Ġ. Ġmethod _ 2 Ġ( Ġtype _ 3 Ġ. Ġmethod _ 3 Ġ( Ġvar _ 3 Ġ) Ġ) Ġ; Ġ}
public Ġjava . lang . string Ġmethod _ 1 Ġ( Ġtype _ 1 Ġvar _ 1 Ġ, Ġjava . lang . string Ġkey Ġ) Ġ{ Ġif Ġ( Ġvar _ 1 Ġ== Ġnull Ġ) Ġ{ Ġreturn Ġstring _ 1 Ġ; Ġ} Ġreturn Ġvar _ 1 Ġ. Ġmethod _ 2 Ġ( Ġkey Ġ, Ġstring _ 1 Ġ) Ġ; Ġ}
public Ġvoid Ġmethod _ 1 Ġ( Ġ) Ġ{ Ġwhile Ġ( Ġ( Ġvar _ 1 Ġ) Ġ!= Ġnull Ġ) Ġ{ Ġsynchronized Ġ( Ġthis Ġ) Ġ{ Ġtry Ġ{ Ġstep Ġ( Ġ) Ġ; Ġjava . lang . thread Ġ. Ġmethod _ 2 Ġ( Ġint _ 1 Ġ) Ġ; Ġ} Ġcatch Ġ( Ġtype _ 1 Ġvar _ 2 Ġ) Ġ{ Ġ} Ġ} Ġ} Ġ}
public Ġstatic Ġjava . io . file Ġmethod _ 1 Ġ( Ġtype _ 1 Ġvar _ 1 Ġ, Ġjava . lang . string Ġvar _ 2 Ġ) Ġ{ Ġreturn Ġtype _ 2 Ġ. Ġmethod _ 1 Ġ( Ġvar _ 1 Ġ, Ġvar _ 2 Ġ, Ġtrue Ġ) Ġ; Ġ}
public Ġvoid Ġmethod _ 1 Ġ( Ġ) Ġthrows Ġjava . lang . ex ception Ġ{ Ġjava . lang . string Ġvar _ 1 Ġ= Ġstring _ 1 Ġ; Ġtype _ 1 Ġ. Ġmethod _ 2 Ġ( Ġtype _ 1 Ġ. Ġmethod _ 3 Ġ( Ġstring _ 2 Ġ, Ġvar _ 2 Ġ) Ġ, Ġvar _ 2 Ġ) Ġ; Ġ}
public Ġstatic Ġjava . lang . string Ġmethod _ 1 Ġ( Ġjava . lang . string Ġcontent Ġ) Ġ{ Ġjava . lang . string Ġresult Ġ= Ġtype _ 1 Ġ. Ġmethod _ 2 Ġ( Ġcontent Ġ) Ġ; Ġreturn Ġtype _ 1 Ġ. Ġmethod _ 3 Ġ( Ġfalse Ġ, Ġresult Ġ) Ġ; Ġ}
private Ġstatic Ġjava . lang . string Ġmethod _ 1 Ġ( Ġfinal Ġjava . lang . string Ġvar _ 1 Ġ) Ġ{ Ġreturn Ġvar _ 2 Ġ. Ġmethod _ 2 Ġ( Ġ) Ġ? Ġjava . lang . string . format Ġ( Ġstring _ 1 Ġ, Ġvar _ 1 Ġ) Ġ: Ġstring _ 2 Ġ; Ġ}
public Ġstatic Ġtype _ 1 Ġmethod _ 1 Ġ( Ġtype _ 2 Ġt Ġ, Ġbyte Ġ[ Ġ] Ġb Ġ) Ġ{ Ġreturn Ġnull Ġ; Ġ}
public Ġstatic Ġtype _ 1 Ġmethod _ 1 Ġ( Ġ) Ġ{ Ġreturn Ġnew Ġtype _ 2 Ġ( Ġ) Ġ; Ġ}
public Ġvoid Ġmethod _ 1 Ġ( Ġ) Ġthrows Ġjava . lang . ex ception Ġ{ Ġthis Ġ. Ġvar _ 1 Ġ. Ġmethod _ 2 Ġ( Ġint _ 1 Ġ) Ġ; Ġtype _ 1 Ġ. Ġass er te qu als Ġ( Ġint _ 1 Ġ, Ġthis Ġ. Ġvar _ 1 Ġ. Ġmethod _ 3 Ġ( Ġ) Ġ. Ġlength Ġ( Ġ) Ġ, Ġvar _ 3 Ġ) Ġ; Ġ}
public Ġabstract Ġvoid Ġset Ġ( Ġtype _ 1 Ġvar _ 1 Ġ, Ġjava . lang . integer Ġindex Ġ, Ġtype _ 2 Ġvalue Ġ) Ġ;
public Ġvoid Ġmethod _ 1 Ġ( Ġ) Ġ{ Ġtype _ 1 Ġvar _ 1 Ġ= Ġnew Ġtype _ 1 Ġ( Ġ) Ġ; Ġvar _ 1 Ġ. Ġmethod _ 2 Ġ( Ġnew Ġtype _ 2 Ġ( Ġ) Ġ) Ġ; Ġass er te qu als Ġ( Ġint _ 1 Ġ, Ġvar _ 1 Ġ. Ġmethod _ 3 Ġ( Ġ) Ġ) Ġ; Ġ}
public Ġvoid Ġmethod _ 1 Ġ( Ġ) Ġ{ Ġvar _ 3 Ġ. Ġmethod _ 3 Ġ( Ġ1 Ġ) Ġ; Ġvar _ 3 Ġ. Ġmethod _ 4 Ġ( Ġvar _ 4 Ġ) Ġ; Ġ}
private Ġstatic Ġdouble Ġmethod _ 1 Ġ( Ġjava . util . scan ner Ġvar _ 1 Ġ) Ġ{ Ġtry Ġ{ Ġreturn Ġvar _ 1 Ġ. Ġmethod _ 2 Ġ( Ġ) Ġ; Ġ} Ġcatch Ġ( Ġtype _ 1 Ġvar _ 2 Ġ) Ġ{ Ġjava . lang . system . out . println Ġ( Ġstring _ 1 Ġ) Ġ; Ġreturn Ġtype _ 2 Ġ. Ġmethod _ 1 Ġ( Ġvar _ 1 Ġ) Ġ; Ġ} Ġ}
void Ġmethod _ 1 Ġ( Ġ) Ġ{ Ġvar _ 1 Ġ= Ġvar _ 2 Ġ; Ġmethod _ 2 Ġ( Ġ) Ġ; Ġtype _ 1 Ġvar _ 3 Ġ= Ġnew Ġtype _ 1 Ġ( Ġstring _ 1 Ġ) Ġ; Ġvar _ 3 Ġ. Ġmethod _ 3 Ġ( Ġnew Ġtype _ 2 Ġ( Ġ) Ġ) Ġ; Ġadd Ġ( Ġvar _ 3 Ġ) Ġ; Ġmethod _ 4 Ġ( Ġ) Ġ; Ġ}
public Ġjava . lang . object Ġmethod _ 1 Ġ( Ġtype _ 1 Ġvar _ 1 Ġ) Ġ{ Ġif Ġ( Ġ( Ġvar _ 1 Ġ. Ġmethod _ 2 Ġ( Ġ) Ġ) Ġinstance of Ġtype _ 2 Ġ) Ġ{ Ġvar _ 3 Ġ. Ġmethod _ 3 Ġ( Ġvar _ 1 Ġ) Ġ; Ġ} Ġreturn Ġnull Ġ; Ġ}
public Ġvoid Ġmethod _ 1 Ġ( Ġ) Ġ{ Ġsuper Ġ. Ġmethod _ 1 Ġ( Ġ) Ġ; Ġvar _ 1 Ġ. Ġmethod _ 2 Ġ( Ġvar _ 2 Ġ) Ġ; Ġtype _ 1 Ġvar _ 3 Ġ= Ġvar _ 1 Ġ. Ġmethod _ 3 Ġ( Ġ) Ġ; Ġ}
public Ġjava . util . list Ġ< Ġjava . lang . string Ġ> Ġmethod _ 1 Ġ( Ġjava . lang . string Ġvar _ 1 Ġ) Ġthrows Ġtype _ 1 Ġ{ Ġreturn Ġnull Ġ; Ġ}
private Ġboolean Ġmethod _ 1 Ġ( Ġ) Ġ{ Ġvar _ 1 Ġ. Ġmethod _ 3 Ġ( Ġvar _ 2 Ġ) Ġ; Ġtype _ 1 Ġ. Ġmethod _ 4 Ġ( Ġthis Ġ, Ġvar _ 3 Ġ, Ġvar _ 4 Ġ) Ġ. Ġshow Ġ( Ġ) Ġ; Ġreturn Ġtrue Ġ; Ġ}
public Ġvoid Ġmethod _ 1 Ġ( Ġ) Ġ{ Ġjava . lang . string Ġvar _ 1 Ġ= Ġstring _ 1 Ġ; Ġtype _ 1 Ġ. Ġassert that Ġ( Ġvar _ 2 Ġ. Ġmethod _ 2 Ġ( Ġvar _ 1 Ġ. Ġmethod _ 3 Ġ( Ġ) Ġ, Ġchar _ 1 Ġ, Ġchar _ 2 Ġ) Ġ, Ġtype _ 2 Ġ. Ġmethod _ 4 Ġ( Ġfalse Ġ) Ġ) Ġ; Ġ}
public Ġvoid Ġmethod _ 1 Ġ( Ġandroid . content . context Ġcontext Ġ, Ġjava . lang . object Ġpath Ġ, Ġtype _ 1 Ġvar _ 1 Ġ) Ġ{ Ġtype _ 2 Ġ. Ġmethod _ 2 Ġ( Ġcontext Ġ) Ġ. Ġmethod _ 3 Ġ( Ġpath Ġ) Ġ. Ġmethod _ 5 Ġ( Ġ) Ġ. Ġmethod _ 6 Ġ( Ġvar _ 1 Ġ) Ġ; Ġ}
public Ġvoid Ġmethod _ 1 Ġ( Ġandroid . view . view Ġview Ġ) Ġ{ Ġswitch Ġ( Ġview Ġ. Ġget id Ġ( Ġ) Ġ) Ġ{ Ġcase Ġvar _ 1 Ġ: Ġmethod _ 2 Ġ( Ġ) Ġ; Ġbreak Ġ; Ġ} Ġ}
public Ġvoid Ġmethod _ 1 Ġ( Ġ) Ġ{ Ġmethod _ 2 Ġ( Ġtrue Ġ, Ġnew Ġtype _ 1 Ġ( Ġ) Ġ{ Ġpublic Ġvoid Ġmethod _ 1 Ġ( Ġ) Ġ{ Ġvar _ 1 Ġ. Ġmethod _ 1 Ġ( Ġ) Ġ; Ġ} Ġpublic Ġvoid Ġmethod _ 3 Ġ( Ġint Ġerror Ġ) Ġ{ Ġvar _ 1 Ġ. Ġmethod _ 1 Ġ( Ġ) Ġ; Ġ} Ġ} Ġ) Ġ; Ġ}
public Ġtype _ 1 Ġmethod _ 1 Ġ( Ġint Ġid Ġ) Ġ{ Ġtype _ 1 Ġresult Ġ; Ġtry Ġ{ Ġresult Ġ= Ġvar _ 1 Ġ. Ġmethod _ 2 Ġ( Ġvar _ 2 Ġclass Ġ, Ġid Ġ) Ġ; Ġ} Ġcatch Ġ( Ġtype _ 2 Ġvar _ 3 Ġ) Ġ{ Ġreturn Ġnull Ġ; Ġ} Ġreturn Ġresult Ġ; Ġ}
public Ġjava . util . map Ġ< Ġjava . lang . string Ġ, Ġjava . util . set Ġ< Ġjava . lang . string Ġ> Ġ> Ġmethod _ 1 Ġ( Ġ) Ġ{ Ġreturn Ġnew Ġjava . util . hash map Ġ< Ġ> Ġ( Ġthis Ġ. Ġvar _ 1 Ġ) Ġ; Ġ}
public Ġvoid Ġmethod _ 1 Ġ( Ġtype _ 1 Ġvar _ 1 Ġ) Ġ{ Ġ}
public Ġvoid Ġmethod _ 1 Ġ( Ġ) Ġ{ Ġvar _ 1 Ġ. Ġmethod _ 2 Ġ( Ġ) Ġ; Ġvar _ 1 Ġ. Ġmethod _ 4 Ġ( Ġ) Ġ; Ġvar _ 3 Ġ= Ġnew Ġtype _ 1 Ġ( Ġget activity Ġ( Ġ) Ġ, Ġvar _ 2 Ġ) Ġ; Ġvar _ 4 Ġ. Ġmethod _ 5 Ġ( Ġvar _ 3 Ġ) Ġ; Ġ}
public Ġsynchronized Ġvoid Ġmethod _ 1 Ġ( Ġjava . lang . throw able Ġt Ġ) Ġ{ Ġmethod _ 2 Ġ( Ġt Ġ. Ġmethod _ 3 Ġ( Ġ) Ġ) Ġ; Ġ}
public Ġvoid Ġmethod _ 1 Ġ( Ġ) Ġ{ Ġif Ġ( Ġ( Ġvar _ 1 Ġ) Ġ== Ġnull Ġ) Ġ{ Ġreturn Ġ; Ġ} Ġvar _ 1 Ġ. Ġmethod _ 1 Ġ( Ġ) Ġ; Ġ}
public Ġvoid Ġmethod _ 1 Ġ( Ġint Ġvar _ 1 Ġ) Ġ{ Ġif Ġ( Ġvar _ 1 Ġ> Ġ( Ġvar _ 2 Ġ) Ġ) Ġ{ Ġvar _ 2 Ġ= Ġ0 Ġ; Ġ} Ġelse Ġ{ Ġvar _ 2 Ġ-= Ġvar _ 1 Ġ; Ġ} Ġ}
public Ġjava . util . list Ġ< Ġtype _ 1 Ġ> Ġmethod _ 1 Ġ( Ġ) Ġ{ Ġjava . util . list Ġ< Ġtype _ 1 Ġ> Ġvar _ 1 Ġ= Ġnew Ġjava . util . array list Ġ< Ġtype _ 1 Ġ> Ġ( Ġ) Ġ; Ġvar _ 1 Ġ. Ġmethod _ 2 Ġ( Ġvar _ 2 Ġ. Ġmethod _ 1 Ġ( Ġ) Ġ) Ġ; Ġjava . lang . system . out . println Ġ( Ġvar _ 1 Ġ) Ġ; Ġreturn Ġvar _ 1 Ġ; Ġ}
private Ġvoid Ġmethod _ 1 Ġ( Ġ) Ġ{ Ġtype _ 2 Ġ. Ġmethod _ 3 Ġ( Ġ) Ġ. Ġmethod _ 1 Ġ( Ġthis Ġ) Ġ; Ġ}
public Ġvoid Ġmethod _ 1 Ġ( Ġ) Ġ{ Ġtype _ 1 Ġvar _ 1 Ġ= Ġmethod _ 2 Ġ( Ġ) Ġ; Ġif Ġ( Ġvar _ 1 Ġ!= Ġnull Ġ) Ġmethod _ 2 Ġ( Ġ) Ġ. Ġshow Ġ( Ġ) Ġ; Ġ}
syn chron ized Ġtype _ 1 Ġmethod _ 1 Ġ( Ġ) Ġ{ Ġ( Ġvar _ 1 Ġ) Ġ++ Ġ; Ġtype _ 1 Ġvar _ 2 Ġ= Ġvar _ 3 Ġ. Ġget Ġ( Ġvar _ 1 Ġ) Ġ; Ġreturn Ġvar _ 2 Ġ; Ġ}
public Ġstatic Ġint Ġmethod _ 1 Ġ( Ġint Ġ[ Ġ] Ġa Ġ) Ġ{ Ġint Ġvar _ 1 Ġ= Ġ( Ġa Ġ. Ġlength Ġ) Ġ- Ġ1 Ġ; Ġreturn Ġtype _ 1 Ġ. Ġmethod _ 2 Ġ( Ġa Ġ, Ġvar _ 1 Ġ) Ġ; Ġ}
private Ġstatic Ġvoid Ġmethod _ 1 Ġ( Ġ) Ġ{ Ġjava . lang . system . out . println Ġ( Ġstring _ 1 Ġ) Ġ; Ġjava . lang . system . out . println Ġ( Ġ( Ġ( Ġstring _ 2 Ġ+ Ġ( Ġvar _ 1 Ġ. Ġmethod _ 2 Ġ( Ġ) Ġ) Ġ) Ġ+ Ġstring _ 3 Ġ) Ġ) Ġ; Ġtype _ 1 Ġ. Ġmethod _ 3 Ġ( Ġ) Ġ; Ġ}
void Ġmethod _ 1 Ġ( Ġ) Ġ{ Ġwhile Ġ( Ġ( Ġ( Ġvar _ 1 Ġ) Ġ> Ġ0 Ġ) Ġ&& Ġ( Ġ( Ġ( Ġvar _ 1 Ġ) Ġ* Ġ( Ġvar _ 2 Ġ) Ġ) Ġ>= Ġ( Ġvar _ 3 Ġ. Ġmethod _ 2 Ġ( Ġ) Ġ) Ġ) Ġ) Ġ{ Ġ-- Ġ( Ġvar _ 1 Ġ) Ġ; Ġ} Ġ}
public Ġboolean Ġmethod _ 1 Ġ( Ġjava . io . file Ġfile Ġ) Ġ{ Ġreturn Ġfile Ġ. Ġmethod _ 2 Ġ( Ġ) Ġ; Ġ}
private Ġvoid Ġmethod _ 1 Ġ( Ġ) Ġ{ Ġ( Ġvar _ 1 Ġ) Ġ++ Ġ; Ġ}
public Ġstatic Ġvoid Ġmain Ġ( Ġjava . lang . string Ġ[ Ġ] Ġargs Ġ) Ġ{ Ġtype _ 1 Ġvar _ 1 Ġ= Ġnew Ġtype _ 1 Ġ( Ġ) Ġ; Ġvar _ 1 Ġ. Ġstart Ġ( Ġ) Ġ; Ġ}
public Ġjava . util . array list Ġmethod _ 1 Ġ( Ġ) Ġ{ Ġreturn Ġvar _ 1 Ġ; Ġ}
public Ġvoid Ġmethod _ 1 Ġ( Ġtype _ 1 Ġvar _ 1 Ġ) Ġ{ Ġsuper Ġ. Ġmethod _ 1 Ġ( Ġvar _ 1 Ġ) Ġ; Ġvar _ 1 Ġ. Ġmethod _ 2 Ġ( Ġthis Ġ. Ġvar _ 2 Ġ, Ġthis Ġ. Ġvar _ 3 Ġ. Ġy Ġ, Ġ( Ġ( Ġthis Ġ. Ġvar _ 3 Ġ. Ġx Ġ) Ġ+ Ġ( Ġvar _ 4 Ġ) Ġ) Ġ, Ġnull Ġ) Ġ; Ġ}
public Ġstatic Ġtype _ 1 Ġmethod _ 1 Ġ( Ġjava . lang . string Ġ... Ġvar _ 1 Ġ) Ġ{ Ġreturn Ġnew Ġtype _ 2 Ġ( Ġtrue Ġ) Ġ. Ġmethod _ 2 Ġ( Ġvar _ 1 Ġ[ Ġ0 Ġ] Ġ, Ġnull Ġ, Ġvar _ 1 Ġ) Ġ; Ġ}
public Ġvoid Ġmethod _ 1 Ġ( Ġ) Ġ{ Ġjava . lang . string Ġvar _ 1 Ġ= Ġmethod _ 2 Ġ( Ġstring _ 1 Ġ) Ġ; Ġtype _ 1 Ġvar _ 2 Ġ= Ġnew Ġtype _ 1 Ġ( Ġ) Ġ; Ġtype _ 3 Ġ. Ġassert not null Ġ( Ġstring _ 2 Ġ, Ġvar _ 2 Ġ. Ġmethod _ 3 Ġ( Ġvar _ 1 Ġ) Ġ) Ġ; Ġ}
private Ġboolean Ġmethod _ 1 Ġ( Ġfinal Ġint Ġvar _ 1 Ġ) Ġ{ Ġvar _ 2 Ġ& = Ġ~ Ġvar _ 1 Ġ; Ġreturn Ġ( Ġvar _ 2 Ġ) Ġ!= Ġ0 Ġ; Ġ}
public Ġstatic Ġvoid Ġmethod _ 1 Ġ( Ġ) Ġ{ Ġtry Ġ{ Ġtype _ 2 Ġ. Ġmethod _ 2 Ġ( Ġ) Ġ. Ġmethod _ 3 Ġ( Ġ) Ġ; Ġ} Ġcatch Ġ( Ġjava . lang . ex ception Ġvar _ 2 Ġ) Ġ{ Ġtype _ 3 Ġ. Ġmethod _ 4 Ġ( Ġstring _ 1 Ġ, Ġvar _ 2 Ġ) Ġ; Ġ} Ġvar _ 3 Ġ= Ġtrue Ġ; Ġ}
public Ġandroid . view . view Ġmethod _ 1 Ġ( Ġtype _ 1 Ġvar _ 1 Ġ, Ġtype _ 2 Ġvar _ 2 Ġ, Ġtype _ 3 Ġvar _ 3 Ġ) Ġ{ Ġandroid . view . view Ġvar _ 4 Ġ= Ġvar _ 1 Ġ. Ġmethod _ 3 Ġ( Ġvar _ 5 Ġ, Ġvar _ 2 Ġ, Ġfalse Ġ) Ġ; Ġreturn Ġvar _ 4 Ġ; Ġ}
public Ġvoid Ġmethod _ 1 Ġ( Ġ) Ġ{ Ġif Ġ( Ġ( Ġy Ġ) Ġ> Ġ0 Ġ) Ġ{ Ġsynchronized Ġ( Ġvar _ 1 Ġ) Ġ{ Ġremove Ġ( Ġvar _ 1 Ġ, Ġvar _ 2 Ġ) Ġ; Ġthis Ġ. Ġy Ġ-= Ġ1 Ġ; Ġmethod _ 2 Ġ( Ġvar _ 1 Ġ) Ġ; Ġ} Ġ} Ġ}
public Ġjava . lang . string Ġget name Ġ( Ġ) Ġ{ Ġreturn Ġget string Ġ( Ġ" name " Ġ) Ġ; Ġ}
public Ġvoid Ġmethod _ 1 Ġ( Ġtype _ 1 Ġvar _ 1 Ġ, Ġtype _ 2 Ġresponse Ġ, Ġtype _ 3 Ġvar _ 2 Ġ) Ġthrows Ġjava . io . io ex ception Ġ, Ġtype _ 4 Ġ{ Ġresponse Ġ. Ġmethod _ 2 Ġ( Ġvar _ 3 Ġ, Ġstring _ 3 Ġ) Ġ; Ġ}
public Ġtype _ 1 Ġmethod _ 1 Ġ( Ġtype _ 1 Ġvar _ 1 Ġ, Ġtype _ 2 Ġvar _ 2 Ġ) Ġ{ Ġreturn Ġmethod _ 1 Ġ( Ġvar _ 1 Ġ) Ġ; Ġ}
public Ġint Ġmethod _ 1 Ġ( Ġ) Ġ{ Ġreturn Ġ( Ġ1 Ġ+ Ġ( Ġvar _ 2 Ġ. Ġlength Ġ) Ġ) Ġ+ Ġ( Ġvar _ 3 Ġ. Ġlength Ġ) Ġ; Ġ}
public Ġvoid Ġmethod _ 1 Ġ( Ġfinal Ġlong Ġvar _ 1 Ġ) Ġ{ Ġvar _ 2 Ġ. Ġmethod _ 1 Ġ( Ġvar _ 1 Ġ) Ġ; Ġ}
public Ġvoid Ġquery Ġ( Ġtype _ 1 Ġquery Ġ, Ġtype _ 2 Ġ... Ġvar _ 1 Ġ) Ġthrows Ġtype _ 3 Ġ{ Ġvar _ 2 Ġ. Ġadd Ġ( Ġquery Ġ) Ġ; Ġ}
private Ġtype _ 3 Ġmethod _ 1 Ġ( Ġjava . lang . string Ġname Ġ, Ġtype _ 1 Ġvar _ 1 Ġ, Ġtype _ 2 Ġvar _ 2 Ġ) Ġ{ Ġtype _ 3 Ġvar _ 3 Ġ= Ġtype _ 3 Ġ. Ġmethod _ 1 Ġ( Ġname Ġ, Ġvar _ 1 Ġ, Ġvar _ 2 Ġ) Ġ; Ġmethod _ 2 Ġ( Ġvar _ 3 Ġ) Ġ; Ġreturn Ġvar _ 3 Ġ; Ġ}
public Ġjava . lang . string Ġget string Ġ( Ġtype _ 1 Ġkey Ġ) Ġ{ Ġreturn Ġmethod _ 1 Ġ( Ġkey Ġ) Ġ? Ġ( Ġget Ġ( Ġkey Ġ) Ġ) Ġ== Ġnull Ġ? Ġnull Ġ: Ġget Ġ( Ġkey Ġ) Ġ. Ġto string Ġ( Ġ) Ġ: Ġnull Ġ; Ġ}
private Ġboolean Ġmethod _ 1 Ġ( Ġjava . lang . string Ġvar _ 1 Ġ) Ġ{ Ġif Ġ( Ġ( Ġmethod _ 2 Ġ( Ġvar _ 1 Ġ) Ġ) Ġ== Ġnull Ġ) Ġreturn Ġtrue Ġ; Ġelse Ġreturn Ġfalse Ġ; Ġ}
public Ġtype _ 1 Ġmethod _ 1 Ġ( Ġtype _ 1 Ġvar _ 1 Ġ, Ġtype _ 1 Ġvar _ 2 Ġ) Ġ{ Ġreturn Ġvar _ 1 Ġ. Ġmethod _ 3 Ġ( Ġvar _ 2 Ġ, Ġint _ 1 Ġ, Ġvar _ 3 Ġ) Ġ. Ġmethod _ 2 Ġ( Ġ) Ġ; Ġ}
private Ġstatic Ġvoid Ġmethod _ 1 Ġ( Ġlong Ġvar _ 1 Ġ, Ġlong Ġsource Ġ, Ġfloat Ġmin Ġ, Ġfloat Ġvar _ 2 Ġ, Ġlong Ġvar _ 3 Ġ) Ġ{ Ġ}
public Ġvoid Ġmethod _ 1 Ġ( Ġtype _ 1 Ġvar _ 1 Ġ, Ġjava . lang . throw able Ġvar _ 2 Ġ) Ġ{ Ġmethod _ 2 Ġ( Ġtype _ 2 Ġ. Ġerror Ġ( Ġ) Ġ, Ġtrue Ġ, Ġtrue Ġ) Ġ; Ġmethod _ 3 Ġ( Ġnew Ġtype _ 3 Ġ( Ġ) Ġ) Ġ; Ġ}
public Ġsynchronized Ġvoid Ġmethod _ 1 Ġ( Ġtype _ 1 Ġevent Ġ) Ġthrows Ġtype _ 2 Ġ{ Ġvar _ 1 Ġ. Ġmethod _ 2 Ġ( Ġevent Ġ) Ġ; Ġmethod _ 3 Ġ( Ġ) Ġ; Ġ}
public Ġjava . lang . string Ġmethod _ 1 Ġ( Ġ) Ġ{ Ġif Ġ( Ġvar _ 1 Ġ) Ġ{ Ġreturn Ġstring _ 1 Ġ; Ġ} Ġreturn Ġstring _ 2 Ġ; Ġ}
public Ġvoid Ġmethod _ 1 Ġ( Ġ) Ġ{ Ġjava . lang . string Ġvar _ 1 Ġ= Ġstring _ 1 Ġ; Ġtype _ 1 Ġ[ Ġ] Ġvar _ 2 Ġ= Ġnew Ġtype _ 1 Ġ[ Ġ] Ġ{ Ġvar _ 3 Ġ, Ġvar _ 5 Ġ, Ġvar _ 4 Ġ, Ġvar _ 7 Ġ, Ġvar _ 6 Ġ} Ġ; Ġboolean Ġvar _ 8 Ġ= Ġtrue Ġ; Ġmethod _ 2 Ġ( Ġvar _ 8 Ġ, Ġvar _ 1 Ġ, Ġvar _ 2 Ġ) Ġ; Ġ}
protected Ġvoid Ġtrim Ġ( Ġint Ġn Ġ) Ġ{ Ġvar _ 1 Ġ= Ġvar _ 1 Ġ. Ġsubst ring Ġ( Ġ0 Ġ, Ġ( Ġ( Ġvar _ 1 Ġ. Ġlength Ġ( Ġ) Ġ) Ġ- Ġn Ġ) Ġ) Ġ; Ġ}
public Ġvoid Ġupdate Ġ( Ġfinal Ġjava . io . file Ġvar _ 1 Ġ) Ġthrows Ġtype _ 1 Ġ{ Ġthis Ġ. Ġvar _ 2 Ġ. Ġupdate Ġ( Ġvar _ 3 Ġ, Ġnew Ġtype _ 2 Ġ( Ġvar _ 1 Ġ) Ġ) Ġ; Ġ}
public Ġtype _ 1 Ġmethod _ 1 Ġ( Ġ) Ġ{ Ġif Ġ( Ġ( Ġvar _ 1 Ġ. Ġsize Ġ( Ġ) Ġ) Ġ== Ġ0 Ġ) Ġ{ Ġvar _ 1 Ġ= Ġnew Ġjava . util . array list Ġ< Ġtype _ 1 Ġ> Ġ( Ġvar _ 2 Ġ) Ġ; Ġ} Ġreturn Ġvar _ 1 Ġ. Ġremove Ġ( Ġvar _ 3 Ġ. Ġmethod _ 2 Ġ( Ġvar _ 1 Ġ. Ġsize Ġ( Ġ) Ġ) Ġ) Ġ; Ġ}
public Ġvoid Ġmethod _ 1 Ġ( Ġandroid . view . view Ġvar _ 1 Ġ) Ġ{ Ġtype _ 1 Ġ. Ġmethod _ 2 Ġ( Ġvar _ 1 Ġ. Ġget context Ġ( Ġ) Ġ, Ġvar _ 2 Ġ, Ġvar _ 3 Ġ) Ġ; Ġ}
public Ġjava . lang . string Ġmethod _ 1 Ġ( Ġint Ġvar _ 1 Ġ) Ġthrows Ġtype _ 1 Ġ{ Ġreturn Ġvar _ 2 Ġ. Ġget Ġ( Ġ( Ġvar _ 1 Ġ- Ġ1 Ġ) Ġ) Ġ. Ġname Ġ; Ġ}
protected Ġvoid Ġmethod _ 1 Ġ( Ġ) Ġ{ Ġif Ġ( Ġ! Ġ( Ġvar _ 2 Ġ. Ġmethod _ 2 Ġ( Ġtrue Ġ) Ġ) Ġ) Ġ{ Ġmethod _ 3 Ġ( Ġ) Ġ; Ġ} Ġ}
public Ġvoid Ġmethod _ 1 Ġ( Ġandroid . view . view Ġview Ġ) Ġ{ Ġvar _ 1 Ġ. Ġmethod _ 2 Ġ( Ġvar _ 2 Ġ) Ġ; Ġnew Ġtype _ 1 Ġ( Ġ) Ġ. Ġexecute Ġ( Ġnew Ġtype _ 2 Ġ< Ġandroid . content . context Ġ, Ġjava . lang . integer Ġ> Ġ( Ġget context Ġ( Ġ) Ġ, Ġ( Ġ- Ġ1 Ġ) Ġ) Ġ) Ġ; Ġ}
private Ġvoid Ġmethod _ 1 Ġ( Ġ) Ġ{ Ġif Ġ( Ġ( Ġjava . lang . integer . parse int Ġ( Ġvar _ 1 Ġ) Ġ) Ġ< Ġ( Ġvar _ 2 Ġ) Ġ) Ġtype _ 1 Ġ. Ġmethod _ 2 Ġ( Ġthis Ġ, Ġvar _ 3 Ġ, Ġfalse Ġ) Ġ; Ġvar _ 4 Ġ= Ġtrue Ġ; Ġ}
public Ġvoid Ġmethod _ 1 Ġ( Ġfinal Ġtype _ 1 Ġvar _ 1 Ġ) Ġ{ Ġ}
public Ġvoid Ġmethod _ 1 Ġ( Ġtype _ 1 Ġvar _ 1 Ġ) Ġ{ Ġtype _ 2 Ġvar _ 2 Ġ= Ġnew Ġtype _ 2 Ġ( Ġ) Ġ; Ġvar _ 2 Ġ. Ġmethod _ 2 Ġ( Ġtype _ 3 Ġ. Ġmethod _ 3 Ġ( Ġ) Ġ) Ġ; Ġjava . lang . system . out . println Ġ( Ġvar _ 2 Ġ. Ġmethod _ 4 Ġ( Ġvar _ 1 Ġ) Ġ) Ġ; Ġ}
public Ġvoid Ġmethod _ 1 Ġ( Ġjava . lang . string Ġvar _ 1 Ġ) Ġ{ Ġname Ġ= Ġvar _ 1 Ġ; Ġ}
public Ġtype _ 1 Ġmethod _ 1 Ġ( Ġint Ġid Ġ, Ġint Ġvar _ 1 Ġ) Ġ{ Ġmethod _ 2 Ġ( Ġid Ġ) Ġ. Ġmethod _ 3 Ġ( Ġvar _ 1 Ġ) Ġ; Ġreturn Ġthis Ġ; Ġ}
final Ġvoid Ġmethod _ 1 Ġ( Ġfinal Ġtype _ 1 Ġvar _ 1 Ġ) Ġ{ Ġthis Ġ. Ġvar _ 2 Ġ= Ġvar _ 1 Ġ; Ġ}
public Ġboolean Ġmethod _ 1 Ġ( Ġjava . lang . string Ġvar _ 1 Ġ) Ġ{ Ġreturn Ġvar _ 1 Ġ. Ġequals Ġ( Ġvar _ 2 Ġ) Ġ; Ġ}
public Ġvoid Ġmethod _ 1 Ġ( Ġjava . io . file Ġpath Ġ) Ġ{ Ġmethod _ 2 Ġ( Ġpath Ġ) Ġ. Ġshow Ġ( Ġ) Ġ; Ġ}
public Ġstatic Ġtype _ 1 Ġmethod _ 1 Ġ( Ġfinal Ġandroid . content . context Ġcontext Ġ) Ġ{ Ġreturn Ġcontext Ġ. Ġmethod _ 1 Ġ( Ġvar _ 1 Ġ, Ġvar _ 2 Ġ) Ġ; Ġ}
public Ġvoid Ġmethod _ 1 Ġ( Ġtype _ 1 Ġvar _ 1 Ġ, Ġjava . lang . string Ġquery Ġ) Ġ{ Ġthis Ġ. Ġmethod _ 1 Ġ( Ġvar _ 1 Ġ, Ġquery Ġ, Ġ1 Ġ) Ġ; Ġ}
public Ġfinal Ġnative Ġint Ġmethod _ 1 Ġ( Ġjava . lang . string Ġvar _ 1 Ġ) Ġ;
public Ġtype _ 1 Ġmethod _ 1 Ġ( Ġjava . lang . string Ġvar _ 1 Ġ) Ġ{ Ġtype _ 1 Ġc Ġ= Ġmethod _ 2 Ġ( Ġvar _ 1 Ġ) Ġ; Ġif Ġ( Ġc Ġ== Ġnull Ġ) Ġ{ Ġreturn Ġmethod _ 4 Ġ( Ġvar _ 1 Ġ) Ġ; Ġ} Ġreturn Ġc Ġ; Ġ}
public Ġvoid Ġmethod _ 1 Ġ( Ġjava . lang . object Ġevent Ġ) Ġ{ Ġvar _ 1 Ġ. Ġadd Ġ( Ġmethod _ 3 Ġ( Ġ) Ġ) Ġ; Ġmethod _ 4 Ġ( Ġ) Ġ; Ġ}
public Ġvoid Ġmethod _ 1 Ġ( Ġjava . lang . string Ġmsg Ġ) Ġ{ Ġif Ġ( Ġvar _ 3 Ġ) Ġ{ Ġvar _ 2 Ġ. Ġmethod _ 2 Ġ( Ġ) Ġ. Ġmethod _ 3 Ġ( Ġmsg Ġ) Ġ; Ġ} Ġ}
public Ġvoid Ġmethod _ 1 Ġ( Ġint Ġvar _ 1 Ġ) Ġ{ Ġthis Ġ. Ġvar _ 1 Ġ= Ġvar _ 1 Ġ; Ġ}
public Ġstatic Ġtype _ 1 Ġmethod _ 1 Ġ( Ġjava . lang . long Ġvar _ 1 Ġ) Ġ{ Ġif Ġ( Ġvar _ 1 Ġ== Ġnull Ġ) Ġ{ Ġreturn Ġnull Ġ; Ġ} Ġreturn Ġtype _ 2 Ġ. Ġmethod _ 2 Ġ( Ġvar _ 1 Ġ) Ġ. Ġmethod _ 3 Ġ( Ġvar _ 2 Ġ) Ġ. Ġmethod _ 4 Ġ( Ġ) Ġ; Ġ}
public Ġvoid Ġmethod _ 1 Ġ( Ġtype _ 1 Ġvar _ 1 Ġ) Ġ{ Ġif Ġ( Ġ( Ġvar _ 2 Ġ) Ġ!= Ġnull Ġ) Ġ{ Ġvar _ 1 Ġ. Ġmethod _ 2 Ġ( Ġstring _ 1 Ġ, Ġvar _ 2 Ġ. Ġmethod _ 3 Ġ( Ġ) Ġ) Ġ; Ġ} Ġ}
public Ġvoid Ġmethod _ 1 Ġ( Ġandroid . view . view Ġvar _ 1 Ġ) Ġ{ Ġtype _ 1 Ġ. Ġmethod _ 2 Ġ( Ġthis Ġ, Ġvar _ 2 Ġ. Ġmethod _ 4 Ġ( Ġ) Ġ) Ġ; Ġ}
public Ġvoid Ġmethod _ 1 Ġ( Ġandroid . view . view Ġvar _ 1 Ġ) Ġ{ Ġswitch Ġ( Ġvar _ 1 Ġ. Ġget id Ġ( Ġ) Ġ) Ġ{ Ġcase Ġvar _ 2 Ġ: Ġmethod _ 3 Ġ( Ġ) Ġ; Ġbreak Ġ; Ġ} Ġ}
public Ġjava . lang . string Ġmethod _ 1 Ġ( Ġ) Ġ{ Ġreturn Ġvar _ 1 Ġ. Ġmethod _ 1 Ġ( Ġ) Ġ; Ġ}
public Ġjava . lang . bo olean Ġmethod _ 1 Ġ( Ġjava . lang . string Ġvar _ 1 Ġ, Ġjava . lang . string Ġvar _ 2 Ġ, Ġjava . lang . string Ġname Ġ, Ġjava . lang . string Ġvar _ 3 Ġ, Ġjava . lang . string Ġvar _ 4 Ġ) Ġ{ Ġreturn Ġvar _ 5 Ġ. Ġmethod _ 2 Ġ( Ġvar _ 1 Ġ, Ġvar _ 2 Ġ, Ġname Ġ, Ġvar _ 3 Ġ, Ġvar _ 4 Ġ) Ġ; Ġ}
private Ġvoid Ġmethod _ 1 Ġ( Ġint Ġvar _ 1 Ġ, Ġchar Ġc Ġ) Ġ{ Ġfor Ġ( Ġint Ġi Ġ= Ġ0 Ġ; Ġi Ġ< Ġvar _ 1 Ġ; Ġi Ġ++ Ġ) Ġ{ Ġout Ġ. Ġmethod _ 2 Ġ( Ġc Ġ) Ġ; Ġ} Ġout Ġ. Ġmethod _ 3 Ġ( Ġ) Ġ; Ġ}
public Ġjava . lang . long Ġmethod _ 1 Ġ( Ġtype _ 1 Ġnode Ġ) Ġ{ Ġif Ġ( Ġnode Ġ== Ġnull Ġ) Ġreturn Ġnull Ġ; Ġreturn Ġnode Ġ. Ġget id Ġ( Ġ) Ġ; Ġ}
private Ġint Ġmethod _ 1 Ġ( Ġfinal Ġint Ġmin Ġ, Ġfinal Ġint Ġvar _ 1 Ġ) Ġ{ Ġreturn Ġmin Ġ+ Ġ( Ġnew Ġjava . util . random Ġ( Ġ) Ġ. Ġmethod _ 2 Ġ( Ġmethod _ 3 Ġ( Ġmin Ġ, Ġvar _ 1 Ġ) Ġ) Ġ) Ġ; Ġ}
void Ġmethod _ 1 Ġ( Ġ) Ġthrows Ġtype _ 1 Ġ{ Ġmethod _ 4 Ġ( Ġ) Ġ; Ġmethod _ 5 Ġ( Ġ) Ġ; Ġ}
private Ġboolean Ġmethod _ 1 Ġ( Ġ) Ġ{ Ġreturn Ġmethod _ 2 Ġ( Ġ) Ġ. Ġmethod _ 3 Ġ( Ġ) Ġ. Ġmethod _ 4 Ġ( Ġvar _ 1 Ġ) Ġ; Ġ}
public Ġtype _ 1 Ġmethod _ 1 Ġ( Ġjava . lang . string Ġvar _ 1 Ġ) Ġ{ Ġreturn Ġvar _ 3 Ġ. Ġget Ġ( Ġvar _ 1 Ġ) Ġ; Ġ}
public Ġvoid Ġmethod _ 1 Ġ( Ġ) Ġ{ Ġtype _ 1 Ġ. Ġmethod _ 2 Ġ( Ġstring _ 1 Ġ) Ġ; Ġmethod _ 3 Ġ( Ġvar _ 1 Ġ, Ġvar _ 2 Ġ, Ġstring _ 2 Ġ) Ġ; Ġmethod _ 3 Ġ( Ġvar _ 3 Ġ, Ġvar _ 2 Ġ, Ġstring _ 3 Ġ) Ġ; Ġmethod _ 4 Ġ( Ġvar _ 1 Ġ, Ġvar _ 4 Ġ, Ġstring _ 4 Ġ) Ġ; Ġ}
public Ġvoid Ġmethod _ 1 Ġ( Ġtype _ 1 Ġevent Ġ) Ġ{ Ġmethod _ 2 Ġ( Ġtype _ 2 Ġ. Ġmethod _ 3 Ġ( Ġ) Ġ, Ġtrue Ġ, Ġfalse Ġ) Ġ; Ġvar _ 1 Ġ. Ġmethod _ 4 Ġ( Ġfalse Ġ) Ġ; Ġ}
public Ġvoid Ġmethod _ 1 Ġ( Ġ) Ġ{ Ġvar _ 1 Ġ. Ġmethod _ 2 Ġ( Ġstring _ 1 Ġ) Ġ; Ġass er te qu als Ġ( Ġstring _ 1 Ġ, Ġvar _ 1 Ġ. Ġmethod _ 3 Ġ( Ġ) Ġ) Ġ; Ġ}
static Ġvoid Ġmethod _ 1 Ġ( Ġ) Ġ{ Ġtype _ 1 Ġ. Ġmethod _ 2 Ġ( Ġ) Ġ. Ġmethod _ 3 Ġ( Ġ) Ġ. Ġmethod _ 4 Ġ( Ġ) Ġ; Ġ}
private Ġsynchronized Ġvoid Ġmethod _ 1 Ġ( Ġint Ġvar _ 1 Ġ) Ġ{ Ġtry Ġ{ Ġvar _ 2 Ġ. Ġmethod _ 2 Ġ( Ġid Ġ, Ġvar _ 3 Ġ) Ġ; Ġ} Ġcatch Ġ( Ġtype _ 1 Ġvar _ 4 Ġ) Ġ{ Ġvar _ 4 Ġ. Ġmethod _ 3 Ġ( Ġ) Ġ; Ġ} Ġvar _ 5 Ġ[ Ġvar _ 1 Ġ] Ġ. Ġmethod _ 4 Ġ( Ġ) Ġ; Ġ}
public Ġint Ġmethod _ 1 Ġ( Ġ) Ġ{ Ġjava . util . set Ġ< Ġtype _ 1 Ġ> Ġvar _ 1 Ġ= Ġtype _ 2 Ġ. Ġmethod _ 2 Ġ( Ġvar _ 2 Ġ. Ġmethod _ 3 Ġ( Ġ) Ġ) Ġ; Ġmethod _ 4 Ġ( Ġ) Ġ; Ġvar _ 3 Ġ. Ġmethod _ 5 Ġ( Ġvar _ 1 Ġ) Ġ; Ġmethod _ 6 Ġ( Ġ) Ġ; Ġreturn Ġvar _ 1 Ġ. Ġsize Ġ( Ġ) Ġ; Ġ}
public Ġvoid Ġmethod _ 1 Ġ( Ġ) Ġ{ Ġset value Ġ( Ġvar _ 3 Ġ) Ġ; Ġvar _ 4 Ġ= Ġ0 Ġ; Ġvar _ 5 Ġ= Ġvar _ 6 Ġ. Ġget Ġ( Ġ0 Ġ) Ġ; Ġvar _ 5 Ġ. Ġset value Ġ( Ġvar _ 3 Ġ) Ġ; Ġ}
public Ġboolean Ġmethod _ 1 Ġ( Ġ) Ġ{ Ġreturn Ġ( Ġvar _ 1 Ġ) Ġ< Ġ( Ġcount Ġ) Ġ; Ġ}
public Ġjava . util . array list Ġ< Ġtype _ 1 Ġ> Ġmethod _ 1 Ġ( Ġ) Ġ{ Ġif Ġ( Ġ( Ġparams Ġ) Ġ== Ġnull Ġ) Ġreturn Ġparams Ġ= Ġnew Ġjava . util . array list Ġ< Ġ> Ġ( Ġ) Ġ; Ġreturn Ġparams Ġ; Ġ}
public Ġjava . util . set Ġ< Ġtype _ 1 Ġ> Ġmethod _ 1 Ġ( Ġtype _ 1 Ġc Ġ) Ġ{ Ġreturn Ġmethod _ 1 Ġ( Ġtype _ 2 Ġ. Ġmethod _ 2 Ġ( Ġc Ġ) Ġ) Ġ; Ġ}
public Ġvoid Ġadd Ġ( Ġint Ġvar _ 1 Ġ) Ġ{ Ġvar _ 2 Ġ+= Ġvar _ 1 Ġ; Ġmethod _ 1 Ġ( Ġ) Ġ; Ġ}
public Ġvoid Ġmethod _ 1 Ġ( Ġtype _ 1 Ġview Ġ, Ġint Ġvar _ 1 Ġ, Ġint Ġvar _ 2 Ġ, Ġint Ġvar _ 3 Ġ) Ġ{ Ġvar _ 4 Ġ. Ġset text Ġ( Ġ( Ġ( Ġ( Ġ( Ġvar _ 3 Ġ+ Ġstring _ 1 Ġ) Ġ+ Ġ( Ġvar _ 2 Ġ+ Ġ1 Ġ) Ġ) Ġ+ Ġstring _ 1 Ġ) Ġ+ Ġvar _ 1 Ġ) Ġ) Ġ; Ġ}
public Ġvoid Ġmethod _ 1 Ġ( Ġ) Ġ{ Ġmethod _ 3 Ġ( Ġvar _ 1 Ġ, Ġvar _ 2 Ġ, Ġstring _ 1 Ġ) Ġ; Ġmethod _ 3 Ġ( Ġvar _ 1 Ġ, Ġvar _ 2 Ġ, Ġstring _ 2 Ġ) Ġ; Ġmethod _ 4 Ġ( Ġvar _ 3 Ġ, Ġvar _ 4 Ġ, Ġstring _ 3 Ġ) Ġ; Ġ}
public Ġvoid Ġmethod _ 1 Ġ( Ġandroid . view . view Ġvar _ 1 Ġ) Ġ{ Ġif Ġ( Ġvar _ 1 Ġ. Ġequals Ġ( Ġvar _ 2 Ġ) Ġ) Ġ{ Ġmethod _ 3 Ġ( Ġ) Ġ; Ġ} Ġ}
public Ġjava . lang . bo olean Ġmethod _ 1 Ġ( Ġint Ġvar _ 1 Ġ, Ġjava . lang . long Ġvar _ 2 Ġ) Ġ{ Ġvar _ 3 Ġ. Ġmethod _ 2 Ġ( Ġvar _ 1 Ġ, Ġvar _ 2 Ġ) Ġ; Ġreturn Ġtrue Ġ; Ġ}
public Ġtype _ 1 Ġremove Ġ( Ġtype _ 2 Ġkey Ġ) Ġ{ Ġreturn Ġnull Ġ; Ġ}
protected Ġfinal Ġtype _ 1 Ġmethod _ 1 Ġ( Ġshort Ġvar _ 1 Ġ, Ġjava . lang . string Ġvar _ 2 Ġ, Ġtype _ 2 Ġdata Ġ) Ġ{ Ġreturn Ġmethod _ 1 Ġ( Ġvar _ 1 Ġ, Ġvar _ 2 Ġ, Ġdata Ġ, Ġ0 Ġ) Ġ; Ġ}
public Ġboolean Ġmethod _ 1 Ġ( Ġtype _ 1 Ġtype Ġ) Ġ{ Ġreturn Ġ( Ġtype Ġ!= Ġnull Ġ) Ġ&& Ġ( Ġmethod _ 2 Ġ( Ġ) Ġ. Ġmethod _ 3 Ġ( Ġtype Ġ. Ġmethod _ 2 Ġ( Ġ) Ġ) Ġ) Ġ; Ġ}
private Ġjava . lang . string Ġmethod _ 1 Ġ( Ġ) Ġ{ Ġreturn Ġmethod _ 2 Ġ( Ġstring _ 1 Ġ) Ġ; Ġ}
public Ġvoid Ġmethod _ 1 Ġ( Ġfinal Ġtype _ 1 Ġvar _ 1 Ġ) Ġ{ Ġtype _ 2 Ġ. Ġinfo Ġ( Ġstring _ 1 Ġ) Ġ; Ġvar _ 1 Ġ. Ġmethod _ 3 Ġ( Ġvar _ 6 Ġclass Ġ, Ġthis Ġ) Ġ; Ġ}
public Ġvoid Ġadd Ġ( Ġtype _ 1 Ġvar _ 1 Ġ) Ġ{ Ġif Ġ( Ġvar _ 1 Ġ== Ġnull Ġ) Ġreturn Ġ; Ġthis Ġ. Ġvar _ 2 Ġ. Ġmethod _ 1 Ġ( Ġvar _ 3 Ġ) Ġ; Ġ}
public Ġboolean Ġmethod _ 1 Ġ( Ġtype _ 1 Ġvar _ 1 Ġ, Ġjava . lang . object Ġvar _ 2 Ġ) Ġ{ Ġif Ġ( Ġ( Ġ( Ġjava . lang . bo olean Ġ) Ġ( Ġvar _ 2 Ġ) Ġ) Ġ) Ġtype _ 2 Ġ. Ġmethod _ 2 Ġ( Ġthis Ġ. Ġget activity Ġ( Ġ) Ġ, Ġvar _ 3 Ġ, Ġvar _ 4 Ġ) Ġ. Ġshow Ġ( Ġ) Ġ; Ġreturn Ġtrue Ġ; Ġ}
public Ġvoid Ġmethod _ 1 Ġ( Ġtype _ 1 Ġvar _ 1 Ġ) Ġ{ Ġvar _ 1 Ġ. Ġmethod _ 2 Ġ( Ġvar _ 2 Ġ) Ġ; Ġfor Ġ( Ġtype _ 2 Ġ< Ġtype _ 1 Ġ> Ġvar _ 3 Ġ: Ġvar _ 4 Ġ) Ġ{ Ġvar _ 3 Ġ. Ġmethod _ 3 Ġ( Ġvar _ 1 Ġ) Ġ; Ġ} Ġ}
public Ġvoid Ġstart Ġ( Ġ) Ġthrows Ġjava . lang . ex ception Ġ{ Ġ}
public Ġjava . util . array list Ġ< Ġtype _ 1 Ġ> Ġmethod _ 1 Ġ( Ġ) Ġ{ Ġjava . util . list Ġ< Ġtype _ 1 Ġ> Ġvar _ 1 Ġ= Ġvar _ 2 Ġ. Ġmethod _ 2 Ġ( Ġvar _ 3 Ġ, Ġvar _ 2 Ġ. Ġsize Ġ( Ġ) Ġ) Ġ; Ġreturn Ġnew Ġjava . util . array list Ġ( Ġvar _ 1 Ġ) Ġ; Ġ}
public Ġvoid Ġmethod _ 1 Ġ( Ġ) Ġ{ Ġsuper Ġ. Ġmethod _ 1 Ġ( Ġ) Ġ; Ġ}
private Ġvoid Ġmethod _ 1 Ġ( Ġtype _ 1 Ġp Ġ) Ġ{ Ġupdate Ġ( Ġp Ġ. Ġmethod _ 3 Ġ( Ġ) Ġ) Ġ; Ġ}
public Ġtype _ 1 Ġ[ Ġ] Ġmethod _ 1 Ġ( Ġ) Ġ{ Ġif Ġ( Ġvar _ 1 Ġ) Ġ{ Ġreturn Ġvar _ 2 Ġ; Ġ} Ġelse Ġ{ Ġreturn Ġsuper Ġ. Ġmethod _ 1 Ġ( Ġ) Ġ; Ġ} Ġ}
private Ġvoid Ġmethod _ 1 Ġ( Ġ) Ġ{ Ġmethod _ 2 Ġ( Ġ) Ġ; Ġmethod _ 3 Ġ( Ġ) Ġ; Ġmethod _ 5 Ġ( Ġ) Ġ; Ġmethod _ 6 Ġ( Ġ) Ġ; Ġmethod _ 7 Ġ( Ġ) Ġ; Ġmethod _ 8 Ġ( Ġ) Ġ; Ġ}
public Ġjava . lang . object Ġget id Ġ( Ġ) Ġ{ Ġreturn Ġvar _ 1 Ġ; Ġ}
void Ġmethod _ 1 Ġ( Ġjava . lang . string Ġvar _ 1 Ġ) Ġ{ Ġif Ġ( Ġ( Ġout Ġ) Ġ== Ġnull Ġ) Ġreturn Ġ; Ġtype _ 1 Ġ. Ġinfo Ġ( Ġthis Ġ, Ġvar _ 1 Ġ) Ġ; Ġout Ġ. Ġmethod _ 2 Ġ( Ġvar _ 1 Ġ) Ġ; Ġout Ġ. Ġmethod _ 3 Ġ( Ġ) Ġ; Ġ}
public Ġint Ġmethod _ 1 Ġ( Ġtype _ 1 Ġvar _ 1 Ġ) Ġ{ Ġint Ġvar _ 2 Ġ= Ġvar _ 1 Ġ. Ġmethod _ 2 Ġ( Ġ) Ġ; Ġreturn Ġvar _ 2 Ġ; Ġ}
public Ġint Ġmethod _ 1 Ġ( Ġtype _ 1 Ġvar _ 1 Ġ, Ġjava . lang . string Ġtext Ġ, Ġjava . lang . string Ġvar _ 2 Ġ) Ġ{ Ġvar _ 3 Ġ. Ġadd Ġ( Ġnew Ġtype _ 2 Ġ( Ġtext Ġ, Ġvar _ 1 Ġ, Ġvar _ 2 Ġ, Ġvar _ 4 Ġ) Ġ) Ġ; Ġ( Ġvar _ 4 Ġ) Ġ++ Ġ; Ġreturn Ġ( Ġvar _ 4 Ġ) Ġ- Ġ1 Ġ; Ġ}
private Ġvoid Ġmethod _ 1 Ġ( Ġ) Ġ{ Ġvar _ 2 Ġ. Ġmethod _ 2 Ġ( Ġ) Ġ; Ġtype _ 2 Ġ. Ġmethod _ 3 Ġ( Ġ) Ġ; Ġvar _ 2 Ġ. Ġmethod _ 4 Ġ( Ġtrue Ġ) Ġ; Ġ}
public Ġtype _ 1 Ġmethod _ 1 Ġ( Ġtype _ 1 Ġvar _ 1 Ġ) Ġthrows Ġtype _ 2 Ġ, Ġtype _ 3 Ġ{ Ġif Ġ( Ġvar _ 1 Ġ== Ġnull Ġ) Ġreturn Ġnull Ġ; Ġif Ġ( Ġ! Ġ( Ġmethod _ 2 Ġ( Ġ) Ġ) Ġ) Ġreturn Ġnull Ġ; Ġreturn Ġvar _ 2 Ġ. Ġmethod _ 1 Ġ( Ġvar _ 1 Ġ) Ġ; Ġ}
public Ġvoid Ġmethod _ 1 Ġ( Ġ) Ġ{ Ġsuper Ġ. Ġmethod _ 1 Ġ( Ġ) Ġ; Ġmethod _ 3 Ġ( Ġ) Ġ; Ġ}
private Ġjava . lang . string Ġmethod _ 1 Ġ( Ġ) Ġ{ Ġreturn Ġ( Ġmethod _ 2 Ġ( Ġ) Ġ) Ġ+ Ġ( Ġtype _ 1 Ġ. Ġmethod _ 3 Ġ( Ġtrue Ġ) Ġ) Ġ; Ġ}
public Ġtype _ 1 Ġbuild Ġ( Ġ) Ġ{ Ġmethod _ 1 Ġ( Ġ) Ġ; Ġreturn Ġnew Ġtype _ 1 Ġ( Ġthis Ġ) Ġ; Ġ}
private Ġvoid Ġmethod _ 1 Ġ( Ġint Ġvalue Ġ) Ġ{ Ġmethod _ 2 Ġ( Ġvalue Ġ) Ġ; Ġvar _ 1 Ġ. Ġadd Ġ( Ġvalue Ġ) Ġ; Ġjava . util . col lections . sort Ġ( Ġvar _ 1 Ġ) Ġ; Ġ}
private Ġboolean Ġmethod _ 1 Ġ( Ġtype _ 1 Ġvar _ 1 Ġ, Ġint Ġvar _ 2 Ġ) Ġ{ Ġreturn Ġvar _ 2 Ġ<= Ġ( Ġvar _ 1 Ġ. Ġmethod _ 2 Ġ( Ġ) Ġ) Ġ; Ġ}
protected Ġvoid Ġmethod _ 1 Ġ( Ġ) Ġ{ Ġvar _ 2 Ġ. Ġmethod _ 3 Ġ( Ġ) Ġ. Ġmethod _ 4 Ġ( Ġtrue Ġ) Ġ; Ġmethod _ 2 Ġ( Ġvar _ 1 Ġ) Ġ; Ġvar _ 1 Ġ= Ġ0 Ġ; Ġ}
private Ġjava . lang . double Ġmethod _ 1 Ġ( Ġjava . lang . double Ġvar _ 1 Ġ, Ġjava . lang . double Ġvar _ 2 Ġ) Ġ{ Ġvar _ 3 Ġ. Ġinfo Ġ( Ġstring _ 1 Ġ, Ġ( Ġvar _ 1 Ġ* Ġ( Ġvar _ 2 Ġ- Ġ1 Ġ) Ġ) Ġ) Ġ; Ġreturn Ġvar _ 1 Ġ* Ġ( Ġvar _ 2 Ġ- Ġ1 Ġ) Ġ; Ġ}
protected Ġvoid Ġmethod _ 1 Ġ( Ġ) Ġthrows Ġjava . lang . ex ception Ġ{ Ġsuper Ġ. Ġmethod _ 1 Ġ( Ġ) Ġ; Ġvar _ 1 Ġ= Ġget activity Ġ( Ġ) Ġ; Ġ}
public Ġvoid Ġmethod _ 1 Ġ( Ġ) Ġ{ Ġoutput Ġ= Ġf Ġ. Ġmethod _ 2 Ġ( Ġthis Ġ, Ġthis Ġ. Ġvar _ 2 Ġ) Ġ; Ġ}
private Ġvoid Ġmethod _ 1 Ġ( Ġ) Ġ{ Ġfor Ġ( Ġint Ġi Ġ= Ġ0 Ġ; Ġi Ġ< Ġ( Ġvar _ 1 Ġ. Ġsize Ġ( Ġ) Ġ) Ġ; Ġi Ġ++ Ġ) Ġ{ Ġmethod _ 3 Ġ( Ġvar _ 1 Ġ. Ġget Ġ( Ġi Ġ) Ġ) Ġ; Ġ} Ġ}
public Ġvoid Ġmethod _ 1 Ġ( Ġ) Ġ{ Ġsuper Ġ. Ġmethod _ 1 Ġ( Ġ) Ġ; Ġtype _ 1 Ġ. Ġmethod _ 2 Ġ( Ġthis Ġ) Ġ; Ġtype _ 1 Ġ. Ġmethod _ 3 Ġ( Ġthis Ġ) Ġ; Ġtype _ 2 Ġ. Ġmethod _ 4 Ġ( Ġmethod _ 5 Ġ( Ġ) Ġ) Ġ; Ġtype _ 3 Ġ. Ġmethod _ 3 Ġ( Ġthis Ġ) Ġ; Ġ}
protected Ġtype _ 1 Ġmethod _ 1 Ġ( Ġ) Ġ{ Ġtype _ 2 Ġvar _ 1 Ġ= Ġtype _ 2 Ġ. Ġmethod _ 2 Ġ( Ġvar _ 2 Ġ, Ġvar _ 3 Ġ) Ġ; Ġreturn Ġvar _ 1 Ġ. Ġmethod _ 3 Ġ( Ġmethod _ 4 Ġ( Ġ) Ġ) Ġ; Ġ}
public Ġvoid Ġmethod _ 1 Ġ( Ġ) Ġ{ Ġtype _ 1 Ġ. Ġass er te qu als Ġ( Ġstring _ 1 Ġ, Ġthis Ġ. Ġvar _ 1 Ġ. Ġmethod _ 2 Ġ( Ġstring _ 2 Ġ) Ġ) Ġ; Ġ}
public Ġvoid Ġmethod _ 1 Ġ( Ġ) Ġ{ Ġvar _ 1 Ġ= Ġtype _ 1 Ġ. Ġmethod _ 2 Ġ( Ġ) Ġ; Ġvar _ 2 Ġ= Ġnew Ġtype _ 2 Ġ( Ġvar _ 1 Ġ, Ġvar _ 3 Ġ) Ġ; Ġ}
public Ġint Ġmethod _ 1 Ġ( Ġ) Ġ{ Ġif Ġ( Ġ( Ġdata Ġ) Ġ== Ġnull Ġ) Ġreturn Ġ0 Ġ; Ġreturn Ġthis Ġ. Ġdata Ġ. Ġmethod _ 2 Ġ( Ġ) Ġ; Ġ}
public Ġvoid Ġmethod _ 1 Ġ( Ġtype _ 1 Ġvar _ 1 Ġ, Ġtype _ 2 Ġvar _ 2 Ġ) Ġ{ Ġif Ġ( Ġvar _ 1 Ġ== Ġnull Ġ) Ġ{ Ġmethod _ 3 Ġ( Ġ) Ġ; Ġ} Ġelse Ġ{ Ġmethod _ 4 Ġ( Ġvar _ 1 Ġ. Ġmethod _ 5 Ġ( Ġ) Ġ) Ġ; Ġ} Ġ}
public Ġint Ġmethod _ 1 Ġ( Ġ) Ġ{ Ġint Ġresult Ġ= Ġvar _ 1 Ġ. Ġmethod _ 1 Ġ( Ġ) Ġ; Ġresult Ġ= Ġ( Ġint _ 1 Ġ* Ġresult Ġ) Ġ+ Ġ( Ġvar _ 2 Ġ. Ġmethod _ 1 Ġ( Ġ) Ġ) Ġ; Ġreturn Ġresult Ġ; Ġ}
public Ġvoid Ġmethod _ 1 Ġ( Ġ) Ġ{ Ġif Ġ( Ġ( Ġthis Ġ. Ġvar _ 1 Ġ) Ġ== Ġnull Ġ) Ġ{ Ġthis Ġ. Ġmethod _ 2 Ġ( Ġ) Ġ; Ġreturn Ġ; Ġ} Ġ( Ġthis Ġ. Ġvar _ 2 Ġ) Ġ++ Ġ; Ġthis Ġ. Ġvar _ 1 Ġ. Ġmethod _ 3 Ġ( Ġthis Ġ. Ġvar _ 2 Ġ) Ġ; Ġ}
public Ġvoid Ġmethod _ 1 Ġ( Ġtype _ 1 Ġvar _ 1 Ġ, Ġint Ġindex Ġ) Ġ{ Ġif Ġ( Ġ( Ġindex Ġ< Ġ( Ġthis Ġ. Ġvar _ 2 Ġ. Ġlength Ġ) Ġ) Ġ&& Ġ( Ġindex Ġ>= Ġ0 Ġ) Ġ) Ġ{ Ġthis Ġ. Ġvar _ 2 Ġ[ Ġindex Ġ] Ġ= Ġvar _ 1 Ġ; Ġ} Ġ}
public Ġvoid Ġmethod _ 1 Ġ( Ġandroid . view . view Ġview Ġ, Ġint Ġvar _ 1 Ġ, Ġtype _ 1 Ġvar _ 2 Ġ) Ġ{ Ġvar _ 3 Ġ. Ġmethod _ 1 Ġ( Ġview Ġ, Ġvar _ 2 Ġ, Ġvar _ 1 Ġ) Ġ; Ġ}
public Ġvoid Ġmethod _ 1 Ġ( Ġ) Ġ{ Ġmethod _ 3 Ġ( Ġ) Ġ; Ġmethod _ 4 Ġ( Ġ) Ġ; Ġmethod _ 5 Ġ( Ġ) Ġ; Ġmethod _ 6 Ġ( Ġ) Ġ; Ġ}
public Ġboolean Ġmethod _ 1 Ġ( Ġtype _ 1 Ġvar _ 1 Ġ, Ġboolean Ġvar _ 2 Ġ) Ġ{ Ġreturn Ġ( Ġ! Ġ( Ġ( Ġvar _ 1 Ġ!= Ġnull Ġ) Ġ&& Ġ( Ġis empty Ġ( Ġ) Ġ) Ġ) Ġ) Ġ&& Ġ( Ġvar _ 2 Ġ? Ġvar _ 3 Ġ. Ġmethod _ 2 Ġ( Ġvar _ 1 Ġ) Ġ: Ġvar _ 3 Ġ. Ġmethod _ 3 Ġ( Ġvar _ 1 Ġ) Ġ) Ġ; Ġ}
public Ġvoid Ġmethod _ 1 Ġ( Ġjava . util . list Ġ< Ġtype _ 1 Ġ> Ġvar _ 1 Ġ) Ġ{ Ġif Ġ( Ġ( Ġvar _ 1 Ġ. Ġsize Ġ( Ġ) Ġ) Ġ!= Ġ0 Ġ) Ġ{ Ġvar _ 2 Ġ. Ġmethod _ 2 Ġ( Ġvar _ 1 Ġ) Ġ; Ġ} Ġ}
public Ġtype _ 1 Ġ[ Ġ] Ġmethod _ 1 Ġ( Ġtype _ 2 Ġvar _ 1 Ġ) Ġ{ Ġint Ġvar _ 2 Ġ= Ġvar _ 1 Ġ. Ġmethod _ 2 Ġ( Ġ) Ġ; Ġreturn Ġmethod _ 3 Ġ( Ġvar _ 1 Ġ. Ġmethod _ 4 Ġ( Ġ0 Ġ) Ġ) Ġ; Ġ}
public Ġvoid Ġmethod _ 1 Ġ( Ġ) Ġ{ Ġtype _ 1 Ġvar _ 1 Ġ= Ġ( Ġ( Ġtype _ 1 Ġ) Ġ( Ġvar _ 2 Ġ. Ġmethod _ 2 Ġ( Ġvar _ 3 Ġ. Ġstatus Ġ) Ġ) Ġ) Ġ; Ġassert not null Ġ( Ġvar _ 1 Ġ) Ġ; Ġ}
public Ġjava . lang . string Ġmethod _ 1 Ġ( Ġ) Ġ{ Ġreturn Ġvar _ 1 Ġ. Ġmethod _ 2 Ġ( Ġ" name " Ġ) Ġ; Ġ}
public Ġvoid Ġmethod _ 1 Ġ( Ġandroid . view . view Ġview Ġ) Ġ{ Ġvar _ 1 Ġ= Ġnull Ġ; Ġvar _ 2 Ġ= Ġnull Ġ; Ġvar _ 3 Ġ= Ġtype _ 1 Ġ. Ġshow Ġ( Ġview Ġ. Ġget context Ġ( Ġ) Ġ, Ġstring _ 1 Ġ, Ġstring _ 2 Ġ, Ġtrue Ġ) Ġ; Ġmethod _ 3 Ġ( Ġ) Ġ; Ġmethod _ 3 Ġ( Ġ) Ġ; Ġ}
public Ġboolean Ġmethod _ 1 Ġ( Ġfinal Ġboolean Ġvar _ 1 Ġ, Ġfinal Ġboolean Ġvar _ 2 Ġ) Ġ{ Ġreturn Ġvar _ 1 Ġ&& Ġ( Ġ! Ġvar _ 2 Ġ) Ġ; Ġ}
public Ġvoid Ġmethod _ 1 Ġ( Ġ) Ġ{ Ġmethod _ 1 Ġ( Ġfalse Ġ) Ġ; Ġ}
public Ġvoid Ġmethod _ 1 Ġ( Ġ) Ġ{ Ġtype _ 1 Ġvar _ 1 Ġ= Ġnew Ġtype _ 1 Ġ( Ġ) Ġ; Ġvar _ 1 Ġ. Ġmethod _ 2 Ġ( Ġint _ 1 Ġ, Ġint _ 1 Ġ, Ġint _ 1 Ġ) Ġ; Ġ}
public Ġandroid . view . view Ġmethod _ 1 Ġ( Ġtype _ 1 Ġvar _ 1 Ġ, Ġtype _ 2 Ġvar _ 2 Ġ, Ġtype _ 3 Ġvar _ 3 Ġ) Ġ{ Ġmethod _ 2 Ġ( Ġ) Ġ. Ġmethod _ 3 Ġ( Ġthis Ġ) Ġ; Ġreturn Ġsuper Ġ. Ġmethod _ 1 Ġ( Ġvar _ 1 Ġ, Ġvar _ 2 Ġ, Ġvar _ 3 Ġ) Ġ; Ġ}
public Ġvoid Ġmethod _ 1 Ġ( Ġtype _ 1 Ġevent Ġ) Ġ{ Ġif Ġ( Ġ( Ġvar _ 1 Ġ. Ġmethod _ 2 Ġ( Ġ) Ġ) Ġ&& Ġ( Ġ! Ġ( Ġvar _ 2 Ġ) Ġ) Ġ) Ġ{ Ġvar _ 1 Ġ. Ġmethod _ 3 Ġ( Ġ) Ġ; Ġvar _ 2 Ġ= Ġtrue Ġ; Ġ} Ġ}
private Ġtype _ 1 Ġadd Ġ( Ġjava . lang . string Ġvar _ 1 Ġ) Ġ{ Ġif Ġ( Ġ( Ġvar _ 2 Ġ. Ġlength Ġ( Ġ) Ġ) Ġ!= Ġ0 Ġ) Ġvar _ 2 Ġ. Ġappend Ġ( Ġchar _ 1 Ġ) Ġ; Ġvar _ 2 Ġ. Ġappend Ġ( Ġvar _ 1 Ġ) Ġ; Ġreturn Ġthis Ġ; Ġ}
private Ġvoid Ġmethod _ 1 Ġ( Ġ) Ġ{ Ġvar _ 1 Ġ= Ġnew Ġtype _ 1 Ġ( Ġthis Ġ) Ġ; Ġvar _ 1 Ġ. Ġmethod _ 2 Ġ( Ġ) Ġ; Ġ}
public Ġvoid Ġhandle Ġ( Ġtype _ 1 Ġevent Ġ) Ġ{ Ġif Ġ( Ġ( Ġvar _ 1 Ġ) Ġ!= Ġnull Ġ) Ġvar _ 1 Ġ. Ġmethod _ 1 Ġ( Ġfalse Ġ) Ġ; Ġvar _ 2 Ġ. Ġmethod _ 2 Ġ( Ġtrue Ġ) Ġ; Ġ}
protected Ġsynchronized Ġtype _ 1 Ġmethod _ 1 Ġ( Ġ) Ġ{ Ġreturn Ġnew Ġtype _ 3 Ġ( Ġget activity Ġ( Ġ) Ġ) Ġ. Ġmethod _ 3 Ġ( Ġthis Ġ) Ġ. Ġmethod _ 4 Ġ( Ġthis Ġ) Ġ. Ġmethod _ 5 Ġ( Ġvar _ 2 Ġ) Ġ. Ġbuild Ġ( Ġ) Ġ; Ġ}
protected Ġvoid Ġmethod _ 1 Ġ( Ġtype _ 1 Ġitem Ġ, Ġtype _ 2 Ġvar _ 1 Ġ) Ġ{ Ġvar _ 1 Ġ. Ġmethod _ 2 Ġ( Ġstring _ 1 Ġ) Ġ. Ġmethod _ 3 Ġ( Ġ( Ġ! Ġ( Ġitem Ġ. Ġmethod _ 4 Ġ( Ġ) Ġ) Ġ) Ġ) Ġ; Ġ}
private Ġjava . util . set Ġ< Ġjava . util . list Ġ< Ġjava . lang . integer Ġ> Ġ> Ġmethod _ 1 Ġ( Ġjava . lang . integer Ġ[ Ġ] Ġvar _ 1 Ġ) Ġ{ Ġjava . util . set Ġ< Ġjava . util . list Ġ< Ġjava . lang . integer Ġ> Ġ> Ġvar _ 2 Ġ= Ġnew Ġjava . util . hash set Ġ< Ġ> Ġ( Ġ) Ġ; Ġmethod _ 1 Ġ( Ġvar _ 1 Ġ, Ġ0 Ġ, Ġvar _ 2 Ġ) Ġ; Ġreturn Ġvar _ 2 Ġ; Ġ}
public Ġint Ġmethod _ 1 Ġ( Ġjava . lang . string Ġvar _ 1 Ġ) Ġ{ Ġint Ġvar _ 2 Ġ= Ġvar _ 3 Ġ. Ġget Ġ( Ġvar _ 1 Ġ) Ġ. Ġmethod _ 2 Ġ( Ġ) Ġ; Ġreturn Ġvar _ 2 Ġ; Ġ}
public Ġvoid Ġmethod _ 1 Ġ( Ġ) Ġ{ Ġvar _ 3 Ġ. Ġmethod _ 3 Ġ( Ġ( Ġvar _ 4 Ġ+ Ġ"\ n " Ġ) Ġ) Ġ; Ġ}
private Ġvoid Ġmethod _ 1 Ġ( Ġjava . lang . string Ġfilename Ġ, Ġjava . lang . string Ġvar _ 1 Ġ) Ġthrows Ġjava . io . io ex ception Ġ{ Ġif Ġ( Ġvar _ 1 Ġ== Ġnull Ġ) Ġreturn Ġ; Ġtype _ 1 Ġ. Ġmethod _ 2 Ġ( Ġvar _ 2 Ġ. Ġmethod _ 3 Ġ( Ġfilename Ġ) Ġ, Ġvar _ 1 Ġ. Ġmethod _ 4 Ġ( Ġ) Ġ, Ġvar _ 3 Ġ, Ġvar _ 4 Ġ, Ġvar _ 5 Ġ) Ġ; Ġ}
protected Ġvoid Ġmethod _ 1 Ġ( Ġ) Ġ{ Ġsuper Ġ. Ġmethod _ 1 Ġ( Ġ) Ġ; Ġif Ġ( Ġ! Ġ( Ġvar _ 1 Ġ) Ġ) Ġ{ Ġtype _ 1 Ġ. Ġshow Ġ( Ġvar _ 2 Ġ, Ġtrue Ġ) Ġ; Ġmethod _ 2 Ġ( Ġ) Ġ; Ġ} Ġ}
public Ġvoid Ġmethod _ 1 Ġ( Ġtype _ 1 Ġevent Ġ) Ġ{ Ġif Ġ( Ġ( Ġvar _ 1 Ġ) Ġ== Ġ( Ġvar _ 2 Ġ) Ġ) Ġ{ Ġmethod _ 3 Ġ( Ġ( Ġ( Ġboolean Ġ) Ġ( Ġevent Ġ. Ġdata Ġ) Ġ) Ġ) Ġ; Ġ} Ġ}
private Ġstatic Ġvoid Ġmethod _ 1 Ġ( Ġlong Ġset Ġ, Ġint Ġindex Ġ, Ġlong Ġvar _ 1 Ġ) Ġ{ Ġ}
private Ġdouble Ġmethod _ 1 Ġ( Ġdouble Ġvar _ 1 Ġ) Ġ{ Ġreturn Ġ( Ġ( Ġthis Ġ. Ġmethod _ 2 Ġ( Ġ) Ġ) Ġ* Ġvar _ 1 Ġ) Ġ+ Ġ( Ġ( Ġ( Ġthis Ġ. Ġmethod _ 3 Ġ( Ġ) Ġ) Ġ* Ġ( Ġjava . lang . math . p ow Ġ( Ġvar _ 1 Ġ, Ġint _ 1 Ġ) Ġ) Ġ) Ġ/ Ġint _ 1 Ġ) Ġ; Ġ}
public Ġtype _ 1 Ġset Ġ( Ġint Ġindex Ġ, Ġtype _ 1 Ġelement Ġ) Ġ{ Ġif Ġ( Ġ( Ġindex Ġ< Ġ0 Ġ) Ġ|| Ġ( Ġindex Ġ>= Ġ( Ġsize Ġ) Ġ) Ġ) Ġ{ Ġthrow Ġnew Ġtype _ 2 Ġ( Ġ) Ġ; Ġ} Ġvar _ 1 Ġ[ Ġindex Ġ] Ġ= Ġelement Ġ; Ġreturn Ġelement Ġ; Ġ}
public Ġdouble Ġ[ Ġ] Ġmethod _ 1 Ġ( Ġ) Ġ{ Ġif Ġ( Ġ( Ġvar _ 1 Ġ) Ġinstance of Ġtype _ 1 Ġ) Ġ{ Ġtype _ 1 Ġvar _ 2 Ġ= Ġ( Ġ( Ġtype _ 1 Ġ) Ġ( Ġvar _ 1 Ġ) Ġ) Ġ; Ġreturn Ġtype _ 2 Ġ. Ġmethod _ 2 Ġ( Ġvar _ 2 Ġ. Ġmethod _ 1 Ġ( Ġ) Ġ) Ġ; Ġ} Ġreturn Ġnull Ġ; Ġ}
java . lang . string Ġmethod _ 1 Ġ( Ġjava . lang . string Ġvar _ 1 Ġ, Ġjava . io . input stream Ġvar _ 2 Ġ) Ġthrows Ġjava . io . io ex ception Ġ;
public Ġvoid Ġmethod _ 1 Ġ( Ġ) Ġ{ Ġtry Ġ{ Ġif Ġ( Ġ( Ġtype _ 1 Ġ. Ġmethod _ 2 Ġ( Ġvar _ 2 Ġ, Ġvar _ 3 Ġ) Ġ) Ġ== Ġ0 Ġ) Ġ{ Ġmethod _ 3 Ġ( Ġ) Ġ; Ġ} Ġ} Ġcatch Ġ( Ġjava . lang . ex ception Ġvar _ 4 Ġ) Ġ{ Ġvar _ 5 Ġ. Ġerror Ġ( Ġvar _ 6 Ġ, Ġvar _ 4 Ġ) Ġ; Ġ} Ġ}
public Ġvoid Ġmethod _ 1 Ġ( Ġtype _ 2 Ġvar _ 1 Ġ, Ġtype _ 3 Ġmessage Ġ) Ġ{ Ġvar _ 2 Ġ. Ġmethod _ 2 Ġ( Ġvar _ 1 Ġ) Ġ; Ġ}
void Ġmethod _ 1 Ġ( Ġtype _ 1 Ġvar _ 1 Ġ) Ġ;
public Ġvoid Ġmethod _ 1 Ġ( Ġjava . util . collection Ġ< Ġtype _ 1 Ġ> Ġvar _ 1 Ġ) Ġ{ Ġvar _ 2 Ġ. Ġmethod _ 2 Ġ( Ġ) Ġ. Ġmethod _ 3 Ġ( Ġvar _ 1 Ġ) Ġ; Ġ}
public Ġvoid Ġupdate Ġ( Ġtype _ 1 Ġvar _ 1 Ġ) Ġ{ Ġvar _ 2 Ġ. Ġindex Ġ( Ġvar _ 1 Ġ, Ġmethod _ 1 Ġ( Ġ) Ġ, Ġvar _ 3 Ġ) Ġ; Ġvar _ 2 Ġ. Ġmethod _ 2 Ġ( Ġmethod _ 1 Ġ( Ġ) Ġ) Ġ; Ġ}
public Ġvoid Ġmethod _ 1 Ġ( Ġ) Ġ{ Ġif Ġ( Ġ( Ġvar _ 1 Ġ) Ġ!= Ġnull Ġ) Ġ{ Ġvar _ 1 Ġ. Ġmethod _ 1 Ġ( Ġ) Ġ; Ġvar _ 1 Ġ= Ġnull Ġ; Ġ} Ġ}
private Ġvoid Ġmethod _ 1 Ġ( Ġ) Ġ{ Ġvar _ 4 Ġ= Ġ1 . 0 f Ġ; Ġvar _ 1 Ġ. Ġmethod _ 2 Ġ( Ġvar _ 2 Ġ) Ġ; Ġif Ġ( Ġmethod _ 3 Ġ( Ġ) Ġ) Ġ{ Ġvar _ 3 Ġ= Ġtype _ 1 Ġ. Ġmethod _ 4 Ġ( Ġ) Ġ; Ġvar _ 4 Ġ= Ġ0 . 0 f Ġ; Ġvar _ 1 Ġ. Ġmethod _ 5 Ġ( Ġvar _ 2 Ġ) Ġ; Ġ} Ġ}
private Ġstatic Ġboolean Ġmethod _ 1 Ġ( Ġjava . lang . string Ġkey Ġ) Ġ{ Ġif Ġ( Ġtype _ 1 Ġ. Ġmethod _ 2 Ġ( Ġkey Ġ. Ġto lower case Ġ( Ġ) Ġ) Ġ) Ġreturn Ġtrue Ġ; Ġelse Ġreturn Ġfalse Ġ; Ġ}
public Ġvoid Ġremove Ġ( Ġ) Ġ{ Ġthis Ġ. Ġremove Ġ( Ġ( Ġ( Ġvar _ 1 Ġ) Ġ-- Ġ) Ġ) Ġ; Ġ}
public Ġvoid Ġmethod _ 1 Ġ( Ġtype _ 1 Ġvar _ 1 Ġ, Ġjava . lang . string Ġdata Ġ, Ġjava . lang . string Ġevent Ġ, Ġjava . lang . string Ġid Ġ) Ġ{ Ġ}
public Ġvoid Ġmethod _ 1 Ġ( Ġjava . lang . string Ġpath Ġ) Ġ{ Ġjava . util . cal endar Ġc Ġ= Ġjava . util . cal endar . get instance Ġ( Ġ) Ġ; Ġc Ġ. Ġset Ġ( Ġ0 Ġ, Ġ0 Ġ, Ġ0 Ġ) Ġ; Ġmethod _ 1 Ġ( Ġpath Ġ, Ġc Ġ. Ġget time Ġ( Ġ) Ġ, Ġnew Ġjava . util . date Ġ( Ġ) Ġ) Ġ; Ġ}
public Ġvoid Ġmethod _ 1 Ġ( Ġ) Ġ{ Ġif Ġ( Ġmethod _ 2 Ġ( Ġvar _ 1 Ġ) Ġ) Ġ{ Ġtype _ 1 Ġ. Ġmethod _ 3 Ġ( Ġthis Ġ) Ġ; Ġ} Ġ}
public Ġvoid Ġmethod _ 1 Ġ( Ġjava . util . array list Ġ< Ġtype _ 1 Ġ> Ġvar _ 1 Ġ) Ġ{ Ġvar _ 2 Ġ= Ġvar _ 1 Ġ; Ġ}
public Ġtype _ 1 Ġmethod _ 1 Ġ( Ġjava . lang . long Ġid Ġ) Ġ{ Ġtype _ 2 Ġvar _ 1 Ġ= Ġmethod _ 2 Ġ( Ġid Ġ) Ġ; Ġreturn Ġtype _ 1 Ġ. Ġmethod _ 3 Ġ( Ġvar _ 1 Ġ) Ġ; Ġ}
public Ġvoid Ġmethod _ 1 Ġ( Ġlong Ġid Ġ) Ġ{ Ġthis Ġ. Ġid Ġ= Ġid Ġ; Ġ}
public Ġtype _ 1 Ġmethod _ 1 Ġ( Ġ) Ġ{ Ġthis Ġ. Ġvar _ 1 Ġ= Ġtype _ 2 Ġ. Ġmethod _ 2 Ġ( Ġmethod _ 3 Ġ( Ġ) Ġ) Ġ. Ġmethod _ 4 Ġ( Ġ( Ġ( Ġtype _ 3 Ġ) Ġ( Ġvar _ 1 Ġ) Ġ) Ġ) Ġ; Ġreturn Ġvar _ 1 Ġ; Ġ}
public Ġvoid Ġmethod _ 1 Ġ( Ġtype _ 1 Ġvar _ 1 Ġ) Ġ{ Ġ}
public Ġvoid Ġmethod _ 1 Ġ( Ġfinal Ġboolean Ġvar _ 1 Ġ) Ġ{ Ġthis Ġ. Ġvar _ 2 Ġ. Ġmethod _ 1 Ġ( Ġvar _ 1 Ġ) Ġ; Ġ}
public Ġvoid Ġmethod _ 1 Ġ( Ġtype _ 1 Ġvar _ 1 Ġ, Ġjava . util . cal endar Ġvar _ 2 Ġ) Ġ{ Ġmethod _ 1 Ġ( Ġvar _ 1 Ġ, Ġvar _ 2 Ġ. Ġget time Ġ( Ġ) Ġ. Ġget time Ġ( Ġ) Ġ, Ġ0 Ġ, Ġ0 Ġ, Ġ0 Ġ) Ġ; Ġ}
public Ġstatic Ġvoid Ġmethod _ 1 Ġ( Ġ) Ġ{ Ġtype _ 1 Ġ. Ġmethod _ 2 Ġ( Ġvar _ 1 Ġ, Ġ0 Ġ) Ġ; Ġ}
public Ġtype _ 1 Ġmethod _ 1 Ġ( Ġshort Ġindex Ġ) Ġ{ Ġreturn Ġvar _ 1 Ġ[ Ġindex Ġ] Ġ; Ġ}
public Ġvoid Ġmethod _ 1 Ġ( Ġtype _ 1 Ġtarget Ġ, Ġint Ġheight Ġ) Ġ{ Ġvar _ 1 Ġ= Ġheight Ġ; Ġmethod _ 1 Ġ( Ġtarget Ġ) Ġ; Ġ}
public Ġtype _ 1 Ġmethod _ 1 Ġ( Ġtype _ 2 Ġvar _ 1 Ġ) Ġ{ Ġreturn Ġnew Ġtype _ 1 Ġ( Ġ( Ġ( Ġthis Ġ. Ġi Ġ( Ġ) Ġ) Ġ+ Ġ( Ġvar _ 2 Ġ) Ġ) Ġ, Ġ( Ġ( Ġthis Ġ. Ġj Ġ) Ġ+ Ġ( Ġvar _ 3 Ġ) Ġ) Ġ) Ġ; Ġ}
public Ġvoid Ġmethod _ 1 Ġ( Ġtype _ 1 Ġvar _ 1 Ġ) Ġ{ Ġmethod _ 2 Ġ( Ġvar _ 3 Ġ) Ġ; Ġ}
public Ġvoid Ġmethod _ 1 Ġ( Ġ) Ġ{ Ġtype _ 1 Ġ. Ġass er te qu als Ġ( Ġvar _ 1 Ġ, Ġvar _ 1 Ġ) Ġ; Ġ}
private Ġvoid Ġmethod _ 1 Ġ( Ġlong Ġposition Ġ) Ġ{ Ġvar _ 1 Ġ. Ġmethod _ 4 Ġ( Ġposition Ġ) Ġ; Ġ}
void Ġmethod _ 1 Ġ( Ġjava . lang . object Ġvar _ 1 Ġ) Ġ{ Ġdata Ġ= Ġvar _ 1 Ġ; Ġ}
public Ġvoid Ġmethod _ 1 Ġ( Ġ) Ġthrows Ġjava . lang . ex ception Ġ{ Ġtype _ 1 Ġ. Ġmethod _ 2 Ġ( Ġthis Ġ) Ġ; Ġvar _ 1 Ġ. Ġmethod _ 3 Ġ( Ġvar _ 2 Ġ) Ġ; Ġ}
public Ġstatic Ġjava . lang . string Ġformat Ġ( Ġjava . util . date Ġvar _ 1 Ġ) Ġ{ Ġtype _ 1 Ġvar _ 2 Ġ= Ġnew Ġtype _ 1 Ġ( Ġstring _ 1 Ġ) Ġ; Ġif Ġ( Ġvar _ 1 Ġ!= Ġnull Ġ) Ġ{ Ġreturn Ġvar _ 2 Ġ. Ġformat Ġ( Ġvar _ 1 Ġ) Ġ; Ġ} Ġreturn Ġstring _ 2 Ġ; Ġ}
public Ġvoid Ġmethod _ 1 Ġ( Ġ) Ġthrows Ġjava . lang . ex ception Ġ{ Ġvar _ 1 Ġ= Ġnew Ġtype _ 1 Ġ( Ġvar _ 3 Ġ) Ġ; Ġ}
private Ġvoid Ġmethod _ 1 Ġ( Ġ) Ġ{ Ġtype _ 2 Ġvar _ 1 Ġ= Ġmethod _ 2 Ġ( Ġ) Ġ. Ġmethod _ 3 Ġ( Ġ) Ġ; Ġtype _ 3 Ġvar _ 2 Ġ= Ġvar _ 1 Ġ. Ġmethod _ 4 Ġ( Ġ) Ġ; Ġbuffer Ġ= Ġvar _ 2 Ġ. Ġmethod _ 5 Ġ( Ġvar _ 1 Ġ. Ġmethod _ 6 Ġ( Ġ) Ġ, Ġtrue Ġ) Ġ; Ġ}
private Ġvoid Ġmethod _ 1 Ġ( Ġtype _ 1 Ġvar _ 1 Ġ) Ġ{ Ġif Ġ( Ġvar _ 1 Ġ!= Ġnull Ġ) Ġ{ Ġmethod _ 2 Ġ( Ġvar _ 2 Ġ) Ġ; Ġmethod _ 2 Ġ( Ġvar _ 3 Ġ) Ġ; Ġif Ġ( Ġ( Ġvar _ 1 Ġ. Ġvalue Ġ) Ġ!= Ġnull Ġ) Ġ{ Ġjava . lang . system . out . println Ġ( Ġvar _ 1 Ġ. Ġvalue Ġ) Ġ; Ġ} Ġ} Ġ}
public Ġvoid Ġset enabled Ġ( Ġboolean Ġvar _ 1 Ġ) Ġ{ Ġthis Ġ. Ġvar _ 1 Ġ= Ġvar _ 1 Ġ; Ġmethod _ 1 Ġ( Ġ) Ġ; Ġ}
public Ġbyte Ġ[ Ġ] Ġmethod _ 1 Ġ( Ġint Ġvar _ 1 Ġ, Ġint Ġvar _ 2 Ġ, Ġjava . lang . integer Ġvar _ 3 Ġ, Ġjava . lang . integer Ġvar _ 4 Ġ) Ġ{ Ġbyte Ġ[ Ġ] Ġvalue Ġ= Ġmethod _ 2 Ġ( Ġvar _ 3 Ġ, Ġvar _ 4 Ġ, Ġvar _ 1 Ġ, Ġvar _ 2 Ġ, Ġtrue Ġ) Ġ; Ġvar _ 5 Ġ. Ġmethod _ 3 Ġ( Ġ) Ġ; Ġreturn Ġvalue Ġ; Ġ}
private Ġvoid Ġmethod _ 1 Ġ( Ġfinal Ġtype _ 1 Ġvar _ 1 Ġ) Ġ{ Ġjava . lang . thread Ġvar _ 2 Ġ= Ġnew Ġjava . lang . thread Ġ( Ġ) Ġ{ Ġpublic Ġvoid Ġmethod _ 2 Ġ( Ġ) Ġ{ Ġvar _ 3 Ġ. Ġmethod _ 3 Ġ( Ġvar _ 1 Ġ) Ġ; Ġ} Ġ} Ġ; Ġvar _ 2 Ġ. Ġstart Ġ( Ġ) Ġ; Ġ}
public Ġvoid Ġmethod _ 1 Ġ( Ġjava . lang . string Ġvar _ 1 Ġ, Ġint Ġvar _ 2 Ġ, Ġjava . lang . object Ġresults Ġ) Ġ{ Ġtype _ 1 Ġ. Ġmethod _ 2 Ġ( Ġvar _ 1 Ġ, Ġvar _ 2 Ġ, Ġresults Ġ) Ġ; Ġ}
public Ġsynchronized Ġvoid Ġmethod _ 1 Ġ( Ġtype _ 1 Ġvar _ 1 Ġ) Ġ{ Ġtype _ 2 Ġ. Ġassert true Ġ( Ġthis Ġ. Ġvar _ 3 Ġ. Ġcontains Ġ( Ġvar _ 1 Ġ) Ġ) Ġ; Ġthis Ġ. Ġvar _ 3 Ġ. Ġremove Ġ( Ġvar _ 1 Ġ) Ġ; Ġ}
public Ġtype _ 1 Ġmethod _ 1 Ġ( Ġjava . lang . string Ġid Ġ) Ġ{ Ġreturn Ġmethod _ 2 Ġ( Ġ) Ġ. Ġmethod _ 1 Ġ( Ġid Ġ) Ġ; Ġ}
protected Ġvoid Ġmethod _ 1 Ġ( Ġ) Ġ{ Ġmethod _ 2 Ġ( Ġ) Ġ; Ġ}
public Ġvoid Ġmethod _ 1 Ġ( Ġ) Ġthrows Ġjava . lang . ex ception Ġ{ Ġtype _ 1 Ġvar _ 1 Ġ= Ġnew Ġtype _ 1 Ġ( Ġint _ 1 Ġ) Ġ; Ġassert that Ġ( Ġtype _ 3 Ġ. Ġmethod _ 2 Ġ( Ġstring _ 1 Ġ) Ġ, Ġtype _ 4 Ġ. Ġmethod _ 3 Ġ( Ġvar _ 1 Ġ. Ġto string Ġ( Ġ) Ġ) Ġ) Ġ; Ġ}
public Ġfinal Ġvoid Ġmethod _ 1 Ġ( Ġtype _ 1 Ġvar _ 1 Ġ) Ġ{ Ġvalue Ġ= Ġvar _ 1 Ġ. Ġget Ġ( Ġname Ġ) Ġ. Ġmethod _ 2 Ġ( Ġ) Ġ; Ġupdate Ġ( Ġ) Ġ; Ġ}
public Ġvoid Ġmethod _ 1 Ġ( Ġjava . lang . string Ġvar _ 1 Ġ) Ġ{ Ġthis Ġ. Ġvar _ 1 Ġ= Ġvar _ 1 Ġ; Ġ}
private Ġvoid Ġmethod _ 1 Ġ( Ġint Ġvar _ 1 Ġ, Ġtype _ 1 Ġvar _ 2 Ġ, Ġtype _ 1 Ġvar _ 3 Ġ, Ġtype _ 1 Ġvar _ 4 Ġ) Ġ{ Ġdouble Ġvar _ 5 Ġ= Ġmethod _ 2 Ġ( Ġvar _ 1 Ġ, Ġvar _ 2 Ġ, Ġvar _ 3 Ġ, Ġvar _ 4 Ġ) Ġ; Ġass er te qu als Ġ( Ġ0 . 0 Ġ, Ġvar _ 5 Ġ, Ġfloat _ 1 Ġ) Ġ; Ġ}
public Ġvoid Ġmethod _ 1 Ġ( Ġtype _ 1 Ġevent Ġ) Ġ{ Ġvar _ 1 Ġ. Ġmethod _ 2 Ġ( Ġ) Ġ; Ġsuper Ġ. Ġmethod _ 1 Ġ( Ġevent Ġ) Ġ; Ġ}
public Ġvoid Ġmethod _ 1 Ġ( Ġ) Ġ{ Ġtype _ 1 Ġvar _ 1 Ġ= Ġnew Ġtype _ 1 Ġ( Ġ) Ġ; Ġass er te qu als Ġ( Ġint _ 1 Ġ, Ġvar _ 1 Ġ. Ġmethod _ 2 Ġ( Ġ) Ġ) Ġ; Ġ}
protected Ġtype _ 1 Ġmethod _ 1 Ġ( Ġjava . util . collection Ġ< Ġtype _ 3 Ġ> Ġvar _ 2 Ġ) Ġthrows Ġtype _ 4 Ġ{ Ġreturn Ġmethod _ 1 Ġ( Ġnull Ġ, Ġnull Ġ, Ġnull Ġ, Ġvar _ 2 Ġ, Ġnull Ġ) Ġ; Ġ}
private Ġvoid Ġmethod _ 1 Ġ( Ġtype _ 1 Ġvar _ 1 Ġ, Ġtype _ 2 Ġinfo Ġ) Ġthrows Ġtype _ 3 Ġ{ Ġ}
public Ġvoid Ġmethod _ 1 Ġ( Ġtype _ 1 Ġvar _ 1 Ġ) Ġ{ Ġmethod _ 4 Ġ( Ġ) Ġ; Ġ}
public Ġstatic Ġtype _ 1 Ġmethod _ 1 Ġ( Ġint Ġid Ġ) Ġ{ Ġtry Ġ{ Ġreturn Ġvar _ 1 Ġ. Ġget Ġ( Ġ( Ġid Ġ- Ġ1 Ġ) Ġ) Ġ; Ġ} Ġcatch Ġ( Ġtype _ 2 Ġvar _ 2 Ġ) Ġ{ Ġreturn Ġnull Ġ; Ġ} Ġ}
public Ġvoid Ġmethod _ 1 Ġ( Ġ) Ġthrows Ġtype _ 1 Ġ, Ġtype _ 2 Ġ{ Ġjava . util . list Ġ< Ġtype _ 3 Ġ> Ġvar _ 1 Ġ= Ġvar _ 2 Ġ. Ġmethod _ 2 Ġ( Ġ1 Ġ) Ġ; Ġvar _ 3 Ġ. Ġinfo Ġ( Ġvar _ 4 Ġ. Ġmethod _ 3 Ġ( Ġvar _ 1 Ġ) Ġ) Ġ; Ġassert Ġvar _ 1 Ġ!= Ġnull Ġ; Ġ}
public Ġboolean Ġmethod _ 1 Ġ( Ġ) Ġ{ Ġjava . lang . string Ġstate Ġ= Ġtype _ 1 Ġ. Ġmethod _ 2 Ġ( Ġ) Ġ; Ġreturn Ġtype _ 2 Ġ. Ġequals Ġ( Ġstate Ġ) Ġ; Ġ}
public Ġtype _ 1 Ġmethod _ 1 Ġ( Ġtype _ 1 Ġvar _ 1 Ġ) Ġ{ Ġtype _ 1 Ġvar _ 2 Ġ= Ġvar _ 1 Ġ; Ġfor Ġ( Ġtype _ 2 Ġvar _ 3 Ġ: Ġvar _ 4 Ġ) Ġ{ Ġvar _ 2 Ġ= Ġvar _ 3 Ġ. Ġmethod _ 2 Ġ( Ġvar _ 2 Ġ) Ġ; Ġ} Ġreturn Ġvar _ 2 Ġ; Ġ}
public Ġvoid Ġmethod _ 1 Ġ( Ġtype _ 1 Ġvar _ 1 Ġ, Ġjava . lang . string Ġvar _ 2 Ġ) Ġ{ Ġmethod _ 2 Ġ( Ġvar _ 1 Ġ, Ġvar _ 2 Ġ) Ġ; Ġ}
private Ġvoid Ġmethod _ 1 Ġ( Ġ) Ġ{ Ġif Ġ( Ġ( Ġ( Ġvar _ 1 Ġ) Ġ!= Ġnull Ġ) Ġ&& Ġ( Ġvar _ 1 Ġ) Ġ) Ġ{ Ġvar _ 1 Ġ= Ġfalse Ġ; Ġmethod _ 2 Ġ( Ġ) Ġ; Ġ} Ġelse Ġ{ Ġmethod _ 3 Ġ( Ġstring _ 1 Ġ) Ġ; Ġ} Ġ}
public Ġjava . lang . string Ġmethod _ 1 Ġ( Ġtype _ 1 Ġvar _ 1 Ġ) Ġ{ Ġvar _ 1 Ġ. Ġmethod _ 2 Ġ( Ġstring _ 1 Ġ, Ġnew Ġtype _ 2 Ġ( Ġ) Ġ) Ġ; Ġreturn Ġstring _ 3 Ġ; Ġ}
public Ġvoid Ġmethod _ 1 Ġ( Ġ) Ġ{ Ġboolean Ġparam Ġ; Ġparam Ġ= Ġtrue Ġ; Ġvar _ 1 Ġ. Ġmethod _ 2 Ġ( Ġparam Ġ) Ġ; Ġass er te qu als Ġ( Ġparam Ġ, Ġvar _ 1 Ġ. Ġmethod _ 3 Ġ( Ġ) Ġ) Ġ; Ġ}
public Ġvoid Ġmethod _ 1 Ġ( Ġ) Ġthrows Ġjava . lang . ex ception Ġ{ Ġjava . util . list Ġ< Ġjava . lang . string Ġ> Ġlist Ġ= Ġjava . util . arr ays . as list Ġ( Ġstring _ 1 Ġ) Ġ; Ġboolean Ġvar _ 1 Ġ= Ġvar _ 2 Ġ. Ġmethod _ 2 Ġ( Ġlist Ġ, Ġ1 Ġ, Ġ1 Ġ) Ġ; Ġassert true Ġ( Ġvar _ 1 Ġ) Ġ; Ġ}
public Ġjava . lang . string Ġmethod _ 1 Ġ( Ġjava . lang . long Ġvar _ 1 Ġ, Ġtype _ 1 Ġvar _ 2 Ġ) Ġ{ Ġvar _ 2 Ġ. Ġmethod _ 2 Ġ( Ġstring _ 2 Ġ, Ġthis Ġ. Ġvar _ 3 Ġ. Ġmethod _ 3 Ġ( Ġvar _ 1 Ġ) Ġ) Ġ; Ġreturn Ġstring _ 3 Ġ; Ġ}
public Ġvoid Ġmethod _ 1 Ġ( Ġfinal Ġtype _ 1 Ġvar _ 1 Ġ, Ġfinal Ġtype _ 2 Ġvar _ 2 Ġ) Ġ{ Ġmethod _ 2 Ġ( Ġvar _ 2 Ġ) Ġ; Ġmethod _ 3 Ġ( Ġvar _ 2 Ġ) Ġ; Ġmethod _ 4 Ġ( Ġvar _ 2 Ġ) Ġ; Ġ}
public Ġvoid Ġmethod _ 1 Ġ( Ġtype _ 1 Ġerror Ġ) Ġ{ Ġ}
public Ġvoid Ġmethod _ 1 Ġ( Ġtype _ 1 Ġvar _ 1 Ġ, Ġint Ġvar _ 2 Ġ) Ġ{ Ġvar _ 3 Ġ. Ġmethod _ 2 Ġ( Ġfalse Ġ, Ġ( Ġvar _ 2 Ġ+ Ġ1 Ġ) Ġ) Ġ; Ġ}
public Ġvoid Ġmethod _ 1 Ġ( Ġtype _ 1 Ġvar _ 1 Ġ, Ġtype _ 2 Ġvar _ 2 Ġ) Ġ{ Ġsuper Ġ. Ġmethod _ 1 Ġ( Ġvar _ 1 Ġ, Ġvar _ 2 Ġ) Ġ; Ġvar _ 3 Ġ= Ġtrue Ġ; Ġ}
protected Ġvoid Ġmethod _ 1 Ġ( Ġ) Ġthrows Ġjava . io . io ex ception Ġ{ Ġ}
public Ġtype _ 1 Ġmethod _ 3 Ġ( Ġtype _ 2 Ġvar _ 1 Ġ) Ġ{ Ġif Ġ( Ġ( Ġvar _ 2 Ġ) Ġ== Ġnull Ġ) Ġ{ Ġmethod _ 2 Ġ( Ġvar _ 1 Ġ) Ġ; Ġ} Ġreturn Ġmethod _ 3 Ġ( Ġ) Ġ; Ġ}
public Ġtype _ 1 Ġ< Ġjava . util . list Ġ< Ġtype _ 2 Ġ> Ġ> Ġmethod _ 1 Ġ( Ġjava . lang . string Ġvar _ 1 Ġ) Ġ{ Ġjava . util . list Ġ< Ġtype _ 2 Ġ> Ġvar _ 2 Ġ= Ġvar _ 3 Ġ. Ġmethod _ 3 Ġ( Ġvar _ 1 Ġ) Ġ; Ġreturn Ġtype _ 1 Ġ. Ġmethod _ 4 Ġ( Ġvar _ 2 Ġ) Ġ; Ġ}
protected Ġsynchronized Ġvoid Ġmethod _ 1 Ġ( Ġtype _ 1 Ġvar _ 1 Ġ) Ġthrows Ġjava . io . io ex ception Ġ{ Ġmethod _ 2 Ġ( Ġ) Ġ; Ġthis Ġ. Ġvar _ 1 Ġ= Ġvar _ 1 Ġ; Ġboolean Ġstate Ġ= Ġ( Ġvar _ 2 Ġ) Ġ== Ġvar _ 1 Ġ; Ġvar _ 3 Ġ. Ġset state Ġ( Ġ( Ġvar _ 4 Ġ? Ġ! Ġstate Ġ: Ġstate Ġ) Ġ) Ġ; Ġ}
public Ġtype _ 1 Ġmethod _ 1 Ġ( Ġfinal Ġint Ġvar _ 1 Ġ, Ġtype _ 2 Ġvar _ 2 Ġ, Ġtype _ 3 Ġvar _ 3 Ġ) Ġthrows Ġjava . lang . ex ception Ġ{ Ġreturn Ġmethod _ 1 Ġ( Ġvar _ 1 Ġ, Ġvar _ 2 Ġ, Ġvar _ 4 Ġ, Ġtrue Ġ, Ġvar _ 3 Ġ, Ġnull Ġ) Ġ; Ġ}
public Ġint Ġmethod _ 1 Ġ( Ġtype _ 1 Ġvar _ 1 Ġ, Ġtype _ 1 Ġvar _ 2 Ġ) Ġ{ Ġreturn Ġ( Ġvar _ 1 Ġ. Ġmethod _ 2 Ġ( Ġ) Ġ) Ġ< Ġ( Ġvar _ 2 Ġ. Ġmethod _ 2 Ġ( Ġ) Ġ) Ġ? Ġ1 Ġ: Ġ- Ġ1 Ġ; Ġ}
private Ġvoid Ġmethod _ 1 Ġ( Ġtype _ 1 Ġvar _ 1 Ġ) Ġ{ Ġvar _ 2 Ġ. Ġmethod _ 2 Ġ( Ġnew Ġjava . lang . object Ġ[ Ġ] Ġ{ Ġvar _ 1 Ġ. Ġto string Ġ( Ġ) Ġ} Ġ, Ġvar _ 1 Ġ) Ġ; Ġ}
public Ġboolean Ġmethod _ 1 Ġ( Ġ) Ġ{ Ġreturn Ġ( Ġ( Ġvar _ 1 Ġ) Ġ!= Ġnull Ġ) Ġ&& Ġ( Ġ( Ġvar _ 1 Ġ. Ġsize Ġ( Ġ) Ġ) Ġ> Ġ0 Ġ) Ġ; Ġ}
private Ġvoid Ġmethod _ 1 Ġ( Ġ) Ġ{ Ġvar _ 1 Ġ. Ġset Ġ( Ġmethod _ 2 Ġ( Ġ) Ġ) Ġ; Ġsuper Ġ. Ġmethod _ 3 Ġ( Ġvar _ 2 Ġ) Ġ; Ġsuper Ġ. Ġmethod _ 4 Ġ( Ġfalse Ġ) Ġ; Ġmethod _ 5 Ġ( Ġtrue Ġ) Ġ; Ġ}
public Ġtype _ 1 Ġmethod _ 1 Ġ( Ġint Ġposition Ġ) Ġ{ Ġtype _ 1 Ġvar _ 2 Ġ= Ġvar _ 1 Ġ. Ġmethod _ 2 Ġ( Ġ) Ġ. Ġget Ġ( Ġposition Ġ) Ġ. Ġmethod _ 1 Ġ( Ġ) Ġ; Ġmethod _ 3 Ġ( Ġvar _ 2 Ġ) Ġ; Ġreturn Ġvar _ 2 Ġ; Ġ}
public Ġvoid Ġmethod _ 1 Ġ( Ġ) Ġ{ Ġvar _ 1 Ġ= Ġnew Ġtype _ 1 Ġ( Ġ) Ġ; Ġvar _ 2 Ġ= Ġnew Ġtype _ 2 Ġ( Ġthis Ġ) Ġ; Ġvar _ 1 Ġ. Ġmethod _ 2 Ġ( Ġvar _ 2 Ġ) Ġ; Ġvar _ 1 Ġ. Ġmethod _ 1 Ġ( Ġthis Ġ. Ġvar _ 3 Ġ) Ġ; Ġ}
public Ġvoid Ġexecute Ġ( Ġ) Ġ{ Ġvar _ 1 Ġ. Ġmethod _ 1 Ġ( Ġ) Ġ; Ġmethod _ 3 Ġ( Ġ) Ġ; Ġ}
public Ġint Ġmethod _ 1 Ġ( Ġ) Ġ{ Ġreturn Ġjava . lang . integer . parse int Ġ( Ġmethod _ 2 Ġ( Ġ( Ġstring _ 1 Ġ+ Ġ( Ġvar _ 1 Ġ) Ġ) Ġ, Ġnull Ġ) Ġ. Ġto string Ġ( Ġ) Ġ) Ġ; Ġ}
public Ġvoid Ġmethod _ 1 Ġ( Ġjava . lang . string Ġurl Ġ, Ġtype _ 1 Ġvar _ 1 Ġ, Ġtype _ 2 Ġvar _ 2 Ġ, Ġtype _ 3 Ġstatus Ġ) Ġ{ Ġvar _ 3 Ġ. Ġid Ġ( Ġvar _ 1 Ġ) Ġ. Ġmethod _ 2 Ġ( Ġtype _ 4 Ġ. Ġmethod _ 4 Ġ( Ġvar _ 2 Ġ) Ġ) Ġ. Ġmethod _ 5 Ġ( Ġvar _ 4 Ġ) Ġ; Ġ}
public Ġstatic Ġjava . lang . string Ġmethod _ 1 Ġ( Ġ) Ġ{ Ġreturn Ġtype _ 1 Ġ. Ġget string Ġ( Ġstring _ 1 Ġ, Ġvar _ 1 Ġ) Ġ. Ġto lower case Ġ( Ġ) Ġ; Ġ}
private Ġvoid Ġmethod _ 1 Ġ( Ġint Ġvar _ 1 Ġ, Ġboolean Ġvar _ 2 Ġ) Ġ{ Ġvar _ 3 Ġ[ Ġvar _ 1 Ġ] Ġ= Ġvar _ 2 Ġ; Ġ}
protected Ġtype _ 1 Ġmethod _ 1 Ġ( Ġ) Ġ{ Ġif Ġ( Ġ( Ġvar _ 1 Ġ) Ġ== Ġnull Ġ) Ġ{ Ġvar _ 1 Ġ= Ġnew Ġtype _ 1 Ġ( Ġvar _ 2 Ġ, Ġthis Ġ, Ġmethod _ 2 Ġ( Ġ) Ġ, Ġtrue Ġ) Ġ; Ġ} Ġreturn Ġvar _ 1 Ġ; Ġ}
public Ġvoid Ġmethod _ 1 Ġ( Ġjava . lang . bo olean Ġvar _ 1 Ġ) Ġ{ Ġif Ġ( Ġvar _ 1 Ġ) Ġ{ Ġvar _ 2 Ġ= Ġ! Ġ( Ġvar _ 2 Ġ) Ġ; Ġmethod _ 2 Ġ( Ġvar _ 2 Ġ) Ġ; Ġ} Ġ}
public Ġdouble Ġmethod _ 1 Ġ( Ġ) Ġ{ Ġreturn Ġ( Ġ( Ġvar _ 2 Ġ) Ġ* Ġint _ 1 Ġ) Ġ* Ġ( Ġvar _ 1 Ġ) Ġ; Ġ}
public Ġfloat Ġmethod _ 1 Ġ( Ġ) Ġ{ Ġreturn Ġ( Ġ( Ġmethod _ 2 Ġ( Ġ) Ġ) Ġ* Ġ( Ġmethod _ 3 Ġ( Ġ) Ġ) Ġ) Ġ* Ġ( Ġvar _ 2 Ġ) Ġ; Ġ}
public Ġvoid Ġmethod _ 1 Ġ( Ġtype _ 1 Ġvar _ 1 Ġ, Ġint Ġvar _ 2 Ġ) Ġ{ Ġ}
private Ġboolean Ġmethod _ 1 Ġ( Ġchar Ġvar _ 1 Ġ) Ġ{ Ġreturn Ġ( Ġ( Ġchar _ 1 Ġ<= Ġvar _ 1 Ġ) Ġ&& Ġ( Ġvar _ 1 Ġ<= Ġchar _ 2 Ġ) Ġ) Ġ|| Ġ( Ġ( Ġchar _ 3 Ġ<= Ġvar _ 1 Ġ) Ġ&& Ġ( Ġvar _ 1 Ġ<= Ġchar _ 4 Ġ) Ġ) Ġ; Ġ}
public Ġvoid Ġmethod _ 1 Ġ( Ġjava . lang . object Ġvar _ 1 Ġ) Ġ{ Ġjava . lang . string Ġvar _ 2 Ġ= Ġtype _ 1 Ġ. Ġmethod _ 2 Ġ( Ġvar _ 1 Ġ) Ġ; Ġmethod _ 4 Ġ( Ġvar _ 2 Ġ, Ġvar _ 2 Ġ) Ġ; Ġmethod _ 5 Ġ( Ġvar _ 2 Ġ) Ġ; Ġ}
public Ġboolean Ġmethod _ 1 Ġ( Ġ) Ġ{ Ġreturn Ġ( Ġvar _ 1 Ġ. Ġmethod _ 1 Ġ( Ġ) Ġ) Ġ&& Ġ( Ġ( Ġvar _ 2 Ġ) Ġ== Ġnull Ġ) Ġ; Ġ}
java . util . list Ġ< Ġjava . util . map Ġ< Ġjava . lang . string Ġ, Ġjava . lang . object Ġ> Ġ> Ġmethod _ 1 Ġ( Ġjava . lang . string Ġvar _ 1 Ġ, Ġint Ġstart Ġ, Ġint Ġnumber Ġ) Ġthrows Ġtype _ 1 Ġ;
public Ġvoid Ġmethod _ 1 Ġ( Ġtype _ 1 Ġvar _ 1 Ġ, Ġtype _ 2 Ġvar _ 2 Ġ) Ġ{ Ġif Ġ( Ġ( Ġvar _ 2 Ġ== Ġnull Ġ) Ġ&& Ġ( Ġvar _ 1 Ġ!= Ġnull Ġ) Ġ) Ġ{ Ġmethod _ 2 Ġ( Ġvar _ 3 Ġ, Ġvar _ 1 Ġ) Ġ; Ġ} Ġvar _ 4 Ġ. Ġmethod _ 3 Ġ( Ġ) Ġ; Ġ}
private Ġvoid Ġmethod _ 1 Ġ( Ġtype _ 1 Ġevent Ġ) Ġ{ Ġvar _ 1 Ġ= Ġstring _ 1 Ġ; Ġvar _ 2 Ġ. Ġset text Ġ( Ġ" 0 " Ġ) Ġ; Ġ}
public Ġvoid Ġmethod _ 1 Ġ( Ġandroid . view . view Ġvar _ 1 Ġ) Ġ{ Ġmethod _ 3 Ġ( Ġ) Ġ; Ġ}
public Ġint Ġmethod _ 1 Ġ( Ġjava . lang . string Ġa Ġ, Ġjava . lang . string Ġb Ġ) Ġthrows Ġtype _ 1 Ġ{ Ġreturn Ġvar _ 1 Ġ. Ġmethod _ 2 Ġ( Ġa Ġ, Ġb Ġ) Ġ; Ġ}
public Ġsynchronized Ġvoid Ġmethod _ 1 Ġ( Ġtype _ 1 Ġthis Ġ, Ġfinal Ġlong Ġvar _ 1 Ġ) Ġ{ Ġ}
public Ġvoid Ġmethod _ 1 Ġ( Ġtype _ 1 Ġvar _ 1 Ġ, Ġjava . io . io ex ception Ġvar _ 2 Ġ) Ġ{ Ġvar _ 2 Ġ. Ġmethod _ 2 Ġ( Ġ) Ġ; Ġ}
public Ġvoid Ġmethod _ 1 Ġ( Ġandroid . view . view Ġview Ġ) Ġ{ Ġandroid . content . intent Ġvar _ 1 Ġ= Ġnew Ġandroid . content . intent Ġ( Ġthis Ġ, Ġvar _ 2 Ġclass Ġ) Ġ; Ġvar _ 1 Ġ. Ġmethod _ 2 Ġ( Ġstring _ 1 Ġ, Ġget string Ġ( Ġvar _ 3 Ġ) Ġ) Ġ; Ġmethod _ 3 Ġ( Ġvar _ 1 Ġ) Ġ; Ġ}
public Ġstatic Ġjava . lang . double Ġmethod _ 1 Ġ( Ġjava . lang . string Ġvar _ 1 Ġ) Ġ{ Ġif Ġ( Ġvar _ 1 Ġ== Ġnull Ġ) Ġreturn Ġnull Ġ; Ġtry Ġ{ Ġreturn Ġnew Ġjava . lang . double Ġ( Ġtype _ 1 Ġ. Ġmethod _ 2 Ġ( Ġvar _ 1 Ġ) Ġ) Ġ; Ġ} Ġcatch Ġ( Ġtype _ 2 Ġvar _ 2 Ġ) Ġ{ Ġreturn Ġnull Ġ; Ġ} Ġ}
public Ġjava . lang . string Ġmethod _ 1 Ġ( Ġtype _ 1 Ġvar _ 1 Ġ, Ġtype _ 2 Ġresponse Ġ, Ġtype _ 3 Ġvar _ 2 Ġ) Ġthrows Ġtype _ 4 Ġ{ Ġjava . lang . string Ġcontent Ġ= Ġvar _ 1 Ġ. Ġmethod _ 3 Ġ( Ġstring _ 2 Ġ) Ġ; Ġvar _ 3 Ġ. Ġadd Ġ( Ġcontent Ġ) Ġ; Ġreturn Ġstring _ 3 Ġ; Ġ}
public Ġstatic Ġtype _ 1 Ġmethod _ 1 Ġ( Ġjava . lang . long Ġid Ġ, Ġtype _ 3 Ġvar _ 2 Ġ, Ġtype _ 3 Ġvar _ 3 Ġ, Ġjava . util . list Ġ< Ġtype _ 4 Ġ> Ġvar _ 4 Ġ, Ġjava . lang . long Ġvar _ 5 Ġ) Ġ{ Ġreturn Ġnew Ġtype _ 5 Ġ( Ġid Ġ, Ġvar _ 2 Ġ, Ġvar _ 3 Ġ, Ġvar _ 4 Ġ, Ġvar _ 5 Ġ) Ġ; Ġ}
public Ġstatic Ġjava . lang . string Ġmethod _ 1 Ġ( Ġint Ġindex Ġ) Ġ{ Ġif Ġ( Ġ( Ġindex Ġ>= Ġ0 Ġ) Ġ&& Ġ( Ġindex Ġ< Ġint _ 1 Ġ) Ġ) Ġ{ Ġreturn Ġvar _ 1 Ġ[ Ġindex Ġ] Ġ; Ġ} Ġelse Ġ{ Ġreturn Ġstring _ 1 Ġ; Ġ} Ġ}
public Ġtype _ 1 Ġmethod _ 1 Ġ( Ġtype _ 2 Ġvar _ 1 Ġ, Ġint Ġvar _ 2 Ġ) Ġ{ Ġtype _ 3 Ġvar _ 3 Ġ= Ġtype _ 3 Ġ. Ġmethod _ 2 Ġ( Ġvar _ 1 Ġ. Ġget context Ġ( Ġ) Ġ) Ġ; Ġandroid . view . view Ġview Ġ= Ġvar _ 3 Ġ. Ġmethod _ 3 Ġ( Ġvar _ 4 Ġ, Ġvar _ 1 Ġ) Ġ; Ġreturn Ġnew Ġtype _ 1 Ġ( Ġview Ġ) Ġ; Ġ}
public Ġvoid Ġmethod _ 1 Ġ( Ġboolean Ġvalue Ġ) Ġ{ Ġthis Ġ. Ġvar _ 1 Ġ= Ġvalue Ġ; Ġif Ġ( Ġvalue Ġ) Ġ{ Ġthis Ġ. Ġvar _ 2 Ġ= Ġnull Ġ; Ġ} Ġ}
public Ġvoid Ġmethod _ 1 Ġ( Ġtype _ 1 Ġvar _ 1 Ġ) Ġ{ Ġvar _ 2 Ġ. Ġmethod _ 2 Ġ( Ġvar _ 3 Ġ, Ġvar _ 1 Ġ) Ġ; Ġ}
protected Ġvoid Ġmethod _ 1 Ġ( Ġ) Ġ{ Ġset enabled Ġ( Ġmethod _ 2 Ġ( Ġ) Ġ) Ġ; Ġif Ġ( Ġ! Ġ( Ġmethod _ 2 Ġ( Ġ) Ġ) Ġ) Ġ{ Ġmethod _ 3 Ġ( Ġfalse Ġ) Ġ; Ġ} Ġelse Ġ{ Ġmethod _ 3 Ġ( Ġmethod _ 4 Ġ( Ġ) Ġ) Ġ; Ġ} Ġ}
public Ġtype _ 1 Ġmethod _ 1 Ġ( Ġ) Ġthrows Ġjava . lang . ex ception Ġ{ Ġreturn Ġvar _ 1 Ġ. Ġmethod _ 2 Ġ( Ġ) Ġ; Ġ}
public Ġvoid Ġmethod _ 1 Ġ( Ġ) Ġ{ Ġif Ġ( Ġ( Ġvar _ 1 Ġ) Ġ!= Ġnull Ġ) Ġ{ Ġvar _ 1 Ġ. Ġmethod _ 2 Ġ( Ġfalse Ġ) Ġ; Ġ} Ġmethod _ 3 Ġ( Ġ) Ġ; Ġ}
public Ġstatic Ġtype _ 1 Ġmethod _ 1 Ġ( Ġ) Ġ{ Ġtype _ 1 Ġfile Ġ= Ġnew Ġtype _ 1 Ġ( Ġ) Ġ; Ġvar _ 1 Ġ= Ġvar _ 2 Ġ; Ġreturn Ġfile Ġ; Ġ}
private Ġboolean Ġmethod _ 1 Ġ( Ġ) Ġ{ Ġif Ġ( Ġmethod _ 2 Ġ( Ġ) Ġ) Ġreturn Ġtrue Ġ; Ġreturn Ġfalse Ġ; Ġ}
public Ġvoid Ġmethod _ 1 Ġ( Ġtype _ 1 Ġvar _ 1 Ġ, Ġjava . lang . bo olean Ġvar _ 2 Ġ) Ġ{ Ġthis Ġ. Ġvar _ 3 Ġ= Ġnew Ġtype _ 2 Ġ( Ġthis Ġ, Ġvar _ 1 Ġ, Ġvar _ 2 Ġ) Ġ; Ġ}
public Ġstatic Ġtype _ 1 Ġmethod _ 1 Ġ( Ġjava . lang . string Ġstring Ġ) Ġthrows Ġjava . io . io ex ception Ġ{ Ġreturn Ġtype _ 1 Ġ. Ġmethod _ 1 Ġ( Ġnull Ġ, Ġstring Ġ. Ġsplit Ġ( Ġstring _ 1 Ġ) Ġ, Ġ0 Ġ) Ġ; Ġ}
public Ġvoid Ġmethod _ 1 Ġ( Ġint Ġposition Ġ) Ġ{ Ġ}
public Ġvoid Ġmethod _ 1 Ġ( Ġ) Ġ{ Ġvar _ 1 Ġ. Ġmethod _ 1 Ġ( Ġjava . lang . string Ġ. Ġmethod _ 2 Ġ( Ġtype _ 1 Ġ. Ġmethod _ 3 Ġ( Ġvar _ 2 Ġ) Ġ) Ġ, Ġvar _ 3 Ġ, Ġ( Ġ( Ġint Ġ) Ġ( Ġvar _ 4 Ġ) Ġ) Ġ, Ġvar _ 5 Ġ, Ġvar _ 6 Ġ, Ġvar _ 7 Ġ) Ġ; Ġ}
public Ġtype _ 1 Ġmethod _ 1 Ġ( Ġjava . lang . string Ġvar _ 3 Ġ) Ġ{ Ġtype _ 2 Ġvar _ 1 Ġ= Ġvar _ 2 Ġ. Ġmethod _ 2 Ġ( Ġvar _ 3 Ġ, Ġthis Ġ. Ġvar _ 4 Ġ) Ġ; Ġreturn Ġmethod _ 3 Ġ( Ġvar _ 1 Ġ. Ġmethod _ 4 Ġ( Ġnew Ġtype _ 3 Ġ( Ġ) Ġ, Ġnew Ġtype _ 4 Ġ( Ġ) Ġ) Ġ) Ġ; Ġ}
protected Ġandroid . content . intent Ġmethod _ 1 Ġ( Ġandroid . content . context Ġcontext Ġ) Ġ{ Ġintent Ġ= Ġnew Ġandroid . content . intent Ġ( Ġcontext Ġ, Ġvar _ 1 Ġclass Ġ) Ġ; Ġreturn Ġintent Ġ; Ġ}
public Ġtype _ 1 Ġget Ġ( Ġjava . lang . integer Ġid Ġ) Ġthrows Ġtype _ 2 Ġ, Ġtype _ 3 Ġ{ Ġreturn Ġvar _ 1 Ġ. Ġget Ġ( Ġid Ġ) Ġ; Ġ}
private Ġfinal Ġint Ġmethod _ 1 Ġ( Ġ) Ġ{ Ġreturn Ġmethod _ 2 Ġ( Ġ) Ġ? Ġmethod _ 3 Ġ( Ġ) Ġ. Ġmethod _ 1 Ġ( Ġthis Ġ) Ġ: Ġ0 Ġ; Ġ}
public Ġvoid Ġmethod _ 1 Ġ( Ġjava . lang . char sequence Ġvar _ 1 Ġ, Ġint Ġstart Ġ, Ġint Ġvar _ 2 Ġ, Ġint Ġcount Ġ) Ġ{ Ġ}
public Ġvoid Ġmethod _ 1 Ġ( Ġtype _ 1 Ġmethod Ġ) Ġ{ Ġtype _ 2 Ġ. Ġmethod _ 2 Ġ( Ġmethod Ġ. Ġget name Ġ( Ġ) Ġ) Ġ. Ġerror Ġ( Ġstring _ 1 Ġ) Ġ; Ġorg . test ng . assert . asser te qu als Ġ( Ġtype _ 2 Ġ. Ġmethod _ 3 Ġ( Ġ) Ġ. Ġmethod _ 4 Ġ( Ġ) Ġ, Ġvar _ 1 Ġ) Ġ; Ġ}
public Ġvoid Ġmethod _ 1 Ġ( Ġtype _ 1 Ġ< Ġ? Ġ> Ġvar _ 1 Ġ, Ġandroid . view . view Ġview Ġ, Ġint Ġposition Ġ, Ġlong Ġid Ġ) Ġ{ Ġmethod _ 2 Ġ( Ġposition Ġ) Ġ; Ġ}
private Ġlong Ġmethod _ 1 Ġ( Ġ) Ġ{ Ġreturn Ġ( Ġvar _ 2 Ġ) Ġ/ Ġ( Ġsum Ġ) Ġ; Ġ}
public Ġvoid Ġmethod _ 1 Ġ( Ġ) Ġ{ Ġvar _ 1 Ġ. Ġmethod _ 2 Ġ( Ġ) Ġ; Ġmethod _ 3 Ġ( Ġ) Ġ; Ġwhile Ġ( Ġ! Ġ( Ġvar _ 1 Ġ. Ġmethod _ 4 Ġ( Ġ) Ġ) Ġ) Ġ; Ġvar _ 2 Ġ. Ġset Ġ( Ġfalse Ġ) Ġ; Ġ}
private Ġstatic Ġsynchronized Ġvoid Ġmethod _ 1 Ġ( Ġ) Ġ{ Ġif Ġ( Ġ( Ġvar _ 2 Ġ) Ġ!= Ġnull Ġ) Ġ{ Ġtype _ 1 Ġ. Ġmethod _ 2 Ġ( Ġvar _ 1 Ġ, Ġstring _ 1 Ġ) Ġ; Ġvar _ 2 Ġ. Ġmethod _ 3 Ġ( Ġ) Ġ; Ġ} Ġ}
public Ġstatic Ġtype _ 1 Ġmethod _ 1 Ġ( Ġ) Ġ{ Ġreturn Ġvar _ 1 Ġ; Ġ}
private Ġvoid Ġmethod _ 1 Ġ( Ġ) Ġ{ Ġ( Ġvar _ 1 Ġ) Ġ++ Ġ; Ġ}
public Ġvoid Ġmethod _ 1 Ġ( Ġ) Ġ{ Ġmethod _ 2 Ġ( Ġ) Ġ; Ġfor Ġ( Ġtype _ 1 Ġvar _ 1 Ġ: Ġvar _ 2 Ġ. Ġmethod _ 3 Ġ( Ġ) Ġ) Ġ{ Ġvar _ 3 Ġ. Ġmethod _ 4 Ġ( Ġtrue Ġ) Ġ; Ġvar _ 3 Ġ. Ġmethod _ 5 Ġ( Ġvar _ 4 Ġ, Ġtrue Ġ) Ġ; Ġ} Ġ}
public Ġboolean Ġmethod _ 1 Ġ( Ġtype _ 1 Ġvar _ 1 Ġ) Ġ{ Ġboolean Ġresult Ġ= Ġmethod _ 2 Ġ( Ġvar _ 1 Ġ, Ġtrue Ġ, Ġtrue Ġ) Ġ; Ġif Ġ( Ġ! Ġresult Ġ) Ġ{ Ġthis Ġ. Ġmethod _ 3 Ġ( Ġstring _ 1 Ġ) Ġ; Ġ} Ġreturn Ġresult Ġ; Ġ}
public Ġtype _ 1 Ġmethod _ 1 Ġ( Ġ) Ġ{ Ġtype _ 1 Ġvar _ 1 Ġ= Ġvar _ 2 Ġ; Ġlist Ġ= Ġvar _ 3 Ġ; Ġ( Ġsize Ġ) Ġ-- Ġ; Ġreturn Ġvar _ 1 Ġ; Ġ}
public Ġjava . lang . string Ġmethod _ 1 Ġ( Ġjava . lang . object Ġvar _ 1 Ġ) Ġ{ Ġtype _ 1 Ġvar _ 2 Ġ= Ġ( Ġ( Ġtype _ 1 Ġ) Ġ( Ġvar _ 1 Ġ) Ġ) Ġ; Ġreturn Ġ( Ġ( Ġ( Ġ( Ġvar _ 3 Ġ) Ġ+ Ġstring _ 1 Ġ) Ġ+ Ġ( Ġvar _ 4 Ġ) Ġ) Ġ+ Ġstring _ 1 Ġ) Ġ+ Ġ( Ġvar _ 5 Ġ) Ġ; Ġ}
public Ġvoid Ġmethod _ 1 Ġ( Ġtype _ 1 Ġvar _ 1 Ġ) Ġ{ Ġif Ġ( Ġ( Ġvar _ 1 Ġ. Ġmethod _ 2 Ġ( Ġ) Ġ) Ġ== Ġ( Ġvar _ 2 Ġ) Ġ) Ġ{ Ġmethod _ 4 Ġ( Ġmethod _ 3 Ġ( Ġ) Ġ, Ġmethod _ 5 Ġ( Ġ) Ġ) Ġ; Ġ} Ġ}
public Ġjava . lang . string Ġmethod _ 1 Ġ( Ġ) Ġ{ Ġreturn Ġvar _ 1 Ġ. Ġmethod _ 2 Ġ( Ġstring _ 1 Ġ) Ġ; Ġ}
public Ġjava . lang . string Ġto string Ġ( Ġ) Ġ{ Ġreturn Ġname Ġ; Ġ}
private Ġtype _ 1 Ġmethod _ 1 Ġ( Ġ) Ġ{ Ġif Ġ( Ġ( Ġvar _ 1 Ġ) Ġinstance of Ġtype _ 2 Ġ) Ġ{ Ġvar _ 2 Ġ= Ġvar _ 1 Ġ. Ġmethod _ 2 Ġ( Ġ) Ġ; Ġ} Ġreturn Ġvar _ 2 Ġ; Ġ}
public Ġstatic Ġvoid Ġmain Ġ( Ġjava . lang . string Ġ[ Ġ] Ġargs Ġ) Ġthrows Ġjava . io . io ex ception Ġ{ Ġjava . io . file Ġf Ġ= Ġnew Ġjava . io . file Ġ( Ġargs Ġ[ Ġ0 Ġ] Ġ) Ġ; Ġtype _ 2 Ġc Ġ= Ġnew Ġtype _ 2 Ġ( Ġtype _ 3 Ġ. Ġmethod _ 1 Ġ( Ġf Ġ) Ġ) Ġ; Ġ}
public Ġvoid Ġmethod _ 1 Ġ( Ġ) Ġ{ Ġvar _ 1 Ġ= Ġfalse Ġ; Ġvar _ 2 Ġ. Ġremove Ġ( Ġthis Ġ) Ġ; Ġvar _ 2 Ġ. Ġmethod _ 2 Ġ( Ġ) Ġ; Ġ}
public Ġstatic Ġvoid Ġmethod _ 1 Ġ( Ġ) Ġ{ Ġvar _ 1 Ġ= Ġtype _ 1 Ġ. Ġmethod _ 2 Ġ( Ġvar _ 1 Ġ, Ġvar _ 2 Ġ) Ġ; Ġ}
public Ġvoid Ġmethod _ 1 Ġ( Ġtype _ 1 Ġvar _ 1 Ġ) Ġ{ Ġmethod _ 3 Ġ( Ġvar _ 3 Ġ. Ġget Ġ( Ġvar _ 2 Ġ. Ġmethod _ 2 Ġ( Ġ) Ġ) Ġ) Ġ; Ġ}
public Ġjava . lang . object Ġget value Ġ( Ġ) Ġthrows Ġtype _ 1 Ġ{ Ġreturn Ġmethod _ 1 Ġ( Ġvar _ 1 Ġ. Ġget value Ġ( Ġ) Ġ) Ġ; Ġ}
public Ġstatic Ġvoid Ġmethod _ 1 Ġ( Ġ) Ġ{ Ġvar _ 1 Ġ[ Ġ0 Ġ] Ġ= Ġint _ 1 Ġ; Ġif Ġ( Ġ( Ġvar _ 1 Ġ[ Ġ0 Ġ] Ġ) Ġ> Ġ( Ġvar _ 3 Ġ) Ġ) Ġ{ Ġvar _ 2 Ġ= Ġstring _ 1 Ġ; Ġvar _ 3 Ġ= Ġint _ 1 Ġ; Ġjava . lang . system . out . println Ġ( Ġstring _ 2 Ġ) Ġ; Ġ} Ġ}
public Ġtype _ 1 Ġmethod _ 1 Ġ( Ġfinal Ġjava . lang . integer Ġvar _ 1 Ġ) Ġ{ Ġthis Ġ. Ġvar _ 2 Ġ. Ġmethod _ 2 Ġ( Ġ) Ġ; Ġthis Ġ. Ġmethod _ 2 Ġ( Ġ) Ġ; Ġreturn Ġnew Ġtype _ 2 Ġ( Ġthis Ġ. Ġvar _ 3 Ġ, Ġthis Ġ. Ġvar _ 4 Ġ, Ġvar _ 1 Ġ) Ġ; Ġ}
public Ġvoid Ġmethod _ 1 Ġ( Ġtype _ 1 Ġt Ġ) Ġ{ Ġtype _ 2 Ġ< Ġtype _ 1 Ġ> Ġvar _ 1 Ġ= Ġnew Ġtype _ 2 Ġ< Ġtype _ 1 Ġ> Ġ( Ġt Ġ, Ġvar _ 2 Ġ, Ġnull Ġ) Ġ; Ġvar _ 3 Ġ= Ġvar _ 1 Ġ; Ġvar _ 2 Ġ= Ġvar _ 1 Ġ; Ġ}
public Ġstatic Ġtype _ 1 Ġmethod _ 1 Ġ( Ġtype _ 2 Ġbuffer Ġ) Ġ{ Ġreturn Ġnew Ġtype _ 3 Ġ( Ġ( Ġ( Ġbuffer Ġ. Ġmethod _ 2 Ġ( Ġ) Ġ) Ġ& Ġint _ 1 Ġ) Ġ, Ġbuffer Ġ. Ġmethod _ 3 Ġ( Ġ) Ġ) Ġ; Ġ}
public Ġ< Ġtype _ 1 Ġ> Ġtype _ 1 Ġmethod _ 1 Ġ( Ġtype _ 2 Ġ< Ġtype _ 1 Ġ> Ġvar _ 1 Ġ, Ġtype _ 3 Ġvar _ 2 Ġ) Ġ{ Ġif Ġ( Ġvar _ 1 Ġ== Ġ( Ġtype _ 4 Ġ) Ġ) Ġ{ Ġreturn Ġ( Ġ( Ġtype _ 1 Ġ) Ġ( Ġvar _ 4 Ġ) Ġ) Ġ; Ġ} Ġreturn Ġnull Ġ; Ġ}
public Ġvoid Ġmethod _ 1 Ġ( Ġ) Ġ{ Ġassert true Ġ( Ġvar _ 1 Ġ. Ġis empty Ġ( Ġstring _ 1 Ġ) Ġ) Ġ; Ġ}
public Ġsynchronized Ġjava . lang . string Ġmethod _ 1 Ġ( Ġ) Ġ{ Ġjava . lang . string Ġstr Ġ= Ġnull Ġ; Ġif Ġ( Ġvar _ 1 Ġ) Ġ{ Ġstr Ġ= Ġvar _ 2 Ġ. Ġremove Ġ( Ġ) Ġ; Ġif Ġ( Ġvar _ 2 Ġ. Ġis empty Ġ( Ġ) Ġ) Ġ{ Ġvar _ 1 Ġ= Ġfalse Ġ; Ġ} Ġ} Ġreturn Ġstr Ġ; Ġ}
public Ġvoid Ġmethod _ 1 Ġ( Ġint Ġvar _ 1 Ġ, Ġboolean Ġ[ Ġ] Ġvar _ 2 Ġ) Ġ{ Ġmethod _ 1 Ġ( Ġthis Ġ. Ġmethod _ 2 Ġ( Ġ) Ġ. Ġmethod _ 3 Ġ( Ġvar _ 1 Ġ) Ġ, Ġnull Ġ, Ġvar _ 2 Ġ) Ġ; Ġ}
public Ġvoid Ġmethod _ 1 Ġ( Ġtype _ 1 Ġvar _ 1 Ġ) Ġ{ Ġvar _ 2 Ġ. Ġmethod _ 2 Ġ( Ġvar _ 1 Ġ. Ġmethod _ 3 Ġ( Ġ) Ġ) Ġ; Ġif Ġ( Ġ( Ġvar _ 3 Ġ) Ġ!= Ġnull Ġ) Ġ{ Ġvar _ 3 Ġ. Ġmethod _ 4 Ġ( Ġvar _ 1 Ġ) Ġ; Ġ} Ġ}
public Ġstatic Ġvoid Ġmain Ġ( Ġjava . lang . string Ġ[ Ġ] Ġargs Ġ) Ġthrows Ġjava . lang . ex ception Ġ{ Ġtype _ 1 Ġvar _ 1 Ġ= Ġnew Ġtype _ 1 Ġ( Ġstring _ 1 Ġ) Ġ; Ġ}
public Ġjava . lang . string Ġmethod _ 1 Ġ( Ġ) Ġ{ Ġreturn Ġnull Ġ; Ġ}
public Ġjava . lang . integer Ġmethod _ 1 Ġ( Ġ) Ġ{ Ġreturn Ġvar _ 1 Ġ; Ġ}
void Ġmethod _ 1 Ġ( Ġjava . lang . integer Ġvar _ 2 Ġ, Ġjava . lang . integer Ġvar _ 1 Ġ, Ġboolean Ġvar _ 3 Ġ) Ġ;
public Ġvoid Ġmethod _ 1 Ġ( Ġ) Ġ{ Ġif Ġ( Ġ( Ġvar _ 1 Ġ) Ġ!= Ġnull Ġ) Ġ{ Ġif Ġ( Ġ! Ġ( Ġmethod _ 2 Ġ( Ġvar _ 1 Ġ) Ġ) Ġ) Ġ{ Ġvar _ 1 Ġ. Ġmethod _ 3 Ġ( Ġ) Ġ; Ġ} Ġvar _ 1 Ġ= Ġnull Ġ; Ġmethod _ 4 Ġ( Ġ) Ġ; Ġmethod _ 5 Ġ( Ġ) Ġ; Ġ} Ġ}
public Ġvoid Ġmethod _ 1 Ġ( Ġtype _ 1 Ġvar _ 1 Ġ) Ġ{ Ġmethod _ 2 Ġ( Ġvar _ 1 Ġ) Ġ; Ġmethod _ 3 Ġ( Ġvar _ 1 Ġ) Ġ; Ġ}
public Ġtype _ 1 Ġmethod _ 1 Ġ( Ġ) Ġ{ Ġreturn Ġ( Ġ( Ġtype _ 2 Ġ) Ġ( Ġtype _ 3 Ġ. Ġget context Ġ( Ġ) Ġ. Ġmethod _ 2 Ġ( Ġ) Ġ. Ġmethod _ 3 Ġ( Ġ) Ġ) Ġ) Ġ. Ġmethod _ 4 Ġ( Ġ) Ġ; Ġ}
public Ġvoid Ġmethod _ 1 Ġ( Ġtype _ 1 Ġvar _ 1 Ġ) Ġ{ Ġvar _ 2 Ġ. Ġmethod _ 2 Ġ( Ġnew Ġjava . util . array list Ġ( Ġmethod _ 3 Ġ( Ġ) Ġ. Ġmethod _ 4 Ġ( Ġ) Ġ) Ġ) Ġ; Ġ}
public Ġstatic Ġjava . util . map Ġ< Ġjava . lang . string Ġ, Ġbyte Ġ[ Ġ] Ġ> Ġmethod _ 1 Ġ( Ġjava . util . map Ġ< Ġjava . lang . string Ġ, Ġtype _ 1 Ġ> Ġvar _ 1 Ġ) Ġ{ Ġreturn Ġtype _ 2 Ġ. Ġmethod _ 2 Ġ( Ġvar _ 1 Ġ) Ġ; Ġ}
public Ġvoid Ġmethod _ 1 Ġ( Ġ) Ġ{ Ġsuper Ġ. Ġmethod _ 1 Ġ( Ġ) Ġ; Ġvar _ 1 Ġ= Ġtype _ 1 Ġ. Ġmethod _ 3 Ġ( Ġget activity Ġ( Ġ) Ġ) Ġ; Ġmethod _ 2 Ġ( Ġ) Ġ; Ġ}
private Ġvoid Ġmethod _ 1 Ġ( Ġ) Ġ{ Ġif Ġ( Ġ( Ġvar _ 1 Ġ) Ġ!= Ġnull Ġ) Ġ{ Ġvar _ 1 Ġ. Ġmethod _ 2 Ġ( Ġ) Ġ; Ġvar _ 1 Ġ= Ġnull Ġ; Ġ} Ġif Ġ( Ġ( Ġvar _ 2 Ġ) Ġ== Ġ( Ġvar _ 3 Ġ) Ġ) Ġ{ Ġvar _ 4 Ġ. Ġmethod _ 3 Ġ( Ġvar _ 5 Ġ) Ġ; Ġ} Ġ}
public Ġvoid Ġmethod _ 1 Ġ( Ġ) Ġthrows Ġjava . lang . ex ception Ġ{ Ġfloat Ġf Ġ= Ġfloat _ 1 Ġ; Ġassert that Ġ( Ġtype _ 2 Ġ. Ġmethod _ 2 Ġ( Ġstring _ 1 Ġ) Ġ, Ġtype _ 3 Ġ. Ġmethod _ 3 Ġ( Ġjava . lang . float Ġ. Ġto string Ġ( Ġf Ġ) Ġ) Ġ) Ġ; Ġ}
public Ġvoid Ġmethod _ 1 Ġ( Ġ) Ġ{ Ġjava . lang . string Ġvar _ 1 Ġ= Ġstring _ 1 Ġ; Ġtype _ 1 Ġ. Ġassert that Ġ( Ġvar _ 2 Ġ. Ġmethod _ 2 Ġ( Ġvar _ 1 Ġ) Ġ, Ġtype _ 2 Ġ. Ġmethod _ 3 Ġ( Ġvar _ 1 Ġ) Ġ) Ġ; Ġ}
public Ġvoid Ġmethod _ 1 Ġ( Ġ) Ġ{ Ġvar _ 1 Ġ. Ġmethod _ 2 Ġ( Ġ) Ġ; Ġvar _ 2 Ġ. Ġmethod _ 2 Ġ( Ġ) Ġ; Ġif Ġ( Ġvar _ 3 Ġ) Ġ{ Ġvar _ 4 Ġ. Ġmethod _ 2 Ġ( Ġ) Ġ; Ġ} Ġif Ġ( Ġ( Ġvar _ 5 Ġ) Ġ!= Ġnull Ġ) Ġ{ Ġvar _ 5 Ġ. Ġmethod _ 2 Ġ( Ġ) Ġ; Ġ} Ġ}
public Ġint Ġmethod _ 1 Ġ( Ġ) Ġ{ Ġreturn Ġ( Ġvar _ 1 Ġ!= Ġnull Ġ? Ġ( Ġvar _ 1 Ġ. Ġmethod _ 1 Ġ( Ġ) Ġ) Ġ* Ġint _ 1 Ġ: Ġ0 Ġ) Ġ+ Ġ( Ġname Ġ!= Ġnull Ġ? Ġname Ġ. Ġmethod _ 1 Ġ( Ġ) Ġ: Ġ0 Ġ) Ġ; Ġ}
public Ġtype _ 1 Ġmethod _ 1 Ġ( Ġjava . lang . long Ġvar _ 1 Ġ) Ġ{ Ġtype _ 1 Ġvar _ 2 Ġ= Ġmethod _ 2 Ġ( Ġvar _ 1 Ġ) Ġ; Ġif Ġ( Ġvar _ 2 Ġ!= Ġnull Ġ) Ġ{ Ġvar _ 2 Ġ= Ġmethod _ 3 Ġ( Ġvar _ 2 Ġ, Ġnull Ġ, Ġnull Ġ) Ġ; Ġ} Ġreturn Ġvar _ 2 Ġ; Ġ}
private Ġvoid Ġmethod _ 1 Ġ( Ġ) Ġ{ Ġjava . lang . string Ġvar _ 1 Ġ= Ġmethod _ 2 Ġ( Ġ) Ġ; Ġint Ġvar _ 2 Ġ= Ġjava . lang . integer . parse int Ġ( Ġvar _ 1 Ġ) Ġ; Ġ}
private Ġvoid Ġmethod _ 1 Ġ( Ġ) Ġ{ Ġ}
public Ġvoid Ġmethod _ 1 Ġ( Ġ) Ġ{ Ġandroid . content . intent Ġvar _ 1 Ġ= Ġnew Ġandroid . content . intent Ġ( Ġvar _ 2 Ġ, Ġvar _ 3 Ġclass Ġ) Ġ; Ġvar _ 2 Ġ. Ġmethod _ 3 Ġ( Ġvar _ 1 Ġ) Ġ; Ġ}
public Ġstatic Ġvoid Ġmain Ġ( Ġjava . lang . string Ġ[ Ġ] Ġargs Ġ) Ġ{ Ġnew Ġtype _ 1 Ġ( Ġ) Ġ. Ġmain Ġ( Ġ) Ġ; Ġ}
public Ġvoid Ġmethod _ 1 Ġ( Ġjava . lang . string Ġname Ġ, Ġjava . lang . string Ġvar _ 1 Ġ) Ġ{ Ġtype _ 1 Ġvar _ 2 Ġ= Ġnew Ġtype _ 1 Ġ( Ġ) Ġ; Ġvar _ 2 Ġ. Ġmethod _ 2 Ġ( Ġname Ġ) Ġ; Ġvar _ 2 Ġ. Ġmethod _ 3 Ġ( Ġvar _ 1 Ġ) Ġ; Ġmethod _ 1 Ġ( Ġvar _ 2 Ġ) Ġ; Ġ}
public Ġvoid Ġmethod _ 1 Ġ( Ġ) Ġ{ Ġvar _ 2 Ġ= Ġnull Ġ; Ġvar _ 3 Ġ= Ġnull Ġ; Ġ}
public Ġint Ġ[ Ġ] Ġmethod _ 1 Ġ( Ġtype _ 1 Ġvar _ 1 Ġ) Ġ{ Ġreturn Ġnew Ġint Ġ[ Ġ] Ġ{ Ġ} Ġ; Ġ}
public Ġvoid Ġmethod _ 1 Ġ( Ġtype _ 1 Ġclass name Ġ, Ġtype _ 2 Ġvar _ 1 Ġ) Ġ{ Ġtype _ 3 Ġvar _ 2 Ġ= Ġ( Ġ( Ġtype _ 3 Ġ) Ġ( Ġvar _ 1 Ġ) Ġ) Ġ; Ġvar _ 3 Ġ= Ġvar _ 2 Ġ. Ġmethod _ 2 Ġ( Ġ) Ġ; Ġvar _ 3 Ġ. Ġmethod _ 4 Ġ( Ġvar _ 4 Ġ) Ġ; Ġvar _ 3 Ġ. Ġmethod _ 3 Ġ( Ġ) Ġ; Ġ}
public Ġboolean Ġmethod _ 1 Ġ( Ġjava . lang . long Ġvar _ 1 Ġ) Ġthrows Ġjava . lang . ex ception Ġ{ Ġreturn Ġtrue Ġ; Ġ}
public Ġjava . util . map Ġ< Ġjava . lang . string Ġ, Ġtype _ 1 Ġ> Ġmethod _ 1 Ġ( Ġ) Ġ{ Ġreturn Ġvar _ 1 Ġ; Ġ}
public Ġvoid Ġmethod _ 1 Ġ( Ġtype _ 1 Ġvar _ 1 Ġ, Ġint Ġvar _ 2 Ġ) Ġ{ Ġif Ġ( Ġmethod _ 4 Ġ( Ġ) Ġ) Ġ{ Ġmethod _ 5 Ġ( Ġ) Ġ; Ġ} Ġ}
public Ġvoid Ġmethod _ 1 Ġ( Ġtype _ 1 Ġvar _ 1 Ġ, Ġtype _ 2 Ġtarget Ġ) Ġthrows Ġjava . io . io ex ception Ġ{ Ġ}
private Ġboolean Ġmethod _ 1 Ġ( Ġint Ġvar _ 1 Ġ, Ġjava . lang . string Ġvar _ 2 Ġ, Ġint Ġvar _ 3 Ġ, Ġint Ġvar _ 4 Ġ, Ġboolean Ġvar _ 5 Ġ) Ġthrows Ġjava . io . io ex ception Ġ{ Ġif Ġ( Ġmethod _ 2 Ġ( Ġvar _ 1 Ġ, Ġvar _ 5 Ġ) Ġ) Ġ{ Ġreturn Ġtrue Ġ; Ġ} Ġmethod _ 3 Ġ( Ġvar _ 2 Ġ, Ġvar _ 3 Ġ, Ġvar _ 4 Ġ) Ġ; Ġreturn Ġfalse Ġ; Ġ}
public Ġtype _ 1 Ġmethod _ 1 Ġ( Ġjava . util . map Ġ< Ġjava . lang . string Ġ, Ġjava . lang . string Ġ> Ġvar _ 1 Ġ) Ġ{ Ġif Ġ( Ġvar _ 1 Ġ!= Ġnull Ġ) Ġ{ Ġvar _ 2 Ġ= Ġvar _ 1 Ġ; Ġ} Ġreturn Ġthis Ġ; Ġ}
public Ġvoid Ġmethod _ 1 Ġ( Ġtype _ 1 Ġvar _ 1 Ġ, Ġjava . lang . string Ġmessage Ġ) Ġ{ Ġtype _ 2 Ġvar _ 2 Ġ= Ġnew Ġtype _ 2 Ġ( Ġ) Ġ; Ġvar _ 2 Ġ. Ġmethod _ 2 Ġ( Ġvar _ 1 Ġ. Ġname Ġ( Ġ) Ġ) Ġ; Ġvar _ 2 Ġ. Ġmethod _ 3 Ġ( Ġmessage Ġ) Ġ; Ġmethod _ 1 Ġ( Ġvar _ 2 Ġ) Ġ; Ġ}
private Ġvoid Ġmethod _ 1 Ġ( Ġjava . util . list Ġ< Ġjava . lang . string Ġ> Ġvar _ 1 Ġ) Ġ{ Ġfor Ġ( Ġjava . lang . string Ġline Ġ: Ġvar _ 2 Ġ. Ġwords Ġ) Ġ{ Ġmethod _ 2 Ġ( Ġline Ġ) Ġ; Ġ} Ġ}
public Ġvoid Ġmethod _ 1 Ġ( Ġ) Ġ{ Ġsuper Ġ. Ġmethod _ 1 Ġ( Ġ) Ġ; Ġmethod _ 2 Ġ( Ġfalse Ġ) Ġ; Ġvar _ 1 Ġ. Ġmethod _ 3 Ġ( Ġ) Ġ; Ġ}
public Ġvoid Ġmethod _ 1 Ġ( Ġtype _ 1 Ġvar _ 1 Ġ) Ġ{ Ġvar _ 3 Ġ. Ġadd Ġ( Ġvar _ 1 Ġ) Ġ; Ġ}
bo olean Ġmethod _ 1 Ġ( Ġint Ġvar _ 1 Ġ) Ġ{ Ġreturn Ġvar _ 2 Ġ. Ġcontains Ġ( Ġvar _ 1 Ġ) Ġ; Ġ}
public Ġvoid Ġmethod _ 1 Ġ( Ġtype _ 1 Ġvar _ 2 Ġ) Ġ{ Ġif Ġ( Ġvar _ 2 Ġ== Ġ( Ġthis Ġ) Ġ) Ġreturn Ġ; Ġvar _ 3 Ġ. Ġput Ġ( Ġvar _ 2 Ġ. Ġget id Ġ( Ġ) Ġ, Ġvar _ 2 Ġ) Ġ; Ġ}
public Ġint Ġmethod _ 1 Ġ( Ġfinal Ġjava . lang . string Ġvar _ 1 Ġ) Ġ{ Ġthis Ġ. Ġvar _ 2 Ġ= Ġnull Ġ; Ġreturn Ġ1 Ġ; Ġ}
protected Ġvoid Ġmethod _ 1 Ġ( Ġtype _ 1 Ġvar _ 1 Ġ) Ġ{ Ġsuper Ġ. Ġmethod _ 1 Ġ( Ġvar _ 1 Ġ) Ġ; Ġmethod _ 2 Ġ( Ġvar _ 2 Ġ) Ġ; Ġtype _ 2 Ġ. Ġmethod _ 3 Ġ( Ġthis Ġ) Ġ; Ġmethod _ 4 Ġ( Ġ) Ġ; Ġmethod _ 5 Ġ( Ġ) Ġ; Ġmethod _ 6 Ġ( Ġ) Ġ; Ġ}
public Ġvoid Ġmethod _ 1 Ġ( Ġtype _ 1 Ġvar _ 1 Ġ, Ġint Ġvar _ 2 Ġ) Ġ{ Ġdata Ġ. Ġset Ġ( Ġint _ 1 Ġ, Ġvar _ 3 Ġ. Ġget text Ġ( Ġ) Ġ. Ġto string Ġ( Ġ) Ġ) Ġ; Ġvar _ 4 Ġ= Ġvar _ 3 Ġ. Ġget text Ġ( Ġ) Ġ. Ġto string Ġ( Ġ) Ġ; Ġ}
public Ġvoid Ġmethod _ 2 Ġ( Ġ) Ġ{ Ġsuper Ġ. Ġmethod _ 2 Ġ( Ġ) Ġ; Ġ}
public Ġjava . lang . string Ġto string Ġ( Ġ) Ġ{ Ġreturn Ġvalue Ġ. Ġto string Ġ( Ġ) Ġ; Ġ}
private Ġstatic Ġlong Ġmethod _ 1 Ġ( Ġlong Ġvar _ 1 Ġ, Ġlong Ġvar _ 2 Ġ, Ġint Ġvar _ 3 Ġ, Ġint Ġmethod Ġ, Ġint Ġvar _ 4 Ġ, Ġlong Ġvar _ 5 Ġ) Ġ{ Ġreturn Ġ0 Ġ; Ġ}
protected Ġvoid Ġmethod _ 1 Ġ( Ġ) Ġ{ Ġtype _ 1 Ġvar _ 1 Ġ= Ġ( Ġ( Ġtype _ 1 Ġ) Ġ( Ġmethod _ 2 Ġ( Ġvar _ 2 Ġ. Ġlist Ġ) Ġ) Ġ) Ġ; Ġif Ġ( Ġvar _ 1 Ġ!= Ġnull Ġ) Ġ{ Ġvar _ 1 Ġ. Ġmethod _ 3 Ġ( Ġ1 Ġ, Ġmethod _ 4 Ġ( Ġ) Ġ, Ġthis Ġ) Ġ; Ġ} Ġ}
public Ġvoid Ġmethod _ 1 Ġ( Ġtype _ 1 Ġkey Ġ) Ġ{ Ġif Ġ( Ġ( Ġkey Ġ!= Ġnull Ġ) Ġ&& Ġ( Ġvar _ 1 Ġ. Ġcontains Ġ( Ġkey Ġ) Ġ) Ġ) Ġvar _ 1 Ġ. Ġremove Ġ( Ġkey Ġ) Ġ; Ġ}
public Ġvoid Ġmethod _ 1 Ġ( Ġint Ġvar _ 1 Ġ, Ġtype _ 1 Ġitem Ġ, Ġtype _ 2 Ġto Ġ) Ġ{ Ġif Ġ( Ġto Ġ. Ġadd Ġ( Ġvar _ 1 Ġ, Ġitem Ġ) Ġ) Ġ{ Ġremove Ġ( Ġvar _ 1 Ġ, Ġitem Ġ) Ġ; Ġ} Ġ}
public Ġint Ġmethod _ 1 Ġ( Ġ) Ġthrows Ġjava . io . io ex ception Ġ{ Ġreturn Ġ( Ġmethod _ 2 Ġ( Ġ) Ġ) Ġ< Ġ( Ġend Ġ) Ġ? Ġsource Ġ. Ġmethod _ 1 Ġ( Ġ) Ġ: Ġ- Ġ1 Ġ; Ġ}
void Ġmethod _ 1 Ġ( Ġ) Ġ{ Ġmethod _ 2 Ġ( Ġnew Ġandroid . content . intent Ġ( Ġthis Ġ, Ġvar _ 1 Ġclass Ġ) Ġ) Ġ; Ġ}
private Ġvoid Ġmethod _ 1 Ġ( Ġtype _ 1 Ġvar _ 1 Ġ) Ġ{ Ġvar _ 2 Ġ. Ġmethod _ 2 Ġ( Ġnew Ġtype _ 2 Ġ( Ġtype _ 3 Ġ. Ġmethod _ 3 Ġ( Ġstring _ 2 Ġ, Ġstring _ 3 Ġ) Ġ) Ġ) Ġ; Ġ}
type _ 1 Ġmethod _ 1 Ġ( Ġchar Ġvar _ 1 Ġ, Ġboolean Ġvar _ 2 Ġ) Ġ{ Ġtype _ 1 Ġvar _ 3 Ġ= Ġnew Ġtype _ 1 Ġ( Ġthis Ġ, Ġvar _ 2 Ġ) Ġ; Ġvar _ 4 Ġ. Ġset Ġ( Ġmethod _ 2 Ġ( Ġvar _ 1 Ġ) Ġ, Ġvar _ 3 Ġ) Ġ; Ġ( Ġvar _ 5 Ġ) Ġ++ Ġ; Ġreturn Ġvar _ 3 Ġ; Ġ}
public Ġjava . lang . string Ġmethod _ 1 Ġ( Ġ) Ġ{ Ġvar _ 1 Ġ. Ġmethod _ 2 Ġ( Ġvar _ 2 Ġ) Ġ; Ġtype _ 1 Ġ. Ġmethod _ 3 Ġ( Ġstring _ 1 Ġ) Ġ; Ġvar _ 2 Ġ= Ġnull Ġ; Ġreturn Ġstring _ 2 Ġ; Ġ}
public Ġvoid Ġmethod _ 1 Ġ( Ġ) Ġ{ Ġmethod _ 3 Ġ( Ġ) Ġ; Ġif Ġ( Ġvar _ 2 Ġ) Ġ{ Ġcontext Ġ. Ġmethod _ 4 Ġ( Ġvar _ 3 Ġ) Ġ; Ġvar _ 2 Ġ= Ġfalse Ġ; Ġ} Ġ}
public Ġboolean Ġmethod _ 1 Ġ( Ġ) Ġ{ Ġreturn Ġtype _ 1 Ġ. Ġmethod _ 2 Ġ( Ġ) Ġ. Ġmethod _ 3 Ġ( Ġmethod _ 4 Ġ( Ġ) Ġ) Ġ; Ġ}
public Ġvoid Ġmethod _ 1 Ġ( Ġ) Ġ{ Ġtype _ 1 Ġvar _ 1 Ġ= Ġnull Ġ; Ġtry Ġ{ Ġvar _ 1 Ġ= Ġmethod _ 2 Ġ( Ġ) Ġ; Ġassert Ġvar _ 1 Ġ!= Ġnull Ġ; Ġ} Ġcatch Ġ( Ġfinal Ġjava . lang . ex ception Ġvar _ 2 Ġ) Ġ{ Ġtype _ 2 Ġ. Ġfail Ġ( Ġvar _ 2 Ġ. Ġmethod _ 3 Ġ( Ġ) Ġ) Ġ; Ġ} Ġ}
void Ġstart Ġ( Ġ) Ġ{ Ġjava . lang . system . out . println Ġ( Ġstring _ 1 Ġ) Ġ; Ġtype _ 2 Ġ. Ġmethod _ 2 Ġ( Ġ( Ġ) Ġ- Ġ> Ġmethod _ 3 Ġ( Ġ) Ġ) Ġ; Ġ}
public Ġvoid Ġmethod _ 1 Ġ( Ġ) Ġ{ Ġvar _ 1 Ġ= Ġfalse Ġ; Ġ}
protected Ġtype _ 1 Ġmethod _ 1 Ġ( Ġtype _ 2 Ġvar _ 1 Ġ) Ġ{ Ġtype _ 1 Ġvar _ 2 Ġ= Ġvar _ 3 Ġ. Ġmethod _ 2 Ġ( Ġ) Ġ. Ġget Ġ( Ġvar _ 1 Ġ. Ġmethod _ 3 Ġ( Ġ) Ġ) Ġ; Ġreturn Ġvar _ 2 Ġ!= Ġnull Ġ? Ġvar _ 2 Ġ: Ġvar _ 4 Ġ; Ġ}
public Ġvoid Ġmethod _ 1 Ġ( Ġ) Ġ{ Ġvar _ 1 Ġ. Ġmethod _ 2 Ġ( Ġtrue Ġ) Ġ; Ġ( Ġvar _ 2 Ġ) Ġ-- Ġ; Ġ}
public Ġvoid Ġmethod _ 1 Ġ( Ġ) Ġ{ Ġsuper Ġ. Ġmethod _ 1 Ġ( Ġ) Ġ; Ġnew Ġtype _ 1 Ġ( Ġmethod _ 2 Ġ( Ġ) Ġ) Ġ; Ġvar _ 1 Ġ= Ġthis Ġ; Ġvar _ 2 Ġ= Ġnew Ġtype _ 2 Ġ( Ġ) Ġ; Ġvar _ 3 Ġ= Ġnew Ġtype _ 1 Ġ( Ġthis Ġ) Ġ; Ġ}
public Ġint Ġmethod _ 1 Ġ( Ġfinal Ġtype _ 1 Ġvar _ 1 Ġ, Ġfinal Ġtype _ 1 Ġvar _ 2 Ġ) Ġ{ Ġreturn Ġ( Ġmethod _ 2 Ġ( Ġvar _ 1 Ġ) Ġ) Ġ- Ġ( Ġmethod _ 2 Ġ( Ġvar _ 2 Ġ) Ġ) Ġ; Ġ}
private Ġstatic Ġlong Ġmethod _ 1 Ġ( Ġtype _ 1 Ġvar _ 1 Ġ) Ġ{ Ġreturn Ġ( Ġvar _ 1 Ġ. Ġmethod _ 2 Ġ( Ġ) Ġ) Ġ== Ġnull Ġ? Ġ0 Ġ: Ġvar _ 1 Ġ. Ġmethod _ 2 Ġ( Ġ) Ġ. Ġget value Ġ( Ġ) Ġ; Ġ}
public Ġvoid Ġmethod _ 1 Ġ( Ġ) Ġ{ Ġvar _ 1 Ġ. Ġmethod _ 2 Ġ( Ġ) Ġ; Ġtype _ 1 Ġ. Ġass er te qu als Ġ( Ġstring _ 1 Ġ, Ġvar _ 1 Ġ. Ġto string Ġ( Ġ) Ġ) Ġ; Ġ}
protected Ġvoid Ġmethod _ 1 Ġ( Ġjava . lang . string Ġvar _ 1 Ġ, Ġjava . lang . string Ġvar _ 2 Ġ, Ġjava . lang . throw able Ġvar _ 3 Ġ) Ġ{ Ġtype _ 1 Ġ. Ġass er te qu als Ġ( Ġvar _ 4 Ġ. Ġget name Ġ( Ġ) Ġ, Ġvar _ 1 Ġ) Ġ; Ġtype _ 1 Ġ. Ġass er te qu als Ġ( Ġvar _ 4 Ġ. Ġget name Ġ( Ġ) Ġ, Ġvar _ 2 Ġ) Ġ; Ġvar _ 5 Ġ. Ġmethod _ 3 Ġ( Ġ) Ġ; Ġ}
public Ġvoid Ġmethod _ 1 Ġ( Ġ) Ġ{ Ġvar _ 1 Ġ. Ġmethod _ 2 Ġ( Ġ) Ġ; Ġif Ġ( Ġ( Ġvar _ 3 Ġ. Ġsize Ġ( Ġ) Ġ) Ġ> Ġ0 Ġ) Ġ{ Ġvar _ 2 Ġ. Ġmethod _ 3 Ġ( Ġ( Ġ( Ġvar _ 3 Ġ. Ġsize Ġ( Ġ) Ġ) Ġ- Ġ1 Ġ) Ġ) Ġ; Ġ} Ġ}
public Ġvoid Ġmethod _ 1 Ġ( Ġ) Ġthrows Ġtype _ 1 Ġ{ Ġorg . test ng . assert . asser te qu als Ġ( Ġmethod _ 2 Ġ( Ġvar _ 1 Ġ, Ġtrue Ġ, Ġfalse Ġ) Ġ, Ġ1 Ġ) Ġ; Ġ}
public Ġtype _ 1 Ġmethod _ 1 Ġ( Ġjava . lang . class Ġ< Ġ? Ġ> Ġtype Ġ, Ġtype _ 2 Ġvar _ 1 Ġ, Ġtype _ 3 Ġresponse Ġ, Ġtype _ 1 Ġvar _ 2 Ġ) Ġ{ Ġreturn Ġnull Ġ; Ġ}
type _ 2 Ġmethod _ 1 Ġ( Ġjava . lang . string Ġid Ġ) Ġ;
public Ġvoid Ġmethod _ 1 Ġ( Ġjava . util . list Ġ< Ġtype _ 1 Ġ> Ġdata Ġ) Ġ{ Ġthis Ġ. Ġvar _ 1 Ġ= Ġdata Ġ; Ġif Ġ( Ġ( Ġvar _ 2 Ġ) Ġ!= Ġnull Ġ) Ġ{ Ġvar _ 3 Ġ= Ġtrue Ġ; Ġ} Ġvar _ 5 Ġ= Ġ- Ġ1 Ġ; Ġtype _ 2 Ġ. Ġmethod _ 2 Ġ( Ġ) Ġ; Ġ}
public Ġjava . lang . string Ġto string Ġ( Ġ) Ġ{ Ġreturn Ġ( Ġ( Ġ( Ġmethod _ 1 Ġ( Ġ) Ġ) Ġ+ Ġstring _ 1 Ġ) Ġ+ Ġ( Ġmethod _ 2 Ġ( Ġ) Ġ) Ġ) Ġ+ Ġstring _ 1 Ġ; Ġ}
public Ġvoid Ġmethod _ 1 Ġ( Ġ) Ġ{ Ġtype _ 1 Ġresult Ġ= Ġtype _ 2 Ġ. Ġmethod _ 2 Ġ( Ġvar _ 1 Ġ, Ġvar _ 2 Ġ, Ġvar _ 3 Ġ, Ġvar _ 4 Ġ, Ġvar _ 5 Ġ) Ġ; Ġtype _ 3 Ġ. Ġass er te qu als Ġ( Ġvar _ 5 Ġ, Ġresult Ġ) Ġ; Ġ}
public Ġvoid Ġmethod _ 1 Ġ( Ġjava . util . list Ġ< Ġ? Ġ> Ġdata Ġ) Ġ{ Ġview Ġ. Ġmethod _ 2 Ġ( Ġdata Ġ) Ġ; Ġ}
public Ġvoid Ġmethod _ 1 Ġ( Ġ) Ġ{ Ġif Ġ( Ġvar _ 2 Ġ. Ġmethod _ 3 Ġ( Ġ) Ġ) Ġ{ Ġvar _ 2 Ġ. Ġmethod _ 4 Ġ( Ġ) Ġ; Ġreturn Ġ; Ġ} Ġif Ġ( Ġvar _ 1 Ġ. Ġmethod _ 2 Ġ( Ġ) Ġ) Ġreturn Ġ; Ġvar _ 3 Ġ. Ġmethod _ 1 Ġ( Ġ) Ġ; Ġ}
protected Ġvoid Ġmethod _ 1 Ġ( Ġtype _ 1 Ġtarget Ġ) Ġ{ Ġsuper Ġ. Ġmethod _ 1 Ġ( Ġtarget Ġ) Ġ; Ġvar _ 1 Ġ. Ġselect Ġ( Ġtarget Ġ, Ġtype _ 2 Ġ. Ġmethod _ 2 Ġ( Ġ) Ġ) Ġ; Ġ}
public Ġboolean Ġremove Ġ( Ġjava . lang . string Ġelement Ġ) Ġ{ Ġif Ġ( Ġ! Ġ( Ġcontains Ġ( Ġelement Ġ) Ġ) Ġ) Ġreturn Ġfalse Ġ; Ġmethod _ 1 Ġ( Ġelement Ġ) Ġ; Ġ( Ġsize Ġ) Ġ-- Ġ; Ġreturn Ġtrue Ġ; Ġ}
public Ġvoid Ġmethod _ 1 Ġ( Ġtype _ 1 Ġvar _ 1 Ġ) Ġ{ Ġsuper Ġ. Ġmethod _ 1 Ġ( Ġvar _ 1 Ġ) Ġ; Ġ}
public Ġjava . lang . string Ġto string Ġ( Ġ) Ġ{ Ġreturn Ġname Ġ; Ġ}
public Ġchar Ġmethod _ 1 Ġ( Ġ) Ġ{ Ġif Ġ( Ġ( Ġvar _ 1 Ġ) Ġ== Ġchar _ 1 Ġ) Ġ{ Ġ( Ġvar _ 2 Ġ) Ġ++ Ġ; Ġvar _ 3 Ġ= Ġ0 Ġ; Ġ} Ġelse Ġ( Ġvar _ 3 Ġ) Ġ++ Ġ; Ġreturn Ġvar _ 1 Ġ; Ġ}
protected Ġvoid Ġmethod _ 1 Ġ( Ġ) Ġ{ Ġsuper Ġ. Ġmethod _ 1 Ġ( Ġ) Ġ; Ġ}
public Ġvoid Ġhandle Ġ( Ġtype _ 1 Ġevent Ġ) Ġ{ Ġmethod _ 1 Ġ( Ġvar _ 1 Ġ. Ġmethod _ 2 Ġ( Ġ) Ġ. Ġmethod _ 3 Ġ( Ġ) Ġ, Ġfalse Ġ) Ġ; Ġ}
public Ġvoid Ġmethod _ 1 Ġ( Ġtype _ 1 Ġerror Ġ) Ġ{ Ġtype _ 2 Ġ. Ġmethod _ 2 Ġ( Ġerror Ġ. Ġmethod _ 3 Ġ( Ġ) Ġ) Ġ; Ġtype _ 3 Ġ. Ġmethod _ 4 Ġ( Ġthis Ġ, Ġerror Ġ. Ġmethod _ 3 Ġ( Ġ) Ġ, Ġvar _ 1 Ġ) Ġ. Ġshow Ġ( Ġ) Ġ; Ġset text Ġ( Ġfalse Ġ, Ġnull Ġ) Ġ; Ġ}
public Ġvoid Ġmethod _ 1 Ġ( Ġ) Ġ{ Ġif Ġ( Ġ! Ġ( Ġvar _ 1 Ġ. Ġis empty Ġ( Ġ) Ġ) Ġ) Ġ{ Ġvar _ 1 Ġ. Ġremove Ġ( Ġ0 Ġ) Ġ; Ġ} Ġ}
public Ġvoid Ġmethod _ 1 Ġ( Ġtype _ 1 Ġvar _ 1 Ġ) Ġ{ Ġvar _ 3 Ġ. Ġmethod _ 2 Ġ( Ġfalse Ġ) Ġ; Ġvar _ 2 Ġ. Ġmethod _ 2 Ġ( Ġtrue Ġ) Ġ; Ġ}
public Ġvoid Ġmethod _ 1 Ġ( Ġjava . util . array list Ġ< Ġtype _ 1 Ġ> Ġvar _ 1 Ġ) Ġ{ Ġthis Ġ. Ġvar _ 1 Ġ= Ġvar _ 1 Ġ; Ġ}
public Ġint Ġmethod _ 1 Ġ( Ġ) Ġ{ Ġreturn Ġvar _ 1 Ġ; Ġ}
public Ġvoid Ġmethod _ 1 Ġ( Ġtype _ 1 Ġvar _ 1 Ġ) Ġ{ Ġtype _ 2 Ġ. Ġmethod _ 2 Ġ( Ġvar _ 2 Ġ, Ġjava . lang . string . format Ġ( Ġvar _ 3 Ġ, Ġvar _ 4 Ġ, Ġstring _ 1 Ġ, Ġvar _ 1 Ġ, Ġnull Ġ) Ġ) Ġ; Ġmethod _ 3 Ġ( Ġvar _ 1 Ġ, Ġvar _ 5 Ġ) Ġ; Ġ}
public Ġfinal Ġvoid Ġmethod _ 1 Ġ( Ġ) Ġ{ Ġvar _ 1 Ġ. Ġmethod _ 2 Ġ( Ġint _ 1 Ġ) Ġ; Ġtype _ 1 Ġ. Ġassert true Ġ( Ġvar _ 1 Ġ. Ġmethod _ 3 Ġ( Ġ) Ġ) Ġ; Ġ}
public Ġjava . util . list Ġ< Ġtype _ 1 Ġ> Ġmethod _ 3 Ġ( Ġint Ġvar _ 1 Ġ, Ġtype _ 2 Ġstart Ġ, Ġtype _ 2 Ġend Ġ) Ġ{ Ġtype _ 3 Ġ. Ġinfo Ġ( Ġstring _ 1 Ġ) Ġ; Ġreturn Ġtype _ 4 Ġ. Ġmethod _ 2 Ġ( Ġvar _ 2 Ġ. Ġmethod _ 3 Ġ( Ġvar _ 1 Ġ, Ġstart Ġ, Ġend Ġ) Ġ, Ġvar _ 3 Ġ) Ġ; Ġ}
public Ġtype _ 1 Ġmethod _ 1 Ġ( Ġtype _ 2 Ġclass name Ġ) Ġthrows Ġtype _ 3 Ġ{ Ġtype _ 4 Ġvar _ 1 Ġ= Ġmethod _ 3 Ġ( Ġtype _ 5 Ġ. Ġmethod _ 4 Ġ( Ġclass name Ġ. Ġname Ġ) Ġ) Ġ; Ġreturn Ġvar _ 1 Ġ. Ġmethod _ 1 Ġ( Ġclass name Ġ) Ġ; Ġ}
public Ġvoid Ġmethod _ 1 Ġ( Ġtype _ 1 Ġvar _ 1 Ġ, Ġtype _ 2 Ġvar _ 2 Ġ, Ġtype _ 3 Ġvar _ 3 Ġ) Ġ{ Ġmethod _ 2 Ġ( Ġvar _ 5 Ġ, Ġvar _ 2 Ġ, Ġvar _ 3 Ġ) Ġ; Ġ}
public Ġvoid Ġmethod _ 1 Ġ( Ġint Ġcount Ġ) Ġ{ Ġif Ġ( Ġ( Ġvar _ 1 Ġ. Ġsize Ġ) Ġ<= Ġ1 Ġ) Ġsuper Ġ. Ġmethod _ 1 Ġ( Ġcount Ġ) Ġ; Ġelse Ġthis Ġ. Ġmethod _ 2 Ġ( Ġvar _ 1 Ġ. Ġsize Ġ) Ġ; Ġ}
public Ġstatic Ġvoid Ġmethod _ 1 Ġ( Ġtype _ 1 Ġvar _ 1 Ġ) Ġ{ Ġif Ġ( Ġ! Ġ( Ġtype _ 2 Ġ. Ġmethod _ 3 Ġ( Ġ) Ġ. Ġequals Ġ( Ġ" 0 " Ġ) Ġ) Ġ) Ġ{ Ġvar _ 2 Ġ. Ġmethod _ 2 Ġ( Ġtype _ 2 Ġ. Ġmethod _ 3 Ġ( Ġ) Ġ) Ġ. Ġmethod _ 4 Ġ( Ġvar _ 1 Ġ) Ġ. Ġmethod _ 5 Ġ( Ġ) Ġ; Ġ} Ġ}
public Ġboolean Ġmethod _ 1 Ġ( Ġtype _ 1 Ġvar _ 1 Ġ, Ġint Ġvar _ 2 Ġ, Ġtype _ 2 Ġevent Ġ) Ġ{ Ġif Ġ( Ġvar _ 2 Ġ== Ġ( Ġvar _ 3 Ġ) Ġ) Ġ{ Ġvar _ 4 Ġ. Ġmethod _ 2 Ġ( Ġvar _ 1 Ġ. Ġget text Ġ( Ġ) Ġ. Ġto string Ġ( Ġ) Ġ) Ġ; Ġ} Ġreturn Ġtrue Ġ; Ġ}
private Ġboolean Ġmethod _ 1 Ġ( Ġ) Ġ{ Ġreturn Ġmethod _ 1 Ġ( Ġmethod _ 2 Ġ( Ġ) Ġ) Ġ; Ġ}
public Ġtype _ 1 Ġmethod _ 1 Ġ( Ġjava . lang . integer Ġid Ġ) Ġ{ Ġvar _ 2 Ġ. Ġmethod _ 2 Ġ( Ġid Ġ) Ġ; Ġreturn Ġtype _ 3 Ġ. Ġmethod _ 3 Ġ( Ġstring _ 1 Ġ) Ġ; Ġ}
public Ġvoid Ġmethod _ 1 Ġ( Ġandroid . view . view Ġvar _ 1 Ġ) Ġ{ Ġfloat Ġvar _ 2 Ġ= Ġmethod _ 2 Ġ( Ġ) Ġ; Ġmethod _ 3 Ġ( Ġ) Ġ; Ġvar _ 3 Ġ. Ġset enabled Ġ( Ġtrue Ġ) Ġ; Ġvar _ 4 Ġ= Ġfalse Ġ; Ġvar _ 5 Ġ. Ġmethod _ 4 Ġ( Ġvar _ 2 Ġ, Ġ( Ġint _ 1 Ġ- Ġ( Ġvar _ 6 Ġ) Ġ) Ġ) Ġ; Ġ}
public Ġvoid Ġmethod _ 1 Ġ( Ġtype _ 1 Ġvar _ 1 Ġ) Ġ{ Ġsuper Ġ. Ġmethod _ 1 Ġ( Ġvar _ 1 Ġ) Ġ; Ġif Ġ( Ġ( Ġvar _ 2 Ġ) Ġ== Ġnull Ġ) Ġ{ Ġvar _ 2 Ġ= Ġvar _ 3 Ġ; Ġvar _ 2 Ġ. Ġmethod _ 2 Ġ( Ġ) Ġ; Ġmethod _ 3 Ġ( Ġ) Ġ; Ġ} Ġ}
public Ġstatic Ġvoid Ġmain Ġ( Ġjava . lang . string Ġ[ Ġ] Ġargs Ġ) Ġ{ Ġtype _ 4 Ġvar _ 1 Ġ= Ġnew Ġtype _ 4 Ġ( Ġ) Ġ; Ġvar _ 1 Ġ. Ġmethod _ 2 Ġ( Ġstring _ 2 Ġ) Ġ; Ġ}
public Ġstatic Ġjava . lang . string Ġmethod _ 1 Ġ( Ġ) Ġ{ Ġreturn Ġtype _ 1 Ġ. Ġmethod _ 2 Ġ( Ġ) Ġ; Ġ}
public Ġvoid Ġmethod _ 1 Ġ( Ġ) Ġ{ Ġthis Ġ. Ġmethod _ 2 Ġ( Ġnull Ġ) Ġ; Ġthis Ġ. Ġvar _ 2 Ġ. Ġmethod _ 4 Ġ( Ġ) Ġ; Ġ}
public Ġvoid Ġmethod _ 1 Ġ( Ġandroid . view . view Ġvar _ 1 Ġ) Ġ{ Ġif Ġ( Ġ( Ġvar _ 2 Ġ) Ġ== Ġ( Ġvar _ 3 Ġ) Ġ) Ġ{ Ġmethod _ 2 Ġ( Ġ) Ġ; Ġ} Ġelse Ġ{ Ġmethod _ 3 Ġ( Ġ) Ġ; Ġ} Ġ}
public Ġint Ġsize Ġ( Ġ) Ġ{ Ġreturn Ġ( Ġvar _ 1 Ġ) Ġ== Ġnull Ġ? Ġ0 Ġ: Ġvar _ 1 Ġ. Ġsize Ġ( Ġ) Ġ; Ġ}
public Ġvoid Ġstart Ġ( Ġ) Ġ{ Ġsuper Ġ. Ġstart Ġ( Ġ) Ġ; Ġtype _ 2 Ġ. Ġmethod _ 1 Ġ( Ġ) Ġ. Ġmethod _ 2 Ġ( Ġnew Ġtype _ 3 Ġ( Ġ) Ġ) Ġ; Ġtype _ 2 Ġ. Ġmethod _ 1 Ġ( Ġ) Ġ. Ġmethod _ 3 Ġ( Ġ) Ġ. Ġstart Ġ( Ġ) Ġ; Ġjava . lang . system . out . println Ġ( Ġstring _ 1 Ġ) Ġ; Ġ}
public Ġvoid Ġmethod _ 1 Ġ( Ġ) Ġ{ Ġvar _ 1 Ġ. Ġmethod _ 2 Ġ( Ġ1 Ġ, Ġ( Ġ1 Ġ+ Ġ( Ġvar _ 2 Ġ. Ġmethod _ 3 Ġ( Ġ) Ġ. Ġmethod _ 4 Ġ( Ġ) Ġ) Ġ) Ġ) Ġ; Ġvar _ 1 Ġ. Ġmethod _ 5 Ġ( Ġ) Ġ; Ġ}
public Ġvoid Ġmethod _ 1 Ġ( Ġtype _ 1 Ġvar _ 1 Ġ) Ġ{ Ġvar _ 2 Ġ= Ġfalse Ġ; Ġ}
public Ġvoid Ġmethod _ 1 Ġ( Ġjava . lang . string Ġtitle Ġ) Ġ{ Ġthis Ġ. Ġtitle Ġ= Ġtitle Ġ; Ġif Ġ( Ġ( Ġtitle Ġ!= Ġnull Ġ) Ġ&& Ġ( Ġ( Ġmethod _ 2 Ġ( Ġ) Ġ) Ġ!= Ġnull Ġ) Ġ) Ġ{ Ġmethod _ 2 Ġ( Ġ) Ġ. Ġmethod _ 3 Ġ( Ġtitle Ġ. Ġto string Ġ( Ġ) Ġ) Ġ; Ġ} Ġ}
private Ġvoid Ġupdate Ġ( Ġ) Ġ{ Ġmethod _ 1 Ġ( Ġ) Ġ; Ġmethod _ 2 Ġ( Ġ) Ġ; Ġ}
public Ġjava . lang . string Ġmethod _ 1 Ġ( Ġint Ġvar _ 1 Ġ) Ġ{ Ġjava . lang . string Ġvar _ 2 Ġ= Ġstring _ 1 Ġ; Ġvar _ 2 Ġ. Ġmethod _ 2 Ġ( Ġjava . lang . integer . t ost ring Ġ( Ġvar _ 1 Ġ) Ġ) Ġ; Ġreturn Ġvar _ 2 Ġ; Ġ}
private Ġvoid Ġmethod _ 1 Ġ( Ġtype _ 1 Ġvar _ 1 Ġ) Ġ{ Ġvar _ 1 Ġ. Ġmethod _ 2 Ġ( Ġvar _ 3 Ġ) Ġ; Ġ}
public Ġandroid . view . view Ġmethod _ 1 Ġ( Ġtype _ 1 Ġvar _ 1 Ġ, Ġtype _ 2 Ġvar _ 2 Ġ, Ġtype _ 3 Ġvar _ 3 Ġ) Ġ{ Ġandroid . view . view Ġvar _ 4 Ġ; Ġvar _ 4 Ġ= Ġvar _ 1 Ġ. Ġmethod _ 2 Ġ( Ġvar _ 5 Ġ, Ġvar _ 2 Ġ, Ġfalse Ġ) Ġ; Ġtype _ 4 Ġ. Ġmethod _ 3 Ġ( Ġthis Ġ, Ġvar _ 4 Ġ) Ġ; Ġreturn Ġvar _ 4 Ġ; Ġ}
private Ġvoid Ġmethod _ 1 Ġ( Ġ) Ġ{ Ġmethod _ 2 Ġ( Ġ) Ġ. Ġadd Ġ( Ġvar _ 1 Ġ) Ġ; Ġ}
public Ġvoid Ġmethod _ 1 Ġ( Ġtype _ 1 Ġvar _ 1 Ġ) Ġ{ Ġ}
public Ġvoid Ġmethod _ 1 Ġ( Ġjava . lang . string Ġvar _ 1 Ġ, Ġjava . lang . string Ġvalue Ġ) Ġ{ Ġif Ġ( Ġnull Ġ== Ġ( Ġvar _ 2 Ġ) Ġ) Ġvar _ 2 Ġ= Ġnew Ġjava . util . hash map Ġ< Ġjava . lang . string Ġ, Ġjava . lang . string Ġ> Ġ( Ġ) Ġ; Ġvar _ 2 Ġ. Ġput Ġ( Ġvar _ 1 Ġ, Ġvalue Ġ) Ġ; Ġ}
public Ġjava . lang . string Ġto string Ġ( Ġ) Ġ{ Ġreturn Ġsuper Ġ. Ġto string Ġ( Ġ) Ġ. Ġto lower case Ġ( Ġ) Ġ; Ġ}
public Ġboolean Ġmethod _ 1 Ġ( Ġ) Ġ{ Ġjava . lang . integer Ġvalue Ġ= Ġjava . lang . integer Ġ. Ġmethod _ 2 Ġ( Ġvar _ 1 Ġ. Ġget Ġ( Ġstring _ 1 Ġ) Ġ. Ġmethod _ 3 Ġ( Ġ) Ġ) Ġ; Ġreturn Ġvalue Ġ!= Ġ0 Ġ? Ġtrue Ġ: Ġfalse Ġ; Ġ}
public Ġvoid Ġmethod _ 1 Ġ( Ġandroid . view . view Ġview Ġ) Ġ{ Ġandroid . content . intent Ġvar _ 1 Ġ= Ġnew Ġandroid . content . intent Ġ( Ġmethod _ 2 Ġ( Ġ) Ġ, Ġvar _ 2 Ġclass Ġ) Ġ; Ġmethod _ 2 Ġ( Ġ) Ġ. Ġmethod _ 3 Ġ( Ġvar _ 1 Ġ) Ġ; Ġ}
protected Ġabstract Ġvoid Ġmethod _ 1 Ġ( Ġint Ġvar _ 1 Ġ, Ġtype _ 1 Ġvar _ 2 Ġ) Ġ;
private Ġvoid Ġmethod _ 1 Ġ( Ġ) Ġ{ Ġfinal Ġtype _ 1 Ġvar _ 1 Ġ= Ġmethod _ 2 Ġ( Ġ) Ġ. Ġmethod _ 3 Ġ( Ġvar _ 2 Ġ) Ġ. Ġmethod _ 4 Ġ( Ġ) Ġ; Ġmethod _ 5 Ġ( Ġvar _ 1 Ġ, Ġmethod _ 6 Ġ( Ġ) Ġ, Ġtrue Ġ, Ġfalse Ġ) Ġ; Ġ}
private Ġtype _ 1 Ġmethod _ 1 Ġ( Ġ) Ġ{ Ġreturn Ġmethod _ 1 Ġ( Ġtrue Ġ) Ġ; Ġ}
public Ġvoid Ġupdate Ġ( Ġtype _ 1 Ġvar _ 1 Ġ, Ġint Ġvar _ 2 Ġ) Ġ{ Ġfor Ġ( Ġint Ġi Ġ= Ġ0 Ġ; Ġi Ġ< Ġvar _ 2 Ġ; Ġi Ġ++ Ġ) Ġ{ Ġvar _ 3 Ġ. Ġupdate Ġ( Ġvar _ 1 Ġ, Ġthis Ġ) Ġ; Ġ} Ġ}
public Ġvoid Ġmethod _ 1 Ġ( Ġ) Ġ{ Ġtype _ 1 Ġvar _ 1 Ġ= Ġtype _ 2 Ġ. Ġmethod _ 2 Ġ( Ġ) Ġ. Ġmethod _ 3 Ġ( Ġ) Ġ; Ġreturn Ġ; Ġ}
public Ġvoid Ġremove Ġ( Ġtype _ 1 Ġvar _ 1 Ġ) Ġ{ Ġvar _ 2 Ġ. Ġremove Ġ( Ġvar _ 1 Ġ) Ġ; Ġmethod _ 1 Ġ( Ġ) Ġ; Ġsuper Ġ. Ġremove Ġ( Ġvar _ 1 Ġ) Ġ; Ġ}
public Ġvoid Ġmethod _ 1 Ġ( Ġtype _ 1 Ġvar _ 1 Ġ) Ġ{ Ġsuper Ġ. Ġmethod _ 1 Ġ( Ġvar _ 1 Ġ) Ġ; Ġmethod _ 2 Ġ( Ġvar _ 1 Ġ, Ġget intent Ġ( Ġ) Ġ. Ġmethod _ 3 Ġ( Ġ) Ġ) Ġ; Ġmethod _ 5 Ġ( Ġvar _ 1 Ġ) Ġ; Ġmethod _ 4 Ġ( Ġvar _ 1 Ġ) Ġ; Ġ}
public Ġvoid Ġmethod _ 1 Ġ( Ġ) Ġ{ Ġif Ġ( Ġvar _ 1 Ġ) Ġ{ Ġmethod _ 2 Ġ( Ġvar _ 2 Ġ) Ġ; Ġ} Ġelse Ġ{ Ġmethod _ 3 Ġ( Ġvar _ 2 Ġ) Ġ; Ġ} Ġ}
public Ġvoid Ġmethod _ 1 Ġ( Ġtype _ 1 Ġvar _ 1 Ġ) Ġ{ Ġvar _ 2 Ġ+= Ġvar _ 1 Ġ. Ġmethod _ 2 Ġ( Ġ) Ġ; Ġ}
public Ġtype _ 1 Ġkey Ġ( Ġint Ġi Ġ) Ġ{ Ġmethod _ 1 Ġ( Ġ) Ġ; Ġkey Ġ= Ġi Ġ; Ġreturn Ġthis Ġ; Ġ}
bo olean Ġmethod _ 1 Ġ( Ġbyte Ġ[ Ġ] Ġvar _ 1 Ġ, Ġint Ġlength Ġ) Ġ;
public Ġvoid Ġmethod _ 1 Ġ( Ġboolean Ġvar _ 1 Ġ) Ġ{ Ġif Ġ( Ġvar _ 1 Ġ!= Ġ( Ġvar _ 2 Ġ) Ġ) Ġ{ Ġvar _ 3 Ġ. Ġmethod _ 1 Ġ( Ġvar _ 1 Ġ) Ġ; Ġif Ġ( Ġvar _ 1 Ġ== Ġfalse Ġ) Ġmethod _ 2 Ġ( Ġint _ 1 Ġ) Ġ; Ġvar _ 2 Ġ= Ġvar _ 1 Ġ; Ġ} Ġ}
public Ġtype _ 1 Ġmethod _ 1 Ġ( Ġ) Ġ{ Ġreturn Ġmethod _ 1 Ġ( Ġtarget Ġ) Ġ; Ġ}
private Ġvoid Ġmethod _ 1 Ġ( Ġtype _ 1 Ġelement Ġ) Ġ{ Ġthis Ġ. Ġvar _ 1 Ġ. Ġadd Ġ( Ġelement Ġ) Ġ; Ġ}
public Ġvoid Ġmethod _ 1 Ġ( Ġdouble Ġvar _ 1 Ġ) Ġ{ Ġif Ġ( Ġ! Ġ( Ġvar _ 2 Ġ) Ġ) Ġthis Ġ. Ġvar _ 3 Ġ= Ġ( Ġ- Ġ( Ġthis Ġ. Ġvar _ 4 Ġ) Ġ) Ġ* Ġvar _ 1 Ġ; Ġ}
public Ġvoid Ġmethod _ 1 Ġ( Ġtype _ 1 Ġvar _ 1 Ġ, Ġint Ġposition Ġ) Ġ{ Ġtype _ 2 Ġelement Ġ= Ġvar _ 2 Ġ. Ġget Ġ( Ġposition Ġ) Ġ; Ġvar _ 3 Ġ. Ġset text Ġ( Ġelement Ġ. Ġget id Ġ( Ġ) Ġ) Ġ; Ġ}
type _ 1 Ġupdate Ġ( Ġtype _ 1 Ġvar _ 1 Ġ) Ġthrows Ġjava . lang . ex ception Ġ;
public Ġvoid Ġmethod _ 1 Ġ( Ġjava . lang . string Ġto Ġ) Ġthrows Ġtype _ 1 Ġ{ Ġif Ġ( Ġ( Ġthis Ġ. Ġto Ġ) Ġ== Ġnull Ġ) Ġ{ Ġthis Ġ. Ġto Ġ= Ġnew Ġjava . util . array list Ġ< Ġ> Ġ( Ġ) Ġ; Ġ} Ġthis Ġ. Ġto Ġ. Ġadd Ġ( Ġnew Ġtype _ 2 Ġ( Ġto Ġ) Ġ) Ġ; Ġ}
public Ġvoid Ġmethod _ 1 Ġ( Ġint Ġvar _ 1 Ġ) Ġ{ Ġif Ġ( Ġvar _ 1 Ġ< Ġ0 Ġ) Ġthrow Ġnew Ġtype _ 1 Ġ( Ġstring _ 1 Ġ) Ġ; Ġif Ġ( Ġ! Ġ( Ġmethod _ 2 Ġ( Ġvar _ 1 Ġ) Ġ) Ġ) Ġthrow Ġnew Ġtype _ 1 Ġ( Ġstring _ 2 Ġ) Ġ; Ġvar _ 2 Ġ= Ġ( Ġvar _ 2 Ġ) Ġ- Ġvar _ 1 Ġ; Ġ}
public Ġvoid Ġmethod _ 1 Ġ( Ġtype _ 1 Ġvar _ 1 Ġ) Ġ{ Ġvar _ 1 Ġ. Ġmethod _ 2 Ġ( Ġthis Ġ) Ġ; Ġ}
public Ġvoid Ġmethod _ 1 Ġ( Ġandroid . view . view Ġvar _ 1 Ġ) Ġ{ Ġtype _ 2 Ġvar _ 3 Ġ= Ġnew Ġtype _ 2 Ġ( Ġget activity Ġ( Ġ) Ġ, Ġvar _ 4 Ġ) Ġ; Ġvar _ 3 Ġ. Ġmethod _ 3 Ġ( Ġ) Ġ; Ġ}
public Ġboolean Ġmethod _ 1 Ġ( Ġtype _ 1 Ġfield Ġ) Ġ{ Ġif Ġ( Ġ( Ġthis Ġ) Ġ== Ġ( Ġvar _ 1 Ġ) Ġ) Ġ{ Ġreturn Ġfalse Ġ; Ġ} Ġelse Ġ{ Ġreturn Ġ( Ġfield Ġ!= Ġ( Ġvar _ 1 Ġ) Ġ) Ġ&& Ġ( Ġfield Ġ!= Ġ( Ġthis Ġ) Ġ) Ġ; Ġ} Ġ}
public Ġvoid Ġmethod _ 1 Ġ( Ġandroid . view . view Ġview Ġ) Ġ{ Ġandroid . content . intent Ġvar _ 1 Ġ= Ġnew Ġandroid . content . intent Ġ( Ġthis Ġ, Ġvar _ 2 Ġclass Ġ) Ġ; Ġmethod _ 2 Ġ( Ġvar _ 1 Ġ, Ġ1 Ġ) Ġ; Ġ}
public Ġvoid Ġmethod _ 1 Ġ( Ġandroid . view . view Ġvar _ 1 Ġ) Ġ{ Ġmethod _ 3 Ġ( Ġ) Ġ; Ġ}
public Ġstatic Ġint Ġmethod _ 1 Ġ( Ġtype _ 1 Ġvar _ 1 Ġ) Ġ{ Ġint Ġvar _ 2 Ġ= Ġjava . lang . math . round Ġ( Ġtype _ 2 Ġ. Ġmethod _ 2 Ġ( Ġvar _ 1 Ġ, Ġvar _ 3 Ġ) Ġ) Ġ; Ġif Ġ( Ġvar _ 2 Ġ== Ġ( Ġvar _ 4 Ġ) Ġ) Ġ{ Ġreturn Ġ- Ġ1 Ġ; Ġ} Ġreturn Ġvar _ 2 Ġ; Ġ}
protected Ġvoid Ġmethod _ 1 Ġ( Ġ) Ġ{ Ġsuper Ġ. Ġmethod _ 1 Ġ( Ġ) Ġ; Ġmethod _ 2 Ġ( Ġ) Ġ; Ġ}
public Ġvoid Ġmethod _ 1 Ġ( Ġtype _ 1 Ġvar _ 1 Ġ) Ġ{ Ġif Ġ( Ġ! Ġ( Ġvar _ 3 Ġ. Ġcontains Ġ( Ġvar _ 1 Ġ) Ġ) Ġ) Ġ{ Ġvar _ 2 Ġ. Ġadd Ġ( Ġnew Ġjava . util . linked list Ġ< Ġjava . lang . string Ġ> Ġ( Ġ) Ġ) Ġ; Ġvar _ 3 Ġ. Ġadd Ġ( Ġvar _ 1 Ġ. Ġmethod _ 2 Ġ( Ġ) Ġ) Ġ; Ġ} Ġ}
public Ġvoid Ġstart Ġ( Ġint Ġtime Ġ) Ġ{ Ġvar _ 1 Ġ. Ġmethod _ 1 Ġ( Ġtime Ġ) Ġ; Ġ}
public Ġvoid Ġstart Ġ( Ġtype _ 1 Ġvar _ 1 Ġ, Ġtype _ 2 Ġargs Ġ, Ġtype _ 3 Ġ< Ġtype _ 4 Ġ> Ġvar _ 2 Ġ) Ġthrows Ġtype _ 5 Ġ{ Ġvar _ 1 Ġ. Ġmethod _ 1 Ġ( Ġvar _ 3 Ġ, Ġvar _ 4 Ġ, Ġvar _ 2 Ġ) Ġ; Ġ}
public Ġjava . lang . string Ġmethod _ 1 Ġ( Ġfinal Ġjava . lang . object Ġtext Ġ) Ġ{ Ġreturn Ġtext Ġ. Ġto string Ġ( Ġ) Ġ; Ġ}
public Ġvoid Ġmethod _ 1 Ġ( Ġtype _ 1 Ġvar _ 1 Ġ) Ġ{ Ġsuper Ġ. Ġmethod _ 1 Ġ( Ġvar _ 1 Ġ) Ġ; Ġ}
public Ġjava . lang . string Ġmethod _ 1 Ġ( Ġ) Ġ{ Ġreturn Ġvar _ 2 Ġ; Ġ}
public Ġjava . util . iterator Ġ< Ġtype _ 1 Ġ> Ġmethod _ 1 Ġ( Ġ) Ġ{ Ġtype _ 2 Ġvar _ 1 Ġ= Ġnew Ġtype _ 2 Ġ( Ġvar _ 2 Ġ) Ġ; Ġreturn Ġvar _ 1 Ġ. Ġmethod _ 2 Ġ( Ġ) Ġ; Ġ}
public Ġvoid Ġmethod _ 1 Ġ( Ġ) Ġ{ Ġjava . lang . system . out . println Ġ( Ġthis Ġ. Ġto string Ġ( Ġ) Ġ) Ġ; Ġ}
public Ġstatic Ġboolean Ġmethod _ 1 Ġ( Ġint Ġvar _ 1 Ġ, Ġint Ġvar _ 2 Ġ) Ġ{ Ġreturn Ġtype _ 2 Ġ. Ġupdate Ġ( Ġjava . lang . string . format Ġ( Ġstring _ 1 Ġ, Ġvar _ 3 Ġ, Ġvar _ 1 Ġ, Ġvar _ 2 Ġ) Ġ) Ġ; Ġ}
public Ġvoid Ġmethod _ 1 Ġ( Ġ) Ġthrows Ġjava . lang . ex ception Ġ{ Ġtype _ 1 Ġ. Ġmethod _ 2 Ġ( Ġvar _ 1 Ġ, Ġstring _ 1 Ġ) Ġ; Ġ}
public Ġvoid Ġmethod _ 1 Ġ( Ġ) Ġ{ Ġtype _ 1 Ġ. Ġmethod _ 2 Ġ( Ġ) Ġ; Ġ}
private Ġdouble Ġmethod _ 1 Ġ( Ġ) Ġ{ Ġdouble Ġtime Ġ= Ġ( Ġvar _ 1 Ġ) Ġ+ Ġ( Ġ( Ġjava . lang . math . random Ġ( Ġ) Ġ) Ġ* Ġ( Ġ( Ġvar _ 2 Ġ) Ġ- Ġ( Ġvar _ 1 Ġ) Ġ) Ġ) Ġ; Ġreturn Ġtime Ġ; Ġ}
private Ġboolean Ġmethod _ 1 Ġ( Ġint Ġvar _ 1 Ġ) Ġ{ Ġif Ġ( Ġvar _ 1 Ġ< Ġ0 Ġ) Ġreturn Ġfalse Ġ; Ġif Ġ( Ġvar _ 1 Ġ> Ġ( Ġvar _ 2 Ġ. Ġsize Ġ( Ġ) Ġ) Ġ) Ġreturn Ġfalse Ġ; Ġreturn Ġtrue Ġ; Ġ}
public Ġvoid Ġmethod _ 1 Ġ( Ġtype _ 1 Ġtype _ 2 Ġ) Ġ{ Ġthis Ġ. Ġtype _ 2 Ġ= Ġtype _ 2 Ġ; Ġ}
public Ġboolean Ġmethod _ 1 Ġ( Ġtype _ 1 Ġnode Ġ, Ġtype _ 2 Ġvar _ 1 Ġ) Ġ{ Ġtype _ 3 Ġvar _ 2 Ġ= Ġmethod _ 2 Ġ( Ġnode Ġ, Ġfalse Ġ) Ġ; Ġreturn Ġmethod _ 1 Ġ( Ġvar _ 2 Ġ, Ġvar _ 1 Ġ, Ġfalse Ġ) Ġ; Ġ}
public Ġint Ġmethod _ 1 Ġ( Ġint Ġnum Ġ) Ġ{ Ġint Ġy Ġ= Ġ0 Ġ; Ġfor Ġ( Ġint Ġx Ġ= Ġ0 Ġ; Ġx Ġ<= Ġnum Ġ; Ġx Ġ++ Ġ) Ġ{ Ġy Ġ+= Ġx Ġ; Ġ} Ġreturn Ġy Ġ; Ġ}
private Ġvoid Ġmethod _ 1 Ġ( Ġ) Ġ{ Ġjava . util . collection Ġ< Ġtype _ 1 Ġ> Ġvar _ 1 Ġ= Ġtype _ 2 Ġ. Ġmethod _ 2 Ġ( Ġ) Ġ; Ġif Ġ( Ġvar _ 1 Ġ!= Ġnull Ġ) Ġ{ Ġvar _ 2 Ġ. Ġmethod _ 3 Ġ( Ġ) Ġ; Ġvar _ 2 Ġ. Ġmethod _ 4 Ġ( Ġvar _ 1 Ġ) Ġ; Ġvar _ 2 Ġ. Ġmethod _ 5 Ġ( Ġ) Ġ; Ġ} Ġ}
public Ġtype _ 1 Ġmethod _ 1 Ġ( Ġfinal Ġtype _ 2 Ġkey Ġ, Ġfinal Ġtype _ 1 Ġvalue Ġ) Ġ{ Ġif Ġ( Ġvar _ 1 Ġ) Ġ{ Ġthrow Ġnew Ġtype _ 3 Ġ( Ġstring _ 1 Ġ) Ġ; Ġ} Ġelse Ġ{ Ġreturn Ġvar _ 2 Ġ. Ġput Ġ( Ġkey Ġ, Ġvalue Ġ) Ġ; Ġ} Ġ}
private Ġboolean Ġmethod _ 1 Ġ( Ġfinal Ġjava . lang . object Ġvar _ 1 Ġ, Ġfinal Ġjava . lang . object Ġvar _ 2 Ġ) Ġ{ Ġif Ġ( Ġ( Ġvar _ 1 Ġ== Ġnull Ġ) Ġ|| Ġ( Ġvar _ 2 Ġ== Ġnull Ġ) Ġ) Ġ{ Ġreturn Ġfalse Ġ; Ġ} Ġreturn Ġvar _ 2 Ġ. Ġequals Ġ( Ġvar _ 1 Ġ. Ġget class Ġ( Ġ) Ġ) Ġ; Ġ}
public Ġstatic Ġjava . lang . string Ġmethod _ 1 Ġ( Ġjava . lang . string Ġvar _ 1 Ġ) Ġ{ Ġif Ġ( Ġtype _ 1 Ġ. Ġmethod _ 2 Ġ( Ġvar _ 1 Ġ) Ġ) Ġ{ Ġreturn Ġtype _ 1 Ġ. Ġmethod _ 3 Ġ( Ġvar _ 1 Ġ. Ġsubst ring Ġ( Ġtype _ 2 Ġ. Ġlength Ġ( Ġ) Ġ) Ġ) Ġ; Ġ} Ġelse Ġ{ Ġreturn Ġvar _ 1 Ġ; Ġ} Ġ}
public Ġvoid Ġmethod _ 1 Ġ( Ġjava . lang . string Ġvar _ 1 Ġ, Ġjava . lang . string Ġvar _ 2 Ġ) Ġ{ Ġif Ġ( Ġ! Ġ( Ġvar _ 2 Ġ. Ġis empty Ġ( Ġ) Ġ) Ġ) Ġ{ Ġvar _ 4 Ġ. Ġmethod _ 3 Ġ( Ġvar _ 1 Ġ, Ġvar _ 2 Ġ) Ġ; Ġ} Ġ}
public Ġvoid Ġmethod _ 1 Ġ( Ġ) Ġ{ Ġsuper Ġ. Ġmethod _ 1 Ġ( Ġ) Ġ; Ġvar _ 1 Ġ= Ġnew Ġtype _ 1 Ġ( Ġ) Ġ; Ġmethod _ 2 Ġ( Ġvar _ 1 Ġ) Ġ; Ġvar _ 3 Ġ. Ġmethod _ 4 Ġ( Ġvar _ 4 Ġ) Ġ; Ġ}
public Ġvoid Ġmethod _ 1 Ġ( Ġint Ġvar _ 1 Ġ) Ġ{ Ġthis Ġ. Ġvar _ 2 Ġ[ Ġthis Ġ. Ġvar _ 3 Ġ] Ġ= Ġnew Ġtype _ 1 Ġ( Ġvar _ 1 Ġ) Ġ; Ġmethod _ 2 Ġ( Ġ) Ġ; Ġ( Ġthis Ġ. Ġvar _ 3 Ġ) Ġ++ Ġ; Ġ}
public Ġvoid Ġmethod _ 1 Ġ( Ġjava . lang . string Ġvar _ 1 Ġ) Ġ{ Ġif Ġ( Ġvar _ 1 Ġ!= Ġnull Ġ) Ġ{ Ġvar _ 2 Ġ. Ġadd Ġ( Ġvar _ 1 Ġ) Ġ; Ġvar _ 3 Ġ. Ġremove Ġ( Ġvar _ 1 Ġ) Ġ; Ġ} Ġ}
public Ġjava . lang . object Ġmethod _ 1 Ġ( Ġint Ġvar _ 1 Ġ) Ġ{ Ġreturn Ġvar _ 2 Ġ. Ġget Ġ( Ġvar _ 1 Ġ) Ġ; Ġ}
private Ġvoid Ġmethod _ 1 Ġ( Ġjava . lang . string Ġvar _ 1 Ġ) Ġ{ Ġtype _ 1 Ġ. Ġmethod _ 2 Ġ( Ġmethod _ 3 Ġ( Ġ) Ġ, Ġvar _ 2 Ġ) Ġ; Ġtype _ 2 Ġ. Ġmethod _ 4 Ġ( Ġthis Ġ, Ġvar _ 1 Ġ, Ġvar _ 4 Ġ) Ġ. Ġshow Ġ( Ġ) Ġ; Ġmethod _ 5 Ġ( Ġ) Ġ; Ġmethod _ 6 Ġ( Ġget intent Ġ( Ġ) Ġ) Ġ; Ġ}
public Ġvoid Ġmethod _ 1 Ġ( Ġ) Ġ{ Ġmethod _ 2 Ġ( Ġ) Ġ; Ġvar _ 2 Ġ. Ġmethod _ 3 Ġ( Ġ) Ġ; Ġ}
public Ġstatic Ġtype _ 1 Ġmethod _ 1 Ġ( Ġandroid . content . context Ġcontext Ġ) Ġ{ Ġreturn Ġtype _ 1 Ġ. Ġmethod _ 1 Ġ( Ġcontext Ġ, Ġstring _ 1 Ġ) Ġ; Ġ}
public Ġvoid Ġmethod _ 1 Ġ( Ġtype _ 1 Ġevent Ġ) Ġ{ Ġjava . lang . system . out . println Ġ( Ġstring _ 1 Ġ) Ġ; Ġjava . lang . system . out . println Ġ( Ġ( Ġstring _ 2 Ġ+ Ġ( Ġvar _ 1 Ġ) Ġ) Ġ) Ġ; Ġif Ġ( Ġvar _ 1 Ġ) Ġ{ Ġvar _ 2 Ġ= Ġvar _ 3 Ġ; Ġ} Ġ}
public Ġvoid Ġmethod _ 1 Ġ( Ġjava . util . list Ġ< Ġtype _ 1 Ġ> Ġvar _ 1 Ġ) Ġ{ Ġif Ġ( Ġ( Ġthis Ġ. Ġvar _ 1 Ġ. Ġsize Ġ( Ġ) Ġ) Ġ> Ġ0 Ġ) Ġthis Ġ. Ġvar _ 1 Ġ. Ġmethod _ 2 Ġ( Ġ) Ġ; Ġthis Ġ. Ġvar _ 1 Ġ= Ġvar _ 1 Ġ; Ġthis Ġ. Ġmethod _ 3 Ġ( Ġ) Ġ; Ġ}
public Ġboolean Ġmethod _ 1 Ġ( Ġfinal Ġtype _ 1 Ġ< Ġtype _ 2 Ġ> Ġvar _ 1 Ġ) Ġthrows Ġtype _ 3 Ġ{ Ġreturn Ġtrue Ġ; Ġ}
public Ġstatic Ġjava . io . file Ġmethod _ 1 Ġ( Ġtype _ 1 Ġvar _ 1 Ġ) Ġ{ Ġreturn Ġnew Ġjava . io . file Ġ( Ġvar _ 1 Ġ. Ġmethod _ 2 Ġ( Ġ) Ġ, Ġvar _ 2 Ġ) Ġ; Ġ}
public Ġvoid Ġmethod _ 1 Ġ( Ġ) Ġ{ Ġif Ġ( Ġ( Ġvar _ 1 Ġ) Ġ!= Ġnull Ġ) Ġ{ Ġvar _ 1 Ġ. Ġmethod _ 3 Ġ( Ġ) Ġ; Ġ} Ġvar _ 2 Ġ. Ġmethod _ 4 Ġ( Ġ) Ġ; Ġ}
public Ġvoid Ġmethod _ 1 Ġ( Ġtype _ 1 Ġlistener Ġ) Ġ{ Ġif Ġ( Ġvar _ 1 Ġ. Ġcontains Ġ( Ġlistener Ġ) Ġ) Ġ{ Ġvar _ 1 Ġ. Ġremove Ġ( Ġlistener Ġ) Ġ; Ġ} Ġ}
private Ġvoid Ġmethod _ 1 Ġ( Ġ) Ġ{ Ġint Ġvar _ 1 Ġ= Ġ( Ġ( Ġint Ġ) Ġ( Ġ( Ġtype _ 1 Ġ. Ġmethod _ 2 Ġ( Ġvar _ 2 Ġ) Ġ) Ġ& Ġ- Ġ1 Ġ) Ġ) Ġ; Ġif Ġ( Ġ( Ġvar _ 3 Ġ) Ġ!= Ġvar _ 1 Ġ) Ġthrow Ġnew Ġtype _ 2 Ġ( Ġstring _ 1 Ġ) Ġ; Ġ}
protected Ġvoid Ġmethod _ 1 Ġ( Ġtype _ 1 Ġvar _ 1 Ġ) Ġ{ Ġsuper Ġ. Ġmethod _ 1 Ġ( Ġvar _ 1 Ġ) Ġ; Ġmethod _ 2 Ġ( Ġvar _ 2 Ġ) Ġ; Ġmethod _ 3 Ġ( Ġ) Ġ. Ġmethod _ 4 Ġ( Ġvar _ 3 Ġ) Ġ; Ġ}
public Ġ< Ġtype _ 1 Ġextends Ġtype _ 2 Ġ> Ġtype _ 1 Ġmethod _ 1 Ġ( Ġjava . lang . class Ġ< Ġtype _ 1 Ġ> Ġvar _ 1 Ġ) Ġ{ Ġreturn Ġ( Ġ( Ġtype _ 1 Ġ) Ġ( Ġvar _ 2 Ġ. Ġget Ġ( Ġvar _ 1 Ġ) Ġ. Ġget Ġ( Ġ) Ġ) Ġ) Ġ; Ġ}
public Ġ< Ġtype _ 1 Ġextends Ġtype _ 2 Ġ< Ġtype _ 3 Ġ> Ġ> Ġtype _ 4 Ġ< Ġtype _ 1 Ġ> Ġmethod _ 1 Ġ( Ġjava . lang . class Ġ< Ġ? Ġextends Ġtype _ 2 Ġ> Ġvar _ 1 Ġ) Ġ;
public Ġvoid Ġmethod _ 1 Ġ( Ġ) Ġ{ Ġvar _ 1 Ġ. Ġmethod _ 2 Ġ( Ġint _ 1 Ġ) Ġ; Ġvar _ 2 Ġ. Ġmethod _ 2 Ġ( Ġint _ 2 Ġ) Ġ; Ġvar _ 3 Ġ. Ġmethod _ 2 Ġ( Ġint _ 3 Ġ) Ġ; Ġass er te qu als Ġ( Ġvar _ 3 Ġ, Ġvar _ 4 Ġ. Ġmethod _ 3 Ġ( Ġ0 Ġ) Ġ) Ġ; Ġ}
public Ġboolean Ġmethod _ 1 Ġ( Ġ) Ġ{ Ġreturn Ġ( Ġvar _ 1 Ġ) Ġ< Ġ( Ġvar _ 2 Ġ) Ġ; Ġ}
private Ġstatic Ġvoid Ġmethod _ 1 Ġ( Ġtype _ 1 Ġvar _ 1 Ġ, Ġtype _ 2 Ġvar _ 2 Ġ) Ġ{ Ġvar _ 1 Ġ. Ġmethod _ 2 Ġ( Ġstring _ 1 Ġ, Ġfalse Ġ) Ġ; Ġvar _ 1 Ġ. Ġmethod _ 3 Ġ( Ġstring _ 2 Ġ, Ġvar _ 2 Ġ. Ġmethod _ 4 Ġ( Ġ) Ġ) Ġ; Ġvar _ 1 Ġ. Ġmethod _ 5 Ġ( Ġstring _ 3 Ġ) Ġ; Ġvar _ 1 Ġ. Ġmethod _ 5 Ġ( Ġstring _ 4 Ġ) Ġ; Ġ}
public Ġvoid Ġmethod _ 1 Ġ( Ġ) Ġ{ Ġvar _ 1 Ġ= Ġvar _ 2 Ġ. Ġmethod _ 2 Ġ( Ġ) Ġ; Ġfor Ġ( Ġtype _ 1 Ġi Ġ: Ġvar _ 1 Ġ) Ġ{ Ġvar _ 3 Ġ. Ġput Ġ( Ġi Ġ. Ġmethod _ 3 Ġ( Ġ) Ġ, Ġi Ġ. Ġmethod _ 4 Ġ( Ġ) Ġ) Ġ; Ġ} Ġ}
public Ġtype _ 1 Ġmethod _ 1 Ġ( Ġjava . lang . string Ġid Ġ) Ġthrows Ġtype _ 2 Ġ{ Ġtype _ 1 Ġvar _ 1 Ġ= Ġnew Ġtype _ 1 Ġ( Ġ) Ġ; Ġreturn Ġvar _ 1 Ġ; Ġ}
public Ġvoid Ġmethod _ 1 Ġ( Ġtype _ 1 Ġvar _ 1 Ġ) Ġ{ Ġ}
public Ġvoid Ġmethod _ 1 Ġ( Ġtype _ 1 Ġmessage Ġ) Ġ{ Ġif Ġ( Ġvar _ 1 Ġ. Ġmethod _ 2 Ġ( Ġ) Ġ) Ġ{ Ġswitch Ġ( Ġmessage Ġ. Ġmethod _ 3 Ġ( Ġ) Ġ) Ġ{ Ġcase Ġint _ 1 Ġ: Ġcase Ġint _ 2 Ġ: Ġmethod _ 4 Ġ( Ġvar _ 1 Ġ. Ġmethod _ 5 Ġ( Ġ) Ġ) Ġ; Ġbreak Ġ; Ġ} Ġ} Ġ}
public Ġvoid Ġmethod _ 1 Ġ( Ġtype _ 1 Ġvar _ 1 Ġ) Ġ{ Ġint Ġi Ġ= Ġvar _ 2 Ġ. Ġmethod _ 2 Ġ( Ġ) Ġ; Ġvar _ 3 Ġ. Ġget Ġ( Ġi Ġ) Ġ. Ġmethod _ 4 Ġ( Ġfalse Ġ) Ġ; Ġmethod _ 5 Ġ( Ġ) Ġ; Ġmethod _ 6 Ġ( Ġ) Ġ; Ġvar _ 4 Ġ= Ġtrue Ġ; Ġ}
private Ġvoid Ġmethod _ 1 Ġ( Ġ) Ġ{ Ġif Ġ( Ġ( Ġvar _ 1 Ġ) Ġ== Ġnull Ġ) Ġ{ Ġtype _ 1 Ġvar _ 2 Ġ= Ġnew Ġtype _ 1 Ġ( Ġvar _ 3 Ġ) Ġ; Ġvar _ 1 Ġ= Ġnew Ġtype _ 2 Ġ( Ġtrue Ġ) Ġ; Ġmethod _ 2 Ġ( Ġvar _ 1 Ġ, Ġvar _ 2 Ġ) Ġ; Ġ} Ġ}
public Ġjava . lang . string Ġmethod _ 1 Ġ( Ġjava . lang . string Ġvar _ 1 Ġ) Ġ{ Ġreturn Ġmethod _ 3 Ġ( Ġstring _ 2 Ġ, Ġvar _ 1 Ġ) Ġ; Ġ}
public Ġvoid Ġmethod _ 1 Ġ( Ġ) Ġ{ Ġvar _ 1 Ġ. Ġmethod _ 2 Ġ( Ġ( Ġ( Ġ( Ġ( Ġvar _ 3 Ġ) Ġ| Ġ( Ġvar _ 4 Ġ) Ġ) Ġ| Ġ( Ġvar _ 5 Ġ) Ġ) Ġ| Ġ( Ġvar _ 6 Ġ) Ġ) Ġ) Ġ; Ġ}
public Ġboolean Ġremove Ġ( Ġjava . lang . object Ġvar _ 1 Ġ) Ġ{ Ġboolean Ġresult Ġ= Ġvar _ 2 Ġ. Ġremove Ġ( Ġvar _ 1 Ġ) Ġ; Ġmethod _ 1 Ġ( Ġ) Ġ; Ġreturn Ġresult Ġ; Ġ}
public Ġvoid Ġmethod _ 1 Ġ( Ġjava . lang . string Ġvar _ 1 Ġ) Ġ{ Ġthis Ġ. Ġvar _ 1 Ġ= Ġvar _ 1 Ġ; Ġthis Ġ. Ġvar _ 2 Ġ= Ġtype _ 1 Ġ. Ġmethod _ 2 Ġ( Ġthis Ġ. Ġvar _ 1 Ġ) Ġ; Ġ}
public Ġvoid Ġmethod _ 1 Ġ( Ġfinal Ġtype _ 1 Ġvar _ 1 Ġ) Ġ{ Ġif Ġ( Ġvar _ 1 Ġ. Ġmethod _ 2 Ġ( Ġ) Ġ. Ġequals Ġ( Ġstring _ 1 Ġ) Ġ) Ġ{ Ġmethod _ 3 Ġ( Ġ) Ġ; Ġreturn Ġ; Ġ} Ġmethod _ 4 Ġ( Ġ) Ġ; Ġmethod _ 5 Ġ( Ġfalse Ġ) Ġ; Ġ}
public Ġjava . lang . string Ġname Ġ( Ġ) Ġ{ Ġreturn Ġname Ġ; Ġ}
public Ġint Ġmethod _ 1 Ġ( Ġdouble Ġvar _ 1 Ġ, Ġdouble Ġvar _ 2 Ġ) Ġ{ Ġreturn Ġjava . lang . double Ġ. Ġmethod _ 1 Ġ( Ġvar _ 2 Ġ, Ġvar _ 1 Ġ) Ġ; Ġ}
public Ġvoid Ġmethod _ 1 Ġ( Ġandroid . view . view Ġvar _ 1 Ġ) Ġ{ Ġmethod _ 2 Ġ( Ġvar _ 2 Ġ, Ġvar _ 3 Ġ) Ġ; Ġ}
public Ġvoid Ġmethod _ 1 Ġ( Ġ) Ġ{ Ġvar _ 1 Ġ. Ġmethod _ 2 Ġ( Ġ) Ġ; Ġvar _ 1 Ġ. Ġmethod _ 3 Ġ( Ġ) Ġ. Ġmethod _ 4 Ġ( Ġtrue Ġ) Ġ; Ġ}
public Ġboolean Ġmethod _ 1 Ġ( Ġlong Ġvar _ 1 Ġ, Ġlong Ġvar _ 2 Ġ) Ġ{ Ġif Ġ( Ġmethod _ 2 Ġ( Ġvar _ 1 Ġ, Ġvar _ 2 Ġ) Ġ) Ġreturn Ġfalse Ġ; Ġjava . lang . string Ġvar _ 3 Ġ= Ġstring _ 1 Ġ; Ġreturn Ġupdate Ġ( Ġvar _ 3 Ġ, Ġnew Ġjava . lang . object Ġ[ Ġ] Ġ{ Ġvar _ 2 Ġ, Ġvar _ 1 Ġ} Ġ) Ġ; Ġ}
public Ġstatic Ġtype _ 1 Ġmethod _ 1 Ġ( Ġjava . lang . string Ġvar _ 1 Ġ) Ġ{ Ġtype _ 2 Ġvar _ 2 Ġ= Ġnew Ġtype _ 2 Ġ( Ġvar _ 1 Ġ) Ġ; Ġvar _ 2 Ġ= Ġvar _ 2 Ġ. Ġmethod _ 2 Ġ( Ġ0 Ġ) Ġ; Ġreturn Ġnew Ġtype _ 1 Ġ( Ġvar _ 2 Ġ. Ġmethod _ 3 Ġ( Ġ) Ġ. Ġmethod _ 4 Ġ( Ġ) Ġ) Ġ; Ġ}
public Ġ< Ġtype _ 1 Ġextends Ġtype _ 2 Ġ> Ġvoid Ġmethod _ 1 Ġ( Ġjava . lang . class Ġ< Ġ? Ġextends Ġtype _ 1 Ġ> Ġvar _ 1 Ġ, Ġtype _ 3 Ġ< Ġtype _ 1 Ġ> Ġvar _ 2 Ġ, Ġint Ġvar _ 3 Ġ) Ġ{ Ġvar _ 4 Ġ. Ġmethod _ 1 Ġ( Ġvar _ 1 Ġ, Ġvar _ 2 Ġ, Ġvar _ 3 Ġ) Ġ; Ġ}
private Ġ< Ġtype _ 1 Ġ> Ġvoid Ġmethod _ 1 Ġ( Ġjava . lang . string Ġvar _ 1 Ġ, Ġjava . util . map Ġ< Ġjava . lang . string Ġ, Ġjava . lang . object Ġ> Ġvar _ 2 Ġ, Ġtype _ 2 Ġvar _ 3 Ġ, Ġtype _ 3 Ġ< Ġtype _ 1 Ġ> Ġvar _ 4 Ġ) Ġ{ Ġmethod _ 1 Ġ( Ġvar _ 1 Ġ, Ġvar _ 2 Ġ, Ġvar _ 3 Ġ, Ġvar _ 4 Ġ, Ġnull Ġ, Ġnull Ġ) Ġ; Ġ}
protected Ġvoid Ġmethod _ 1 Ġ( Ġ) Ġ{ Ġsuper Ġ. Ġmethod _ 1 Ġ( Ġ) Ġ; Ġ}
public Ġjava . util . list Ġ< Ġtype _ 1 Ġ> Ġmethod _ 1 Ġ( Ġ) Ġ{ Ġreturn Ġvar _ 1 Ġ. Ġmethod _ 2 Ġ( Ġvar _ 2 Ġ) Ġ. Ġmethod _ 6 Ġ( Ġ) Ġ; Ġ}
public Ġjava . lang . string Ġmethod _ 1 Ġ( Ġ) Ġ{ Ġreturn Ġnull Ġ; Ġ}
public Ġstatic Ġtype _ 1 Ġ< Ġ? Ġ> Ġmethod _ 1 Ġ( Ġtype _ 2 Ġvar _ 1 Ġ) Ġ{ Ġreturn Ġtype _ 3 Ġ. Ġmethod _ 1 Ġ( Ġvar _ 1 Ġ, Ġ1 Ġ, Ġvar _ 2 Ġ) Ġ; Ġ}
public Ġvoid Ġmethod _ 1 Ġ( Ġtype _ 1 Ġc Ġ) Ġ{ Ġif Ġ( Ġ( Ġvar _ 1 Ġ) Ġ!= Ġnull Ġ) Ġ{ Ġvar _ 1 Ġ. Ġmethod _ 2 Ġ( Ġc Ġ) Ġ; Ġvar _ 1 Ġ. Ġmethod _ 3 Ġ( Ġ) Ġ; Ġ} Ġ}
public Ġvoid Ġmethod _ 1 Ġ( Ġtype _ 1 Ġvar _ 1 Ġ, Ġint Ġvar _ 2 Ġ) Ġ{ Ġvar _ 4 Ġ= Ġthis Ġ. Ġvar _ 1 Ġ. Ġget color Ġ( Ġ) Ġ; Ġmethod _ 2 Ġ( Ġvar _ 3 Ġ, Ġvar _ 4 Ġ) Ġ; Ġ}
public Ġint Ġcompare to Ġ( Ġtype _ 1 Ġvar _ 1 Ġ) Ġ{ Ġreturn Ġ( Ġthis Ġ. Ġvar _ 2 Ġ) Ġ- Ġ( Ġvar _ 3 Ġ) Ġ; Ġ}
public Ġjava . util . list Ġ< Ġtype _ 1 Ġ> Ġmethod _ 1 Ġ( Ġ) Ġ{ Ġreturn Ġvar _ 1 Ġ; Ġ}
public Ġstatic Ġtype _ 1 Ġmethod _ 1 Ġ( Ġtype _ 2 Ġvar _ 1 Ġ) Ġ{ Ġvar _ 2 Ġ= Ġnew Ġtype _ 1 Ġ( Ġvar _ 1 Ġ) Ġ; Ġreturn Ġvar _ 2 Ġ; Ġ}
public Ġstatic Ġvoid Ġmain Ġ( Ġjava . lang . string Ġ[ Ġ] Ġargs Ġ) Ġ{ Ġjava . lang . system . out . println Ġ( Ġstring _ 1 Ġ) Ġ; Ġ}
public Ġstatic Ġint Ġmethod _ 1 Ġ( Ġjava . lang . string Ġvar _ 1 Ġ) Ġ{ Ġjava . lang . string Ġvar _ 2 Ġ= Ġtype _ 1 Ġ. Ġmethod _ 2 Ġ( Ġvar _ 1 Ġ) Ġ; Ġint Ġvar _ 3 Ġ= Ġtype _ 1 Ġ. Ġmethod _ 3 Ġ( Ġvar _ 2 Ġ) Ġ; Ġjava . lang . system . out . println Ġ( Ġvar _ 3 Ġ) Ġ; Ġreturn Ġvar _ 3 Ġ; Ġ}
public Ġvoid Ġmethod _ 1 Ġ( Ġjava . lang . string Ġvar _ 1 Ġ, Ġboolean Ġstatus Ġ, Ġjava . lang . string Ġmessage Ġ) Ġ{ Ġvar _ 2 Ġ. Ġmethod _ 2 Ġ( Ġnew Ġtype _ 1 Ġ( Ġtype _ 2 Ġ. Ġmethod _ 3 Ġ( Ġ) Ġ, Ġvar _ 3 Ġ, Ġvar _ 1 Ġ, Ġnull Ġ, Ġstatus Ġ, Ġmessage Ġ) Ġ) Ġ; Ġ}
public Ġtype _ 1 Ġmethod _ 1 Ġ( Ġtype _ 2 Ġvar _ 1 Ġ) Ġ{ Ġtype _ 1 Ġvar _ 2 Ġ= Ġvar _ 3 Ġ. Ġmethod _ 1 Ġ( Ġvar _ 1 Ġ) Ġ; Ġreturn Ġvar _ 2 Ġ== Ġnull Ġ? Ġnew Ġtype _ 1 Ġ( Ġ) Ġ: Ġvar _ 2 Ġ; Ġ}
protected Ġfinal Ġvoid Ġmethod _ 1 Ġ( Ġfinal Ġtype _ 1 Ġvar _ 1 Ġ, Ġfinal Ġtype _ 2 Ġvar _ 2 Ġ) Ġ{ Ġmethod _ 2 Ġ( Ġ) Ġ. Ġmethod _ 3 Ġ( Ġvar _ 1 Ġ) Ġ; Ġvar _ 3 Ġ. Ġput Ġ( Ġvar _ 1 Ġ. Ġmethod _ 4 Ġ( Ġ) Ġ. Ġto string Ġ( Ġ) Ġ, Ġvar _ 1 Ġ) Ġ; Ġ}
private Ġvoid Ġmethod _ 1 Ġ( Ġ) Ġthrows Ġjava . io . io ex ception Ġ{ Ġif Ġ( Ġ( Ġvar _ 2 Ġ) Ġ== Ġnull Ġ) Ġ{ Ġthrow Ġnew Ġjava . io . io ex ception Ġ( Ġstring _ 1 Ġ) Ġ; Ġ} Ġ}
public Ġjava . lang . string Ġmethod _ 1 Ġ( Ġ) Ġthrows Ġjava . lang . ex ception Ġ{ Ġif Ġ( Ġ( Ġthis Ġ. Ġvar _ 2 Ġ) Ġ== Ġnull Ġ) Ġthrow Ġnew Ġjava . lang . ex ception Ġ( Ġ) Ġ; Ġelse Ġthis Ġ. Ġvar _ 1 Ġ= Ġ0 Ġ; Ġreturn Ġthis Ġ. Ġvar _ 2 Ġ; Ġ}
public Ġvoid Ġmethod _ 1 Ġ( Ġ) Ġthrows Ġtype _ 1 Ġ{ Ġfor Ġ( Ġtype _ 2 Ġc Ġ: Ġvar _ 1 Ġ) Ġ{ Ġc Ġ. Ġcommit Ġ( Ġ) Ġ; Ġc Ġ. Ġmethod _ 2 Ġ( Ġ) Ġ; Ġ} Ġ}
public Ġtype _ 1 Ġmethod _ 1 Ġ( Ġ) Ġ{ Ġreturn Ġnew Ġtype _ 2 Ġ( Ġvar _ 1 Ġ, Ġmethod _ 2 Ġ( Ġvar _ 2 Ġ) Ġ. Ġmethod _ 1 Ġ( Ġ) Ġ, Ġmethod _ 2 Ġ( Ġvar _ 3 Ġ) Ġ. Ġmethod _ 1 Ġ( Ġ) Ġ) Ġ; Ġ}
public Ġjava . lang . string Ġmethod _ 1 Ġ( Ġtype _ 1 Ġvar _ 1 Ġ, Ġtype _ 2 Ġvar _ 2 Ġ) Ġ{ Ġtype _ 3 Ġvar _ 3 Ġ= Ġvar _ 4 Ġ. Ġmethod _ 2 Ġ( Ġvar _ 1 Ġ, Ġvar _ 5 Ġclass Ġ) Ġ; Ġtype _ 3 Ġvar _ 6 Ġ= Ġvar _ 7 Ġ. Ġmethod _ 3 Ġ( Ġvar _ 3 Ġ, Ġvar _ 1 Ġ) Ġ; Ġvar _ 2 Ġ. Ġmethod _ 4 Ġ( Ġstring _ 1 Ġ, Ġvar _ 6 Ġ) Ġ; Ġreturn Ġstring _ 2 Ġ; Ġ}
protected Ġvoid Ġmethod _ 1 Ġ( Ġ) Ġ{ Ġsuper Ġ. Ġmethod _ 1 Ġ( Ġ) Ġ; Ġ}
public Ġvoid Ġmethod _ 1 Ġ( Ġtype _ 1 Ġvar _ 1 Ġ, Ġint Ġvar _ 2 Ġ) Ġ{ Ġmethod _ 3 Ġ( Ġ) Ġ; Ġmethod _ 4 Ġ( Ġ) Ġ; Ġ}
public Ġvoid Ġstart Ġ( Ġ) Ġ{ Ġ}
public Ġint Ġmethod _ 1 Ġ( Ġandroid . content . intent Ġintent Ġ, Ġint Ġvar _ 1 Ġ, Ġint Ġvar _ 2 Ġ) Ġ{ Ġif Ġ( Ġ! Ġ( Ġvar _ 3 Ġ) Ġ) Ġ{ Ġvar _ 3 Ġ= Ġtrue Ġ; Ġ} Ġreturn Ġvar _ 4 Ġ; Ġ}
private Ġstatic Ġboolean Ġmethod _ 1 Ġ( Ġfinal Ġint Ġstatus Ġ) Ġ{ Ġreturn Ġstatus Ġ== Ġ( Ġvar _ 1 Ġ) Ġ; Ġ}
protected Ġvoid Ġmethod _ 1 Ġ( Ġtype _ 1 Ġvar _ 1 Ġ, Ġtype _ 2 Ġvar _ 2 Ġ, Ġtype _ 3 Ġvar _ 3 Ġ) Ġ{ Ġmethod _ 2 Ġ( Ġvar _ 2 Ġ, Ġvar _ 3 Ġ) Ġ; Ġ}
public Ġint Ġmethod _ 1 Ġ( Ġ) Ġ{ Ġreturn Ġvar _ 1 Ġ; Ġ}
private Ġvoid Ġmethod _ 1 Ġ( Ġint Ġposition Ġ) Ġ{ Ġvar _ 1 Ġ. Ġremove Ġ( Ġposition Ġ) Ġ; Ġ}
public Ġvoid Ġmethod _ 1 Ġ( Ġ) Ġ{ Ġtype _ 1 Ġ. Ġassert that Ġ( Ġvar _ 1 Ġ. Ġmethod _ 2 Ġ( Ġstring _ 1 Ġ) Ġ) Ġ. Ġmethod _ 3 Ġ( Ġnull Ġ) Ġ; Ġ}
public Ġstatic Ġvoid Ġmethod _ 1 Ġ( Ġboolean Ġvar _ 1 Ġ) Ġ{ Ġvar _ 2 Ġ= Ġvar _ 1 Ġ; Ġ}
public Ġabstract Ġjava . lang . string Ġget string Ġ( Ġjava . lang . string Ġvar _ 1 Ġ) Ġ;
public Ġvoid Ġmethod _ 1 Ġ( Ġtype _ 1 Ġcontext Ġ, Ġdouble Ġvar _ 1 Ġ) Ġ{ Ġdouble Ġvar _ 2 Ġ= Ġ( Ġvar _ 3 Ġ) Ġ+ Ġ( Ġvar _ 1 Ġ* Ġ( Ġ( Ġvar _ 4 Ġ) Ġ- Ġ( Ġvar _ 3 Ġ) Ġ) Ġ) Ġ; Ġvar _ 5 Ġ. Ġmethod _ 2 Ġ( Ġ) Ġ. Ġmethod _ 3 Ġ( Ġvar _ 2 Ġ) Ġ; Ġ}
protected Ġint Ġmethod _ 1 Ġ( Ġtype _ 1 Ġvar _ 1 Ġ) Ġ{ Ġreturn Ġ0 Ġ; Ġ}
public Ġvoid Ġmethod _ 1 Ġ( Ġ) Ġthrows Ġjava . lang . ex ception Ġ{ Ġtype _ 1 Ġevent Ġ= Ġnew Ġtype _ 1 Ġ( Ġvar _ 2 Ġ) Ġ; Ġass er te qu als Ġ( Ġvar _ 2 Ġ, Ġevent Ġ. Ġmethod _ 1 Ġ( Ġ) Ġ) Ġ; Ġ}
public Ġboolean Ġmethod _ 1 Ġ( Ġ) Ġ{ Ġwhile Ġ( Ġ! Ġ( Ġvar _ 1 Ġ. Ġmethod _ 1 Ġ( Ġ) Ġ) Ġ) Ġ{ Ġif Ġ( Ġ! Ġ( Ġmethod _ 2 Ġ( Ġ) Ġ) Ġ) Ġ{ Ġreturn Ġfalse Ġ; Ġ} Ġ} Ġreturn Ġvar _ 1 Ġ. Ġmethod _ 1 Ġ( Ġ) Ġ; Ġ}
public Ġvoid Ġmethod _ 1 Ġ( Ġ) Ġthrows Ġjava . lang . ex ception Ġ{ Ġtype _ 1 Ġvar _ 1 Ġ= Ġnew Ġtype _ 1 Ġ( Ġfalse Ġ) Ġ; Ġbyte Ġ[ Ġ] Ġvar _ 3 Ġ= Ġmethod _ 4 Ġ( Ġvar _ 1 Ġ) Ġ; Ġvar _ 2 Ġ. Ġmethod _ 5 Ġ( Ġvar _ 3 Ġ) Ġ; Ġ}
protected Ġvoid Ġmethod _ 1 Ġ( Ġ) Ġ{ Ġmethod _ 2 Ġ( Ġ) Ġ; Ġmethod _ 3 Ġ( Ġ) Ġ; Ġmethod _ 4 Ġ( Ġ) Ġ; Ġmethod _ 5 Ġ( Ġ) Ġ; Ġmethod _ 6 Ġ( Ġ) Ġ; Ġ}
private Ġjava . lang . string Ġmethod _ 1 Ġ( Ġjava . lang . string Ġvar _ 1 Ġ) Ġ{ Ġif Ġ( Ġ! Ġ( Ġvar _ 1 Ġ. Ġstart sw ith Ġ( Ġstring _ 1 Ġ) Ġ) Ġ) Ġ{ Ġvar _ 1 Ġ= Ġstring _ 1 Ġ+ Ġvar _ 1 Ġ; Ġ} Ġreturn Ġvar _ 1 Ġ; Ġ}
public Ġvoid Ġmethod _ 1 Ġ( Ġjava . lang . integer Ġvar _ 2 Ġ) Ġ{ Ġthis Ġ. Ġvar _ 2 Ġ= Ġvar _ 2 Ġ; Ġ}
private Ġint Ġmethod _ 1 Ġ( Ġtype _ 1 Ġtype _ 2 Ġ) Ġ{ Ġreturn Ġmethod _ 2 Ġ( Ġtype _ 2 Ġ, Ġ0 Ġ) Ġ; Ġ}
public Ġvoid Ġmethod _ 1 Ġ( Ġ) Ġ{ Ġdouble Ġ[ Ġ] Ġvar _ 1 Ġ= Ġnew Ġdouble Ġ[ Ġ] Ġ{ Ġ1 . 0 Ġ, Ġ1 . 0 Ġ, Ġ1 . 0 Ġ, Ġ1 . 0 Ġ} Ġ; Ġfor Ġ( Ġtype _ 1 Ġn Ġ: Ġvar _ 2 Ġ) Ġ{ Ġn Ġ. Ġmethod _ 2 Ġ( Ġnew Ġtype _ 2 Ġ( Ġthis Ġ, Ġvar _ 1 Ġ) Ġ) Ġ; Ġ} Ġ}
public Ġvoid Ġmethod _ 1 Ġ( Ġtype _ 1 Ġcontext Ġ) Ġ{ Ġtype _ 2 Ġvar _ 1 Ġ= Ġthis Ġ. Ġvar _ 2 Ġ; Ġtype _ 2 Ġvar _ 3 Ġ= Ġnew Ġtype _ 3 Ġ( Ġcontext Ġ) Ġ; Ġthis Ġ. Ġvar _ 2 Ġ= Ġvar _ 3 Ġ; Ġthis Ġ. Ġcontext Ġ= Ġcontext Ġ; Ġ}
public Ġboolean Ġmethod _ 1 Ġ( Ġ) Ġ{ Ġvar _ 3 Ġ. Ġmethod _ 4 Ġ( Ġ) Ġ; Ġmethod _ 5 Ġ( Ġ) Ġ; Ġreturn Ġfalse Ġ; Ġ}
private Ġtype _ 1 Ġ< Ġtype _ 2 Ġ> Ġmethod _ 1 Ġ( Ġ) Ġ{ Ġreturn Ġtype _ 2 Ġ. Ġmethod _ 1 Ġ( Ġ) Ġ; Ġ}
public Ġvoid Ġmethod _ 1 Ġ( Ġ) Ġ{ Ġif Ġ( Ġ( Ġvar _ 1 Ġ) Ġ!= Ġnull Ġ) Ġ{ Ġvar _ 1 Ġ. Ġmethod _ 2 Ġ( Ġfalse Ġ) Ġ; Ġ} Ġelse Ġif Ġ( Ġ( Ġvar _ 2 Ġ) Ġ!= Ġnull Ġ) Ġ{ Ġvar _ 2 Ġ. Ġmethod _ 1 Ġ( Ġ) Ġ; Ġ} Ġ}
public Ġboolean Ġmethod _ 1 Ġ( Ġtype _ 1 Ġitem Ġ) Ġ{ Ġmethod _ 3 Ġ( Ġitem Ġ) Ġ; Ġreturn Ġfalse Ġ; Ġ}
private Ġvoid Ġmethod _ 1 Ġ( Ġfinal Ġjava . lang . string Ġvar _ 1 Ġ, Ġfinal Ġjava . lang . string Ġvar _ 2 Ġ) Ġthrows Ġtype _ 1 Ġ, Ġjava . io . io ex ception Ġ{ Ġtype _ 2 Ġ. Ġinfo Ġ( Ġ( Ġstring _ 1 Ġ+ Ġvar _ 1 Ġ) Ġ) Ġ; Ġmethod _ 2 Ġ( Ġtype _ 3 Ġ. Ġmethod _ 3 Ġ( Ġvar _ 1 Ġ) Ġ, Ġvar _ 2 Ġ) Ġ; Ġ}
public Ġvoid Ġmethod _ 1 Ġ( Ġfinal Ġtype _ 1 Ġcontext Ġ, Ġfinal Ġtype _ 2 Ġoutput Ġ) Ġthrows Ġtype _ 3 Ġ{ Ġthis Ġ. Ġoutput Ġ= Ġoutput Ġ; Ġ}
public Ġvoid Ġmethod _ 1 Ġ( Ġtype _ 1 Ġvar _ 1 Ġ) Ġ{ Ġvar _ 2 Ġ. Ġremove Ġ( Ġvar _ 3 Ġ) Ġ; Ġnew Ġtype _ 2 Ġ( Ġ) Ġ. Ġmethod _ 2 Ġ( Ġvar _ 4 Ġ) Ġ; Ġ}
public Ġboolean Ġmethod _ 1 Ġ( Ġ) Ġ{ Ġreturn Ġmethod _ 2 Ġ( Ġvar _ 1 Ġ) Ġ; Ġ}
public Ġvoid Ġmethod _ 1 Ġ( Ġ) Ġthrows Ġjava . lang . ex ception Ġ{ Ġmethod _ 2 Ġ( Ġstring _ 1 Ġ, Ġstring _ 2 Ġ, Ġstring _ 3 Ġ, Ġtrue Ġ) Ġ; Ġmethod _ 2 Ġ( Ġstring _ 1 Ġ, Ġstring _ 2 Ġ, Ġnull Ġ, Ġtrue Ġ) Ġ; Ġ}
public Ġvoid Ġmethod _ 1 Ġ( Ġ) Ġthrows Ġtype _ 1 Ġ{ Ġassert true Ġ( Ġstring _ 1 Ġ, Ġ( Ġ( Ġvar _ 1 Ġ. Ġmethod _ 3 Ġ( Ġvar _ 2 Ġ, Ġvar _ 3 Ġ, Ġvar _ 4 Ġ, Ġvar _ 5 Ġ, Ġfalse Ġ) Ġ. Ġsize Ġ( Ġ) Ġ) Ġ== Ġ0 Ġ) Ġ) Ġ; Ġ}
public Ġvoid Ġmethod _ 1 Ġ( Ġandroid . view . view Ġvar _ 1 Ġ) Ġ{ Ġswitch Ġ( Ġvar _ 1 Ġ. Ġget id Ġ( Ġ) Ġ) Ġ{ Ġcase Ġvar _ 2 Ġ: Ġ{ Ġmethod _ 2 Ġ( Ġ) Ġ; Ġbreak Ġ; Ġ} Ġcase Ġvar _ 3 Ġ: Ġ{ Ġmethod _ 3 Ġ( Ġ) Ġ; Ġbreak Ġ; Ġ} Ġcase Ġvar _ 4 Ġ: Ġ{ Ġmethod _ 4 Ġ( Ġ) Ġ; Ġ} Ġ} Ġ}
public Ġvoid Ġmethod _ 1 Ġ( Ġ) Ġ{ Ġthis Ġ. Ġvar _ 1 Ġ. Ġinit Ġ( Ġ) Ġ; Ġthis Ġ. Ġvar _ 2 Ġ= Ġvar _ 3 Ġ; Ġthis Ġ. Ġvar _ 4 Ġ. Ġmethod _ 2 Ġ( Ġ) Ġ; Ġthis Ġ. Ġvar _ 5 Ġ= Ġ1 Ġ; Ġthis Ġ. Ġmethod _ 3 Ġ( Ġ) Ġ; Ġ}
public Ġvoid Ġmethod _ 1 Ġ( Ġint Ġvar _ 1 Ġ, Ġtype _ 1 Ġvar _ 2 Ġ) Ġ{ Ġthis Ġ. Ġvar _ 3 Ġ. Ġadd Ġ( Ġvar _ 1 Ġ, Ġvar _ 2 Ġ) Ġ; Ġ}
public Ġvoid Ġupdate Ġ( Ġtype _ 1 Ġvar _ 1 Ġ, Ġint Ġvar _ 2 Ġ) Ġthrows Ġtype _ 2 Ġ{ Ġsuper Ġ. Ġupdate Ġ( Ġvar _ 1 Ġ, Ġvar _ 2 Ġ) Ġ; Ġvar _ 3 Ġ. Ġupdate Ġ( Ġvar _ 1 Ġ, Ġvar _ 2 Ġ) Ġ; Ġvar _ 4 Ġ= Ġmethod _ 1 Ġ( Ġvar _ 2 Ġ, Ġvar _ 3 Ġ. Ġget id Ġ( Ġ) Ġ) Ġ; Ġ}
public Ġvoid Ġmethod _ 1 Ġ( Ġtype _ 1 Ġvar _ 1 Ġ, Ġint Ġvar _ 2 Ġ) Ġ{ Ġ}
protected Ġjava . lang . class Ġ< Ġ? Ġ> Ġmethod _ 1 Ġ( Ġjava . lang . string Ġvar _ 1 Ġ) Ġ{ Ġtry Ġ{ Ġreturn Ġjava . lang . class Ġ. Ġmethod _ 2 Ġ( Ġvar _ 1 Ġ) Ġ; Ġ} Ġcatch Ġ( Ġjava . lang . class not found ex ception Ġvar _ 2 Ġ) Ġ{ Ġreturn Ġnull Ġ; Ġ} Ġ}
public Ġboolean Ġinit Ġ( Ġfinal Ġtype _ 1 Ġvar _ 1 Ġ) Ġ{ Ġvar _ 1 Ġ. Ġmethod _ 1 Ġ( Ġ) Ġ. Ġmethod _ 2 Ġ( Ġstring _ 1 Ġ) Ġ; Ġboolean Ġresult Ġ= Ġsuper Ġ. Ġinit Ġ( Ġvar _ 1 Ġ) Ġ; Ġreturn Ġresult Ġ; Ġ}
private Ġboolean Ġmethod _ 1 Ġ( Ġ) Ġ{ Ġreturn Ġ( Ġvar _ 1 Ġ) Ġinstance of Ġtype _ 1 Ġ? Ġ( Ġ( Ġtype _ 1 Ġ) Ġ( Ġvar _ 1 Ġ) Ġ) Ġ. Ġmethod _ 1 Ġ( Ġ) Ġ: Ġvar _ 1 Ġ. Ġequals Ġ( Ġtype _ 2 Ġ. Ġget Ġ( Ġ) Ġ) Ġ; Ġ}
public Ġvoid Ġmethod _ 1 Ġ( Ġjava . util . list Ġ< Ġtype _ 1 Ġ> Ġvar _ 1 Ġ) Ġ{ Ġif Ġ( Ġmethod _ 2 Ġ( Ġ) Ġ) Ġ{ Ġtype _ 3 Ġvar _ 3 Ġ= Ġnew Ġtype _ 3 Ġ( Ġ) Ġ; Ġvar _ 3 Ġ. Ġmethod _ 4 Ġ( Ġvar _ 1 Ġ) Ġ; Ġmethod _ 5 Ġ( Ġvar _ 3 Ġ) Ġ; Ġ} Ġ}
public Ġvoid Ġstart Ġ( Ġtype _ 1 Ġvar _ 1 Ġ) Ġthrows Ġjava . lang . ex ception Ġ{ Ġtype _ 3 Ġvar _ 3 Ġ= Ġnew Ġtype _ 3 Ġ( Ġ) Ġ; Ġtype _ 2 Ġvar _ 2 Ġ= Ġnew Ġtype _ 2 Ġ( Ġ) Ġ; Ġtype _ 4 Ġvar _ 4 Ġ= Ġnew Ġtype _ 4 Ġ( Ġvar _ 1 Ġ, Ġvar _ 2 Ġ, Ġvar _ 3 Ġ) Ġ; Ġ}
public Ġvoid Ġmethod _ 1 Ġ( Ġjava . lang . string Ġvar _ 1 Ġ) Ġ{ Ġvar _ 2 Ġ. Ġinfo Ġ( Ġstring _ 1 Ġ, Ġvar _ 1 Ġ) Ġ; Ġvar _ 3 Ġ. Ġmethod _ 1 Ġ( Ġvar _ 1 Ġ, Ġfalse Ġ) Ġ; Ġ}
private Ġboolean Ġmethod _ 1 Ġ( Ġjava . lang . string Ġname Ġ) Ġ{ Ġreturn Ġvar _ 1 Ġ. Ġmethod _ 2 Ġ( Ġname Ġ) Ġ; Ġ}
public Ġchar Ġget color Ġ( Ġ) Ġthrows Ġjava . io . io ex ception Ġ{ Ġvar _ 1 Ġ. Ġmethod _ 1 Ġ( Ġ( Ġstring _ 1 Ġ+ Ġ"\ n " Ġ) Ġ) Ġ; Ġjava . lang . string Ġresponse Ġ= Ġvar _ 2 Ġ. Ġmethod _ 2 Ġ( Ġ) Ġ; Ġreturn Ġresponse Ġ. Ġmethod _ 3 Ġ( Ġ0 Ġ) Ġ; Ġ}
public Ġjava . lang . string Ġmethod _ 1 Ġ( Ġ) Ġ{ Ġjava . lang . string Ġ[ Ġ] Ġvar _ 1 Ġ= Ġvar _ 2 Ġ. Ġsplit Ġ( Ġstring _ 1 Ġ, Ġint _ 1 Ġ) Ġ; Ġreturn Ġvar _ 1 Ġ[ Ġ1 Ġ] Ġ; Ġ}
public Ġjava . lang . long Ġget Ġ( Ġint Ġindex Ġ) Ġ{ Ġreturn Ġvalues Ġ[ Ġindex Ġ] Ġ; Ġ}
public Ġvoid Ġmethod _ 1 Ġ( Ġtype _ 1 Ġvar _ 1 Ġ) Ġ{ Ġvar _ 2 Ġ= Ġvar _ 1 Ġ; Ġvar _ 3 Ġ= Ġvar _ 4 Ġ. Ġmethod _ 2 Ġ( Ġ0 Ġ) Ġ; Ġvar _ 5 Ġ= Ġvar _ 3 Ġ; Ġvar _ 6 Ġ= Ġ- Ġ1 Ġ; Ġ}
public Ġstatic Ġboolean Ġmethod _ 1 Ġ( Ġfinal Ġtype _ 1 Ġvar _ 1 Ġ) Ġthrows Ġjava . lang . ex ception Ġ{ Ġif Ġ( Ġ( Ġvar _ 1 Ġ. Ġmethod _ 2 Ġ( Ġ) Ġ) Ġ!= Ġ( Ġvar _ 2 Ġ) Ġ) Ġreturn Ġfalse Ġ; Ġreturn Ġvar _ 1 Ġ. Ġmethod _ 3 Ġ( Ġ) Ġ; Ġ}
public Ġstatic Ġtype _ 1 Ġmethod _ 1 Ġ( Ġjava . lang . string Ġname Ġ, Ġjava . lang . string Ġvar _ 1 Ġ, Ġint Ġvar _ 2 Ġ) Ġ{ Ġint Ġvar _ 3 Ġ= Ġjava . lang . math . abs Ġ( Ġnew Ġjava . util . random Ġ( Ġ) Ġ. Ġmethod _ 2 Ġ( Ġint _ 1 Ġ) Ġ) Ġ; Ġreturn Ġnew Ġtype _ 1 Ġ( Ġvar _ 3 Ġ, Ġname Ġ, Ġvar _ 1 Ġ, Ġvar _ 2 Ġ) Ġ; Ġ}
private Ġvoid Ġmethod _ 1 Ġ( Ġ) Ġ{ Ġif Ġ( Ġ( Ġvar _ 1 Ġ) Ġ> Ġ( Ġvar _ 2 Ġ) Ġ) Ġ{ Ġvar _ 1 Ġ= Ġvar _ 2 Ġ; Ġ} Ġ}
public Ġstatic Ġfinal Ġnative Ġvoid Ġmethod _ 1 Ġ( Ġjava . lang . string Ġvar _ 1 Ġ, Ġjava . lang . string Ġvar _ 2 Ġ) Ġ;
public Ġvoid Ġmethod _ 1 Ġ( Ġ) Ġ{ Ġvar _ 1 Ġ= Ġfalse Ġ; Ġvar _ 2 Ġ= Ġmethod _ 2 Ġ( Ġvar _ 3 Ġ) Ġ; Ġ}
public Ġvoid Ġmethod _ 1 Ġ( Ġ) Ġthrows Ġjava . lang . ex ception Ġ{ Ġvar _ 1 Ġ= Ġtype _ 1 Ġ. Ġmethod _ 2 Ġ( Ġnew Ġtype _ 2 Ġ( Ġstring _ 1 Ġ) Ġ. Ġmethod _ 3 Ġ( Ġ) Ġ, Ġtrue Ġ, Ġtrue Ġ) Ġ; Ġ}
public Ġdouble Ġget time Ġ( Ġ) Ġ{ Ġreturn Ġmethod _ 1 Ġ( Ġ) Ġ; Ġ}
public Ġvoid Ġmethod _ 1 Ġ( Ġjava . lang . string Ġvar _ 1 Ġ) Ġ{ Ġif Ġ( Ġ! Ġ( Ġmethod _ 2 Ġ( Ġ) Ġ. Ġcontains Ġ( Ġvar _ 1 Ġ) Ġ) Ġ) Ġ{ Ġmethod _ 2 Ġ( Ġ) Ġ. Ġadd Ġ( Ġvar _ 1 Ġ) Ġ; Ġ} Ġ}
private Ġstatic Ġboolean Ġmethod _ 1 Ġ( Ġjava . lang . string Ġvar _ 1 Ġ) Ġ{ Ġreturn Ġ( Ġvar _ 1 Ġ!= Ġnull Ġ) Ġ&& Ġ( Ġ! Ġ( Ġvar _ 1 Ġ. Ġmethod _ 2 Ġ( Ġvar _ 2 Ġ) Ġ) Ġ) Ġ; Ġ}
public Ġvoid Ġmethod _ 1 Ġ( Ġtype _ 1 Ġvar _ 1 Ġ) Ġ{ Ġ}
public Ġjava . lang . integer Ġmethod _ 1 Ġ( Ġjava . lang . integer Ġvar _ 1 Ġ) Ġ{ Ġjava . lang . integer Ġn Ġ= Ġthis Ġ. Ġvar _ 2 Ġ. Ġget Ġ( Ġnew Ġjava . lang . long Ġ( Ġvar _ 1 Ġ) Ġ) Ġ; Ġif Ġ( Ġn Ġ== Ġnull Ġ) Ġreturn Ġvar _ 3 Ġ; Ġreturn Ġn Ġ; Ġ}
public Ġvoid Ġmethod _ 1 Ġ( Ġ) Ġ{ Ġif Ġ( Ġ! Ġ( Ġview Ġ. Ġmethod _ 2 Ġ( Ġ) Ġ) Ġ) Ġ{ Ġreturn Ġ; Ġ} Ġmethod _ 3 Ġ( Ġtrue Ġ) Ġ; Ġview Ġ. Ġmethod _ 4 Ġ( Ġ) Ġ; Ġ}
public Ġvoid Ġmethod _ 1 Ġ( Ġtype _ 1 Ġvar _ 1 Ġ, Ġint Ġvar _ 2 Ġ, Ġint Ġvar _ 3 Ġ, Ġint Ġvar _ 4 Ġ) Ġ{ Ġvar _ 3 Ġ= Ġvar _ 3 Ġ+ Ġ1 Ġ; Ġvar _ 5 Ġ. Ġset text Ġ( Ġ( Ġ( Ġ( Ġ( Ġvar _ 3 Ġ+ Ġstring _ 1 Ġ) Ġ+ Ġvar _ 4 Ġ) Ġ+ Ġstring _ 1 Ġ) Ġ+ Ġvar _ 2 Ġ) Ġ) Ġ; Ġ}
public Ġvoid Ġmethod _ 1 Ġ( Ġint Ġa Ġ, Ġint Ġb Ġ) Ġ{ Ġvar _ 1 Ġ[ Ġ0 Ġ] Ġ= Ġa Ġ; Ġvar _ 1 Ġ[ Ġ1 Ġ] Ġ= Ġb Ġ; Ġ}
public Ġvoid Ġmethod _ 1 Ġ( Ġjava . lang . void Ġresult Ġ) Ġ{ Ġtype _ 2 Ġ. Ġmethod _ 3 Ġ( Ġvar _ 1 Ġ. Ġget id Ġ( Ġ) Ġ) Ġ; Ġ}
public Ġtype _ 1 Ġmethod _ 1 Ġ( Ġjava . lang . string Ġvar _ 1 Ġ, Ġjava . lang . integer Ġvar _ 2 Ġ, Ġjava . lang . string Ġname Ġ, Ġjava . lang . string Ġvar _ 3 Ġ, Ġjava . lang . string Ġvar _ 4 Ġ) Ġ{ Ġreturn Ġmethod _ 1 Ġ( Ġtype Ġ, Ġvar _ 1 Ġ, Ġvar _ 2 Ġ, Ġname Ġ, Ġvar _ 3 Ġ, Ġvar _ 4 Ġ) Ġ; Ġ}
public Ġjava . lang . string Ġget data Ġ( Ġ) Ġ{ Ġreturn Ġdata Ġ; Ġ}
public Ġtype _ 1 Ġmethod _ 1 Ġ( Ġtype _ 2 Ġvar _ 1 Ġ) Ġ{ Ġvar _ 2 Ġ. Ġmethod _ 2 Ġ( Ġstring _ 1 Ġ, Ġvar _ 1 Ġ. Ġto string Ġ( Ġ) Ġ) Ġ; Ġreturn Ġmethod _ 4 Ġ( Ġmethod _ 5 Ġ( Ġvar _ 1 Ġ) Ġ, Ġvar _ 3 Ġ, Ġvar _ 4 Ġ) Ġ; Ġ}
public Ġint Ġmethod _ 1 Ġ( Ġ) Ġ{ Ġif Ġ( Ġ( Ġvar _ 1 Ġ) Ġ== Ġ0 Ġ) Ġ{ Ġreturn Ġ- Ġ1 Ġ; Ġ} Ġint Ġi Ġ= Ġmethod _ 2 Ġ( Ġ) Ġ; Ġreturn Ġ( Ġi Ġ< Ġ< Ġint _ 1 Ġ) Ġ+ Ġ( Ġjava . lang . integer Ġ. Ġmethod _ 3 Ġ( Ġvar _ 2 Ġ[ Ġi Ġ] Ġ) Ġ) Ġ; Ġ}
public Ġstatic Ġvoid Ġmethod _ 1 Ġ( Ġjava . lang . string Ġvar _ 1 Ġ, Ġjava . lang . object Ġmsg Ġ) Ġ{ Ġif Ġ( Ġ( Ġvar _ 2 Ġ. Ġcompare to Ġ( Ġvar _ 3 Ġ) Ġ) Ġ<= Ġ0 Ġ) Ġtype _ 1 Ġ. Ġmethod _ 1 Ġ( Ġvar _ 1 Ġ, Ġmsg Ġ. Ġto string Ġ( Ġ) Ġ) Ġ; Ġ}
public Ġvoid Ġmethod _ 1 Ġ( Ġtype _ 1 Ġvar _ 1 Ġ) Ġ{ Ġ}
private Ġvoid Ġmethod _ 1 Ġ( Ġ) Ġ{ Ġtype _ 1 Ġ. Ġmethod _ 2 Ġ( Ġthis Ġ) Ġ; Ġ}
private Ġvoid Ġmethod _ 1 Ġ( Ġ) Ġ{ Ġvar _ 1 Ġ. Ġmethod _ 2 Ġ( Ġ) Ġ; Ġtry Ġ{ Ġif Ġ( Ġ! Ġ( Ġvar _ 2 Ġ) Ġ) Ġ{ Ġvar _ 3 Ġ. Ġmethod _ 3 Ġ( Ġ) Ġ; Ġ} Ġvar _ 2 Ġ= Ġfalse Ġ; Ġ} Ġfinally Ġ{ Ġvar _ 1 Ġ. Ġmethod _ 4 Ġ( Ġ) Ġ; Ġ} Ġ}
public Ġjava . lang . string Ġmethod _ 1 Ġ( Ġ) Ġ{ Ġif Ġ( Ġ( Ġthis Ġ. Ġmethod _ 2 Ġ( Ġ) Ġ) Ġ== Ġ0 Ġ) Ġ{ Ġreturn Ġstring _ 1 Ġ; Ġ} Ġreturn Ġtype _ 1 Ġ. Ġmethod _ 3 Ġ( Ġthis Ġ. Ġmethod _ 2 Ġ( Ġ) Ġ, Ġstring _ 2 Ġ) Ġ; Ġ}
public Ġvoid Ġmethod _ 1 Ġ( Ġ) Ġ{ Ġif Ġ( Ġthis Ġ. Ġvar _ 1 Ġ. Ġmethod _ 1 Ġ( Ġ) Ġ) Ġ{ Ġthis Ġ. Ġvar _ 2 Ġ= Ġ- Ġ1 Ġ; Ġ} Ġ}
public Ġint Ġmethod _ 1 Ġ( Ġ) Ġ{ Ġreturn Ġjava . lang . integer . parse int Ġ( Ġvar _ 1 Ġ[ Ġint _ 1 Ġ] Ġ) Ġ; Ġ}
protected Ġvoid Ġmethod _ 1 Ġ( Ġint Ġvar _ 1 Ġ, Ġint Ġvar _ 2 Ġ, Ġandroid . content . intent Ġdata Ġ) Ġ{ Ġif Ġ( Ġvar _ 1 Ġ== Ġint _ 1 Ġ) Ġ{ Ġif Ġ( Ġvar _ 2 Ġ== Ġ( Ġvar _ 3 Ġ) Ġ) Ġ{ Ġvar _ 4 Ġ. Ġmethod _ 2 Ġ( Ġfile Ġ) Ġ; Ġ} Ġ} Ġ}
public Ġjava . lang . string Ġto Ġ( Ġtype _ 1 Ġvar _ 1 Ġ) Ġ{ Ġif Ġ( Ġvar _ 1 Ġ== Ġnull Ġ) Ġreturn Ġnull Ġ; Ġreturn Ġtype _ 2 Ġ. Ġto string Ġ( Ġvar _ 1 Ġ) Ġ; Ġ}
public Ġdouble Ġmethod _ 1 Ġ( Ġtype _ 1 Ġvar _ 1 Ġ) Ġ{ Ġreturn Ġ1 Ġ- Ġ( Ġ( Ġ( Ġdouble Ġ) Ġ( Ġthis Ġ. Ġmethod _ 2 Ġ( Ġvar _ 1 Ġ) Ġ) Ġ) Ġ/ Ġ( Ġ( Ġdouble Ġ) Ġ( Ġthis Ġ. Ġmethod _ 3 Ġ( Ġvar _ 1 Ġ) Ġ) Ġ) Ġ) Ġ; Ġ}
protected Ġjava . lang . string Ġget type Ġ( Ġjava . io . file Ġfile Ġ) Ġ{ Ġif Ġ( Ġfile Ġ. Ġmethod _ 1 Ġ( Ġ) Ġ) Ġ{ Ġreturn Ġstring _ 1 Ġ; Ġ} Ġjava . lang . string Ġvar _ 1 Ġ= Ġmethod _ 2 Ġ( Ġfile Ġ) Ġ; Ġif Ġ( Ġvar _ 1 Ġ!= Ġnull Ġ) Ġ{ Ġreturn Ġvar _ 1 Ġ. Ġto lower case Ġ( Ġ) Ġ; Ġ} Ġreturn Ġstring _ 2 Ġ; Ġ}
public Ġtype _ 1 Ġ[ Ġ] Ġmethod _ 1 Ġ( Ġ) Ġ{ Ġreturn Ġmethod _ 1 Ġ( Ġnull Ġ) Ġ; Ġ}
public Ġint Ġmethod _ 1 Ġ( Ġ) Ġ{ Ġreturn Ġmethod _ 2 Ġ( Ġvar _ 1 Ġ, Ġvar _ 2 Ġ) Ġ; Ġ}
public Ġjava . lang . string Ġget string Ġ( Ġjava . lang . string Ġkey Ġ) Ġ{ Ġjava . lang . object Ġvalue Ġ= Ġvar _ 1 Ġ. Ġget Ġ( Ġmethod _ 1 Ġ( Ġkey Ġ) Ġ) Ġ; Ġif Ġ( Ġvalue Ġ== Ġnull Ġ) Ġreturn Ġstring _ 1 Ġ; Ġreturn Ġvalue Ġ. Ġto string Ġ( Ġ) Ġ; Ġ}
public Ġtype _ 1 Ġset value Ġ( Ġjava . lang . string Ġvalue Ġ) Ġ{ Ġthis Ġ. Ġvalue Ġ= Ġvalue Ġ; Ġreturn Ġthis Ġ; Ġ}
public Ġvoid Ġinfo Ġ( Ġjava . lang . string Ġvar _ 1 Ġ, Ġjava . lang . object Ġ... Ġvar _ 2 Ġ) Ġ{ Ġthis Ġ. Ġinfo Ġ( Ġtype _ 1 Ġ. Ġmethod _ 1 Ġ( Ġ) Ġ, Ġvar _ 1 Ġ, Ġvar _ 2 Ġ) Ġ; Ġ}
public Ġint Ġmethod _ 1 Ġ( Ġ) Ġ{ Ġint Ġcount Ġ= Ġsuper Ġ. Ġmethod _ 1 Ġ( Ġ) Ġ; Ġif Ġ( Ġcount Ġ== Ġ0 Ġ) Ġreturn Ġcount Ġ; Ġreturn Ġcount Ġ+ Ġ1 Ġ; Ġ}
public Ġvoid Ġstart Ġ( Ġ) Ġ{ Ġnew Ġjava . lang . thread Ġ( Ġthis Ġ) Ġ. Ġstart Ġ( Ġ) Ġ; Ġ}
public Ġjava . util . set Ġ< Ġtype _ 1 Ġ> Ġmethod _ 1 Ġ( Ġ) Ġ{ Ġreturn Ġtype _ 2 Ġ. Ġmethod _ 2 Ġ( Ġvar _ 3 Ġ, Ġvar _ 1 Ġ, Ġvar _ 2 Ġ, Ġvar _ 4 Ġ) Ġ; Ġ}
public Ġvoid Ġmethod _ 1 Ġ( Ġtype _ 1 Ġvar _ 1 Ġ, Ġtype _ 2 Ġvar _ 2 Ġ, Ġtype _ 3 Ġerrors Ġ) Ġthrows Ġjava . lang . ex ception Ġ{ Ġif Ġ( Ġvar _ 1 Ġ. Ġcontains Ġ( Ġ" name " Ġ) Ġ) Ġ{ Ġmethod _ 1 Ġ( Ġvar _ 2 Ġ, Ġerrors Ġ) Ġ; Ġ} Ġ}
public Ġstatic Ġjava . lang . string Ġmethod _ 1 Ġ( Ġ) Ġ{ Ġreturn Ġstring _ 1 Ġ; Ġ}
public Ġtype _ 1 Ġmethod _ 1 Ġ( Ġjava . lang . string Ġvar _ 1 Ġ) Ġ{ Ġvar _ 2 Ġ. Ġmethod _ 2 Ġ( Ġ( Ġstring _ 1 Ġ+ Ġvar _ 1 Ġ) Ġ) Ġ; Ġjava . util . list Ġlist Ġ= Ġmethod _ 3 Ġ( Ġstring _ 2 Ġ, Ġvar _ 1 Ġ) Ġ; Ġreturn Ġ( Ġ( Ġtype _ 1 Ġ) Ġ( Ġlist Ġ. Ġget Ġ( Ġ0 Ġ) Ġ) Ġ) Ġ; Ġ}
public Ġvoid Ġmethod _ 1 Ġ( Ġint Ġvar _ 1 Ġ) Ġ{ Ġfor Ġ( Ġint Ġi Ġ= Ġ0 Ġ; Ġi Ġ< Ġvar _ 1 Ġ; Ġi Ġ++ Ġ) Ġ{ Ġvar _ 2 Ġ. Ġadd Ġ( Ġfloat _ 1 Ġ) Ġ; Ġvar _ 3 Ġ. Ġadd Ġ( Ġnew Ġjava . util . array list Ġ< Ġjava . lang . double Ġ> Ġ( Ġ) Ġ) Ġ; Ġ} Ġ}
public Ġvoid Ġupdate Ġ( Ġ) Ġ{ Ġvar _ 3 Ġ. Ġupdate Ġ( Ġ) Ġ; Ġvar _ 4 Ġ. Ġmethod _ 2 Ġ( Ġ) Ġ; Ġvar _ 5 Ġ. Ġmethod _ 2 Ġ( Ġ) Ġ; Ġmethod _ 3 Ġ( Ġ) Ġ; Ġ}
public Ġvoid Ġmethod _ 1 Ġ( Ġjava . lang . char sequence Ġtitle Ġ) Ġ{ Ġsuper Ġ. Ġmethod _ 1 Ġ( Ġtitle Ġ) Ġ; Ġif Ġ( Ġ( Ġtitle Ġ!= Ġnull Ġ) Ġ&& Ġ( Ġ( Ġmethod _ 2 Ġ( Ġ) Ġ) Ġ!= Ġnull Ġ) Ġ) Ġ{ Ġmethod _ 2 Ġ( Ġ) Ġ. Ġmethod _ 1 Ġ( Ġtitle Ġ. Ġto string Ġ( Ġ) Ġ) Ġ; Ġ} Ġ}
type _ 1 Ġ< Ġtype _ 2 Ġ> Ġmethod _ 1 Ġ( Ġjava . lang . string Ġvar _ 1 Ġ, Ġjava . lang . string Ġvalue Ġ) Ġ;
public Ġtype _ 1 Ġadd Ġ( Ġtype _ 2 Ġvar _ 1 Ġ) Ġ{ Ġvar _ 1 Ġ. Ġmethod _ 2 Ġ( Ġthis Ġ) Ġ; Ġvar _ 2 Ġ. Ġadd Ġ( Ġ( Ġ( Ġtype _ 3 Ġ) Ġ( Ġvar _ 1 Ġ) Ġ) Ġ) Ġ; Ġreturn Ġthis Ġ; Ġ}
public Ġstatic Ġboolean Ġmethod _ 1 Ġ( Ġtype _ 1 Ġvar _ 1 Ġ, Ġjava . lang . string Ġintent Ġ) Ġ{ Ġreturn Ġvar _ 1 Ġ. Ġmethod _ 2 Ġ( Ġ) Ġ. Ġget Ġ( Ġ0 Ġ) Ġ. Ġequals Ġ( Ġintent Ġ) Ġ; Ġ}
public Ġstatic Ġtype _ 1 Ġmethod _ 1 Ġ( Ġjava . lang . string Ġvar _ 1 Ġ) Ġ{ Ġif Ġ( Ġvar _ 1 Ġ. Ġequals Ġ( Ġtype _ 2 Ġ. Ġto string Ġ( Ġ) Ġ) Ġ) Ġreturn Ġtype _ 2 Ġ; Ġreturn Ġvar _ 2 Ġ; Ġ}
public Ġboolean Ġmethod _ 1 Ġ( Ġjava . lang . object Ġvar _ 1 Ġ, Ġjava . lang . object Ġvar _ 2 Ġ) Ġ{ Ġreturn Ġ( Ġvar _ 1 Ġ. Ġget class Ġ( Ġ) Ġ. Ġequals Ġ( Ġvar _ 2 Ġ. Ġget class Ġ( Ġ) Ġ) Ġ) Ġ&& Ġ( Ġ( Ġmethod _ 2 Ġ( Ġvar _ 1 Ġ, Ġvar _ 2 Ġ) Ġ) Ġ== Ġ0 Ġ) Ġ; Ġ}
protected Ġbyte Ġ[ Ġ] Ġmethod _ 1 Ġ( Ġ) Ġ{ Ġreturn Ġkey Ġ; Ġ}
public Ġvoid Ġmethod _ 1 Ġ( Ġtype _ 1 Ġvar _ 1 Ġ, Ġtype _ 2 Ġvar _ 2 Ġ) Ġ{ Ġint Ġvar _ 3 Ġ= Ġtype _ 3 Ġ. Ġmethod _ 2 Ġ( Ġvar _ 1 Ġ, Ġvar _ 2 Ġ) Ġ; Ġmethod _ 3 Ġ( Ġstring _ 2 Ġ, Ġvar _ 3 Ġ) Ġ; Ġ}
public Ġint Ġmethod _ 1 Ġ( Ġjava . lang . object Ġvar _ 1 Ġ) Ġ{ Ġreturn Ġlist Ġ. Ġmethod _ 1 Ġ( Ġvar _ 1 Ġ) Ġ; Ġ}
public Ġjava . lang . object Ġmethod _ 1 Ġ( Ġjava . lang . integer Ġvar _ 1 Ġ, Ġjava . lang . integer Ġsize Ġ, Ġjava . lang . long Ġvar _ 2 Ġ) Ġthrows Ġjava . lang . ex ception Ġ{ Ġreturn Ġvar _ 3 Ġ. Ġmethod _ 1 Ġ( Ġvar _ 2 Ġ, Ġsize Ġ, Ġvar _ 1 Ġ) Ġ; Ġ}
public Ġvoid Ġmethod _ 1 Ġ( Ġ) Ġ{ Ġmethod _ 2 Ġ( Ġ0 Ġ, Ġ0 Ġ, Ġ0 Ġ) Ġ; Ġ}
public Ġvoid Ġmethod _ 1 Ġ( Ġtype _ 1 Ġvar _ 1 Ġ) Ġ{ Ġvar _ 2 Ġ= Ġtrue Ġ; Ġmethod _ 2 Ġ( Ġ) Ġ; Ġmethod _ 4 Ġ( Ġ) Ġ; Ġmethod _ 3 Ġ( Ġfalse Ġ) Ġ; Ġ}
private Ġvoid Ġmethod _ 1 Ġ( Ġ) Ġ{ Ġassert Ġ( Ġvar _ 1 Ġ) Ġ!= Ġnull Ġ; Ġvar _ 3 Ġ= Ġvar _ 1 Ġ. Ġmethod _ 2 Ġ( Ġ) Ġ; Ġ}
public Ġboolean Ġmethod _ 1 Ġ( Ġtype _ 1 Ġvar _ 1 Ġ) Ġ{ Ġif Ġ( Ġvar _ 2 Ġ) Ġ{ Ġvar _ 1 Ġ. Ġmethod _ 2 Ġ( Ġ0 Ġ) Ġ. Ġmethod _ 3 Ġ( Ġstring _ 1 Ġ) Ġ; Ġ} Ġelse Ġ{ Ġvar _ 1 Ġ. Ġmethod _ 2 Ġ( Ġ0 Ġ) Ġ. Ġmethod _ 3 Ġ( Ġstring _ 2 Ġ) Ġ; Ġ} Ġreturn Ġtrue Ġ; Ġ}
public Ġvoid Ġmethod _ 1 Ġ( Ġ) Ġ{ Ġvar _ 1 Ġ= Ġtype _ 1 Ġ. Ġmethod _ 2 Ġ( Ġ) Ġ; Ġvar _ 2 Ġ. Ġmethod _ 1 Ġ( Ġ) Ġ; Ġvar _ 3 Ġ. Ġmethod _ 3 Ġ( Ġ) Ġ; Ġvar _ 4 Ġ. Ġmethod _ 1 Ġ( Ġfalse Ġ) Ġ; Ġvar _ 5 Ġ. Ġmethod _ 5 Ġ( Ġ) Ġ; Ġ}
public Ġboolean Ġmethod _ 1 Ġ( Ġjava . lang . string Ġvar _ 1 Ġ) Ġ{ Ġfor Ġ( Ġtype _ 1 Ġvar _ 2 Ġ: Ġvar _ 3 Ġ. Ġmethod _ 2 Ġ( Ġ) Ġ) Ġ{ Ġif Ġ( Ġvar _ 2 Ġ. Ġget name Ġ( Ġ) Ġ. Ġequals Ġ( Ġvar _ 1 Ġ) Ġ) Ġ{ Ġreturn Ġfalse Ġ; Ġ} Ġ} Ġreturn Ġtrue Ġ; Ġ}
private Ġjava . lang . string Ġmethod _ 1 Ġ( Ġ) Ġthrows Ġjava . lang . ex ception Ġ{ Ġif Ġ( Ġ( Ġ( Ġvar _ 2 Ġ) Ġ== Ġnull Ġ) Ġ|| Ġ( Ġvar _ 2 Ġ. Ġis empty Ġ( Ġ) Ġ) Ġ) Ġ{ Ġvar _ 3 Ġ. Ġmethod _ 2 Ġ( Ġstring _ 1 Ġ) Ġ; Ġmethod _ 3 Ġ( Ġ) Ġ; Ġ} Ġreturn Ġvar _ 2 Ġ; Ġ}
public Ġstatic Ġtype _ 1 Ġmethod _ 1 Ġ( Ġ) Ġ{ Ġreturn Ġvar _ 2 Ġ; Ġ}
public Ġvoid Ġmethod _ 1 Ġ( Ġboolean Ġstate Ġ) Ġ{ Ġvar _ 1 Ġ= Ġstate Ġ; Ġif Ġ( Ġstate Ġ) Ġ{ Ġvar _ 2 Ġ. Ġset text Ġ( Ġstring _ 2 Ġ) Ġ; Ġvar _ 3 Ġ. Ġmethod _ 2 Ġ( Ġvar _ 4 Ġ) Ġ; Ġ} Ġelse Ġ{ Ġvar _ 2 Ġ. Ġset text Ġ( Ġstring _ 1 Ġ) Ġ; Ġvar _ 3 Ġ. Ġmethod _ 2 Ġ( Ġvar _ 5 Ġ) Ġ; Ġ} Ġ}
public Ġvoid Ġmethod _ 1 Ġ( Ġjava . lang . string Ġname Ġ) Ġ{ Ġparameters Ġ. Ġremove Ġ( Ġname Ġ) Ġ; Ġmethod _ 2 Ġ( Ġstring _ 1 Ġ, Ġname Ġ) Ġ; Ġ}
public Ġvoid Ġmethod _ 1 Ġ( Ġ) Ġthrows Ġtype _ 1 Ġ{ Ġvar _ 1 Ġ= Ġtype _ 2 Ġ. Ġmethod _ 2 Ġ( Ġstring _ 1 Ġ) Ġ; Ġ}
public Ġvoid Ġmethod _ 1 Ġ( Ġtype _ 1 Ġvar _ 1 Ġ) Ġ{ Ġvar _ 2 Ġ. Ġmethod _ 2 Ġ( Ġ) Ġ; Ġvar _ 2 Ġ. Ġadd Ġ( Ġvar _ 1 Ġ) Ġ; Ġinit Ġ( Ġ) Ġ; Ġ}
public Ġvoid Ġmethod _ 1 Ġ( Ġtype _ 1 Ġvar _ 1 Ġ) Ġ{ Ġvar _ 2 Ġ= Ġnew Ġtype _ 2 Ġ( Ġtype _ 3 Ġ. Ġmethod _ 2 Ġ( Ġmethod _ 3 Ġ( Ġ) Ġ, Ġvar _ 3 Ġ) Ġ) Ġ; Ġvar _ 4 Ġ. Ġmethod _ 5 Ġ( Ġtrue Ġ) Ġ; Ġvar _ 4 Ġ. Ġstart Ġ( Ġ) Ġ; Ġ}
private Ġstatic Ġjava . lang . string Ġmethod _ 1 Ġ( Ġ) Ġ{ Ġtry Ġ{ Ġreturn Ġvar _ 1 Ġclass Ġ. Ġmethod _ 2 Ġ( Ġ) Ġ. Ġmethod _ 3 Ġ( Ġ) Ġ; Ġ} Ġcatch Ġ( Ġjava . lang . ex ception Ġvar _ 2 Ġ) Ġ{ Ġvar _ 3 Ġ. Ġmethod _ 4 Ġ( Ġstring _ 1 Ġ, Ġvar _ 2 Ġ) Ġ; Ġreturn Ġnull Ġ; Ġ} Ġ}
public Ġvoid Ġset Ġ( Ġtype _ 1 Ġ< Ġ? Ġ> Ġvar _ 1 Ġ) Ġ{ Ġsynchronized Ġ( Ġvar _ 2 Ġ) Ġ{ Ġthis Ġ. Ġvar _ 2 Ġ. Ġput Ġ( Ġvar _ 1 Ġ. Ġget type Ġ( Ġ) Ġ, Ġvar _ 1 Ġ) Ġ; Ġ} Ġ}
private Ġvoid Ġmethod _ 1 Ġ( Ġtype _ 1 Ġstatus Ġ) Ġ{ Ġvar _ 1 Ġ. Ġmethod _ 2 Ġ( Ġstring _ 1 Ġ, Ġfalse Ġ, Ġfalse Ġ) Ġ; Ġthrow Ġnew Ġtype _ 2 Ġ( Ġstring _ 2 Ġ) Ġ; Ġ}
public Ġvoid Ġhandle Ġ( Ġjava . util . map Ġdata Ġ) Ġ{ Ġvar _ 1 Ġ. Ġremove Ġ( Ġvar _ 2 Ġ) Ġ; Ġmethod _ 1 Ġ( Ġ) Ġ; Ġvar _ 3 Ġ. Ġmethod _ 2 Ġ( Ġ) Ġ; Ġ}
public Ġsynchronized Ġvoid Ġmethod _ 1 Ġ( Ġ) Ġ{ Ġif Ġ( Ġ( Ġvar _ 1 Ġ) Ġ!= Ġnull Ġ) Ġ{ Ġmethod _ 2 Ġ( Ġ) Ġ; Ġ} Ġif Ġ( Ġ( Ġvar _ 2 Ġ) Ġ!= Ġnull Ġ) Ġ{ Ġcontext Ġ. Ġmethod _ 3 Ġ( Ġvar _ 2 Ġ) Ġ; Ġ} Ġ}
public Ġboolean Ġmethod _ 1 Ġ( Ġ) Ġ{ Ġreturn Ġ( Ġvar _ 1 Ġ) Ġ< Ġ( Ġsize Ġ) Ġ; Ġ}
public Ġvoid Ġset Ġ( Ġtype _ 1 Ġt Ġ, Ġfloat Ġtime Ġ) Ġ{ Ġvar _ 1 Ġ. Ġmethod _ 1 Ġ( Ġt Ġ, Ġtmp Ġ) Ġ; Ġvar _ 2 Ġ. Ġset Ġ( Ġtmp Ġ, Ġtime Ġ) Ġ; Ġ}
public Ġvoid Ġmethod _ 1 Ġ( Ġtype _ 1 Ġvar _ 1 Ġ, Ġjava . lang . string Ġvar _ 2 Ġ) Ġ{ Ġif Ġ( Ġ( Ġvar _ 5 Ġ) Ġ!= Ġnull Ġ) Ġ{ Ġtype _ 2 Ġvar _ 3 Ġ= Ġtype _ 3 Ġ. Ġmethod _ 2 Ġ( Ġvar _ 1 Ġ, Ġvar _ 4 Ġ) Ġ; Ġvar _ 5 Ġ. Ġmethod _ 3 Ġ( Ġvar _ 3 Ġ) Ġ; Ġmethod _ 4 Ġ( Ġ) Ġ; Ġmethod _ 5 Ġ( Ġvar _ 2 Ġ) Ġ; Ġ} Ġ}
public Ġvoid Ġmethod _ 1 Ġ( Ġtype _ 1 Ġvar _ 1 Ġ) Ġ{ Ġvar _ 1 Ġ. Ġmethod _ 3 Ġ( Ġnew Ġjava . util . date Ġ( Ġ) Ġ) Ġ; Ġvar _ 1 Ġ. Ġmethod _ 4 Ġ( Ġstring _ 1 Ġ) Ġ; Ġvar _ 2 Ġ. Ġupdate Ġ( Ġvar _ 1 Ġ) Ġ; Ġ}
public Ġstatic Ġjava . lang . string Ġmethod _ 1 Ġ( Ġjava . util . map Ġ< Ġjava . lang . string Ġ, Ġ? Ġ> Ġvar _ 1 Ġ) Ġ{ Ġreturn Ġtype _ 1 Ġ. Ġmethod _ 1 Ġ( Ġvar _ 1 Ġ, Ġvar _ 2 Ġ) Ġ; Ġ}
public Ġvoid Ġmethod _ 1 Ġ( Ġjava . lang . string Ġtext Ġ) Ġ{ Ġtype _ 1 Ġ. Ġset text Ġ( Ġstring _ 1 Ġ) Ġ; Ġ}
public Ġvoid Ġmethod _ 1 Ġ( Ġtype _ 1 Ġvar _ 1 Ġ) Ġ{ Ġif Ġ( Ġ( Ġvar _ 3 Ġ. Ġmethod _ 2 Ġ( Ġ) Ġ) Ġ> Ġfloat _ 1 Ġ) Ġ{ Ġvar _ 3 Ġ. Ġmethod _ 3 Ġ( Ġ( Ġ( Ġvar _ 3 Ġ. Ġmethod _ 2 Ġ( Ġ) Ġ) Ġ- Ġfloat _ 2 Ġ) Ġ) Ġ; Ġvar _ 3 Ġ. Ġmethod _ 4 Ġ( Ġ) Ġ; Ġ} Ġ}
void Ġmethod _ 1 Ġ( Ġ) Ġ{ Ġif Ġ( Ġmethod _ 2 Ġ( Ġ) Ġ) Ġ{ Ġvar _ 1 Ġ. Ġmethod _ 3 Ġ( Ġ) Ġ; Ġmethod _ 4 Ġ( Ġ) Ġ; Ġjava . lang . system . out . println Ġ( Ġ( Ġ( Ġstring _ 1 Ġ+ Ġ( Ġvar _ 2 Ġ) Ġ) Ġ+ Ġstring _ 2 Ġ) Ġ) Ġ; Ġ} Ġvar _ 3 Ġ= Ġfalse Ġ; Ġ}
public Ġvoid Ġmethod _ 1 Ġ( Ġtype _ 1 Ġvar _ 1 Ġ, Ġint Ġvar _ 2 Ġ) Ġ{ Ġmethod _ 2 Ġ( Ġvar _ 3 Ġ. Ġmethod _ 3 Ġ( Ġposition Ġ) Ġ. Ġto string Ġ( Ġ) Ġ) Ġ; Ġ}
public Ġjava . lang . bo olean Ġmethod _ 1 Ġ( Ġjava . lang . string Ġvar _ 1 Ġ, Ġjava . lang . string Ġvar _ 2 Ġ) Ġ{ Ġreturn Ġthis Ġ. Ġget Ġ( Ġvar _ 1 Ġ) Ġ. Ġto string Ġ( Ġ) Ġ. Ġtrim Ġ( Ġ) Ġ. Ġto lower case Ġ( Ġ) Ġ. Ġequals Ġ( Ġvar _ 2 Ġ) Ġ; Ġ}
private Ġboolean Ġmethod _ 1 Ġ( Ġ) Ġ{ Ġreturn Ġ! Ġ( Ġvar _ 1 Ġ. Ġequals Ġ( Ġstring _ 1 Ġ) Ġ) Ġ; Ġ}
private Ġvoid Ġmethod _ 1 Ġ( Ġtype _ 1 Ġvar _ 1 Ġ, Ġjava . util . cal endar Ġdate Ġ) Ġ{ Ġvar _ 2 Ġ= Ġvar _ 1 Ġ; Ġvar _ 3 Ġ= Ġdate Ġ; Ġtype _ 3 Ġvar _ 4 Ġ= Ġnew Ġtype _ 4 Ġ( Ġ) Ġ; Ġvar _ 4 Ġ. Ġshow Ġ( Ġmethod _ 3 Ġ( Ġ) Ġ, Ġstring _ 3 Ġ) Ġ; Ġ}
public Ġvoid Ġmethod _ 1 Ġ( Ġtype _ 1 Ġnode Ġ) Ġ{ Ġsuper Ġ. Ġmethod _ 1 Ġ( Ġnode Ġ) Ġ; Ġif Ġ( Ġ( Ġvar _ 1 Ġ) Ġ!= Ġnull Ġ) Ġ{ Ġtype _ 2 Ġ. Ġmethod _ 3 Ġ( Ġvar _ 1 Ġ, Ġvar _ 2 Ġ, Ġvar _ 3 Ġ, Ġnode Ġ, Ġnull Ġ, Ġthis Ġ) Ġ; Ġ} Ġ}
public Ġjava . util . array list Ġ< Ġtype _ 1 Ġ> Ġmethod _ 1 Ġ( Ġjava . lang . string Ġvar _ 1 Ġ) Ġ{ Ġjava . util . array list Ġ< Ġtype _ 1 Ġ> Ġvar _ 2 Ġ= Ġtype _ 2 Ġ. Ġmethod _ 2 Ġ( Ġvar _ 4 Ġ) Ġ. Ġmethod _ 3 Ġ( Ġvar _ 1 Ġ) Ġ; Ġvar _ 5 Ġ= Ġmethod _ 4 Ġ( Ġvar _ 2 Ġ) Ġ; Ġreturn Ġvar _ 2 Ġ; Ġ}
public Ġboolean Ġmethod _ 1 Ġ( Ġint Ġindex Ġ) Ġ{ Ġif Ġ( Ġ! Ġ( Ġthis Ġ. Ġmethod _ 2 Ġ( Ġindex Ġ) Ġ) Ġ) Ġ{ Ġreturn Ġthis Ġ. Ġmethod _ 3 Ġ( Ġindex Ġ) Ġ; Ġ} Ġreturn Ġfalse Ġ; Ġ}
public Ġvoid Ġmethod _ 1 Ġ( Ġtype _ 1 Ġevent Ġ, Ġtype _ 2 Ġtarget Ġ, Ġtype _ 2 Ġvar _ 1 Ġ) Ġ{ Ġ}
public Ġvoid Ġmethod _ 1 Ġ( Ġtype _ 1 Ġvar _ 1 Ġ) Ġ{ Ġjava . lang . system . out . println Ġ( Ġstring _ 1 Ġ) Ġ; Ġif Ġ( Ġ( Ġvar _ 2 Ġ. Ġmethod _ 2 Ġ( Ġ) Ġ) Ġ== Ġ( Ġvar _ 3 Ġ) Ġ) Ġ{ Ġvar _ 2 Ġ. Ġmethod _ 3 Ġ( Ġ) Ġ; Ġvar _ 4 Ġ. Ġset text Ġ( Ġstring _ 2 Ġ) Ġ; Ġ} Ġ}
public Ġvoid Ġmethod _ 1 Ġ( Ġ) Ġ{ Ġif Ġ( Ġ( Ġvar _ 1 Ġ) Ġ> Ġ0 Ġ) Ġ{ Ġ( Ġvar _ 1 Ġ) Ġ-- Ġ; Ġ} Ġelse Ġ{ Ġvar _ 1 Ġ= Ġ0 Ġ; Ġ} Ġ}
public Ġvoid Ġmethod _ 1 Ġ( Ġint Ġi Ġ) Ġ{ Ġif Ġ( Ġ( Ġi Ġ== Ġ0 Ġ) Ġ|| Ġ( Ġ( Ġi Ġ& Ġint _ 1 Ġ) Ġ== Ġint _ 2 Ġ) Ġ) Ġ{ Ġvar _ 1 Ġ= Ġvar _ 2 Ġ; Ġ} Ġelse Ġ{ Ġvar _ 1 Ġ= Ġvar _ 3 Ġ; Ġ} Ġ}
protected Ġvoid Ġmethod _ 1 Ġ( Ġ) Ġ{ Ġsuper Ġ. Ġmethod _ 1 Ġ( Ġ) Ġ; Ġif Ġ( Ġtype _ 1 Ġ. Ġmethod _ 2 Ġ( Ġthis Ġ) Ġ) Ġ{ Ġtype _ 1 Ġ. Ġmethod _ 3 Ġ( Ġthis Ġ, Ġfalse Ġ) Ġ; Ġ} Ġ}
protected Ġvoid Ġmethod _ 1 Ġ( Ġtype _ 1 Ġ< Ġjava . lang . integer Ġ, Ġjava . lang . integer Ġ> Ġvar _ 1 Ġ) Ġ{ Ġmethod _ 2 Ġ( Ġvar _ 1 Ġ, Ġ1 Ġ) Ġ; Ġmethod _ 3 Ġ( Ġvar _ 1 Ġ, Ġ1 Ġ) Ġ; Ġ}
public Ġvoid Ġmethod _ 1 Ġ( Ġint Ġvar _ 1 Ġ, Ġint Ġvar _ 2 Ġ) Ġ{ Ġthis Ġ. Ġx Ġ+= Ġvar _ 1 Ġ; Ġthis Ġ. Ġy Ġ+= Ġvar _ 2 Ġ; Ġ}
public Ġstatic Ġboolean Ġmethod _ 1 Ġ( Ġjava . lang . string Ġstring Ġ) Ġ{ Ġif Ġ( Ġstring Ġ== Ġnull Ġ) Ġreturn Ġfalse Ġ; Ġreturn Ġ! Ġ( Ġstring Ġ. Ġis empty Ġ( Ġ) Ġ) Ġ; Ġ}
public Ġvoid Ġmethod _ 1 Ġ( Ġfinal Ġjava . lang . string Ġformat Ġ) Ġthrows Ġtype _ 1 Ġ{ Ġsynchronized Ġ( Ġbuffer Ġ) Ġ{ Ġmethod _ 2 Ġ( Ġformat Ġ) Ġ; Ġ} Ġ}
public Ġvoid Ġmethod _ 1 Ġ( Ġ) Ġ{ Ġif Ġ( Ġ! Ġ( Ġvar _ 1 Ġ. Ġequals Ġ( Ġvar _ 2 Ġ) Ġ) Ġ) Ġ{ Ġ( Ġvar _ 1 Ġ) Ġ++ Ġ; Ġmethod _ 2 Ġ( Ġ) Ġ; Ġ} Ġ}
public Ġvoid Ġmethod _ 1 Ġ( Ġandroid . view . view Ġview Ġ) Ġ{ Ġvar _ 1 Ġ. Ġmethod _ 2 Ġ( Ġ) Ġ; Ġvar _ 2 Ġ= Ġ1 Ġ; Ġmethod _ 3 Ġ( Ġvar _ 3 Ġ) Ġ; Ġ}
public Ġvoid Ġmethod _ 1 Ġ( Ġboolean Ġstatus Ġ) Ġ{ Ġvar _ 1 Ġ= Ġstatus Ġ; Ġ}
public Ġtype _ 1 Ġmethod _ 1 Ġ( Ġtype _ 2 Ġvar _ 1 Ġ) Ġ{ Ġtype _ 3 Ġvar _ 2 Ġ= Ġmethod _ 2 Ġ( Ġvar _ 1 Ġ) Ġ; Ġif Ġ( Ġvar _ 2 Ġ== Ġnull Ġ) Ġreturn Ġvar _ 3 Ġ; Ġreturn Ġvar _ 4 Ġ. Ġget Ġ( Ġvar _ 2 Ġ) Ġ; Ġ}
public Ġtype _ 1 Ġmethod _ 1 Ġ( Ġ) Ġ{ Ġvar _ 2 Ġ[ Ġ( Ġ( Ġvar _ 1 Ġ. Ġposition Ġ) Ġ+ Ġ1 Ġ) Ġ] Ġ= Ġis empty Ġ( Ġ) Ġ; Ġvar _ 1 Ġ. Ġposition Ġ+= Ġ1 Ġ; Ġvar _ 3 Ġ= Ġmethod _ 2 Ġ( Ġvar _ 1 Ġ. Ġposition Ġ) Ġ; Ġreturn Ġvar _ 1 Ġ; Ġ}
public Ġsynchronized Ġjava . lang . string Ġmethod _ 1 Ġ( Ġ) Ġ{ Ġreturn Ġvar _ 2 Ġ; Ġ}
public Ġjava . util . list Ġ< Ġtype _ 1 Ġ> Ġmethod _ 1 Ġ( Ġ) Ġ{ Ġreturn Ġvar _ 2 Ġ; Ġ}
private Ġstatic Ġvoid Ġmethod _ 1 Ġ( Ġfinal Ġtype _ 1 Ġvar _ 1 Ġ, Ġfinal Ġtype _ 2 Ġvar _ 2 Ġ) Ġ{ Ġtype _ 3 Ġ. Ġexecute Ġ( Ġvar _ 1 Ġ, Ġ( Ġ) Ġ- Ġ> Ġvar _ 1 Ġ. Ġmethod _ 3 Ġ( Ġvar _ 2 Ġ) Ġ) Ġ; Ġ}
public Ġvoid Ġmethod _ 1 Ġ( Ġtype _ 1 Ġvar _ 1 Ġ) Ġ{ Ġmethod _ 3 Ġ( Ġvar _ 2 Ġ, Ġvar _ 3 Ġ) Ġ; Ġvar _ 4 Ġ. Ġmethod _ 4 Ġ( Ġvar _ 3 Ġ) Ġ; Ġ}
public Ġboolean Ġmethod _ 1 Ġ( Ġ) Ġ{ Ġreturn Ġ( Ġtime Ġ( Ġ) Ġ) Ġ>= Ġ( Ġvar _ 1 Ġ) Ġ; Ġ}
public Ġstatic Ġvoid Ġmethod _ 1 Ġ( Ġ) Ġ{ Ġif Ġ( Ġvar _ 1 Ġ) Ġreturn Ġ; Ġvar _ 1 Ġ= Ġtrue Ġ; Ġtype _ 1 Ġ. Ġmethod _ 2 Ġ( Ġstring _ 2 Ġ) Ġ; Ġtype _ 1 Ġ. Ġmethod _ 2 Ġ( Ġstring _ 3 Ġ) Ġ; Ġtype _ 2 Ġ. Ġmethod _ 3 Ġ( Ġ) Ġ; Ġ}
public Ġvoid Ġmethod _ 1 Ġ( Ġ) Ġthrows Ġjava . io . io ex ception Ġ{ Ġtype _ 1 Ġfile Ġ= Ġnew Ġtype _ 1 Ġ( Ġstring _ 1 Ġ, Ġfalse Ġ) Ġ; Ġtype _ 2 Ġvar _ 1 Ġ= Ġnew Ġtype _ 2 Ġ( Ġfile Ġ) Ġ; Ġorg . test ng . assert . asser te qu als Ġ( Ġvar _ 1 Ġ. Ġmethod _ 2 Ġ( Ġ) Ġ, Ġstring _ 2 Ġ) Ġ; Ġ}
public Ġvoid Ġmethod _ 1 Ġ( Ġtype _ 1 Ġvar _ 1 Ġ) Ġthrows Ġtype _ 2 Ġ{ Ġvar _ 1 Ġ. Ġmethod _ 2 Ġ( Ġ) Ġ; Ġtype _ 3 Ġ. Ġmethod _ 3 Ġ( Ġvar _ 1 Ġ. Ġmethod _ 4 Ġ( Ġstring _ 1 Ġ) Ġ, Ġcontext Ġ, Ġvar _ 3 Ġ) Ġ; Ġ}
public Ġtype _ 1 Ġmethod _ 1 Ġ( Ġtype _ 2 Ġvar _ 1 Ġ) Ġ{ Ġthis Ġ. Ġvar _ 1 Ġ. Ġmethod _ 2 Ġ( Ġvar _ 1 Ġ) Ġ; Ġreturn Ġnew Ġtype _ 1 Ġ( Ġvar _ 2 Ġ, Ġvar _ 1 Ġ, Ġthis Ġ. Ġvar _ 3 Ġ) Ġ; Ġ}
public Ġjava . lang . integer Ġmethod _ 1 Ġ( Ġ) Ġ{ Ġif Ġ( Ġvar _ 1 Ġ. Ġis empty Ġ( Ġ) Ġ) Ġreturn Ġ- Ġ1 Ġ; Ġfinal Ġtype _ 1 Ġvar _ 2 Ġ= Ġvar _ 1 Ġ. Ġvalues Ġ( Ġ) Ġ. Ġiterator Ġ( Ġ) Ġ. Ġmethod _ 2 Ġ( Ġ) Ġ; Ġreturn Ġvar _ 2 Ġ. Ġmethod _ 1 Ġ( Ġ) Ġ; Ġ}
public Ġstatic Ġtype _ 1 Ġmethod _ 1 Ġ( Ġjava . util . map Ġ< Ġjava . lang . string Ġ, Ġjava . lang . object Ġ> Ġvar _ 1 Ġ) Ġthrows Ġtype _ 2 Ġ{ Ġreturn Ġtype _ 3 Ġ. Ġmethod _ 1 Ġ( Ġvar _ 2 Ġ, Ġvar _ 1 Ġ, Ġnull Ġ, Ġfalse Ġ) Ġ; Ġ}
protected Ġvoid Ġmethod _ 1 Ġ( Ġtype _ 1 Ġtarget Ġ) Ġ{ Ġtarget Ġ. Ġmethod _ 2 Ġ( Ġ) Ġ. Ġget Ġ( Ġ0 Ġ) Ġ. Ġmethod _ 3 Ġ( Ġ) Ġ. Ġmethod _ 4 Ġ( Ġnull Ġ) Ġ; Ġ}
protected Ġtype _ 1 Ġmethod _ 1 Ġ( Ġ) Ġ{ Ġfinal Ġtype _ 2 Ġlabel Ġ= Ġnew Ġtype _ 3 Ġ( Ġ) Ġ; Ġlabel Ġ. Ġmethod _ 2 Ġ( Ġtrue Ġ) Ġ; Ġlabel Ġ. Ġmethod _ 3 Ġ( Ġ( Ġ( Ġvar _ 1 Ġ) Ġ| Ġ( Ġvar _ 2 Ġ) Ġ) Ġ) Ġ; Ġreturn Ġlabel Ġ; Ġ}
public Ġvoid Ġmethod _ 1 Ġ( Ġ) Ġ{ Ġswitch Ġ( Ġvar _ 1 Ġ) Ġ{ Ġcase Ġstring _ 1 Ġ: Ġ( Ġy Ġ) Ġ-- Ġ; Ġbreak Ġ; Ġdefault Ġ: Ġbreak Ġ; Ġ} Ġ}
private Ġvoid Ġmethod _ 1 Ġ( Ġ) Ġ{ Ġvar _ 1 Ġ. Ġmethod _ 2 Ġ( Ġ"\ n " Ġ) Ġ; Ġvar _ 1 Ġ. Ġmethod _ 2 Ġ( Ġ"\ n " Ġ) Ġ; Ġvar _ 1 Ġ. Ġmethod _ 2 Ġ( Ġ"\ n " Ġ) Ġ; Ġvar _ 1 Ġ. Ġmethod _ 2 Ġ( Ġ"\ n " Ġ) Ġ; Ġ}
protected Ġtype _ 1 Ġmethod _ 1 Ġ( Ġ) Ġthrows Ġtype _ 2 Ġ{ Ġreturn Ġmethod _ 1 Ġ( Ġnull Ġ, Ġnull Ġ, Ġnull Ġ, Ġnull Ġ, Ġnull Ġ) Ġ; Ġ}
protected Ġnative Ġint Ġmethod _ 1 Ġ( Ġint Ġbuffer Ġ, Ġlong Ġlength Ġ) Ġ;
public Ġvoid Ġmethod _ 1 Ġ( Ġtype _ 1 Ġvar _ 1 Ġ) Ġ{ Ġjava . lang . bo olean Ġvar _ 2 Ġ= Ġmethod _ 2 Ġ( Ġ) Ġ; Ġif Ġ( Ġvar _ 2 Ġ== Ġtrue Ġ) Ġ{ Ġmethod _ 3 Ġ( Ġvar _ 1 Ġ) Ġ; Ġ} Ġ}
protected Ġvoid Ġmethod _ 1 Ġ( Ġ) Ġ{ Ġmethod _ 3 Ġ( Ġvar _ 1 Ġ) Ġ; Ġsuper Ġ. Ġmethod _ 1 Ġ( Ġ) Ġ; Ġ}
int Ġmethod _ 1 Ġ( Ġint Ġposition Ġ) Ġ;
public Ġvoid Ġmethod _ 1 Ġ( Ġ) Ġ{ Ġif Ġ( Ġ( Ġvar _ 1 Ġ) Ġ!= Ġnull Ġ) Ġ{ Ġjava . io . file Ġf Ġ= Ġnew Ġjava . io . file Ġ( Ġvar _ 1 Ġ. Ġmethod _ 2 Ġ( Ġ) Ġ) Ġ; Ġvar _ 1 Ġ= Ġmethod _ 3 Ġ( Ġf Ġ) Ġ; Ġ} Ġmethod _ 4 Ġ( Ġ) Ġ; Ġ}
public Ġvoid Ġmethod _ 1 Ġ( Ġtype _ 1 Ġvar _ 1 Ġ) Ġ{ Ġmethod _ 2 Ġ( Ġ) Ġ; Ġmethod _ 3 Ġ( Ġvar _ 1 Ġ) Ġ; Ġmethod _ 5 Ġ( Ġ) Ġ; Ġvar _ 2 Ġ= Ġnull Ġ; Ġmethod _ 6 Ġ( Ġ) Ġ; Ġ}
public Ġtype _ 1 Ġmethod _ 1 Ġ( Ġjava . lang . string Ġname Ġ, Ġbyte Ġvalue Ġ) Ġ{ Ġreturn Ġmethod _ 2 Ġ( Ġname Ġ, Ġvalue Ġ) Ġ; Ġ}
public Ġvoid Ġmethod _ 2 Ġ( Ġ) Ġthrows Ġtype _ 1 Ġ{ Ġtype _ 2 Ġ. Ġmethod _ 2 Ġ( Ġtype _ 3 Ġ. Ġmethod _ 3 Ġ( Ġ) Ġ) Ġ; Ġ}
public Ġstatic Ġjava . lang . string Ġtrim Ġ( Ġjava . lang . string Ġkey Ġ) Ġ{ Ġreturn Ġtype _ 2 Ġ. Ġmethod _ 1 Ġ( Ġkey Ġ) Ġ. Ġtrim Ġ( Ġ) Ġ; Ġ}
public Ġsynchronized Ġjava . util . array list Ġ< Ġtype _ 1 Ġ> Ġmethod _ 1 Ġ( Ġtype _ 2 Ġvar _ 1 Ġ) Ġ{ Ġif Ġ( Ġvar _ 1 Ġ== Ġnull Ġ) Ġ{ Ġreturn Ġnull Ġ; Ġ} Ġreturn Ġmethod _ 1 Ġ( Ġvar _ 1 Ġ. Ġmethod _ 2 Ġ( Ġ) Ġ) Ġ; Ġ}
public Ġjava . lang . string Ġmethod _ 1 Ġ( Ġ) Ġ{ Ġvar _ 1 Ġ= Ġvar _ 2 Ġ. Ġmethod _ 2 Ġ( Ġ) Ġ; Ġreturn Ġstring _ 2 Ġ; Ġ}
public Ġvoid Ġmethod _ 1 Ġ( Ġjava . util . list Ġ< Ġtype _ 1 Ġ> Ġvar _ 1 Ġ) Ġ{ Ġif Ġ( Ġ( Ġ( Ġvar _ 1 Ġ. Ġsize Ġ( Ġ) Ġ) Ġ!= Ġ0 Ġ) Ġ&& Ġ( Ġ! Ġ( Ġvar _ 1 Ġ. Ġis empty Ġ( Ġ) Ġ) Ġ) Ġ) Ġ{ Ġvar _ 2 Ġ. Ġmethod _ 2 Ġ( Ġvar _ 1 Ġ) Ġ; Ġ} Ġ}
public Ġvoid Ġmethod _ 1 Ġ( Ġtype _ 1 Ġvar _ 1 Ġ) Ġ{ Ġ}
java . lang . string Ġmethod _ 1 Ġ( Ġ) Ġ{ Ġif Ġ( Ġ( Ġ( Ġvar _ 1 Ġ) Ġ== Ġnull Ġ) Ġ|| Ġ( Ġvar _ 1 Ġ. Ġmethod _ 2 Ġ( Ġ) Ġ) Ġ) Ġ{ Ġreturn Ġstring _ 1 Ġ; Ġ} Ġreturn Ġvar _ 1 Ġ. Ġget text Ġ( Ġ) Ġ; Ġ}
public Ġboolean Ġmethod _ 1 Ġ( Ġ) Ġ{ Ġif Ġ( Ġmethod _ 2 Ġ( Ġvar _ 1 Ġ) Ġ) Ġ{ Ġreturn Ġtrue Ġ; Ġ} Ġelse Ġ{ Ġreturn Ġfalse Ġ; Ġ} Ġ}
private Ġvoid Ġmethod _ 1 Ġ( Ġint Ġtoken Ġ) Ġ{ Ġthis Ġ. Ġtoken Ġ= Ġtoken Ġ; Ġsource Ġ. Ġmethod _ 2 Ġ( Ġ) Ġ; Ġ}
protected Ġvoid Ġmethod _ 1 Ġ( Ġjava . lang . void Ġresult Ġ) Ġ{ Ġsuper Ġ. Ġmethod _ 1 Ġ( Ġresult Ġ) Ġ; Ġ}
public Ġvoid Ġmethod _ 1 Ġ( Ġtype _ 1 Ġ< Ġjava . util . list Ġ< Ġtype _ 2 Ġ> Ġ> Ġvar _ 1 Ġ) Ġ{ Ġ}
public Ġjava . lang . string Ġmethod _ 1 Ġ( Ġ) Ġ{ Ġint Ġvar _ 1 Ġ= Ġname Ġ. Ġmethod _ 2 Ġ( Ġchar _ 1 Ġ) Ġ; Ġreturn Ġvar _ 1 Ġ> Ġ( Ġ- Ġ1 Ġ) Ġ? Ġname Ġ. Ġsubst ring Ġ( Ġ0 Ġ, Ġvar _ 1 Ġ) Ġ: Ġstring _ 1 Ġ; Ġ}
public Ġint Ġmethod _ 1 Ġ( Ġ) Ġ{ Ġreturn Ġmethod _ 2 Ġ( Ġ) Ġ? Ġthis Ġ. Ġvar _ 1 Ġ[ Ġint _ 1 Ġ] Ġ: Ġ0 Ġ; Ġ}
void Ġmethod _ 1 Ġ( Ġ) Ġ{ Ġif Ġ( Ġ! Ġ( Ġthis Ġ. Ġvar _ 1 Ġ) Ġ) Ġ{ Ġmethod _ 2 Ġ( Ġ) Ġ; Ġmethod _ 3 Ġ( Ġ) Ġ; Ġ} Ġ}
public Ġboolean Ġmethod _ 1 Ġ( Ġandroid . content . intent Ġintent Ġ) Ġ{ Ġboolean Ġresult Ġ= Ġsuper Ġ. Ġmethod _ 1 Ġ( Ġintent Ġ) Ġ; Ġreturn Ġresult Ġ; Ġ}
public Ġvoid Ġadd Ġ( Ġtype _ 1 Ġvar _ 1 Ġ) Ġ{ Ġvar _ 1 Ġ. Ġset state Ġ( Ġ( Ġ( Ġ( Ġvar _ 1 Ġ. Ġget id Ġ( Ġ) Ġ) Ġ& Ġ( Ġvar _ 2 Ġ) Ġ) Ġ!= Ġ0 Ġ) Ġ) Ġ; Ġvar _ 3 Ġ. Ġadd Ġ( Ġvar _ 1 Ġ) Ġ; Ġ}
public Ġvoid Ġmethod _ 1 Ġ( Ġtype _ 1 Ġvar _ 1 Ġ, Ġint Ġvar _ 2 Ġ) Ġ{ Ġthis Ġ. Ġid Ġ= Ġvar _ 3 Ġ; Ġ( Ġvar _ 3 Ġ) Ġ++ Ġ; Ġthis Ġ. Ġvar _ 1 Ġ= Ġvar _ 1 Ġ; Ġthis Ġ. Ġvar _ 2 Ġ= Ġvar _ 2 Ġ; Ġthis Ġ. Ġstatus Ġ= Ġstring _ 1 Ġ; Ġ}
public Ġvoid Ġmethod _ 1 Ġ( Ġtype _ 1 Ġvar _ 1 Ġ) Ġ{ Ġtype _ 2 Ġ. Ġmethod _ 2 Ġ( Ġ( Ġ( Ġjava . util . list Ġ< Ġjava . lang . string Ġ> Ġ) Ġ( Ġvar _ 1 Ġ. Ġget value Ġ( Ġ) Ġ) Ġ) Ġ) Ġ; Ġ}
public Ġstatic Ġvoid Ġmain Ġ( Ġjava . lang . string Ġ[ Ġ] Ġargs Ġ) Ġ{ Ġtype _ 5 Ġ. Ġinit Ġ( Ġ) Ġ; Ġtype _ 1 Ġ. Ġinit Ġ( Ġ) Ġ; Ġtype _ 2 Ġ. Ġinit Ġ( Ġ) Ġ; Ġtype _ 3 Ġ. Ġinit Ġ( Ġ) Ġ; Ġtype _ 4 Ġ. Ġinit Ġ( Ġ) Ġ; Ġjava . lang . system . err . println Ġ( Ġstring _ 1 Ġ) Ġ; Ġ}
public Ġvoid Ġmethod _ 1 Ġ( Ġjava . util . date Ġstart Ġ) Ġ{ Ġthis Ġ. Ġstart Ġ= Ġnew Ġjava . util . date Ġ( Ġstart Ġ. Ġget time Ġ( Ġ) Ġ) Ġ; Ġ}
public Ġnative Ġvoid Ġmethod _ 1 Ġ( Ġjava . util . list Ġ< Ġjava . lang . string Ġ> Ġvar _ 1 Ġ, Ġtype _ 1 Ġ< Ġtype _ 2 Ġ, Ġtype _ 3 Ġ> Ġvar _ 2 Ġ) Ġ;
public Ġvoid Ġmethod _ 1 Ġ( Ġtype _ 1 Ġvar _ 1 Ġ, Ġtype _ 2 Ġvar _ 2 Ġ) Ġthrows Ġjava . io . io ex ception Ġ, Ġtype _ 3 Ġ{ Ġtype _ 4 Ġout Ġ= Ġvar _ 2 Ġ. Ġmethod _ 2 Ġ( Ġ) Ġ; Ġout Ġ. Ġmethod _ 3 Ġ( Ġstring _ 1 Ġ) Ġ; Ġout Ġ. Ġmethod _ 3 Ġ( Ġstring _ 2 Ġ) Ġ; Ġout Ġ. Ġmethod _ 3 Ġ( Ġstring _ 3 Ġ) Ġ; Ġ}
protected Ġvoid Ġmethod _ 1 Ġ( Ġint Ġvar _ 1 Ġ, Ġtype _ 1 Ġvar _ 2 Ġ) Ġthrows Ġtype _ 2 Ġ{ Ġtype _ 3 Ġvar _ 3 Ġ= Ġtype _ 4 Ġ. Ġmethod _ 2 Ġ( Ġvar _ 2 Ġ, Ġnull Ġ) Ġ; Ġtype _ 5 Ġ. Ġass er te qu als Ġ( Ġvar _ 1 Ġ, Ġvar _ 3 Ġ. Ġmethod _ 3 Ġ( Ġ) Ġ. Ġsize Ġ( Ġ) Ġ) Ġ; Ġ}
public Ġvoid Ġmethod _ 1 Ġ( Ġtype _ 1 Ġwriter Ġ, Ġtype _ 2 Ġcontent Ġ) Ġthrows Ġjava . io . io ex ception Ġ{ Ġjava . io . buff ered writer Ġvar _ 1 Ġ= Ġnew Ġjava . io . buff ered writer Ġ( Ġwriter Ġ) Ġ; Ġmethod _ 1 Ġ( Ġvar _ 1 Ġ, Ġcontent Ġ, Ġvar _ 2 Ġ, Ġvar _ 3 Ġ, Ġtrue Ġ, Ġnull Ġ, Ġ0 Ġ) Ġ; Ġvar _ 1 Ġ. Ġmethod _ 2 Ġ( Ġ) Ġ; Ġ}
public Ġvoid Ġmethod _ 1 Ġ( Ġandroid . view . view Ġvar _ 1 Ġ) Ġ{ Ġswitch Ġ( Ġvar _ 1 Ġ. Ġget id Ġ( Ġ) Ġ) Ġ{ Ġ} Ġ}
public Ġvoid Ġmethod _ 1 Ġ( Ġ) Ġ{ Ġmethod _ 2 Ġ( Ġvar _ 1 Ġ. Ġmethod _ 3 Ġ( Ġ) Ġ) Ġ; Ġ}
public Ġvoid Ġmethod _ 1 Ġ( Ġ) Ġ{ Ġtry Ġ{ Ġmethod _ 2 Ġ( Ġc Ġ, Ġvar _ 1 Ġ, Ġvar _ 2 Ġ) Ġ; Ġ} Ġcatch Ġ( Ġjava . lang . throw able Ġvar _ 3 Ġ) Ġ{ Ġvar _ 4 Ġ. Ġmethod _ 3 Ġ( Ġstring _ 1 Ġ, Ġvar _ 3 Ġ) Ġ; Ġ} Ġ}
private Ġvoid Ġmethod _ 1 Ġ( Ġ) Ġ{ Ġtype _ 1 Ġvar _ 1 Ġ= Ġ( Ġ( Ġtype _ 1 Ġ) Ġ( Ġmethod _ 2 Ġ( Ġvar _ 2 Ġ) Ġ) Ġ) Ġ; Ġvar _ 1 Ġ. Ġmethod _ 3 Ġ( Ġnew Ġtype _ 2 Ġ( Ġthis Ġ) Ġ) Ġ; Ġvar _ 1 Ġ. Ġmethod _ 4 Ġ( Ġvar _ 3 Ġ) Ġ; Ġvar _ 1 Ġ. Ġmethod _ 5 Ġ( Ġtrue Ġ) Ġ; Ġ}
public Ġtype _ 1 Ġmethod _ 1 Ġ( Ġjava . lang . string Ġreplace Ġ) Ġ{ Ġreturn Ġthis Ġ. Ġmethod _ 2 Ġ( Ġtype _ 2 Ġ. Ġreplace Ġ( Ġreplace Ġ) Ġ) Ġ; Ġ}
public Ġvoid Ġmethod _ 1 Ġ( Ġtype _ 1 Ġvar _ 1 Ġ, Ġtype _ 1 Ġvar _ 2 Ġ) Ġ{ Ġsuper Ġ. Ġmethod _ 2 Ġ( Ġvar _ 1 Ġ, Ġint _ 1 Ġ) Ġ; Ġsuper Ġ. Ġmethod _ 2 Ġ( Ġvar _ 2 Ġ, Ġint _ 2 Ġ) Ġ; Ġsuper Ġ. Ġmethod _ 2 Ġ( Ġvar _ 1 Ġ, Ġint _ 3 Ġ) Ġ; Ġsuper Ġ. Ġmethod _ 2 Ġ( Ġvar _ 2 Ġ, Ġint _ 4 Ġ) Ġ; Ġ}
public Ġjava . util . list Ġ< Ġtype _ 1 Ġ> Ġmethod _ 1 Ġ( Ġ) Ġ{ Ġif Ġ( Ġ( Ġ( Ġvar _ 1 Ġ) Ġ!= Ġnull Ġ) Ġ&& Ġ( Ġ( Ġvar _ 1 Ġ. Ġsize Ġ( Ġ) Ġ) Ġ> Ġ0 Ġ) Ġ) Ġreturn Ġvar _ 1 Ġ; Ġelse Ġreturn Ġmethod _ 2 Ġ( Ġ) Ġ; Ġ}
public Ġvoid Ġmethod _ 1 Ġ( Ġtype _ 1 Ġevent Ġ) Ġ{ Ġif Ġ( Ġ( Ġevent Ġ. Ġmethod _ 2 Ġ( Ġ) Ġ. Ġmethod _ 3 Ġ( Ġ) Ġ. Ġequals Ġ( Ġvar _ 1 Ġ. Ġmethod _ 3 Ġ( Ġ) Ġ) Ġ) Ġ&& Ġ( Ġopen Ġ) Ġ) Ġ{ Ġmethod _ 4 Ġ( Ġ) Ġ; Ġvar _ 2 Ġ. Ġmethod _ 5 Ġ( Ġ) Ġ; Ġ} Ġ}
protected Ġvoid Ġmethod _ 1 Ġ( Ġ) Ġ{ Ġsuper Ġ. Ġmethod _ 1 Ġ( Ġ) Ġ; Ġ}
private Ġint Ġmethod _ 1 Ġ( Ġ) Ġ{ Ġreturn Ġ( Ġ1 Ġ< Ġ< Ġ( Ġ( Ġvar _ 1 Ġ) Ġ+ Ġ1 Ġ) Ġ) Ġ- Ġ1 Ġ; Ġ}
public Ġstatic Ġtype _ 1 Ġmethod _ 1 Ġ( Ġ) Ġ{ Ġreturn Ġtype _ 2 Ġ. Ġmethod _ 2 Ġ( Ġstring _ 1 Ġ) Ġ. Ġcontains Ġ( Ġstring _ 2 Ġ) Ġ? Ġvar _ 2 Ġ: Ġvar _ 3 Ġ; Ġ}
public Ġjava . util . list Ġ< Ġtype _ 1 Ġ> Ġmethod _ 1 Ġ( Ġ) Ġ{ Ġjava . util . list Ġ< Ġtype _ 1 Ġ> Ġvar _ 1 Ġ= Ġmethod _ 2 Ġ( Ġ) Ġ; Ġif Ġ( Ġvar _ 1 Ġ== Ġnull Ġ) Ġreturn Ġnew Ġjava . util . array list Ġ< Ġtype _ 1 Ġ> Ġ( Ġ) Ġ; Ġreturn Ġvar _ 1 Ġ; Ġ}
public Ġjava . util . hash set Ġ< Ġtype _ 1 Ġ> Ġlist Ġ( Ġ) Ġ{ Ġreturn Ġvar _ 1 Ġ. Ġmethod _ 1 Ġ( Ġ) Ġ; Ġ}
private Ġtype _ 1 Ġmethod _ 1 Ġ( Ġtype _ 1 Ġvalue Ġ) Ġ{ Ġreturn Ġvalue Ġ. Ġmethod _ 2 Ġ( Ġvar _ 1 Ġ) Ġ; Ġ}
protected Ġtype _ 1 Ġmethod _ 1 Ġ( Ġjava . lang . void Ġ... Ġvar _ 1 Ġ) Ġ{ Ġtype _ 1 Ġdata Ġ= Ġtype _ 2 Ġ. Ġmethod _ 2 Ġ( Ġ) Ġ; Ġmethod _ 3 Ġ( Ġdata Ġ) Ġ; Ġreturn Ġdata Ġ; Ġ}
public Ġvoid Ġget time Ġ( Ġ) Ġ{ Ġ}
public Ġjava . lang . object Ġmethod _ 1 Ġ( Ġtype _ 1 Ġvar _ 1 Ġ) Ġ{ Ġreturn Ġvar _ 1 Ġ. Ġmethod _ 2 Ġ( Ġ) Ġ; Ġ}
public Ġvoid Ġmethod _ 1 Ġ( Ġ) Ġ{ Ġvar _ 1 Ġ= Ġnew Ġtype _ 1 Ġ( Ġint _ 1 Ġ, Ġ1 Ġ, Ġ0 Ġ) Ġ; Ġvar _ 2 Ġ. Ġmethod _ 2 Ġ( Ġ0 Ġ, Ġ0 Ġ) Ġ. Ġmethod _ 3 Ġ( Ġ) Ġ; Ġvar _ 2 Ġ. Ġmethod _ 5 Ġ( Ġ) Ġ; Ġvar _ 2 Ġ. Ġmethod _ 4 Ġ( Ġ) Ġ; Ġ}
protected Ġvoid Ġmethod _ 1 Ġ( Ġ) Ġ{ Ġsuper Ġ. Ġmethod _ 1 Ġ( Ġ) Ġ; Ġ}
private Ġvoid Ġmethod _ 1 Ġ( Ġ) Ġ{ Ġif Ġ( Ġ( Ġvar _ 1 Ġ) Ġ== Ġtrue Ġ) Ġ{ Ġreturn Ġ; Ġ} Ġ( Ġvar _ 2 Ġ) Ġ++ Ġ; Ġ}
public Ġvoid Ġmethod _ 1 Ġ( Ġ) Ġ{ Ġsuper Ġ. Ġmethod _ 1 Ġ( Ġ) Ġ; Ġvar _ 1 Ġ= Ġthis Ġ; Ġtype _ 2 Ġ. Ġmethod _ 3 Ġ( Ġthis Ġ, Ġnew Ġtype _ 3 Ġ( Ġ) Ġ) Ġ; Ġtype _ 4 Ġ. Ġinit Ġ( Ġthis Ġ) Ġ; Ġ}
public Ġvoid Ġmethod _ 1 Ġ( Ġtype _ 1 Ġvar _ 1 Ġ) Ġ{ Ġvar _ 2 Ġ. Ġset text Ġ( Ġvar _ 1 Ġ. Ġmethod _ 2 Ġ( Ġ) Ġ) Ġ; Ġ}
public Ġvoid Ġmethod _ 1 Ġ( Ġjava . lang . string Ġtime Ġ) Ġ{ Ġvar _ 1 Ġ= Ġ( Ġvar _ 1 Ġ) Ġ- Ġ1 Ġ; Ġ}
public Ġstatic Ġvoid Ġmethod _ 1 Ġ( Ġ) Ġ{ Ġif Ġ( Ġvar _ 1 Ġ) Ġ{ Ġreturn Ġ; Ġ} Ġif Ġ( Ġtype _ 1 Ġ. Ġmethod _ 2 Ġ( Ġ) Ġ) Ġ{ Ġif Ġ( Ġ( Ġvar _ 2 Ġ) Ġ!= Ġnull Ġ) Ġ{ Ġvar _ 1 Ġ= Ġtrue Ġ; Ġvar _ 2 Ġ. Ġmethod _ 3 Ġ( Ġ) Ġ; Ġ} Ġ} Ġ}
public Ġvoid Ġmethod _ 1 Ġ( Ġtype _ 1 Ġvar _ 1 Ġ, Ġint Ġvar _ 2 Ġ) Ġ{ Ġtype _ 2 Ġvar _ 3 Ġ= Ġvar _ 4 Ġ; Ġvar _ 1 Ġ. Ġmethod _ 3 Ġ( Ġ) Ġ; Ġmethod _ 2 Ġ( Ġvar _ 3 Ġ. Ġto string Ġ( Ġ) Ġ) Ġ; Ġ}
public Ġvoid Ġmethod _ 1 Ġ( Ġtype _ 1 Ġvar _ 1 Ġ) Ġ{ Ġvar _ 1 Ġ. Ġmethod _ 2 Ġ( Ġvar _ 2 Ġ) Ġ; Ġ}
public Ġfinal Ġvoid Ġmethod _ 1 Ġ( Ġfinal Ġfloat Ġvar _ 1 Ġ, Ġfinal Ġfloat Ġvar _ 2 Ġ) Ġ{ Ġvar _ 3 Ġ. Ġmethod _ 2 Ġ( Ġvar _ 1 Ġ, Ġvar _ 2 Ġ) Ġ; Ġ}
public Ġvoid Ġmethod _ 1 Ġ( Ġ) Ġ{ Ġtype _ 1 Ġ. Ġinfo Ġ( Ġvar _ 1 Ġ, Ġstring _ 1 Ġ) Ġ; Ġif Ġ( Ġ! Ġ( Ġvar _ 2 Ġ. Ġmethod _ 2 Ġ( Ġthis Ġ) Ġ) Ġ) Ġtype _ 1 Ġ. Ġerror Ġ( Ġvar _ 1 Ġ, Ġstring _ 2 Ġ) Ġ; Ġmethod _ 3 Ġ( Ġ) Ġ; Ġ}
private Ġvoid Ġmethod _ 1 Ġ( Ġtype _ 1 Ġvar _ 1 Ġ) Ġ{ Ġif Ġ( Ġ( Ġvar _ 1 Ġ!= Ġnull Ġ) Ġ&& Ġ( Ġ! Ġ( Ġvar _ 1 Ġ. Ġmethod _ 2 Ġ( Ġ) Ġ) Ġ) Ġ) Ġ{ Ġvar _ 1 Ġ. Ġmethod _ 1 Ġ( Ġ) Ġ; Ġvar _ 1 Ġ= Ġnull Ġ; Ġ} Ġ}
public Ġvoid Ġmethod _ 1 Ġ( Ġint Ġindex Ġ) Ġ{ Ġif Ġ( Ġindex Ġ< Ġ( Ġpattern Ġ. Ġsize Ġ( Ġ) Ġ) Ġ) Ġ{ Ġpattern Ġ. Ġremove Ġ( Ġindex Ġ) Ġ; Ġ} Ġ}
public Ġdouble Ġmethod _ 1 Ġ( Ġjava . lang . string Ġvar _ 1 Ġ, Ġjava . lang . string Ġvar _ 2 Ġ, Ġjava . lang . double Ġvar _ 3 Ġ) Ġ{ Ġjava . lang . string Ġvar _ 4 Ġ= Ġjava . lang . double Ġ. Ġto string Ġ( Ġvar _ 3 Ġ) Ġ; Ġdouble Ġy Ġ= Ġ0 Ġ; Ġy Ġ= Ġmethod _ 2 Ġ( Ġvar _ 2 Ġ, Ġvar _ 4 Ġ, Ġvar _ 1 Ġ) Ġ; Ġreturn Ġy Ġ; Ġ}
public Ġvoid Ġmethod _ 1 Ġ( Ġtype _ 1 Ġpath Ġ) Ġthrows Ġjava . io . io ex ception Ġ{ Ġtype _ 2 Ġ. Ġmethod _ 2 Ġ( Ġpath Ġ) Ġ; Ġmethod _ 3 Ġ( Ġ) Ġ; Ġvar _ 1 Ġ= Ġpath Ġ; Ġvar _ 2 Ġ. Ġset value Ġ( Ġstring _ 1 Ġ, Ġpath Ġ. Ġto string Ġ( Ġ) Ġ) Ġ; Ġmethod _ 4 Ġ( Ġtrue Ġ) Ġ; Ġ}
public Ġvoid Ġmethod _ 1 Ġ( Ġjava . lang . string Ġstr Ġ) Ġ{ Ġ}
public Ġjava . lang . string Ġmethod _ 1 Ġ( Ġ) Ġ{ Ġif Ġ( Ġ( Ġmethod _ 2 Ġ( Ġ) Ġ) Ġ>= Ġ0 Ġ) Ġ{ Ġreturn Ġ( Ġ( Ġmethod _ 2 Ġ( Ġ) Ġ) Ġ+ Ġstring _ 1 Ġ) Ġ+ Ġ( Ġvar _ 1 Ġ) Ġ; Ġ} Ġelse Ġ{ Ġreturn Ġget string Ġ( Ġvar _ 2 Ġ) Ġ; Ġ} Ġ}
public Ġvoid Ġmethod _ 1 Ġ( Ġint Ġvar _ 1 Ġ) Ġ{ Ġthis Ġ. Ġvar _ 2 Ġ= Ġvar _ 1 Ġ; Ġsuper Ġ. Ġmethod _ 1 Ġ( Ġthis Ġ. Ġvar _ 2 Ġ) Ġ; Ġmethod _ 2 Ġ( Ġ) Ġ; Ġ}
public Ġvoid Ġmethod _ 1 Ġ( Ġ) Ġ{ Ġvar _ 1 Ġ. Ġmethod _ 2 Ġ( Ġthis Ġ) Ġ; Ġ}
public Ġvoid Ġmethod _ 1 Ġ( Ġjava . lang . string Ġvar _ 1 Ġ) Ġ{ Ġjava . util . set Ġ< Ġjava . lang . string Ġ> Ġvar _ 2 Ġ= Ġnew Ġjava . util . hash set Ġ< Ġjava . lang . string Ġ> Ġ( Ġmethod _ 2 Ġ( Ġ) Ġ) Ġ; Ġvar _ 2 Ġ. Ġadd Ġ( Ġvar _ 1 Ġ) Ġ; Ġmethod _ 3 Ġ( Ġvar _ 2 Ġ) Ġ; Ġ}
public Ġvoid Ġmethod _ 1 Ġ( Ġtype _ 1 Ġvar _ 1 Ġ) Ġ{ Ġfor Ġ( Ġtype _ 2 Ġvar _ 2 Ġ: Ġvar _ 3 Ġ) Ġ{ Ġvar _ 2 Ġ. Ġmethod _ 3 Ġ( Ġvar _ 4 Ġ, Ġvar _ 1 Ġ) Ġ; Ġ} Ġ}
private Ġboolean Ġmethod _ 1 Ġ( Ġtype _ 1 Ġstart Ġ, Ġtype _ 1 Ġend Ġ) Ġ{ Ġreturn Ġ( Ġstart Ġ. Ġcompare to Ġ( Ġend Ġ) Ġ) Ġ<= Ġ0 Ġ; Ġ}
public Ġvoid Ġmethod _ 1 Ġ( Ġ) Ġ{ Ġvar _ 1 Ġ+= Ġ1 Ġ; Ġ}
public Ġtype _ 1 Ġmethod _ 1 Ġ( Ġjava . lang . string Ġtype Ġ) Ġ{ Ġif Ġ( Ġtype Ġ== Ġstring _ 1 Ġ) Ġreturn Ġnew Ġtype _ 2 Ġ( Ġ) Ġ; Ġelse Ġif Ġ( Ġtype Ġ== Ġstring _ 2 Ġ) Ġreturn Ġnew Ġtype _ 3 Ġ( Ġ) Ġ; Ġelse Ġreturn Ġnull Ġ; Ġ}
public Ġboolean Ġmethod _ 1 Ġ( Ġ) Ġ{ Ġtry Ġ{ Ġif Ġ( Ġvar _ 2 Ġ. Ġmethod _ 2 Ġ( Ġvar _ 3 Ġ, Ġvar _ 4 Ġ, Ġ( Ġ! Ġ( Ġvar _ 1 Ġ) Ġ) Ġ) Ġ) Ġ{ Ġvar _ 1 Ġ= Ġ! Ġ( Ġvar _ 1 Ġ) Ġ; Ġreturn Ġtrue Ġ; Ġ} Ġ} Ġcatch Ġ( Ġjava . lang . throw able Ġvar _ 5 Ġ) Ġ{ Ġ} Ġreturn Ġfalse Ġ; Ġ}
public Ġstatic Ġvoid Ġmethod _ 1 Ġ( Ġjava . lang . string Ġmessage Ġ) Ġ{ Ġjava . lang . system . out . println Ġ( Ġmessage Ġ) Ġ; Ġ}
public Ġint Ġmethod _ 1 Ġ( Ġjava . lang . string Ġfield name Ġ) Ġ{ Ġreturn Ġthis Ġ. Ġvar _ 1 Ġ. Ġmethod _ 2 Ġ( Ġfield name Ġ. Ġtou pperc ase Ġ( Ġ) Ġ) Ġ; Ġ}
public Ġvoid Ġmethod _ 1 Ġ( Ġ) Ġ{ Ġif Ġ( Ġ( Ġvar _ 1 Ġ) Ġ!= Ġnull Ġ) Ġ{ Ġvar _ 1 Ġ. Ġmethod _ 2 Ġ( Ġ) Ġ; Ġvar _ 1 Ġ. Ġmethod _ 3 Ġ( Ġfloat _ 1 Ġ) Ġ; Ġ} Ġ}
private Ġvoid Ġmethod _ 1 Ġ( Ġtype _ 1 Ġevent Ġ) Ġ{ Ġvar _ 1 Ġ. Ġmethod _ 2 Ġ( Ġvar _ 2 Ġ, Ġnew Ġtype _ 2 Ġ( Ġvar _ 2 Ġ, Ġvar _ 3 Ġ. Ġmethod _ 3 Ġ( Ġvar _ 4 Ġ, Ġvar _ 2 Ġ. Ġget text Ġ( Ġ) Ġ. Ġtrim Ġ( Ġ) Ġ) Ġ, Ġvar _ 5 Ġ) Ġ) Ġ; Ġ}
public Ġvoid Ġmethod _ 1 Ġ( Ġ) Ġ{ Ġtype _ 1 Ġvar _ 1 Ġ= Ġtype _ 1 Ġ. Ġmethod _ 2 Ġ( Ġstring _ 1 Ġ) Ġ; Ġtype _ 2 Ġ. Ġmethod _ 3 Ġ( Ġ) Ġ. Ġmethod _ 4 Ġ( Ġvar _ 1 Ġ) Ġ; Ġ}
private Ġvoid Ġmethod _ 1 Ġ( Ġ) Ġ{ Ġtype _ 1 Ġ. Ġmethod _ 2 Ġ( Ġmethod _ 3 Ġ( Ġ) Ġ, Ġmethod _ 4 Ġ( Ġ) Ġ. Ġget string Ġ( Ġvar _ 1 Ġ) Ġ, Ġvar _ 2 Ġ) Ġ. Ġshow Ġ( Ġ) Ġ; Ġ}
protected Ġvoid Ġmethod _ 1 Ġ( Ġtype _ 1 Ġvar _ 1 Ġ) Ġ{ Ġsuper Ġ. Ġmethod _ 1 Ġ( Ġvar _ 1 Ġ) Ġ; Ġmethod _ 2 Ġ( Ġvar _ 2 Ġ) Ġ; Ġtype _ 2 Ġ. Ġmethod _ 3 Ġ( Ġthis Ġ) Ġ; Ġmethod _ 5 Ġ( Ġ) Ġ; Ġ}
protected Ġjava . lang . void Ġmethod _ 1 Ġ( Ġ) Ġthrows Ġjava . lang . throw able Ġ{ Ġstart Ġ( Ġ) Ġ; Ġreturn Ġnull Ġ; Ġ}
public Ġstatic Ġint Ġmethod _ 1 Ġ( Ġ) Ġ{ Ġreturn Ġ( Ġvar _ 1 Ġ. Ġmethod _ 2 Ġ( Ġ) Ġ. Ġmethod _ 3 Ġ( Ġ) Ġ) Ġ- Ġ1 Ġ; Ġ}
public Ġsynchronized Ġvoid Ġmethod _ 1 Ġ( Ġ) Ġ{ Ġmethod _ 1 Ġ( Ġnull Ġ, Ġnull Ġ) Ġ; Ġ}
public Ġvoid Ġmethod _ 1 Ġ( Ġtype _ 1 Ġvar _ 1 Ġ) Ġ{ Ġvalue Ġ= Ġnew Ġtype _ 2 Ġ( Ġ( Ġstring _ 1 Ġ+ Ġ( Ġvar _ 1 Ġ. Ġmethod _ 3 Ġ( Ġ) Ġ. Ġmethod _ 4 Ġ( Ġ) Ġ) Ġ) Ġ) Ġ; Ġ}
public Ġjava . lang . string Ġmethod _ 1 Ġ( Ġ) Ġ{ Ġreturn Ġstr Ġ; Ġ}
private Ġvoid Ġmethod _ 1 Ġ( Ġ) Ġ{ Ġtype _ 1 Ġ. Ġadd Ġ( Ġnew Ġtype _ 3 Ġ( Ġ) Ġ) Ġ; Ġtype _ 1 Ġ. Ġadd Ġ( Ġnew Ġtype _ 4 Ġ( Ġ) Ġ) Ġ; Ġtype _ 5 Ġ. Ġinfo Ġ( Ġstring _ 1 Ġ) Ġ; Ġ}
private Ġstatic Ġint Ġsum Ġ( Ġint Ġa Ġ, Ġint Ġb Ġ) Ġ{ Ġint Ġresult Ġ= Ġa Ġ+ Ġb Ġ; Ġreturn Ġresult Ġ; Ġ}
public Ġvoid Ġmethod _ 1 Ġ( Ġtype _ 1 Ġvar _ 1 Ġ, Ġint Ġsize Ġ) Ġ{ Ġthis Ġ. Ġvar _ 1 Ġ= Ġvar _ 1 Ġ; Ġthis Ġ. Ġsize Ġ= Ġsize Ġ; Ġ}
static Ġtype _ 1 Ġ< Ġjava . lang . string Ġ, Ġtype _ 2 Ġ[ Ġ] Ġ> Ġmethod _ 1 Ġ( Ġ) Ġ{ Ġreturn Ġvar _ 1 Ġ; Ġ}
public Ġvoid Ġmethod _ 1 Ġ( Ġ) Ġ{ Ġif Ġ( Ġvar _ 2 Ġ. Ġmethod _ 2 Ġ( Ġ) Ġ) Ġ{ Ġvar _ 2 Ġ. Ġmethod _ 3 Ġ( Ġvar _ 3 Ġ. Ġmethod _ 4 Ġ( Ġ) Ġ) Ġ; Ġ} Ġsuper Ġ. Ġmethod _ 1 Ġ( Ġ) Ġ; Ġ}
bo olean Ġmethod _ 1 Ġ( Ġtype _ 1 Ġvar _ 1 Ġ, Ġtype _ 2 Ġvar _ 2 Ġ) Ġ{ Ġif Ġ( Ġ( Ġvar _ 3 Ġ. Ġget Ġ( Ġvar _ 1 Ġ) Ġ) Ġ== Ġnull Ġ) Ġreturn Ġfalse Ġ; Ġreturn Ġvar _ 3 Ġ. Ġget Ġ( Ġvar _ 1 Ġ) Ġ. Ġmethod _ 2 Ġ( Ġ) Ġ. Ġequals Ġ( Ġvar _ 2 Ġ) Ġ; Ġ}
protected Ġboolean Ġstart Ġ( Ġtype _ 1 Ġb Ġ) Ġ{ Ġif Ġ( Ġb Ġ== Ġnull Ġ) Ġthrow Ġnew Ġjava . lang . null point ere x ception Ġ( Ġ) Ġ; Ġresult Ġ= Ġtrue Ġ; Ġreturn Ġfalse Ġ; Ġ}
public Ġvoid Ġmethod _ 1 Ġ( Ġ) Ġ{ Ġsuper Ġ. Ġmethod _ 1 Ġ( Ġ) Ġ; Ġ}
public Ġboolean Ġcontains Ġ( Ġjava . lang . string Ġid Ġ) Ġ{ Ġtype _ 1 Ġvar _ 2 Ġ= Ġmethod _ 1 Ġ( Ġid Ġ) Ġ; Ġboolean Ġvar _ 3 Ġ= Ġfalse Ġ; Ġif Ġ( Ġvar _ 2 Ġ!= Ġnull Ġ) Ġ{ Ġvar _ 3 Ġ= Ġtrue Ġ; Ġ} Ġreturn Ġvar _ 3 Ġ; Ġ}
public Ġvoid Ġmethod _ 1 Ġ( Ġtype _ 1 Ġvar _ 1 Ġ) Ġ{ Ġfor Ġ( Ġint Ġi Ġ= Ġ0 Ġ; Ġi Ġ< Ġint _ 1 Ġ; Ġi Ġ++ Ġ) Ġmethod _ 2 Ġ( Ġ0 Ġ) Ġ; Ġ}
public Ġvoid Ġmethod _ 1 Ġ( Ġ) Ġ{ Ġtype _ 1 Ġvar _ 1 Ġ= Ġmethod _ 2 Ġ( Ġ) Ġ; Ġjava . util . list Ġ< Ġtype _ 1 Ġ> Ġvar _ 2 Ġ= Ġnew Ġjava . util . array list Ġ< Ġtype _ 1 Ġ> Ġ( Ġ) Ġ; Ġvar _ 2 Ġ. Ġadd Ġ( Ġvar _ 1 Ġ) Ġ; Ġ}
public Ġvoid Ġmethod _ 1 Ġ( Ġtype _ 1 Ġvar _ 1 Ġ, Ġtype _ 2 Ġvar _ 2 Ġ) Ġ{ Ġ}
public Ġstatic Ġvoid Ġmain Ġ( Ġjava . lang . string Ġ[ Ġ] Ġargs Ġ) Ġthrows Ġjava . io . io ex ception Ġ{ Ġjava . io . file Ġvar _ 1 Ġ= Ġnew Ġjava . io . file Ġ( Ġstring _ 1 Ġ) Ġ; Ġtype _ 1 Ġvar _ 2 Ġ= Ġnew Ġtype _ 1 Ġ( Ġvar _ 1 Ġ) Ġ; Ġtype _ 2 Ġvar _ 3 Ġ= Ġnew Ġtype _ 2 Ġ( Ġvar _ 2 Ġ) Ġ; Ġ}
public Ġvoid Ġmethod _ 1 Ġ( Ġtype _ 1 Ġitem Ġ, Ġtype _ 2 Ġvar _ 1 Ġ, Ġtype _ 2 Ġvar _ 2 Ġ) Ġ{ Ġvar _ 4 Ġ= Ġthis Ġ. Ġstate Ġ; Ġset state Ġ( Ġfunction Ġ. Ġmethod _ 2 Ġ( Ġvar _ 3 Ġ) Ġ) Ġ; Ġmethod _ 3 Ġ( Ġitem Ġ. Ġget name Ġ( Ġ) Ġ, Ġthis Ġ. Ġstate Ġ, Ġvar _ 4 Ġ) Ġ; Ġ}
public Ġdouble Ġmethod _ 1 Ġ( Ġ) Ġ{ Ġreturn Ġthis Ġ. Ġvar _ 1 Ġ. Ġget Ġ( Ġ) Ġ; Ġ}
public Ġvoid Ġmethod _ 1 Ġ( Ġint Ġb Ġ) Ġthrows Ġjava . io . io ex ception Ġ{ Ġmethod _ 1 Ġ( Ġnew Ġbyte Ġ[ Ġ] Ġ{ Ġ( Ġ( Ġbyte Ġ) Ġ( Ġb Ġ) Ġ) Ġ} Ġ, Ġ0 Ġ, Ġ1 Ġ) Ġ; Ġ}
public Ġtype _ 1 Ġmethod _ 1 Ġ( Ġ) Ġ{ Ġtype _ 1 Ġvar _ 2 Ġ= Ġnew Ġtype _ 1 Ġ( Ġvar _ 1 Ġ. Ġlength Ġ) Ġ; Ġtype _ 1 Ġ. Ġmethod _ 2 Ġ( Ġthis Ġ, Ġvar _ 2 Ġ) Ġ; Ġreturn Ġvar _ 2 Ġ; Ġ}
public Ġvoid Ġmethod _ 1 Ġ( Ġ) Ġthrows Ġjava . lang . ex ception Ġ{ Ġmethod _ 2 Ġ( Ġ) Ġ; Ġtype _ 1 Ġ. Ġmethod _ 3 Ġ( Ġ) Ġ; Ġtype _ 2 Ġ. Ġmethod _ 4 Ġ( Ġstring _ 2 Ġ, Ġvar _ 2 Ġ) Ġ; Ġ}
public Ġvoid Ġmethod _ 1 Ġ( Ġ) Ġ{ Ġif Ġ( Ġ( Ġvar _ 1 Ġ) Ġ== Ġnull Ġ) Ġtype _ 1 Ġ. Ġmethod _ 2 Ġ( Ġthis Ġ, Ġvar _ 2 Ġ, Ġvar _ 3 Ġ, Ġvar _ 4 Ġ) Ġ; Ġelse Ġtype _ 1 Ġ. Ġmethod _ 2 Ġ( Ġthis Ġ, Ġvar _ 1 Ġ, Ġvar _ 3 Ġ, Ġvar _ 4 Ġ) Ġ; Ġ}
public Ġvoid Ġmethod _ 1 Ġ( Ġ) Ġ{ Ġ}
private Ġvoid Ġmethod _ 1 Ġ( Ġjava . lang . string Ġvar _ 1 Ġ, Ġjava . lang . string builder Ġvar _ 2 Ġ) Ġ{ Ġjava . lang . string Ġvar _ 3 Ġ= Ġstring _ 1 Ġ; Ġtype _ 1 Ġvar _ 4 Ġ= Ġvar _ 5 Ġ. Ġmethod _ 2 Ġ( Ġvar _ 2 Ġ. Ġto string Ġ( Ġ) Ġ, Ġvar _ 3 Ġ, Ġvar _ 1 Ġ) Ġ; Ġvar _ 5 Ġ. Ġmethod _ 3 Ġ( Ġvar _ 4 Ġ) Ġ; Ġ}
public Ġboolean Ġmethod _ 1 Ġ( Ġtype _ 1 Ġvar _ 1 Ġ) Ġ{ Ġmethod _ 2 Ġ( Ġ1 Ġ) Ġ; Ġreturn Ġfalse Ġ; Ġ}
public Ġvoid Ġmethod _ 1 Ġ( Ġtype _ 1 Ġvar _ 1 Ġ) Ġ{ Ġtype _ 2 Ġvar _ 2 Ġ= Ġmethod _ 2 Ġ( Ġvar _ 1 Ġ) Ġ; Ġ}
public Ġvoid Ġmethod _ 1 Ġ( Ġint Ġvar _ 1 Ġ) Ġ{ Ġthis Ġ. Ġvar _ 1 Ġ= Ġvar _ 1 Ġ; Ġ}
public Ġvoid Ġmethod _ 1 Ġ( Ġ) Ġ{ Ġjava . util . list Ġ< Ġtype _ 1 Ġ> Ġlist Ġ= Ġtype _ 2 Ġ. Ġmethod _ 2 Ġ( Ġvar _ 1 Ġclass Ġ) Ġ; Ġvar _ 2 Ġ. Ġmethod _ 3 Ġ( Ġlist Ġ) Ġ; Ġass er te qu als Ġ( Ġlist Ġ, Ġvar _ 2 Ġ. Ġmethod _ 1 Ġ( Ġ) Ġ) Ġ; Ġ}
public Ġjava . lang . string Ġmethod _ 1 Ġ( Ġ) Ġ{ Ġreturn Ġmethod _ 3 Ġ( Ġ) Ġ. Ġto string Ġ( Ġ) Ġ; Ġ}
public Ġboolean Ġmethod _ 1 Ġ( Ġ) Ġ{ Ġreturn Ġ( Ġmethod _ 2 Ġ( Ġ) Ġ) Ġ<= Ġ0 Ġ; Ġ}
public Ġvoid Ġmethod _ 1 Ġ( Ġ) Ġ{ Ġmethod _ 3 Ġ( Ġ) Ġ; Ġsuper Ġ. Ġmethod _ 1 Ġ( Ġ) Ġ; Ġ}
public Ġvoid Ġmethod _ 1 Ġ( Ġ) Ġ{ Ġif Ġ( Ġ( Ġvar _ 2 Ġ) Ġ!= Ġnull Ġ) Ġ{ Ġvar _ 1 Ġ. Ġmethod _ 2 Ġ( Ġvar _ 2 Ġ, Ġtype _ 1 Ġ. Ġget Ġ( Ġ) Ġ. Ġkey Ġ( Ġvar _ 3 Ġ) Ġ) Ġ; Ġ} Ġ}
public Ġvoid Ġmethod _ 1 Ġ( Ġ) Ġ{ Ġif Ġ( Ġ( Ġthis Ġ. Ġvar _ 1 Ġ) Ġ!= Ġnull Ġ) Ġthis Ġ. Ġvar _ 1 Ġ. Ġmethod _ 2 Ġ( Ġ) Ġ; Ġif Ġ( Ġ( Ġthis Ġ. Ġvar _ 2 Ġ) Ġ!= Ġnull Ġ) Ġthis Ġ. Ġvar _ 2 Ġ. Ġmethod _ 1 Ġ( Ġ) Ġ; Ġ}
protected Ġtype _ 1 Ġmethod _ 1 Ġ( Ġjava . util . properties Ġp Ġ) Ġ{ Ġreturn Ġvar _ 2 Ġ. Ġmethod _ 1 Ġ( Ġp Ġ) Ġ; Ġ}
public Ġvoid Ġmethod _ 1 Ġ( Ġtype _ 1 Ġvar _ 1 Ġ) Ġ{ Ġtype _ 2 Ġ. Ġi Ġ( Ġvar _ 2 Ġ, Ġ( Ġstring _ 1 Ġ+ Ġvar _ 1 Ġ) Ġ) Ġ; Ġvar _ 3 Ġ= Ġvar _ 1 Ġ; Ġmethod _ 2 Ġ( Ġ) Ġ; Ġ}
public Ġvoid Ġmethod _ 1 Ġ( Ġ) Ġ{ Ġvar _ 1 Ġ= Ġfalse Ġ; Ġvar _ 2 Ġ. Ġmethod _ 2 Ġ( Ġvar _ 3 Ġ) Ġ; Ġ}
public Ġjava . lang . string Ġmethod _ 1 Ġ( Ġandroid . content . context Ġcontext Ġ) Ġ{ Ġtype _ 1 Ġp Ġ= Ġnew Ġtype _ 1 Ġ( Ġcontext Ġ) Ġ; Ġreturn Ġ( Ġp Ġ. Ġmethod _ 3 Ġ( Ġstring _ 1 Ġ) Ġ) Ġ+ Ġ( Ġmethod _ 4 Ġ( Ġ) Ġ) Ġ; Ġ}
public Ġvoid Ġmethod _ 1 Ġ( Ġtype _ 1 Ġvar _ 1 Ġ) Ġ{ Ġvar _ 2 Ġ. Ġput Ġ( Ġvar _ 1 Ġ. Ġget name Ġ( Ġ) Ġ, Ġvar _ 1 Ġ) Ġ; Ġ}
private Ġstatic Ġvoid Ġmethod _ 1 Ġ( Ġlong Ġvar _ 1 Ġ, Ġlong Ġfilename Ġ, Ġlong Ġvar _ 2 Ġ, Ġlong Ġvar _ 3 Ġ) Ġ{ Ġ}
public Ġtype _ 1 Ġ< Ġjava . lang . string Ġ> Ġmethod _ 3 Ġ( Ġ) Ġ{ Ġreturn Ġmethod _ 2 Ġ( Ġ) Ġ. Ġmethod _ 3 Ġ( Ġ) Ġ; Ġ}
public Ġvoid Ġget value Ġ( Ġ) Ġ{ Ġjava . lang . system . out . println Ġ( Ġvar _ 1 Ġ. Ġget Ġ( Ġvar _ 2 Ġ) Ġ. Ġint value Ġ( Ġ) Ġ) Ġ; Ġ}
public Ġvoid Ġmethod _ 1 Ġ( Ġtype _ 1 Ġvar _ 1 Ġ, Ġtype _ 2 Ġvar _ 2 Ġ, Ġtype _ 3 Ġvar _ 3 Ġ) Ġ{ Ġmethod _ 2 Ġ( Ġvar _ 3 Ġ. Ġmethod _ 3 Ġ( Ġ) Ġ) Ġ; Ġ}
public Ġvoid Ġmethod _ 1 Ġ( Ġ) Ġthrows Ġtype _ 1 Ġ{ Ġmethod _ 3 Ġ( Ġ) Ġ; Ġ}
public Ġvoid Ġmethod _ 1 Ġ( Ġtype _ 1 Ġvar _ 1 Ġ) Ġ{ Ġvar _ 2 Ġ= Ġ" true " Ġ; Ġf Ġ. Ġset enabled Ġ( Ġtrue Ġ) Ġ; Ġvar _ 3 Ġ. Ġmethod _ 2 Ġ( Ġ) Ġ; Ġ}
protected Ġvoid Ġmethod _ 1 Ġ( Ġjava . util . array list Ġ< Ġjava . lang . string Ġ> Ġvar _ 1 Ġ) Ġ{ Ġvar _ 3 Ġ. Ġmethod _ 4 Ġ( Ġvar _ 1 Ġ) Ġ; Ġ}
public Ġboolean Ġis empty Ġ( Ġ) Ġ{ Ġreturn Ġfalse Ġ; Ġ}
public Ġstatic Ġsynchronized Ġvoid Ġmethod _ 1 Ġ( Ġint Ġvar _ 1 Ġ, Ġint Ġvar _ 2 Ġ, Ġint Ġvar _ 3 Ġ, Ġint Ġvar _ 4 Ġ) Ġ{ Ġvar _ 5 Ġ= Ġnew Ġtype _ 1 Ġ( Ġstring _ 1 Ġ, Ġvar _ 1 Ġ, Ġvar _ 2 Ġ, Ġvar _ 3 Ġ, Ġvar _ 4 Ġ) Ġ; Ġ}
public Ġjava . util . collection Ġ< Ġtype _ 1 Ġ> Ġvalues Ġ( Ġ) Ġ{ Ġreturn Ġvalues Ġ( Ġnull Ġ) Ġ; Ġ}
public Ġvoid Ġmethod _ 1 Ġ( Ġ) Ġthrows Ġjava . lang . ex ception Ġ{ Ġtype _ 1 Ġ. Ġinfo Ġ( Ġstring _ 1 Ġ) Ġ; Ġvar _ 1 Ġ. Ġmethod _ 2 Ġ( Ġ) Ġ; Ġtype _ 1 Ġ. Ġinfo Ġ( Ġstring _ 2 Ġ) Ġ; Ġvar _ 2 Ġ. Ġmethod _ 5 Ġ( Ġ) Ġ; Ġ}
type _ 1 Ġ< Ġ? Ġ> Ġmethod _ 1 Ġ( Ġjava . lang . string Ġvar _ 1 Ġ, Ġjava . lang . string Ġvar _ 2 Ġ, Ġjava . lang . string Ġ... Ġvar _ 3 Ġ) Ġ;
public Ġvoid Ġmethod _ 1 Ġ( Ġ) Ġ{ Ġjava . lang . string Ġvar _ 1 Ġ= Ġstring _ 1 Ġ; Ġassert that Ġ( Ġtype _ 2 Ġ. Ġmethod _ 2 Ġ( Ġstring _ 2 Ġ) Ġ, Ġtype _ 3 Ġ. Ġmethod _ 3 Ġ( Ġvar _ 1 Ġ) Ġ) Ġ; Ġ}
public Ġvoid Ġmethod _ 1 Ġ( Ġjava . lang . string Ġvar _ 1 Ġ) Ġ{ Ġthis Ġ. Ġvar _ 1 Ġ= Ġvar _ 1 Ġ; Ġ}
public Ġjava . lang . string Ġmethod _ 1 Ġ( Ġtype _ 1 Ġvar _ 1 Ġ) Ġ{ Ġreturn Ġtype _ 2 Ġ. Ġmethod _ 2 Ġ( Ġvar _ 1 Ġ. Ġmethod _ 3 Ġ( Ġ) Ġ) Ġ. Ġget name Ġ( Ġ) Ġ; Ġ}
public Ġvoid Ġmethod _ 1 Ġ( Ġint Ġvar _ 1 Ġ, Ġboolean Ġvar _ 2 Ġ) Ġ{ Ġtype _ 1 Ġvar _ 3 Ġ= Ġvar _ 4 Ġ. Ġmethod _ 2 Ġ( Ġvar _ 1 Ġ) Ġ; Ġvar _ 3 Ġ. Ġmethod _ 3 Ġ( Ġvar _ 2 Ġ) Ġ; Ġvar _ 4 Ġ. Ġupdate Ġ( Ġvar _ 3 Ġ) Ġ; Ġvar _ 4 Ġ. Ġcommit Ġ( Ġ) Ġ; Ġ}
public Ġfinal Ġvoid Ġmethod _ 1 Ġ( Ġ) Ġthrows Ġjava . io . io ex ception Ġ{ Ġnew Ġtype _ 1 Ġ( Ġ) Ġ; Ġ}
public Ġvoid Ġmethod _ 1 Ġ( Ġ) Ġ{ Ġandroid . content . intent Ġvar _ 1 Ġ= Ġnew Ġandroid . content . intent Ġ( Ġthis Ġ, Ġvar _ 2 Ġclass Ġ) Ġ; Ġvar _ 1 Ġ. Ġmethod _ 2 Ġ( Ġstring _ 1 Ġ, Ġvar _ 3 Ġ) Ġ; Ġvar _ 1 Ġ. Ġmethod _ 2 Ġ( Ġstring _ 2 Ġ, Ġvar _ 4 Ġ) Ġ; Ġmethod _ 4 Ġ( Ġvar _ 1 Ġ) Ġ; Ġ}
private Ġjava . lang . string Ġmethod _ 1 Ġ( Ġ) Ġthrows Ġjava . io . io ex ception Ġ, Ġjava . lang . class not found ex ception Ġ{ Ġvar _ 1 Ġ. Ġmethod _ 2 Ġ( Ġstring _ 1 Ġ) Ġ; Ġreturn Ġ( Ġ( Ġjava . lang . string Ġ) Ġ( Ġvar _ 3 Ġ. Ġmethod _ 3 Ġ( Ġ) Ġ) Ġ) Ġ; Ġ}
protected Ġfinal Ġvoid Ġmethod _ 1 Ġ( Ġfinal Ġtype _ 1 Ġvar _ 1 Ġ, Ġfinal Ġtype _ 2 Ġmsg Ġ) Ġ{ Ġtype _ 3 Ġ. Ġmethod _ 2 Ġ( Ġstring _ 1 Ġ, Ġmsg Ġ) Ġ; Ġthis Ġ. Ġmethod _ 3 Ġ( Ġmsg Ġ) Ġ; Ġ}
public Ġvoid Ġmethod _ 1 Ġ( Ġtype _ 1 Ġstatus Ġ) Ġ{ Ġif Ġ( Ġstatus Ġ. Ġmethod _ 2 Ġ( Ġ) Ġ) Ġ{ Ġ} Ġelse Ġ{ Ġtype _ 2 Ġ. Ġmethod _ 4 Ġ( Ġvar _ 1 Ġ, Ġ( Ġstring _ 1 Ġ+ Ġ( Ġstatus Ġ. Ġmethod _ 5 Ġ( Ġ) Ġ) Ġ) Ġ) Ġ; Ġmethod _ 6 Ġ( Ġ) Ġ; Ġ} Ġ}
public Ġvoid Ġmethod _ 1 Ġ( Ġtype _ 1 Ġ< Ġjava . util . list Ġ< Ġtype _ 2 Ġ> Ġ> Ġvar _ 1 Ġ) Ġ{ Ġ}
public Ġvoid Ġmethod _ 1 Ġ( Ġ) Ġ{ Ġif Ġ( Ġ( Ġvar _ 2 Ġ. Ġsize Ġ( Ġ) Ġ) Ġ> Ġ0 Ġ) Ġ{ Ġtype _ 1 Ġvar _ 1 Ġ= Ġvar _ 2 Ġ. Ġremove Ġ( Ġ) Ġ; Ġvar _ 1 Ġ. Ġmethod _ 2 Ġ( Ġ) Ġ; Ġ} Ġ}
public Ġtype _ 1 Ġget Ġ( Ġ) Ġ{ Ġmethod _ 1 Ġ( Ġ) Ġ; Ġfinal Ġtype _ 1 Ġvalue Ġ= Ġthis Ġ. Ġvalue Ġ. Ġget Ġ( Ġ) Ġ; Ġreturn Ġvalue Ġ; Ġ}
public Ġvoid Ġmethod _ 1 Ġ( Ġ) Ġ{ Ġvar _ 1 Ġ. Ġmethod _ 2 Ġ( Ġstring _ 1 Ġ) Ġ; Ġmethod _ 4 Ġ( Ġ) Ġ; Ġmethod _ 3 Ġ( Ġ) Ġ; Ġ}
public Ġvoid Ġmethod _ 1 Ġ( Ġ) Ġ{ Ġtype _ 1 Ġ. Ġmethod _ 5 Ġ( Ġvar _ 5 Ġ, Ġstring _ 1 Ġ) Ġ; Ġ}
public Ġjava . util . list Ġ< Ġtype _ 1 Ġ> Ġmethod _ 1 Ġ( Ġtype _ 2 Ġvar _ 1 Ġ) Ġ{ Ġreturn Ġnew Ġjava . util . array list Ġ< Ġ> Ġ( Ġ) Ġ; Ġ}
public Ġstatic Ġvoid Ġmain Ġ( Ġjava . lang . string Ġ[ Ġ] Ġargs Ġ) Ġ{ Ġif Ġ( Ġ( Ġargs . length Ġ) Ġ== Ġ0 Ġ) Ġ{ Ġvar _ 1 Ġ. Ġmethod _ 1 Ġ( Ġstring _ 1 Ġ) Ġ; Ġ} Ġelse Ġ{ Ġvar _ 1 Ġ. Ġmethod _ 1 Ġ( Ġstring _ 2 Ġ, Ġargs Ġ[ Ġ( Ġ( Ġargs . length Ġ) Ġ- Ġ1 Ġ) Ġ] Ġ) Ġ; Ġ} Ġ}
public Ġvoid Ġmethod _ 1 Ġ( Ġdouble Ġvar _ 1 Ġ) Ġ{ Ġif Ġ( Ġ( Ġvar _ 1 Ġ<= Ġint _ 1 Ġ) Ġ|| Ġ( Ġvar _ 1 Ġ>= Ġ1 Ġ) Ġ) Ġ{ Ġthis Ġ. Ġvar _ 1 Ġ= Ġvar _ 1 Ġ; Ġ} Ġ}
public Ġboolean Ġmethod _ 1 Ġ( Ġ) Ġ{ Ġvar _ 1 Ġ= Ġtrue Ġ; Ġvar _ 2 Ġ= Ġtrue Ġ; Ġreturn Ġvar _ 1 Ġ; Ġ}
public Ġtype _ 1 Ġmethod _ 1 Ġ( Ġtype _ 2 Ġvar _ 1 Ġ) Ġ{ Ġjava . util . list Ġ< Ġtype _ 1 Ġ> Ġvar _ 2 Ġ= Ġvar _ 1 Ġ. Ġmethod _ 2 Ġ( Ġ) Ġ; Ġreturn Ġvar _ 2 Ġ. Ġget Ġ( Ġ( Ġ( Ġvar _ 3 Ġ) Ġ- Ġ1 Ġ) Ġ) Ġ; Ġ}
public Ġvoid Ġmethod _ 1 Ġ( Ġint Ġvalue Ġ) Ġ{ Ġif Ġ( Ġ( Ġthis Ġ. Ġvalue Ġ) Ġ> Ġvalue Ġ) Ġ{ Ġthis Ġ. Ġvalue Ġ= Ġvalue Ġ; Ġ} Ġ}
public Ġvoid Ġmethod _ 1 Ġ( Ġfinal Ġtype _ 1 Ġnode Ġ) Ġthrows Ġtype _ 2 Ġ{ Ġmethod _ 1 Ġ( Ġnode Ġ. Ġget name Ġ( Ġ) Ġ) Ġ; Ġ}
public Ġvoid Ġmethod _ 1 Ġ( Ġ) Ġ{ Ġvar _ 1 Ġ= Ġvar _ 2 Ġ; Ġvar _ 3 Ġ= Ġvar _ 2 Ġ; Ġmethod _ 3 Ġ( Ġ) Ġ; Ġvar _ 4 Ġ= Ġtrue Ġ; Ġ}
public Ġvoid Ġmethod _ 1 Ġ( Ġint Ġvar _ 1 Ġ) Ġ{ Ġthis Ġ. Ġvar _ 2 Ġ. Ġadd Ġ( Ġvar _ 1 Ġ) Ġ; Ġ}
public Ġvoid Ġmethod _ 1 Ġ( Ġtype _ 1 Ġvar _ 1 Ġ) Ġ{ Ġvar _ 3 Ġ. Ġmethod _ 2 Ġ( Ġ) Ġ; Ġ}
public Ġvoid Ġmethod _ 1 Ġ( Ġtype _ 1 Ġvar _ 1 Ġ) Ġ{ Ġtry Ġ{ Ġtype _ 3 Ġvar _ 3 Ġ= Ġvar _ 1 Ġ. Ġget value Ġ( Ġvar _ 4 Ġclass Ġ) Ġ; Ġmethod _ 2 Ġ( Ġvar _ 3 Ġ) Ġ; Ġ} Ġcatch Ġ( Ġjava . lang . ex ception Ġvar _ 5 Ġ) Ġ{ Ġvar _ 5 Ġ. Ġmethod _ 3 Ġ( Ġ) Ġ; Ġ} Ġ}
public Ġvoid Ġmethod _ 1 Ġ( Ġtype _ 1 Ġvar _ 1 Ġ) Ġ{ Ġthis Ġ. Ġvar _ 1 Ġ= Ġvar _ 1 Ġ; Ġ}
public Ġjava . util . date Ġmethod _ 1 Ġ( Ġtype _ 1 Ġvar _ 1 Ġ) Ġ{ Ġif Ġ( Ġvar _ 1 Ġ!= Ġnull Ġ) Ġ{ Ġtype _ 2 Ġ. Ġmethod _ 2 Ġ( Ġstring _ 1 Ġ, Ġvar _ 1 Ġ) Ġ; Ġreturn Ġnew Ġjava . util . date Ġ( Ġvar _ 1 Ġ. Ġget time Ġ( Ġ) Ġ) Ġ; Ġ} Ġreturn Ġnull Ġ; Ġ}
public Ġboolean Ġmethod _ 1 Ġ( Ġtype _ 1 Ġevent Ġ) Ġ{ Ġreturn Ġtrue Ġ; Ġ}
public Ġstatic Ġtype _ 1 Ġmethod _ 1 Ġ( Ġint Ġn Ġ) Ġ{ Ġtype _ 1 Ġvar _ 1 Ġ= Ġvar _ 2 Ġ; Ġfor Ġ( Ġint Ġi Ġ= Ġn Ġ; Ġi Ġ> Ġ1 Ġ; Ġi Ġ-- Ġ) Ġ{ Ġvar _ 1 Ġ= Ġvar _ 1 Ġ. Ġmethod _ 2 Ġ( Ġnew Ġtype _ 1 Ġ( Ġjava . lang . integer . t ost ring Ġ( Ġi Ġ) Ġ) Ġ) Ġ; Ġ} Ġreturn Ġvar _ 1 Ġ; Ġ}
public Ġvoid Ġmethod _ 1 Ġ( Ġ) Ġ{ Ġmethod _ 2 Ġ( Ġt Ġ) Ġ; Ġ}
public Ġvoid Ġmethod _ 1 Ġ( Ġtype _ 1 Ġvar _ 1 Ġ) Ġ{ Ġwhile Ġ( Ġvar _ 2 Ġ. Ġcontains Ġ( Ġvar _ 1 Ġ. Ġmethod _ 2 Ġ( Ġ) Ġ) Ġ) Ġ{ Ġvar _ 2 Ġ. Ġremove Ġ( Ġvar _ 1 Ġ. Ġmethod _ 2 Ġ( Ġ) Ġ) Ġ; Ġ} Ġ}
public Ġtype _ 1 Ġmethod _ 1 Ġ( Ġ) Ġ{ Ġreturn Ġvar _ 2 Ġ. Ġget Ġ( Ġ( Ġ( Ġint Ġ) Ġ( Ġ( Ġjava . lang . math . random Ġ( Ġ) Ġ) Ġ* Ġ( Ġ( Ġvar _ 2 Ġ. Ġsize Ġ( Ġ) Ġ) Ġ- Ġ1 Ġ) Ġ) Ġ) Ġ) Ġ; Ġ}
public Ġboolean Ġmethod _ 1 Ġ( Ġjava . lang . string Ġvar _ 1 Ġ, Ġint Ġvar _ 2 Ġ) Ġ{ Ġreturn Ġ( Ġmethod _ 2 Ġ( Ġ) Ġ. Ġupdate Ġ( Ġvar _ 3 Ġ, Ġvar _ 2 Ġ, Ġvar _ 1 Ġ) Ġ) Ġ> Ġ0 Ġ; Ġ}
public Ġvoid Ġupdate Ġ( Ġjava . util . list Ġ< Ġtype _ 1 Ġ< Ġjava . lang . bo olean Ġ, Ġjava . lang . double Ġ> Ġ> Ġvar _ 1 Ġ, Ġdouble Ġvar _ 2 Ġ) Ġ{ Ġfor Ġ( Ġtype _ 1 Ġ< Ġjava . lang . bo olean Ġ, Ġjava . lang . double Ġ> Ġvar _ 3 Ġ: Ġvar _ 1 Ġ) Ġ{ Ġupdate Ġ( Ġ( Ġ( Ġvar _ 5 Ġ) Ġ> Ġvar _ 2 Ġ) Ġ, Ġvar _ 4 Ġ) Ġ; Ġ} Ġ}
private Ġjava . lang . object Ġ[ Ġ] Ġmethod _ 1 Ġ( Ġ) Ġ{ Ġreturn Ġnew Ġjava . lang . object Ġ[ Ġ] Ġ{ Ġstring _ 1 Ġ, Ġstring _ 2 Ġ, Ġstring _ 4 Ġ, Ġstring _ 5 Ġ, Ġstring _ 6 Ġ} Ġ; Ġ}
public Ġvoid Ġmethod _ 1 Ġ( Ġtype _ 1 Ġevent Ġ) Ġ{ Ġif Ġ( Ġ( Ġevent Ġ. Ġmethod _ 2 Ġ( Ġ) Ġ) Ġ== Ġstring _ 1 Ġ) Ġ{ Ġjava . lang . system . out . println Ġ( Ġstring _ 1 Ġ) Ġ; Ġ} Ġif Ġ( Ġ( Ġevent Ġ. Ġmethod _ 2 Ġ( Ġ) Ġ) Ġ== Ġstring _ 2 Ġ) Ġ{ Ġjava . lang . system . out . println Ġ( Ġstring _ 2 Ġ) Ġ; Ġ} Ġ}
public Ġboolean Ġmethod _ 1 Ġ( Ġtype _ 1 Ġvar _ 1 Ġ) Ġ{ Ġreturn Ġequals Ġ( Ġvar _ 1 Ġ) Ġ; Ġ}
public Ġstatic Ġtype _ 1 Ġmethod _ 1 Ġ( Ġtype _ 2 Ġvar _ 3 Ġ) Ġ{ Ġfinal Ġtype _ 1 Ġmsg Ġ= Ġnew Ġtype _ 1 Ġ( Ġ) Ġ; Ġmsg Ġ. Ġtext Ġ= Ġvar _ 3 Ġ. Ġget string Ġ( Ġstring _ 1 Ġ) Ġ; Ġreturn Ġmsg Ġ; Ġ}
public Ġvoid Ġmethod _ 1 Ġ( Ġjava . lang . string Ġid Ġ, Ġjava . lang . string Ġvar _ 1 Ġ, Ġjava . lang . string Ġvar _ 2 Ġ, Ġjava . lang . string Ġvar _ 3 Ġ) Ġthrows Ġtype _ 1 Ġ, Ġtype _ 2 Ġ, Ġtype _ 3 Ġ, Ġtype _ 4 Ġ, Ġtype _ 5 Ġ, Ġtype _ 6 Ġ, Ġtype _ 7 Ġ{ Ġvar _ 4 Ġ. Ġmethod _ 1 Ġ( Ġid Ġ, Ġvar _ 1 Ġ, Ġvar _ 2 Ġ, Ġnull Ġ, Ġvar _ 3 Ġ) Ġ; Ġ}
public Ġboolean Ġmethod _ 1 Ġ( Ġjava . lang . string Ġtype Ġ) Ġ{ Ġboolean Ġvar _ 1 Ġ= Ġtrue Ġ; Ġtry Ġ{ Ġtype _ 1 Ġ. Ġmethod _ 2 Ġ( Ġtype Ġ. Ġtou pperc ase Ġ( Ġ) Ġ) Ġ; Ġ} Ġcatch Ġ( Ġtype _ 2 Ġvar _ 2 Ġ) Ġ{ Ġvar _ 1 Ġ= Ġfalse Ġ; Ġ} Ġreturn Ġvar _ 1 Ġ; Ġ}
public Ġjava . lang . string Ġmethod _ 1 Ġ( Ġjava . lang . string Ġname Ġ) Ġ{ Ġreturn Ġvar _ 2 Ġ. Ġget Ġ( Ġmethod _ 2 Ġ( Ġname Ġ) Ġ) Ġ; Ġ}
public Ġstatic Ġboolean Ġmethod _ 1 Ġ( Ġjava . lang . string Ġname Ġ) Ġ{ Ġfor Ġ( Ġjava . lang . string Ġvar _ 1 Ġ: Ġvar _ 2 Ġ) Ġ{ Ġif Ġ( Ġvar _ 1 Ġ. Ġmethod _ 2 Ġ( Ġname Ġ) Ġ) Ġ{ Ġreturn Ġtrue Ġ; Ġ} Ġ} Ġreturn Ġfalse Ġ; Ġ}
public Ġvoid Ġmethod _ 1 Ġ( Ġtype _ 1 Ġevent Ġ) Ġ{ Ġfor Ġ( Ġtype _ 2 Ġtype Ġ: Ġvar _ 2 Ġ. Ġvalues Ġ( Ġ) Ġ) Ġ{ Ġtype Ġ. Ġmethod _ 2 Ġ( Ġevent Ġ) Ġ; Ġ} Ġ}
public Ġjava . util . list Ġ< Ġtype _ 1 Ġ> Ġmethod _ 1 Ġ( Ġjava . util . list Ġ< Ġjava . lang . string Ġ> Ġstatus Ġ) Ġthrows Ġjava . lang . ex ception Ġ{ Ġreturn Ġnew Ġjava . util . array list Ġ< Ġtype _ 1 Ġ> Ġ( Ġ) Ġ; Ġ}
public Ġvoid Ġmethod _ 1 Ġ( Ġ) Ġthrows Ġtype _ 1 Ġ{ Ġvar _ 1 Ġ. Ġmethod _ 2 Ġ( Ġ) Ġ; Ġwhile Ġ( Ġvar _ 2 Ġ) Ġ{ Ġvar _ 3 Ġ. Ġmethod _ 3 Ġ( Ġ) Ġ; Ġ} Ġvar _ 2 Ġ= Ġtrue Ġ; Ġvar _ 1 Ġ. Ġmethod _ 4 Ġ( Ġ) Ġ; Ġ}
public Ġstatic Ġtype _ 1 Ġstart Ġ( Ġ) Ġ{ Ġreturn Ġnew Ġtype _ 1 Ġ( Ġnull Ġ, Ġtype _ 2 Ġ. Ġget time Ġ( Ġ) Ġ, Ġtype _ 2 Ġ) Ġ; Ġ}
protected Ġvoid Ġend Ġ( Ġ) Ġ{ Ġvar _ 1 Ġ. Ġmethod _ 1 Ġ( Ġ) Ġ; Ġvar _ 2 Ġ. Ġmethod _ 1 Ġ( Ġ) Ġ; Ġ}
public Ġvoid Ġmethod _ 1 Ġ( Ġ) Ġ{ Ġdata Ġ. Ġmethod _ 2 Ġ( Ġ) Ġ; Ġmethod _ 3 Ġ( Ġ) Ġ; Ġ}
public Ġvoid Ġmethod _ 1 Ġ( Ġtype _ 1 Ġevent Ġ) Ġ{ Ġvar _ 1 Ġ. Ġmethod _ 2 Ġ( Ġevent Ġ) Ġ; Ġ}
public Ġvoid Ġmethod _ 1 Ġ( Ġint Ġposition Ġ, Ġfloat Ġvar _ 1 Ġ, Ġint Ġvar _ 2 Ġ) Ġ{ Ġ}
public Ġvoid Ġmethod _ 1 Ġ( Ġjava . lang . string Ġvar _ 1 Ġ) Ġ{ Ġif Ġ( Ġvar _ 2 Ġ. Ġmethod _ 2 Ġ( Ġvar _ 1 Ġ) Ġ) Ġ{ Ġmethod _ 3 Ġ( Ġ) Ġ; Ġvar _ 3 Ġ= Ġvar _ 1 Ġ; Ġmethod _ 4 Ġ( Ġ) Ġ; Ġ} Ġelse Ġ{ Ġmethod _ 5 Ġ( Ġ) Ġ; Ġ} Ġ}
public Ġvoid Ġmethod _ 1 Ġ( Ġ) Ġ{ Ġ}
private Ġvoid Ġmethod _ 1 Ġ( Ġ) Ġ{ Ġtype _ 1 Ġ. Ġmethod _ 2 Ġ( Ġget context Ġ( Ġ) Ġ) Ġ; Ġ}
public Ġvoid Ġmethod _ 1 Ġ( Ġtype _ 1 Ġ< Ġtype _ 2 Ġ> Ġresponse Ġ) Ġ{ Ġif Ġ( Ġresponse Ġ. Ġmethod _ 2 Ġ( Ġ) Ġ) Ġ{ Ġif Ġ( Ġ( Ġlistener Ġ) Ġ!= Ġnull Ġ) Ġlistener Ġ. Ġmethod _ 3 Ġ( Ġresponse Ġ. Ġmethod _ 4 Ġ( Ġ) Ġ) Ġ; Ġ} Ġ}
public Ġstatic Ġvoid Ġmethod _ 1 Ġ( Ġandroid . content . context Ġcontext Ġ, Ġjava . io . file Ġfile Ġ) Ġ{ Ġtype _ 1 Ġ. Ġmethod _ 1 Ġ( Ġcontext Ġ, Ġfile Ġ. Ġmethod _ 2 Ġ( Ġ) Ġ, Ġtype _ 1 Ġ. Ġmethod _ 3 Ġ( Ġfile Ġ. Ġmethod _ 2 Ġ( Ġ) Ġ) Ġ, Ġtrue Ġ) Ġ; Ġ}
public Ġtype _ 1 Ġbuild Ġ( Ġ) Ġ{ Ġreturn Ġnew Ġtype _ 1 Ġ( Ġvar _ 1 Ġ, Ġvar _ 6 Ġ, Ġvar _ 2 Ġ, Ġvar _ 3 Ġ, Ġvar _ 4 Ġ, Ġvar _ 5 Ġ, Ġvar _ 7 Ġ, Ġvar _ 8 Ġ, Ġvar _ 9 Ġ, Ġvar _ 10 Ġ) Ġ; Ġ}
public Ġstatic Ġtype _ 1 Ġmethod _ 1 Ġ( Ġfinal Ġfloat Ġmin Ġ, Ġfinal Ġfloat Ġvar _ 1 Ġ) Ġ{ Ġreturn Ġtype _ 2 Ġ. Ġmethod _ 2 Ġ( Ġnew Ġtype _ 3 Ġ( Ġmin Ġ, Ġvar _ 1 Ġ) Ġ) Ġ. Ġmsg Ġ( Ġ( Ġ( Ġ( Ġ( Ġstring _ 1 Ġ+ Ġmin Ġ) Ġ+ Ġstring _ 2 Ġ) Ġ+ Ġvar _ 1 Ġ) Ġ+ Ġstring _ 3 Ġ) Ġ) Ġ; Ġ}
public Ġvoid Ġmethod _ 1 Ġ( Ġtype _ 1 Ġvar _ 1 Ġ) Ġ{ Ġ}
public Ġvoid Ġmethod _ 1 Ġ( Ġ) Ġ{ Ġthis Ġ. Ġmethod _ 2 Ġ( Ġ) Ġ. Ġmethod _ 3 Ġ( Ġfalse Ġ) Ġ; Ġthis Ġ. Ġmethod _ 4 Ġ( Ġthis Ġ. Ġmethod _ 2 Ġ( Ġ) Ġ) Ġ; Ġ}
public Ġstatic Ġvoid Ġmethod _ 1 Ġ( Ġtype _ 1 Ġvar _ 1 Ġ, Ġjava . lang . class Ġ< Ġ? Ġextends Ġtype _ 2 Ġ> Ġvar _ 2 Ġ) Ġ{ Ġvar _ 1 Ġ. Ġset Ġ( Ġvar _ 3 Ġ, Ġvar _ 2 Ġ. Ġget name Ġ( Ġ) Ġ) Ġ; Ġ}
public Ġvoid Ġmethod _ 1 Ġ( Ġint Ġvar _ 1 Ġ) Ġ{ Ġthis Ġ. Ġvar _ 1 Ġ= Ġvar _ 1 Ġ; Ġ}
public Ġtype _ 1 Ġ< Ġ? Ġ> Ġmethod _ 1 Ġ( Ġtype _ 2 Ġvar _ 1 Ġ) Ġ{ Ġreturn Ġtype _ 1 Ġ. Ġmethod _ 3 Ġ( Ġfalse Ġ, Ġvar _ 1 Ġ. Ġmethod _ 4 Ġ( Ġ) Ġ) Ġ; Ġ}
public Ġtype _ 1 Ġmethod _ 1 Ġ( Ġtype _ 2 Ġvar _ 1 Ġ) Ġ{ Ġtype _ 1 Ġvar _ 2 Ġ= Ġthis Ġ. Ġmethod _ 2 Ġ( Ġvar _ 1 Ġ. Ġmethod _ 3 Ġ( Ġ) Ġ) Ġ; Ġvar _ 3 Ġ= Ġvar _ 3 Ġ. Ġmethod _ 4 Ġ( Ġ( Ġ( Ġvar _ 2 Ġ. Ġto string Ġ( Ġ) Ġ) Ġ+ Ġ"\ n " Ġ) Ġ) Ġ; Ġreturn Ġvar _ 4 Ġ; Ġ}
public Ġvoid Ġmethod _ 1 Ġ( Ġ) Ġ{ Ġcontext Ġ. Ġmethod _ 2 Ġ( Ġ) Ġ. Ġmethod _ 3 Ġ( Ġcontext Ġ) Ġ; Ġtype _ 1 Ġvar _ 1 Ġ= Ġcontext Ġ. Ġmethod _ 4 Ġ( Ġ) Ġ. Ġmethod _ 5 Ġ( Ġ) Ġ; Ġ}
public Ġvoid Ġmethod _ 3 Ġ( Ġ) Ġ{ Ġtype _ 1 Ġvar _ 1 Ġ= Ġvar _ 2 Ġ. Ġmethod _ 2 Ġ( Ġ) Ġ; Ġjava . io . file Ġvar _ 3 Ġ= Ġnew Ġjava . io . file Ġ( Ġstring _ 1 Ġ) Ġ; Ġvar _ 4 Ġ. Ġmethod _ 3 Ġ( Ġvar _ 1 Ġ, Ġvar _ 3 Ġ, Ġint _ 1 Ġ, Ġstring _ 2 Ġ) Ġ; Ġ}
public Ġvoid Ġmethod _ 1 Ġ( Ġandroid . view . view Ġvar _ 1 Ġ) Ġ{ Ġtype _ 1 Ġ. Ġmethod _ 2 Ġ( Ġvar _ 2 Ġ, Ġvar _ 3 Ġ, Ġposition Ġ) Ġ; Ġ}
public Ġstatic Ġtype _ 1 Ġmethod _ 1 Ġ( Ġ) Ġ{ Ġif Ġ( Ġ( Ġvar _ 1 Ġ) Ġ== Ġnull Ġ) Ġ{ Ġvar _ 1 Ġ= Ġnew Ġtype _ 1 Ġ( Ġ) Ġ; Ġ} Ġreturn Ġvar _ 1 Ġ; Ġ}
public Ġint Ġcount Ġ( Ġ) Ġ{ Ġreturn Ġset Ġ. Ġsize Ġ( Ġ) Ġ; Ġ}
public Ġvoid Ġmethod _ 1 Ġ( Ġjava . lang . string Ġtoken Ġ, Ġjava . lang . string Ġvar _ 1 Ġ, Ġjava . lang . string Ġvar _ 2 Ġ) Ġ{ Ġtype _ 1 Ġ. Ġmethod _ 2 Ġ( Ġtoken Ġ, Ġvar _ 1 Ġ, Ġvar _ 2 Ġ) Ġ; Ġ}
protected Ġvoid Ġmethod _ 1 Ġ( Ġ) Ġ{ Ġvar _ 1 Ġ= Ġtrue Ġ; Ġif Ġ( Ġ( Ġvar _ 2 Ġ) Ġ!= Ġnull Ġ) Ġ{ Ġvar _ 2 Ġ. Ġmethod _ 2 Ġ( Ġvar _ 1 Ġ) Ġ; Ġ} Ġmethod _ 3 Ġ( Ġ) Ġ; Ġtype _ 1 Ġ. Ġmethod _ 4 Ġ( Ġstring _ 1 Ġ) Ġ; Ġ}
public Ġvoid Ġmethod _ 1 Ġ( Ġ) Ġthrows Ġtype _ 1 Ġ{ Ġtype _ 2 Ġvar _ 1 Ġ= Ġvar _ 2 Ġ. Ġmethod _ 2 Ġ( Ġvar _ 3 Ġ) Ġ; Ġjava . lang . string Ġresult Ġ= Ġvar _ 4 Ġ. Ġmethod _ 1 Ġ( Ġvar _ 1 Ġ) Ġ; Ġ}
public Ġvoid Ġmethod _ 1 Ġ( Ġtype _ 1 Ġvar _ 1 Ġ) Ġ{ Ġif Ġ( Ġvar _ 1 Ġ!= Ġnull Ġ) Ġtype _ 2 Ġ. Ġmethod _ 2 Ġ( Ġstring _ 1 Ġ, Ġvar _ 1 Ġ. Ġto string Ġ( Ġ) Ġ) Ġ; Ġ}
public Ġvoid Ġmethod _ 1 Ġ( Ġtype _ 1 Ġvar _ 1 Ġ) Ġ{ Ġvar _ 2 Ġ. Ġmethod _ 2 Ġ( Ġ( Ġ( Ġtype _ 2 Ġ. Ġmethod _ 3 Ġ( Ġvar _ 3 Ġ) Ġ) Ġ* Ġ( Ġvar _ 4 Ġ) Ġ) Ġ) Ġ; Ġvar _ 5 Ġ. Ġmethod _ 2 Ġ( Ġ( Ġ( Ġtype _ 2 Ġ. Ġmethod _ 3 Ġ( Ġvar _ 6 Ġ) Ġ) Ġ* Ġ( Ġvar _ 4 Ġ) Ġ) Ġ) Ġ; Ġ}
public Ġjava . lang . string Ġmethod _ 1 Ġ( Ġtype _ 1 Ġvar _ 1 Ġ, Ġtype _ 2 Ġvar _ 2 Ġ) Ġ{ Ġif Ġ( Ġmethod _ 2 Ġ( Ġvar _ 2 Ġ) Ġ) Ġvar _ 1 Ġ. Ġmethod _ 3 Ġ( Ġstring _ 1 Ġ, Ġtrue Ġ) Ġ; Ġvar _ 1 Ġ. Ġmethod _ 3 Ġ( Ġstring _ 2 Ġ, Ġnew Ġtype _ 3 Ġ( Ġ) Ġ) Ġ; Ġreturn Ġmethod _ 4 Ġ( Ġvar _ 1 Ġ, Ġvar _ 2 Ġ) Ġ; Ġ}
private Ġtype _ 1 Ġmethod _ 1 Ġ( Ġ) Ġ{ Ġfinal Ġjava . util . list Ġ< Ġtype _ 2 Ġ> Ġvar _ 1 Ġ= Ġmethod _ 2 Ġ( Ġ) Ġ; Ġreturn Ġtype _ 3 Ġ. Ġmethod _ 3 Ġ( Ġtype _ 4 Ġ: Ġ: Ġmethod _ 4 Ġ) Ġ. Ġmethod _ 5 Ġ( Ġvar _ 1 Ġ) Ġ; Ġ}
public Ġlong Ġmethod _ 1 Ġ( Ġ) Ġ{ Ġlong Ġvar _ 1 Ġ= Ġ0 Ġ; Ġfor Ġ( Ġint Ġi Ġ= Ġ0 Ġ; Ġi Ġ< Ġ( Ġvar _ 2 Ġ. Ġsize Ġ( Ġ) Ġ) Ġ; Ġi Ġ++ Ġ) Ġvar _ 1 Ġ+= Ġvar _ 2 Ġ. Ġget Ġ( Ġi Ġ) Ġ; Ġreturn Ġ( Ġvar _ 4 Ġ) Ġ- Ġvar _ 1 Ġ; Ġ}
public Ġint Ġmethod _ 2 Ġ( Ġ) Ġ{ Ġreturn Ġ( Ġ( Ġvar _ 1 Ġ. Ġmethod _ 2 Ġ( Ġ) Ġ) Ġ* Ġint _ 1 Ġ) Ġ+ Ġint _ 2 Ġ; Ġ}
private Ġstatic Ġvoid Ġmethod _ 1 Ġ( Ġint Ġid Ġ) Ġ{ Ġ}
public Ġvoid Ġmethod _ 1 Ġ( Ġtype _ 1 Ġvar _ 1 Ġ) Ġ{ Ġif Ġ( Ġvar _ 2 Ġ) Ġ{ Ġvar _ 2 Ġ= Ġfalse Ġ; Ġ} Ġelse Ġ{ Ġvar _ 3 Ġ= Ġfalse Ġ; Ġ} Ġ}
protected Ġboolean Ġmethod _ 1 Ġ( Ġfinal Ġtype _ 1 Ġvar _ 1 Ġ, Ġfinal Ġtype _ 2 Ġvar _ 2 Ġ, Ġfinal Ġtype _ 3 Ġp Ġ, Ġfinal Ġint Ġvar _ 3 Ġ) Ġ{ Ġthis Ġ. Ġvar _ 4 Ġ. Ġadd Ġ( Ġthis Ġ. Ġvar _ 5 Ġ. Ġbuild Ġ( Ġ) Ġ) Ġ; Ġreturn Ġtrue Ġ; Ġ}
public Ġvoid Ġmethod _ 1 Ġ( Ġint Ġvar _ 1 Ġ, Ġint Ġvar _ 2 Ġ) Ġ{ Ġvar _ 3 Ġ= Ġvar _ 1 Ġ; Ġ}
public Ġjava . util . list Ġ< Ġtype _ 1 Ġ> Ġmethod _ 1 Ġ( Ġint Ġvar _ 1 Ġ) Ġ{ Ġjava . util . list Ġ< Ġtype _ 1 Ġ> Ġvar _ 2 Ġ= Ġvar _ 3 Ġ. Ġmethod _ 2 Ġ( Ġvar _ 1 Ġ) Ġ; Ġreturn Ġvar _ 2 Ġ; Ġ}
public Ġtype _ 1 Ġmethod _ 1 Ġ( Ġjava . lang . string Ġvar _ 1 Ġ) Ġthrows Ġtype _ 2 Ġ{ Ġmethod _ 2 Ġ( Ġ) Ġ; Ġvar _ 2 Ġ= Ġvar _ 3 Ġ. Ġmethod _ 3 Ġ( Ġ) Ġ; Ġjava . lang . string Ġvar _ 4 Ġ= Ġstring _ 1 Ġ; Ġtype _ 1 Ġvar _ 5 Ġ= Ġvar _ 2 Ġ. Ġmethod _ 4 Ġ( Ġvar _ 4 Ġ) Ġ; Ġreturn Ġvar _ 5 Ġ; Ġ}
public Ġvoid Ġmethod _ 1 Ġ( Ġ) Ġ{ Ġfor Ġ( Ġtype _ 1 Ġvar _ 1 Ġ: Ġvar _ 2 Ġ) Ġ{ Ġvar _ 1 Ġ. Ġmethod _ 2 Ġ( Ġ) Ġ; Ġ} Ġ}
public Ġstatic Ġboolean Ġmethod _ 1 Ġ( Ġfinal Ġtype _ 1 Ġvar _ 1 Ġ, Ġfinal Ġandroid . content . context Ġcontext Ġ) Ġ{ Ġreturn Ġtype _ 1 Ġ. Ġmethod _ 2 Ġ( Ġcontext Ġ) Ġ. Ġequals Ġ( Ġvar _ 1 Ġ) Ġ; Ġ}
public Ġvoid Ġmethod _ 1 Ġ( Ġboolean Ġvar _ 1 Ġ) Ġ{ Ġthis Ġ. Ġvar _ 1 Ġ= Ġvar _ 1 Ġ; Ġ}
public Ġstatic Ġtype _ 1 Ġmethod _ 1 Ġ( Ġlong Ġid Ġ, Ġjava . lang . string Ġtext Ġ) Ġ{ Ġreturn Ġtype _ 1 Ġ. Ġmethod _ 2 Ġ( Ġstring _ 1 Ġ, Ġstring _ 2 Ġ, Ġid Ġ, Ġstring _ 3 Ġ, Ġtext Ġ) Ġ; Ġ}
public Ġvoid Ġmethod _ 1 Ġ( Ġtype _ 1 Ġvar _ 1 Ġ, Ġint Ġi Ġ) Ġ{ Ġvar _ 1 Ġ. Ġmethod _ 2 Ġ( Ġ) Ġ; Ġ}
public Ġtype _ 1 Ġmethod _ 1 Ġ( Ġtype _ 1 Ġvar _ 1 Ġ) Ġ{ Ġvar _ 1 Ġ. Ġmethod _ 2 Ġ( Ġ( Ġ- Ġ1 Ġ) Ġ) Ġ; Ġreturn Ġvar _ 2 Ġ. Ġmethod _ 4 Ġ( Ġvar _ 1 Ġ) Ġ; Ġ}
public Ġboolean Ġmethod _ 1 Ġ( Ġ) Ġ{ Ġfinal Ġjava . lang . string Ġvar _ 1 Ġ= Ġtype _ 1 Ġ. Ġmethod _ 2 Ġ( Ġstring _ 1 Ġ) Ġ; Ġfor Ġ( Ġfinal Ġjava . lang . string Ġvar _ 2 Ġ: Ġthis Ġ. Ġvar _ 3 Ġ) Ġ{ Ġif Ġ( Ġvar _ 1 Ġ. Ġequals Ġ( Ġvar _ 2 Ġ) Ġ) Ġ{ Ġreturn Ġtrue Ġ; Ġ} Ġ} Ġreturn Ġfalse Ġ; Ġ}
public Ġstatic Ġjava . lang . string Ġmethod _ 1 Ġ( Ġjava . lang . string Ġstr Ġ, Ġjava . lang . object Ġ... Ġargs Ġ) Ġ{ Ġif Ġ( Ġ( Ġargs Ġ== Ġnull Ġ) Ġ|| Ġ( Ġ( Ġargs . length Ġ) Ġ== Ġ0 Ġ) Ġ) Ġ{ Ġreturn Ġstr Ġ; Ġ} Ġelse Ġ{ Ġreturn Ġjava . lang . string . format Ġ( Ġstr Ġ, Ġargs Ġ) Ġ; Ġ} Ġ}
public Ġstatic Ġvoid Ġmain Ġ( Ġjava . lang . string Ġ[ Ġ] Ġargs Ġ) Ġthrows Ġtype _ 1 Ġ{ Ġtype _ 2 Ġvar _ 1 Ġ= Ġnew Ġtype _ 2 Ġ( Ġint _ 1 Ġ) Ġ; Ġtype _ 2 Ġvar _ 2 Ġ= Ġnew Ġtype _ 2 Ġ( Ġvar _ 1 Ġ) Ġ; Ġjava . lang . system . out . println Ġ( Ġtype _ 3 Ġ. Ġmethod _ 1 Ġ( Ġvar _ 1 Ġ, Ġvar _ 2 Ġ) Ġ) Ġ; Ġ}
public Ġvoid Ġmethod _ 1 Ġ( Ġandroid . view . view Ġvar _ 1 Ġ) Ġ{ Ġ( Ġ( Ġtype _ 1 Ġ) Ġ( Ġcontext Ġ) Ġ) Ġ. Ġvar _ 2 Ġ. Ġshow Ġ( Ġ( Ġ( Ġtype _ 1 Ġ) Ġ( Ġcontext Ġ) Ġ) Ġ. Ġmethod _ 2 Ġ( Ġ) Ġ, Ġnull Ġ) Ġ; Ġ}
public Ġfloat Ġmethod _ 1 Ġ( Ġjava . lang . string Ġvar _ 1 Ġ) Ġ{ Ġint Ġi Ġ= Ġmethod _ 2 Ġ( Ġvar _ 1 Ġ) Ġ; Ġif Ġ( Ġ( Ġi Ġ>= Ġ0 Ġ) Ġ&& Ġ( Ġ( Ġvar _ 2 Ġ) Ġ!= Ġnull Ġ) Ġ) Ġ{ Ġreturn Ġvar _ 2 Ġ[ Ġi Ġ] Ġ; Ġ} Ġreturn Ġ0 Ġ; Ġ}
public Ġjava . lang . integer Ġkey Ġ( Ġ) Ġ{ Ġreturn Ġkey Ġ; Ġ}
public Ġstatic Ġboolean Ġmethod _ 1 Ġ( Ġjava . io . file Ġfile Ġ) Ġ{ Ġreturn Ġfile Ġ== Ġnull Ġ; Ġ}
public Ġjava . lang . string Ġget name Ġ( Ġ) Ġ{ Ġreturn Ġname Ġ; Ġ}
public Ġstatic Ġboolean Ġmethod _ 1 Ġ( Ġjava . lang . string Ġvar _ 1 Ġ, Ġjava . lang . string Ġvar _ 2 Ġ) Ġ{ Ġreturn Ġfalse Ġ; Ġ}
public Ġint Ġget type Ġ( Ġ) Ġ{ Ġreturn Ġtype Ġ; Ġ}
public Ġboolean Ġis empty Ġ( Ġ) Ġ{ Ġreturn Ġ( Ġvar _ 1 Ġ) Ġ== Ġnull Ġ; Ġ}
public Ġvoid Ġmethod _ 1 Ġ( Ġtype _ 1 Ġvar _ 1 Ġ) Ġ{ Ġmethod _ 2 Ġ( Ġ) Ġ. Ġmethod _ 3 Ġ( Ġvar _ 1 Ġ. Ġmethod _ 5 Ġ( Ġ) Ġ) Ġ; Ġ}
protected Ġvoid Ġmethod _ 1 Ġ( Ġ) Ġthrows Ġjava . lang . ex ception Ġ{ Ġmethod _ 2 Ġ( Ġ) Ġ; Ġvar _ 1 Ġ= Ġnull Ġ; Ġ}
public Ġstatic Ġvoid Ġmain Ġ( Ġjava . lang . string Ġ... Ġargs Ġ) Ġ{ Ġjava . lang . system . out . println Ġ( Ġstring _ 1 Ġ) Ġ; Ġtype _ 1 Ġvar _ 1 Ġ= Ġnew Ġtype _ 1 Ġ( Ġ) Ġ; Ġvar _ 1 Ġ. Ġmethod _ 1 Ġ( Ġ) Ġ; Ġvar _ 1 Ġ. Ġmethod _ 2 Ġ( Ġ) Ġ; Ġ}
protected Ġstatic Ġjava . util . list Ġ< Ġtype _ 1 Ġ> Ġmethod _ 1 Ġ( Ġjava . io . file Ġvar _ 1 Ġ) Ġthrows Ġjava . lang . ex ception Ġ{ Ġtype _ 2 Ġvar _ 2 Ġ= Ġnew Ġtype _ 2 Ġ( Ġvar _ 1 Ġ) Ġ; Ġreturn Ġnew Ġjava . util . array list Ġ< Ġtype _ 1 Ġ> Ġ( Ġvar _ 2 Ġ. Ġmethod _ 2 Ġ( Ġ) Ġ) Ġ; Ġ}
public Ġjava . lang . string Ġmethod _ 1 Ġ( Ġjava . lang . string Ġsubst ring Ġ, Ġtype _ 1 Ġvar _ 2 Ġ) Ġ{ Ġmethod _ 2 Ġ( Ġsubst ring Ġ, Ġvar _ 2 Ġ) Ġ; Ġreturn Ġstring _ 1 Ġ; Ġ}
protected Ġvoid Ġmethod _ 1 Ġ( Ġ) Ġthrows Ġjava . io . io ex ception Ġ{ Ġif Ġ( Ġ( Ġvar _ 1 Ġ) Ġ< Ġ( Ġvar _ 2 Ġ) Ġ) Ġ{ Ġvar _ 1 Ġ= Ġvar _ 2 Ġ; Ġ} Ġelse Ġ{ Ġmethod _ 2 Ġ( Ġ) Ġ; Ġ} Ġ}
public Ġstatic Ġvoid Ġmethod _ 1 Ġ( Ġandroid . content . context Ġcontext Ġ, Ġfinal Ġjava . lang . string Ġmessage Ġ, Ġfinal Ġint Ġlength Ġ) Ġ{ Ġtype _ 1 Ġ. Ġmethod _ 2 Ġ( Ġcontext Ġ, Ġmessage Ġ, Ġlength Ġ) Ġ. Ġshow Ġ( Ġ) Ġ; Ġ}
public Ġvoid Ġmethod _ 1 Ġ( Ġ) Ġ{ Ġvar _ 1 Ġ= Ġnew Ġtype _ 1 Ġ[ Ġmethod _ 2 Ġ( Ġ) Ġ] Ġ[ Ġmethod _ 3 Ġ( Ġ) Ġ] Ġ; Ġstate Ġ= Ġvar _ 2 Ġ; Ġvar _ 3 Ġ= Ġnew Ġtype _ 2 Ġ< Ġtype _ 3 Ġ> Ġ( Ġ) Ġ; Ġvar _ 4 Ġ= Ġtrue Ġ; Ġ}
public Ġvoid Ġmethod _ 1 Ġ( Ġtype _ 1 Ġvar _ 1 Ġ) Ġ{ Ġif Ġ( Ġvar _ 2 Ġ. Ġcontains Ġ( Ġvar _ 1 Ġ) Ġ) Ġ{ Ġvar _ 2 Ġ. Ġremove Ġ( Ġvar _ 1 Ġ) Ġ; Ġif Ġ( Ġ( Ġvar _ 2 Ġ. Ġsize Ġ( Ġ) Ġ) Ġ== Ġ0 Ġ) Ġ{ Ġvar _ 3 Ġ= Ġfalse Ġ; Ġvar _ 4 Ġ= Ġvar _ 5 Ġ; Ġ} Ġ} Ġ}
public Ġvoid Ġmethod _ 1 Ġ( Ġtype _ 1 Ġvar _ 1 Ġ, Ġint Ġid Ġ) Ġ{ Ġmethod _ 2 Ġ( Ġfalse Ġ) Ġ; Ġ}
public Ġvoid Ġmethod _ 1 Ġ( Ġjava . lang . string Ġid Ġ) Ġ{ Ġif Ġ( Ġ( Ġid Ġ!= Ġnull Ġ) Ġ&& Ġ( Ġ! Ġ( Ġid Ġ. Ġis empty Ġ( Ġ) Ġ) Ġ) Ġ) Ġ{ Ġtype _ 2 Ġ. Ġmethod _ 2 Ġ( Ġthis Ġ, Ġid Ġ) Ġ; Ġ} Ġ}
protected Ġtype _ 1 Ġmethod _ 1 Ġ( Ġtype _ 1 Ġvar _ 1 Ġ) Ġthrows Ġjava . io . io ex ception Ġ{ Ġreturn Ġtype _ 2 Ġ. Ġmethod _ 2 Ġ( Ġvar _ 2 Ġ, Ġvar _ 1 Ġ, Ġvar _ 3 Ġ, Ġvar _ 4 Ġ, Ġvar _ 5 Ġ) Ġ; Ġ}
public Ġvoid Ġmethod _ 1 Ġ( Ġtype _ 1 Ġvar _ 1 Ġ) Ġ{ Ġjava . lang . system . out . println Ġ( Ġvar _ 1 Ġ) Ġ; Ġvar _ 2 Ġ= Ġtrue Ġ; Ġvar _ 3 Ġ. Ġmethod _ 1 Ġ( Ġ) Ġ; Ġ}
public Ġvoid Ġmethod _ 1 Ġ( Ġandroid . view . view Ġvar _ 1 Ġ) Ġ{ Ġ}
public Ġvoid Ġhandle Ġ( Ġlong Ġvar _ 1 Ġ) Ġ{ Ġif Ġ( Ġ( Ġvar _ 2 Ġ) Ġ> Ġ0 Ġ) Ġ{ Ġvar _ 3 Ġ= Ġvar _ 1 Ġ- Ġ( Ġvar _ 2 Ġ) Ġ; Ġmethod _ 1 Ġ( Ġvar _ 3 Ġ) Ġ; Ġ} Ġvar _ 2 Ġ= Ġvar _ 1 Ġ; Ġ}
public Ġboolean Ġmethod _ 1 Ġ( Ġtype _ 1 Ġanswer Ġ, Ġjava . lang . string Ġresponse Ġ) Ġ{ Ġreturn Ġtrue Ġ; Ġ}
public Ġjava . lang . string Ġ[ Ġ] Ġmethod _ 1 Ġ( Ġ) Ġ{ Ġif Ġ( Ġ( Ġvar _ 1 Ġ) Ġ== Ġnull Ġ) Ġ{ Ġreturn Ġnull Ġ; Ġ} Ġelse Ġ{ Ġreturn Ġvar _ 1 Ġ. Ġmethod _ 2 Ġ( Ġ) Ġ; Ġ} Ġ}
public Ġvoid Ġmethod _ 1 Ġ( Ġtype _ 1 Ġvar _ 1 Ġ) Ġ{ Ġvar _ 2 Ġ. Ġinfo Ġ( Ġstring _ 1 Ġ) Ġ; Ġ}
public Ġboolean Ġmethod _ 1 Ġ( Ġ) Ġ{ Ġreturn Ġ( Ġvar _ 1 Ġ) Ġ< Ġ( Ġvar _ 2 Ġ) Ġ; Ġ}
public Ġjava . lang . bo olean Ġ[ Ġ] Ġmethod _ 1 Ġ( Ġ) Ġ{ Ġreturn Ġvar _ 1 Ġ; Ġ}
public Ġjava . lang . string Ġto string Ġ( Ġ) Ġ{ Ġreturn Ġstring _ 1 Ġ+ Ġ( Ġvar _ 1 Ġ. Ġto string Ġ( Ġ) Ġ) Ġ; Ġ}
public Ġvoid Ġmethod _ 1 Ġ( Ġ) Ġ{ Ġvar _ 1 Ġ. Ġset text Ġ( Ġ( Ġ( Ġvar _ 2 Ġ. Ġsize Ġ( Ġ) Ġ) Ġ+ Ġstring _ 1 Ġ) Ġ) Ġ; Ġ}
public Ġvoid Ġmethod _ 1 Ġ( Ġjava . lang . string Ġvar _ 1 Ġ) Ġ{ Ġthis Ġ. Ġvar _ 1 Ġ= Ġjava . lang . double Ġ. Ġmethod _ 2 Ġ( Ġvar _ 1 Ġ) Ġ; Ġ}
public Ġboolean Ġequals Ġ( Ġjava . lang . object Ġvar _ 1 Ġ) Ġ{ Ġreturn Ġsuper Ġ. Ġequals Ġ( Ġvar _ 1 Ġ) Ġ; Ġ}
private Ġvoid Ġmethod _ 1 Ġ( Ġjava . lang . integer Ġsize Ġ) Ġ{ Ġfor Ġ( Ġjava . lang . integer Ġi Ġ= Ġ1 Ġ; Ġi Ġ< Ġ( Ġsize Ġ+ Ġ1 Ġ) Ġ; Ġi Ġ++ Ġ) Ġ{ Ġvar _ 1 Ġ. Ġadd Ġ( Ġnew Ġtype _ 1 Ġ( Ġi Ġ) Ġ) Ġ; Ġ} Ġ}
public Ġjava . lang . string Ġto string Ġ( Ġ) Ġ{ Ġreturn Ġget name Ġ( Ġ) Ġ; Ġ}
protected Ġvoid Ġmethod _ 1 Ġ( Ġ) Ġ{ Ġvar _ 1 Ġ= Ġmethod _ 2 Ġ( Ġ) Ġ; Ġ}
public Ġvoid Ġupdate Ġ( Ġ) Ġ{ Ġif Ġ( Ġvar _ 1 Ġ. Ġmethod _ 1 Ġ( Ġvar _ 2 Ġ) Ġ) Ġ{ Ġif Ġ( Ġvar _ 3 Ġ) Ġ{ Ġmethod _ 2 Ġ( Ġvar _ 4 Ġ) Ġ; Ġ} Ġelse Ġ{ Ġmethod _ 2 Ġ( Ġvar _ 5 Ġ) Ġ; Ġ} Ġvar _ 3 Ġ= Ġ! Ġ( Ġvar _ 3 Ġ) Ġ; Ġ} Ġ}
public Ġvoid Ġmethod _ 1 Ġ( Ġint Ġvar _ 1 Ġ, Ġjava . io . input stream Ġvar _ 2 Ġ) Ġ{ Ġjava . lang . system . out . println Ġ( Ġstring _ 1 Ġ) Ġ; Ġmethod _ 2 Ġ( Ġvar _ 2 Ġ) Ġ; Ġmethod _ 3 Ġ( Ġfalse Ġ) Ġ; Ġ}
public Ġstatic Ġtype _ 1 Ġget Ġ( Ġtype _ 2 Ġvar _ 1 Ġ) Ġ{ Ġtype _ 1 Ġvar _ 2 Ġ= Ġvar _ 3 Ġ. Ġget Ġ( Ġvar _ 1 Ġ) Ġ; Ġif Ġ( Ġ( Ġvar _ 2 Ġ!= Ġnull Ġ) Ġ&& Ġ( Ġvar _ 4 Ġ) Ġ) Ġ{ Ġvar _ 3 Ġ. Ġremove Ġ( Ġvar _ 2 Ġ) Ġ; Ġvar _ 2 Ġ= Ġnull Ġ; Ġ} Ġreturn Ġvar _ 2 Ġ; Ġ}
protected Ġvoid Ġmethod _ 1 Ġ( Ġtype _ 1 Ġvar _ 1 Ġ) Ġ{ Ġthis Ġ. Ġvar _ 2 Ġ+= Ġ1 Ġ; Ġthis Ġ. Ġvar _ 4 Ġ= Ġnew Ġtype _ 2 Ġ( Ġthis Ġ) Ġ; Ġ}
private Ġvoid Ġmethod _ 1 Ġ( Ġ) Ġ{ Ġnew Ġjava . lang . thread Ġ( Ġ) Ġ{ Ġpublic Ġvoid Ġmethod _ 3 Ġ( Ġ) Ġ{ Ġmethod _ 4 Ġ( Ġ) Ġ; Ġvar _ 1 Ġ. Ġmethod _ 5 Ġ( Ġ0 Ġ) Ġ; Ġ} Ġ} Ġ. Ġstart Ġ( Ġ) Ġ; Ġ}
public Ġint Ġmethod _ 1 Ġ( Ġ) Ġ{ Ġreturn Ġvar _ 3 Ġ. Ġmethod _ 1 Ġ( Ġ) Ġ; Ġ}
public Ġstatic Ġint Ġ[ Ġ] Ġmethod _ 1 Ġ( Ġint Ġ[ Ġ] Ġlist Ġ, Ġint Ġvar _ 1 Ġ) Ġ{ Ġreturn Ġnull Ġ; Ġ}
public Ġvoid Ġmethod _ 1 Ġ( Ġfinal Ġjava . lang . throw able Ġvar _ 1 Ġ) Ġ{ Ġtype _ 1 Ġ. Ġmethod _ 2 Ġ( Ġ) Ġ; Ġtype _ 2 Ġ. Ġhandle Ġ( Ġvar _ 1 Ġ) Ġ; Ġ}
public Ġtype _ 1 Ġmethod _ 1 Ġ( Ġtype _ 1 Ġkey Ġ, Ġtype _ 1 Ġmessage Ġ) Ġ{ Ġreturn Ġmethod _ 2 Ġ( Ġkey Ġ, Ġmessage Ġ) Ġ; Ġ}
public Ġvoid Ġupdate Ġ( Ġ) Ġ{ Ġvar _ 1 Ġ. Ġmethod _ 1 Ġ( Ġ) Ġ; Ġjava . util . collection Ġ< Ġtype _ 1 Ġ> Ġvar _ 2 Ġ= Ġtype _ 2 Ġ. Ġmethod _ 2 Ġ( Ġ) Ġ. Ġmethod _ 3 Ġ( Ġ) Ġ; Ġvar _ 1 Ġ. Ġmethod _ 4 Ġ( Ġvar _ 2 Ġ) Ġ; Ġvar _ 4 Ġ. Ġmethod _ 5 Ġ( Ġ) Ġ; Ġvar _ 3 Ġ. Ġmethod _ 5 Ġ( Ġ) Ġ; Ġ}
public Ġvoid Ġmethod _ 1 Ġ( Ġ) Ġ{ Ġtype _ 1 Ġ. Ġmethod _ 3 Ġ( Ġ) Ġ; Ġfor Ġ( Ġtype _ 2 Ġvar _ 1 Ġ: Ġvar _ 2 Ġ) Ġ{ Ġif Ġ( Ġ! Ġ( Ġvar _ 1 Ġ. Ġmethod _ 4 Ġ( Ġ) Ġ) Ġ) Ġvar _ 1 Ġ. Ġmethod _ 5 Ġ( Ġ) Ġ; Ġ} Ġ}
public Ġjava . lang . string Ġmethod _ 1 Ġ( Ġ) Ġ{ Ġreturn Ġvar _ 2 Ġ; Ġ}
public Ġjava . util . set Ġ< Ġtype _ 1 Ġ> Ġmethod _ 1 Ġ( Ġ) Ġ{ Ġjava . util . set Ġ< Ġtype _ 1 Ġ> Ġvar _ 1 Ġ; Ġsynchronized Ġ( Ġvar _ 2 Ġ) Ġ{ Ġvar _ 1 Ġ= Ġnew Ġjava . util . hash set Ġ( Ġvar _ 2 Ġ) Ġ; Ġ} Ġreturn Ġvar _ 1 Ġ; Ġ}
public Ġvoid Ġmethod _ 1 Ġ( Ġandroid . view . view Ġview Ġ) Ġ{ Ġif Ġ( Ġ( Ġ! Ġ( Ġvar _ 1 Ġ) Ġ) Ġ&& Ġ( Ġvar _ 2 Ġ) Ġ) Ġ{ Ġtype _ 1 Ġvar _ 3 Ġ= Ġvar _ 4 Ġ. Ġmethod _ 2 Ġ( Ġvar _ 5 Ġ. Ġmethod _ 3 Ġ( Ġ) Ġ) Ġ; Ġvar _ 3 Ġ. Ġmethod _ 4 Ġ( Ġ) Ġ; Ġ} Ġ}
public Ġvoid Ġmethod _ 1 Ġ( Ġjava . util . list Ġ< Ġtype _ 1 Ġ> Ġvar _ 1 Ġ) Ġ{ Ġif Ġ( Ġ( Ġ( Ġvar _ 2 Ġ) Ġ!= Ġnull Ġ) Ġ&& Ġ( Ġvar _ 1 Ġ!= Ġnull Ġ) Ġ) Ġ{ Ġfor Ġ( Ġtype _ 1 Ġvar _ 3 Ġ: Ġvar _ 1 Ġ) Ġ{ Ġvar _ 2 Ġ. Ġremove Ġ( Ġvar _ 3 Ġ. Ġto string Ġ( Ġ) Ġ) Ġ; Ġ} Ġ} Ġ}
private Ġstatic Ġvoid Ġmethod _ 1 Ġ( Ġjava . lang . string Ġname Ġ, Ġtype _ 1 Ġdata Ġ, Ġjava . lang . string Ġvar _ 1 Ġ, Ġjava . lang . string Ġtype Ġ) Ġ{ Ġjava . lang . string Ġlist Ġ= Ġtype _ 2 Ġ. Ġmethod _ 2 Ġ( Ġvar _ 1 Ġ, Ġtype Ġ, Ġfalse Ġ) Ġ; Ġtype _ 2 Ġ. Ġmethod _ 3 Ġ( Ġname Ġ, Ġlist Ġ, Ġdata Ġ) Ġ; Ġ}
public Ġtype _ 1 Ġmethod _ 1 Ġ( Ġjava . lang . string Ġvar _ 1 Ġ) Ġ{ Ġreturn Ġthis Ġ. Ġmethod _ 1 Ġ( Ġnew Ġtype _ 1 Ġ( Ġvar _ 1 Ġ) Ġ) Ġ; Ġ}
public Ġstatic Ġvoid Ġmethod _ 1 Ġ( Ġjava . io . file Ġfile Ġ) Ġthrows Ġjava . io . io ex ception Ġ{ Ġif Ġ( Ġ( Ġfile Ġ!= Ġnull Ġ) Ġ&& Ġ( Ġfile Ġ. Ġmethod _ 2 Ġ( Ġ) Ġ) Ġ) Ġ{ Ġtype _ 1 Ġ. Ġmethod _ 3 Ġ( Ġfile Ġ) Ġ; Ġreturn Ġ; Ġ} Ġthrow Ġnew Ġjava . io . io ex ception Ġ( Ġstring _ 1 Ġ) Ġ; Ġ}
private Ġvoid Ġmethod _ 1 Ġ( Ġ) Ġ{ Ġvar _ 2 Ġ. Ġmethod _ 1 Ġ( Ġ) Ġ; Ġ}
public Ġtype _ 1 Ġmethod _ 1 Ġ( Ġtype _ 1 Ġvar _ 1 Ġ) Ġthrows Ġtype _ 2 Ġ{ Ġif Ġ( Ġ( Ġvar _ 2 Ġ) Ġinstance of Ġtype _ 3 Ġ) Ġ{ Ġvar _ 1 Ġ= Ġ( Ġ( Ġtype _ 3 Ġ) Ġ( Ġvar _ 2 Ġ) Ġ) Ġ. Ġmethod _ 1 Ġ( Ġvar _ 1 Ġ) Ġ; Ġ} Ġreturn Ġsuper Ġ. Ġmethod _ 1 Ġ( Ġvar _ 1 Ġ) Ġ; Ġ}
public Ġvoid Ġmethod _ 1 Ġ( Ġ) Ġ{ Ġif Ġ( Ġ( Ġget context Ġ( Ġ) Ġ) Ġ!= Ġnull Ġ) Ġ{ Ġtype _ 1 Ġ. Ġmethod _ 2 Ġ( Ġget context Ġ( Ġ) Ġ, Ġvar _ 1 Ġ, Ġvar _ 2 Ġ) Ġ. Ġshow Ġ( Ġ) Ġ; Ġ} Ġ}
public Ġint Ġmethod _ 1 Ġ( Ġint Ġid Ġ) Ġ{ Ġfinal Ġint Ġvar _ 1 Ġ= Ġthis Ġ. Ġvar _ 2 Ġ; Ġreturn Ġid Ġ< Ġvar _ 1 Ġ? Ġid Ġ+ Ġ( Ġvar _ 1 Ġ* Ġ( Ġ( Ġthis Ġ. Ġheight Ġ) Ġ- Ġ1 Ġ) Ġ) Ġ: Ġid Ġ- Ġvar _ 1 Ġ; Ġ}
public Ġstatic Ġvoid Ġmain Ġ( Ġjava . lang . string Ġ[ Ġ] Ġargs Ġ) Ġ{ Ġtype _ 1 Ġ. Ġstart Ġ( Ġ) Ġ; Ġ}
public Ġboolean Ġmethod _ 1 Ġ( Ġjava . lang . string Ġquery Ġ) Ġ{ Ġmethod _ 2 Ġ( Ġquery Ġ) Ġ; Ġreturn Ġtrue Ġ; Ġ}
private Ġstatic Ġvoid Ġmethod _ 1 Ġ( Ġfinal Ġtype _ 1 Ġ< Ġtype _ 2 Ġ> Ġdata Ġ, Ġfinal Ġtype _ 3 Ġvar _ 1 Ġ) Ġ{ Ġtype _ 4 Ġ. Ġmethod _ 2 Ġ( Ġvar _ 1 Ġ) Ġ; Ġtype _ 4 Ġ. Ġmethod _ 5 Ġ( Ġdata Ġ, Ġvar _ 1 Ġ) Ġ; Ġvar _ 1 Ġ. Ġmethod _ 6 Ġ( Ġ) Ġ; Ġ}
public Ġstatic Ġvoid Ġmethod _ 1 Ġ( Ġ) Ġ{ Ġjava . lang . system . out . println Ġ( Ġ) Ġ; Ġjava . lang . system . out . println Ġ( Ġstring _ 1 Ġ) Ġ; Ġjava . lang . system . out . println Ġ( Ġstring _ 2 Ġ) Ġ; Ġjava . lang . system . out . println Ġ( Ġstring _ 3 Ġ) Ġ; Ġjava . lang . system . out . println Ġ( Ġstring _ 4 Ġ) Ġ; Ġjava . lang . system . out . println Ġ( Ġstring _ 5 Ġ) Ġ; Ġjava . lang . system . out . println Ġ( Ġstring _ 6 Ġ) Ġ; Ġjava . lang . system . out . println Ġ( Ġstring _ 7 Ġ) Ġ; Ġ}
public Ġfloat Ġmethod _ 1 Ġ( Ġfloat Ġnum Ġ) Ġ{ Ġint Ġvar _ 1 Ġ= Ġint _ 1 Ġ; Ġreturn Ġtype _ 1 Ġ. Ġmethod _ 2 Ġ( Ġ( Ġ( Ġ( Ġnum Ġ/ Ġvar _ 1 Ġ) Ġ/ Ġvar _ 1 Ġ) Ġ/ Ġvar _ 1 Ġ) Ġ, Ġ1 Ġ) Ġ; Ġ}
public Ġboolean Ġmethod _ 1 Ġ( Ġ) Ġ{ Ġreturn Ġ( Ġ( Ġthis Ġ. Ġvar _ 1 Ġ) Ġ== Ġnull Ġ) Ġ|| Ġ( Ġthis Ġ. Ġvar _ 1 Ġ. Ġmethod _ 1 Ġ( Ġ) Ġ) Ġ; Ġ}
private Ġvoid Ġmethod _ 1 Ġ( Ġ) Ġ{ Ġvar _ 1 Ġ. Ġmethod _ 2 Ġ( Ġvar _ 2 Ġ) Ġ; Ġvar _ 3 Ġ. Ġmethod _ 2 Ġ( Ġvar _ 4 Ġ) Ġ; Ġ}
public Ġvoid Ġupdate Ġ( Ġtype _ 1 Ġ< Ġtype _ 2 Ġ> Ġvar _ 1 Ġ) Ġ{ Ġthis Ġ. Ġvar _ 1 Ġ= Ġvar _ 1 Ġ; Ġmethod _ 1 Ġ( Ġvar _ 1 Ġ) Ġ; Ġmethod _ 2 Ġ( Ġvar _ 1 Ġ) Ġ; Ġif Ġ( Ġmethod _ 3 Ġ( Ġvar _ 1 Ġ) Ġ) Ġmethod _ 4 Ġ( Ġvar _ 1 Ġ) Ġ; Ġ}
public Ġvoid Ġmethod _ 1 Ġ( Ġandroid . view . view Ġvar _ 1 Ġ) Ġ{ Ġandroid . content . intent Ġi Ġ= Ġnew Ġandroid . content . intent Ġ( Ġthis Ġ, Ġvar _ 3 Ġclass Ġ) Ġ; Ġmethod _ 2 Ġ( Ġi Ġ) Ġ; Ġ}
public Ġjava . lang . string Ġmethod _ 1 Ġ( Ġ) Ġthrows Ġjava . lang . ex ception Ġ{ Ġreturn Ġstring _ 2 Ġ; Ġ}
public Ġstatic Ġtype _ 1 Ġ[ Ġ] Ġmethod _ 1 Ġ( Ġ) Ġ{ Ġtype _ 2 Ġ. Ġmethod _ 2 Ġ( Ġtrue Ġ) Ġ; Ġreturn Ġvar _ 1 Ġ; Ġ}
private Ġtype _ 1 Ġmethod _ 1 Ġ( Ġ) Ġ{ Ġif Ġ( Ġ( Ġvar _ 1 Ġ) Ġ!= Ġnull Ġ) Ġ{ Ġreturn Ġvar _ 1 Ġ. Ġget view Ġ( Ġ) Ġ; Ġ} Ġreturn Ġnull Ġ; Ġ}
public Ġboolean Ġmethod _ 1 Ġ( Ġtype _ 1 Ġvar _ 1 Ġ) Ġ{ Ġif Ġ( Ġ( Ġhandle Ġ) Ġ== Ġnull Ġ) Ġ{ Ġreturn Ġtrue Ġ; Ġ} Ġelse Ġ{ Ġreturn Ġvar _ 2 Ġ. Ġto string Ġ( Ġ) Ġ. Ġequals Ġ( Ġvar _ 3 Ġ. Ġto string Ġ( Ġ) Ġ) Ġ; Ġ} Ġ}
public Ġvoid Ġmethod _ 1 Ġ( Ġint Ġline Ġ) Ġ{ Ġvar _ 1 Ġ. Ġline Ġ= Ġline Ġ; Ġ}
public Ġsynchronized Ġvoid Ġmethod _ 1 Ġ( Ġjava . lang . bo olean Ġn Ġ) Ġ{ Ġif Ġ( Ġn Ġ&& Ġ( Ġ! Ġ( Ġvar _ 1 Ġ) Ġ) Ġ) Ġ{ Ġvar _ 2 Ġ. Ġstart Ġ( Ġ) Ġ; Ġ} Ġelse Ġif Ġ( Ġn Ġ== Ġfalse Ġ) Ġ{ Ġvar _ 2 Ġ. Ġmethod _ 2 Ġ( Ġ) Ġ; Ġ} Ġvar _ 1 Ġ= Ġn Ġ; Ġ}
public Ġvoid Ġmethod _ 1 Ġ( Ġtype _ 1 Ġ< Ġjava . lang . string Ġ, Ġjava . lang . string Ġ> Ġvar _ 1 Ġ) Ġ{ Ġif Ġ( Ġ! Ġ( Ġvar _ 2 Ġ. Ġcontains Ġ( Ġvar _ 1 Ġ) Ġ) Ġ) Ġ{ Ġvar _ 2 Ġ. Ġadd Ġ( Ġvar _ 1 Ġ) Ġ; Ġ} Ġmethod _ 2 Ġ( Ġ) Ġ; Ġ}
public Ġboolean Ġmethod _ 1 Ġ( Ġ) Ġ{ Ġreturn Ġ( Ġ( Ġvar _ 1 Ġ) Ġ!= Ġnull Ġ) Ġ|| Ġ( Ġ( Ġ( Ġmethod _ 2 Ġ( Ġ) Ġ) Ġ!= Ġnull Ġ) Ġ&& Ġ( Ġ! Ġ( Ġmethod _ 2 Ġ( Ġ) Ġ. Ġequals Ġ( Ġmethod _ 3 Ġ( Ġ) Ġ) Ġ) Ġ) Ġ) Ġ; Ġ}
public Ġstatic Ġlong Ġmethod _ 1 Ġ( Ġ) Ġ{ Ġreturn Ġtype _ 1 Ġ. Ġmethod _ 1 Ġ( Ġvar _ 1 Ġ) Ġ; Ġ}
private Ġtype _ 1 Ġmethod _ 1 Ġ( Ġ) Ġ{ Ġreturn Ġnew Ġtype _ 1 Ġ( Ġ) Ġ{ Ġpublic Ġvoid Ġmethod _ 2 Ġ( Ġtype _ 2 Ġvar _ 2 Ġ) Ġ{ Ġvar _ 3 Ġ. Ġmethod _ 3 Ġ( Ġstring _ 1 Ġ, Ġstring _ 2 Ġ, Ġvar _ 4 Ġ) Ġ; Ġ} Ġ} Ġ; Ġ}
public Ġvoid Ġmethod _ 1 Ġ( Ġ) Ġ{ Ġthis Ġ. Ġvar _ 1 Ġ. Ġmethod _ 2 Ġ( Ġ) Ġ; Ġthis Ġ. Ġvar _ 2 Ġ= Ġ0 Ġ; Ġ}
public Ġtype _ 2 Ġmethod _ 1 Ġ( Ġtype _ 2 Ġvar _ 1 Ġ) Ġ{ Ġreturn Ġmethod _ 2 Ġ( Ġvar _ 1 Ġ) Ġ; Ġ}
public Ġ< Ġtype _ 1 Ġ> Ġtype _ 1 Ġmethod _ 1 Ġ( Ġfinal Ġjava . lang . object Ġvar _ 1 Ġ, Ġfinal Ġjava . lang . class Ġ< Ġtype _ 1 Ġ> Ġvar _ 2 Ġ) Ġ{ Ġreturn Ġmethod _ 1 Ġ( Ġvar _ 1 Ġ, Ġvar _ 2 Ġ, Ġ( Ġ( Ġjava . lang . string Ġ) Ġ( Ġnull Ġ) Ġ) Ġ) Ġ; Ġ}
public Ġvoid Ġmethod _ 1 Ġ( Ġtype _ 1 Ġvar _ 1 Ġ, Ġint Ġvar _ 2 Ġ) Ġ{ Ġvar _ 1 Ġ. Ġmethod _ 2 Ġ( Ġ) Ġ; Ġmethod _ 3 Ġ( Ġ) Ġ. Ġshow Ġ( Ġ) Ġ; Ġ}
private Ġboolean Ġmethod _ 1 Ġ( Ġjava . lang . string Ġvar _ 1 Ġ, Ġandroid . content . context Ġcontext Ġ) Ġ{ Ġtype _ 1 Ġvar _ 2 Ġ= Ġcontext Ġ. Ġmethod _ 2 Ġ( Ġ) Ġ; Ġtry Ġ{ Ġvar _ 2 Ġ. Ġopen Ġ( Ġvar _ 1 Ġ) Ġ; Ġ} Ġcatch Ġ( Ġjava . io . io ex ception Ġvar _ 4 Ġ) Ġ{ Ġreturn Ġfalse Ġ; Ġ} Ġreturn Ġtrue Ġ; Ġ}
private Ġtype _ 1 Ġmethod _ 1 Ġ( Ġjava . lang . string Ġname Ġ) Ġ{ Ġreturn Ġmethod _ 1 Ġ( Ġname Ġ, Ġint _ 1 Ġ) Ġ; Ġ}
public Ġvoid Ġset text Ġ( Ġtype _ 1 Ġmessage Ġ) Ġ{ Ġtype _ 2 Ġ. Ġmethod _ 2 Ġ( Ġ) Ġ. Ġset text Ġ( Ġmessage Ġ. Ġmethod _ 1 Ġ( Ġ) Ġ) Ġ; Ġ}
public Ġvoid Ġmethod _ 1 Ġ( Ġ) Ġthrows Ġtype _ 1 Ġ{ Ġstatus Ġ. Ġmethod _ 1 Ġ( Ġ) Ġ; Ġ}
private Ġvoid Ġmethod _ 1 Ġ( Ġtype _ 1 Ġvar _ 1 Ġ, Ġjava . lang . string Ġurl Ġ, Ġtype _ 2 Ġstatus Ġ) Ġthrows Ġtype _ 3 Ġ{ Ġmethod _ 2 Ġ( Ġvar _ 1 Ġ, Ġurl Ġ) Ġ; Ġass er te qu als Ġ( Ġstatus Ġ, Ġvar _ 2 Ġ. Ġmethod _ 3 Ġ( Ġvar _ 1 Ġ) Ġ. Ġmethod _ 4 Ġ( Ġ) Ġ) Ġ; Ġ}
protected Ġvoid Ġmethod _ 1 Ġ( Ġandroid . content . intent Ġintent Ġ) Ġ{ Ġsuper Ġ. Ġmethod _ 1 Ġ( Ġintent Ġ) Ġ; Ġmethod _ 3 Ġ( Ġintent Ġ, Ġnull Ġ) Ġ; Ġ}
public Ġjava . lang . bo olean Ġmethod _ 1 Ġ( Ġtype _ 1 Ġvar _ 1 Ġ) Ġthrows Ġtype _ 2 Ġ{ Ġtype _ 3 Ġ< Ġ? Ġ> Ġvar _ 2 Ġ= Ġthis Ġ. Ġvar _ 3 Ġ. Ġmethod _ 2 Ġ( Ġvar _ 1 Ġ. Ġmethod _ 3 Ġ( Ġ) Ġ) Ġ; Ġmethod _ 4 Ġ( Ġvar _ 1 Ġ, Ġvar _ 2 Ġ) Ġ; Ġreturn Ġnull Ġ; Ġ}
private Ġvoid Ġmethod _ 1 Ġ( Ġtype _ 1 Ġvar _ 1 Ġ) Ġ{ Ġmethod _ 2 Ġ( Ġvar _ 1 Ġ) Ġ; Ġmethod _ 3 Ġ( Ġvar _ 1 Ġ) Ġ; Ġ}
public Ġvoid Ġmethod _ 1 Ġ( Ġ) Ġ{ Ġint Ġvar _ 1 Ġ; Ġvar _ 1 Ġ= Ġvar _ 2 Ġ. Ġmethod _ 2 Ġ( Ġvar _ 3 Ġ. Ġmethod _ 3 Ġ( Ġ) Ġ) Ġ; Ġif Ġ( Ġvar _ 1 Ġ> Ġ0 Ġ) Ġ{ Ġvar _ 3 Ġ. Ġmethod _ 4 Ġ( Ġ( Ġ( Ġvar _ 3 Ġ. Ġmethod _ 5 Ġ( Ġ) Ġ) Ġ+ Ġvar _ 1 Ġ) Ġ) Ġ; Ġ} Ġ}
public Ġboolean Ġmethod _ 1 Ġ( Ġ) Ġ{ Ġreturn Ġ( Ġtype _ 1 Ġ. Ġmethod _ 2 Ġ( Ġ) Ġ. Ġmethod _ 3 Ġ( Ġ) Ġ) Ġ> Ġ( Ġvar _ 1 Ġ) Ġ; Ġ}
public Ġvoid Ġmethod _ 1 Ġ( Ġ) Ġthrows Ġjava . io . io ex ception Ġ{ Ġmethod _ 2 Ġ( Ġout Ġ, Ġ0 Ġ) Ġ; Ġ}
public Ġvoid Ġmethod _ 1 Ġ( Ġ) Ġ{ Ġif Ġ( Ġ( Ġvar _ 1 Ġ) Ġ!= Ġnull Ġ) Ġ{ Ġvar _ 1 Ġ. Ġmethod _ 2 Ġ( Ġ) Ġ; Ġvar _ 1 Ġ= Ġnull Ġ; Ġvar _ 2 Ġ. Ġinfo Ġ( Ġstring _ 1 Ġ) Ġ; Ġ} Ġ}
public Ġvoid Ġmethod _ 1 Ġ( Ġtype _ 1 Ġvar _ 1 Ġ) Ġ{ Ġmethod _ 2 Ġ( Ġ) Ġ; Ġvar _ 2 Ġ= Ġvar _ 1 Ġ; Ġ}
public Ġstatic Ġjava . lang . string Ġmethod _ 1 Ġ( Ġtype _ 1 Ġvar _ 1 Ġ) Ġ{ Ġtype _ 2 Ġ. Ġput Ġ( Ġvar _ 1 Ġ, Ġstring _ 1 Ġ, Ġstring _ 2 Ġ) Ġ; Ġreturn Ġtype _ 3 Ġ. Ġmethod _ 2 Ġ( Ġ) Ġ. Ġmethod _ 3 Ġ( Ġvar _ 1 Ġ, Ġfalse Ġ) Ġ; Ġ}
public Ġvoid Ġmethod _ 1 Ġ( Ġtype _ 1 Ġtype _ 2 Ġ) Ġ{ Ġif Ġ( Ġvar _ 1 Ġ) Ġ{ Ġx Ġ+= Ġint _ 1 Ġ; Ġjava . lang . system . out . println Ġ( Ġx Ġ) Ġ; Ġreturn Ġ; Ġ} Ġif Ġ( Ġvar _ 2 Ġ) Ġ{ Ġx Ġ-= Ġint _ 1 Ġ; Ġreturn Ġ; Ġ} Ġ}
public Ġvoid Ġstep Ġ( Ġdouble Ġtime Ġ, Ġdouble Ġvar _ 1 Ġ) Ġ{ Ġthis Ġ. Ġmethod _ 1 Ġ( Ġ) Ġ; Ġthis Ġ. Ġmethod _ 3 Ġ( Ġtime Ġ, Ġvar _ 1 Ġ) Ġ; Ġ}
public Ġjava . lang . string Ġmethod _ 1 Ġ( Ġjava . lang . string Ġvar _ 1 Ġ, Ġtype _ 1 Ġvar _ 2 Ġ) Ġ{ Ġvar _ 2 Ġ. Ġmethod _ 2 Ġ( Ġstring _ 1 Ġ, Ġvar _ 1 Ġ) Ġ; Ġreturn Ġstring _ 2 Ġ; Ġ}
public Ġvoid Ġmethod _ 1 Ġ( Ġtype _ 1 Ġvar _ 1 Ġ) Ġ{ Ġif Ġ( Ġvar _ 1 Ġ. Ġmethod _ 2 Ġ( Ġ) Ġ) Ġreturn Ġ; Ġmethod _ 3 Ġ( Ġ) Ġ; Ġ}
public Ġjava . lang . string Ġmethod _ 1 Ġ( Ġfinal Ġjava . lang . string Ġvar _ 1 Ġ, Ġfinal Ġjava . lang . string Ġvar _ 2 Ġ) Ġ{ Ġreturn Ġto string Ġ( Ġmethod _ 2 Ġ( Ġvar _ 1 Ġ, Ġvar _ 2 Ġ, Ġstring _ 1 Ġ) Ġ) Ġ; Ġ}
public Ġboolean Ġmethod _ 1 Ġ( Ġ) Ġ{ Ġreturn Ġ( Ġ( Ġvar _ 1 Ġ) Ġ!= Ġnull Ġ) Ġ&& Ġ( Ġvar _ 1 Ġ. Ġmethod _ 2 Ġ( Ġthis Ġ) Ġ) Ġ; Ġ}
public Ġvoid Ġmethod _ 1 Ġ( Ġtype _ 1 Ġvar _ 1 Ġ) Ġ{ Ġjava . lang . string Ġvar _ 2 Ġ= Ġvar _ 3 Ġ. Ġget text Ġ( Ġ) Ġ. Ġtrim Ġ( Ġ) Ġ; Ġjava . lang . string Ġvar _ 4 Ġ= Ġvar _ 5 Ġ. Ġget text Ġ( Ġ) Ġ; Ġtype _ 2 Ġvar _ 6 Ġ= Ġnew Ġtype _ 2 Ġ( Ġvar _ 2 Ġ, Ġvar _ 4 Ġ) Ġ; Ġvar _ 6 Ġ. Ġexecute Ġ( Ġ) Ġ; Ġ}
public Ġstatic Ġvoid Ġmethod _ 1 Ġ( Ġjava . lang . string Ġvar _ 1 Ġ, Ġjava . lang . throw able Ġt Ġ, Ġjava . lang . string Ġmessage Ġ) Ġ{ Ġtype _ 1 Ġ[ Ġ] Ġarray Ġ= Ġvar _ 2 Ġ; Ġfor Ġ( Ġtype _ 1 Ġvar _ 3 Ġ: Ġarray Ġ) Ġ{ Ġvar _ 3 Ġ. Ġmethod _ 1 Ġ( Ġvar _ 1 Ġ, Ġt Ġ, Ġmessage Ġ) Ġ; Ġ} Ġ}
public Ġvoid Ġmethod _ 1 Ġ( Ġtype _ 1 Ġvar _ 1 Ġ) Ġ{ Ġsuper Ġ. Ġmethod _ 1 Ġ( Ġvar _ 1 Ġ) Ġ; Ġvar _ 2 Ġ. Ġmethod _ 1 Ġ( Ġvar _ 1 Ġ) Ġ; Ġif Ġ( Ġ( Ġvar _ 3 Ġ) Ġ!= Ġ( Ġvar _ 4 Ġ) Ġ) Ġ{ Ġvar _ 5 Ġ= Ġtrue Ġ; Ġ} Ġ}
< Ġtype _ 1 Ġ> Ġtype _ 1 Ġget Ġ( Ġjava . lang . class Ġ< Ġtype _ 1 Ġ> Ġvar _ 1 Ġ, Ġjava . lang . string Ġvar _ 2 Ġ) Ġ{ Ġass er te qu als Ġ( Ġstring _ 1 Ġ, Ġvar _ 3 Ġ, Ġvar _ 2 Ġ) Ġ; Ġass er te qu als Ġ( Ġstring _ 2 Ġ, Ġvar _ 4 Ġ, Ġvar _ 1 Ġ) Ġ; Ġreturn Ġnull Ġ; Ġ}
public Ġvoid Ġmethod _ 1 Ġ( Ġ) Ġ{ Ġtype _ 1 Ġ. Ġi Ġ( Ġvar _ 1 Ġ, Ġstring _ 1 Ġ) Ġ; Ġmethod _ 3 Ġ( Ġ) Ġ; Ġ}
public Ġvoid Ġmethod _ 1 Ġ( Ġjava . lang . string Ġvar _ 1 Ġ) Ġ{ Ġ{ Ġtype _ 2 Ġfield Ġ= Ġ( Ġ( Ġtype _ 2 Ġ) Ġ( Ġvar _ 2 Ġ. Ġmethod _ 3 Ġ( Ġ0 Ġ) Ġ) Ġ) Ġ; Ġfield Ġ. Ġmethod _ 4 Ġ( Ġ( Ġstring _ 1 Ġ+ Ġvar _ 1 Ġ) Ġ) Ġ; Ġ} Ġ}
public Ġtype _ 1 Ġmethod _ 1 Ġ( Ġtype _ 1 Ġvar _ 1 Ġ) Ġ{ Ġthis Ġ. Ġvar _ 2 Ġ= Ġnew Ġtype _ 1 Ġ( Ġvar _ 1 Ġ. Ġmethod _ 2 Ġ( Ġ) Ġ, Ġvar _ 1 Ġ. Ġget type Ġ( Ġ) Ġ, Ġvar _ 1 Ġ. Ġmethod _ 3 Ġ( Ġ) Ġ) Ġ; Ġreturn Ġthis Ġ. Ġvar _ 2 Ġ; Ġ}
public Ġjava . lang . string Ġmethod _ 1 Ġ( Ġ) Ġ{ Ġtry Ġ{ Ġreturn Ġvar _ 1 Ġ. Ġmethod _ 1 Ġ( Ġ) Ġ; Ġ} Ġcatch Ġ( Ġjava . io . io ex ception Ġvar _ 3 Ġ) Ġ{ Ġjava . lang . system . out . println Ġ( Ġstring _ 1 Ġ) Ġ; Ġthrow Ġnew Ġtype _ 2 Ġ( Ġvar _ 3 Ġ) Ġ; Ġ} Ġ}
public Ġvoid Ġmethod _ 1 Ġ( Ġ) Ġ{ Ġif Ġ( Ġ( Ġvar _ 1 Ġ) Ġ!= Ġnull Ġ) Ġvar _ 1 Ġ. Ġmethod _ 2 Ġ( Ġ) Ġ; Ġvar _ 2 Ġ= Ġtrue Ġ; Ġview Ġ. Ġmethod _ 3 Ġ( Ġ) Ġ; Ġ}
public Ġvoid Ġremove Ġ( Ġ) Ġ{ Ġif Ġ( Ġ( Ġmethod _ 2 Ġ( Ġ) Ġ) Ġ!= Ġnull Ġ) Ġmethod _ 2 Ġ( Ġ) Ġ. Ġremove Ġ( Ġthis Ġ) Ġ; Ġmethod _ 1 Ġ( Ġ) Ġ; Ġ}
public Ġtype _ 1 Ġmethod _ 1 Ġ( Ġjava . util . date Ġvar _ 1 Ġ) Ġ{ Ġif Ġ( Ġvar _ 1 Ġ== Ġnull Ġ) Ġ{ Ġthrow Ġnew Ġtype _ 2 Ġ( Ġvar _ 2 Ġ) Ġ; Ġ} Ġthis Ġ. Ġvar _ 1 Ġ= Ġnew Ġjava . util . date Ġ( Ġvar _ 1 Ġ. Ġget time Ġ( Ġ) Ġ) Ġ; Ġreturn Ġthis Ġ; Ġ}
public Ġvoid Ġmethod _ 1 Ġ( Ġint Ġk Ġ) Ġ{ Ġint Ġresult Ġ= Ġ( Ġmethod _ 2 Ġ( Ġ) Ġ) Ġ& Ġk Ġ; Ġif Ġ( Ġresult Ġ== Ġ0 Ġ) Ġ{ Ġmethod _ 3 Ġ( Ġ1 Ġ) Ġ; Ġ} Ġmethod _ 4 Ġ( Ġresult Ġ) Ġ; Ġ}
public Ġvoid Ġmethod _ 1 Ġ( Ġ) Ġ{ Ġvar _ 1 Ġ. Ġmethod _ 2 Ġ( Ġstring _ 1 Ġ) Ġ; Ġvar _ 2 Ġ= Ġfalse Ġ; Ġmethod _ 3 Ġ( Ġ) Ġ; Ġtype _ 1 Ġ. Ġmethod _ 4 Ġ( Ġvar _ 1 Ġ, Ġvar _ 3 Ġ, Ġstring _ 2 Ġ) Ġ; Ġvar _ 1 Ġ. Ġmethod _ 2 Ġ( Ġstring _ 3 Ġ) Ġ; Ġ}
public Ġvoid Ġmethod _ 1 Ġ( Ġint Ġvar _ 1 Ġ) Ġ{ Ġif Ġ( Ġvar _ 1 Ġ< Ġ0 Ġ) Ġthrow Ġnew Ġtype _ 1 Ġ( Ġstring _ 1 Ġ) Ġ; Ġvar _ 2 Ġ= Ġ( Ġvar _ 2 Ġ) Ġ- Ġvar _ 1 Ġ; Ġ}
public Ġvoid Ġmethod _ 1 Ġ( Ġtype _ 1 Ġvar _ 1 Ġ) Ġ{ Ġif Ġ( Ġ( Ġvar _ 2 Ġ) Ġ== Ġnull Ġ) Ġ{ Ġvar _ 2 Ġ= Ġnew Ġjava . util . array list Ġ< Ġ> Ġ( Ġ) Ġ; Ġsuper Ġ. Ġmethod _ 1 Ġ( Ġmethod _ 2 Ġ( Ġ) Ġ) Ġ; Ġ} Ġvar _ 2 Ġ. Ġadd Ġ( Ġvar _ 1 Ġ) Ġ; Ġ}
public Ġfinal Ġint Ġmethod _ 1 Ġ( Ġboolean Ġvar _ 1 Ġ) Ġ{ Ġreturn Ġmethod _ 2 Ġ( Ġmethod _ 3 Ġ( Ġvar _ 1 Ġ) Ġ) Ġ; Ġ}
public Ġstatic Ġvoid Ġmethod _ 1 Ġ( Ġjava . util . map Ġ< Ġjava . lang . string Ġ, Ġjava . lang . string Ġ> Ġparameters Ġ, Ġtype _ 2 Ġvar _ 2 Ġ) Ġ{ Ġtype _ 3 Ġ. Ġmethod _ 1 Ġ( Ġparameters Ġ, Ġvar _ 2 Ġ, Ġfalse Ġ) Ġ; Ġ}
private Ġvoid Ġmethod _ 1 Ġ( Ġ) Ġthrows Ġjava . lang . ex ception Ġ{ Ġvar _ 1 Ġ. Ġmethod _ 2 Ġ( Ġvar _ 1 Ġ. Ġmethod _ 3 Ġ( Ġvar _ 2 Ġ) Ġ) Ġ; Ġif Ġ( Ġvar _ 3 Ġ) Ġ{ Ġvar _ 4 Ġ. Ġmethod _ 4 Ġ( Ġthis Ġ, Ġfalse Ġ) Ġ; Ġ} Ġvar _ 3 Ġ= Ġfalse Ġ; Ġ}
public Ġvoid Ġmethod _ 1 Ġ( Ġandroid . view . view Ġview Ġ) Ġ{ Ġif Ġ( Ġvar _ 1 Ġ) Ġmethod _ 2 Ġ( Ġ) Ġ; Ġelse Ġmethod _ 3 Ġ( Ġ) Ġ; Ġ}
public Ġint Ġsize Ġ( Ġ) Ġ{ Ġtry Ġ{ Ġreturn Ġvar _ 1 Ġ. Ġsize Ġ( Ġ) Ġ; Ġ} Ġcatch Ġ( Ġjava . lang . null point ere x ception Ġvar _ 2 Ġ) Ġ{ Ġvar _ 2 Ġ. Ġmethod _ 1 Ġ( Ġ) Ġ; Ġ} Ġreturn Ġ0 Ġ; Ġ}
private Ġvoid Ġmethod _ 1 Ġ( Ġ) Ġ{ Ġif Ġ( Ġ( Ġcount Ġ) Ġ<= Ġ0 Ġ) Ġ{ Ġstatus Ġ= Ġvar _ 1 Ġ; Ġ} Ġelse Ġ{ Ġstatus Ġ= Ġvar _ 2 Ġ; Ġ} Ġ}
public Ġvoid Ġmethod _ 1 Ġ( Ġ) Ġ{ Ġvar _ 1 Ġ= Ġnew Ġtype _ 1 Ġ( Ġ) Ġ; Ġ}
public Ġstatic Ġvoid Ġinit Ġ( Ġ) Ġ{ Ġtype _ 1 Ġvar _ 1 Ġ= Ġtype _ 2 Ġ. Ġmethod _ 1 Ġ( Ġ) Ġ. Ġmethod _ 2 Ġ( Ġ) Ġ. Ġmethod _ 3 Ġ( Ġstring _ 1 Ġ) Ġ; Ġif Ġ( Ġvar _ 1 Ġinstance of Ġtype _ 3 Ġ) Ġvar _ 2 Ġ= Ġ( Ġ( Ġtype _ 3 Ġ) Ġ( Ġvar _ 1 Ġ) Ġ) Ġ; Ġ}
public Ġint Ġ[ Ġ] Ġmethod _ 1 Ġ( Ġ) Ġ{ Ġtype _ 1 Ġvar _ 1 Ġ= Ġnew Ġtype _ 1 Ġ( Ġ) Ġ; Ġreturn Ġvar _ 1 Ġ. Ġmethod _ 3 Ġ( Ġvar _ 2 Ġ) Ġ; Ġ}
private Ġvoid Ġmethod _ 1 Ġ( Ġ) Ġ{ Ġmethod _ 2 Ġ( Ġ) Ġ; Ġvar _ 1 Ġ. Ġstart Ġ( Ġ) Ġ; Ġvar _ 2 Ġ= Ġtrue Ġ; Ġvar _ 3 Ġ= Ġtrue Ġ; Ġ}
private Ġboolean Ġmethod _ 1 Ġ( Ġjava . lang . string Ġvar _ 1 Ġ) Ġ{ Ġtype _ 1 Ġvar _ 2 Ġ= Ġnew Ġtype _ 1 Ġ( Ġ) Ġ; Ġvar _ 2 Ġ. Ġmethod _ 2 Ġ( Ġ) Ġ. Ġmethod _ 3 Ġ( Ġvar _ 1 Ġ) Ġ; Ġreturn Ġ! Ġ( Ġvar _ 3 Ġ. Ġmethod _ 4 Ġ( Ġvar _ 2 Ġ) Ġ. Ġis empty Ġ( Ġ) Ġ) Ġ; Ġ}
private Ġvoid Ġinit Ġ( Ġ) Ġ{ Ġjava . lang . string Ġvar _ 1 Ġ= Ġstring _ 1 Ġ; Ġvar _ 2 Ġ= Ġnew Ġjava . lang . string Ġ[ Ġ] Ġ{ Ġstring _ 2 Ġ, Ġstring _ 3 Ġ, Ġstring _ 6 Ġ, Ġstring _ 7 Ġ, Ġstring _ 8 Ġ, Ġstring _ 9 Ġ} Ġ; Ġvar _ 3 Ġ= Ġvar _ 2 Ġ. Ġlength Ġ; Ġ}
public Ġtype _ 1 Ġmethod _ 1 Ġ( Ġjava . lang . string Ġvar _ 1 Ġ) Ġ{ Ġif Ġ( Ġvar _ 2 Ġ. Ġmethod _ 2 Ġ( Ġvar _ 1 Ġ) Ġ) Ġ{ Ġreturn Ġvar _ 2 Ġ. Ġget Ġ( Ġvar _ 1 Ġ) Ġ; Ġ} Ġreturn Ġnew Ġtype _ 2 Ġ( Ġvar _ 3 Ġ) Ġ; Ġ}
public Ġboolean Ġmethod _ 1 Ġ( Ġtype _ 1 Ġitem Ġ) Ġ{ Ġmethod _ 3 Ġ( Ġ) Ġ; Ġreturn Ġtrue Ġ; Ġ}
public Ġvoid Ġmethod _ 1 Ġ( Ġtype _ 1 Ġvar _ 1 Ġ) Ġ{ Ġthis Ġ. Ġvar _ 1 Ġ= Ġvar _ 1 Ġ; Ġ}
public Ġvoid Ġinit Ġ( Ġtype _ 1 Ġvar _ 1 Ġ) Ġ{ Ġ}
public Ġtype _ 2 Ġmethod _ 1 Ġ( Ġtype _ 2 Ġvar _ 1 Ġ) Ġ{ Ġtype _ 3 Ġvar _ 2 Ġ= Ġnew Ġtype _ 3 Ġ( Ġvar _ 1 Ġ. Ġx Ġ( Ġ) Ġ, Ġvar _ 1 Ġ. Ġy Ġ( Ġ) Ġ) Ġ; Ġvar _ 3 Ġ. Ġmethod _ 2 Ġ( Ġvar _ 2 Ġ, Ġvar _ 2 Ġ) Ġ; Ġreturn Ġnew Ġtype _ 4 Ġ( Ġvar _ 2 Ġ. Ġx Ġ, Ġvar _ 2 Ġ. Ġy Ġ) Ġ; Ġ}
bo olean Ġcontains Ġ( Ġtype _ 1 Ġitem Ġ) Ġ;
public Ġvoid Ġadd Ġ( Ġtype _ 1 Ġvar _ 1 Ġ) Ġ{ Ġadd Ġ( Ġnew Ġjava . io . file Ġ( Ġvar _ 1 Ġ. Ġmethod _ 4 Ġ( Ġ) Ġ) Ġ, Ġvar _ 1 Ġ. Ġmethod _ 5 Ġ( Ġ) Ġ, Ġvar _ 1 Ġ. Ġmethod _ 6 Ġ( Ġ) Ġ) Ġ; Ġ}
public Ġtype _ 1 Ġmethod _ 1 Ġ( Ġjava . util . vector Ġposition Ġ) Ġ{ Ġreturn Ġnew Ġtype _ 1 Ġ( Ġposition Ġ, Ġvar _ 1 Ġ) Ġ; Ġ}
public Ġboolean Ġmethod _ 1 Ġ( Ġtype _ 1 Ġitem Ġ) Ġ{ Ġreturn Ġtrue Ġ; Ġ}
public Ġstatic Ġvoid Ġmain Ġ( Ġjava . lang . string Ġ[ Ġ] Ġargs Ġ) Ġ{ Ġtype _ 1 Ġvar _ 1 Ġ= Ġnew Ġtype _ 1 Ġ( Ġargs Ġ[ Ġ0 Ġ] Ġ) Ġ; Ġvar _ 1 Ġ. Ġmethod _ 1 Ġ( Ġ) Ġ; Ġ}
public Ġboolean Ġmethod _ 1 Ġ( Ġtype _ 1 Ġvar _ 1 Ġ) Ġ{ Ġreturn Ġfalse Ġ; Ġ}
public Ġvoid Ġmethod _ 1 Ġ( Ġint Ġvar _ 1 Ġ, Ġtype _ 1 Ġ[ Ġ] Ġvar _ 2 Ġ, Ġjava . lang . throw able Ġvar _ 3 Ġ, Ġtype _ 2 Ġvar _ 4 Ġ) Ġ{ Ġtype _ 4 Ġ. Ġmethod _ 3 Ġ( Ġget activity Ġ( Ġ) Ġ, Ġvar _ 5 Ġ, Ġvar _ 6 Ġ) Ġ. Ġshow Ġ( Ġ) Ġ; Ġ}
public Ġint Ġmethod _ 1 Ġ( Ġ) Ġ{ Ġreturn Ġvar _ 1 Ġ; Ġ}
public Ġvoid Ġmethod _ 1 Ġ( Ġ) Ġ{ Ġif Ġ( Ġvar _ 1 Ġ) Ġvar _ 2 Ġ. Ġx Ġ+= Ġint _ 1 Ġ; Ġelse Ġvar _ 2 Ġ. Ġx Ġ-= Ġint _ 1 Ġ; Ġ}
public Ġvoid Ġstart Ġ( Ġ) Ġ{ Ġvar _ 2 Ġ= Ġnew Ġjava . lang . thread Ġ( Ġthis Ġ, Ġstring _ 1 Ġ) Ġ; Ġvar _ 2 Ġ. Ġstart Ġ( Ġ) Ġ; Ġ}
public Ġint Ġmethod _ 1 Ġ( Ġ) Ġ{ Ġif Ġ( Ġ( Ġvar _ 1 Ġ) Ġ== Ġnull Ġ) Ġreturn Ġ0 Ġ; Ġreturn Ġ( Ġvar _ 1 Ġ. Ġsize Ġ( Ġ) Ġ) Ġ/ Ġ( Ġvar _ 2 Ġ. Ġmethod _ 2 Ġ( Ġ) Ġ) Ġ; Ġ}
public Ġtype _ 1 Ġmethod _ 1 Ġ( Ġjava . lang . string Ġvar _ 1 Ġ, Ġjava . io . file Ġvar _ 2 Ġ) Ġ{ Ġif Ġ( Ġ( Ġvar _ 3 Ġ) Ġ!= Ġnull Ġ) Ġ{ Ġmethod _ 2 Ġ( Ġvar _ 1 Ġ, Ġvar _ 2 Ġ) Ġ; Ġ} Ġelse Ġ{ Ġvar _ 4 Ġ. Ġadd Ġ( Ġnew Ġtype _ 2 Ġ( Ġvar _ 1 Ġ, Ġvar _ 2 Ġ) Ġ) Ġ; Ġ} Ġreturn Ġthis Ġ; Ġ}
public Ġvoid Ġmethod _ 1 Ġ( Ġjava . lang . string Ġvar _ 1 Ġ) Ġ{ Ġif Ġ( Ġtype _ 1 Ġ. Ġmethod _ 2 Ġ( Ġvar _ 2 Ġ) Ġ) Ġ{ Ġreturn Ġ; Ġ} Ġif Ġ( Ġtype _ 2 Ġ. Ġequals Ġ( Ġvar _ 1 Ġ) Ġ) Ġ{ Ġvar _ 2 Ġ. Ġset enabled Ġ( Ġtrue Ġ) Ġ; Ġ} Ġelse Ġ{ Ġvar _ 2 Ġ. Ġset text Ġ( Ġvar _ 1 Ġ) Ġ; Ġ} Ġ}
public Ġtype _ 1 Ġmethod _ 1 Ġ( Ġ) Ġ{ Ġif Ġ( Ġmethod _ 2 Ġ( Ġ) Ġ) Ġvar _ 1 Ġ= Ġvar _ 2 Ġ; Ġelse Ġthrow Ġnew Ġtype _ 2 Ġ( Ġ) Ġ; Ġreturn Ġ( Ġ( Ġtype _ 1 Ġ) Ġ( Ġvar _ 1 Ġ. Ġdata Ġ) Ġ) Ġ; Ġ}
public Ġboolean Ġmethod _ 1 Ġ( Ġ) Ġ{ Ġtype _ 1 Ġvar _ 1 Ġ= Ġthis Ġ. Ġmethod _ 2 Ġ( Ġ) Ġ. Ġget Ġ( Ġ0 Ġ) Ġ; Ġthis Ġ. Ġvar _ 3 Ġ= Ġfalse Ġ; Ġreturn Ġtrue Ġ; Ġ}
type _ 1 Ġmethod _ 1 Ġ( Ġjava . lang . string Ġvar _ 1 Ġ, Ġjava . lang . string Ġname Ġ, Ġtype _ 2 Ġvar _ 2 Ġ, Ġjava . lang . string Ġtoken Ġ) Ġ;
public Ġstatic Ġfinal Ġboolean Ġmethod _ 1 Ġ( Ġjava . lang . object Ġ[ Ġ] Ġvar _ 1 Ġ, Ġjava . lang . object Ġ[ Ġ] Ġvar _ 2 Ġ) Ġ{ Ġreturn Ġ( Ġtype _ 1 Ġ. Ġmethod _ 2 Ġ( Ġvar _ 1 Ġ, Ġvar _ 2 Ġ) Ġ. Ġlength Ġ) Ġ== Ġ0 Ġ; Ġ}
public Ġboolean Ġmethod _ 2 Ġ( Ġjava . lang . string Ġkey Ġ) Ġ{ Ġreturn Ġvar _ 1 Ġ. Ġmethod _ 2 Ġ( Ġkey Ġ) Ġ; Ġ}
public Ġvoid Ġmethod _ 1 Ġ( Ġfinal Ġtype _ 1 Ġvar _ 1 Ġ, Ġtype _ 2 Ġvar _ 2 Ġ, Ġjava . lang . long Ġvar _ 3 Ġ, Ġjava . lang . long Ġvar _ 4 Ġ, Ġjava . lang . long Ġvar _ 5 Ġ, Ġjava . lang . string Ġkey Ġ) Ġ{ Ġsynchronized Ġ( Ġthis Ġ) Ġ{ Ġmethod _ 2 Ġ( Ġvar _ 3 Ġ, Ġvar _ 4 Ġ, Ġvar _ 5 Ġ) Ġ; Ġ} Ġ}
public Ġvoid Ġmethod _ 1 Ġ( Ġ) Ġ{ Ġthis Ġ. Ġvar _ 2 Ġ= Ġ! Ġ( Ġvar _ 2 Ġ) Ġ; Ġ}
protected Ġvoid Ġmethod _ 1 Ġ( Ġ) Ġthrows Ġjava . lang . ex ception Ġ{ Ġsuper Ġ. Ġmethod _ 1 Ġ( Ġ) Ġ; Ġtype _ 1 Ġvar _ 2 Ġ= Ġtype _ 1 Ġ. Ġmethod _ 2 Ġ( Ġ) Ġ; Ġvar _ 3 Ġ= Ġfalse Ġ; Ġ}
private Ġvoid Ġmethod _ 2 Ġ( Ġfinal Ġtype _ 1 Ġvar _ 1 Ġ) Ġthrows Ġjava . lang . ex ception Ġ{ Ġmethod _ 2 Ġ( Ġvar _ 2 Ġ, Ġvar _ 1 Ġ, Ġtrue Ġ) Ġ; Ġ}
protected Ġvoid Ġmethod _ 1 Ġ( Ġ) Ġ{ Ġtype _ 1 Ġvar _ 1 Ġ= Ġ( Ġ( Ġtype _ 1 Ġ) Ġ( Ġmethod _ 2 Ġ( Ġvar _ 2 Ġ. Ġlist Ġ) Ġ) Ġ) Ġ; Ġif Ġ( Ġvar _ 1 Ġ!= Ġnull Ġ) Ġ{ Ġvar _ 1 Ġ. Ġmethod _ 3 Ġ( Ġint _ 1 Ġ, Ġmethod _ 4 Ġ( Ġ) Ġ, Ġthis Ġ) Ġ; Ġ} Ġ}
private Ġvoid Ġmethod _ 1 Ġ( Ġ) Ġ{ Ġif Ġ( Ġ( Ġvar _ 1 Ġ) Ġ!= Ġnull Ġ) Ġ{ Ġvar _ 1 Ġ. Ġmethod _ 2 Ġ( Ġ) Ġ; Ġvar _ 1 Ġ. Ġmethod _ 3 Ġ( Ġvar _ 2 Ġ) Ġ; Ġvar _ 1 Ġ. Ġmethod _ 3 Ġ( Ġvar _ 3 Ġ) Ġ; Ġ} Ġ}
public Ġvoid Ġmethod _ 1 Ġ( Ġint Ġvar _ 1 Ġ) Ġ{ Ġvar _ 2 Ġ. Ġget Ġ( Ġvar _ 1 Ġ) Ġ. Ġmethod _ 1 Ġ( Ġ) Ġ; Ġvar _ 3 Ġ= Ġvar _ 1 Ġ; Ġ}
public Ġtype _ 1 Ġmethod _ 1 Ġ( Ġjava . lang . string Ġstring Ġ) Ġ{ Ġreturn Ġ( Ġ( Ġtype _ 1 Ġ) Ġ( Ġstring Ġ) Ġ) Ġ; Ġ}
void Ġmethod _ 1 Ġ( Ġtype _ 1 Ġvar _ 1 Ġ, Ġint Ġindex Ġ) Ġ;
protected Ġvoid Ġmethod _ 1 Ġ( Ġ) Ġ{ Ġif Ġ( Ġ( Ġvar _ 1 Ġ) Ġ!= Ġnull Ġ) Ġ{ Ġvar _ 2 Ġ. Ġmethod _ 2 Ġ( Ġvar _ 3 Ġ) Ġ; Ġvar _ 4 Ġ. Ġmethod _ 2 Ġ( Ġvar _ 1 Ġ) Ġ; Ġ} Ġsuper Ġ. Ġmethod _ 1 Ġ( Ġ) Ġ; Ġ}
public Ġvoid Ġmethod _ 1 Ġ( Ġ) Ġthrows Ġjava . lang . ex ception Ġ{ Ġtry Ġ{ Ġtype _ 1 Ġvar _ 1 Ġ= Ġnew Ġtype _ 2 Ġ( Ġnull Ġ) Ġ; Ġ} Ġcatch Ġ( Ġjava . lang . ex ception Ġvar _ 2 Ġ) Ġ{ Ġvar _ 3 Ġ. Ġerror Ġ( Ġvar _ 2 Ġ) Ġ; Ġthrow Ġvar _ 2 Ġ; Ġ} Ġ}
public Ġjava . util . list Ġ< Ġtype _ 1 Ġ> Ġmethod _ 1 Ġ( Ġ) Ġ{ Ġreturn Ġvar _ 1 Ġ. Ġmethod _ 1 Ġ( Ġ) Ġ; Ġ}
public Ġvoid Ġmethod _ 1 Ġ( Ġtype _ 1 Ġvar _ 1 Ġ) Ġ{ Ġint Ġi Ġ= Ġtype _ 2 Ġ. Ġmethod _ 2 Ġ( Ġvar _ 2 Ġ, Ġstring _ 1 Ġ, Ġstring _ 2 Ġ, Ġvar _ 3 Ġ) Ġ; Ġif Ġ( Ġi Ġ== Ġ( Ġvar _ 4 Ġ) Ġ) Ġ{ Ġtype _ 3 Ġ. Ġmethod _ 3 Ġ( Ġ) Ġ. Ġmethod _ 4 Ġ( Ġ) Ġ; Ġjava . lang . system . exit Ġ( Ġ0 Ġ) Ġ; Ġ} Ġ}
public Ġjava . lang . string Ġget name Ġ( Ġ) Ġ{ Ġif Ġ( Ġ( Ġ( Ġnames Ġ) Ġ!= Ġnull Ġ) Ġ&& Ġ( Ġ( Ġnames Ġ. Ġsize Ġ( Ġ) Ġ) Ġ> Ġ0 Ġ) Ġ) Ġreturn Ġnames Ġ. Ġget Ġ( Ġ0 Ġ) Ġ; Ġreturn Ġnull Ġ; Ġ}
public Ġlong Ġmethod _ 1 Ġ( Ġtype _ 1 Ġvar _ 1 Ġ, Ġjava . lang . string Ġvar _ 2 Ġ, Ġint Ġvar _ 3 Ġ) Ġthrows Ġtype _ 2 Ġ{ Ġmethod _ 2 Ġ( Ġvar _ 1 Ġ, Ġvar _ 2 Ġ) Ġ; Ġreturn Ġmethod _ 1 Ġ( Ġvar _ 1 Ġ, Ġstring _ 1 Ġ, Ġvar _ 2 Ġ, Ġvar _ 3 Ġ) Ġ; Ġ}
void Ġmethod _ 1 Ġ( Ġint Ġvar _ 1 Ġ, Ġint Ġheight Ġ) Ġ{ Ġthis Ġ. Ġvar _ 2 Ġ= Ġvar _ 1 Ġ; Ġthis Ġ. Ġvar _ 3 Ġ= Ġheight Ġ; Ġmethod _ 2 Ġ( Ġvar _ 2 Ġ, Ġvar _ 3 Ġ) Ġ; Ġ}
public Ġvoid Ġmethod _ 1 Ġ( Ġint Ġvar _ 1 Ġ, Ġdouble Ġvar _ 2 Ġ) Ġ{ Ġvar _ 3 Ġ. Ġmethod _ 2 Ġ( Ġvar _ 2 Ġ) Ġ; Ġvar _ 4 Ġ. Ġmethod _ 2 Ġ( Ġvar _ 2 Ġ) Ġ; Ġvar _ 5 Ġ. Ġmethod _ 2 Ġ( Ġ0 Ġ) Ġ; Ġvar _ 6 Ġ. Ġmethod _ 2 Ġ( Ġ0 Ġ) Ġ; Ġmethod _ 4 Ġ( Ġ) Ġ; Ġ}
public Ġjava . lang . string Ġto string Ġ( Ġ) Ġ{ Ġreturn Ġmethod _ 1 Ġ( Ġstring _ 1 Ġ, Ġmethod _ 2 Ġ( Ġ) Ġ) Ġ. Ġto string Ġ( Ġ) Ġ; Ġ}
private Ġint Ġmethod _ 1 Ġ( Ġfinal Ġtype _ 1 Ġvar _ 1 Ġ, Ġfinal Ġint Ġvar _ 2 Ġ, Ġfinal Ġint Ġvar _ 3 Ġ) Ġ{ Ġreturn Ġtype _ 1 Ġ. Ġmethod _ 2 Ġ( Ġthis Ġ. Ġmethod _ 3 Ġ( Ġ) Ġ, Ġvar _ 1 Ġ. Ġmethod _ 3 Ġ( Ġ) Ġ, Ġvar _ 2 Ġ, Ġvar _ 3 Ġ) Ġ; Ġ}
public Ġstatic Ġvoid Ġmethod _ 1 Ġ( Ġ) Ġ{ Ġtry Ġ{ Ġfor Ġ( Ġtype _ 1 Ġvar _ 1 Ġ: Ġvar _ 2 Ġ) Ġ{ Ġvar _ 1 Ġ. Ġupdate Ġ( Ġ) Ġ; Ġ} Ġ} Ġcatch Ġ( Ġjava . lang . ex ception Ġvar _ 3 Ġ) Ġ{ Ġtype _ 2 Ġ. Ġmethod _ 2 Ġ( Ġstring _ 1 Ġ, Ġvar _ 3 Ġ. Ġto string Ġ( Ġ) Ġ) Ġ; Ġ} Ġ}
public Ġvoid Ġmethod _ 1 Ġ( Ġtype _ 1 Ġcontext Ġ) Ġthrows Ġjava . lang . ex ception Ġ{ Ġreturn Ġ; Ġ}
public Ġstatic Ġtype _ 1 Ġmethod _ 1 Ġ( Ġ) Ġ{ Ġif Ġ( Ġ( Ġvar _ 1 Ġ) Ġ== Ġnull Ġ) Ġ{ Ġsynchronized Ġ( Ġvar _ 2 Ġclass Ġ) Ġ{ Ġif Ġ( Ġ( Ġvar _ 1 Ġ) Ġ== Ġnull Ġ) Ġ{ Ġvar _ 1 Ġ= Ġnew Ġtype _ 1 Ġ( Ġ) Ġ; Ġ} Ġ} Ġ} Ġreturn Ġvar _ 1 Ġ; Ġ}
public Ġint Ġmethod _ 1 Ġ( Ġ) Ġ{ Ġreturn Ġvar _ 1 Ġ; Ġ}
public Ġvoid Ġmethod _ 1 Ġ( Ġtype _ 1 Ġ< Ġjava . lang . integer Ġ> Ġvar _ 1 Ġ) Ġ{ Ġthis Ġ. Ġvar _ 1 Ġ= Ġvar _ 1 Ġ; Ġ}
public Ġandroid . view . view Ġmethod _ 1 Ġ( Ġtype _ 1 Ġvar _ 1 Ġ, Ġtype _ 2 Ġvar _ 2 Ġ, Ġtype _ 3 Ġvar _ 3 Ġ) Ġ{ Ġandroid . view . view Ġvar _ 4 Ġ= Ġvar _ 1 Ġ. Ġmethod _ 2 Ġ( Ġvar _ 5 Ġ, Ġvar _ 2 Ġ, Ġfalse Ġ) Ġ; Ġreturn Ġvar _ 4 Ġ; Ġ}
private Ġboolean Ġmethod _ 1 Ġ( Ġ) Ġ{ Ġtype _ 1 Ġvar _ 1 Ġ= Ġvar _ 2 Ġ. Ġmethod _ 2 Ġ( Ġ) Ġ; Ġreturn Ġ( Ġvar _ 1 Ġ!= Ġnull Ġ) Ġ&& Ġ( Ġ( Ġvar _ 1 Ġ. Ġmethod _ 3 Ġ( Ġ) Ġ) Ġinstance of Ġtype _ 2 Ġ) Ġ; Ġ}
public Ġvoid Ġmethod _ 1 Ġ( Ġ) Ġ{ Ġ}
public Ġvoid Ġmethod _ 1 Ġ( Ġ) Ġ{ Ġif Ġ( Ġvar _ 1 Ġ) Ġ{ Ġvar _ 1 Ġ= Ġfalse Ġ; Ġif Ġ( Ġ( Ġvar _ 2 Ġ) Ġ!= Ġnull Ġ) Ġ{ Ġvar _ 2 Ġ. Ġmethod _ 2 Ġ( Ġ) Ġ; Ġ} Ġstart time Ġ= Ġ( Ġtype _ 1 Ġ. Ġmethod _ 3 Ġ( Ġ) Ġ) Ġ- Ġ( Ġvar _ 3 Ġ) Ġ; Ġ} Ġ}
public Ġtype _ 1 Ġget type Ġ( Ġ) Ġ{ Ġreturn Ġthis Ġ. Ġtype Ġ; Ġ}
public Ġtype _ 1 Ġmethod _ 1 Ġ( Ġjava . lang . string Ġvar _ 1 Ġ, Ġjava . lang . string Ġvar _ 2 Ġ) Ġ{ Ġthis Ġ. Ġvar _ 3 Ġ= Ġnew Ġtype _ 2 Ġ( Ġvar _ 2 Ġ, Ġvar _ 1 Ġ) Ġ; Ġreturn Ġthis Ġ; Ġ}
public Ġstatic Ġvoid Ġmethod _ 1 Ġ( Ġtype _ 1 Ġvar _ 1 Ġ, Ġtype _ 2 Ġvar _ 2 Ġ) Ġ{ Ġif Ġ( Ġvar _ 2 Ġ!= Ġnull Ġ) Ġtype _ 3 Ġ. Ġmethod _ 2 Ġ( Ġnew Ġtype _ 4 Ġ( Ġvar _ 1 Ġ, Ġvar _ 2 Ġ) Ġ) Ġ; Ġ}
public Ġvoid Ġmethod _ 1 Ġ( Ġ) Ġ{ Ġsuper Ġ. Ġmethod _ 1 Ġ( Ġ) Ġ; Ġ}
public Ġvoid Ġmethod _ 1 Ġ( Ġ) Ġ{ Ġ( Ġvar _ 2 Ġ) Ġ++ Ġ; Ġvar _ 3 Ġ. Ġset text Ġ( Ġget string Ġ( Ġvar _ 4 Ġ, Ġvar _ 2 Ġ) Ġ) Ġ; Ġmethod _ 2 Ġ( Ġ) Ġ; Ġ}
public Ġvoid Ġmethod _ 1 Ġ( Ġ) Ġ{ Ġfor Ġ( Ġtype _ 1 Ġvar _ 1 Ġ: Ġvar _ 2 Ġ) Ġ{ Ġjava . lang . system . out . println Ġ( Ġvar _ 1 Ġ. Ġto string Ġ( Ġ) Ġ) Ġ; Ġvar _ 1 Ġ. Ġmethod _ 1 Ġ( Ġthis Ġ) Ġ; Ġ} Ġ}
public Ġvoid Ġmethod _ 1 Ġ( Ġtype _ 1 Ġvar _ 1 Ġ) Ġ{ Ġif Ġ( Ġ( Ġthis Ġ. Ġvar _ 2 Ġ) Ġ== Ġnull Ġ) Ġ{ Ġthis Ġ. Ġvar _ 2 Ġ= Ġnew Ġtype _ 1 Ġ( Ġ) Ġ; Ġ} Ġthis Ġ. Ġvar _ 2 Ġ. Ġmethod _ 3 Ġ( Ġvar _ 1 Ġ) Ġ; Ġ}
public Ġtype _ 1 Ġmethod _ 1 Ġ( Ġint Ġid Ġ) Ġthrows Ġtype _ 3 Ġ{ Ġtype _ 1 Ġvar _ 2 Ġ= Ġvar _ 3 Ġ. Ġmethod _ 1 Ġ( Ġid Ġ) Ġ; Ġtype _ 4 Ġ. Ġinfo Ġ( Ġstring _ 1 Ġ, Ġid Ġ) Ġ; Ġreturn Ġvar _ 2 Ġ; Ġ}
public Ġvoid Ġmethod _ 1 Ġ( Ġ) Ġ{ Ġ}
public Ġtype _ 1 Ġmethod _ 1 Ġ( Ġjava . lang . string Ġfilename Ġ) Ġthrows Ġjava . io . io ex ception Ġ{ Ġjava . io . file output stream Ġvar _ 1 Ġ= Ġnew Ġjava . io . file output stream Ġ( Ġnew Ġjava . io . file Ġ( Ġfilename Ġ) Ġ) Ġ; Ġvar _ 2 Ġ. Ġmethod _ 2 Ġ( Ġvar _ 1 Ġ) Ġ; Ġvar _ 1 Ġ. Ġmethod _ 3 Ġ( Ġ) Ġ; Ġvar _ 2 Ġ. Ġmethod _ 3 Ġ( Ġ) Ġ; Ġreturn Ġthis Ġ; Ġ}
protected Ġvoid Ġmethod _ 1 Ġ( Ġtype _ 1 Ġvar _ 1 Ġ) Ġ{ Ġsuper Ġ. Ġmethod _ 1 Ġ( Ġvar _ 1 Ġ) Ġ; Ġmethod _ 2 Ġ( Ġvar _ 2 Ġ) Ġ; Ġmethod _ 3 Ġ( Ġ) Ġ; Ġmethod _ 4 Ġ( Ġ) Ġ; Ġmethod _ 5 Ġ( Ġ) Ġ; Ġmethod _ 6 Ġ( Ġ) Ġ; Ġmethod _ 7 Ġ( Ġ) Ġ; Ġ}
protected Ġvoid Ġmethod _ 1 Ġ( Ġint Ġlength Ġ) Ġ{ Ġvar _ 1 Ġ= Ġnew Ġchar Ġ[ Ġlength Ġ] Ġ; Ġfor Ġ( Ġint Ġi Ġ= Ġ0 Ġ; Ġi Ġ< Ġlength Ġ; Ġi Ġ++ Ġ) Ġ{ Ġvar _ 1 Ġ[ Ġi Ġ] Ġ= Ġchar _ 1 Ġ; Ġ} Ġ}
public Ġtype _ 1 Ġmethod _ 1 Ġ( Ġjava . lang . string Ġvar _ 1 Ġ) Ġ{ Ġtype _ 1 Ġvar _ 2 Ġ= Ġvar _ 3 Ġ. Ġget Ġ( Ġvar _ 1 Ġ) Ġ; Ġif Ġ( Ġvar _ 2 Ġ!= Ġnull Ġ) Ġ{ Ġreturn Ġvar _ 2 Ġ; Ġ} Ġreturn Ġmethod _ 2 Ġ( Ġvar _ 1 Ġ) Ġ; Ġ}
public Ġtype _ 1 Ġmethod _ 1 Ġ( Ġ) Ġ{ Ġswitch Ġ( Ġvar _ 1 Ġ) Ġ{ Ġcase Ġ0 Ġ: Ġreturn Ġvar _ 4 Ġ; Ġcase Ġ1 Ġ: Ġreturn Ġvar _ 3 Ġ; Ġcase Ġint _ 1 Ġ: Ġreturn Ġvar _ 2 Ġ; Ġdefault Ġ: Ġreturn Ġvar _ 5 Ġ; Ġ} Ġ}
public Ġvoid Ġmethod _ 1 Ġ( Ġboolean Ġvar _ 1 Ġ) Ġthrows Ġtype _ 1 Ġ{ Ġmethod _ 2 Ġ( Ġ) Ġ; Ġ}
public Ġvoid Ġmethod _ 1 Ġ( Ġtype _ 1 Ġvar _ 1 Ġ) Ġ{ Ġ}
private Ġtype _ 1 Ġmethod _ 1 Ġ( Ġ) Ġ{ Ġtype _ 2 Ġvar _ 1 Ġ= Ġvar _ 2 Ġ. Ġmethod _ 2 Ġ( Ġstring _ 1 Ġ) Ġ; Ġtype _ 3 Ġvar _ 3 Ġ= Ġnew Ġtype _ 4 Ġ( Ġoutput Ġ, Ġstring _ 2 Ġ, Ġtrue Ġ) Ġ; Ġreturn Ġnew Ġtype _ 5 Ġ( Ġvar _ 1 Ġ, Ġvar _ 3 Ġ) Ġ; Ġ}
public Ġboolean Ġmethod _ 1 Ġ( Ġtype _ 1 Ġvar _ 1 Ġ) Ġ{ Ġsuper Ġ. Ġmethod _ 1 Ġ( Ġvar _ 1 Ġ) Ġ; Ġvar _ 2 Ġ= Ġvar _ 1 Ġ. Ġmethod _ 2 Ġ( Ġvar _ 3 Ġ) Ġ; Ġvar _ 4 Ġ= Ġvar _ 1 Ġ. Ġmethod _ 2 Ġ( Ġvar _ 5 Ġ) Ġ; Ġreturn Ġtrue Ġ; Ġ}
private Ġvoid Ġmethod _ 1 Ġ( Ġjava . lang . string Ġpattern Ġ) Ġ{ Ġvar _ 1 Ġ. Ġadd Ġ( Ġpattern Ġ) Ġ; Ġmethod _ 2 Ġ( Ġ) Ġ; Ġmethod _ 3 Ġ( Ġ) Ġ; Ġ}
public Ġvoid Ġmethod _ 1 Ġ( Ġ) Ġ{ Ġwhile Ġ( Ġmethod _ 2 Ġ( Ġ) Ġ) Ġ{ Ġ} Ġ}
private Ġvoid Ġmethod _ 1 Ġ( Ġ) Ġ{ Ġtype _ 1 Ġvar _ 1 Ġ= Ġnew Ġtype _ 1 Ġ( Ġthis Ġ) Ġ; Ġvar _ 1 Ġ. Ġmethod _ 3 Ġ( Ġnull Ġ) Ġ; Ġvar _ 1 Ġ. Ġmethod _ 4 Ġ( Ġtrue Ġ) Ġ; Ġthis Ġ. Ġmethod _ 5 Ġ( Ġ) Ġ; Ġvar _ 1 Ġ. Ġmethod _ 5 Ġ( Ġ) Ġ; Ġ}
public Ġtype _ 1 Ġ< Ġ? Ġ> Ġmethod _ 3 Ġ( Ġ) Ġ{ Ġreturn Ġmethod _ 2 Ġ( Ġ) Ġ. Ġmethod _ 3 Ġ( Ġ) Ġ; Ġ}
public Ġvoid Ġmethod _ 1 Ġ( Ġandroid . content . intent Ġintent Ġ) Ġ{ Ġsuper Ġ. Ġmethod _ 1 Ġ( Ġintent Ġ) Ġ; Ġ}
public Ġvoid Ġmethod _ 1 Ġ( Ġfloat Ġvar _ 1 Ġ, Ġfloat Ġvar _ 2 Ġ) Ġ{ Ġvar _ 3 Ġ[ Ġmethod _ 2 Ġ( Ġ) Ġ] Ġ. Ġmethod _ 1 Ġ( Ġvar _ 1 Ġ, Ġvar _ 2 Ġ, Ġ1 . 0 f Ġ, Ġ1 . 0 f Ġ, Ġ0 . 0 f Ġ, Ġfalse Ġ, Ġfalse Ġ, Ġint _ 1 Ġ, Ġint _ 1 Ġ, Ġfalse Ġ) Ġ; Ġ}
public Ġvoid Ġquery Ġ( Ġtype _ 1 Ġvar _ 1 Ġ, Ġjava . lang . string Ġquery Ġ) Ġthrows Ġtype _ 2 Ġ{ Ġjava . lang . system . out . println Ġ( Ġquery Ġ) Ġ; Ġtype _ 3 Ġvar _ 2 Ġ= Ġvar _ 1 Ġ. Ġmethod _ 1 Ġ( Ġ) Ġ; Ġvar _ 2 Ġ. Ġexecute Ġ( Ġquery Ġ) Ġ; Ġ}
protected Ġvoid Ġmethod _ 1 Ġ( Ġtype _ 1 Ġvar _ 1 Ġ) Ġ{ Ġsuper Ġ. Ġmethod _ 1 Ġ( Ġvar _ 1 Ġ) Ġ; Ġvar _ 2 Ġ= Ġvar _ 1 Ġ. Ġget string Ġ( Ġstring _ 1 Ġ) Ġ; Ġ}
private Ġvoid Ġmethod _ 1 Ġ( Ġjava . lang . string Ġnumber Ġ) Ġ{ Ġvar _ 1 Ġ. Ġset text Ġ( Ġnew Ġjava . lang . string builder Ġ( Ġvar _ 1 Ġ. Ġget text Ġ( Ġ) Ġ) Ġ. Ġappend Ġ( Ġnumber Ġ) Ġ. Ġto string Ġ( Ġ) Ġ) Ġ; Ġ}
public Ġvoid Ġmethod _ 1 Ġ( Ġ) Ġ{ Ġdouble Ġ[ Ġ] Ġvar _ 1 Ġ= Ġnew Ġdouble Ġ[ Ġ] Ġ{ Ġ} Ġ; Ġtype _ 1 Ġvar _ 2 Ġ= Ġnew Ġtype _ 1 Ġ( Ġvar _ 1 Ġ) Ġ; Ġvar _ 2 Ġ. Ġmethod _ 2 Ġ( Ġint _ 1 Ġ, Ġ( Ġ- Ġint _ 2 Ġ) Ġ) Ġ; Ġ}
private Ġstatic Ġvoid Ġmethod _ 1 Ġ( Ġint Ġvar _ 1 Ġ, Ġjava . lang . object Ġ[ Ġ] Ġvar _ 2 Ġ) Ġ{ Ġboolean Ġvar _ 3 Ġ= Ġvar _ 1 Ġ<= Ġ( Ġvar _ 4 Ġ) Ġ; Ġtype _ 1 Ġ. Ġmethod _ 1 Ġ( Ġvar _ 1 Ġ, Ġvar _ 3 Ġ, Ġvar _ 2 Ġ) Ġ; Ġ}
long Ġmethod _ 2 Ġ( Ġlong Ġsize Ġ) Ġ;
type _ 1 Ġmethod _ 1 Ġ( Ġjava . lang . string Ġid Ġ) Ġ;
public Ġvoid Ġmethod _ 1 Ġ( Ġ) Ġ{ Ġvar _ 1 Ġ= Ġfalse Ġ; Ġ}
private Ġjava . lang . string Ġmethod _ 1 Ġ( Ġjava . lang . string Ġstr Ġ) Ġ{ Ġreturn Ġstr Ġ. Ġreplace Ġ( Ġstring _ 6 Ġ, Ġstring _ 7 Ġ) Ġ. Ġreplace Ġ( Ġstring _ 1 Ġ, Ġstring _ 2 Ġ) Ġ. Ġreplace Ġ( Ġ"\ n " Ġ, Ġstring _ 3 Ġ) Ġ. Ġreplace Ġ( Ġstring _ 4 Ġ, Ġstring _ 5 Ġ) Ġ; Ġ}
private Ġvoid Ġmethod _ 1 Ġ( Ġtype _ 1 Ġvar _ 1 Ġ, Ġjava . lang . string Ġmsg Ġ, Ġjava . lang . throw able Ġt Ġ) Ġ{ Ġvar _ 2 Ġ. Ġmethod _ 2 Ġ( Ġvar _ 1 Ġ, Ġt Ġ, Ġmsg Ġ) Ġ; Ġ}
public Ġvoid Ġmethod _ 1 Ġ( Ġfloat Ġvar _ 1 Ġ) Ġ{ Ġvar _ 2 Ġ= Ġvar _ 1 Ġ; Ġmethod _ 3 Ġ( Ġ) Ġ; Ġ}
public Ġvoid Ġmethod _ 1 Ġ( Ġ) Ġ{ Ġif Ġ( Ġthis Ġ. Ġvar _ 1 Ġ. Ġmethod _ 2 Ġ( Ġ) Ġ) Ġ{ Ġthis Ġ. Ġvar _ 1 Ġ. Ġget Ġ( Ġ) Ġ. Ġmethod _ 3 Ġ( Ġ) Ġ; Ġ} Ġthis Ġ. Ġvar _ 2 Ġ. Ġmethod _ 4 Ġ( Ġvar _ 3 Ġ, Ġthis Ġ. Ġvar _ 4 Ġ. Ġget Ġ( Ġ) Ġ) Ġ; Ġ}
public Ġvoid Ġmethod _ 1 Ġ( Ġ) Ġ{ Ġif Ġ( Ġ( Ġvar _ 1 Ġ) Ġ!= Ġnull Ġ) Ġ{ Ġvar _ 1 Ġ. Ġmethod _ 3 Ġ( Ġvar _ 2 Ġ) Ġ; Ġ} Ġ}
public Ġvoid Ġmethod _ 1 Ġ( Ġtype _ 1 Ġvar _ 1 Ġ) Ġ{ Ġif Ġ( Ġvar _ 1 Ġ. Ġto string Ġ( Ġ) Ġ. Ġtrim Ġ( Ġ) Ġ. Ġis empty Ġ( Ġ) Ġ) Ġ{ Ġreturn Ġ; Ġ} Ġvar _ 2 Ġ. Ġmethod _ 2 Ġ( Ġvar _ 3 Ġ. Ġget text Ġ( Ġ) Ġ. Ġto string Ġ( Ġ) Ġ) Ġ; Ġ}
public Ġvoid Ġmethod _ 1 Ġ( Ġandroid . view . view Ġview Ġ) Ġ{ Ġmethod _ 2 Ġ( Ġ0 Ġ) Ġ; Ġmethod _ 3 Ġ( Ġ) Ġ; Ġ}
public Ġint Ġmethod _ 1 Ġ( Ġint Ġposition Ġ) Ġ{ Ġif Ġ( Ġposition Ġ== Ġ( Ġvar _ 1 Ġ. Ġsize Ġ( Ġ) Ġ) Ġ) Ġ{ Ġreturn Ġvar _ 2 Ġ; Ġ} Ġelse Ġ{ Ġreturn Ġvar _ 3 Ġ; Ġ} Ġ}
public Ġstatic Ġvoid Ġupdate Ġ( Ġ) Ġ{ Ġtype _ 1 Ġ. Ġupdate Ġ( Ġtrue Ġ) Ġ; Ġ}
public Ġvoid Ġmethod _ 1 Ġ( Ġtype _ 1 Ġvar _ 1 Ġ) Ġ{ Ġsuper Ġ. Ġmethod _ 1 Ġ( Ġvar _ 1 Ġ) Ġ; Ġmethod _ 2 Ġ( Ġtrue Ġ) Ġ; Ġ}
public Ġjava . lang . string Ġmethod _ 1 Ġ( Ġint Ġvar _ 1 Ġ) Ġ{ Ġif Ġ( Ġvar _ 1 Ġ< Ġ( Ġthis Ġ. Ġvar _ 2 Ġ. Ġsize Ġ( Ġ) Ġ) Ġ) Ġ{ Ġreturn Ġvar _ 2 Ġ. Ġget Ġ( Ġ( Ġvar _ 1 Ġ- Ġ1 Ġ) Ġ) Ġ. Ġget Ġ( Ġstring _ 1 Ġ) Ġ; Ġ} Ġreturn Ġnull Ġ; Ġ}
public Ġvoid Ġmethod _ 1 Ġ( Ġtype _ 1 Ġ< Ġ? Ġ> Ġvar _ 1 Ġ, Ġandroid . view . view Ġview Ġ, Ġint Ġposition Ġ, Ġlong Ġid Ġ) Ġ{ Ġtype _ 2 Ġ. Ġset text Ġ( Ġ( Ġstring _ 1 Ġ+ Ġ( Ġvar _ 3 Ġ. Ġget Ġ( Ġposition Ġ) Ġ. Ġmethod _ 2 Ġ( Ġ) Ġ) Ġ) Ġ) Ġ; Ġvar _ 2 Ġ= Ġposition Ġ; Ġ}
public Ġint Ġadd Ġ( Ġint Ġa Ġ, Ġint Ġb Ġ) Ġ{ Ġreturn Ġa Ġ+ Ġb Ġ; Ġ}
public Ġstatic Ġtype _ 1 Ġmethod _ 1 Ġ( Ġjava . lang . string Ġmessage Ġ, Ġandroid . view . view Ġvar _ 1 Ġ) Ġ{ Ġfinal Ġtype _ 1 Ġvar _ 2 Ġ= Ġtype _ 1 Ġ. Ġmethod _ 2 Ġ( Ġvar _ 1 Ġ, Ġmessage Ġ, Ġvar _ 3 Ġ) Ġ; Ġreturn Ġvar _ 2 Ġ; Ġ}
public Ġtype _ 1 Ġmethod _ 1 Ġ( Ġ) Ġ{ Ġthis Ġ. Ġvar _ 1 Ġ= Ġstring _ 1 Ġ; Ġreturn Ġthis Ġ; Ġ}
public Ġstatic Ġtype _ 1 Ġmethod _ 1 Ġ( Ġfinal Ġtype _ 2 Ġvar _ 1 Ġ, Ġfinal Ġboolean Ġvar _ 2 Ġ) Ġ{ Ġreturn Ġtype _ 1 Ġ. Ġmethod _ 2 Ġ( Ġvar _ 1 Ġ. Ġmethod _ 3 Ġ( Ġ) Ġ, Ġvar _ 1 Ġ. Ġmethod _ 4 Ġ( Ġ) Ġ) Ġ; Ġ}
public Ġvoid Ġmethod _ 1 Ġ( Ġfinal Ġtype _ 2 Ġvar _ 2 Ġ) Ġthrows Ġtype _ 3 Ġ{ Ġthis Ġ. Ġmethod _ 2 Ġ( Ġvar _ 2 Ġ) Ġ; Ġ}
public Ġtype _ 1 Ġmethod _ 1 Ġ( Ġ) Ġthrows Ġtype _ 2 Ġ{ Ġfinal Ġtype _ 3 Ġvar _ 1 Ġ= Ġvar _ 2 Ġ. Ġmethod _ 1 Ġ( Ġ) Ġ; Ġreturn Ġ( Ġ( Ġtype _ 1 Ġ) Ġ( Ġmethod _ 2 Ġ( Ġvar _ 1 Ġ) Ġ) Ġ) Ġ; Ġ}
private Ġvoid Ġmethod _ 1 Ġ( Ġ) Ġ{ Ġif Ġ( Ġ( Ġvar _ 1 Ġ) Ġ== Ġ0 Ġ) Ġvar _ 1 Ġ= Ġvar _ 3 Ġ; Ġvar _ 1 Ġ= Ġ( Ġ( Ġvar _ 3 Ġ) Ġ+ Ġ( Ġvar _ 1 Ġ) Ġ) Ġ/ Ġint _ 1 Ġ; Ġmethod _ 2 Ġ( Ġ) Ġ; Ġ}
public Ġstatic Ġtype _ 1 Ġmethod _ 1 Ġ( Ġtype _ 2 Ġitem Ġ) Ġ{ Ġtype _ 1 Ġevent Ġ= Ġnew Ġtype _ 1 Ġ( Ġitem Ġ. Ġmethod _ 2 Ġ( Ġ) Ġ) Ġ; Ġevent Ġ. Ġmethod _ 3 Ġ( Ġitem Ġ. Ġget id Ġ( Ġ) Ġ) Ġ; Ġreturn Ġevent Ġ; Ġ}
public Ġtype _ 2 Ġmethod _ 1 Ġ( Ġtype _ 1 Ġvar _ 1 Ġ) Ġ{ Ġtype _ 2 Ġvar _ 2 Ġ= Ġnew Ġtype _ 2 Ġ( Ġ) Ġ; Ġvar _ 3 Ġ. Ġmethod _ 2 Ġ( Ġstring _ 1 Ġ) Ġ; Ġvar _ 2 Ġ. Ġmethod _ 3 Ġ( Ġstring _ 2 Ġ) Ġ; Ġreturn Ġvar _ 2 Ġ; Ġ}
public Ġvoid Ġmethod _ 1 Ġ( Ġtype _ 1 Ġvar _ 1 Ġ) Ġ{ Ġvar _ 1 Ġ. Ġmethod _ 3 Ġ( Ġ) Ġ; Ġvar _ 1 Ġ. Ġmethod _ 2 Ġ( Ġ) Ġ; Ġvar _ 2 Ġ= Ġvar _ 3 Ġ; Ġvar _ 4 Ġ. Ġmethod _ 3 Ġ( Ġ) Ġ; Ġ}
private Ġint Ġ[ Ġ] Ġ[ Ġ] Ġ[ Ġ] Ġmethod _ 1 Ġ( Ġ) Ġ{ Ġmethod _ 2 Ġ( Ġ) Ġ; Ġreturn Ġvar _ 1 Ġ; Ġ}
public Ġstatic Ġtype _ 1 Ġmethod _ 1 Ġ( Ġandroid . content . context Ġcontext Ġ) Ġ{ Ġif Ġ( Ġ( Ġvar _ 2 Ġ) Ġ== Ġnull Ġ) Ġvar _ 2 Ġ= Ġnew Ġtype _ 1 Ġ( Ġcontext Ġ) Ġ; Ġvar _ 2 Ġ. Ġmethod _ 2 Ġ( Ġcontext Ġ) Ġ; Ġreturn Ġvar _ 2 Ġ; Ġ}
public Ġvoid Ġmethod _ 1 Ġ( Ġjava . lang . throw able Ġvar _ 1 Ġ) Ġ{ Ġvar _ 2 Ġ. Ġerror Ġ( Ġ( Ġstring _ 1 Ġ+ Ġ( Ġvar _ 3 Ġ. Ġname Ġ( Ġ) Ġ) Ġ) Ġ, Ġvar _ 1 Ġ) Ġ; Ġmethod _ 2 Ġ( Ġvar _ 1 Ġ) Ġ; Ġ}
public Ġvoid Ġmethod _ 1 Ġ( Ġandroid . view . view Ġvar _ 1 Ġ) Ġ{ Ġvar _ 2 Ġ. Ġmethod _ 2 Ġ( Ġindex Ġ) Ġ; Ġ}
protected Ġvoid Ġmethod _ 1 Ġ( Ġtype _ 1 Ġvar _ 1 Ġ) Ġ{ Ġsuper Ġ. Ġmethod _ 1 Ġ( Ġvar _ 1 Ġ) Ġ; Ġmethod _ 2 Ġ( Ġvar _ 2 Ġ) Ġ; Ġ}
private Ġvoid Ġmethod _ 1 Ġ( Ġ) Ġ{ Ġvar _ 1 Ġ= Ġtype _ 1 Ġ. Ġmethod _ 2 Ġ( Ġ) Ġ. Ġmethod _ 3 Ġ( Ġthis Ġ) Ġ; Ġmethod _ 4 Ġ( Ġ) Ġ; Ġ}
void Ġupdate Ġ( Ġ) Ġ{ Ġthis Ġ. Ġbuffer Ġ. Ġget Ġ( Ġ0 Ġ) Ġ. Ġmethod _ 1 Ġ( Ġ) Ġ; Ġ}
private Ġtype _ 1 Ġmethod _ 1 Ġ( Ġ) Ġ{ Ġreturn Ġerrors Ġ; Ġ}
public Ġstatic Ġvoid Ġmain Ġ( Ġjava . lang . string Ġ[ Ġ] Ġargs Ġ) Ġ{ Ġjava . lang . system . out . println Ġ( Ġstring _ 1 Ġ) Ġ; Ġint Ġ[ Ġ] Ġ[ Ġ] Ġa Ġ; Ġint Ġ[ Ġ] Ġ[ Ġ] Ġb Ġ; Ġ}
public Ġboolean Ġmethod _ 1 Ġ( Ġjava . lang . string Ġvar _ 1 Ġ) Ġ{ Ġboolean Ġvar _ 2 Ġ= Ġtrue Ġ; Ġvar _ 2 Ġ& = Ġ! Ġ( Ġvar _ 1 Ġ. Ġequals Ġ( Ġstring _ 1 Ġ) Ġ) Ġ; Ġreturn Ġvar _ 2 Ġ; Ġ}
private Ġvoid Ġmethod _ 1 Ġ( Ġ) Ġ{ Ġmethod _ 2 Ġ( Ġtrue Ġ) Ġ; Ġtype _ 1 Ġ. Ġmethod _ 3 Ġ( Ġvar _ 1 Ġ) Ġ; Ġtype _ 1 Ġ. Ġmethod _ 3 Ġ( Ġvar _ 2 Ġ) Ġ; Ġtype _ 1 Ġ. Ġmethod _ 3 Ġ( Ġvar _ 3 Ġ) Ġ; Ġtype _ 1 Ġ. Ġmethod _ 3 Ġ( Ġpath Ġ) Ġ; Ġ}
ab stract Ġjava . lang . string Ġget name Ġ( Ġ) Ġ;
private Ġtype _ 1 Ġmethod _ 1 Ġ( Ġ) Ġthrows Ġtype _ 2 Ġ{ Ġreturn Ġmethod _ 1 Ġ( Ġ0 Ġ) Ġ; Ġ}
public Ġtype _ 1 Ġmethod _ 1 Ġ( Ġjava . lang . string Ġid Ġ) Ġ{ Ġtype _ 2 Ġ< Ġjava . lang . string Ġ, Ġtype _ 1 Ġ> Ġvar _ 1 Ġ= Ġvar _ 2 Ġ. Ġmethod _ 2 Ġ( Ġvar _ 3 Ġ) Ġ; Ġtype _ 1 Ġvar _ 4 Ġ= Ġvar _ 1 Ġ. Ġget Ġ( Ġid Ġ) Ġ; Ġreturn Ġvar _ 4 Ġ; Ġ}
public Ġint Ġget id Ġ( Ġ) Ġ{ Ġreturn Ġ- Ġ1 Ġ; Ġ}
private Ġjava . lang . string Ġmethod _ 1 Ġ( Ġtype _ 1 Ġvar _ 1 Ġ) Ġ{ Ġswitch Ġ( Ġvar _ 1 Ġ) Ġ{ Ġcase Ġvar _ 3 Ġ: Ġreturn Ġstring _ 2 Ġ; Ġcase Ġvar _ 2 Ġ: Ġcase Ġvar _ 4 Ġ: Ġdefault Ġ: Ġreturn Ġstring _ 1 Ġ; Ġ} Ġ}
private Ġboolean Ġmethod _ 1 Ġ( Ġtype _ 1 Ġend Ġ) Ġ{ Ġif Ġ( Ġend Ġ== Ġnull Ġ) Ġ{ Ġreturn Ġfalse Ġ; Ġ} Ġelse Ġ{ Ġreturn Ġtrue Ġ; Ġ} Ġ}
public Ġjava . util . map Ġ< Ġjava . lang . string Ġ, Ġtype _ 1 Ġ> Ġmethod _ 1 Ġ( Ġ) Ġ{ Ġreturn Ġthis Ġ. Ġvar _ 1 Ġ; Ġ}
public Ġtype _ 1 Ġmethod _ 1 Ġ( Ġ) Ġ{ Ġjava . util . list Ġ< Ġtype _ 3 Ġ> Ġvar _ 2 Ġ= Ġvar _ 3 Ġ. Ġmethod _ 2 Ġ( Ġ) Ġ; Ġreturn Ġtype _ 4 Ġ. Ġmethod _ 3 Ġ( Ġ) Ġ. Ġmethod _ 4 Ġ( Ġstring _ 1 Ġ) Ġ. Ġmethod _ 5 Ġ( Ġstring _ 2 Ġ, Ġvar _ 2 Ġ) Ġ; Ġ}
public Ġlong Ġmethod _ 1 Ġ( Ġ) Ġ{ Ġif Ġ( Ġ( Ġvar _ 1 Ġ) Ġ!= Ġnull Ġ) Ġ{ Ġlong Ġvar _ 2 Ġ= Ġ( Ġvar _ 3 Ġ) Ġ* Ġ( Ġvar _ 1 Ġ. Ġmethod _ 2 Ġ( Ġ) Ġ) Ġ; Ġreturn Ġvar _ 2 Ġ; Ġ} Ġreturn Ġvar _ 5 Ġ; Ġ}
public Ġboolean Ġmethod _ 1 Ġ( Ġjava . lang . string Ġvar _ 1 Ġ) Ġ{ Ġif Ġ( Ġ! Ġ( Ġvar _ 2 Ġ. Ġmethod _ 2 Ġ( Ġvar _ 1 Ġ) Ġ) Ġ) Ġreturn Ġfalse Ġ; Ġreturn Ġtrue Ġ; Ġ}
public Ġvoid Ġmethod _ 2 Ġ( Ġjava . lang . string Ġtext Ġ) Ġ{ Ġthis Ġ. Ġmethod _ 2 Ġ( Ġtext Ġ) Ġ; Ġ}
public Ġvoid Ġmethod _ 1 Ġ( Ġ) Ġ{ Ġvar _ 1 Ġ. Ġset text Ġ( Ġstring _ 1 Ġ) Ġ; Ġvar _ 2 Ġ. Ġmethod _ 2 Ġ( Ġ0 Ġ, Ġ0 Ġ, Ġ0 Ġ, Ġ( Ġ- Ġ( Ġvar _ 3 Ġ) Ġ) Ġ) Ġ; Ġstate Ġ= Ġ- Ġ1 Ġ; Ġ}
public Ġvoid Ġmethod _ 1 Ġ( Ġint Ġvar _ 1 Ġ, Ġint Ġvar _ 2 Ġ, Ġjava . lang . string Ġvar _ 3 Ġ, Ġtype _ 1 Ġlistener Ġ) Ġ{ Ġmethod _ 2 Ġ( Ġvar _ 4 Ġ, Ġget string Ġ( Ġvar _ 1 Ġ) Ġ, Ġget string Ġ( Ġvar _ 2 Ġ) Ġ, Ġvar _ 3 Ġ, Ġlistener Ġ) Ġ; Ġ}
public Ġvoid Ġmethod _ 1 Ġ( Ġtype _ 1 Ġvar _ 1 Ġ) Ġ{ Ġvar _ 2 Ġ= Ġvar _ 3 Ġ. Ġmethod _ 2 Ġ( Ġstring _ 1 Ġ, Ġvar _ 1 Ġ) Ġ; Ġ}
public Ġtype _ 1 Ġmethod _ 1 Ġ( Ġint Ġvar _ 1 Ġ) Ġ{ Ġint Ġindex Ġ= Ġmethod _ 2 Ġ( Ġvar _ 1 Ġ) Ġ; Ġtype _ 2 Ġvar _ 2 Ġ= Ġmethod _ 3 Ġ( Ġindex Ġ) Ġ; Ġvar _ 1 Ġ= Ġmethod _ 4 Ġ( Ġvar _ 1 Ġ, Ġindex Ġ) Ġ; Ġreturn Ġvar _ 2 Ġ. Ġmethod _ 1 Ġ( Ġvar _ 1 Ġ) Ġ; Ġ}
public Ġboolean Ġmethod _ 1 Ġ( Ġ) Ġthrows Ġjava . lang . ex ception Ġ{ Ġreturn Ġ( Ġvar _ 2 Ġ) Ġ!= Ġnull Ġ; Ġ}
private Ġstatic Ġvoid Ġmethod _ 1 Ġ( Ġ) Ġ{ Ġvar _ 1 Ġ= Ġnew Ġtype _ 1 Ġ( Ġ) Ġ; Ġtype _ 2 Ġ. Ġmethod _ 2 Ġ( Ġvar _ 1 Ġ, Ġvar _ 1 Ġ. Ġmethod _ 3 Ġ( Ġ) Ġ) Ġ; Ġ}
public Ġvoid Ġmethod _ 1 Ġ( Ġ) Ġ{ Ġjava . lang . object Ġ[ Ġ] Ġ[ Ġ] Ġa Ġ= Ġnew Ġjava . lang . object Ġ[ Ġ] Ġ[ Ġ] Ġ{ Ġnull Ġ} Ġ; Ġjava . lang . object Ġ[ Ġ] Ġ[ Ġ] Ġb Ġ= Ġnew Ġjava . lang . object Ġ[ Ġ] Ġ[ Ġ] Ġ{ Ġnew Ġjava . lang . object Ġ[ Ġ] Ġ{ Ġ} Ġ} Ġ; Ġ}
public Ġvoid Ġmethod _ 1 Ġ( Ġ) Ġthrows Ġtype _ 1 Ġ{ Ġjava . lang . string Ġvar _ 1 Ġ= Ġstring _ 1 Ġ; Ġvar _ 2 Ġ= Ġnew Ġtype _ 2 Ġ( Ġstring _ 2 Ġ, Ġvar _ 3 Ġ, Ġvar _ 4 Ġ, Ġdate Ġ, Ġvar _ 5 Ġ, Ġvar _ 6 Ġ, Ġvar _ 7 Ġ, Ġvar _ 8 Ġ, Ġstring _ 3 Ġ, Ġvar _ 1 Ġ, Ġ1 Ġ) Ġ; Ġ}
public Ġjava . lang . object Ġmethod _ 1 Ġ( Ġtype _ 1 Ġvar _ 1 Ġ) Ġ{ Ġreturn Ġmethod _ 2 Ġ( Ġvar _ 1 Ġ) Ġ; Ġ}
public Ġvoid Ġmethod _ 1 Ġ( Ġint Ġvar _ 1 Ġ) Ġ{ Ġif Ġ( Ġvar _ 1 Ġ< Ġ0 Ġ) Ġthrow Ġnew Ġtype _ 1 Ġ( Ġstring _ 1 Ġ) Ġ; Ġvar _ 2 Ġ= Ġ( Ġvar _ 2 Ġ) Ġ+ Ġvar _ 1 Ġ; Ġ}
public Ġtype _ 1 Ġmethod _ 1 Ġ( Ġ) Ġ{ Ġtype _ 1 Ġvar _ 1 Ġ= Ġsuper Ġ. Ġmethod _ 1 Ġ( Ġ) Ġ; Ġtype _ 2 Ġvar _ 2 Ġ= Ġnew Ġtype _ 2 Ġ( Ġvar _ 1 Ġ) Ġ; Ġvar _ 3 Ġ= Ġthis Ġ. Ġvar _ 4 Ġ; Ġvar _ 5 Ġ= Ġthis Ġ. Ġvar _ 6 Ġ; Ġreturn Ġvar _ 2 Ġ; Ġ}
public Ġvoid Ġmethod _ 1 Ġ( Ġ) Ġ{ Ġmethod _ 2 Ġ( Ġstring _ 1 Ġ, Ġ1 Ġ) Ġ; Ġmethod _ 3 Ġ( Ġstring _ 2 Ġ, Ġvar _ 1 Ġclass Ġ, Ġstring _ 3 Ġ, Ġstring _ 4 Ġ) Ġ; Ġmethod _ 3 Ġ( Ġstring _ 5 Ġ, Ġstring _ 6 Ġ) Ġ; Ġ}
public Ġvoid Ġmethod _ 1 Ġ( Ġ) Ġ{ Ġjava . lang . string Ġvar _ 1 Ġ= Ġmethod _ 2 Ġ( Ġ) Ġ; Ġvar _ 2 Ġ. Ġadd Ġ( Ġ( Ġ( Ġ( Ġstring _ 1 Ġ+ Ġ( Ġ( Ġvar _ 2 Ġ. Ġsize Ġ( Ġ) Ġ) Ġ+ Ġ1 Ġ) Ġ) Ġ+ Ġstring _ 2 Ġ) Ġ+ Ġvar _ 1 Ġ) Ġ) Ġ; Ġ}
public Ġboolean Ġmethod _ 1 Ġ( Ġjava . util . collection Ġ< Ġtype _ 1 Ġ> Ġvar _ 1 Ġ) Ġ{ Ġthis Ġ. Ġvar _ 1 Ġ. Ġmethod _ 2 Ġ( Ġvar _ 1 Ġ) Ġ; Ġreturn Ġtrue Ġ; Ġ}
public Ġtype _ 1 Ġmethod _ 1 Ġ( Ġ) Ġ{ Ġreturn Ġvar _ 4 Ġ; Ġ}
public Ġvoid Ġmethod _ 1 Ġ( Ġ) Ġ{ Ġwhile Ġ( Ġtrue Ġ) Ġ{ Ġtry Ġ{ Ġvar _ 1 Ġ. Ġadd Ġ( Ġnew Ġtype _ 1 Ġ( Ġvar _ 2 Ġ. Ġmethod _ 2 Ġ( Ġ) Ġ) Ġ) Ġ; Ġ} Ġcatch Ġ( Ġjava . io . io ex ception Ġvar _ 3 Ġ) Ġ{ Ġvar _ 3 Ġ. Ġmethod _ 3 Ġ( Ġ) Ġ; Ġ} Ġ} Ġ}
public Ġtype _ 1 Ġmethod _ 1 Ġ( Ġfinal Ġtype _ 2 Ġelement Ġ) Ġ{ Ġreturn Ġthis Ġ. Ġvar _ 1 Ġ; Ġ}
long Ġmethod _ 1 Ġ( Ġ) Ġ{ Ġif Ġ( Ġ( Ġvar _ 2 Ġ) Ġ!= Ġ( Ġ- Ġ1 Ġ) Ġ) Ġ{ Ġvar _ 1 Ġ+= Ġ( Ġtype _ 1 Ġ. Ġmethod _ 2 Ġ( Ġ) Ġ) Ġ- Ġ( Ġvar _ 2 Ġ) Ġ; Ġ} Ġvar _ 2 Ġ= Ġ- Ġ1 Ġ; Ġreturn Ġvar _ 1 Ġ; Ġ}
private Ġtype _ 1 Ġmethod _ 1 Ġ( Ġ) Ġthrows Ġjava . lang . ex ception Ġ{ Ġthis Ġ. Ġvar _ 1 Ġ= Ġthis Ġ. Ġvar _ 2 Ġ. Ġmethod _ 2 Ġ( Ġthis Ġ. Ġvar _ 3 Ġ) Ġ. Ġmethod _ 3 Ġ( Ġthis Ġ. Ġvar _ 4 Ġ, Ġthis Ġ. Ġvar _ 5 Ġ, Ġvar _ 6 Ġ) Ġ; Ġreturn Ġthis Ġ. Ġvar _ 1 Ġ; Ġ}
public Ġvoid Ġmethod _ 1 Ġ( Ġtype _ 1 Ġvar _ 1 Ġ) Ġ{ Ġvar _ 1 Ġ. Ġmethod _ 2 Ġ( Ġx Ġ, Ġy Ġ, Ġvar _ 2 Ġ, Ġvar _ 3 Ġ) Ġ; Ġ}
public Ġvoid Ġmethod _ 1 Ġ( Ġtype _ 1 Ġvar _ 1 Ġ) Ġ{ Ġmethod _ 2 Ġ( Ġ) Ġ; Ġ}
public Ġstatic Ġvoid Ġinit Ġ( Ġtype _ 1 Ġvar _ 1 Ġ) Ġ{ Ġtype _ 2 Ġ. Ġmethod _ 1 Ġ( Ġvar _ 1 Ġ, Ġvar _ 2 Ġ, Ġvar _ 3 Ġ) Ġ; Ġ}
public Ġvoid Ġmethod _ 1 Ġ( Ġint Ġi Ġ) Ġ{ Ġ}
public Ġvoid Ġmethod _ 1 Ġ( Ġjava . util . list Ġ< Ġtype _ 1 Ġ> Ġvar _ 1 Ġ) Ġ{ Ġif Ġ( Ġvar _ 1 Ġ!= Ġnull Ġ) Ġ{ Ġvar _ 2 Ġ. Ġput Ġ( Ġvar _ 3 Ġ, Ġvar _ 1 Ġ) Ġ; Ġ} Ġelse Ġ{ Ġvar _ 2 Ġ. Ġremove Ġ( Ġvar _ 3 Ġ) Ġ; Ġ} Ġ}
public Ġboolean Ġmethod _ 1 Ġ( Ġint Ġvar _ 1 Ġ, Ġtype _ 1 Ġvar _ 2 Ġ, Ġjava . lang . throw able Ġerror Ġ) Ġ{ Ġreturn Ġ( Ġ( Ġvar _ 3 Ġ) Ġ!= Ġnull Ġ) Ġ&& Ġ( Ġvar _ 3 Ġ. Ġmethod _ 1 Ġ( Ġvar _ 1 Ġ, Ġvar _ 2 Ġ, Ġerror Ġ) Ġ) Ġ; Ġ}
public Ġvoid Ġmethod _ 1 Ġ( Ġ) Ġthrows Ġtype _ 1 Ġ{ Ġtry Ġ{ Ġvar _ 1 Ġ. Ġmethod _ 2 Ġ( Ġnull Ġ, Ġnull Ġ, Ġnull Ġ) Ġ; Ġtype _ 2 Ġ. Ġfail Ġ( Ġstring _ 1 Ġ) Ġ; Ġ} Ġcatch Ġ( Ġtype _ 3 Ġvar _ 2 Ġ) Ġ{ Ġ} Ġ}
public Ġstatic Ġboolean Ġmethod _ 1 Ġ( Ġint Ġvar _ 1 Ġ) Ġ{ Ġreturn Ġ( Ġ( Ġvar _ 1 Ġ>= Ġ0 Ġ) Ġ&& Ġ( Ġvar _ 1 Ġ< Ġ( Ġvar _ 2 Ġ. Ġlength Ġ) Ġ) Ġ) Ġ&& Ġ( Ġvar _ 3 Ġ. Ġkeys Ġ[ Ġvar _ 1 Ġ] Ġ) Ġ; Ġ}
public Ġvoid Ġmethod _ 1 Ġ( Ġandroid . view . view Ġvar _ 1 Ġ) Ġ{ Ġjava . lang . string Ġvar _ 2 Ġ= Ġvar _ 3 Ġ. Ġget text Ġ( Ġ) Ġ. Ġto string Ġ( Ġ) Ġ; Ġvar _ 4 Ġ. Ġmethod _ 2 Ġ( Ġvar _ 2 Ġ) Ġ; Ġ}
public Ġvoid Ġmethod _ 1 Ġ( Ġfinal Ġtype _ 1 Ġvar _ 1 Ġ) Ġ{ Ġvar _ 1 Ġ. Ġname Ġ( Ġstring _ 1 Ġ) Ġ; Ġvar _ 1 Ġ. Ġmethod _ 2 Ġ( Ġvar _ 2 Ġ) Ġ; Ġ}
private Ġvoid Ġmethod _ 1 Ġ( Ġ) Ġ{ Ġandroid . content . intent Ġintent Ġ= Ġnew Ġandroid . content . intent Ġ( Ġmethod _ 2 Ġ( Ġ) Ġ, Ġvar _ 1 Ġclass Ġ) Ġ; Ġtype _ 1 Ġ. Ġmethod _ 3 Ġ( Ġvar _ 2 Ġ. Ġmethod _ 4 Ġ( Ġstring _ 1 Ġ, Ġ0 Ġ) Ġ) Ġ; Ġmethod _ 5 Ġ( Ġintent Ġ) Ġ; Ġmethod _ 6 Ġ( Ġ) Ġ; Ġ}
public Ġvoid Ġmethod _ 1 Ġ( Ġ) Ġ{ Ġif Ġ( Ġ( Ġvar _ 1 Ġ) Ġ== Ġ( Ġstatus Ġ) Ġ) Ġ{ Ġvar _ 3 Ġ. Ġmethod _ 1 Ġ( Ġ) Ġ; Ġfor Ġ( Ġtype _ 1 Ġvar _ 4 Ġ: Ġvar _ 5 Ġ) Ġ{ Ġvar _ 4 Ġ. Ġmethod _ 1 Ġ( Ġ) Ġ; Ġ} Ġstatus Ġ= Ġvar _ 2 Ġ; Ġ} Ġ}
protected Ġboolean Ġmethod _ 1 Ġ( Ġtype _ 1 Ġvar _ 1 Ġ) Ġ{ Ġjava . lang . bo olean Ġvar _ 2 Ġ= Ġ( Ġ( Ġjava . lang . bo olean Ġ) Ġ( Ġvar _ 1 Ġ. Ġmethod _ 2 Ġ( Ġvar _ 3 Ġ) Ġ) Ġ) Ġ; Ġif Ġ( Ġvar _ 2 Ġ== Ġnull Ġ) Ġ{ Ġreturn Ġfalse Ġ; Ġ} Ġelse Ġ{ Ġreturn Ġvar _ 2 Ġ; Ġ} Ġ}
public Ġvoid Ġmethod _ 1 Ġ( Ġtype _ 1 Ġvar _ 1 Ġ, Ġtype _ 2 Ġ< Ġtype _ 3 Ġ> Ġvar _ 2 Ġ, Ġtype _ 3 Ġvar _ 3 Ġ) Ġ{ Ġ}
public Ġstatic Ġtype _ 1 Ġmethod _ 1 Ġ( Ġtype _ 2 Ġbuffer Ġ) Ġ{ Ġreturn Ġnew Ġtype _ 1 Ġ( Ġbuffer Ġ, Ġnull Ġ, Ġ0 Ġ) Ġ; Ġ}
public Ġvoid Ġmethod _ 1 Ġ( Ġjava . lang . string Ġpath Ġ, Ġtype _ 1 Ġevent Ġ) Ġ{ Ġ}
public Ġvoid Ġmethod _ 1 Ġ( Ġint Ġvar _ 1 Ġ, Ġint Ġvar _ 2 Ġ) Ġ{ Ġfor Ġ( Ġint Ġi Ġ= Ġint _ 1 Ġ; Ġi Ġ<= Ġvar _ 1 Ġ; Ġi Ġ++ Ġ) Ġ{ Ġvar _ 2 Ġ= Ġvar _ 2 Ġ* Ġint _ 1 Ġ; Ġ} Ġthis Ġ. Ġvar _ 2 Ġ= Ġvar _ 2 Ġ; Ġ}
protected Ġvoid Ġmethod _ 1 Ġ( Ġtype _ 1 Ġvar _ 1 Ġ) Ġ{ Ġsuper Ġ. Ġmethod _ 1 Ġ( Ġvar _ 1 Ġ) Ġ; Ġmethod _ 2 Ġ( Ġvar _ 2 Ġ) Ġ; Ġmethod _ 3 Ġ( Ġ) Ġ; Ġvar _ 3 Ġ= Ġ1 Ġ; Ġmethod _ 4 Ġ( Ġvar _ 3 Ġ) Ġ; Ġ}
protected Ġjava . lang . bo olean Ġmethod _ 1 Ġ( Ġjava . lang . void Ġ... Ġvar _ 1 Ġ) Ġ{ Ġtry Ġ{ Ġmethod _ 3 Ġ( Ġ) Ġ; Ġreturn Ġtrue Ġ; Ġ} Ġcatch Ġ( Ġjava . lang . ex ception Ġvar _ 2 Ġ) Ġ{ Ġtype _ 1 Ġ. Ġmethod _ 4 Ġ( Ġstring _ 1 Ġ, Ġvar _ 2 Ġ. Ġto string Ġ( Ġ) Ġ) Ġ; Ġreturn Ġfalse Ġ; Ġ} Ġ}
public Ġvoid Ġmethod _ 1 Ġ( Ġjava . lang . string Ġvar _ 1 Ġ) Ġ{ Ġif Ġ( Ġmethod _ 2 Ġ( Ġstring _ 1 Ġ, Ġvar _ 1 Ġ) Ġ) Ġ{ Ġthis Ġ. Ġvar _ 2 Ġ= Ġtrue Ġ; Ġthis Ġ. Ġvar _ 1 Ġ= Ġvar _ 1 Ġ; Ġ} Ġ}
public Ġvoid Ġmethod _ 1 Ġ( Ġtype _ 1 Ġvar _ 1 Ġ) Ġ{ Ġ}
public Ġstatic Ġvoid Ġmethod _ 1 Ġ( Ġtype _ 1 Ġvar _ 1 Ġ) Ġ{ Ġandroid . content . intent Ġintent Ġ= Ġnew Ġandroid . content . intent Ġ( Ġvar _ 1 Ġ, Ġvar _ 2 Ġclass Ġ) Ġ; Ġvar _ 1 Ġ. Ġmethod _ 3 Ġ( Ġintent Ġ, Ġvar _ 3 Ġ) Ġ; Ġ}
public Ġvoid Ġmethod _ 1 Ġ( Ġjava . util . list Ġ< Ġjava . lang . string Ġ> Ġvar _ 1 Ġ) Ġ{ Ġthis Ġ. Ġvar _ 2 Ġ. Ġmethod _ 2 Ġ( Ġvar _ 1 Ġ, Ġthis Ġ) Ġ; Ġ}
private Ġstatic Ġvoid Ġmethod _ 1 Ġ( Ġlong Ġvar _ 1 Ġ, Ġlong Ġset Ġ, Ġint Ġindex Ġ, Ġlong Ġvar _ 2 Ġ, Ġlong Ġvar _ 3 Ġ, Ġlong Ġvar _ 4 Ġ, Ġlong Ġvar _ 5 Ġ) Ġ{ Ġ}
public Ġvoid Ġmethod _ 1 Ġ( Ġjava . util . hash map Ġ< Ġjava . lang . string Ġ, Ġjava . lang . integer Ġ> Ġvar _ 1 Ġ) Ġ{ Ġmethod _ 2 Ġ( Ġ) Ġ; Ġthis Ġ. Ġvar _ 1 Ġ= Ġvar _ 1 Ġ; Ġ}
public Ġstatic Ġboolean Ġmethod _ 1 Ġ( Ġfinal Ġjava . lang . string Ġtoken Ġ) Ġ{ Ġreturn Ġtype _ 2 Ġ. Ġcontains Ġ( Ġtoken Ġ) Ġ; Ġ}
public Ġvoid Ġmethod _ 1 Ġ( Ġjava . util . list Ġ< Ġtype _ 1 Ġ> Ġerrors Ġ, Ġtype _ 2 Ġelement Ġ, Ġtype _ 3 Ġvar _ 1 Ġ) Ġthrows Ġjava . lang . ex ception Ġ{ Ġmethod _ 2 Ġ( Ġerrors Ġ, Ġstring _ 1 Ġ, Ġnew Ġtype _ 4 Ġ( Ġelement Ġ) Ġ, Ġvar _ 1 Ġ, Ġfalse Ġ, Ġnull Ġ) Ġ; Ġ}
public Ġvoid Ġmethod _ 1 Ġ( Ġ) Ġ{ Ġmethod _ 2 Ġ( Ġ) Ġ; Ġmethod _ 3 Ġ( Ġ) Ġ; Ġmethod _ 4 Ġ( Ġ) Ġ; Ġmethod _ 5 Ġ( Ġ) Ġ; Ġmethod _ 6 Ġ( Ġ) Ġ; Ġmethod _ 7 Ġ( Ġ) Ġ; Ġitem Ġ. Ġmethod _ 9 Ġ( Ġ) Ġ. Ġmethod _ 10 Ġ( Ġ) Ġ; Ġ}
public Ġstatic Ġjava . lang . string Ġmethod _ 1 Ġ( Ġjava . lang . object Ġobj Ġ) Ġ{ Ġassert Ġobj Ġinstance of Ġtype _ 1 Ġ; Ġtype _ 1 Ġdate Ġ= Ġ( Ġ( Ġtype _ 1 Ġ) Ġ( Ġobj Ġ) Ġ) Ġ; Ġreturn Ġtype _ 2 Ġ. Ġmethod _ 2 Ġ( Ġvar _ 1 Ġ. Ġmethod _ 3 Ġ( Ġdate Ġ) Ġ) Ġ; Ġ}
public Ġfinal Ġfloat Ġmethod _ 1 Ġ( Ġlong Ġtime Ġ, Ġfloat Ġvar _ 1 Ġ, Ġfloat Ġvar _ 2 Ġ, Ġlong Ġvar _ 3 Ġ) Ġ{ Ġreturn Ġvar _ 4 Ġ. Ġmethod _ 1 Ġ( Ġtime Ġ, Ġvar _ 1 Ġ, Ġvar _ 2 Ġ, Ġvar _ 3 Ġ) Ġ; Ġ}
public Ġstatic Ġvoid Ġmethod _ 1 Ġ( Ġ) Ġthrows Ġjava . lang . ex ception Ġ{ Ġtype _ 1 Ġ. Ġmethod _ 2 Ġ( Ġ) Ġ. Ġmethod _ 3 Ġ( Ġ) Ġ; Ġ}
public Ġvoid Ġmethod _ 1 Ġ( Ġtype _ 1 Ġvar _ 1 Ġ, Ġjava . lang . string Ġvar _ 2 Ġ) Ġ{ Ġtype _ 2 Ġvar _ 3 Ġ= Ġvar _ 1 Ġ. Ġget value Ġ( Ġvar _ 4 Ġclass Ġ) Ġ; Ġvar _ 5 Ġ. Ġmethod _ 2 Ġ( Ġvar _ 3 Ġ) Ġ; Ġ}
private Ġvoid Ġmethod _ 1 Ġ( Ġ) Ġ{ Ġsynchronized Ġ( Ġvar _ 2 Ġ) Ġ{ Ġif Ġ( Ġ! Ġ( Ġvar _ 1 Ġ. Ġmethod _ 2 Ġ( Ġfalse Ġ) Ġ) Ġ) Ġ{ Ġvar _ 2 Ġ. Ġmethod _ 3 Ġ( Ġ) Ġ; Ġ} Ġelse Ġ{ Ġ} Ġ} Ġ}
public Ġvoid Ġmethod _ 1 Ġ( Ġandroid . view . view Ġvar _ 1 Ġ) Ġ{ Ġvar _ 2 Ġ. Ġmethod _ 2 Ġ( Ġid Ġ) Ġ; Ġvar _ 3 Ġ. Ġmethod _ 3 Ġ( Ġvar _ 2 Ġ. Ġmethod _ 4 Ġ( Ġnull Ġ, Ġvar _ 4 Ġ, Ġvar _ 4 Ġ, Ġ( Ġ- Ġ1 Ġ) Ġ) Ġ) Ġ; Ġvar _ 5 Ġ. Ġmethod _ 5 Ġ( Ġ) Ġ; Ġ}
private Ġstatic Ġvoid Ġmethod _ 1 Ġ( Ġint Ġid Ġ, Ġlong Ġvar _ 1 Ġ) Ġ{ Ġ}
private Ġvoid Ġmethod _ 1 Ġ( Ġboolean Ġshow Ġ) Ġ{ Ġif Ġ( Ġshow Ġ) Ġ{ Ġadd Ġ( Ġvar _ 1 Ġ) Ġ; Ġ} Ġelse Ġ{ Ġremove Ġ( Ġvar _ 1 Ġ) Ġ; Ġ} Ġ}
public Ġvoid Ġmethod _ 1 Ġ( Ġandroid . view . view Ġvar _ 1 Ġ) Ġ{ Ġtype _ 1 Ġ. Ġmethod _ 2 Ġ( Ġstring _ 1 Ġ, Ġstring _ 2 Ġ) Ġ; Ġvar _ 2 Ġ. Ġmethod _ 3 Ġ( Ġvar _ 3 Ġ. Ġmethod _ 4 Ġ( Ġ) Ġ) Ġ; Ġ}
public Ġtype _ 1 Ġmethod _ 1 Ġ( Ġtype _ 1 Ġevent Ġ) Ġ{ Ġjava . lang . system . out . println Ġ( Ġ( Ġstring _ 1 Ġ+ Ġ( Ġevent Ġ. Ġmethod _ 2 Ġ( Ġ) Ġ. Ġlength Ġ) Ġ) Ġ) Ġ; Ġreturn Ġevent Ġ; Ġ}
protected Ġvoid Ġmethod _ 1 Ġ( Ġtype _ 1 Ġvar _ 1 Ġ) Ġ{ Ġsuper Ġ. Ġmethod _ 1 Ġ( Ġvar _ 1 Ġ) Ġ; Ġmethod _ 2 Ġ( Ġvar _ 2 Ġ) Ġ; Ġmethod _ 3 Ġ( Ġ) Ġ; Ġ}
private Ġvoid Ġmethod _ 1 Ġ( Ġ) Ġ{ Ġvar _ 1 Ġ. Ġexecute Ġ( Ġvar _ 2 Ġ) Ġ; Ġvar _ 2 Ġ. Ġmethod _ 2 Ġ( Ġ) Ġ; Ġcount Ġ= Ġ0 Ġ; Ġ}
public Ġvoid Ġmethod _ 1 Ġ( Ġtype _ 1 Ġvar _ 1 Ġ) Ġ{ Ġif Ġ( Ġ( Ġvar _ 2 Ġ) Ġ!= Ġvar _ 1 Ġ) Ġ{ Ġif Ġ( Ġvar _ 1 Ġ== Ġnull Ġ) Ġ{ Ġvar _ 2 Ġ. Ġmethod _ 2 Ġ( Ġ) Ġ; Ġ} Ġvar _ 2 Ġ= Ġvar _ 1 Ġ; Ġupdate Ġ( Ġ) Ġ; Ġ} Ġ}
bo olean Ġmethod _ 1 Ġ( Ġjava . lang . string Ġid Ġ) Ġ;
public Ġvoid Ġmethod _ 1 Ġ( Ġtype _ 1 Ġlistener Ġ) Ġ{ Ġvar _ 1 Ġ. Ġmethod _ 1 Ġ( Ġthis Ġ) Ġ; Ġ}
public Ġjava . util . array list Ġ< Ġtype _ 1 Ġ> Ġmethod _ 1 Ġ( Ġ) Ġ{ Ġreturn Ġvar _ 1 Ġ; Ġ}
public Ġvoid Ġhandle Ġ( Ġlong Ġvar _ 1 Ġ) Ġ{ Ġvar _ 2 Ġ. Ġmethod _ 1 Ġ( Ġvar _ 3 Ġ) Ġ; Ġvar _ 4 Ġ. Ġmethod _ 1 Ġ( Ġvar _ 3 Ġ) Ġ; Ġ}
public Ġvoid Ġmethod _ 1 Ġ( Ġ) Ġ{ Ġvar _ 1 Ġ= Ġnew Ġjava . util . array list Ġ< Ġtype _ 1 Ġ> Ġ( Ġ) Ġ; Ġvar _ 2 Ġ= Ġvar _ 1 Ġ; Ġ}
public Ġvoid Ġmethod _ 1 Ġ( Ġ) Ġ{ Ġfor Ġ( Ġtype _ 1 Ġp Ġ: Ġvar _ 1 Ġ) Ġ{ Ġif Ġ( Ġmethod _ 2 Ġ( Ġp Ġ. Ġx Ġ, Ġp Ġ. Ġy Ġ, Ġvar _ 2 Ġ) Ġ) Ġ{ Ġvar _ 3 Ġ. Ġadd Ġ( Ġp Ġ) Ġ; Ġ} Ġ} Ġ}
public Ġvoid Ġmethod _ 1 Ġ( Ġandroid . view . view Ġview Ġ) Ġ{ Ġvar _ 1 Ġ. Ġmethod _ 2 Ġ( Ġtrue Ġ) Ġ; Ġandroid . content . intent Ġi Ġ= Ġnew Ġandroid . content . intent Ġ( Ġmethod _ 3 Ġ( Ġ) Ġ, Ġvar _ 2 Ġclass Ġ) Ġ; Ġmethod _ 4 Ġ( Ġi Ġ) Ġ; Ġ}
public Ġandroid . view . view Ġmethod _ 1 Ġ( Ġtype _ 1 Ġvar _ 1 Ġ, Ġtype _ 2 Ġvar _ 2 Ġ, Ġtype _ 3 Ġvar _ 3 Ġ) Ġ{ Ġandroid . view . view Ġview Ġ= Ġvar _ 1 Ġ. Ġmethod _ 2 Ġ( Ġvar _ 4 Ġ, Ġvar _ 2 Ġ, Ġfalse Ġ) Ġ; Ġmethod _ 3 Ġ( Ġ) Ġ; Ġmethod _ 5 Ġ( Ġview Ġ) Ġ; Ġmethod _ 4 Ġ( Ġ) Ġ; Ġreturn Ġview Ġ; Ġ}
public Ġvoid Ġmethod _ 1 Ġ( Ġ) Ġ{ Ġmethod _ 2 Ġ( Ġmsg Ġ) Ġ; Ġ}
public Ġint Ġmethod _ 1 Ġ( Ġtype _ 1 Ġvar _ 1 Ġ, Ġtype _ 1 Ġvar _ 2 Ġ) Ġ{ Ġreturn Ġjava . lang . long Ġ. Ġmethod _ 1 Ġ( Ġvar _ 1 Ġ. Ġmethod _ 2 Ġ( Ġ) Ġ, Ġvar _ 2 Ġ. Ġmethod _ 2 Ġ( Ġ) Ġ) Ġ; Ġ}
public Ġstatic Ġint Ġmethod _ 1 Ġ( Ġint Ġmin Ġ, Ġint Ġvar _ 1 Ġ) Ġ{ Ġreturn Ġtype _ 1 Ġ. Ġmethod _ 2 Ġ( Ġ) Ġ. Ġmethod _ 3 Ġ( Ġmin Ġ, Ġ( Ġvar _ 1 Ġ+ Ġ1 Ġ) Ġ) Ġ; Ġ}
protected Ġboolean Ġmethod _ 1 Ġ( Ġtype _ 1 Ġvar _ 1 Ġ) Ġ{ Ġreturn Ġ! Ġ( Ġ( Ġvar _ 1 Ġ. Ġmethod _ 2 Ġ( Ġ) Ġ) Ġinstance of Ġtype _ 2 Ġ) Ġ; Ġ}
public Ġvoid Ġmethod _ 1 Ġ( Ġ) Ġ{ Ġsuper Ġ. Ġmethod _ 1 Ġ( Ġ) Ġ; Ġ}
public Ġvoid Ġmethod _ 1 Ġ( Ġ) Ġ{ Ġtry Ġ{ Ġvar _ 2 Ġ. Ġmethod _ 2 Ġ( Ġvar _ 1 Ġ) Ġ; Ġ} Ġcatch Ġ( Ġjava . io . io ex ception Ġvar _ 3 Ġ) Ġ{ Ġ} Ġ}
public Ġboolean Ġmethod _ 1 Ġ( Ġjava . lang . string Ġvar _ 1 Ġ) Ġ{ Ġvar _ 2 Ġ= Ġvar _ 1 Ġ; Ġif Ġ( Ġ( Ġlist Ġ) Ġ!= Ġnull Ġ) Ġmethod _ 2 Ġ( Ġ) Ġ; Ġreturn Ġtrue Ġ; Ġ}
public Ġjava . lang . string Ġto string Ġ( Ġ) Ġ{ Ġreturn Ġ( Ġ( Ġ( Ġ( Ġ( Ġ( Ġ( Ġstring _ 1 Ġ+ Ġstring _ 2 Ġ) Ġ+ Ġ( Ġid Ġ) Ġ) Ġ+ Ġstring _ 3 Ġ) Ġ+ Ġ( Ġtype Ġ. Ġname Ġ( Ġ) Ġ) Ġ) Ġ+ Ġstring _ 4 Ġ) Ġ+ Ġ( Ġinfo Ġ) Ġ) Ġ+ Ġchar _ 1 Ġ) Ġ+ Ġchar _ 2 Ġ; Ġ}
public Ġvoid Ġmethod _ 1 Ġ( Ġ) Ġ{ Ġvar _ 1 Ġ= Ġfalse Ġ; Ġvar _ 2 Ġ= Ġ1 Ġ; Ġvar _ 3 Ġ= Ġint _ 1 Ġ; Ġmethod _ 2 Ġ( Ġ) Ġ; Ġmethod _ 3 Ġ( Ġ) Ġ; Ġ}
protected Ġtype _ 1 Ġmethod _ 1 Ġ( Ġ) Ġ{ Ġreturn Ġnew Ġtype _ 2 Ġ( Ġnull Ġ, Ġmethod _ 2 Ġ( Ġ) Ġ) Ġ; Ġ}
public Ġvoid Ġmethod _ 1 Ġ( Ġtype _ 1 Ġvar _ 1 Ġ) Ġ{ Ġvar _ 3 Ġ. Ġmethod _ 1 Ġ( Ġvar _ 1 Ġ) Ġ; Ġ}
public Ġboolean Ġmethod _ 1 Ġ( Ġtype _ 1 Ġvar _ 1 Ġ) Ġ{ Ġsynchronized Ġ( Ġvar _ 1 Ġ) Ġ{ Ġreturn Ġ( Ġvar _ 2 Ġ. Ġget Ġ( Ġvar _ 1 Ġ. Ġmethod _ 2 Ġ( Ġ) Ġ) Ġ) Ġ!= Ġnull Ġ; Ġ} Ġ}
private Ġnative Ġvoid Ġmethod _ 1 Ġ( Ġ) Ġ;
public Ġstatic Ġjava . util . list Ġ< Ġtype _ 1 Ġ< Ġjava . lang . string Ġ, Ġjava . lang . string Ġ> Ġ> Ġmethod _ 1 Ġ( Ġ) Ġ{ Ġreturn Ġ( Ġvar _ 1 Ġ) Ġ!= Ġnull Ġ? Ġvar _ 1 Ġ: Ġnew Ġjava . util . array list Ġ< Ġtype _ 1 Ġ< Ġjava . lang . string Ġ, Ġjava . lang . string Ġ> Ġ> Ġ( Ġ) Ġ; Ġ}
public Ġvoid Ġmethod _ 1 Ġ( Ġtype _ 1 Ġvar _ 1 Ġ, Ġtype _ 2 Ġ< Ġ? Ġ> Ġ... Ġvar _ 2 Ġ) Ġ{ Ġjava . util . array list Ġ< Ġtype _ 1 Ġ> Ġvar _ 3 Ġ= Ġnew Ġjava . util . array list Ġ< Ġtype _ 1 Ġ> Ġ( Ġ) Ġ; Ġvar _ 3 Ġ. Ġadd Ġ( Ġvar _ 1 Ġ) Ġ; Ġmethod _ 1 Ġ( Ġvar _ 3 Ġ, Ġvar _ 2 Ġ) Ġ; Ġ}
public Ġabstract Ġtype _ 1 Ġmethod _ 1 Ġ( Ġtype _ 2 Ġvar _ 1 Ġ, Ġtype _ 3 Ġvar _ 2 Ġ) Ġ;
public Ġtype _ 1 Ġmethod _ 1 Ġ( Ġjava . lang . string Ġtype Ġ, Ġint Ġvar _ 1 Ġ, Ġdouble Ġvar _ 2 Ġ) Ġ{ Ġreturn Ġmethod _ 1 Ġ( Ġtype Ġ, Ġint _ 1 Ġ, Ġvar _ 1 Ġ, Ġvar _ 2 Ġ) Ġ; Ġ}
public Ġvoid Ġmethod _ 1 Ġ( Ġ) Ġthrows Ġjava . lang . ex ception Ġ{ Ġtype _ 1 Ġvar _ 1 Ġ= Ġ( Ġ( Ġtype _ 1 Ġ) Ġ( Ġvar _ 2 Ġ. Ġbuild Ġ( Ġnull Ġ, Ġstring _ 1 Ġ) Ġ) Ġ) Ġ; Ġ}
protected Ġvoid Ġmethod _ 1 Ġ( Ġ) Ġthrows Ġjava . io . io ex ception Ġ{ Ġvar _ 1 Ġ= Ġnew Ġtype _ 1 Ġ( Ġ) Ġ; Ġvar _ 2 Ġ. Ġmethod _ 3 Ġ( Ġvar _ 3 Ġ) Ġ; Ġvar _ 2 Ġ. Ġmethod _ 3 Ġ( Ġvar _ 4 Ġ) Ġ; Ġ}
public Ġvoid Ġinit Ġ( Ġjava . util . map Ġ< Ġjava . lang . string Ġ, Ġjava . lang . string Ġ> Ġvar _ 1 Ġ) Ġthrows Ġtype _ 1 Ġ{ Ġ}
public Ġvoid Ġmethod _ 1 Ġ( Ġandroid . content . context Ġcontext Ġ, Ġboolean Ġvar _ 1 Ġ, Ġtype _ 1 Ġvar _ 2 Ġ) Ġ{ Ġif Ġ( Ġ! Ġvar _ 1 Ġ) Ġ{ Ġmethod _ 2 Ġ( Ġcontext Ġ, Ġvar _ 2 Ġ) Ġ; Ġ} Ġelse Ġ{ Ġmethod _ 3 Ġ( Ġcontext Ġ, Ġvar _ 2 Ġ) Ġ; Ġ} Ġ}
public Ġvoid Ġmethod _ 1 Ġ( Ġ) Ġ{ Ġvar _ 1 Ġ. Ġmethod _ 2 Ġ( Ġvar _ 2 Ġ. Ġget type Ġ( Ġ) Ġ) Ġ; Ġ}
public Ġtype _ 1 Ġmethod _ 1 Ġ( Ġtype _ 2 Ġvar _ 1 Ġ) Ġthrows Ġjava . io . io ex ception Ġ{ Ġreturn Ġvar _ 4 Ġ. Ġmethod _ 3 Ġ( Ġvar _ 1 Ġ) Ġ; Ġ}
public Ġtype _ 1 Ġmethod _ 1 Ġ( Ġjava . lang . string Ġtoken Ġ, Ġboolean Ġvar _ 1 Ġ, Ġint Ġvar _ 2 Ġ) Ġ{ Ġreturn Ġvar _ 3 Ġ. Ġmethod _ 1 Ġ( Ġtoken Ġ, Ġvar _ 1 Ġ, Ġvar _ 2 Ġ) Ġ; Ġ}
public Ġvoid Ġmethod _ 1 Ġ( Ġint Ġvar _ 1 Ġ) Ġ{ Ġtype _ 1 Ġ. Ġmethod _ 2 Ġ( Ġmethod _ 3 Ġ( Ġint _ 1 Ġ) Ġ, Ġtype _ 2 Ġ. Ġformat Ġ( Ġ( Ġ( Ġshort Ġ) Ġ( Ġvar _ 1 Ġ& Ġint _ 2 Ġ) Ġ) Ġ, Ġvar _ 2 Ġ) Ġ) Ġ; Ġ}
public Ġvoid Ġmethod _ 1 Ġ( Ġtype _ 1 Ġvar _ 1 Ġ, Ġint Ġvar _ 2 Ġ) Ġ{ Ġmethod _ 3 Ġ( Ġ) Ġ; Ġ}
public Ġstatic Ġ< Ġtype _ 1 Ġ> Ġtype _ 2 Ġ< Ġtype _ 1 Ġ> Ġmethod _ 1 Ġ( Ġtype _ 3 Ġvar _ 1 Ġ, Ġjava . lang . ex ception Ġvar _ 2 Ġ, Ġjava . lang . string Ġmethod Ġ, Ġjava . lang . object Ġ... Ġparams Ġ) Ġ{ Ġreturn Ġtype _ 2 Ġ. Ġmethod _ 2 Ġ( Ġ) Ġ; Ġ}
public Ġvoid Ġmethod _ 1 Ġ( Ġtype _ 1 Ġvar _ 1 Ġ) Ġ{ Ġif Ġ( Ġ( Ġtype _ 2 Ġ. Ġmethod _ 2 Ġ( Ġvar _ 2 Ġclass Ġ) Ġ) Ġ!= Ġnull Ġ) Ġ{ Ġtype _ 2 Ġ. Ġmethod _ 2 Ġ( Ġvar _ 2 Ġclass Ġ) Ġ. Ġmethod _ 3 Ġ( Ġvar _ 1 Ġ) Ġ; Ġ} Ġ}
public Ġvoid Ġmethod _ 1 Ġ( Ġ) Ġ{ Ġvar _ 3 Ġ. Ġmethod _ 1 Ġ( Ġthis Ġ) Ġ; Ġ}
public Ġvoid Ġmethod _ 1 Ġ( Ġtype _ 1 Ġvar _ 1 Ġ) Ġ{ Ġthis Ġ. Ġvar _ 1 Ġ= Ġvar _ 1 Ġ; Ġ}
public Ġtype _ 1 Ġmethod _ 1 Ġ( Ġ) Ġ{ Ġtype _ 1 Ġvar _ 1 Ġ= Ġnew Ġtype _ 1 Ġ( Ġ) Ġ; Ġint Ġindex Ġ= Ġthis Ġ. Ġmethod _ 2 Ġ( Ġthis Ġ. Ġvar _ 4 Ġ) Ġ; Ġvar _ 2 Ġ= Ġvar _ 3 Ġ. Ġget Ġ( Ġ( Ġindex Ġ== Ġ( Ġ- Ġ1 Ġ) Ġ? Ġ0 Ġ: Ġindex Ġ) Ġ) Ġ; Ġreturn Ġvar _ 1 Ġ; Ġ}
protected Ġvoid Ġmethod _ 1 Ġ( Ġtype _ 1 Ġvar _ 1 Ġ) Ġ{ Ġsuper Ġ. Ġmethod _ 1 Ġ( Ġvar _ 1 Ġ) Ġ; Ġtype _ 2 Ġ. Ġmethod _ 4 Ġ( Ġthis Ġ) Ġ; Ġmethod _ 5 Ġ( Ġvar _ 4 Ġ) Ġ; Ġ}
private Ġvoid Ġmethod _ 1 Ġ( Ġ) Ġ{ Ġtype _ 1 Ġvar _ 1 Ġ= Ġnew Ġtype _ 1 Ġ( Ġ) Ġ; Ġvar _ 1 Ġ. Ġmethod _ 2 Ġ( Ġvar _ 2 Ġ, Ġvar _ 3 Ġ, Ġ0 Ġ) Ġ; Ġvar _ 4 Ġ. Ġadd Ġ( Ġvar _ 1 Ġ) Ġ; Ġ}
protected Ġvoid Ġmethod _ 1 Ġ( Ġint Ġvar _ 1 Ġ, Ġint Ġvar _ 2 Ġ, Ġandroid . content . intent Ġdata Ġ) Ġ{ Ġif Ġ( Ġvar _ 1 Ġ== Ġ( Ġvar _ 3 Ġ) Ġ) Ġ{ Ġif Ġ( Ġvar _ 2 Ġ== Ġ( Ġvar _ 4 Ġ) Ġ) Ġ{ Ġ} Ġ} Ġ}
public Ġvoid Ġmethod _ 1 Ġ( Ġ) Ġ{ Ġvar _ 1 Ġ. Ġmethod _ 2 Ġ( Ġvar _ 2 Ġ. Ġget text Ġ( Ġ) Ġ. Ġto string Ġ( Ġ) Ġ, Ġtrue Ġ) Ġ; Ġvar _ 3 Ġ. Ġmethod _ 3 Ġ( Ġmethod _ 4 Ġ( Ġ) Ġ. Ġget color Ġ( Ġvar _ 4 Ġ) Ġ) Ġ; Ġmethod _ 5 Ġ( Ġ) Ġ; Ġ}
public Ġvoid Ġmethod _ 1 Ġ( Ġandroid . view . view Ġvar _ 1 Ġ) Ġ{ Ġandroid . content . intent Ġi Ġ= Ġnew Ġandroid . content . intent Ġ( Ġthis Ġ, Ġvar _ 2 Ġclass Ġ) Ġ; Ġmethod _ 4 Ġ( Ġi Ġ) Ġ; Ġ}
public Ġboolean Ġmethod _ 1 Ġ( Ġandroid . content . intent Ġintent Ġ) Ġ{ Ġtype _ 1 Ġ. Ġmethod _ 2 Ġ( Ġvar _ 1 Ġ, Ġstring _ 1 Ġ) Ġ; Ġreturn Ġsuper Ġ. Ġmethod _ 1 Ġ( Ġintent Ġ) Ġ; Ġ}
private Ġvoid Ġmethod _ 1 Ġ( Ġ) Ġ{ Ġvar _ 1 Ġ= Ġnew Ġtype _ 1 Ġ( Ġvar _ 2 Ġ, Ġint _ 1 Ġ) Ġ; Ġvar _ 3 Ġ. Ġmethod _ 2 Ġ( Ġvar _ 1 Ġ) Ġ; Ġvar _ 3 Ġ. Ġmethod _ 3 Ġ( Ġvar _ 4 Ġ) Ġ; Ġ}
public Ġvoid Ġmethod _ 1 Ġ( Ġ) Ġ{ Ġjava . lang . string Ġvar _ 1 Ġ= Ġstring _ 1 Ġ; Ġtype _ 1 Ġvar _ 2 Ġ= Ġnew Ġtype _ 1 Ġ( Ġ) Ġ; Ġif Ġ( Ġ! Ġ( Ġvar _ 2 Ġ. Ġmethod _ 2 Ġ( Ġvar _ 1 Ġ) Ġ) Ġ) Ġ{ Ġfail Ġ( Ġstring _ 2 Ġ) Ġ; Ġ} Ġ}
private Ġvoid Ġmethod _ 1 Ġ( Ġtype _ 1 Ġvar _ 1 Ġ) Ġ{ Ġtype _ 2 Ġ. Ġmethod _ 2 Ġ( Ġthis Ġ, Ġvar _ 1 Ġ. Ġto string Ġ( Ġ) Ġ, Ġvar _ 2 Ġ) Ġ. Ġshow Ġ( Ġ) Ġ; Ġ}
public Ġjava . lang . string Ġ[ Ġ] Ġmethod _ 1 Ġ( Ġtype _ 1 Ġvar _ 1 Ġ) Ġ{ Ġjava . lang . string Ġvar _ 2 Ġ= Ġtype _ 2 Ġ. Ġmethod _ 2 Ġ( Ġvar _ 1 Ġ) Ġ. Ġto lower case Ġ( Ġ) Ġ; Ġif Ġ( Ġvar _ 2 Ġ== Ġnull Ġ) Ġreturn Ġnew Ġjava . lang . string Ġ[ Ġ0 Ġ] Ġ; Ġreturn Ġvar _ 2 Ġ. Ġsplit Ġ( Ġstring _ 1 Ġ) Ġ; Ġ}
protected Ġvoid Ġmethod _ 1 Ġ( Ġ) Ġthrows Ġjava . lang . ex ception Ġ{ Ġif Ġ( Ġ! Ġ( Ġmethod _ 2 Ġ( Ġ) Ġ) Ġ) Ġreturn Ġ; Ġsuper Ġ. Ġmethod _ 1 Ġ( Ġ) Ġ; Ġ}
public Ġvoid Ġmethod _ 1 Ġ( Ġjava . lang . string Ġvar _ 1 Ġ) Ġ{ Ġ}
public Ġjava . lang . void Ġmethod _ 1 Ġ( Ġtype _ 1 Ġc Ġ) Ġ{ Ġvar _ 1 Ġ[ Ġ0 Ġ] Ġ= Ġtype _ 2 Ġ. Ġmethod _ 2 Ġ( Ġc Ġ) Ġ; Ġvar _ 2 Ġ[ Ġ0 Ġ] Ġ= Ġtrue Ġ; Ġreturn Ġnull Ġ; Ġ}
public Ġvoid Ġmethod _ 1 Ġ( Ġtype _ 1 Ġvar _ 1 Ġ, Ġint Ġvar _ 2 Ġ) Ġ{ Ġif Ġ( Ġvar _ 2 Ġ== Ġ( Ġvar _ 3 Ġ) Ġ) Ġ{ Ġvar _ 4 Ġ= Ġ0 Ġ; Ġ} Ġelse Ġ{ Ġvar _ 4 Ġ= Ġ1 Ġ; Ġ} Ġ}
protected Ġvoid Ġmethod _ 1 Ġ( Ġ) Ġ{ Ġ}
public Ġvoid Ġmethod _ 1 Ġ( Ġtype _ 1 Ġvar _ 1 Ġ, Ġboolean Ġvar _ 2 Ġ) Ġ{ Ġvar _ 3 Ġ= Ġvar _ 2 Ġ; Ġ}
public Ġstatic Ġsynchronized Ġtype _ 1 Ġmethod _ 1 Ġ( Ġ) Ġ{ Ġif Ġ( Ġ( Ġvar _ 1 Ġ) Ġ!= Ġnull Ġ) Ġ{ Ġreturn Ġvar _ 1 Ġ; Ġ} Ġvar _ 1 Ġ= Ġnew Ġtype _ 1 Ġ( Ġ) Ġ; Ġreturn Ġvar _ 1 Ġ; Ġ}
public Ġtype _ 1 Ġmethod _ 1 Ġ( Ġ) Ġ{ Ġtype _ 1 Ġ< Ġtype _ 2 Ġ> Ġvar _ 1 Ġ= Ġmethod _ 2 Ġ( Ġ) Ġ; Ġvar _ 1 Ġ. Ġadd Ġ( Ġvar _ 2 Ġ) Ġ; Ġvar _ 3 Ġ= Ġthis Ġ; Ġreturn Ġvar _ 1 Ġ; Ġ}
private Ġbyte Ġ[ Ġ] Ġmethod _ 1 Ġ( Ġ) Ġthrows Ġjava . lang . ex ception Ġ{ Ġmethod _ 2 Ġ( Ġ) Ġ; Ġmethod _ 3 Ġ( Ġ) Ġ; Ġreturn Ġtype _ 1 Ġ. Ġmethod _ 4 Ġ( Ġvar _ 1 Ġ) Ġ; Ġ}
public Ġjava . util . hash map Ġ< Ġjava . lang . string Ġ, Ġtype _ 1 Ġ> Ġmethod _ 1 Ġ( Ġ) Ġ{ Ġreturn Ġvar _ 1 Ġ; Ġ}
private Ġdouble Ġmethod _ 1 Ġ( Ġdouble Ġvar _ 1 Ġ, Ġdouble Ġvar _ 2 Ġ) Ġ{ Ġdouble Ġvar _ 3 Ġ= Ġ0 Ġ; Ġif Ġ( Ġvar _ 1 Ġ!= Ġ0 Ġ) Ġ{ Ġvar _ 3 Ġ= Ġ( Ġvar _ 2 Ġ/ Ġvar _ 1 Ġ) Ġ* Ġint _ 1 Ġ; Ġ} Ġelse Ġ{ Ġvar _ 3 Ġ= Ġint _ 1 Ġ; Ġ} Ġreturn Ġvar _ 3 Ġ; Ġ}
public Ġvoid Ġmethod _ 1 Ġ( Ġint Ġsize Ġ, Ġtype _ 1 Ġvar _ 1 Ġ, Ġtype _ 1 Ġsrc Ġ) Ġ{ Ġsuper Ġ. Ġmethod _ 1 Ġ( Ġsize Ġ, Ġvar _ 1 Ġ, Ġsrc Ġ) Ġ; Ġ}
public Ġstatic Ġtype _ 1 Ġmethod _ 1 Ġ( Ġandroid . content . context Ġcontext Ġ) Ġ{ Ġif Ġ( Ġ( Ġvar _ 1 Ġ) Ġ== Ġnull Ġ) Ġ{ Ġvar _ 1 Ġ= Ġnew Ġtype _ 1 Ġ( Ġcontext Ġ) Ġ; Ġ} Ġreturn Ġvar _ 1 Ġ; Ġ}
public Ġvoid Ġmethod _ 1 Ġ( Ġandroid . view . view Ġview Ġ, Ġint Ġposition Ġ) Ġ;
public Ġvoid Ġmethod _ 1 Ġ( Ġjava . lang . string Ġmessage Ġ) Ġthrows Ġjava . lang . ex ception Ġ{ Ġjava . io . buff ered writer Ġwriter Ġ= Ġnew Ġjava . io . buff ered writer Ġ( Ġnew Ġjava . io . file writer Ġ( Ġvar _ 1 Ġ, Ġtrue Ġ) Ġ) Ġ; Ġwriter . write Ġ( Ġmessage Ġ) Ġ; Ġwriter Ġ. Ġmethod _ 2 Ġ( Ġ) Ġ; Ġ}
private Ġboolean Ġmethod _ 1 Ġ( Ġtype _ 1 Ġvar _ 1 Ġ, Ġjava . lang . string Ġvar _ 2 Ġ) Ġ{ Ġtype _ 2 Ġvar _ 3 Ġ= Ġnew Ġtype _ 2 Ġ( Ġ) Ġ; Ġtype _ 3 Ġvar _ 4 Ġ= Ġnew Ġtype _ 3 Ġ( Ġvar _ 2 Ġ, Ġvar _ 5 Ġ, Ġvar _ 3 Ġ, Ġvar _ 1 Ġ) Ġ; Ġreturn Ġvar _ 4 Ġ. Ġmethod _ 2 Ġ( Ġ) Ġ; Ġ}
public Ġvoid Ġmethod _ 1 Ġ( Ġandroid . view . view Ġvar _ 1 Ġ) Ġ{ Ġvar _ 2 Ġ. Ġmethod _ 2 Ġ( Ġvar _ 3 Ġ, Ġname Ġ, Ġurl Ġ) Ġ; Ġ}
protected Ġvoid Ġmethod _ 1 Ġ( Ġ) Ġ{ Ġmethod _ 2 Ġ( Ġthis Ġ. Ġvar _ 1 Ġ. Ġmethod _ 3 Ġ( Ġ) Ġ) Ġ; Ġif Ġ( Ġ( Ġthis Ġ. Ġvar _ 2 Ġ) Ġ!= Ġnull Ġ) Ġ{ Ġmethod _ 2 Ġ( Ġthis Ġ. Ġvar _ 2 Ġ. Ġmethod _ 3 Ġ( Ġ) Ġ) Ġ; Ġ} Ġ}
private Ġandroid . view . view Ġmethod _ 1 Ġ( Ġtype _ 1 Ġvar _ 1 Ġ) Ġ{ Ġtype _ 2 Ġvar _ 2 Ġ= Ġ( Ġ( Ġtype _ 2 Ġ) Ġ( Ġget context Ġ( Ġ) Ġ. Ġmethod _ 2 Ġ( Ġvar _ 3 Ġ) Ġ) Ġ) Ġ; Ġreturn Ġvar _ 2 Ġ. Ġmethod _ 3 Ġ( Ġvar _ 4 Ġ, Ġvar _ 1 Ġ, Ġfalse Ġ) Ġ; Ġ}
private Ġstatic Ġlong Ġmethod _ 1 Ġ( Ġlong Ġvar _ 1 Ġ, Ġint Ġindex Ġ, Ġlong Ġvar _ 2 Ġ) Ġ{ Ġreturn Ġ0 Ġ; Ġ}
public Ġint Ġmethod _ 1 Ġ( Ġ) Ġ{ Ġreturn Ġmethod _ 1 Ġ( Ġmethod _ 2 Ġ( Ġ) Ġ) Ġ; Ġ}
public Ġjava . lang . string Ġmethod _ 1 Ġ( Ġtype _ 1 Ġvar _ 1 Ġ, Ġtype _ 2 Ġvar _ 2 Ġ) Ġ{ Ġif Ġ( Ġvar _ 2 Ġ. Ġmethod _ 2 Ġ( Ġ) Ġ) Ġ{ Ġreturn Ġstring _ 1 Ġ; Ġ} Ġvar _ 3 Ġ. Ġmethod _ 3 Ġ( Ġvar _ 1 Ġ) Ġ; Ġreturn Ġstring _ 2 Ġ; Ġ}
public Ġtype _ 1 Ġmethod _ 1 Ġ( Ġtype _ 2 Ġ< Ġtype _ 1 Ġ, Ġ? Ġ> Ġvar _ 1 Ġ) Ġ{ Ġmethod _ 1 Ġ( Ġvar _ 1 Ġ, Ġnew Ġjava . util . hash set Ġ< Ġtype _ 1 Ġ> Ġ( Ġ) Ġ) Ġ; Ġreturn Ġthis Ġ; Ġ}
private Ġvoid Ġmethod _ 1 Ġ( Ġ) Ġ{ Ġmethod _ 2 Ġ( Ġnew Ġtype _ 1 Ġ( Ġ) Ġ) Ġ; Ġvar _ 2 Ġ. Ġmethod _ 3 Ġ( Ġ) Ġ; Ġ}
public Ġvoid Ġmethod _ 1 Ġ( Ġ) Ġ{ Ġif Ġ( Ġmethod _ 2 Ġ( Ġ) Ġ) Ġtry Ġ{ Ġmethod _ 3 Ġ( Ġ) Ġ; Ġ} Ġcatch Ġ( Ġtype _ 1 Ġvar _ 1 Ġ) Ġ{ Ġjava . lang . system . out . println Ġ( Ġvar _ 1 Ġ. Ġto string Ġ( Ġ) Ġ) Ġ; Ġ} Ġ}
public Ġboolean Ġcontains Ġ( Ġjava . lang . object Ġvar _ 1 Ġ) Ġ{ Ġsynchronized Ġ( Ġvar _ 2 Ġ) Ġ{ Ġreturn Ġvar _ 2 Ġ. Ġmethod _ 1 Ġ( Ġvar _ 1 Ġ) Ġ; Ġ} Ġ}
public Ġvoid Ġmethod _ 1 Ġ( Ġ) Ġ{ Ġtype _ 1 Ġ. Ġmethod _ 2 Ġ( Ġthis Ġ, Ġvar _ 1 Ġclass Ġ, Ġname Ġ) Ġ; Ġmethod _ 3 Ġ( Ġvar _ 2 Ġclass Ġ, Ġstring _ 1 Ġ) Ġ; Ġmethod _ 3 Ġ( Ġvar _ 3 Ġclass Ġ, Ġstring _ 2 Ġ) Ġ; Ġ}
public Ġtype _ 1 Ġmethod _ 1 Ġ( Ġjava . lang . string Ġname Ġ) Ġthrows Ġtype _ 2 Ġ{ Ġfinal Ġtype _ 1 Ġvar Ġ= Ġnew Ġtype _ 1 Ġ( Ġtype _ 3 Ġ. Ġmethod _ 2 Ġ( Ġcontext Ġ, Ġname Ġ, Ġnull Ġ) Ġ) Ġ; Ġvar _ 1 Ġ= Ġvar Ġ; Ġreturn Ġvar Ġ; Ġ}
public Ġvoid Ġmethod _ 1 Ġ( Ġfinal Ġtype _ 1 Ġvar _ 1 Ġ) Ġ{ Ġthis Ġ. Ġvar _ 1 Ġ= Ġvar _ 1 Ġ; Ġ}
public Ġvoid Ġmethod _ 1 Ġ( Ġint Ġvar _ 1 Ġ) Ġ{ Ġ}
protected Ġboolean Ġmethod _ 1 Ġ( Ġjava . lang . string Ġkey Ġ, Ġjava . lang . string Ġvalue Ġ) Ġ{ Ġreturn Ġ! Ġ( Ġtype _ 1 Ġ. Ġis empty Ġ( Ġ( Ġ( Ġjava . lang . string Ġ) Ġ( Ġmethod _ 2 Ġ( Ġkey Ġ) Ġ) Ġ) Ġ) Ġ) Ġ; Ġ}
private Ġvoid Ġmethod _ 1 Ġ( Ġ) Ġ{ Ġvar _ 1 Ġ= Ġvar _ 2 Ġ. Ġget Ġ( Ġmethod _ 3 Ġ( Ġ) Ġ) Ġ; Ġ}
protected Ġvoid Ġmethod _ 1 Ġ( Ġtype _ 1 Ġvar _ 1 Ġ, Ġjava . util . map Ġ< Ġjava . lang . string Ġ, Ġjava . lang . string Ġ> Ġvar _ 2 Ġ) Ġ{ Ġjava . lang . string Ġvar _ 3 Ġ= Ġvar _ 2 Ġ. Ġget Ġ( Ġstring _ 1 Ġ) Ġ; Ġtype _ 3 Ġ. Ġmethod _ 2 Ġ( Ġ) Ġ. Ġmethod _ 3 Ġ( Ġvar _ 3 Ġ, Ġvar _ 1 Ġ) Ġ; Ġ}
void Ġmethod _ 1 Ġ( Ġtype _ 1 Ġvar _ 1 Ġ, Ġint Ġvalue Ġ) Ġ;
private Ġvoid Ġmethod _ 1 Ġ( Ġ) Ġ{ Ġswitch Ġ( Ġmethod _ 2 Ġ( Ġcounter Ġ. Ġname Ġ) Ġ) Ġ{ Ġcase Ġvar _ 1 Ġ: Ġmethod _ 3 Ġ( Ġ) Ġ; Ġbreak Ġ; Ġcase Ġvar _ 2 Ġ: Ġvar _ 3 Ġ. Ġmethod _ 4 Ġ( Ġ) Ġ; Ġbreak Ġ; Ġdefault Ġ: Ġbreak Ġ; Ġ} Ġ}
private Ġvoid Ġmethod _ 1 Ġ( Ġ) Ġ{ Ġif Ġ( Ġ! Ġ( Ġvar _ 1 Ġ) Ġ) Ġshow Ġ( Ġ) Ġ; Ġ}
public Ġvoid Ġmethod _ 1 Ġ( Ġ) Ġ{ Ġmethod _ 2 Ġ( Ġ) Ġ; Ġmethod _ 4 Ġ( Ġ) Ġ; Ġ}
public Ġjava . lang . string Ġto string Ġ( Ġ) Ġ{ Ġreturn Ġ( Ġstring _ 2 Ġ+ Ġ( Ġlength Ġ) Ġ) Ġ+ Ġchar _ 1 Ġ; Ġ}
private Ġboolean Ġmethod _ 1 Ġ( Ġint Ġi Ġ) Ġ{ Ġreturn Ġ( Ġ0 Ġ<= Ġi Ġ) Ġ&& Ġ( Ġi Ġ< Ġ( Ġvar _ 1 Ġ) Ġ) Ġ; Ġ}
public Ġstatic Ġvoid Ġmain Ġ( Ġjava . lang . string Ġ[ Ġ] Ġargs Ġ) Ġthrows Ġjava . io . io ex ception Ġ{ Ġtype _ 2 Ġvar _ 2 Ġ= Ġnew Ġtype _ 2 Ġ( Ġ) Ġ; Ġ}
public Ġvoid Ġmethod _ 1 Ġ( Ġ) Ġ{ Ġif Ġ( Ġnull Ġ!= Ġvar _ 3 Ġ) Ġ{ Ġvar _ 3 Ġ. Ġmethod _ 3 Ġ( Ġnull Ġ) Ġ; Ġ} Ġ}
private Ġboolean Ġmethod _ 1 Ġ( Ġ) Ġ{ Ġreturn Ġ( Ġvar _ 1 Ġ. Ġmethod _ 2 Ġ( Ġ) Ġ) Ġ> Ġ0 Ġ? Ġtrue Ġ: Ġfalse Ġ; Ġ}
public Ġvoid Ġmethod _ 1 Ġ( Ġfinal Ġtype _ 1 Ġout Ġ, Ġfinal Ġint Ġvar _ 1 Ġ) Ġ{ Ġsuper Ġ. Ġmethod _ 1 Ġ( Ġout Ġ, Ġvar _ 1 Ġ) Ġ; Ġout Ġ. Ġmethod _ 2 Ġ( Ġvar _ 2 Ġ) Ġ; Ġout Ġ. Ġmethod _ 3 Ġ( Ġ( Ġvar _ 3 Ġ? Ġ1 Ġ: Ġ0 Ġ) Ġ) Ġ; Ġ}
public Ġvoid Ġmethod _ 1 Ġ( Ġ) Ġ{ Ġfor Ġ( Ġint Ġi Ġ= Ġ0 Ġ; Ġi Ġ< Ġ( Ġvar _ 1 Ġ. Ġsize Ġ( Ġ) Ġ) Ġ; Ġi Ġ++ Ġ) Ġ{ Ġvar _ 2 Ġ. Ġadd Ġ( Ġnull Ġ) Ġ; Ġ} Ġ}
public Ġint Ġget id Ġ( Ġ) Ġ{ Ġreturn Ġid Ġ; Ġ}
public Ġjava . util . iterator Ġ< Ġtype _ 1 Ġ> Ġiterator Ġ( Ġtype _ 2 Ġvar _ 1 Ġ) Ġ{ Ġreturn Ġsuper Ġ. Ġiterator Ġ( Ġvar _ 1 Ġ) Ġ; Ġ}
private Ġvoid Ġmethod _ 1 Ġ( Ġjava . lang . bo olean Ġvar _ 1 Ġ) Ġ{ Ġtry Ġ{ Ġtype _ 1 Ġ. Ġmethod _ 1 Ġ( Ġvar _ 1 Ġ) Ġ; Ġ} Ġcatch Ġ( Ġtype _ 2 Ġ| Ġtype _ 3 Ġvar _ 2 Ġ) Ġ{ Ġtype _ 4 Ġ. Ġmethod _ 2 Ġ( Ġvar _ 3 Ġ, Ġnull Ġ, Ġvar _ 2 Ġ) Ġ; Ġ} Ġ}
public Ġvoid Ġmethod _ 1 Ġ( Ġ) Ġ{ Ġmethod _ 2 Ġ( Ġstring _ 1 Ġ, Ġ( Ġstring _ 2 Ġ+ Ġ( Ġ( Ġerror Ġ) Ġ!= Ġnull Ġ? Ġstring _ 3 Ġ+ Ġ( Ġerror Ġ) Ġ: Ġstring _ 4 Ġ) Ġ) Ġ) Ġ; Ġ}
public Ġvoid Ġmethod _ 1 Ġ( Ġtype _ 1 Ġelement Ġ) Ġ{ Ġmethod _ 2 Ġ( Ġ1 Ġ) Ġ; Ġvar _ 2 Ġ[ Ġ( Ġ( Ġsize Ġ) Ġ++ Ġ) Ġ] Ġ= Ġelement Ġ; Ġ}
public Ġvoid Ġmethod _ 1 Ġ( Ġjava . lang . string Ġpath Ġ, Ġjava . lang . string Ġvar _ 1 Ġ) Ġthrows Ġtype _ 1 Ġ{ Ġthis Ġ. Ġmethod _ 2 Ġ( Ġpath Ġ, Ġvar _ 1 Ġ) Ġ; Ġ}
public Ġvoid Ġmethod _ 1 Ġ( Ġtype _ 1 Ġvar _ 1 Ġ) Ġ{ Ġ}
private Ġstatic Ġjava . lang . string Ġmethod _ 1 Ġ( Ġfinal Ġjava . lang . string Ġvar _ 1 Ġ) Ġ{ Ġreturn Ġ( Ġ( Ġvar _ 1 Ġ. Ġlength Ġ( Ġ) Ġ) Ġ== Ġ0 Ġ) Ġ|| Ġ( Ġ( Ġvar _ 1 Ġ. Ġmethod _ 2 Ġ( Ġ0 Ġ) Ġ) Ġ== Ġ( Ġvar _ 2 Ġ) Ġ) Ġ? Ġvar _ 1 Ġ: Ġ( Ġvar _ 2 Ġ) Ġ+ Ġvar _ 1 Ġ; Ġ}
public Ġvoid Ġmethod _ 1 Ġ( Ġjava . lang . string Ġkey Ġ) Ġ{ Ġvar _ 1 Ġ= Ġkey Ġ; Ġjava . lang . system . out . println Ġ( Ġvar _ 1 Ġ) Ġ; Ġvar _ 2 Ġ. Ġmethod _ 1 Ġ( Ġkey Ġ) Ġ; Ġ}
public Ġvoid Ġmethod _ 1 Ġ( Ġboolean Ġvar _ 1 Ġ) Ġ{ Ġif Ġ( Ġ( Ġ! Ġ( Ġvar _ 2 Ġ) Ġ) Ġ&& Ġvar _ 1 Ġ) Ġ{ Ġtype _ 1 Ġ. Ġmethod _ 2 Ġ( Ġstring _ 1 Ġ) Ġ; Ġreturn Ġ; Ġ} Ġthis Ġ. Ġvar _ 1 Ġ= Ġvar _ 1 Ġ; Ġ}
public Ġint Ġget id Ġ( Ġ) Ġ{ Ġreturn Ġid Ġ; Ġ}
public Ġvoid Ġmethod _ 1 Ġ( Ġandroid . view . view Ġvar _ 1 Ġ) Ġ{ Ġandroid . content . intent Ġvar _ 2 Ġ= Ġnew Ġandroid . content . intent Ġ( Ġthis Ġ, Ġvar _ 3 Ġclass Ġ) Ġ; Ġthis Ġ. Ġmethod _ 2 Ġ( Ġvar _ 2 Ġ, Ġ1 Ġ) Ġ; Ġ}
public Ġtype _ 1 Ġmethod _ 1 Ġ( Ġ) Ġ{ Ġreturn Ġtype _ 2 Ġ. Ġmethod _ 2 Ġ( Ġvar _ 2 Ġ, Ġmethod _ 3 Ġ( Ġvar _ 3 Ġclass Ġ) Ġ, Ġtype _ 3 Ġ. Ġname Ġ( Ġ) Ġ) Ġ; Ġ}
public Ġint Ġmethod _ 1 Ġ( Ġ) Ġ{ Ġreturn Ġmethod _ 2 Ġ( Ġ) Ġ. Ġto string Ġ( Ġ) Ġ. Ġmethod _ 1 Ġ( Ġ) Ġ; Ġ}
public Ġvoid Ġmethod _ 1 Ġ( Ġ) Ġ{ Ġfor Ġ( Ġint Ġi Ġ= Ġ0 Ġ; Ġi Ġ< Ġint _ 1 Ġ; Ġi Ġ++ Ġ) Ġ{ Ġif Ġ( Ġmethod _ 2 Ġ( Ġi Ġ) Ġ) Ġ{ Ġ} Ġ} Ġ}
private Ġvoid Ġmethod _ 1 Ġ( Ġtype _ 1 Ġvar _ 1 Ġ) Ġ{ Ġmethod _ 2 Ġ( Ġ) Ġ; Ġ}
public Ġtype _ 1 Ġmethod _ 1 Ġ( Ġfloat Ġx Ġ, Ġfloat Ġy Ġ) Ġ{ Ġreturn Ġmethod _ 1 Ġ( Ġ( Ġ( Ġint Ġ) Ġ( Ġx Ġ) Ġ) Ġ, Ġ( Ġ( Ġint Ġ) Ġ( Ġy Ġ) Ġ) Ġ) Ġ; Ġ}
public Ġvoid Ġmethod _ 1 Ġ( Ġ) Ġ{ Ġvar _ 1 Ġ. Ġinfo Ġ( Ġstring _ 1 Ġ) Ġ; Ġvar _ 2 Ġ= Ġvar _ 3 Ġ. Ġmethod _ 2 Ġ( Ġ) Ġ; Ġmethod _ 3 Ġ( Ġtrue Ġ) Ġ; Ġ}
private Ġvoid Ġmethod _ 1 Ġ( Ġ) Ġ{ Ġtype _ 1 Ġ. Ġmethod _ 2 Ġ( Ġmethod _ 3 Ġ( Ġ) Ġ, Ġstring _ 1 Ġ, Ġvar _ 1 Ġ) Ġ. Ġshow Ġ( Ġ) Ġ; Ġ}
public Ġvoid Ġmethod _ 1 Ġ( Ġ) Ġthrows Ġtype _ 1 Ġ{ Ġvar _ 2 Ġ= Ġnew Ġtype _ 2 Ġ( Ġvar _ 3 Ġ) Ġ; Ġass er te qu als Ġ( Ġvar _ 4 Ġ, Ġvar _ 2 Ġ. Ġmethod _ 3 Ġ( Ġvar _ 1 Ġ) Ġ) Ġ; Ġ}
public Ġjava . lang . string Ġmethod _ 1 Ġ( Ġtype _ 1 Ġvar _ 1 Ġ) Ġ{ Ġif Ġ( Ġ( Ġvar _ 2 Ġ. Ġmethod _ 1 Ġ( Ġvar _ 1 Ġ) Ġ) Ġ!= Ġnull Ġ) Ġ{ Ġreturn Ġstring _ 1 Ġ; Ġ} Ġelse Ġ{ Ġreturn Ġstring _ 2 Ġ; Ġ} Ġ}
public Ġstatic Ġboolean Ġmethod _ 1 Ġ( Ġjava . util . array list Ġ< Ġtype _ 1 Ġ> Ġvar _ 1 Ġ) Ġ{ Ġreturn Ġtrue Ġ; Ġ}
public Ġvoid Ġmethod _ 1 Ġ( Ġtype _ 1 Ġvar _ 1 Ġ, Ġtype _ 2 Ġvar _ 2 Ġ) Ġ{ Ġvar _ 1 Ġ. Ġmethod _ 1 Ġ( Ġvar _ 2 Ġ. Ġmethod _ 2 Ġ( Ġ) Ġ) Ġ; Ġ}
private Ġjava . lang . string Ġmethod _ 1 Ġ( Ġjava . lang . string Ġvar _ 1 Ġ) Ġ{ Ġreturn Ġtype _ 1 Ġ. Ġmethod _ 2 Ġ( Ġ( Ġ( Ġtype _ 2 Ġ) Ġ( Ġget activity Ġ( Ġ) Ġ) Ġ) Ġ. Ġmethod _ 3 Ġ( Ġ) Ġ, Ġnew Ġjava . io . file Ġ( Ġvar _ 1 Ġ) Ġ) Ġ; Ġ}
public Ġjava . lang . string Ġexecute Ġ( Ġ) Ġthrows Ġjava . lang . ex ception Ġ{ Ġreturn Ġsuper Ġ. Ġexecute Ġ( Ġ) Ġ; Ġ}
private Ġjava . lang . string Ġmethod _ 1 Ġ( Ġtype _ 1 Ġevent Ġ) Ġ{ Ġjava . lang . string Ġvar _ 1 Ġ= Ġthis Ġ. Ġvar _ 2 Ġ. Ġmethod _ 2 Ġ( Ġevent Ġ. Ġmethod _ 3 Ġ( Ġ) Ġ) Ġ; Ġjava . lang . string Ġvar _ 3 Ġ= Ġ( Ġstring _ 1 Ġ. Ġequals Ġ( Ġvar _ 1 Ġ) Ġ) Ġ? Ġstring _ 2 Ġ: Ġvar _ 1 Ġ; Ġreturn Ġvar _ 3 Ġ; Ġ}
public Ġvoid Ġmethod _ 1 Ġ( Ġjava . lang . string Ġvar _ 1 Ġ) Ġ{ Ġif Ġ( Ġ( Ġvar _ 2 Ġ) Ġ== Ġnull Ġ) Ġ{ Ġvar _ 2 Ġ= Ġnew Ġjava . util . array list Ġ< Ġ> Ġ( Ġ) Ġ; Ġ} Ġvar _ 2 Ġ. Ġadd Ġ( Ġvar _ 1 Ġ) Ġ; Ġtype _ 1 Ġ. Ġmethod _ 2 Ġ( Ġthis Ġ) Ġ; Ġ}
public Ġvoid Ġmethod _ 1 Ġ( Ġfinal Ġjava . lang . string Ġ... Ġvar _ 1 Ġ) Ġ{ Ġif Ġ( Ġ( Ġvar _ 1 Ġ!= Ġnull Ġ) Ġ&& Ġ( Ġ0 Ġ< Ġ( Ġvar _ 1 Ġ. Ġlength Ġ) Ġ) Ġ) Ġformat Ġ. Ġmethod _ 2 Ġ( Ġ) Ġ. Ġmethod _ 3 Ġ( Ġvar _ 2 Ġ, Ġvar _ 1 Ġ) Ġ; Ġ}
public Ġvoid Ġmethod _ 1 Ġ( Ġtype _ 1 Ġevent Ġ) Ġ{ Ġassert true Ġ( Ġevent Ġ. Ġmethod _ 2 Ġ( Ġ) Ġ) Ġ; Ġassert not null Ġ( Ġevent Ġ. Ġget data Ġ( Ġ) Ġ) Ġ; Ġvar _ 1 Ġ. Ġmethod _ 4 Ġ( Ġ) Ġ; Ġ}
private Ġboolean Ġmethod _ 1 Ġ( Ġtype _ 1 Ġvar _ 1 Ġ) Ġ{ Ġif Ġ( Ġ( Ġvar _ 2 Ġ) Ġ&& Ġ( Ġ( Ġvar _ 1 Ġ. Ġlength Ġ( Ġ) Ġ) Ġ> Ġ( Ġvar _ 3 Ġ) Ġ) Ġ) Ġreturn Ġfalse Ġ; Ġreturn Ġtrue Ġ; Ġ}
private Ġvoid Ġmethod _ 1 Ġ( Ġ) Ġ{ Ġvar _ 1 Ġ= Ġnew Ġtype _ 1 Ġ( Ġstring _ 1 Ġ) Ġ; Ġvar _ 1 Ġ. Ġmethod _ 2 Ġ( Ġvar _ 2 Ġ) Ġ; Ġvar _ 1 Ġ. Ġmethod _ 3 Ġ( Ġnull Ġ) Ġ; Ġvar _ 1 Ġ. Ġmethod _ 4 Ġ( Ġvar _ 3 Ġ) Ġ; Ġ}
public Ġstatic Ġnative Ġvoid Ġmethod _ 1 Ġ( Ġint Ġx Ġ, Ġint Ġy Ġ, Ġint Ġvar _ 1 Ġ, Ġint Ġvar _ 2 Ġ, Ġtype _ 1 Ġvar _ 3 Ġ) Ġ;
public Ġvoid Ġmethod _ 1 Ġ( Ġ) Ġthrows Ġjava . lang . ex ception Ġ{ Ġvar _ 1 Ġ= Ġnew Ġtype _ 1 Ġ( Ġ) Ġ; Ġvar _ 2 Ġ= Ġget class Ġ( Ġ) Ġ. Ġmethod _ 2 Ġ( Ġstring _ 1 Ġ) Ġ. Ġmethod _ 3 Ġ( Ġ) Ġ; Ġ}
public Ġboolean Ġmethod _ 1 Ġ( Ġ) Ġ{ Ġreturn Ġvar _ 1 Ġ; Ġ}
private Ġvoid Ġmethod _ 1 Ġ( Ġ) Ġ{ Ġandroid . content . intent Ġintent Ġ= Ġnew Ġandroid . content . intent Ġ( Ġvar _ 1 Ġ) Ġ; Ġintent Ġ. Ġmethod _ 2 Ġ( Ġvar _ 2 Ġ, Ġstate Ġ) Ġ; Ġtype _ 2 Ġ. Ġmethod _ 3 Ġ( Ġthis Ġ) Ġ. Ġmethod _ 4 Ġ( Ġintent Ġ) Ġ; Ġ}
public Ġboolean Ġmethod _ 1 Ġ( Ġtype _ 1 Ġvar _ 1 Ġ, Ġtype _ 2 Ġvar _ 2 Ġ, Ġboolean Ġvar _ 3 Ġ) Ġ{ Ġreturn Ġtrue Ġ; Ġ}
public Ġvoid Ġmethod _ 1 Ġ( Ġfinal Ġint Ġposition Ġ, Ġfinal Ġint Ġvar _ 1 Ġ) Ġ{ Ġif Ġ( Ġposition Ġ> Ġ0 Ġ) Ġadd Ġ( Ġvar _ 1 Ġ) Ġ; Ġelse Ġremove Ġ( Ġvar _ 1 Ġ) Ġ; Ġ}
public Ġjava . lang . string Ġmethod _ 1 Ġ( Ġ) Ġ{ Ġtype _ 2 Ġvar _ 1 Ġ= Ġmethod _ 3 Ġ( Ġ) Ġ; Ġif Ġ( Ġvar _ 1 Ġ!= Ġnull Ġ) Ġ{ Ġreturn Ġvar _ 1 Ġ. Ġmethod _ 1 Ġ( Ġ) Ġ; Ġ} Ġreturn Ġstring _ 2 Ġ; Ġ}
public Ġvoid Ġmethod _ 1 Ġ( Ġ) Ġ{ Ġsuper Ġ. Ġmethod _ 1 Ġ( Ġ) Ġ; Ġvar _ 2 Ġ. Ġset text Ġ( Ġstring _ 1 Ġ) Ġ; Ġ}
public Ġvoid Ġmethod _ 1 Ġ( Ġ) Ġ{ Ġvar _ 1 Ġ= Ġ( Ġ( Ġtype _ 1 Ġ) Ġ( Ġvar _ 2 Ġ. Ġmethod _ 2 Ġ( Ġ) Ġ) Ġ) Ġ. Ġmethod _ 3 Ġ( Ġ) Ġ. Ġmethod _ 4 Ġ( Ġ) Ġ; Ġif Ġ( Ġ( Ġvar _ 3 Ġ) Ġ!= Ġnull Ġ) Ġ{ Ġvar _ 3 Ġ. Ġmethod _ 5 Ġ( Ġvar _ 1 Ġ) Ġ; Ġ} Ġ}
public Ġvoid Ġmethod _ 1 Ġ( Ġ) Ġ{ Ġtype _ 1 Ġvar _ 1 Ġ= Ġ( Ġ( Ġtype _ 1 Ġ) Ġ( Ġget context Ġ( Ġ) Ġ) Ġ) Ġ; Ġvar _ 1 Ġ. Ġmethod _ 2 Ġ( Ġnew Ġtype _ 2 Ġ( Ġ) Ġ{ Ġpublic Ġvoid Ġmethod _ 1 Ġ( Ġ) Ġ{ Ġmethod _ 3 Ġ( Ġ) Ġ; Ġ} Ġ} Ġ) Ġ; Ġ}
public Ġstatic Ġvoid Ġmethod _ 1 Ġ( Ġ) Ġ{ Ġfor Ġ( Ġtype _ 1 Ġvar _ 1 Ġ: Ġtype _ 1 Ġ. Ġvalues Ġ( Ġ) Ġ) Ġ{ Ġvar _ 1 Ġ. Ġmethod _ 2 Ġ( Ġ) Ġ; Ġif Ġ( Ġtype _ 2 Ġ. Ġmethod _ 3 Ġ( Ġ) Ġ. Ġmethod _ 4 Ġ( Ġ) Ġ) Ġcontinue Ġ; Ġvar _ 1 Ġ. Ġmethod _ 5 Ġ( Ġ) Ġ; Ġ} Ġ}
public Ġjava . lang . string Ġget name Ġ( Ġ) Ġ{ Ġreturn Ġnew Ġjava . io . file Ġ( Ġmethod _ 1 Ġ( Ġ) Ġ) Ġ. Ġget name Ġ( Ġ) Ġ; Ġ}
public Ġvoid Ġmethod _ 1 Ġ( Ġtype _ 1 Ġvar _ 1 Ġ, Ġint Ġvar _ 2 Ġ) Ġ{ Ġjava . lang . string Ġvalue Ġ= Ġvar _ 3 Ġ. Ġget text Ġ( Ġ) Ġ. Ġto string Ġ( Ġ) Ġ; Ġif Ġ( Ġ( Ġvalue Ġ. Ġlength Ġ( Ġ) Ġ) Ġ> Ġ0 Ġ) Ġ{ Ġmethod _ 2 Ġ( Ġvalue Ġ) Ġ; Ġmethod _ 3 Ġ( Ġ) Ġ; Ġ} Ġ}
private Ġvoid Ġmethod _ 1 Ġ( Ġtype _ 1 Ġvar _ 1 Ġ) Ġ{ Ġvar _ 2 Ġ. Ġmethod _ 2 Ġ( Ġvar _ 1 Ġ, Ġfalse Ġ) Ġ; Ġvar _ 3 Ġ. Ġmethod _ 3 Ġ( Ġvar _ 1 Ġ) Ġ; Ġmethod _ 4 Ġ( Ġ) Ġ; Ġ}
public Ġboolean Ġmethod _ 1 Ġ( Ġtype _ 1 Ġa Ġ) Ġthrows Ġtype _ 2 Ġ;
public Ġstatic Ġtype _ 1 Ġmethod _ 1 Ġ( Ġtype _ 2 Ġ[ Ġ] Ġvar _ 1 Ġ, Ġtype _ 2 Ġ[ Ġ] Ġvar _ 2 Ġ) Ġ{ Ġvar _ 3 Ġ. Ġmethod _ 2 Ġ( Ġfalse Ġ) Ġ; Ġreturn Ġvar _ 3 Ġ. Ġmethod _ 1 Ġ( Ġvar _ 1 Ġ, Ġvar _ 2 Ġ) Ġ; Ġ}
protected Ġvoid Ġmethod _ 1 Ġ( Ġ) Ġ{ Ġfor Ġ( Ġint Ġi Ġ= Ġ0 Ġ; Ġi Ġ<= Ġint _ 1 Ġ; Ġi Ġ++ Ġ) Ġ{ Ġnames Ġ. Ġadd Ġ( Ġtype _ 1 Ġ. Ġmethod _ 2 Ġ( Ġ) Ġ) Ġ; Ġ} Ġvar _ 1 Ġ= Ġtype _ 1 Ġ. Ġmethod _ 3 Ġ( Ġint _ 2 Ġ) Ġ; Ġ}
private Ġvoid Ġmethod _ 1 Ġ( Ġ) Ġ{ Ġvar _ 1 Ġ= Ġnew Ġtype _ 1 Ġ( Ġ) Ġ; Ġ}
public Ġvoid Ġmethod _ 1 Ġ( Ġtype _ 1 Ġvar _ 1 Ġ, Ġtype _ 1 Ġvar _ 2 Ġ) Ġ{ Ġjava . util . list Ġ< Ġtype _ 2 Ġ> Ġvar _ 3 Ġ= Ġmethod _ 2 Ġ( Ġvar _ 1 Ġ, Ġvar _ 2 Ġ) Ġ; Ġvar _ 4 Ġ. Ġmethod _ 3 Ġ( Ġvar _ 3 Ġ) Ġ; Ġ}
private Ġjava . util . list Ġ< Ġjava . lang . string Ġ> Ġmethod _ 1 Ġ( Ġ) Ġ{ Ġjava . util . list Ġ< Ġjava . lang . string Ġ> Ġvar _ 1 Ġ= Ġnew Ġjava . util . array list Ġ< Ġ> Ġ( Ġ) Ġ; Ġvar _ 1 Ġ. Ġadd Ġ( Ġstring _ 1 Ġ) Ġ; Ġvar _ 1 Ġ. Ġadd Ġ( Ġstring _ 2 Ġ) Ġ; Ġreturn Ġvar _ 1 Ġ; Ġ}
public Ġvoid Ġmethod _ 1 Ġ( Ġtype _ 1 Ġvar _ 1 Ġ, Ġtype _ 2 Ġ< Ġtype _ 3 Ġ> Ġresult Ġ) Ġ{ Ġvar _ 2 Ġ. Ġmethod _ 1 Ġ( Ġvar _ 1 Ġ, Ġresult Ġ) Ġ; Ġ}
public Ġtype _ 1 Ġmethod _ 1 Ġ( Ġjava . lang . string Ġid Ġ) Ġ{ Ġreturn Ġvar _ 1 Ġ. Ġget Ġ( Ġid Ġ) Ġ; Ġ}
public Ġstatic Ġvoid Ġmethod _ 1 Ġ( Ġjava . lang . string Ġvar _ 1 Ġ) Ġ{ Ġif Ġ( Ġ( Ġvar _ 1 Ġ== Ġnull Ġ) Ġ|| Ġ( Ġvar _ 1 Ġ. Ġis empty Ġ( Ġ) Ġ) Ġ) Ġ{ Ġthrow Ġnew Ġtype _ 1 Ġ( Ġ( Ġstring _ 1 Ġ+ Ġvar _ 1 Ġ) Ġ) Ġ; Ġ} Ġ}
protected Ġvoid Ġmethod _ 1 Ġ( Ġtype _ 1 Ġvar _ 1 Ġ) Ġ{ Ġsuper Ġ. Ġmethod _ 1 Ġ( Ġvar _ 1 Ġ) Ġ; Ġtype _ 2 Ġvar _ 2 Ġ= Ġnew Ġtype _ 2 Ġ( Ġ) Ġ; Ġmethod _ 2 Ġ( Ġnew Ġtype _ 3 Ġ( Ġ) Ġ, Ġvar _ 2 Ġ) Ġ; Ġ}
public Ġboolean Ġmethod _ 1 Ġ( Ġjava . io . file Ġfile Ġ) Ġ{ Ġreturn Ġ( Ġ( Ġ( Ġmethod _ 2 Ġ( Ġfile Ġ. Ġget name Ġ( Ġ) Ġ) Ġ) Ġ== Ġnull Ġ) Ġ|| Ġ( Ġmethod _ 2 Ġ( Ġfile Ġ. Ġget name Ġ( Ġ) Ġ) Ġ) Ġ) Ġ|| Ġ( Ġfile Ġ. Ġmethod _ 3 Ġ( Ġ) Ġ) Ġ; Ġ}
public Ġvoid Ġmethod _ 1 Ġ( Ġtype _ 1 Ġvar _ 1 Ġ) Ġ{ Ġvar _ 3 Ġ. Ġmethod _ 1 Ġ( Ġvar _ 1 Ġ) Ġ; Ġandroid . content . intent Ġintent Ġ= Ġnew Ġandroid . content . intent Ġ( Ġget activity Ġ( Ġ) Ġ, Ġvar _ 2 Ġclass Ġ) Ġ; Ġmethod _ 2 Ġ( Ġintent Ġ) Ġ; Ġ}
public Ġvoid Ġmethod _ 1 Ġ( Ġtype _ 1 Ġvar _ 1 Ġ, Ġtype _ 1 Ġtarget Ġ, Ġtype _ 2 Ġevent Ġ) Ġ{ Ġif Ġ( Ġtarget Ġinstance of Ġtype _ 3 Ġ) Ġ{ Ġmethod _ 2 Ġ( Ġvar _ 1 Ġ, Ġ( Ġ( Ġtype _ 3 Ġ) Ġ( Ġtarget Ġ) Ġ) Ġ, Ġevent Ġ) Ġ; Ġ} Ġelse Ġ{ Ġmethod _ 3 Ġ( Ġvar _ 1 Ġ, Ġevent Ġ) Ġ; Ġ} Ġ}
public Ġtype _ 1 Ġget Ġ( Ġjava . lang . integer Ġid Ġ) Ġ{ Ġreturn Ġvar _ 1 Ġ. Ġmethod _ 1 Ġ( Ġvar _ 2 Ġclass Ġ, Ġid Ġ) Ġ; Ġ}
public Ġtype _ 1 Ġmethod _ 1 Ġ( Ġjava . lang . string Ġvar _ 1 Ġ, Ġboolean Ġvar _ 2 Ġ) Ġthrows Ġjava . lang . class not found ex ception Ġ, Ġtype _ 2 Ġ{ Ġreturn Ġmethod _ 1 Ġ( Ġvar _ 1 Ġ, Ġtrue Ġ, Ġ1 Ġ) Ġ; Ġ}
public Ġvoid Ġmethod _ 1 Ġ( Ġ) Ġ{ Ġmethod _ 2 Ġ( Ġvar _ 1 Ġ. Ġformat Ġ( Ġnew Ġjava . util . date Ġ( Ġ) Ġ) Ġ) Ġ; Ġmethod _ 3 Ġ( Ġ) Ġ; Ġmethod _ 4 Ġ( Ġ) Ġ; Ġ}
public Ġvoid Ġmethod _ 1 Ġ( Ġtype _ 1 Ġevent Ġ) Ġ{ Ġsuper Ġ. Ġmethod _ 1 Ġ( Ġevent Ġ) Ġ; Ġ}
public Ġvoid Ġmethod _ 1 Ġ( Ġ) Ġ{ Ġtype _ 1 Ġvar _ 1 Ġ= Ġnew Ġtype _ 1 Ġ( Ġ) Ġ; Ġif Ġ( Ġ( Ġ( Ġvar _ 2 Ġ) Ġ!= Ġnull Ġ) Ġ&& Ġ( Ġ( Ġvar _ 4 Ġ) Ġ!= Ġnull Ġ) Ġ) Ġ{ Ġvar _ 1 Ġ= Ġvar _ 4 Ġ; Ġ} Ġmethod _ 1 Ġ( Ġvar _ 1 Ġ) Ġ; Ġ}
public Ġstatic Ġtype _ 1 Ġmethod _ 1 Ġ( Ġjava . util . list Ġ< Ġtype _ 1 Ġ> Ġvar _ 1 Ġ) Ġ{ Ġreturn Ġnew Ġtype _ 1 Ġ( Ġ) Ġ; Ġ}
protected Ġvoid Ġmethod _ 1 Ġ( Ġtype _ 1 Ġvar _ 1 Ġ) Ġ{ Ġsuper Ġ. Ġmethod _ 1 Ġ( Ġvar _ 1 Ġ) Ġ; Ġmethod _ 5 Ġ( Ġ) Ġ; Ġmethod _ 6 Ġ( Ġ) Ġ; Ġ}
public Ġvoid Ġmethod _ 1 Ġ( Ġtype _ 1 Ġ< Ġtype _ 2 Ġ> Ġvar _ 1 Ġ, Ġjava . lang . throw able Ġt Ġ) Ġ{ Ġ}
public Ġvoid Ġmethod _ 1 Ġ( Ġtype _ 1 Ġstart Ġ, Ġtype _ 1 Ġend Ġ) Ġ{ Ġvar _ 1 Ġ= Ġstart Ġ; Ġvar _ 2 Ġ= Ġend Ġ; Ġvar _ 3 Ġ= Ġtype _ 2 Ġ. Ġmethod _ 2 Ġ( Ġstart Ġ, Ġend Ġ) Ġ. Ġmethod _ 3 Ġ( Ġ) Ġ. Ġmethod _ 4 Ġ( Ġ) Ġ; Ġ}
public Ġvoid Ġmethod _ 1 Ġ( Ġ) Ġ{ Ġvar _ 1 Ġ= Ġ( Ġ( Ġtype _ 1 Ġ) Ġ( Ġget activity Ġ( Ġ) Ġ) Ġ) Ġ; Ġint Ġa Ġ= Ġ1 Ġ; Ġint Ġb Ġ= Ġint _ 1 Ġ; Ġass er te qu als Ġ( Ġ( Ġa Ġ- Ġb Ġ) Ġ, Ġvar _ 1 Ġ. Ġsum Ġ( Ġa Ġ, Ġb Ġ) Ġ) Ġ; Ġ}
protected Ġvoid Ġmethod _ 1 Ġ( Ġ) Ġ{ Ġsuper Ġ. Ġmethod _ 1 Ġ( Ġ) Ġ; Ġtype _ 1 Ġ. Ġget Ġ( Ġthis Ġ) Ġ. Ġmethod _ 2 Ġ( Ġthis Ġ) Ġ; Ġmethod _ 3 Ġ( Ġthis Ġ) Ġ; Ġ}
public Ġvoid Ġinit Ġ( Ġtype _ 1 Ġvar _ 1 Ġ) Ġthrows Ġtype _ 2 Ġ{ Ġ}
public Ġvoid Ġmethod _ 1 Ġ( Ġ) Ġ{ Ġtype _ 1 Ġ. Ġass er te qu als Ġ( Ġstring _ 1 Ġ, Ġstring _ 2 Ġ, Ġvar _ 1 Ġ. Ġmethod _ 2 Ġ( Ġ) Ġ) Ġ; Ġ}
public Ġvoid Ġmethod _ 1 Ġ( Ġ) Ġ{ Ġif Ġ( Ġ( Ġvar _ 1 Ġ) Ġ!= Ġnull Ġ) Ġ{ Ġvar _ 1 Ġ. Ġmethod _ 2 Ġ( Ġ) Ġ; Ġvar _ 2 Ġ. Ġmethod _ 3 Ġ( Ġvar _ 3 Ġ) Ġ; Ġmethod _ 4 Ġ( Ġ) Ġ; Ġvar _ 1 Ġ. Ġmethod _ 5 Ġ( Ġ) Ġ; Ġ} Ġ}
public Ġvoid Ġmethod _ 1 Ġ( Ġjava . lang . string Ġvar _ 1 Ġ) Ġ{ Ġif Ġ( Ġ! Ġ( Ġvar _ 1 Ġ. Ġis empty Ġ( Ġ) Ġ) Ġ) Ġ{ Ġthis Ġ. Ġvar _ 1 Ġ= Ġ( Ġvar _ 1 Ġ. Ġsubst ring Ġ( Ġ0 Ġ, Ġ1 Ġ) Ġ. Ġtou pperc ase Ġ( Ġ) Ġ) Ġ+ Ġ( Ġvar _ 1 Ġ. Ġsubst ring Ġ( Ġ1 Ġ) Ġ) Ġ; Ġ} Ġ}
public Ġvoid Ġmethod _ 1 Ġ( Ġtype _ 1 Ġvar _ 1 Ġ) Ġ{ Ġthis Ġ. Ġvar _ 1 Ġ= Ġnull Ġ; Ġ}
public Ġvoid Ġmethod _ 1 Ġ( Ġtype _ 1 Ġvar _ 1 Ġ, Ġjava . util . list Ġ< Ġtype _ 1 Ġ> Ġvar _ 2 Ġ) Ġ{ Ġsuper Ġ. Ġmethod _ 1 Ġ( Ġvar _ 1 Ġ, Ġvar _ 2 Ġ) Ġ; Ġvar _ 3 Ġ. Ġinfo Ġ( Ġstring _ 1 Ġ, Ġmethod _ 2 Ġ( Ġ) Ġ) Ġ; Ġmethod _ 3 Ġ( Ġ) Ġ. Ġmethod _ 4 Ġ( Ġ) Ġ; Ġtype _ 2 Ġ. Ġmethod _ 5 Ġ( Ġvar _ 1 Ġ) Ġ; Ġ}
public Ġvoid Ġmethod _ 1 Ġ( Ġtype _ 1 Ġvar _ 1 Ġ) Ġ{ Ġtarget Ġ= Ġvar _ 1 Ġ; Ġ}
public Ġint Ġmethod _ 1 Ġ( Ġ) Ġ{ Ġif Ġ( Ġmethod _ 2 Ġ( Ġ) Ġ) Ġ{ Ġreturn Ġtype _ 1 Ġ. Ġmethod _ 3 Ġ( Ġvar _ 1 Ġ. Ġmethod _ 4 Ġ( Ġ) Ġ, Ġvar _ 2 Ġ, Ġvar _ 3 Ġ, Ġvar _ 4 Ġ) Ġ; Ġ} Ġelse Ġ{ Ġreturn Ġget int Ġ( Ġstring _ 1 Ġ, Ġvar _ 3 Ġ) Ġ; Ġ} Ġ}
public Ġvoid Ġmethod _ 1 Ġ( Ġandroid . view . view Ġvar _ 1 Ġ) Ġ{ Ġvar _ 2 Ġ. Ġmethod _ 2 Ġ( Ġvar _ 3 Ġ) Ġ; Ġvar _ 2 Ġ. Ġmethod _ 3 Ġ( Ġvar _ 4 Ġ) Ġ; Ġvar _ 7 Ġ. Ġmethod _ 4 Ġ( Ġ) Ġ; Ġ}
public Ġvoid Ġmethod _ 1 Ġ( Ġtype _ 1 Ġvar _ 1 Ġ, Ġint Ġx Ġ, Ġint Ġy Ġ) Ġ{ Ġvar _ 1 Ġ. Ġmethod _ 2 Ġ( Ġvar _ 2 Ġ, Ġx Ġ, Ġy Ġ, Ġthis Ġ. Ġvar _ 3 Ġ, Ġthis Ġ. Ġheight Ġ, Ġnull Ġ) Ġ; Ġ}
public Ġint Ġmethod _ 1 Ġ( Ġ) Ġ{ Ġint Ġresult Ġ= Ġ( Ġvar _ 1 Ġ. Ġget Ġ( Ġint _ 1 Ġ) Ġ) Ġ? Ġ1 Ġ: Ġ0 Ġ; Ġreturn Ġresult Ġ; Ġ}
public Ġstatic Ġvoid Ġinfo Ġ( Ġjava . lang . string Ġmessage Ġ, Ġjava . lang . object Ġ... Ġargs Ġ) Ġ{ Ġtype _ 1 Ġ. Ġinfo Ġ( Ġmessage Ġ, Ġargs Ġ) Ġ; Ġ}
public Ġjava . lang . string Ġmethod _ 1 Ġ( Ġjava . lang . string Ġvar _ 1 Ġ) Ġ{ Ġreturn Ġget data Ġ( Ġvar _ 1 Ġ) Ġ. Ġget string Ġ( Ġstring _ 1 Ġ, Ġstring _ 2 Ġ) Ġ; Ġ}
public Ġtype _ 1 Ġmethod _ 1 Ġ( Ġlong Ġvar _ 1 Ġ) Ġ{ Ġreturn Ġvar _ 3 Ġ. Ġmethod _ 1 Ġ( Ġvar _ 1 Ġ) Ġ; Ġ}
public Ġsynchronized Ġvoid Ġmethod _ 1 Ġ( Ġtype _ 1 Ġvar _ 1 Ġ, Ġdouble Ġvar _ 2 Ġ) Ġ{ Ġmethod _ 2 Ġ( Ġvar _ 1 Ġ) Ġ; Ġmethod _ 3 Ġ( Ġvar _ 1 Ġ, Ġvar _ 2 Ġ) Ġ; Ġmethod _ 4 Ġ( Ġvar _ 1 Ġ) Ġ; Ġ}
public Ġvoid Ġmethod _ 1 Ġ( Ġ) Ġ{ Ġsuper Ġ. Ġmethod _ 1 Ġ( Ġ) Ġ; Ġmethod _ 2 Ġ( Ġ) Ġ; Ġ}
public Ġjava . lang . string Ġmethod _ 1 Ġ( Ġjava . lang . string Ġvar _ 1 Ġ, Ġjava . lang . string Ġvar _ 2 Ġ) Ġ{ Ġtype _ 1 Ġvar _ 3 Ġ= Ġvar _ 4 Ġ. Ġmethod _ 2 Ġ( Ġvar _ 1 Ġ, Ġvar _ 2 Ġ, Ġstring _ 1 Ġ) Ġ; Ġreturn Ġvar _ 3 Ġ. Ġmethod _ 3 Ġ( Ġ) Ġ; Ġ}
public Ġvoid Ġmethod _ 1 Ġ( Ġtype _ 1 Ġvar _ 1 Ġ, Ġint Ġformat Ġ, Ġint Ġvar _ 2 Ġ, Ġint Ġheight Ġ) Ġ{ Ġtype _ 2 Ġ. Ġmethod _ 2 Ġ( Ġvar _ 3 Ġ, Ġ( Ġ( Ġ( Ġstring _ 1 Ġ+ Ġvar _ 2 Ġ) Ġ+ Ġstring _ 2 Ġ) Ġ+ Ġheight Ġ) Ġ) Ġ; Ġ}
public Ġvoid Ġmethod _ 1 Ġ( Ġ) Ġ{ Ġcontent Ġ. Ġmethod _ 2 Ġ( Ġ) Ġ; Ġcontent Ġ. Ġmethod _ 3 Ġ( Ġtype _ 1 Ġ. Ġget Ġ( Ġ) Ġ. Ġmethod _ 4 Ġ( Ġ) Ġ) Ġ; Ġjava . util . col lections . sort Ġ( Ġcontent Ġ) Ġ; Ġmethod _ 5 Ġ( Ġ) Ġ; Ġmethod _ 6 Ġ( Ġ) Ġ; Ġ}
static Ġtype _ 1 Ġmethod _ 1 Ġ( Ġtype _ 2 Ġvar _ 1 Ġ, Ġtype _ 3 Ġerror Ġ) Ġ{ Ġvar _ 1 Ġ. Ġerror Ġ= Ġerror Ġ; Ġreturn Ġvar _ 1 Ġ. Ġstate Ġ; Ġ}
private Ġvoid Ġmethod _ 1 Ġ( Ġtype _ 1 Ġvar _ 1 Ġ) Ġ{ Ġjava . lang . string Ġvar _ 2 Ġ= Ġ( Ġ( Ġjava . lang . string Ġ) Ġ( Ġvar _ 3 Ġ. Ġmethod _ 2 Ġ( Ġ) Ġ) Ġ) Ġ; Ġif Ġ( Ġstring _ 1 Ġ. Ġequals Ġ( Ġvar _ 2 Ġ) Ġ) Ġ{ Ġmethod _ 3 Ġ( Ġ) Ġ; Ġ} Ġelse Ġ{ Ġmethod _ 4 Ġ( Ġvar _ 2 Ġ) Ġ; Ġ} Ġ}
public Ġboolean Ġmethod _ 1 Ġ( Ġtype _ 1 Ġf Ġ, Ġtype _ 2 Ġdiff Ġ) Ġ{ Ġboolean Ġvar _ 1 Ġ= Ġmethod _ 2 Ġ( Ġf Ġ, Ġf Ġ. Ġmethod _ 3 Ġ( Ġ) Ġ, Ġfalse Ġ) Ġ; Ġreturn Ġvar _ 1 Ġ; Ġ}
private Ġstatic Ġdouble Ġmethod _ 1 Ġ( Ġint Ġi Ġ) Ġ{ Ġif Ġ( Ġi Ġ== Ġ0 Ġ) Ġ{ Ġreturn Ġvar _ 1 Ġ; Ġ} Ġreturn Ġ1 Ġ; Ġ}
private Ġstatic Ġfloat Ġmethod _ 1 Ġ( Ġbyte Ġ[ Ġ] Ġbuf Ġ, Ġint Ġstart Ġ) Ġ{ Ġreturn Ġ( Ġ( Ġtype _ 1 Ġ. Ġmethod _ 2 Ġ( Ġbuf Ġ, Ġstart Ġ) Ġ) Ġ/ Ġfloat _ 1 Ġ) Ġ+ Ġfloat _ 2 Ġ; Ġ}
public Ġtype _ 1 Ġmethod _ 1 Ġ( Ġfinal Ġdouble Ġvalue Ġ) Ġ{ Ġthis Ġ. Ġvar _ 1 Ġ. Ġput Ġ( Ġtype _ 2 Ġ. Ġget name Ġ( Ġ) Ġ, Ġvalue Ġ) Ġ; Ġreturn Ġthis Ġ; Ġ}
protected Ġfinal Ġtype _ 1 Ġmethod _ 1 Ġ( Ġtype _ 1 Ġp Ġ) Ġ{ Ġtype _ 2 Ġ. Ġmethod _ 2 Ġ( Ġvar _ 1 Ġ, Ġ( Ġstring _ 1 Ġ+ Ġp Ġ) Ġ) Ġ; Ġsynchronized Ġ( Ġvar _ 2 Ġ) Ġ{ Ġvar _ 2 Ġ. Ġadd Ġ( Ġp Ġ) Ġ; Ġ} Ġreturn Ġp Ġ; Ġ}
public Ġvoid Ġmethod _ 1 Ġ( Ġ) Ġthrows Ġjava . lang . ex ception Ġ{ Ġtype _ 1 Ġvar _ 1 Ġ= Ġthis Ġ. Ġvar _ 2 Ġ. Ġmethod _ 2 Ġ( Ġ1 Ġ) Ġ; Ġtype _ 2 Ġ. Ġass er te qu als Ġ( Ġstring _ 1 Ġ, Ġvar _ 1 Ġ. Ġget name Ġ( Ġ) Ġ) Ġ; Ġ}
public Ġint Ġmethod _ 1 Ġ( Ġint Ġp Ġ, Ġint Ġvar _ 1 Ġ) Ġ{ Ġif Ġ( Ġvar _ 1 Ġ== Ġ0 Ġ) Ġ{ Ġreturn Ġp Ġ; Ġ} Ġreturn Ġmethod _ 1 Ġ( Ġvar _ 1 Ġ, Ġ( Ġp Ġ% Ġvar _ 1 Ġ) Ġ) Ġ; Ġ}
public Ġboolean Ġmethod _ 1 Ġ( Ġtype _ 1 Ġvar _ 1 Ġ) Ġ{ Ġvar _ 1 Ġ. Ġmethod _ 2 Ġ( Ġint _ 1 Ġ) Ġ; Ġreturn Ġtrue Ġ; Ġ}
public Ġvoid Ġmethod _ 1 Ġ( Ġtype _ 1 Ġvar _ 1 Ġ) Ġ{ Ġthis Ġ. Ġvar _ 2 Ġ. Ġadd Ġ( Ġvar _ 1 Ġ) Ġ; Ġ}
private Ġstatic Ġvoid Ġmethod _ 1 Ġ( Ġjava . lang . string Ġname Ġ) Ġ{ Ġjava . lang . system . out . println Ġ( Ġ( Ġ( Ġstring _ 1 Ġ+ Ġname Ġ) Ġ+ Ġstring _ 2 Ġ) Ġ) Ġ; Ġ}
public Ġvoid Ġmethod _ 1 Ġ( Ġjava . lang . string Ġevent Ġ, Ġjava . lang . object Ġdata Ġ) Ġ{ Ġvar _ 1 Ġ. Ġmethod _ 2 Ġ( Ġnew Ġtype _ 2 Ġ( Ġthis Ġ, Ġevent Ġ, Ġdata Ġ) Ġ) Ġ; Ġ}
public Ġboolean Ġmethod _ 1 Ġ( Ġandroid . view . view Ġvar _ 1 Ġ) Ġ{ Ġif Ġ( Ġ( Ġmethod _ 2 Ġ( Ġ) Ġ) Ġ== Ġ0 Ġ) Ġ{ Ġvar _ 2 Ġ. Ġmethod _ 3 Ġ( Ġ) Ġ; Ġ} Ġmethod _ 4 Ġ( Ġposition Ġ) Ġ; Ġvar _ 2 Ġ. Ġmethod _ 5 Ġ( Ġmethod _ 2 Ġ( Ġ) Ġ) Ġ; Ġreturn Ġtrue Ġ; Ġ}
java . lang . long Ġmethod _ 1 Ġ( Ġjava . lang . string Ġvar _ 1 Ġ, Ġjava . lang . integer Ġvar _ 2 Ġ) Ġ;
public Ġbyte Ġ[ Ġ] Ġmethod _ 1 Ġ( Ġ) Ġ{ Ġbyte Ġ[ Ġ] Ġresult Ġ= Ġnew Ġbyte Ġ[ Ġthis Ġ. Ġvar _ 1 Ġ. Ġlength Ġ] Ġ; Ġtype _ 1 Ġ. Ġmethod _ 2 Ġ( Ġvar _ 1 Ġ, Ġ0 Ġ, Ġresult Ġ, Ġ0 Ġ, Ġvar _ 1 Ġ. Ġlength Ġ) Ġ; Ġreturn Ġresult Ġ; Ġ}
public Ġvoid Ġmethod _ 1 Ġ( Ġtype _ 1 Ġvar _ 1 Ġ, Ġint Ġformat Ġ, Ġint Ġvar _ 2 Ġ, Ġint Ġheight Ġ) Ġ{ Ġ}
public Ġvoid Ġmethod _ 2 Ġ( Ġ) Ġ{ Ġmethod _ 2 Ġ( Ġtype _ 1 Ġ. Ġcontains Ġ( Ġvar _ 1 Ġ) Ġ) Ġ; Ġ}
public Ġvoid Ġmethod _ 1 Ġ( Ġ) Ġ{ Ġ}
public Ġsynchronized Ġboolean Ġmethod _ 1 Ġ( Ġtype _ 1 Ġvar _ 1 Ġ, Ġtype _ 2 Ġvar _ 2 Ġ) Ġ{ Ġreturn Ġmethod _ 1 Ġ( Ġvar _ 1 Ġ, Ġvar _ 2 Ġ, Ġvar _ 3 Ġ. Ġmethod _ 3 Ġ( Ġvar _ 2 Ġ) Ġ, Ġnew Ġtype _ 3 Ġ( Ġ) Ġ) Ġ; Ġ}
private Ġvoid Ġresult Ġ( Ġjava . lang . string Ġdata Ġ) Ġ{ Ġif Ġ( Ġ( Ġvar _ 1 Ġ) Ġ== Ġnull Ġ) Ġreturn Ġ; Ġvar _ 1 Ġ. Ġmethod _ 1 Ġ( Ġdata Ġ) Ġ; Ġvar _ 1 Ġ= Ġnull Ġ; Ġ}
public Ġvoid Ġmethod _ 1 Ġ( Ġ) Ġ{ Ġtype _ 1 Ġ. Ġmethod _ 2 Ġ( Ġtype _ 2 Ġ. Ġmethod _ 3 Ġ( Ġvar _ 1 Ġ) Ġ) Ġ. Ġmethod _ 4 Ġ( Ġtype _ 3 Ġ. Ġmethod _ 6 Ġ( Ġ) Ġ) Ġ; Ġ}
public Ġjava . lang . object Ġmethod _ 1 Ġ( Ġtype _ 1 Ġexpr Ġ, Ġjava . lang . object Ġvar _ 1 Ġ) Ġ{ Ġreturn Ġexpr Ġ. Ġmethod _ 2 Ġ( Ġ) Ġ. Ġmethod _ 3 Ġ( Ġthis Ġ, Ġvar _ 1 Ġ) Ġ; Ġ}
public Ġboolean Ġmethod _ 1 Ġ( Ġint Ġvar _ 1 Ġ, Ġint Ġvar _ 2 Ġ) Ġ{ Ġreturn Ġthis Ġ. Ġfield Ġ[ Ġmethod _ 2 Ġ( Ġvar _ 1 Ġ) Ġ] Ġ[ Ġmethod _ 3 Ġ( Ġvar _ 2 Ġ) Ġ] Ġ; Ġ}
public Ġtype _ 1 Ġmethod _ 1 Ġ( Ġ) Ġ{ Ġreturn Ġvar _ 1 Ġ. Ġmethod _ 1 Ġ( Ġ) Ġ; Ġ}
public Ġtype _ 1 Ġmethod _ 1 Ġ( Ġtype _ 2 Ġvar _ 1 Ġ, Ġjava . lang . object Ġvalue Ġ, Ġboolean Ġvar _ 2 Ġ, Ġboolean Ġvar _ 3 Ġ, Ġint Ġvar _ 4 Ġ, Ġint Ġvar _ 5 Ġ) Ġ{ Ġif Ġ( Ġvalue Ġ!= Ġnull Ġ) Ġ{ Ġmethod _ 2 Ġ( Ġ( Ġ( Ġtype _ 3 Ġ) Ġ( Ġvalue Ġ) Ġ) Ġ, Ġvar _ 2 Ġ) Ġ; Ġ} Ġreturn Ġthis Ġ; Ġ}
public Ġvoid Ġmethod _ 1 Ġ( Ġjava . util . set Ġ< Ġtype _ 1 Ġ> Ġvar _ 1 Ġ) Ġ{ Ġthis Ġ. Ġvar _ 1 Ġ= Ġvar _ 1 Ġ; Ġvar _ 2 Ġ= Ġnull Ġ; Ġvar _ 3 Ġ= Ġnull Ġ; Ġ}
private Ġjava . lang . string Ġmethod _ 1 Ġ( Ġjava . lang . string Ġvar _ 1 Ġ) Ġ{ Ġjava . lang . string Ġvar _ 2 Ġ= Ġmethod _ 2 Ġ( Ġvar _ 1 Ġ) Ġ; Ġvar _ 2 Ġ= Ġmethod _ 3 Ġ( Ġvar _ 2 Ġ) Ġ; Ġreturn Ġmethod _ 5 Ġ( Ġvar _ 2 Ġ) Ġ; Ġ}
public Ġstatic Ġtype _ 1 Ġmethod _ 1 Ġ( Ġjava . lang . string Ġvar _ 1 Ġ) Ġ{ Ġtype _ 1 Ġvar _ 2 Ġ= Ġvar _ 3 Ġ. Ġget Ġ( Ġvar _ 1 Ġ) Ġ; Ġif Ġ( Ġnull Ġ== Ġvar _ 2 Ġ) Ġ{ Ġvar _ 2 Ġ= Ġnew Ġtype _ 1 Ġ( Ġvar _ 1 Ġ) Ġ; Ġvar _ 3 Ġ. Ġput Ġ( Ġvar _ 1 Ġ, Ġvar _ 2 Ġ) Ġ; Ġ} Ġreturn Ġvar _ 2 Ġ; Ġ}
public Ġstatic Ġvoid Ġmethod _ 2 Ġ( Ġ) Ġ{ Ġif Ġ( Ġ( Ġvar _ 1 Ġ) Ġ!= Ġnull Ġ) Ġ{ Ġvar _ 1 Ġ. Ġmethod _ 2 Ġ( Ġ) Ġ; Ġvar _ 1 Ġ= Ġnull Ġ; Ġ} Ġ}
public Ġvoid Ġmethod _ 1 Ġ( Ġ) Ġ{ Ġtype _ 1 Ġvar _ 1 Ġ= Ġtype _ 2 Ġ. Ġget Ġ( Ġstring _ 1 Ġ) Ġ; Ġmethod _ 2 Ġ( Ġvar _ 1 Ġ, Ġnew Ġjava . lang . string Ġ[ Ġ] Ġ{ Ġstring _ 2 Ġ} Ġ) Ġ; Ġ}
public Ġvoid Ġmethod _ 1 Ġ( Ġtype _ 1 Ġvar _ 1 Ġ) Ġ{ Ġthis Ġ. Ġvar _ 1 Ġ= Ġvar _ 1 Ġ; Ġif Ġ( Ġvar _ 1 Ġ!= Ġnull Ġ) Ġ{ Ġvar _ 2 Ġ= Ġ( Ġ( Ġint Ġ) Ġ( Ġvar _ 1 Ġ. Ġnumber Ġ) Ġ) Ġ; Ġ} Ġ}
public Ġvoid Ġmethod _ 1 Ġ( Ġ) Ġ{ Ġvar _ 1 Ġ[ Ġvar _ 2 Ġ] Ġ= Ġ( Ġstr Ġ+ Ġstring _ 1 Ġ) Ġ. Ġsubst ring Ġ( Ġ0 Ġ, Ġint _ 1 Ġ) Ġ; Ġ}
public Ġvoid Ġmethod _ 1 Ġ( Ġ) Ġ{ Ġtype _ 1 Ġ. Ġmethod _ 2 Ġ( Ġ( Ġ) Ġ- Ġ> Ġnew Ġtype _ 2 Ġ( Ġ) Ġ. Ġmethod _ 3 Ġ( Ġ) Ġ) Ġ; Ġ}
public Ġvoid Ġmethod _ 1 Ġ( Ġint Ġvar _ 1 Ġ, Ġtype _ 1 Ġ[ Ġ] Ġvar _ 2 Ġ, Ġjava . lang . throw able Ġvar _ 3 Ġ, Ġtype _ 2 Ġvar _ 4 Ġ) Ġ{ Ġlistener Ġ. Ġmethod _ 3 Ġ( Ġ) Ġ; Ġ}
void Ġmethod _ 1 Ġ( Ġjava . lang . string Ġvar _ 1 Ġ, Ġjava . lang . string Ġvar _ 2 Ġ, Ġjava . lang . string Ġvar _ 3 Ġ, Ġjava . lang . string Ġvar _ 4 Ġ) Ġ;
public Ġvoid Ġmethod _ 1 Ġ( Ġ) Ġ{ Ġvar _ 1 Ġ= Ġvar _ 2 Ġ. Ġlist Ġ( Ġvar _ 3 Ġ. Ġmethod _ 2 Ġ( Ġ) Ġ) Ġ; Ġ}
public Ġjava . lang . integer Ġmethod _ 1 Ġ( Ġ) Ġ{ Ġreturn Ġget int Ġ( Ġmethod _ 2 Ġ( Ġvar _ 1 Ġ) Ġ) Ġ; Ġ}
public Ġvoid Ġmethod _ 1 Ġ( Ġjava . util . list Ġ< Ġtype _ 1 Ġ> Ġvar _ 1 Ġ) Ġ{ Ġthis Ġ. Ġvar _ 1 Ġ= Ġvar _ 1 Ġ; Ġ}
public Ġvoid Ġmethod _ 1 Ġ( Ġtype _ 1 Ġevent Ġ) Ġ{ Ġvar _ 1 Ġ. Ġmethod _ 2 Ġ( Ġ) Ġ. Ġmethod _ 3 Ġ( Ġnew Ġtype _ 2 Ġ( Ġvar _ 2 Ġ) Ġ, Ġtrue Ġ) Ġ; Ġ}
public Ġvoid Ġmethod _ 1 Ġ( Ġboolean Ġvar _ 1 Ġ) Ġ{ Ġvar _ 2 Ġ. Ġmethod _ 2 Ġ( Ġvar _ 1 Ġ) Ġ; Ġvar _ 2 Ġ. Ġmethod _ 3 Ġ( Ġ) Ġ; Ġ}
public Ġvoid Ġmethod _ 1 Ġ( Ġ) Ġ{ Ġmethod _ 2 Ġ( Ġfalse Ġ) Ġ; Ġmethod _ 3 Ġ( Ġfalse Ġ) Ġ; Ġmethod _ 4 Ġ( Ġfalse Ġ) Ġ; Ġmethod _ 5 Ġ( Ġstring _ 1 Ġ, Ġfalse Ġ) Ġ; Ġ}
public Ġstatic Ġvoid Ġmain Ġ( Ġjava . lang . string Ġ[ Ġ] Ġargs Ġ) Ġ{ Ġtype _ 1 Ġ. Ġmethod _ 1 Ġ( Ġvar _ 1 Ġclass Ġ, Ġargs Ġ) Ġ; Ġ}
public Ġjava . util . list Ġ< Ġjava . lang . string Ġ> Ġmethod _ 1 Ġ( Ġjava . lang . string Ġtype Ġ) Ġ{ Ġjava . util . list Ġ< Ġjava . lang . string Ġ> Ġvar _ 1 Ġ; Ġvar _ 1 Ġ= Ġvar _ 2 Ġ. Ġget data Ġ( Ġtype Ġ) Ġ; Ġreturn Ġvar _ 1 Ġ; Ġ}
public Ġvoid Ġmethod _ 1 Ġ( Ġ) Ġ{ Ġsuper Ġ. Ġmethod _ 1 Ġ( Ġ) Ġ; Ġtype _ 3 Ġ. Ġmethod _ 3 Ġ( Ġ) Ġ. Ġmethod _ 4 Ġ( Ġtrue Ġ) Ġ; Ġtype _ 4 Ġ. Ġmethod _ 3 Ġ( Ġ) Ġ; Ġ}
public Ġtype _ 1 Ġ< Ġjava . lang . string Ġ> Ġmethod _ 1 Ġ( Ġtype _ 3 Ġ< Ġtype _ 4 Ġ, Ġjava . lang . string Ġ> Ġparam Ġ) Ġ{ Ġreturn Ġparam Ġ. Ġget value Ġ( Ġ) Ġ. Ġget value Ġ( Ġ) Ġ. Ġget value Ġ( Ġ) Ġ; Ġ}
public Ġjava . lang . string Ġmethod _ 1 Ġ( Ġjava . lang . string Ġvar _ 1 Ġ) Ġ{ Ġreturn Ġ( Ġstring _ 1 Ġ+ Ġvar _ 1 Ġ) Ġ+ Ġstring _ 2 Ġ; Ġ}
private Ġvoid Ġmethod _ 1 Ġ( Ġ) Ġ{ Ġandroid . content . intent Ġintent Ġ= Ġnew Ġandroid . content . intent Ġ( Ġthis Ġ, Ġvar _ 2 Ġclass Ġ) Ġ; Ġintent Ġ. Ġmethod _ 2 Ġ( Ġstring _ 1 Ġ) Ġ; Ġmethod _ 1 Ġ( Ġintent Ġ, Ġvar _ 3 Ġ, Ġvar _ 4 Ġ) Ġ; Ġ}
public Ġboolean Ġmethod _ 1 Ġ( Ġjava . lang . char sequence Ġvalue Ġ, Ġtype _ 1 Ġcontext Ġ) Ġ{ Ġreturn Ġ( Ġnull Ġ!= Ġvalue Ġ) Ġ&& Ġ( Ġ( Ġvalue Ġ. Ġto string Ġ( Ġ) Ġ. Ġtrim Ġ( Ġ) Ġ. Ġlength Ġ( Ġ) Ġ) Ġ> Ġ0 Ġ) Ġ; Ġ}
private Ġtype _ 1 Ġmethod _ 1 Ġ( Ġjava . lang . string Ġvar _ 1 Ġ) Ġ{ Ġfor Ġ( Ġtype _ 1 Ġvar _ 2 Ġ: Ġvar _ 3 Ġ) Ġ{ Ġif Ġ( Ġ( Ġvar _ 2 Ġ. Ġname Ġ) Ġ== Ġvar _ 1 Ġ) Ġ{ Ġreturn Ġvar _ 2 Ġ; Ġ} Ġelse Ġ{ Ġreturn Ġnull Ġ; Ġ} Ġ} Ġreturn Ġnull Ġ; Ġ}
private Ġvoid Ġmethod _ 1 Ġ( Ġ) Ġ{ Ġ}
public Ġvoid Ġinit Ġ( Ġtype _ 1 Ġvar _ 1 Ġ) Ġ{ Ġmethod _ 1 Ġ( Ġvar _ 1 Ġ) Ġ; Ġmethod _ 2 Ġ( Ġ) Ġ. Ġmethod _ 3 Ġ( Ġthis Ġ) Ġ; Ġmethod _ 2 Ġ( Ġ) Ġ. Ġmethod _ 4 Ġ( Ġvar _ 3 Ġ) Ġ; Ġ}
public Ġvoid Ġmethod _ 1 Ġ( Ġ) Ġ{ Ġif Ġ( Ġ( Ġvar _ 1 Ġ. Ġmethod _ 2 Ġ( Ġstring _ 1 Ġ, Ġstring _ 2 Ġ) Ġ) Ġ!= Ġnull Ġ) Ġ{ Ġjava . lang . system . out . println Ġ( Ġstring _ 3 Ġ) Ġ; Ġ} Ġelse Ġjava . lang . system . out . println Ġ( Ġstring _ 4 Ġ) Ġ; Ġ}
public Ġfinal Ġtype _ 1 Ġmethod _ 1 Ġ( Ġtype _ 2 Ġtype Ġ, Ġjava . lang . object Ġvalue Ġ) Ġ{ Ġ}
public Ġtype _ 1 Ġ< Ġtype _ 2 Ġ> Ġmethod _ 1 Ġ( Ġfinal Ġtype _ 3 Ġk Ġ, Ġfinal Ġtype _ 1 Ġ< Ġtype _ 2 Ġ> Ġvar _ 1 Ġ) Ġ{ Ġmethod _ 2 Ġ( Ġkey Ġ, Ġvar _ 1 Ġ) Ġ; Ġreturn Ġnull Ġ; Ġ}
private Ġstatic Ġvoid Ġmethod _ 1 Ġ( Ġtype _ 1 Ġp Ġ, Ġjava . lang . integer Ġadd Ġ) Ġ{ Ġtype _ 2 Ġ. Ġmethod _ 2 Ġ( Ġp Ġ, Ġ( Ġ( Ġtype _ 2 Ġ. Ġmethod _ 3 Ġ( Ġp Ġ) Ġ) Ġ+ Ġadd Ġ) Ġ) Ġ; Ġ}
public Ġvoid Ġmethod _ 1 Ġ( Ġ) Ġthrows Ġjava . lang . throw able Ġ{ Ġsuper Ġ. Ġmethod _ 1 Ġ( Ġ) Ġ; Ġif Ġ( Ġ! Ġ( Ġvar _ 1 Ġ) Ġ) Ġ{ Ġtype _ 1 Ġ. Ġmethod _ 2 Ġ( Ġvar _ 2 Ġ, Ġ( Ġ( Ġstring _ 1 Ġ+ Ġ( Ġvar _ 3 Ġ) Ġ) Ġ+ Ġstring _ 2 Ġ) Ġ) Ġ; Ġtype _ 2 Ġ. Ġmethod _ 3 Ġ( Ġvar _ 3 Ġ) Ġ; Ġ} Ġ}
private Ġvoid Ġmethod _ 1 Ġ( Ġ) Ġ{ Ġif Ġ( Ġ! Ġ( Ġvar _ 2 Ġ. Ġget text Ġ( Ġ) Ġ. Ġto string Ġ( Ġ) Ġ. Ġtrim Ġ( Ġ) Ġ. Ġis empty Ġ( Ġ) Ġ) Ġ) Ġ{ Ġvar _ 1 Ġ= Ġtrue Ġ; Ġvar _ 2 Ġ. Ġmethod _ 2 Ġ( Ġ0 Ġ, Ġ0 Ġ, Ġvar _ 3 Ġ, Ġ0 Ġ) Ġ; Ġ} Ġ}
public Ġvoid Ġmethod _ 1 Ġ( Ġ) Ġ{ Ġif Ġ( Ġ! Ġ( Ġthis Ġ. Ġvar _ 1 Ġ) Ġ) Ġvar _ 2 Ġ. Ġremove Ġ( Ġthis Ġ) Ġ; Ġsuper Ġ. Ġmethod _ 1 Ġ( Ġ) Ġ; Ġ}
private Ġvoid Ġmethod _ 1 Ġ( Ġtype _ 1 Ġ< Ġjava . lang . string Ġ> Ġvar _ 1 Ġ) Ġ{ Ġvar _ 1 Ġ. Ġmethod _ 2 Ġ( Ġnew Ġtype _ 2 Ġ( Ġ) Ġ{ Ġpublic Ġvoid Ġmethod _ 3 Ġ( Ġtype _ 3 Ġvar _ 2 Ġ) Ġ{ Ġmethod _ 4 Ġ( Ġ) Ġ; Ġ} Ġ} Ġ) Ġ; Ġ}
public Ġjava . lang . string Ġmethod _ 1 Ġ( Ġ) Ġ{ Ġjava . lang . string builder Ġvar _ 1 Ġ= Ġnew Ġjava . lang . string builder Ġ( Ġ) Ġ; Ġfor Ġ( Ġint Ġi Ġ= Ġ0 Ġ; Ġi Ġ< Ġ( Ġlength Ġ) Ġ; Ġi Ġ++ Ġ) Ġ{ Ġstring builder . append Ġ( Ġvar _ 3 Ġ. Ġmethod _ 1 Ġ( Ġ) Ġ) Ġ; Ġ} Ġreturn Ġvar _ 1 Ġ. Ġto string Ġ( Ġ) Ġ; Ġ}
public Ġtype _ 1 Ġmethod _ 1 Ġ( Ġ) Ġ{ Ġreturn Ġvar _ 1 Ġ; Ġ}
public Ġint Ġmethod _ 1 Ġ( Ġ) Ġ{ Ġreturn Ġtype _ 1 Ġ. Ġmethod _ 2 Ġ( Ġvar _ 1 Ġ) Ġ; Ġ}
public Ġstatic Ġvoid Ġmain Ġ( Ġjava . lang . string Ġ[ Ġ] Ġargs Ġ) Ġthrows Ġtype _ 1 Ġ{ Ġ}
public Ġtype _ 1 Ġmethod _ 1 Ġ( Ġtype _ 2 Ġvar _ 1 Ġ, Ġjava . lang . string Ġvar _ 2 Ġ, Ġint Ġvar _ 3 Ġ, Ġint Ġvar _ 4 Ġ, Ġint Ġvar _ 5 Ġ) Ġthrows Ġtype _ 3 Ġ{ Ġtype _ 1 Ġvar _ 6 Ġ= Ġvar _ 1 Ġ. Ġmethod _ 2 Ġ( Ġvar _ 2 Ġ, Ġvar _ 3 Ġ, Ġvar _ 4 Ġ, Ġvar _ 5 Ġ) Ġ; Ġreturn Ġmethod _ 3 Ġ( Ġvar _ 6 Ġ, Ġvar _ 2 Ġ) Ġ; Ġ}
public Ġvoid Ġmethod _ 1 Ġ( Ġ) Ġ{ Ġvar _ 1 Ġ= Ġvar _ 2 Ġ. Ġmethod _ 2 Ġ( Ġ0 Ġ) Ġ; Ġif Ġ( Ġ( Ġvar _ 1 Ġ) Ġ== Ġnull Ġ) Ġ{ Ġvar _ 1 Ġ= Ġnew Ġjava . util . array list Ġ< Ġ> Ġ( Ġ) Ġ; Ġ} Ġ}
public Ġvoid Ġmethod _ 1 Ġ( Ġtype _ 1 Ġevent Ġ, Ġfloat Ġx Ġ, Ġfloat Ġy Ġ) Ġ{ Ġvar _ 1 Ġ. Ġmethod _ 2 Ġ( Ġvar _ 2 Ġ) Ġ; Ġ}
public Ġjava . lang . string Ġmethod _ 1 Ġ( Ġ) Ġ{ Ġreturn Ġtype _ 1 Ġ. Ġmethod _ 2 Ġ( Ġ) Ġ. Ġvar _ 2 Ġ. Ġmethod _ 3 Ġ( Ġ) Ġ; Ġ}
public Ġvoid Ġmethod _ 1 Ġ( Ġ) Ġ{ Ġjava . util . list Ġ< Ġ? Ġ> Ġresult Ġ= Ġvar _ 1 Ġ. Ġquery Ġ( Ġnew Ġtype _ 1 Ġ< Ġjava . lang . object Ġ> Ġ( Ġstring _ 1 Ġ) Ġ) Ġ; Ġorg . test ng . assert . asser te qu als Ġ( Ġresult Ġ. Ġsize Ġ( Ġ) Ġ, Ġ1 Ġ) Ġ; Ġ}
private Ġboolean Ġmethod _ 1 Ġ( Ġ) Ġ{ Ġreturn Ġtrue Ġ; Ġ}
private Ġjava . util . list Ġ< Ġ? Ġextends Ġjava . lang . object Ġ> Ġmethod _ 1 Ġ( Ġ) Ġ{ Ġvar _ 1 Ġ. Ġmethod _ 2 Ġ( Ġstring _ 1 Ġ) Ġ; Ġreturn Ġnew Ġjava . util . array list Ġ< Ġ> Ġ( Ġ) Ġ; Ġ}
public Ġvoid Ġmethod _ 1 Ġ( Ġ) Ġ{ Ġif Ġ( Ġvar _ 2 Ġ) Ġreturn Ġ; Ġvar _ 1 Ġ* = Ġint _ 1 Ġ; Ġvar _ 2 Ġ= Ġtrue Ġ; Ġvar _ 3 Ġ= Ġfalse Ġ; Ġ}
public Ġvoid Ġmethod _ 1 Ġ( Ġjava . lang . string Ġvar _ 1 Ġ) Ġthrows Ġtype _ 1 Ġ{ Ġvar _ 2 Ġ= Ġnull Ġ; Ġvar _ 3 Ġ= Ġnull Ġ; Ġvar _ 4 Ġ= Ġnew Ġtype _ 2 Ġ( Ġvar _ 1 Ġ) Ġ; Ġ}
public Ġfinal Ġvoid Ġset Ġ( Ġint Ġx Ġ, Ġint Ġy Ġ, Ġint Ġvalue Ġ) Ġ{ Ġvar _ 1 Ġ[ Ġ( Ġ( Ġy Ġ* Ġ( Ġvar _ 2 Ġ) Ġ) Ġ+ Ġx Ġ) Ġ] Ġ= Ġvalue Ġ; Ġ}
public Ġvoid Ġmethod _ 1 Ġ( Ġ) Ġ{ Ġtry Ġ{ Ġthis Ġ. Ġtype _ 1 Ġ. Ġmethod _ 2 Ġ( Ġthis Ġ. Ġvar _ 1 Ġ) Ġ; Ġthis Ġ. Ġtype _ 1 Ġ. Ġmethod _ 3 Ġ( Ġthis Ġ. Ġvar _ 1 Ġ) Ġ; Ġ} Ġcatch Ġ( Ġjava . lang . ex ception Ġvar _ 2 Ġ) Ġ{ Ġvar _ 2 Ġ. Ġmethod _ 4 Ġ( Ġ) Ġ; Ġ} Ġ}
public Ġjava . lang . throw able Ġmethod _ 1 Ġ( Ġtype _ 1 Ġvar _ 1 Ġ) Ġ{ Ġtype _ 2 Ġvar _ 2 Ġ= Ġvar _ 1 Ġ. Ġmethod _ 2 Ġ( Ġ) Ġ; Ġreturn Ġvar _ 1 Ġ; Ġ}
public Ġtype _ 1 Ġmethod _ 1 Ġ( Ġfinal Ġjava . lang . string Ġvar _ 1 Ġ) Ġ{ Ġparameters Ġ. Ġadd Ġ( Ġ( Ġ( Ġ( Ġvar _ 2 Ġ) Ġ+ Ġstring _ 1 Ġ) Ġ+ Ġ( Ġmethod _ 2 Ġ( Ġvar _ 1 Ġ) Ġ) Ġ) Ġ) Ġ; Ġreturn Ġthis Ġ; Ġ}
protected Ġtype _ 1 Ġmethod _ 1 Ġ( Ġtype _ 2 Ġvar _ 1 Ġ, Ġtype _ 3 Ġvar _ 2 Ġ, Ġtype _ 4 Ġvar _ 3 Ġ) Ġ{ Ġreturn Ġnull Ġ; Ġ}
public Ġtype _ 1 Ġquery Ġ( Ġtype _ 2 Ġvar _ 1 Ġ, Ġjava . lang . string Ġ[ Ġ] Ġvar _ 2 Ġ, Ġjava . lang . string Ġvar _ 3 Ġ, Ġjava . lang . string Ġ[ Ġ] Ġvar _ 4 Ġ, Ġjava . lang . string Ġvar _ 5 Ġ) Ġ{ Ġreturn Ġsuper Ġ. Ġquery Ġ( Ġvar _ 1 Ġ, Ġvar _ 2 Ġ, Ġvar _ 3 Ġ, Ġvar _ 4 Ġ, Ġvar _ 5 Ġ) Ġ; Ġ}
private Ġboolean Ġmethod _ 1 Ġ( Ġjava . util . list Ġ< Ġtype _ 1 Ġ> Ġvar _ 1 Ġ) Ġ{ Ġif Ġ( Ġmethod _ 2 Ġ( Ġvar _ 1 Ġ) Ġ) Ġ{ Ġreturn Ġmethod _ 3 Ġ( Ġvar _ 1 Ġ) Ġ; Ġ} Ġreturn Ġmethod _ 4 Ġ( Ġvar _ 1 Ġ) Ġ; Ġ}
public Ġvoid Ġmethod _ 1 Ġ( Ġ) Ġthrows Ġjava . lang . ex ception Ġ{ Ġtype _ 1 Ġvar _ 1 Ġ= Ġvar _ 2 Ġ. Ġmethod _ 2 Ġ( Ġvar _ 3 Ġ) Ġ; Ġass er te qu als Ġ( Ġnew Ġtype _ 1 Ġ( Ġfloat _ 1 Ġ, Ġfloat _ 1 Ġ, Ġ0 . 0 Ġ) Ġ, Ġvar _ 1 Ġ) Ġ; Ġ}
public Ġvoid Ġmethod _ 1 Ġ( Ġtype _ 1 Ġvar _ 1 Ġ) Ġ{ Ġsuper Ġ. Ġmethod _ 1 Ġ( Ġvar _ 1 Ġ) Ġ; Ġvar _ 2 Ġ= Ġ0 Ġ; Ġ}
public Ġboolean Ġmethod _ 1 Ġ( Ġ) Ġ{ Ġreturn Ġ( Ġ( Ġvar _ 1 Ġ. Ġmethod _ 2 Ġ( Ġ) Ġ) Ġ&& Ġ( Ġvar _ 2 Ġ. Ġmethod _ 2 Ġ( Ġ) Ġ) Ġ) Ġ&& Ġ( Ġvar _ 3 Ġ. Ġmethod _ 2 Ġ( Ġ) Ġ) Ġ; Ġ}
public Ġvoid Ġmethod _ 1 Ġ( Ġ) Ġ{ Ġboolean Ġvar _ 1 Ġ= Ġfalse Ġ; Ġvar _ 2 Ġ= Ġnew Ġtype _ 1 Ġ( Ġ) Ġ; Ġvar _ 2 Ġ. Ġstart Ġ( Ġ) Ġ; Ġ}
protected Ġboolean Ġmethod _ 1 Ġ( Ġfloat Ġvar _ 1 Ġ) Ġ{ Ġreturn Ġvar _ 1 Ġ>= Ġ( Ġthis Ġ. Ġvar _ 2 Ġ) Ġ; Ġ}
double Ġmethod _ 1 Ġ( Ġdouble Ġx Ġ) Ġ{ Ġif Ġ( Ġx Ġ== Ġ0 Ġ) Ġreturn Ġ0 Ġ; Ġelse Ġif Ġ( Ġx Ġ> Ġ0 Ġ) Ġreturn Ġ( Ġx Ġ/ Ġint _ 1 Ġ) Ġ+ Ġfloat _ 1 Ġ; Ġelse Ġreturn Ġ( Ġx Ġ/ Ġint _ 1 Ġ) Ġ- Ġfloat _ 1 Ġ; Ġ}
public Ġtype _ 1 Ġmethod _ 1 Ġ( Ġjava . lang . long Ġid Ġ) Ġ{ Ġreturn Ġthis Ġ. Ġvar _ 2 Ġ. Ġmethod _ 2 Ġ( Ġ) Ġ. Ġmethod _ 3 Ġ( Ġthis Ġ. Ġvar _ 3 Ġ, Ġid Ġ) Ġ; Ġ}
public Ġjava . util . date Ġmethod _ 1 Ġ( Ġ) Ġ{ Ġif Ġ( Ġ( Ġvar _ 1 Ġ. Ġmethod _ 1 Ġ( Ġ) Ġ) Ġ!= Ġnull Ġ) Ġ{ Ġreturn Ġvar _ 1 Ġ. Ġmethod _ 1 Ġ( Ġ) Ġ. Ġmethod _ 2 Ġ( Ġ) Ġ; Ġ} Ġelse Ġ{ Ġreturn Ġnull Ġ; Ġ} Ġ}
private Ġvoid Ġmethod _ 1 Ġ( Ġ) Ġ{ Ġmethod _ 3 Ġ( Ġ) Ġ; Ġ}
public Ġtype _ 1 Ġmethod _ 1 Ġ( Ġint Ġid Ġ) Ġthrows Ġtype _ 3 Ġ{ Ġtype _ 1 Ġvar _ 2 Ġ= Ġvar _ 3 Ġ. Ġmethod _ 2 Ġ( Ġid Ġ) Ġ; Ġtype _ 4 Ġ. Ġinfo Ġ( Ġstring _ 1 Ġ, Ġid Ġ) Ġ; Ġreturn Ġvar _ 2 Ġ; Ġ}
public Ġfinal Ġvoid Ġmethod _ 1 Ġ( Ġ) Ġ{ Ġvar _ 2 Ġ= Ġnew Ġtype _ 1 Ġ( Ġint _ 1 Ġ) Ġ; Ġ}
private Ġint Ġget id Ġ( Ġint Ġvar _ 1 Ġ, Ġint Ġvar _ 2 Ġ) Ġ{ Ġreturn Ġ( Ġvar _ 2 Ġ- Ġ1 Ġ) Ġ+ Ġ( Ġ( Ġvar _ 1 Ġ- Ġ1 Ġ) Ġ* Ġ( Ġn Ġ) Ġ) Ġ; Ġ}
public Ġjava . util . list Ġ< Ġtype _ 1 Ġ> Ġmethod _ 1 Ġ( Ġint Ġid Ġ) Ġ{ Ġtype _ 2 Ġvar _ 1 Ġ= Ġtype _ 3 Ġ. Ġmethod _ 2 Ġ( Ġid Ġ) Ġ; Ġjava . lang . system . out . println Ġ( Ġvar _ 1 Ġ) Ġ; Ġreturn Ġvar _ 1 Ġ. Ġmethod _ 3 Ġ( Ġ) Ġ; Ġ}
protected Ġboolean Ġmethod _ 1 Ġ( Ġboolean Ġa Ġ, Ġboolean Ġb Ġ) Ġ{ Ġreturn Ġfalse Ġ; Ġ}
public Ġvoid Ġmethod _ 1 Ġ( Ġfinal Ġchar Ġvar _ 1 Ġ, Ġfinal Ġint Ġvar _ 2 Ġ, Ġfinal Ġint Ġvar _ 3 Ġ) Ġ{ Ġif Ġ( Ġmethod _ 2 Ġ( Ġvar _ 2 Ġ, Ġvar _ 3 Ġ) Ġ) Ġ{ Ġvar _ 4 Ġ[ Ġvar _ 3 Ġ] Ġ. Ġmethod _ 3 Ġ( Ġvar _ 2 Ġ, Ġvar _ 1 Ġ) Ġ; Ġ} Ġ}
public Ġvoid Ġmethod _ 1 Ġ( Ġandroid . view . view Ġview Ġ) Ġ{ Ġvar _ 1 Ġ= Ġtype _ 1 Ġ. Ġmethod _ 2 Ġ( Ġstring _ 1 Ġ) Ġ; Ġvar _ 3 Ġ= Ġ! Ġ( Ġvar _ 3 Ġ) Ġ; Ġ}
private Ġvoid Ġmethod _ 1 Ġ( Ġtype _ 1 Ġvar _ 1 Ġ) Ġ{ Ġjava . lang . system . out . println Ġ( Ġstring _ 1 Ġ) Ġ; Ġif Ġ( Ġmethod _ 2 Ġ( Ġvar _ 1 Ġ) Ġ) Ġ{ Ġvar _ 2 Ġ. Ġadd Ġ( Ġvar _ 3 Ġ) Ġ; Ġvar _ 3 Ġ= Ġvar _ 1 Ġ; Ġ} Ġelse Ġ{ Ġvar _ 2 Ġ. Ġadd Ġ( Ġvar _ 1 Ġ) Ġ; Ġ} Ġmethod _ 3 Ġ( Ġ) Ġ; Ġ}
public Ġabstract Ġtype _ 1 Ġmethod _ 1 Ġ( Ġtype _ 2 Ġvar _ 1 Ġ) Ġ;
public Ġvoid Ġmethod _ 1 Ġ( Ġ) Ġ{ Ġif Ġ( Ġ( Ġ( Ġvar _ 1 Ġ) Ġ!= Ġnull Ġ) Ġ&& Ġ( Ġ! Ġ( Ġvar _ 1 Ġ. Ġmethod _ 2 Ġ( Ġ) Ġ) Ġ) Ġ) Ġ{ Ġvar _ 2 Ġ= Ġvar _ 3 Ġ. Ġmethod _ 3 Ġ( Ġ) Ġ. Ġmethod _ 1 Ġ( Ġline Ġ, Ġthis Ġ) Ġ; Ġ} Ġ}
public Ġvoid Ġmethod _ 1 Ġ( Ġ) Ġ{ Ġif Ġ( Ġ( Ġvar _ 1 Ġ) Ġ!= Ġnull Ġ) Ġtype _ 1 Ġ. Ġmethod _ 2 Ġ( Ġvar _ 1 Ġ, Ġvar _ 2 Ġ) Ġ; Ġtry Ġ{ Ġmethod _ 3 Ġ( Ġ) Ġ; Ġ} Ġfinally Ġ{ Ġif Ġ( Ġ( Ġvar _ 1 Ġ) Ġ!= Ġnull Ġ) Ġtype _ 1 Ġ. Ġmethod _ 4 Ġ( Ġ) Ġ; Ġ} Ġ}
private Ġvoid Ġinit Ġ( Ġ) Ġ{ Ġvar _ 1 Ġ= Ġnew Ġtype _ 1 Ġ( Ġthis Ġ) Ġ; Ġc Ġ= Ġvar _ 1 Ġ. Ġmethod _ 1 Ġ( Ġ) Ġ; Ġvar _ 2 Ġ= Ġnew Ġtype _ 2 Ġ( Ġthis Ġ, Ġc Ġ) Ġ; Ġ}
public Ġvoid Ġmethod _ 1 Ġ( Ġtype _ 1 Ġvar _ 1 Ġ) Ġ{ Ġvar _ 2 Ġ. Ġadd Ġ( Ġvar _ 1 Ġ) Ġ; Ġ}
public Ġvoid Ġmethod _ 1 Ġ( Ġ) Ġ{ Ġif Ġ( Ġthis Ġ. Ġvar _ 1 Ġ) Ġ{ Ġreturn Ġ; Ġ} Ġthis Ġ. Ġvar _ 2 Ġ= Ġ! Ġ( Ġtype _ 1 Ġ. Ġmethod _ 2 Ġ( Ġnew Ġtype _ 2 Ġ( Ġthis Ġ) Ġ) Ġ) Ġ; Ġthis Ġ. Ġvar _ 3 Ġ= Ġtrue Ġ; Ġ}
public Ġtype _ 1 Ġmethod _ 1 Ġ( Ġjava . lang . string Ġerror Ġ) Ġ{ Ġtype _ 2 Ġcontent Ġ= Ġvar _ 1 Ġ. Ġmethod _ 2 Ġ( Ġtype _ 3 Ġ. Ġmethod _ 3 Ġ( Ġ) Ġ. Ġmethod _ 4 Ġ( Ġ) Ġ, Ġerror Ġ) Ġ; Ġreturn Ġmethod _ 5 Ġ( Ġvar _ 2 Ġ. Ġmethod _ 2 Ġ( Ġcontent Ġ) Ġ) Ġ; Ġ}
private Ġtype _ 1 Ġmethod _ 1 Ġ( Ġtype _ 1 Ġvar _ 1 Ġ) Ġ{ Ġjava . lang . string Ġvar _ 2 Ġ= Ġvar _ 1 Ġ. Ġmethod _ 2 Ġ( Ġ) Ġ; Ġvar _ 1 Ġ. Ġmethod _ 3 Ġ( Ġvar _ 1 Ġ. Ġmethod _ 4 Ġ( Ġ) Ġ) Ġ; Ġvar _ 1 Ġ. Ġmethod _ 5 Ġ( Ġvar _ 2 Ġ) Ġ; Ġreturn Ġvar _ 1 Ġ; Ġ}
public Ġvoid Ġmethod _ 1 Ġ( Ġandroid . view . view Ġview Ġ) Ġ{ Ġmethod _ 2 Ġ( Ġvar _ 1 Ġ) Ġ; Ġif Ġ( Ġ( Ġvar _ 2 Ġ) Ġ!= Ġnull Ġ) Ġ{ Ġvar _ 2 Ġ. Ġmethod _ 3 Ġ( Ġtrue Ġ) Ġ; Ġ} Ġ}
public Ġtype _ 1 Ġmethod _ 1 Ġ( Ġtype _ 2 Ġparams Ġ) Ġ{ Ġjava . lang . object Ġ[ Ġ] Ġvar _ 1 Ġ= Ġvar _ 2 Ġ. Ġmethod _ 1 Ġ( Ġparams Ġ. Ġmethod _ 2 Ġ( Ġ) Ġ) Ġ; Ġtype _ 1 Ġresult Ġ= Ġnew Ġtype _ 1 Ġ( Ġtrue Ġ) Ġ; Ġresult Ġ. Ġmethod _ 3 Ġ( Ġvar _ 1 Ġ) Ġ; Ġreturn Ġresult Ġ; Ġ}
public Ġtype _ 1 Ġmethod _ 1 Ġ( Ġjava . lang . string Ġkey Ġ, Ġjava . lang . object Ġvalue Ġ) Ġ{ Ġreturn Ġmethod _ 1 Ġ( Ġstring _ 1 Ġ, Ġkey Ġ, Ġvalue Ġ) Ġ; Ġ}
void Ġmethod _ 1 Ġ( Ġtype _ 2 Ġt Ġ) Ġthrows Ġjava . lang . ex ception Ġ;
public Ġvoid Ġmethod _ 1 Ġ( Ġjava . util . list Ġ< Ġtype _ 1 Ġ> Ġvar _ 1 Ġ) Ġ{ Ġif Ġ( Ġvar _ 1 Ġ!= Ġnull Ġ) Ġ{ Ġvar _ 2 Ġ. Ġmethod _ 2 Ġ( Ġvar _ 1 Ġ) Ġ; Ġ} Ġmethod _ 3 Ġ( Ġvar _ 2 Ġ. Ġsize Ġ( Ġ) Ġ, Ġvar _ 1 Ġ. Ġsize Ġ( Ġ) Ġ) Ġ; Ġ}
public Ġboolean Ġis empty Ġ( Ġ) Ġ{ Ġreturn Ġ( Ġvar _ 1 Ġ. Ġcount Ġ( Ġ) Ġ) Ġ== Ġ0 Ġ; Ġ}
public Ġvoid Ġmethod _ 1 Ġ( Ġtype _ 1 Ġvar _ 1 Ġ) Ġ{ Ġif Ġ( Ġ( Ġthis Ġ. Ġvar _ 1 Ġ) Ġ!= Ġnull Ġ) Ġthis Ġ. Ġvar _ 1 Ġ. Ġmethod _ 2 Ġ( Ġnull Ġ) Ġ; Ġthis Ġ. Ġvar _ 1 Ġ= Ġvar _ 1 Ġ; Ġif Ġ( Ġvar _ 1 Ġ!= Ġnull Ġ) Ġthis Ġ. Ġvar _ 1 Ġ. Ġmethod _ 2 Ġ( Ġthis Ġ) Ġ; Ġ}
public Ġvoid Ġmethod _ 1 Ġ( Ġtype _ 1 Ġvar _ 1 Ġ, Ġtype _ 2 Ġvar _ 2 Ġ) Ġthrows Ġjava . io . io ex ception Ġ, Ġtype _ 3 Ġ{ Ġjava . util . collection Ġ< Ġtype _ 4 Ġ> Ġvar _ 3 Ġ= Ġmethod _ 2 Ġ( Ġvar _ 4 Ġ) Ġ; Ġtype _ 5 Ġ. Ġmethod _ 3 Ġ( Ġvar _ 1 Ġ, Ġvar _ 2 Ġ, Ġvar _ 3 Ġ, Ġvar _ 5 Ġ) Ġ; Ġ}
public Ġboolean Ġmethod _ 1 Ġ( Ġ) Ġ{ Ġvar _ 1 Ġ. Ġmethod _ 2 Ġ( Ġ) Ġ; Ġreturn Ġfalse Ġ; Ġ}
public Ġvoid Ġmethod _ 1 Ġ( Ġint Ġvar _ 1 Ġ, Ġjava . lang . string Ġvar _ 2 Ġ) Ġ{ Ġvar _ 3 Ġ. Ġmethod _ 2 Ġ( Ġmethod _ 3 Ġ( Ġvar _ 1 Ġ) Ġ) Ġ; Ġ}
public Ġjava . lang . object Ġmethod _ 1 Ġ( Ġjava . lang . string Ġvar _ 1 Ġ) Ġ{ Ġsynchronized Ġ( Ġvar _ 2 Ġ) Ġ{ Ġreturn Ġvar _ 2 Ġ. Ġremove Ġ( Ġvar _ 1 Ġ) Ġ; Ġ} Ġ}
private Ġstatic Ġboolean Ġmethod _ 1 Ġ( Ġint Ġc Ġ) Ġ{ Ġreturn Ġtype _ 2 Ġ. Ġmethod _ 3 Ġ( Ġc Ġ) Ġ; Ġ}
public Ġjava . util . list Ġ< Ġjava . util . map Ġ< Ġjava . lang . string Ġ, Ġjava . lang . object Ġ> Ġ> Ġmethod _ 1 Ġ( Ġjava . lang . object Ġvar _ 1 Ġ) Ġ{ Ġthis Ġ. Ġvar _ 2 Ġ. Ġmethod _ 2 Ġ( Ġ( Ġ( Ġstring _ 1 Ġ+ Ġvar _ 1 Ġ) Ġ+ Ġstring _ 2 Ġ) Ġ) Ġ; Ġreturn Ġthis Ġ. Ġmethod _ 3 Ġ( Ġvar _ 1 Ġ, Ġ1 Ġ, Ġ( Ġ- Ġ1 Ġ) Ġ) Ġ; Ġ}
public Ġvoid Ġmethod _ 1 Ġ( Ġ) Ġ{ Ġvar _ 1 Ġ. Ġmethod _ 1 Ġ( Ġ) Ġ; Ġ}
public Ġjava . lang . string Ġmethod _ 1 Ġ( Ġ) Ġ{ Ġreturn Ġ( Ġerrors Ġ) Ġ== Ġnull Ġ? Ġ" 0 " Ġ: Ġerrors Ġ; Ġ}
public Ġfinal Ġvoid Ġmethod _ 1 Ġ( Ġfinal Ġfloat Ġvar _ 1 Ġ) Ġ{ Ġtype _ 1 Ġvar _ 2 Ġ= Ġmethod _ 2 Ġ( Ġ) Ġ; Ġmethod _ 3 Ġ( Ġvar _ 1 Ġ) Ġ; Ġtype _ 1 Ġoffset Ġ= Ġtype _ 2 Ġ. Ġoffset Ġ( Ġmethod _ 2 Ġ( Ġ) Ġ, Ġvar _ 2 Ġ) Ġ; Ġmethod _ 4 Ġ( Ġoffset Ġ) Ġ; Ġ}
private Ġvoid Ġmethod _ 1 Ġ( Ġ) Ġ{ Ġvar _ 1 Ġ= Ġvar _ 2 Ġ. Ġget Ġ( Ġvar _ 3 Ġ) Ġ; Ġvar _ 3 Ġ= Ġ( Ġ( Ġvar _ 3 Ġ) Ġ+ Ġ1 Ġ) Ġ% Ġ( Ġvar _ 2 Ġ. Ġsize Ġ( Ġ) Ġ) Ġ; Ġ( Ġvar _ 4 Ġ) Ġ++ Ġ; Ġvar _ 5 Ġ= Ġ1 Ġ; Ġ}
public Ġboolean Ġmethod _ 1 Ġ( Ġ) Ġ{ Ġboolean Ġvar _ 1 Ġ= Ġfalse Ġ; Ġif Ġ( Ġ( Ġvar _ 2 Ġ) Ġ>= Ġfloat _ 1 Ġ) Ġ{ Ġvar _ 1 Ġ= Ġtrue Ġ; Ġ} Ġreturn Ġvar _ 1 Ġ; Ġ}
public Ġvoid Ġmethod _ 1 Ġ( Ġ) Ġ{ Ġvar _ 1 Ġ. Ġmessage Ġ= Ġ( Ġtype _ 1 Ġ. Ġmethod _ 3 Ġ( Ġ) Ġ) Ġ+ Ġ( Ġtype _ 1 Ġ. Ġmethod _ 3 Ġ( Ġ) Ġ) Ġ; Ġvar _ 2 Ġ= Ġtype _ 1 Ġ. Ġmethod _ 3 Ġ( Ġ) Ġ; Ġ}
public Ġtype _ 1 Ġmethod _ 1 Ġ( Ġjava . lang . string Ġvar _ 1 Ġ) Ġ{ Ġfor Ġ( Ġtype _ 1 Ġvar _ 2 Ġ: Ġthis Ġ. Ġvar _ 3 Ġ) Ġ{ Ġif Ġ( Ġvar _ 2 Ġ. Ġget name Ġ( Ġ) Ġ. Ġequals Ġ( Ġvar _ 1 Ġ) Ġ) Ġ{ Ġreturn Ġvar _ 2 Ġ; Ġ} Ġ} Ġreturn Ġnull Ġ; Ġ}
public Ġtype _ 1 Ġmethod _ 1 Ġ( Ġ) Ġ{ Ġtype _ 3 Ġ. Ġmethod _ 2 Ġ( Ġnull Ġ, Ġvar _ 1 Ġ. Ġmethod _ 3 Ġ( Ġ) Ġ) Ġ; Ġthis Ġ. Ġmethod _ 4 Ġ( Ġvar _ 2 Ġ) Ġ; Ġreturn Ġvar _ 3 Ġ; Ġ}
public Ġtype _ 1 Ġ< Ġjava . lang . integer Ġ> Ġmethod _ 1 Ġ( Ġjava . lang . integer Ġvar _ 1 Ġ) Ġ{ Ġreturn Ġmethod _ 2 Ġ( Ġ( Ġ( Ġint Ġ) Ġ( Ġvar _ 1 Ġ) Ġ) Ġ, Ġ( Ġ( Ġlength Ġ) Ġ- Ġ( Ġoffset Ġ) Ġ) Ġ) Ġ; Ġ}
private Ġvoid Ġmethod _ 1 Ġ( Ġ) Ġ{ Ġvar _ 2 Ġ. Ġmethod _ 3 Ġ( Ġvar _ 3 Ġ) Ġ; Ġ}
public Ġstatic Ġfinal Ġtype _ 1 Ġ< Ġtype _ 2 Ġ> Ġmethod _ 1 Ġ( Ġandroid . content . context Ġcontext Ġ, Ġjava . lang . string Ġurl Ġ) Ġ{ Ġtype _ 3 Ġvar _ 1 Ġ= Ġnew Ġtype _ 3 Ġ( Ġvar _ 2 Ġ, Ġnull Ġ, Ġnull Ġ) Ġ; Ġreturn Ġtype _ 4 Ġ. Ġmethod _ 2 Ġ( Ġvar _ 1 Ġ, Ġcontext Ġ, Ġurl Ġ) Ġ; Ġ}
public Ġdouble Ġget value Ġ( Ġ) Ġ{ Ġreturn Ġvar _ 1 Ġ; Ġ}
private Ġstatic Ġint Ġmethod _ 1 Ġ( Ġjava . lang . string Ġvar _ 1 Ġ) Ġ{ Ġint Ġvar _ 2 Ġ= Ġ0 Ġ; Ġint Ġi Ġ= Ġ0 Ġ; Ġwhile Ġ( Ġ( Ġi Ġ= Ġvar _ 1 Ġ. Ġmethod _ 2 Ġ( Ġstring _ 1 Ġ, Ġi Ġ) Ġ) Ġ== Ġ( Ġ- Ġ1 Ġ) Ġ) Ġ{ Ġvar _ 2 Ġ++ Ġ; Ġ} Ġreturn Ġvar _ 2 Ġ; Ġ}
public Ġvoid Ġmethod _ 1 Ġ( Ġ) Ġ{ Ġsuper Ġ. Ġmethod _ 1 Ġ( Ġ) Ġ; Ġ}
public Ġvoid Ġmethod _ 1 Ġ( Ġ) Ġ{ Ġtype _ 1 Ġvar _ 1 Ġ= Ġvar _ 2 Ġ. Ġmethod _ 2 Ġ( Ġstring _ 1 Ġ) Ġ; Ġtype _ 2 Ġ. Ġass er te qu als Ġ( Ġvar _ 2 Ġ. Ġmethod _ 3 Ġ( Ġstring _ 1 Ġ) Ġ, Ġstring _ 2 Ġ) Ġ; Ġ}
public Ġvoid Ġmethod _ 1 Ġ( Ġint Ġvar _ 1 Ġ, Ġtype _ 1 Ġvar _ 2 Ġ) Ġ{ Ġwhile Ġ( Ġvar _ 1 Ġ>= Ġ( Ġvar _ 3 Ġ. Ġsize Ġ( Ġ) Ġ) Ġ) Ġ{ Ġvar _ 3 Ġ. Ġadd Ġ( Ġnull Ġ) Ġ; Ġ} Ġvar _ 3 Ġ. Ġset Ġ( Ġvar _ 1 Ġ, Ġvar _ 2 Ġ) Ġ; Ġ}
public Ġvoid Ġmethod _ 1 Ġ( Ġtype _ 1 Ġvar _ 1 Ġ) Ġ{ Ġvar _ 2 Ġ. Ġmethod _ 2 Ġ( Ġmethod _ 3 Ġ( Ġvar _ 3 Ġ, Ġstart time Ġ, Ġvar _ 4 Ġ, Ġvar _ 5 Ġ) Ġ) Ġ; Ġvar _ 3 Ġ. Ġinit Ġ( Ġ) Ġ; Ġvar _ 6 Ġ= Ġfalse Ġ; Ġ}
public Ġtype _ 1 Ġmethod _ 1 Ġ( Ġtype _ 1 Ġvar _ 1 Ġ) Ġ{ Ġfloat Ġn Ġ= Ġthis Ġ. Ġmethod _ 2 Ġ( Ġvar _ 1 Ġ) Ġ; Ġfloat Ġvar _ 2 Ġ= Ġvar _ 1 Ġ. Ġmethod _ 3 Ġ( Ġ) Ġ; Ġreturn Ġset Ġ( Ġvar _ 1 Ġ) Ġ. Ġmethod _ 5 Ġ( Ġ( Ġn Ġ/ Ġvar _ 2 Ġ) Ġ) Ġ; Ġ}
public Ġtype _ 1 Ġmethod _ 1 Ġ( Ġtype _ 2 Ġvar _ 1 Ġ) Ġ{ Ġswitch Ġ( Ġvar _ 1 Ġ) Ġ{ Ġcase Ġvar _ 2 Ġ: Ġreturn Ġnew Ġtype _ 1 Ġ( Ġstring _ 1 Ġ, Ġstring _ 2 Ġ, Ġvar _ 1 Ġ. Ġname Ġ( Ġ) Ġ) Ġ; Ġdefault Ġ: Ġbreak Ġ; Ġ} Ġreturn Ġnew Ġtype _ 1 Ġ( Ġ) Ġ; Ġ}
public Ġjava . lang . string Ġmethod _ 1 Ġ( Ġ) Ġ{ Ġjava . lang . string Ġvar _ 1 Ġ= Ġvar _ 2 Ġ. Ġget Ġ( Ġvar _ 3 Ġ) Ġ. Ġmethod _ 2 Ġ( Ġ) Ġ; Ġvar _ 3 Ġ= Ġ( Ġ( Ġvar _ 3 Ġ) Ġ+ Ġ1 Ġ) Ġ% Ġ( Ġvar _ 2 Ġ. Ġsize Ġ( Ġ) Ġ) Ġ; Ġreturn Ġvar _ 1 Ġ; Ġ}
public Ġvoid Ġmethod _ 1 Ġ( Ġtype _ 1 Ġvar _ 1 Ġ, Ġint Ġid Ġ) Ġ{ Ġvar _ 1 Ġ. Ġmethod _ 2 Ġ( Ġ) Ġ; Ġ}
public Ġvoid Ġmethod _ 1 Ġ( Ġandroid . view . view Ġvar _ 1 Ġ) Ġ{ Ġint Ġindex Ġ= Ġvar _ 2 Ġ. Ġmethod _ 2 Ġ( Ġvar _ 3 Ġ) Ġ; Ġvar _ 4 Ġ. Ġmethod _ 3 Ġ( Ġvar _ 3 Ġ. Ġget id Ġ( Ġ) Ġ) Ġ; Ġ}
public Ġvoid Ġmethod _ 1 Ġ( Ġjava . lang . string Ġdate Ġ) Ġ{ Ġvar _ 1 Ġ= Ġdate Ġ; Ġ}
public Ġvoid Ġmethod _ 1 Ġ( Ġ) Ġ{ Ġfor Ġ( Ġint Ġvar _ 1 Ġ= Ġ0 Ġ; Ġvar _ 1 Ġ< Ġint _ 1 Ġ; Ġvar _ 1 Ġ++ Ġ) Ġ{ Ġfor Ġ( Ġint Ġvar _ 2 Ġ= Ġ0 Ġ; Ġvar _ 2 Ġ< Ġint _ 1 Ġ; Ġvar _ 2 Ġ++ Ġ) Ġ{ Ġmethod _ 2 Ġ( Ġvar _ 1 Ġ, Ġvar _ 2 Ġ) Ġ; Ġ} Ġ} Ġ}
protected Ġvoid Ġmethod _ 1 Ġ( Ġtype _ 1 Ġvar _ 1 Ġ) Ġ{ Ġsuper Ġ. Ġmethod _ 1 Ġ( Ġvar _ 1 Ġ) Ġ; Ġmethod _ 2 Ġ( Ġvar _ 2 Ġ) Ġ; Ġ}
public Ġvoid Ġmethod _ 1 Ġ( Ġtype _ 1 Ġvar _ 1 Ġ) Ġ{ Ġmethod _ 6 Ġ( Ġ) Ġ; Ġtype _ 2 Ġ. Ġmethod _ 2 Ġ( Ġ) Ġ. Ġmethod _ 3 Ġ( Ġ) Ġ; Ġmain Ġ. Ġmethod _ 4 Ġ( Ġ) Ġ. Ġmethod _ 5 Ġ( Ġ) Ġ; Ġmethod _ 7 Ġ( Ġ) Ġ; Ġ}
public Ġvoid Ġmethod _ 1 Ġ( Ġjava . lang . string Ġvar _ 1 Ġ) Ġ{ Ġif Ġ( Ġ( Ġvar _ 2 Ġ) Ġ== Ġnull Ġ) Ġ{ Ġvar _ 2 Ġ= Ġnew Ġjava . util . hash set Ġ< Ġ> Ġ( Ġ) Ġ; Ġ} Ġvar _ 2 Ġ. Ġremove Ġ( Ġvar _ 1 Ġ) Ġ; Ġ}
[truncated: 586,722 more chars]
