# Supplementary material for: An enhanced approach for automatic annotation of error codes based on Seq2edit
Source: PeerJ Comput Sci. 2025 Jul 25;11:e3024. doi: 10.7717/peerj-cs.3024 (PMC12453778; doi:10.7717/peerj-cs.3024)
Supplement: Supplemental Information 1 — The Seq2editErrorAnnotator project encompasses a meticulously preprocessed dataset and an integrated codebase designed to facilitate the study of error annotation in coding. This repository contains everything needed to train, test, and evaluate various annotation methods using the CodeBERT model. [file peerj-cs-11-3024-s001.zip › codebert_gec-main/data/modelinput/valid.label]

$STARTSEPL|||SEPR$KEEP publicSEPL|||SEPR$KEEP ĠvoidSEPL|||SEPR$KEEP ĠmethodSEPL|||SEPR$KEEP _SEPL|||SEPR$KEEP 1SEPL|||SEPR$KEEP Ġ(SEPL|||SEPR$KEEP ĠtypeSEPL|||SEPR$KEEP _SEPL|||SEPR$KEEP 1SEPL|||SEPR$KEEP ĠvarSEPL|||SEPR$KEEP _SEPL|||SEPR$KEEP 1SEPL|||SEPR$KEEP Ġ)SEPL|||SEPR$KEEP Ġ{SEPL|||SEPR$KEEP ĠintSEPL|||SEPR$KEEP ĠresponseSEPL|||SEPR$KEEP Ġ=SEPL|||SEPR$KEEP ĠtypeSEPL|||SEPR$KEEP _SEPL|||SEPR$KEEP 2SEPL|||SEPR$KEEP Ġ.SEPL|||SEPR$KEEP ĠmethodSEPL|||SEPR$KEEP _SEPL|||SEPR$KEEP 2SEPL|||SEPR$KEEP Ġ(SEPL|||SEPR$KEEP ĠvarSEPL|||SEPR$KEEP _SEPL|||SEPR$KEEP 2SEPL|||SEPR$KEEP Ġ,SEPL|||SEPR$KEEP ĠstringSEPL|||SEPR$KEEP _SEPL|||SEPR$KEEP 1SEPL|||SEPR$KEEP Ġ,SEPL|||SEPR$KEEP ĠstringSEPL|||SEPR$KEEP _SEPL|||SEPR$KEEP 2SEPL|||SEPR$KEEP Ġ,SEPL|||SEPR$KEEP ĠvarSEPL|||SEPR$KEEP _SEPL|||SEPR$KEEP 3SEPL|||SEPR$KEEP Ġ)SEPL|||SEPR$KEEP Ġ;SEPL|||SEPR$KEEP ĠifSEPL|||SEPR$KEEP Ġ(SEPL|||SEPR$KEEP ĠresponseSEPL|||SEPR$KEEP Ġ==SEPL|||SEPR$KEEP Ġ(SEPL|||SEPR$KEEP ĠvarSEPL|||SEPR$KEEP _SEPL|||SEPR$KEEP 4SEPL|||SEPR$KEEP Ġ)SEPL|||SEPR$KEEP Ġ)SEPL|||SEPR$KEEP Ġ{SEPL|||SEPR$KEEP ĠvarSEPL|||SEPR$KEEP _SEPL|||SEPR$KEEP 2SEPL|||SEPR$KEEP Ġ.SEPL|||SEPR$KEEP ĠmethodSEPL|||SEPR$KEEP _SEPL|||SEPR$KEEP 3SEPL|||SEPR$KEEP Ġ(SEPL|||SEPR$KEEP Ġ)SEPL|||SEPR$KEEP Ġ;SEPL|||SEPR$APPEND_ĠjavaSEPL__SEPR$APPEND_.SEPL__SEPR$APPEND_langSEPL__SEPR$APPEND_.SEPL__SEPR$APPEND_systemSEPL__SEPR$APPEND_.SEPL__SEPR$APPEND_exitSEPL__SEPR$APPEND_Ġ(SEPL__SEPR$APPEND_Ġ0SEPL__SEPR$APPEND_Ġ)SEPL__SEPR$APPEND_Ġ; Ġ}SEPL|||SEPR$KEEP Ġ}SEPL|||SEPR$KEEP
$STARTSEPL|||SEPR$KEEP publicSEPL|||SEPR$KEEP ĠvoidSEPL|||SEPR$KEEP ĠmethodSEPL|||SEPR$KEEP _SEPL|||SEPR$KEEP 1SEPL|||SEPR$KEEP Ġ(SEPL|||SEPR$KEEP ĠtypeSEPL|||SEPR$KEEP _SEPL|||SEPR$KEEP 1SEPL|||SEPR$KEEP ĠvarSEPL|||SEPR$KEEP _SEPL|||SEPR$KEEP 1SEPL|||SEPR$KEEP Ġ)SEPL|||SEPR$KEEP Ġ{SEPL|||SEPR$KEEP ĠwhileSEPL|||SEPR$KEEP Ġ(SEPL|||SEPR$KEEP ĠvarSEPL|||SEPR$KEEP _SEPL|||SEPR$KEEP 2SEPL|||SEPR$KEEP Ġ.SEPL|||SEPR$KEEP ĠcontainsSEPL|||SEPR$KEEP Ġ(SEPL|||SEPR$KEEP ĠvarSEPL|||SEPR$KEEP _SEPL|||SEPR$KEEP 1SEPL|||SEPR$KEEP Ġ.SEPL|||SEPR$KEEP ĠmethodSEPL|||SEPR$KEEP _SEPL|||SEPR$KEEP 2SEPL|||SEPR$KEEP Ġ(SEPL|||SEPR$KEEP Ġ)SEPL|||SEPR$KEEP Ġ)SEPL|||SEPR$KEEP Ġ)SEPL|||SEPR$KEEP Ġ{SEPL|||SEPR$KEEP ĠvarSEPL|||SEPR$KEEP _SEPL|||SEPR$KEEP 2SEPL|||SEPR$KEEP Ġ.SEPL|||SEPR$KEEP ĠremoveSEPL|||SEPR$KEEP Ġ(SEPL|||SEPR$APPEND_Ġ(SEPL__SEPR$APPEND_Ġ(SEPL__SEPR$APPEND_ĠjavaSEPL__SEPR$APPEND_.SEPL__SEPR$APPEND_langSEPL__SEPR$APPEND_.SEPL__SEPR$APPEND_integerSEPL__SEPR$APPEND_Ġ)SEPL__SEPR$APPEND_Ġ( ĠvarSEPL|||SEPR$KEEP _SEPL|||SEPR$KEEP 1SEPL|||SEPR$KEEP Ġ.SEPL|||SEPR$KEEP ĠmethodSEPL|||SEPR$KEEP _SEPL|||SEPR$KEEP 2SEPL|||SEPR$KEEP Ġ(SEPL|||SEPR$KEEP Ġ)SEPL|||SEPR$KEEP Ġ)SEPL|||SEPR$APPEND_Ġ)SEPL__SEPR$APPEND_Ġ) Ġ;SEPL|||SEPR$KEEP Ġ}SEPL|||SEPR$KEEP Ġ}SEPL|||SEPR$KEEP
$STARTSEPL|||SEPR$KEEP publicSEPL|||SEPR$KEEP ĠvoidSEPL|||SEPR$KEEP ĠmethodSEPL|||SEPR$KEEP _SEPL|||SEPR$KEEP 1SEPL|||SEPR$KEEP Ġ(SEPL|||SEPR$KEEP Ġ)SEPL|||SEPR$KEEP Ġ{SEPL|||SEPR$KEEP ĠvarSEPL|||SEPR$KEEP _SEPL|||SEPR$KEEP 1SEPL|||SEPR$KEEP Ġ.SEPL|||SEPR$KEEP ĠmethodSEPL|||SEPR$KEEP _SEPL|||SEPR$KEEP 2SEPL|||SEPR$KEEP Ġ(SEPL|||SEPR$KEEP Ġ)SEPL|||SEPR$KEEP Ġ;SEPL|||SEPR$DELETE ĠvarSEPL|||SEPR$DELETE _SEPL|||SEPR$DELETE 2SEPL|||SEPR$DELETE Ġ=SEPL|||SEPR$DELETE ĠnullSEPL|||SEPR$DELETE Ġ;SEPL|||SEPR$KEEP ĠtypeSEPL|||SEPR$KEEP _SEPL|||SEPR$KEEP 1SEPL|||SEPR$KEEP Ġ.SEPL|||SEPR$KEEP ĠmethodSEPL|||SEPR$KEEP _SEPL|||SEPR$KEEP 3SEPL|||SEPR$KEEP Ġ(SEPL|||SEPR$KEEP Ġ)SEPL|||SEPR$KEEP Ġ.SEPL|||SEPR$KEEP ĠmethodSEPL|||SEPR$KEEP _SEPL|||SEPR$KEEP 4SEPL|||SEPR$KEEP Ġ(SEPL|||SEPR$KEEP ĠvarSEPL|||SEPR$KEEP _SEPL|||SEPR$KEEP 3SEPL|||SEPR$KEEP Ġ.SEPL|||SEPR$KEEP ĠgetSEPL|||SEPR$KEEP nameSEPL|||SEPR$KEEP Ġ(SEPL|||SEPR$KEEP Ġ)SEPL|||SEPR$KEEP Ġ)SEPL|||SEPR$KEEP Ġ;SEPL|||SEPR$KEEP Ġ}SEPL|||SEPR$KEEP
$STARTSEPL|||SEPR$KEEP privateSEPL|||SEPR$KEEP ĠvoidSEPL|||SEPR$KEEP ĠmethodSEPL|||SEPR$KEEP _SEPL|||SEPR$KEEP 1SEPL|||SEPR$KEEP Ġ(SEPL|||SEPR$KEEP ĠintSEPL|||SEPR$KEEP ĠvarSEPL|||SEPR$KEEP _SEPL|||SEPR$KEEP 1SEPL|||SEPR$KEEP Ġ,SEPL|||SEPR$KEEP ĠbooleanSEPL|||SEPR$KEEP ĠvarSEPL|||SEPR$KEEP _SEPL|||SEPR$KEEP 2SEPL|||SEPR$KEEP Ġ)SEPL|||SEPR$KEEP Ġ{SEPL|||SEPR$KEEP ĠifSEPL|||SEPR$DELETE Ġ(SEPL|||SEPR$DELETE ĠvarSEPL|||SEPR$DELETE _SEPL|||SEPR$DELETE 1SEPL|||SEPR$DELETE Ġ!=SEPL|||SEPR$DELETE Ġ(SEPL|||SEPR$DELETE Ġ-SEPL|||SEPR$DELETE Ġ1SEPL|||SEPR$DELETE Ġ)SEPL|||SEPR$DELETE Ġ)SEPL|||SEPR$DELETE Ġ{SEPL|||SEPR$DELETE ĠvarSEPL|||SEPR$KEEP _SEPL|||SEPR$KEEP 3SEPL|||SEPR$KEEP Ġ[SEPL|||SEPR$KEEP ĠvarSEPL|||SEPR$KEEP _SEPL|||SEPR$KEEP 1SEPL|||SEPR$KEEP Ġ]SEPL|||SEPR$KEEP Ġ=SEPL|||SEPR$KEEP ĠvarSEPL|||SEPR$KEEP _SEPL|||SEPR$KEEP 2SEPL|||SEPR$KEEP Ġ;SEPL|||SEPR$KEEP Ġ}SEPL|||SEPR$KEEP Ġ}SEPL|||SEPR$DELETE
$STARTSEPL|||SEPR$KEEP publicSEPL|||SEPR$KEEP ĠtypeSEPL|||SEPR$KEEP _SEPL|||SEPR$KEEP 1SEPL|||SEPR$KEEP ĠmethodSEPL|||SEPR$KEEP _SEPL|||SEPR$KEEP 1SEPL|||SEPR$KEEP Ġ(SEPL|||SEPR$KEEP Ġ)SEPL|||SEPR$KEEP Ġ{SEPL|||SEPR$KEEP ĠtypeSEPL|||SEPR$KEEP _SEPL|||SEPR$KEEP 2SEPL|||SEPR$KEEP ĠvarSEPL|||SEPR$KEEP _SEPL|||SEPR$KEEP 1SEPL|||SEPR$KEEP Ġ=SEPL|||SEPR$KEEP ĠnewSEPL|||SEPR$KEEP ĠtypeSEPL|||SEPR$KEEP _SEPL|||SEPR$KEEP 2SEPL|||SEPR$KEEP Ġ(SEPL|||SEPR$KEEP Ġ)SEPL|||SEPR$KEEP Ġ;SEPL|||SEPR$KEEP ĠvarSEPL|||SEPR$KEEP _SEPL|||SEPR$KEEP 2SEPL|||SEPR$KEEP Ġ=SEPL|||SEPR$KEEP ĠvarSEPL|||SEPR$KEEP _SEPL|||SEPR$KEEP 3SEPL|||SEPR$APPEND_Ġ.SEPL__SEPR$APPEND_ĠmethodSEPL__SEPR$APPEND__SEPL__SEPR$APPEND_1SEPL__SEPR$APPEND_Ġ(SEPL__SEPR$APPEND_Ġ) Ġ;SEPL|||SEPR$KEEP ĠvarSEPL|||SEPR$KEEP _SEPL|||SEPR$KEEP 4SEPL|||SEPR$KEEP Ġ=SEPL|||SEPR$KEEP ĠvarSEPL|||SEPR$KEEP _SEPL|||SEPR$KEEP 5SEPL|||SEPR$KEEP Ġ;SEPL|||SEPR$KEEP ĠvarSEPL|||SEPR$KEEP _SEPL|||SEPR$KEEP 6SEPL|||SEPR$KEEP Ġ=SEPL|||SEPR$KEEP ĠvarSEPL|||SEPR$KEEP _SEPL|||SEPR$KEEP 7SEPL|||SEPR$KEEP Ġ;SEPL|||SEPR$KEEP ĠreturnSEPL|||SEPR$KEEP ĠvarSEPL|||SEPR$KEEP _SEPL|||SEPR$KEEP 1SEPL|||SEPR$KEEP Ġ;SEPL|||SEPR$KEEP Ġ}SEPL|||SEPR$KEEP
$STARTSEPL|||SEPR$KEEP publicSEPL|||SEPR$KEEP ĠtypeSEPL|||SEPR$KEEP _SEPL|||SEPR$KEEP 1SEPL|||SEPR$KEEP Ġ<SEPL|||SEPR$KEEP Ġ?SEPL|||SEPR$KEEP Ġ>SEPL|||SEPR$KEEP ĠmethodSEPL|||SEPR$REPLACE_Ġexecute _SEPL|||SEPR$DELETE 1SEPL|||SEPR$DELETE Ġ(SEPL|||SEPR$KEEP ĠtypeSEPL|||SEPR$KEEP _SEPL|||SEPR$KEEP 2SEPL|||SEPR$KEEP ĠvarSEPL|||SEPR$KEEP _SEPL|||SEPR$KEEP 1SEPL|||SEPR$KEEP Ġ,SEPL|||SEPR$KEEP ĠjavaSEPL|||SEPR$KEEP .SEPL|||SEPR$KEEP langSEPL|||SEPR$KEEP .SEPL|||SEPR$KEEP stringSEPL|||SEPR$KEEP ĠurlSEPL|||SEPR$KEEP Ġ,SEPL|||SEPR$KEEP ĠjavaSEPL|||SEPR$KEEP .SEPL|||SEPR$KEEP langSEPL|||SEPR$KEEP .SEPL|||SEPR$KEEP objectSEPL|||SEPR$KEEP ĠvarSEPL|||SEPR$KEEP _SEPL|||SEPR$KEEP 2SEPL|||SEPR$KEEP Ġ)SEPL|||SEPR$KEEP Ġ{SEPL|||SEPR$KEEP ĠreturnSEPL|||SEPR$KEEP ĠvarSEPL|||SEPR$KEEP _SEPL|||SEPR$KEEP 1SEPL|||SEPR$KEEP Ġ.SEPL|||SEPR$KEEP ĠmethodSEPL|||SEPR$KEEP _SEPL|||SEPR$KEEP 2SEPL|||SEPR$KEEP Ġ(SEPL|||SEPR$KEEP ĠurlSEPL|||SEPR$KEEP Ġ,SEPL|||SEPR$KEEP ĠvarSEPL|||SEPR$KEEP _SEPL|||SEPR$KEEP 3SEPL|||SEPR$KEEP Ġ,SEPL|||SEPR$KEEP Ġ(SEPL|||SEPR$KEEP Ġ(SEPL|||SEPR$KEEP ĠtypeSEPL|||SEPR$KEEP _SEPL|||SEPR$KEEP 3SEPL|||SEPR$KEEP Ġ<SEPL|||SEPR$KEEP Ġ?SEPL|||SEPR$KEEP Ġ>SEPL|||SEPR$KEEP Ġ)SEPL|||SEPR$KEEP Ġ(SEPL|||SEPR$KEEP ĠvarSEPL|||SEPR$KEEP _SEPL|||SEPR$KEEP 2SEPL|||SEPR$KEEP Ġ)SEPL|||SEPR$KEEP Ġ)SEPL|||SEPR$KEEP Ġ,SEPL|||SEPR$KEEP ĠvarSEPL|||SEPR$KEEP _SEPL|||SEPR$KEEP 4SEPL|||SEPR$KEEP Ġ.SEPL|||SEPR$KEEP ĠstringSEPL|||SEPR$KEEP ĠclassSEPL|||SEPR$KEEP Ġ)SEPL|||SEPR$KEEP Ġ;SEPL|||SEPR$KEEP Ġ}SEPL|||SEPR$KEEP
$STARTSEPL|||SEPR$KEEP publicSEPL|||SEPR$KEEP ĠvoidSEPL|||SEPR$KEEP ĠmethodSEPL|||SEPR$KEEP _SEPL|||SEPR$KEEP 1SEPL|||SEPR$KEEP Ġ(SEPL|||SEPR$KEEP ĠtypeSEPL|||SEPR$KEEP _SEPL|||SEPR$KEEP 1SEPL|||SEPR$KEEP ĠcontextSEPL|||SEPR$KEEP Ġ)SEPL|||SEPR$KEEP ĠthrowsSEPL|||SEPR$KEEP ĠjavaSEPL|||SEPR$KEEP .SEPL|||SEPR$KEEP langSEPL|||SEPR$KEEP .SEPL|||SEPR$KEEP exSEPL|||SEPR$KEEP ceptionSEPL|||SEPR$KEEP Ġ{SEPL|||SEPR$KEEP ĠvarSEPL|||SEPR$DELETE _SEPL|||SEPR$DELETE 1SEPL|||SEPR$DELETE Ġ.SEPL|||SEPR$DELETE ĠmethodSEPL|||SEPR$REPLACE_Ġreturn _SEPL|||SEPR$DELETE 2SEPL|||SEPR$DELETE Ġ(SEPL|||SEPR$DELETE Ġ)SEPL|||SEPR$DELETE Ġ;SEPL|||SEPR$KEEP Ġ}SEPL|||SEPR$KEEP
$STARTSEPL|||SEPR$KEEP protectedSEPL|||SEPR$KEEP ĠvoidSEPL|||SEPR$KEEP ĠmethodSEPL|||SEPR$KEEP _SEPL|||SEPR$KEEP 1SEPL|||SEPR$KEEP Ġ(SEPL|||SEPR$KEEP ĠtypeSEPL|||SEPR$KEEP _SEPL|||SEPR$KEEP 1SEPL|||SEPR$KEEP ĠcontextSEPL|||SEPR$KEEP Ġ)SEPL|||SEPR$KEEP Ġ{SEPL|||SEPR$KEEP ĠtypeSEPL|||SEPR$DELETE _SEPL|||SEPR$DELETE 2SEPL|||SEPR$DELETE ĠvarSEPL|||SEPR$DELETE _SEPL|||SEPR$DELETE 1SEPL|||SEPR$DELETE Ġ=SEPL|||SEPR$DELETE ĠcontextSEPL|||SEPR$DELETE Ġ.SEPL|||SEPR$DELETE ĠmethodSEPL|||SEPR$DELETE _SEPL|||SEPR$DELETE 2SEPL|||SEPR$DELETE Ġ(SEPL|||SEPR$DELETE Ġ)SEPL|||SEPR$DELETE Ġ;SEPL|||SEPR$DELETE ĠtypeSEPL|||SEPR$KEEP _SEPL|||SEPR$KEEP 3SEPL|||SEPR$KEEP ĠvarSEPL|||SEPR$KEEP _SEPL|||SEPR$KEEP 2SEPL|||SEPR$KEEP Ġ=SEPL|||SEPR$KEEP ĠnewSEPL|||SEPR$KEEP ĠtypeSEPL|||SEPR$KEEP _SEPL|||SEPR$KEEP 3SEPL|||SEPR$KEEP Ġ(SEPL|||SEPR$KEEP Ġ)SEPL|||SEPR$KEEP Ġ;SEPL|||SEPR$KEEP ĠcontextSEPL|||SEPR$KEEP Ġ.SEPL|||SEPR$KEEP ĠmethodSEPL|||SEPR$KEEP _SEPL|||SEPR$KEEP 2SEPL|||SEPR$KEEP Ġ(SEPL|||SEPR$KEEP Ġ)SEPL|||SEPR$KEEP Ġ.SEPL|||SEPR$KEEP ĠmethodSEPL|||SEPR$KEEP _SEPL|||SEPR$KEEP 3SEPL|||SEPR$KEEP Ġ(SEPL|||SEPR$KEEP ĠvarSEPL|||SEPR$KEEP _SEPL|||SEPR$KEEP 3SEPL|||SEPR$KEEP ĠclassSEPL|||SEPR$KEEP Ġ.SEPL|||SEPR$KEEP ĠgetSEPL|||SEPR$KEEP nameSEPL|||SEPR$KEEP Ġ(SEPL|||SEPR$KEEP Ġ)SEPL|||SEPR$KEEP Ġ,SEPL|||SEPR$KEEP ĠvarSEPL|||SEPR$KEEP _SEPL|||SEPR$KEEP 2SEPL|||SEPR$KEEP Ġ,SEPL|||SEPR$KEEP ĠnullSEPL|||SEPR$KEEP Ġ)SEPL|||SEPR$KEEP Ġ;SEPL|||SEPR$KEEP Ġ}SEPL|||SEPR$KEEP
$STARTSEPL|||SEPR$KEEP publicSEPL|||SEPR$KEEP ĠbooleanSEPL|||SEPR$KEEP ĠmethodSEPL|||SEPR$KEEP _SEPL|||SEPR$KEEP 1SEPL|||SEPR$KEEP Ġ(SEPL|||SEPR$KEEP Ġ)SEPL|||SEPR$KEEP Ġ{SEPL|||SEPR$KEEP ĠifSEPL|||SEPR$KEEP Ġ(SEPL|||SEPR$KEEP Ġ(SEPL|||SEPR$KEEP ĠvarSEPL|||SEPR$KEEP _SEPL|||SEPR$KEEP 1SEPL|||SEPR$KEEP Ġ)SEPL|||SEPR$KEEP Ġ!=SEPL|||SEPR$KEEP ĠnullSEPL|||SEPR$KEEP Ġ)SEPL|||SEPR$KEEP Ġ{SEPL|||SEPR$KEEP ĠreturnSEPL|||SEPR$KEEP ĠvarSEPL|||SEPR$KEEP _SEPL|||SEPR$KEEP 1SEPL|||SEPR$KEEP Ġ.SEPL|||SEPR$KEEP ĠmethodSEPL|||SEPR$KEEP _SEPL|||SEPR$KEEP 2SEPL|||SEPR$KEEP Ġ(SEPL|||SEPR$KEEP Ġ)SEPL|||SEPR$KEEP Ġ;SEPL|||SEPR$KEEP Ġ}SEPL|||SEPR$KEEP ĠelseSEPL|||SEPR$APPEND_ĠifSEPL__SEPR$APPEND_Ġ(SEPL__SEPR$APPEND_Ġ(SEPL__SEPR$APPEND_ĠvarSEPL__SEPR$APPEND__SEPL__SEPR$APPEND_2SEPL__SEPR$APPEND_Ġ)SEPL__SEPR$APPEND_Ġ!=SEPL__SEPR$APPEND_ĠnullSEPL__SEPR$APPEND_Ġ) Ġ{SEPL|||SEPR$KEEP ĠreturnSEPL|||SEPR$KEEP ĠvarSEPL|||SEPR$KEEP _SEPL|||SEPR$KEEP 2SEPL|||SEPR$KEEP Ġ.SEPL|||SEPR$KEEP ĠmethodSEPL|||SEPR$KEEP _SEPL|||SEPR$KEEP 1SEPL|||SEPR$KEEP Ġ(SEPL|||SEPR$KEEP Ġ)SEPL|||SEPR$KEEP Ġ;SEPL|||SEPR$KEEP Ġ}SEPL|||SEPR$APPEND_ĠreturnSEPL__SEPR$APPEND_ĠfalseSEPL__SEPR$APPEND_Ġ; Ġ}SEPL|||SEPR$KEEP
$STARTSEPL|||SEPR$KEEP publicSEPL|||SEPR$KEEP ĠjavaSEPL|||SEPR$KEEP .SEPL|||SEPR$KEEP langSEPL|||SEPR$KEEP .SEPL|||SEPR$KEEP stringSEPL|||SEPR$KEEP ĠtoSEPL|||SEPR$KEEP stringSEPL|||SEPR$KEEP Ġ(SEPL|||SEPR$KEEP Ġ)SEPL|||SEPR$KEEP Ġ{SEPL|||SEPR$KEEP ĠreturnSEPL|||SEPR$KEEP Ġ(SEPL|||SEPR$KEEP Ġ(SEPL|||SEPR$KEEP Ġ(SEPL|||SEPR$KEEP ĠstringSEPL|||SEPR$KEEP _SEPL|||SEPR$KEEP 1SEPL|||SEPR$KEEP Ġ+SEPL|||SEPR$KEEP Ġ(SEPL|||SEPR$KEEP ĠvarSEPL|||SEPR$KEEP _SEPL|||SEPR$KEEP 1SEPL|||SEPR$KEEP Ġ)SEPL|||SEPR$KEEP Ġ)SEPL|||SEPR$KEEP Ġ+SEPL|||SEPR$KEEP ĠstringSEPL|||SEPR$KEEP _SEPL|||SEPR$KEEP 2SEPL|||SEPR$KEEP Ġ)SEPL|||SEPR$KEEP Ġ+SEPL|||SEPR$KEEP Ġ(SEPL|||SEPR$KEEP ĠidSEPL|||SEPR$KEEP Ġ.SEPL|||SEPR$DELETE ĠnameSEPL|||SEPR$DELETE Ġ)SEPL|||SEPR$KEEP Ġ)SEPL|||SEPR$KEEP Ġ+SEPL|||SEPR$KEEP ĠstringSEPL|||SEPR$KEEP _SEPL|||SEPR$KEEP 3SEPL|||SEPR$KEEP Ġ;SEPL|||SEPR$KEEP Ġ}SEPL|||SEPR$KEEP
$STARTSEPL|||SEPR$KEEP publicSEPL|||SEPR$KEEP ĠvoidSEPL|||SEPR$KEEP ĠmethodSEPL|||SEPR$KEEP _SEPL|||SEPR$KEEP 1SEPL|||SEPR$KEEP Ġ(SEPL|||SEPR$KEEP ĠfinalSEPL|||SEPR$KEEP ĠtypeSEPL|||SEPR$KEEP _SEPL|||SEPR$KEEP 1SEPL|||SEPR$KEEP ĠvarSEPL|||SEPR$KEEP _SEPL|||SEPR$KEEP 1SEPL|||SEPR$KEEP Ġ)SEPL|||SEPR$KEEP Ġ{SEPL|||SEPR$KEEP ĠtypeSEPL|||SEPR$DELETE _SEPL|||SEPR$DELETE 2SEPL|||SEPR$DELETE Ġ.SEPL|||SEPR$DELETE ĠmethodSEPL|||SEPR$DELETE _SEPL|||SEPR$DELETE 2SEPL|||SEPR$DELETE Ġ(SEPL|||SEPR$DELETE ĠvarSEPL|||SEPR$DELETE _SEPL|||SEPR$DELETE 2SEPL|||SEPR$DELETE Ġ,SEPL|||SEPR$DELETE Ġ(SEPL|||SEPR$DELETE ĠstringSEPL|||SEPR$DELETE _SEPL|||SEPR$DELETE 1SEPL|||SEPR$DELETE Ġ+SEPL|||SEPR$DELETE Ġ(SEPL|||SEPR$DELETE ĠvarSEPL|||SEPR$DELETE _SEPL|||SEPR$DELETE 1SEPL|||SEPR$DELETE Ġ.SEPL|||SEPR$DELETE ĠtoSEPL|||SEPR$DELETE stringSEPL|||SEPR$DELETE Ġ(SEPL|||SEPR$DELETE Ġ)SEPL|||SEPR$DELETE Ġ)SEPL|||SEPR$DELETE Ġ)SEPL|||SEPR$DELETE Ġ,SEPL|||SEPR$DELETE ĠvarSEPL|||SEPR$DELETE _SEPL|||SEPR$DELETE 3SEPL|||SEPR$DELETE Ġ)SEPL|||SEPR$DELETE Ġ.SEPL|||SEPR$DELETE ĠshowSEPL|||SEPR$DELETE Ġ(SEPL|||SEPR$DELETE Ġ)SEPL|||SEPR$DELETE Ġ;SEPL|||SEPR$DELETE Ġ}SEPL|||SEPR$KEEP
$STARTSEPL|||SEPR$KEEP publicSEPL|||SEPR$KEEP ĠfinalSEPL|||SEPR$KEEP ĠtypeSEPL|||SEPR$KEEP _SEPL|||SEPR$KEEP 1SEPL|||SEPR$KEEP ĠmethodSEPL|||SEPR$KEEP _SEPL|||SEPR$KEEP 1SEPL|||SEPR$KEEP Ġ(SEPL|||SEPR$KEEP ĠtypeSEPL|||SEPR$KEEP _SEPL|||SEPR$KEEP 2SEPL|||SEPR$KEEP ĠopSEPL|||SEPR$KEEP Ġ)SEPL|||SEPR$KEEP Ġ{SEPL|||SEPR$KEEP ĠtypeSEPL|||SEPR$DELETE _SEPL|||SEPR$DELETE 3SEPL|||SEPR$DELETE ĠvarSEPL|||SEPR$DELETE _SEPL|||SEPR$DELETE 1SEPL|||SEPR$DELETE Ġ=SEPL|||SEPR$DELETE ĠmethodSEPL|||SEPR$DELETE _SEPL|||SEPR$DELETE 2SEPL|||SEPR$DELETE Ġ(SEPL|||SEPR$DELETE Ġ)SEPL|||SEPR$DELETE Ġ;SEPL|||SEPR$DELETE ĠifSEPL|||SEPR$KEEP Ġ(SEPL|||SEPR$KEEP ĠthisSEPL|||SEPR$KEEP Ġ.SEPL|||SEPR$KEEP ĠmethodSEPL|||SEPR$KEEP _SEPL|||SEPR$KEEP 3SEPL|||SEPR$KEEP Ġ(SEPL|||SEPR$KEEP ĠvarSEPL|||SEPR$KEEP _SEPL|||SEPR$KEEP 2SEPL|||SEPR$KEEP Ġ,SEPL|||SEPR$DELETE ĠthisSEPL|||SEPR$DELETE Ġ.SEPL|||SEPR$DELETE ĠmethodSEPL|||SEPR$DELETE _SEPL|||SEPR$DELETE 4SEPL|||SEPR$DELETE Ġ(SEPL|||SEPR$DELETE ĠvarSEPL|||SEPR$DELETE _SEPL|||SEPR$DELETE 3SEPL|||SEPR$DELETE Ġ,SEPL|||SEPR$DELETE ĠthisSEPL|||SEPR$DELETE Ġ.SEPL|||SEPR$DELETE ĠvarSEPL|||SEPR$DELETE _SEPL|||SEPR$DELETE 4SEPL|||SEPR$DELETE Ġ)SEPL|||SEPR$DELETE Ġ,SEPL|||SEPR$KEEP ĠvarSEPL|||SEPR$KEEP _SEPL|||SEPR$KEEP 5SEPL|||SEPR$KEEP Ġ)SEPL|||SEPR$KEEP Ġ)SEPL|||SEPR$KEEP Ġ{SEPL|||SEPR$KEEP ĠreturnSEPL|||SEPR$KEEP ĠvarSEPL|||SEPR$KEEP _SEPL|||SEPR$KEEP 6SEPL|||SEPR$KEEP Ġ;SEPL|||SEPR$KEEP Ġ}SEPL|||SEPR$KEEP ĠreturnSEPL|||SEPR$KEEP ĠmethodSEPL|||SEPR$KEEP _SEPL|||SEPR$KEEP 5SEPL|||SEPR$KEEP Ġ(SEPL|||SEPR$KEEP Ġ)SEPL|||SEPR$KEEP Ġ;SEPL|||SEPR$KEEP Ġ}SEPL|||SEPR$KEEP
$STARTSEPL|||SEPR$KEEP publicSEPL|||SEPR$KEEP ĠvoidSEPL|||SEPR$KEEP ĠmethodSEPL|||SEPR$KEEP _SEPL|||SEPR$KEEP 1SEPL|||SEPR$KEEP Ġ(SEPL|||SEPR$KEEP ĠintSEPL|||SEPR$KEEP ĠvarSEPL|||SEPR$KEEP _SEPL|||SEPR$KEEP 1SEPL|||SEPR$KEEP Ġ,SEPL|||SEPR$KEEP ĠtypeSEPL|||SEPR$KEEP _SEPL|||SEPR$KEEP 1SEPL|||SEPR$KEEP ĠvarSEPL|||SEPR$KEEP _SEPL|||SEPR$KEEP 2SEPL|||SEPR$KEEP Ġ)SEPL|||SEPR$KEEP Ġ{SEPL|||SEPR$APPEND_ĠvarSEPL__SEPR$APPEND__SEPL__SEPR$APPEND_2SEPL__SEPR$APPEND_Ġ.SEPL__SEPR$APPEND_ĠputSEPL__SEPR$APPEND_Ġ(SEPL__SEPR$APPEND_ĠsizeSEPL__SEPR$APPEND_Ġ,SEPL__SEPR$APPEND_Ġ0SEPL__SEPR$APPEND_Ġ)SEPL__SEPR$APPEND_Ġ; Ġ}SEPL|||SEPR$KEEP
$STARTSEPL|||SEPR$KEEP publicSEPL|||SEPR$KEEP ĠvoidSEPL|||SEPR$KEEP ĠmethodSEPL|||SEPR$KEEP _SEPL|||SEPR$KEEP 1SEPL|||SEPR$KEEP Ġ(SEPL|||SEPR$KEEP ĠtypeSEPL|||SEPR$KEEP _SEPL|||SEPR$KEEP 1SEPL|||SEPR$KEEP ĠvarSEPL|||SEPR$KEEP _SEPL|||SEPR$KEEP 1SEPL|||SEPR$KEEP Ġ)SEPL|||SEPR$KEEP Ġ{SEPL|||SEPR$KEEP ĠifSEPL|||SEPR$DELETE Ġ(SEPL|||SEPR$DELETE ĠvarSEPL|||SEPR$DELETE _SEPL|||SEPR$DELETE 2SEPL|||SEPR$DELETE Ġ)SEPL|||SEPR$DELETE Ġ{SEPL|||SEPR$DELETE ĠtypeSEPL|||SEPR$DELETE _SEPL|||SEPR$DELETE 2SEPL|||SEPR$DELETE Ġ.SEPL|||SEPR$DELETE ĠmethodSEPL|||SEPR$DELETE _SEPL|||SEPR$DELETE 2SEPL|||SEPR$DELETE Ġ(SEPL|||SEPR$DELETE ĠnullSEPL|||SEPR$DELETE Ġ,SEPL|||SEPR$DELETE ĠstringSEPL|||SEPR$DELETE _SEPL|||SEPR$DELETE 1SEPL|||SEPR$DELETE Ġ)SEPL|||SEPR$DELETE Ġ;SEPL|||SEPR$DELETE Ġ}SEPL|||SEPR$DELETE ĠelseSEPL|||SEPR$DELETE Ġ{SEPL|||SEPR$DELETE ĠnewSEPL|||SEPR$KEEP ĠtypeSEPL|||SEPR$KEEP _SEPL|||SEPR$KEEP 3SEPL|||SEPR$KEEP Ġ(SEPL|||SEPR$KEEP Ġ)SEPL|||SEPR$KEEP Ġ;SEPL|||SEPR$KEEP Ġ}SEPL|||SEPR$KEEP Ġ}SEPL|||SEPR$DELETE
$STARTSEPL|||SEPR$KEEP publicSEPL|||SEPR$KEEP ĠvoidSEPL|||SEPR$KEEP ĠmethodSEPL|||SEPR$KEEP _SEPL|||SEPR$KEEP 1SEPL|||SEPR$KEEP Ġ(SEPL|||SEPR$KEEP ĠjavaSEPL|||SEPR$KEEP .SEPL|||SEPR$KEEP langSEPL|||SEPR$KEEP .SEPL|||SEPR$KEEP stringSEPL|||SEPR$KEEP ĠvarSEPL|||SEPR$KEEP _SEPL|||SEPR$KEEP 1SEPL|||SEPR$KEEP Ġ)SEPL|||SEPR$KEEP Ġ{SEPL|||SEPR$KEEP ĠthisSEPL|||SEPR$KEEP Ġ.SEPL|||SEPR$KEEP ĠvarSEPL|||SEPR$KEEP _SEPL|||SEPR$KEEP 1SEPL|||SEPR$KEEP Ġ=SEPL|||SEPR$KEEP ĠvarSEPL|||SEPR$KEEP _SEPL|||SEPR$KEEP 1SEPL|||SEPR$KEEP Ġ;SEPL|||SEPR$KEEP ĠvarSEPL|||SEPR$KEEP _SEPL|||SEPR$KEEP 2SEPL|||SEPR$DELETE Ġ=SEPL|||SEPR$DELETE ĠnewSEPL|||SEPR$DELETE ĠjavaSEPL|||SEPR$DELETE .SEPL|||SEPR$DELETE utilSEPL|||SEPR$DELETE .SEPL|||SEPR$DELETE arraySEPL|||SEPR$DELETE listSEPL|||SEPR$DELETE Ġ<SEPL|||SEPR$DELETE ĠjavaSEPL|||SEPR$DELETE .SEPL|||SEPR$DELETE langSEPL|||SEPR$DELETE .SEPL|||SEPR$DELETE integerSEPL|||SEPR$DELETE Ġ>SEPL|||SEPR$DELETE Ġ(SEPL|||SEPR$DELETE Ġ)SEPL|||SEPR$DELETE Ġ;SEPL|||SEPR$DELETE ĠvarSEPL|||SEPR$DELETE _SEPL|||SEPR$DELETE 3SEPL|||SEPR$KEEP Ġ=SEPL|||SEPR$KEEP Ġ0SEPL|||SEPR$KEEP Ġ;SEPL|||SEPR$KEEP ĠvarSEPL|||SEPR$DELETE _SEPL|||SEPR$DELETE 4SEPL|||SEPR$DELETE Ġ=SEPL|||SEPR$DELETE ĠnewSEPL|||SEPR$DELETE ĠjavaSEPL|||SEPR$DELETE .SEPL|||SEPR$DELETE utilSEPL|||SEPR$DELETE .SEPL|||SEPR$DELETE arraySEPL|||SEPR$DELETE listSEPL|||SEPR$DELETE Ġ(SEPL|||SEPR$DELETE Ġ)SEPL|||SEPR$DELETE Ġ;SEPL|||SEPR$DELETE Ġ}SEPL|||SEPR$KEEP
$STARTSEPL|||SEPR$KEEP publicSEPL|||SEPR$REPLACE_protected ĠbooleanSEPL|||SEPR$KEEP ĠmethodSEPL|||SEPR$KEEP _SEPL|||SEPR$KEEP 1SEPL|||SEPR$KEEP Ġ(SEPL|||SEPR$KEEP ĠtypeSEPL|||SEPR$KEEP _SEPL|||SEPR$KEEP 1SEPL|||SEPR$KEEP ĠvarSEPL|||SEPR$KEEP _SEPL|||SEPR$KEEP 1SEPL|||SEPR$KEEP Ġ)SEPL|||SEPR$KEEP Ġ{SEPL|||SEPR$KEEP ĠifSEPL|||SEPR$KEEP Ġ(SEPL|||SEPR$KEEP Ġ(SEPL|||SEPR$KEEP ĠvarSEPL|||SEPR$KEEP _SEPL|||SEPR$KEEP 2SEPL|||SEPR$KEEP Ġ)SEPL|||SEPR$KEEP Ġ!=SEPL|||SEPR$KEEP ĠnullSEPL|||SEPR$KEEP Ġ)SEPL|||SEPR$KEEP Ġ{SEPL|||SEPR$KEEP ĠifSEPL|||SEPR$KEEP Ġ(SEPL|||SEPR$KEEP ĠvarSEPL|||SEPR$KEEP _SEPL|||SEPR$KEEP 3SEPL|||SEPR$KEEP Ġ.SEPL|||SEPR$KEEP ĠmethodSEPL|||SEPR$KEEP _SEPL|||SEPR$KEEP 2SEPL|||SEPR$KEEP Ġ(SEPL|||SEPR$KEEP ĠvarSEPL|||SEPR$KEEP _SEPL|||SEPR$KEEP 1SEPL|||SEPR$KEEP Ġ)SEPL|||SEPR$KEEP Ġ)SEPL|||SEPR$KEEP ĠreturnSEPL|||SEPR$KEEP ĠtrueSEPL|||SEPR$KEEP Ġ;SEPL|||SEPR$KEEP Ġ}SEPL|||SEPR$KEEP ĠreturnSEPL|||SEPR$KEEP ĠfalseSEPL|||SEPR$KEEP Ġ;SEPL|||SEPR$KEEP Ġ}SEPL|||SEPR$KEEP
$STARTSEPL|||SEPR$KEEP publicSEPL|||SEPR$KEEP ĠvoidSEPL|||SEPR$KEEP ĠmethodSEPL|||SEPR$KEEP _SEPL|||SEPR$KEEP 1SEPL|||SEPR$KEEP Ġ(SEPL|||SEPR$KEEP ĠtypeSEPL|||SEPR$KEEP _SEPL|||SEPR$KEEP 1SEPL|||SEPR$KEEP ĠvarSEPL|||SEPR$KEEP _SEPL|||SEPR$KEEP 1SEPL|||SEPR$KEEP Ġ,SEPL|||SEPR$KEEP ĠtypeSEPL|||SEPR$KEEP _SEPL|||SEPR$KEEP 1SEPL|||SEPR$KEEP ĠvarSEPL|||SEPR$KEEP _SEPL|||SEPR$KEEP 2SEPL|||SEPR$KEEP Ġ,SEPL|||SEPR$KEEP ĠintSEPL|||SEPR$KEEP ĠvarSEPL|||SEPR$KEEP _SEPL|||SEPR$KEEP 3SEPL|||SEPR$KEEP Ġ)SEPL|||SEPR$KEEP Ġ{SEPL|||SEPR$APPEND_ĠifSEPL__SEPR$APPEND_Ġ(SEPL__SEPR$APPEND_ĠvarSEPL__SEPR$APPEND__SEPL__SEPR$APPEND_1SEPL__SEPR$APPEND_Ġ.SEPL__SEPR$APPEND_ĠequalsSEPL__SEPR$APPEND_Ġ(SEPL__SEPR$APPEND_ĠvarSEPL__SEPR$APPEND__SEPL__SEPR$APPEND_2SEPL__SEPR$APPEND_Ġ)SEPL__SEPR$APPEND_Ġ)SEPL__SEPR$APPEND_ĠreturnSEPL__SEPR$APPEND_Ġ; ĠtypeSEPL|||SEPR$KEEP _SEPL|||SEPR$KEEP 2SEPL|||SEPR$KEEP ĠvarSEPL|||SEPR$KEEP _SEPL|||SEPR$KEEP 4SEPL|||SEPR$KEEP Ġ=SEPL|||SEPR$KEEP ĠnewSEPL|||SEPR$KEEP ĠtypeSEPL|||SEPR$KEEP _SEPL|||SEPR$KEEP 2SEPL|||SEPR$KEEP Ġ(SEPL|||SEPR$KEEP ĠvarSEPL|||SEPR$KEEP _SEPL|||SEPR$KEEP 1SEPL|||SEPR$KEEP Ġ,SEPL|||SEPR$KEEP ĠvarSEPL|||SEPR$KEEP _SEPL|||SEPR$KEEP 2SEPL|||SEPR$KEEP Ġ,SEPL|||SEPR$KEEP ĠvarSEPL|||SEPR$KEEP _SEPL|||SEPR$KEEP 3SEPL|||SEPR$KEEP Ġ)SEPL|||SEPR$KEEP Ġ;SEPL|||SEPR$KEEP ĠthisSEPL|||SEPR$KEEP Ġ.SEPL|||SEPR$KEEP ĠmethodSEPL|||SEPR$KEEP _SEPL|||SEPR$KEEP 2SEPL|||SEPR$KEEP Ġ(SEPL|||SEPR$KEEP ĠvarSEPL|||SEPR$KEEP _SEPL|||SEPR$KEEP 4SEPL|||SEPR$KEEP Ġ)SEPL|||SEPR$KEEP Ġ;SEPL|||SEPR$KEEP Ġ}SEPL|||SEPR$KEEP
$STARTSEPL|||SEPR$KEEP publicSEPL|||SEPR$KEEP ĠvoidSEPL|||SEPR$KEEP ĠmethodSEPL|||SEPR$KEEP _SEPL|||SEPR$KEEP 1SEPL|||SEPR$KEEP Ġ(SEPL|||SEPR$KEEP Ġ)SEPL|||SEPR$KEEP Ġ{SEPL|||SEPR$APPEND_ĠifSEPL__SEPR$APPEND_Ġ(SEPL__SEPR$APPEND_Ġ(SEPL__SEPR$APPEND_ĠtypeSEPL__SEPR$APPEND__SEPL__SEPR$APPEND_1SEPL__SEPR$APPEND_Ġ.SEPL__SEPR$APPEND_ĠmethodSEPL__SEPR$APPEND__SEPL__SEPR$APPEND_2SEPL__SEPR$APPEND_Ġ(SEPL__SEPR$APPEND_Ġ)SEPL__SEPR$APPEND_Ġ)SEPL__SEPR$APPEND_Ġ!=SEPL__SEPR$APPEND_ĠnullSEPL__SEPR$APPEND_Ġ) ĠtypeSEPL|||SEPR$KEEP _SEPL|||SEPR$KEEP 1SEPL|||SEPR$KEEP Ġ.SEPL|||SEPR$KEEP ĠmethodSEPL|||SEPR$KEEP _SEPL|||SEPR$KEEP 2SEPL|||SEPR$KEEP Ġ(SEPL|||SEPR$KEEP Ġ)SEPL|||SEPR$KEEP Ġ.SEPL|||SEPR$KEEP ĠmethodSEPL|||SEPR$KEEP _SEPL|||SEPR$KEEP 3SEPL|||SEPR$KEEP Ġ(SEPL|||SEPR$KEEP Ġ)SEPL|||SEPR$KEEP Ġ;SEPL|||SEPR$KEEP ĠsuperSEPL|||SEPR$KEEP Ġ.SEPL|||SEPR$KEEP ĠmethodSEPL|||SEPR$KEEP _SEPL|||SEPR$KEEP 1SEPL|||SEPR$KEEP Ġ(SEPL|||SEPR$KEEP Ġ)SEPL|||SEPR$KEEP Ġ;SEPL|||SEPR$KEEP Ġ}SEPL|||SEPR$KEEP
$STARTSEPL|||SEPR$KEEP publicSEPL|||SEPR$KEEP ĠvoidSEPL|||SEPR$KEEP ĠmethodSEPL|||SEPR$KEEP _SEPL|||SEPR$KEEP 1SEPL|||SEPR$KEEP Ġ(SEPL|||SEPR$KEEP Ġ)SEPL|||SEPR$KEEP Ġ{SEPL|||SEPR$KEEP ĠvarSEPL|||SEPR$DELETE _SEPL|||SEPR$DELETE 1SEPL|||SEPR$DELETE Ġ=SEPL|||SEPR$DELETE ĠfalseSEPL|||SEPR$DELETE Ġ;SEPL|||SEPR$DELETE ĠmethodSEPL|||SEPR$KEEP _SEPL|||SEPR$KEEP 2SEPL|||SEPR$KEEP Ġ(SEPL|||SEPR$KEEP ĠfalseSEPL|||SEPR$REPLACE_Ġtrue Ġ)SEPL|||SEPR$DELETE Ġ;SEPL|||SEPR$DELETE ĠifSEPL|||SEPR$DELETE Ġ(SEPL|||SEPR$DELETE Ġ!SEPL|||SEPR$DELETE ĠvarSEPL|||SEPR$DELETE _SEPL|||SEPR$DELETE 2SEPL|||SEPR$DELETE Ġ)SEPL|||SEPR$DELETE Ġ{SEPL|||SEPR$REPLACE_Ġ, ĠmethodSEPL|||SEPR$REPLACE_Ġtrue _SEPL|||SEPR$DELETE 3SEPL|||SEPR$DELETE Ġ(SEPL|||SEPR$DELETE ĠvarSEPL|||SEPR$DELETE _SEPL|||SEPR$DELETE 3SEPL|||SEPR$DELETE Ġ)SEPL|||SEPR$KEEP Ġ;SEPL|||SEPR$KEEP Ġ}SEPL|||SEPR$KEEP ĠelseSEPL|||SEPR$DELETE Ġ{SEPL|||SEPR$DELETE ĠmethodSEPL|||SEPR$DELETE _SEPL|||SEPR$DELETE 4SEPL|||SEPR$DELETE Ġ(SEPL|||SEPR$DELETE Ġ(SEPL|||SEPR$DELETE Ġ(SEPL|||SEPR$DELETE Ġ(SEPL|||SEPR$DELETE ĠvarSEPL|||SEPR$DELETE _SEPL|||SEPR$DELETE 4SEPL|||SEPR$DELETE Ġ)SEPL|||SEPR$DELETE Ġ+SEPL|||SEPR$DELETE Ġ(SEPL|||SEPR$DELETE ĠvarSEPL|||SEPR$DELETE _SEPL|||SEPR$DELETE 5SEPL|||SEPR$DELETE Ġ)SEPL|||SEPR$DELETE Ġ)SEPL|||SEPR$DELETE Ġ+SEPL|||SEPR$DELETE ĠstringSEPL|||SEPR$DELETE _SEPL|||SEPR$DELETE 1SEPL|||SEPR$DELETE Ġ)SEPL|||SEPR$DELETE Ġ)SEPL|||SEPR$DELETE Ġ;SEPL|||SEPR$DELETE Ġ}SEPL|||SEPR$DELETE Ġ}SEPL|||SEPR$DELETE
$STARTSEPL|||SEPR$KEEP publicSEPL|||SEPR$KEEP ĠjavaSEPL|||SEPR$KEEP .SEPL|||SEPR$KEEP utilSEPL|||SEPR$KEEP .SEPL|||SEPR$KEEP collectionSEPL|||SEPR$KEEP Ġ<SEPL|||SEPR$KEEP ĠtypeSEPL|||SEPR$KEEP _SEPL|||SEPR$KEEP 1SEPL|||SEPR$KEEP Ġ>SEPL|||SEPR$KEEP ĠmethodSEPL|||SEPR$KEEP _SEPL|||SEPR$KEEP 1SEPL|||SEPR$KEEP Ġ(SEPL|||SEPR$KEEP ĠtypeSEPL|||SEPR$KEEP _SEPL|||SEPR$KEEP 2SEPL|||SEPR$KEEP ĠvarSEPL|||SEPR$KEEP _SEPL|||SEPR$KEEP 1SEPL|||SEPR$KEEP Ġ)SEPL|||SEPR$KEEP Ġ{SEPL|||SEPR$KEEP ĠvarSEPL|||SEPR$KEEP _SEPL|||SEPR$KEEP 2SEPL|||SEPR$DELETE Ġ.SEPL|||SEPR$DELETE ĠmethodSEPL|||SEPR$DELETE _SEPL|||SEPR$DELETE 2SEPL|||SEPR$DELETE Ġ(SEPL|||SEPR$DELETE ĠvarSEPL|||SEPR$DELETE _SEPL|||SEPR$DELETE 1SEPL|||SEPR$KEEP Ġ.SEPL|||SEPR$KEEP ĠmethodSEPL|||SEPR$KEEP _SEPL|||SEPR$KEEP 3SEPL|||SEPR$KEEP Ġ(SEPL|||SEPR$KEEP Ġ)SEPL|||SEPR$KEEP Ġ.SEPL|||SEPR$KEEP ĠmethodSEPL|||SEPR$KEEP _SEPL|||SEPR$KEEP 4SEPL|||SEPR$KEEP Ġ(SEPL|||SEPR$KEEP ĠthisSEPL|||SEPR$KEEP Ġ)SEPL|||SEPR$KEEP Ġ)SEPL|||SEPR$DELETE Ġ;SEPL|||SEPR$KEEP ĠvarSEPL|||SEPR$DELETE _SEPL|||SEPR$DELETE 2SEPL|||SEPR$DELETE Ġ.SEPL|||SEPR$DELETE ĠmethodSEPL|||SEPR$DELETE _SEPL|||SEPR$DELETE 2SEPL|||SEPR$DELETE Ġ(SEPL|||SEPR$DELETE ĠvarSEPL|||SEPR$KEEP _SEPL|||SEPR$KEEP 1SEPL|||SEPR$KEEP Ġ.SEPL|||SEPR$KEEP ĠmethodSEPL|||SEPR$KEEP _SEPL|||SEPR$KEEP 5SEPL|||SEPR$KEEP Ġ(SEPL|||SEPR$KEEP Ġ)SEPL|||SEPR$KEEP Ġ.SEPL|||SEPR$KEEP ĠmethodSEPL|||SEPR$KEEP _SEPL|||SEPR$KEEP 4SEPL|||SEPR$KEEP Ġ(SEPL|||SEPR$KEEP ĠthisSEPL|||SEPR$KEEP Ġ)SEPL|||SEPR$KEEP Ġ)SEPL|||SEPR$DELETE Ġ;SEPL|||SEPR$KEEP ĠreturnSEPL|||SEPR$KEEP ĠvarSEPL|||SEPR$KEEP _SEPL|||SEPR$KEEP 2SEPL|||SEPR$KEEP Ġ;SEPL|||SEPR$KEEP Ġ}SEPL|||SEPR$KEEP
$STARTSEPL|||SEPR$KEEP publicSEPL|||SEPR$KEEP ĠbooleanSEPL|||SEPR$KEEP ĠmethodSEPL|||SEPR$KEEP _SEPL|||SEPR$KEEP 1SEPL|||SEPR$KEEP Ġ(SEPL|||SEPR$KEEP Ġ)SEPL|||SEPR$KEEP Ġ{SEPL|||SEPR$KEEP ĠjavaSEPL|||SEPR$REPLACE_Ġreturn .SEPL|||SEPR$DELETE langSEPL|||SEPR$REPLACE_Ġ( .SEPL|||SEPR$DELETE boSEPL|||SEPR$REPLACE_Ġ( oleanSEPL|||SEPR$REPLACE_Ġboolean ĠvalueSEPL|||SEPR$DELETE Ġ=SEPL|||SEPR$REPLACE_Ġ) Ġ(SEPL|||SEPR$KEEP Ġ(SEPL|||SEPR$KEEP ĠjavaSEPL|||SEPR$KEEP .SEPL|||SEPR$KEEP langSEPL|||SEPR$KEEP .SEPL|||SEPR$KEEP boSEPL|||SEPR$KEEP oleanSEPL|||SEPR$KEEP Ġ)SEPL|||SEPR$KEEP Ġ(SEPL|||SEPR$KEEP ĠmethodSEPL|||SEPR$KEEP _SEPL|||SEPR$KEEP 2SEPL|||SEPR$KEEP Ġ(SEPL|||SEPR$KEEP Ġ)SEPL|||SEPR$KEEP Ġ.SEPL|||SEPR$KEEP ĠmethodSEPL|||SEPR$KEEP _SEPL|||SEPR$KEEP 3SEPL|||SEPR$KEEP Ġ(SEPL|||SEPR$KEEP ĠvarSEPL|||SEPR$KEEP _SEPL|||SEPR$KEEP 1SEPL|||SEPR$KEEP Ġ,SEPL|||SEPR$KEEP ĠtrueSEPL|||SEPR$KEEP Ġ)SEPL|||SEPR$KEEP Ġ)SEPL|||SEPR$KEEP Ġ)SEPL|||SEPR$KEEP Ġ;SEPL|||SEPR$DELETE ĠreturnSEPL|||SEPR$DELETE Ġ(SEPL|||SEPR$DELETE Ġ(SEPL|||SEPR$DELETE ĠbooleanSEPL|||SEPR$DELETE Ġ)SEPL|||SEPR$DELETE Ġ(SEPL|||SEPR$DELETE ĠvalueSEPL|||SEPR$DELETE Ġ)SEPL|||SEPR$DELETE Ġ)SEPL|||SEPR$KEEP Ġ;SEPL|||SEPR$KEEP Ġ}SEPL|||SEPR$KEEP
$STARTSEPL|||SEPR$KEEP publicSEPL|||SEPR$KEEP ĠbooleanSEPL|||SEPR$KEEP ĠmethodSEPL|||SEPR$KEEP _SEPL|||SEPR$KEEP 1SEPL|||SEPR$KEEP Ġ(SEPL|||SEPR$KEEP ĠjavaSEPL|||SEPR$KEEP .SEPL|||SEPR$KEEP langSEPL|||SEPR$KEEP .SEPL|||SEPR$KEEP stringSEPL|||SEPR$KEEP ĠvarSEPL|||SEPR$KEEP _SEPL|||SEPR$KEEP 1SEPL|||SEPR$KEEP Ġ)SEPL|||SEPR$KEEP Ġ{SEPL|||SEPR$KEEP ĠifSEPL|||SEPR$KEEP Ġ(SEPL|||SEPR$KEEP ĠvarSEPL|||SEPR$KEEP _SEPL|||SEPR$KEEP 1SEPL|||SEPR$KEEP Ġ!=SEPL|||SEPR$KEEP ĠnullSEPL|||SEPR$KEEP Ġ)SEPL|||SEPR$KEEP Ġ{SEPL|||SEPR$KEEP ĠreturnSEPL|||SEPR$KEEP ĠtrueSEPL|||SEPR$KEEP Ġ;SEPL|||SEPR$KEEP Ġ}SEPL|||SEPR$KEEP ĠelseSEPL|||SEPR$KEEP Ġ{SEPL|||SEPR$KEEP ĠvarSEPL|||SEPR$KEEP _SEPL|||SEPR$KEEP 2SEPL|||SEPR$KEEP Ġ.SEPL|||SEPR$KEEP ĠmessageSEPL|||SEPR$KEEP Ġ+=SEPL|||SEPR$KEEP ĠstringSEPL|||SEPR$KEEP _SEPL|||SEPR$KEEP 1SEPL|||SEPR$KEEP Ġ+SEPL|||SEPR$KEEP Ġ"\SEPL|||SEPR$KEEP nSEPL|||SEPR$KEEP "SEPL|||SEPR$KEEP Ġ;SEPL|||SEPR$APPEND_ĠjavaSEPL__SEPR$APPEND_.SEPL__SEPR$APPEND_langSEPL__SEPR$APPEND_.SEPL__SEPR$APPEND_systemSEPL__SEPR$APPEND_.SEPL__SEPR$APPEND_outSEPL__SEPR$APPEND_.SEPL__SEPR$APPEND_printlnSEPL__SEPR$APPEND_Ġ(SEPL__SEPR$APPEND_Ġ(SEPL__SEPR$APPEND_ĠstringSEPL__SEPR$APPEND__SEPL__SEPR$APPEND_1SEPL__SEPR$APPEND_Ġ+SEPL__SEPR$APPEND_Ġ"\SEPL__SEPR$APPEND_nSEPL__SEPR$APPEND_"SEPL__SEPR$APPEND_Ġ)SEPL__SEPR$APPEND_Ġ)SEPL__SEPR$APPEND_Ġ; ĠreturnSEPL|||SEPR$KEEP ĠfalseSEPL|||SEPR$KEEP Ġ;SEPL|||SEPR$KEEP Ġ}SEPL|||SEPR$KEEP Ġ}SEPL|||SEPR$KEEP
$STARTSEPL|||SEPR$KEEP publicSEPL|||SEPR$KEEP ĠtypeSEPL|||SEPR$KEEP _SEPL|||SEPR$KEEP 1SEPL|||SEPR$KEEP ĠmethodSEPL|||SEPR$KEEP _SEPL|||SEPR$KEEP 1SEPL|||SEPR$KEEP Ġ(SEPL|||SEPR$KEEP ĠtypeSEPL|||SEPR$KEEP _SEPL|||SEPR$KEEP 1SEPL|||SEPR$KEEP ĠvarSEPL|||SEPR$KEEP _SEPL|||SEPR$KEEP 1SEPL|||SEPR$KEEP Ġ)SEPL|||SEPR$KEEP Ġ{SEPL|||SEPR$KEEP ĠtypeSEPL|||SEPR$KEEP _SEPL|||SEPR$KEEP 2SEPL|||SEPR$KEEP ĠvarSEPL|||SEPR$KEEP _SEPL|||SEPR$KEEP 2SEPL|||SEPR$KEEP Ġ=SEPL|||SEPR$KEEP ĠnewSEPL|||SEPR$KEEP ĠtypeSEPL|||SEPR$KEEP _SEPL|||SEPR$KEEP 2SEPL|||SEPR$KEEP Ġ(SEPL|||SEPR$KEEP ĠtypeSEPL|||SEPR$KEEP _SEPL|||SEPR$KEEP 3SEPL|||SEPR$KEEP Ġ.SEPL|||SEPR$KEEP ĠmethodSEPL|||SEPR$KEEP _SEPL|||SEPR$KEEP 2SEPL|||SEPR$KEEP Ġ(SEPL|||SEPR$KEEP ĠvarSEPL|||SEPR$KEEP _SEPL|||SEPR$KEEP 1SEPL|||SEPR$KEEP Ġ)SEPL|||SEPR$KEEP Ġ)SEPL|||SEPR$KEEP Ġ;SEPL|||SEPR$KEEP ĠvarSEPL|||SEPR$KEEP _SEPL|||SEPR$KEEP 2SEPL|||SEPR$KEEP Ġ.SEPL|||SEPR$KEEP ĠmethodSEPL|||SEPR$KEEP _SEPL|||SEPR$KEEP 3SEPL|||SEPR$DELETE Ġ(SEPL|||SEPR$DELETE Ġ0SEPL|||SEPR$DELETE Ġ,SEPL|||SEPR$DELETE ĠnullSEPL|||SEPR$DELETE Ġ)SEPL|||SEPR$DELETE Ġ;SEPL|||SEPR$DELETE ĠvarSEPL|||SEPR$DELETE _SEPL|||SEPR$DELETE 2SEPL|||SEPR$DELETE Ġ.SEPL|||SEPR$DELETE ĠmethodSEPL|||SEPR$DELETE _SEPL|||SEPR$DELETE 4SEPL|||SEPR$KEEP Ġ(SEPL|||SEPR$KEEP ĠvarSEPL|||SEPR$KEEP _SEPL|||SEPR$KEEP 3SEPL|||SEPR$KEEP Ġ)SEPL|||SEPR$KEEP Ġ;SEPL|||SEPR$KEEP ĠreturnSEPL|||SEPR$KEEP ĠvarSEPL|||SEPR$KEEP _SEPL|||SEPR$KEEP 2SEPL|||SEPR$KEEP Ġ.SEPL|||SEPR$KEEP ĠmethodSEPL|||SEPR$KEEP _SEPL|||SEPR$KEEP 5SEPL|||SEPR$KEEP Ġ(SEPL|||SEPR$KEEP Ġ)SEPL|||SEPR$KEEP Ġ;SEPL|||SEPR$KEEP Ġ}SEPL|||SEPR$KEEP
$STARTSEPL|||SEPR$KEEP privateSEPL|||SEPR$KEEP ĠvoidSEPL|||SEPR$KEEP ĠmethodSEPL|||SEPR$KEEP _SEPL|||SEPR$KEEP 1SEPL|||SEPR$KEEP Ġ(SEPL|||SEPR$KEEP Ġ)SEPL|||SEPR$KEEP Ġ{SEPL|||SEPR$KEEP ĠintSEPL|||SEPR$KEEP ĠindexSEPL|||SEPR$KEEP Ġ=SEPL|||SEPR$KEEP ĠvarSEPL|||SEPR$KEEP _SEPL|||SEPR$KEEP 1SEPL|||SEPR$KEEP Ġ.SEPL|||SEPR$KEEP ĠmethodSEPL|||SEPR$KEEP _SEPL|||SEPR$KEEP 2SEPL|||SEPR$KEEP Ġ(SEPL|||SEPR$KEEP Ġ)SEPL|||SEPR$KEEP Ġ;SEPL|||SEPR$APPEND_ĠifSEPL__SEPR$APPEND_Ġ(SEPL__SEPR$APPEND_ĠindexSEPL__SEPR$APPEND_Ġ>=SEPL__SEPR$APPEND_Ġ0SEPL__SEPR$APPEND_Ġ)SEPL__SEPR$APPEND_Ġ{ ĠmethodSEPL|||SEPR$KEEP _SEPL|||SEPR$KEEP 3SEPL|||SEPR$KEEP Ġ(SEPL|||SEPR$KEEP ĠvarSEPL|||SEPR$KEEP _SEPL|||SEPR$KEEP 2SEPL|||SEPR$KEEP Ġ.SEPL|||SEPR$KEEP ĠmethodSEPL|||SEPR$KEEP _SEPL|||SEPR$KEEP 4SEPL|||SEPR$KEEP Ġ(SEPL|||SEPR$KEEP ĠindexSEPL|||SEPR$KEEP Ġ)SEPL|||SEPR$KEEP Ġ)SEPL|||SEPR$KEEP Ġ;SEPL|||SEPR$KEEP Ġ}SEPL|||SEPR$APPEND_Ġ}
$STARTSEPL|||SEPR$KEEP publicSEPL|||SEPR$KEEP ĠvoidSEPL|||SEPR$KEEP ĠmethodSEPL|||SEPR$KEEP _SEPL|||SEPR$KEEP 1SEPL|||SEPR$KEEP Ġ(SEPL|||SEPR$KEEP ĠtypeSEPL|||SEPR$KEEP _SEPL|||SEPR$KEEP 1SEPL|||SEPR$KEEP ĠeventSEPL|||SEPR$APPEND_Ġ)SEPL__SEPR$APPEND_Ġ{SEPL__SEPR$APPEND_ĠifSEPL__SEPR$APPEND_Ġ(SEPL__SEPR$APPEND_Ġ(SEPL__SEPR$APPEND_ĠvarSEPL__SEPR$APPEND__SEPL__SEPR$APPEND_1SEPL__SEPR$APPEND_Ġ)SEPL__SEPR$APPEND_Ġ!=SEPL__SEPR$APPEND_Ġnull Ġ)SEPL|||SEPR$KEEP Ġ{SEPL|||SEPR$KEEP ĠintSEPL|||SEPR$KEEP ĠidSEPL|||SEPR$KEEP Ġ=SEPL|||SEPR$KEEP ĠjavaSEPL|||SEPR$KEEP .SEPL|||SEPR$KEEP langSEPL|||SEPR$KEEP .SEPL|||SEPR$KEEP integerSEPL|||SEPR$KEEP .SEPL|||SEPR$KEEP parseSEPL|||SEPR$KEEP intSEPL|||SEPR$KEEP Ġ(SEPL|||SEPR$KEEP ĠvarSEPL|||SEPR$KEEP _SEPL|||SEPR$KEEP 1SEPL|||SEPR$KEEP Ġ)SEPL|||SEPR$KEEP Ġ;SEPL|||SEPR$KEEP ĠmethodSEPL|||SEPR$KEEP _SEPL|||SEPR$KEEP 2SEPL|||SEPR$KEEP Ġ(SEPL|||SEPR$KEEP ĠvarSEPL|||SEPR$KEEP _SEPL|||SEPR$KEEP 2SEPL|||SEPR$KEEP Ġ,SEPL|||SEPR$KEEP ĠvarSEPL|||SEPR$KEEP _SEPL|||SEPR$KEEP 3SEPL|||SEPR$KEEP Ġ)SEPL|||SEPR$KEEP Ġ;SEPL|||SEPR$KEEP ĠmethodSEPL|||SEPR$KEEP _SEPL|||SEPR$KEEP 3SEPL|||SEPR$KEEP Ġ(SEPL|||SEPR$KEEP ĠvarSEPL|||SEPR$KEEP _SEPL|||SEPR$KEEP 4SEPL|||SEPR$KEEP Ġ.SEPL|||SEPR$KEEP ĠmethodSEPL|||SEPR$KEEP _SEPL|||SEPR$KEEP 4SEPL|||SEPR$KEEP Ġ(SEPL|||SEPR$KEEP ĠidSEPL|||SEPR$KEEP Ġ)SEPL|||SEPR$KEEP Ġ,SEPL|||SEPR$KEEP ĠmethodSEPL|||SEPR$KEEP _SEPL|||SEPR$KEEP 5SEPL|||SEPR$KEEP Ġ(SEPL|||SEPR$KEEP Ġ)SEPL|||SEPR$KEEP Ġ)SEPL|||SEPR$KEEP Ġ;SEPL|||SEPR$KEEP Ġ}SEPL|||SEPR$APPEND_Ġ}
$STARTSEPL|||SEPR$KEEP publicSEPL|||SEPR$KEEP ĠtypeSEPL|||SEPR$KEEP _SEPL|||SEPR$KEEP 1SEPL|||SEPR$KEEP ĠmethodSEPL|||SEPR$KEEP _SEPL|||SEPR$KEEP 1SEPL|||SEPR$KEEP Ġ(SEPL|||SEPR$KEEP Ġ)SEPL|||SEPR$KEEP Ġ{SEPL|||SEPR$KEEP ĠintSEPL|||SEPR$KEEP ĠindexSEPL|||SEPR$KEEP Ġ=SEPL|||SEPR$KEEP ĠsuperSEPL|||SEPR$KEEP Ġ.SEPL|||SEPR$KEEP ĠmethodSEPL|||SEPR$KEEP _SEPL|||SEPR$KEEP 2SEPL|||SEPR$KEEP Ġ(SEPL|||SEPR$KEEP Ġ)SEPL|||SEPR$KEEP Ġ;SEPL|||SEPR$APPEND_ĠifSEPL__SEPR$APPEND_Ġ(SEPL__SEPR$APPEND_ĠindexSEPL__SEPR$APPEND_Ġ==SEPL__SEPR$APPEND_Ġ(SEPL__SEPR$APPEND_Ġ-SEPL__SEPR$APPEND_Ġ1SEPL__SEPR$APPEND_Ġ)SEPL__SEPR$APPEND_Ġ)SEPL__SEPR$APPEND_Ġ{SEPL__SEPR$APPEND_ĠreturnSEPL__SEPR$APPEND_ĠnullSEPL__SEPR$APPEND_Ġ;SEPL__SEPR$APPEND_Ġ} ĠtypeSEPL|||SEPR$KEEP _SEPL|||SEPR$KEEP 1SEPL|||SEPR$KEEP ĠvarSEPL|||SEPR$KEEP _SEPL|||SEPR$KEEP 1SEPL|||SEPR$KEEP Ġ=SEPL|||SEPR$KEEP ĠvarSEPL|||SEPR$KEEP _SEPL|||SEPR$KEEP 2SEPL|||SEPR$KEEP Ġ.SEPL|||SEPR$KEEP ĠgetSEPL|||SEPR$KEEP Ġ(SEPL|||SEPR$KEEP ĠindexSEPL|||SEPR$KEEP Ġ)SEPL|||SEPR$KEEP Ġ;SEPL|||SEPR$KEEP ĠreturnSEPL|||SEPR$KEEP ĠvarSEPL|||SEPR$KEEP _SEPL|||SEPR$KEEP 1SEPL|||SEPR$KEEP Ġ;SEPL|||SEPR$KEEP Ġ}SEPL|||SEPR$KEEP
$STARTSEPL|||SEPR$KEEP publicSEPL|||SEPR$KEEP ĠstaticSEPL|||SEPR$DELETE ĠjavaSEPL|||SEPR$KEEP .SEPL|||SEPR$KEEP langSEPL|||SEPR$KEEP .SEPL|||SEPR$KEEP stringSEPL|||SEPR$KEEP ĠmethodSEPL|||SEPR$KEEP _SEPL|||SEPR$KEEP 1SEPL|||SEPR$KEEP Ġ(SEPL|||SEPR$KEEP Ġ)SEPL|||SEPR$KEEP Ġ{SEPL|||SEPR$KEEP ĠreturnSEPL|||SEPR$KEEP ĠtypeSEPL|||SEPR$KEEP _SEPL|||SEPR$KEEP 1SEPL|||SEPR$KEEP Ġ.SEPL|||SEPR$KEEP ĠmethodSEPL|||SEPR$KEEP _SEPL|||SEPR$KEEP 1SEPL|||SEPR$KEEP Ġ(SEPL|||SEPR$KEEP ĠnewSEPL|||SEPR$DELETE ĠtypeSEPL|||SEPR$REPLACE_Ġthis _SEPL|||SEPR$DELETE 2SEPL|||SEPR$DELETE Ġ(SEPL|||SEPR$DELETE Ġ)SEPL|||SEPR$DELETE Ġ.SEPL|||SEPR$KEEP ĠgetSEPL|||SEPR$KEEP classSEPL|||SEPR$KEEP Ġ(SEPL|||SEPR$KEEP Ġ)SEPL|||SEPR$KEEP Ġ.SEPL|||SEPR$KEEP ĠmethodSEPL|||SEPR$KEEP _SEPL|||SEPR$KEEP 2SEPL|||SEPR$KEEP Ġ(SEPL|||SEPR$KEEP ĠstringSEPL|||SEPR$KEEP _SEPL|||SEPR$KEEP 1SEPL|||SEPR$KEEP Ġ)SEPL|||SEPR$KEEP Ġ.SEPL|||SEPR$KEEP ĠmethodSEPL|||SEPR$KEEP _SEPL|||SEPR$KEEP 3SEPL|||SEPR$KEEP Ġ(SEPL|||SEPR$KEEP Ġ)SEPL|||SEPR$KEEP Ġ,SEPL|||SEPR$KEEP ĠstringSEPL|||SEPR$KEEP _SEPL|||SEPR$KEEP 2SEPL|||SEPR$KEEP Ġ)SEPL|||SEPR$KEEP Ġ;SEPL|||SEPR$KEEP Ġ}SEPL|||SEPR$KEEP
$STARTSEPL|||SEPR$KEEP publicSEPL|||SEPR$KEEP ĠvoidSEPL|||SEPR$KEEP ĠmethodSEPL|||SEPR$KEEP _SEPL|||SEPR$KEEP 1SEPL|||SEPR$KEEP Ġ(SEPL|||SEPR$KEEP ĠtypeSEPL|||SEPR$KEEP _SEPL|||SEPR$KEEP 1SEPL|||SEPR$KEEP ĠtSEPL|||SEPR$KEEP Ġ)SEPL|||SEPR$KEEP Ġ{SEPL|||SEPR$APPEND_ĠifSEPL__SEPR$APPEND_Ġ(SEPL__SEPR$APPEND_Ġ(SEPL__SEPR$APPEND_ĠvarSEPL__SEPR$APPEND__SEPL__SEPR$APPEND_1SEPL__SEPR$APPEND_Ġ)SEPL__SEPR$APPEND_Ġ!=SEPL__SEPR$APPEND_ĠnullSEPL__SEPR$APPEND_Ġ) Ġ(SEPL|||SEPR$KEEP Ġ(SEPL|||SEPR$KEEP ĠtypeSEPL|||SEPR$KEEP _SEPL|||SEPR$KEEP 2SEPL|||SEPR$KEEP Ġ)SEPL|||SEPR$KEEP Ġ(SEPL|||SEPR$KEEP ĠvarSEPL|||SEPR$KEEP _SEPL|||SEPR$KEEP 1SEPL|||SEPR$KEEP Ġ.SEPL|||SEPR$KEEP ĠmethodSEPL|||SEPR$KEEP _SEPL|||SEPR$KEEP 2SEPL|||SEPR$KEEP Ġ(SEPL|||SEPR$KEEP Ġ)SEPL|||SEPR$KEEP Ġ)SEPL|||SEPR$KEEP Ġ)SEPL|||SEPR$KEEP Ġ.SEPL|||SEPR$KEEP ĠmethodSEPL|||SEPR$KEEP _SEPL|||SEPR$KEEP 3SEPL|||SEPR$KEEP Ġ(SEPL|||SEPR$KEEP ĠtSEPL|||SEPR$KEEP Ġ)SEPL|||SEPR$KEEP Ġ;SEPL|||SEPR$KEEP Ġ}SEPL|||SEPR$KEEP
$STARTSEPL|||SEPR$KEEP publicSEPL|||SEPR$KEEP ĠjavaSEPL|||SEPR$KEEP .SEPL|||SEPR$KEEP utilSEPL|||SEPR$KEEP .SEPL|||SEPR$KEEP listSEPL|||SEPR$KEEP Ġ<SEPL|||SEPR$KEEP ĠtypeSEPL|||SEPR$KEEP _SEPL|||SEPR$KEEP 1SEPL|||SEPR$KEEP Ġ>SEPL|||SEPR$KEEP ĠmethodSEPL|||SEPR$KEEP _SEPL|||SEPR$KEEP 1SEPL|||SEPR$KEEP Ġ(SEPL|||SEPR$KEEP ĠtypeSEPL|||SEPR$KEEP _SEPL|||SEPR$KEEP 2SEPL|||SEPR$KEEP ĠvarSEPL|||SEPR$KEEP _SEPL|||SEPR$KEEP 1SEPL|||SEPR$KEEP Ġ,SEPL|||SEPR$KEEP ĠtypeSEPL|||SEPR$KEEP _SEPL|||SEPR$KEEP 1SEPL|||SEPR$KEEP ĠnSEPL|||SEPR$KEEP Ġ)SEPL|||SEPR$KEEP Ġ{SEPL|||SEPR$KEEP ĠjavaSEPL|||SEPR$KEEP .SEPL|||SEPR$KEEP utilSEPL|||SEPR$KEEP .SEPL|||SEPR$KEEP listSEPL|||SEPR$KEEP Ġ<SEPL|||SEPR$KEEP ĠtypeSEPL|||SEPR$KEEP _SEPL|||SEPR$KEEP 1SEPL|||SEPR$KEEP Ġ>SEPL|||SEPR$KEEP ĠvarSEPL|||SEPR$KEEP _SEPL|||SEPR$KEEP 2SEPL|||SEPR$KEEP Ġ=SEPL|||SEPR$KEEP ĠnewSEPL|||SEPR$KEEP ĠjavaSEPL|||SEPR$KEEP .SEPL|||SEPR$KEEP utilSEPL|||SEPR$KEEP .SEPL|||SEPR$KEEP arraySEPL|||SEPR$KEEP listSEPL|||SEPR$KEEP Ġ<SEPL|||SEPR$KEEP Ġ>SEPL|||SEPR$KEEP Ġ(SEPL|||SEPR$KEEP Ġ)SEPL|||SEPR$KEEP Ġ;SEPL|||SEPR$KEEP ĠvarSEPL|||SEPR$KEEP _SEPL|||SEPR$KEEP 2SEPL|||SEPR$KEEP Ġ.SEPL|||SEPR$KEEP ĠaddSEPL|||SEPR$KEEP Ġ(SEPL|||SEPR$KEEP ĠnSEPL|||SEPR$KEEP Ġ)SEPL|||SEPR$KEEP Ġ;SEPL|||SEPR$KEEP ĠjavaSEPL|||SEPR$DELETE .SEPL|||SEPR$DELETE langSEPL|||SEPR$DELETE .SEPL|||SEPR$DELETE systemSEPL|||SEPR$DELETE .SEPL|||SEPR$DELETE outSEPL|||SEPR$DELETE .SEPL|||SEPR$DELETE printlnSEPL|||SEPR$DELETE Ġ(SEPL|||SEPR$DELETE ĠstringSEPL|||SEPR$DELETE _SEPL|||SEPR$DELETE 1SEPL|||SEPR$DELETE Ġ)SEPL|||SEPR$DELETE Ġ;SEPL|||SEPR$DELETE ĠreturnSEPL|||SEPR$KEEP ĠvarSEPL|||SEPR$KEEP _SEPL|||SEPR$KEEP 2SEPL|||SEPR$KEEP Ġ;SEPL|||SEPR$KEEP Ġ}SEPL|||SEPR$KEEP
$STARTSEPL|||SEPR$KEEP publicSEPL|||SEPR$KEEP ĠvoidSEPL|||SEPR$KEEP ĠmethodSEPL|||SEPR$KEEP _SEPL|||SEPR$KEEP 1SEPL|||SEPR$KEEP Ġ(SEPL|||SEPR$KEEP Ġ)SEPL|||SEPR$KEEP Ġ{SEPL|||SEPR$KEEP ĠmethodSEPL|||SEPR$DELETE _SEPL|||SEPR$DELETE 2SEPL|||SEPR$DELETE Ġ(SEPL|||SEPR$DELETE Ġ)SEPL|||SEPR$DELETE Ġ;SEPL|||SEPR$DELETE ĠifSEPL|||SEPR$KEEP Ġ(SEPL|||SEPR$KEEP Ġ(SEPL|||SEPR$KEEP Ġ(SEPL|||SEPR$KEEP ĠvarSEPL|||SEPR$KEEP _SEPL|||SEPR$KEEP 1SEPL|||SEPR$KEEP Ġ)SEPL|||SEPR$KEEP Ġ!=SEPL|||SEPR$KEEP ĠnullSEPL|||SEPR$KEEP Ġ)SEPL|||SEPR$KEEP Ġ&&SEPL|||SEPR$KEEP Ġ(SEPL|||SEPR$KEEP ĠvarSEPL|||SEPR$KEEP _SEPL|||SEPR$KEEP 1SEPL|||SEPR$KEEP Ġ.SEPL|||SEPR$KEEP ĠmethodSEPL|||SEPR$KEEP _SEPL|||SEPR$KEEP 3SEPL|||SEPR$KEEP Ġ(SEPL|||SEPR$KEEP Ġ)SEPL|||SEPR$KEEP Ġ)SEPL|||SEPR$KEEP Ġ)SEPL|||SEPR$KEEP Ġ{SEPL|||SEPR$KEEP ĠvarSEPL|||SEPR$KEEP _SEPL|||SEPR$KEEP 1SEPL|||SEPR$KEEP Ġ.SEPL|||SEPR$KEEP ĠmethodSEPL|||SEPR$KEEP _SEPL|||SEPR$KEEP 4SEPL|||SEPR$KEEP Ġ(SEPL|||SEPR$KEEP Ġ)SEPL|||SEPR$KEEP Ġ;SEPL|||SEPR$KEEP Ġ}SEPL|||SEPR$APPEND_ĠmethodSEPL__SEPR$APPEND__SEPL__SEPR$APPEND_2SEPL__SEPR$APPEND_Ġ(SEPL__SEPR$APPEND_Ġ)SEPL__SEPR$APPEND_Ġ; Ġ}SEPL|||SEPR$KEEP
$STARTSEPL|||SEPR$KEEP publicSEPL|||SEPR$KEEP ĠvoidSEPL|||SEPR$KEEP ĠmethodSEPL|||SEPR$KEEP _SEPL|||SEPR$KEEP 1SEPL|||SEPR$KEEP Ġ(SEPL|||SEPR$KEEP ĠdoubleSEPL|||SEPR$KEEP ĠvarSEPL|||SEPR$KEEP _SEPL|||SEPR$KEEP 1SEPL|||SEPR$KEEP Ġ)SEPL|||SEPR$KEEP Ġ{SEPL|||SEPR$APPEND_ĠifSEPL__SEPR$APPEND_Ġ(SEPL__SEPR$APPEND_Ġ(SEPL__SEPR$APPEND_ĠmethodSEPL__SEPR$APPEND__SEPL__SEPR$APPEND_2SEPL__SEPR$APPEND_Ġ(SEPL__SEPR$APPEND_Ġ)SEPL__SEPR$APPEND_Ġ)SEPL__SEPR$APPEND_Ġ==SEPL__SEPR$APPEND_ĠnullSEPL__SEPR$APPEND_Ġ)SEPL__SEPR$APPEND_ĠreturnSEPL__SEPR$APPEND_Ġ; ĠmethodSEPL|||SEPR$KEEP _SEPL|||SEPR$KEEP 2SEPL|||SEPR$KEEP Ġ(SEPL|||SEPR$KEEP Ġ)SEPL|||SEPR$KEEP Ġ.SEPL|||SEPR$KEEP ĠmethodSEPL|||SEPR$KEEP _SEPL|||SEPR$KEEP 1SEPL|||SEPR$KEEP Ġ(SEPL|||SEPR$KEEP ĠvarSEPL|||SEPR$KEEP _SEPL|||SEPR$KEEP 1SEPL|||SEPR$KEEP Ġ)SEPL|||SEPR$KEEP Ġ;SEPL|||SEPR$KEEP Ġ}SEPL|||SEPR$KEEP
$STARTSEPL|||SEPR$KEEP publicSEPL|||SEPR$KEEP ĠvoidSEPL|||SEPR$KEEP ĠmethodSEPL|||SEPR$KEEP _SEPL|||SEPR$KEEP 1SEPL|||SEPR$KEEP Ġ(SEPL|||SEPR$KEEP ĠjavaSEPL|||SEPR$KEEP .SEPL|||SEPR$KEEP langSEPL|||SEPR$KEEP .SEPL|||SEPR$KEEP integerSEPL|||SEPR$KEEP ĠvarSEPL|||SEPR$KEEP _SEPL|||SEPR$KEEP 1SEPL|||SEPR$KEEP Ġ)SEPL|||SEPR$KEEP Ġ{SEPL|||SEPR$KEEP ĠintSEPL|||SEPR$KEEP ĠvarSEPL|||SEPR$KEEP _SEPL|||SEPR$KEEP 2SEPL|||SEPR$KEEP Ġ=SEPL|||SEPR$KEEP ĠintSEPL|||SEPR$KEEP _SEPL|||SEPR$KEEP 1SEPL|||SEPR$KEEP Ġ;SEPL|||SEPR$KEEP ĠifSEPL|||SEPR$KEEP Ġ(SEPL|||SEPR$KEEP ĠvarSEPL|||SEPR$KEEP _SEPL|||SEPR$KEEP 1SEPL|||SEPR$KEEP Ġ!=SEPL|||SEPR$KEEP ĠnullSEPL|||SEPR$KEEP Ġ)SEPL|||SEPR$KEEP Ġ{SEPL|||SEPR$KEEP ĠvarSEPL|||SEPR$KEEP _SEPL|||SEPR$KEEP 2SEPL|||SEPR$KEEP Ġ=SEPL|||SEPR$KEEP ĠvarSEPL|||SEPR$KEEP _SEPL|||SEPR$KEEP 1SEPL|||SEPR$KEEP Ġ.SEPL|||SEPR$KEEP ĠintSEPL|||SEPR$KEEP valueSEPL|||SEPR$KEEP Ġ(SEPL|||SEPR$KEEP Ġ)SEPL|||SEPR$KEEP Ġ;SEPL|||SEPR$KEEP Ġ}SEPL|||SEPR$KEEP ĠjavaSEPL|||SEPR$KEEP .SEPL|||SEPR$KEEP langSEPL|||SEPR$KEEP .SEPL|||SEPR$KEEP stringSEPL|||SEPR$KEEP ĠvarSEPL|||SEPR$KEEP _SEPL|||SEPR$KEEP 3SEPL|||SEPR$KEEP Ġ=SEPL|||SEPR$KEEP Ġ(SEPL|||SEPR$KEEP ĠstringSEPL|||SEPR$KEEP _SEPL|||SEPR$KEEP 1SEPL|||SEPR$KEEP Ġ+SEPL|||SEPR$KEEP ĠintSEPL|||SEPR$REPLACE_Ġvar _SEPL|||SEPR$KEEP 1SEPL|||SEPR$REPLACE_2 Ġ)SEPL|||SEPR$KEEP Ġ+SEPL|||SEPR$KEEP ĠstringSEPL|||SEPR$KEEP _SEPL|||SEPR$KEEP 2SEPL|||SEPR$KEEP Ġ;SEPL|||SEPR$KEEP ĠmethodSEPL|||SEPR$KEEP _SEPL|||SEPR$KEEP 2SEPL|||SEPR$KEEP Ġ(SEPL|||SEPR$KEEP ĠstringSEPL|||SEPR$KEEP _SEPL|||SEPR$KEEP 3SEPL|||SEPR$KEEP Ġ,SEPL|||SEPR$KEEP ĠvarSEPL|||SEPR$KEEP _SEPL|||SEPR$KEEP 3SEPL|||SEPR$KEEP Ġ)SEPL|||SEPR$KEEP Ġ;SEPL|||SEPR$KEEP Ġ}SEPL|||SEPR$KEEP
$STARTSEPL|||SEPR$KEEP publicSEPL|||SEPR$KEEP ĠvoidSEPL|||SEPR$KEEP ĠmethodSEPL|||SEPR$KEEP _SEPL|||SEPR$KEEP 1SEPL|||SEPR$KEEP Ġ(SEPL|||SEPR$KEEP ĠtypeSEPL|||SEPR$KEEP _SEPL|||SEPR$KEEP 1SEPL|||SEPR$KEEP ĠvarSEPL|||SEPR$KEEP _SEPL|||SEPR$KEEP 1SEPL|||SEPR$KEEP Ġ)SEPL|||SEPR$KEEP Ġ{SEPL|||SEPR$KEEP ĠifSEPL|||SEPR$DELETE Ġ(SEPL|||SEPR$DELETE Ġ(SEPL|||SEPR$DELETE ĠthisSEPL|||SEPR$DELETE Ġ.SEPL|||SEPR$DELETE ĠvarSEPL|||SEPR$DELETE _SEPL|||SEPR$DELETE 2SEPL|||SEPR$DELETE Ġ)SEPL|||SEPR$DELETE Ġ==SEPL|||SEPR$DELETE ĠnullSEPL|||SEPR$DELETE Ġ)SEPL|||SEPR$DELETE Ġ{SEPL|||SEPR$DELETE ĠthisSEPL|||SEPR$DELETE Ġ.SEPL|||SEPR$DELETE ĠvarSEPL|||SEPR$DELETE _SEPL|||SEPR$DELETE 2SEPL|||SEPR$DELETE Ġ=SEPL|||SEPR$DELETE ĠnewSEPL|||SEPR$DELETE ĠjavaSEPL|||SEPR$DELETE .SEPL|||SEPR$DELETE utilSEPL|||SEPR$DELETE .SEPL|||SEPR$DELETE linkedSEPL|||SEPR$DELETE listSEPL|||SEPR$DELETE Ġ<SEPL|||SEPR$DELETE Ġ>SEPL|||SEPR$DELETE Ġ(SEPL|||SEPR$DELETE Ġ)SEPL|||SEPR$DELETE Ġ;SEPL|||SEPR$DELETE Ġ}SEPL|||SEPR$DELETE ĠthisSEPL|||SEPR$KEEP Ġ.SEPL|||SEPR$KEEP ĠvarSEPL|||SEPR$KEEP _SEPL|||SEPR$KEEP 2SEPL|||SEPR$KEEP Ġ.SEPL|||SEPR$KEEP ĠaddSEPL|||SEPR$KEEP Ġ(SEPL|||SEPR$KEEP ĠvarSEPL|||SEPR$KEEP _SEPL|||SEPR$KEEP 1SEPL|||SEPR$KEEP Ġ)SEPL|||SEPR$KEEP Ġ;SEPL|||SEPR$KEEP Ġ}SEPL|||SEPR$KEEP
$STARTSEPL|||SEPR$KEEP publicSEPL|||SEPR$KEEP ĠbooleanSEPL|||SEPR$KEEP ĠmethodSEPL|||SEPR$KEEP _SEPL|||SEPR$KEEP 1SEPL|||SEPR$KEEP Ġ(SEPL|||SEPR$KEEP Ġ)SEPL|||SEPR$KEEP ĠthrowsSEPL|||SEPR$KEEP ĠtypeSEPL|||SEPR$KEEP _SEPL|||SEPR$KEEP 1SEPL|||SEPR$KEEP Ġ{SEPL|||SEPR$KEEP ĠtypeSEPL|||SEPR$KEEP _SEPL|||SEPR$KEEP 2SEPL|||SEPR$KEEP ĠvarSEPL|||SEPR$KEEP _SEPL|||SEPR$KEEP 1SEPL|||SEPR$KEEP Ġ=SEPL|||SEPR$KEEP ĠmethodSEPL|||SEPR$KEEP _SEPL|||SEPR$KEEP 2SEPL|||SEPR$KEEP Ġ(SEPL|||SEPR$KEEP Ġ)SEPL|||SEPR$KEEP Ġ;SEPL|||SEPR$KEEP ĠbooleanSEPL|||SEPR$KEEP ĠvalueSEPL|||SEPR$KEEP Ġ=SEPL|||SEPR$KEEP ĠvarSEPL|||SEPR$KEEP _SEPL|||SEPR$KEEP 1SEPL|||SEPR$KEEP Ġ.SEPL|||SEPR$KEEP ĠmethodSEPL|||SEPR$KEEP _SEPL|||SEPR$KEEP 3SEPL|||SEPR$KEEP Ġ(SEPL|||SEPR$KEEP ĠthisSEPL|||SEPR$KEEP Ġ)SEPL|||SEPR$KEEP Ġ;SEPL|||SEPR$KEEP ĠifSEPL|||SEPR$DELETE Ġ(SEPL|||SEPR$DELETE ĠvalueSEPL|||SEPR$DELETE Ġ)SEPL|||SEPR$DELETE Ġ{SEPL|||SEPR$DELETE ĠvarSEPL|||SEPR$KEEP _SEPL|||SEPR$KEEP 2SEPL|||SEPR$KEEP Ġ=SEPL|||SEPR$KEEP ĠnullSEPL|||SEPR$KEEP Ġ;SEPL|||SEPR$KEEP Ġ}SEPL|||SEPR$DELETE ĠmethodSEPL|||SEPR$KEEP _SEPL|||SEPR$KEEP 4SEPL|||SEPR$KEEP Ġ(SEPL|||SEPR$KEEP ĠvarSEPL|||SEPR$KEEP _SEPL|||SEPR$KEEP 1SEPL|||SEPR$KEEP Ġ)SEPL|||SEPR$KEEP Ġ;SEPL|||SEPR$KEEP ĠreturnSEPL|||SEPR$KEEP ĠvalueSEPL|||SEPR$KEEP Ġ;SEPL|||SEPR$KEEP Ġ}SEPL|||SEPR$KEEP
$STARTSEPL|||SEPR$KEEP protectedSEPL|||SEPR$KEEP ĠbooleanSEPL|||SEPR$KEEP ĠmethodSEPL|||SEPR$KEEP _SEPL|||SEPR$KEEP 1SEPL|||SEPR$KEEP Ġ(SEPL|||SEPR$KEEP ĠtypeSEPL|||SEPR$KEEP _SEPL|||SEPR$KEEP 1SEPL|||SEPR$KEEP ĠvarSEPL|||SEPR$KEEP _SEPL|||SEPR$KEEP 1SEPL|||SEPR$KEEP Ġ,SEPL|||SEPR$KEEP ĠtypeSEPL|||SEPR$KEEP _SEPL|||SEPR$KEEP 2SEPL|||SEPR$KEEP ĠvarSEPL|||SEPR$KEEP _SEPL|||SEPR$KEEP 2SEPL|||SEPR$KEEP Ġ,SEPL|||SEPR$KEEP ĠtypeSEPL|||SEPR$KEEP _SEPL|||SEPR$KEEP 3SEPL|||SEPR$KEEP ĠvarSEPL|||SEPR$KEEP _SEPL|||SEPR$KEEP 3SEPL|||SEPR$KEEP Ġ,SEPL|||SEPR$KEEP ĠtypeSEPL|||SEPR$KEEP _SEPL|||SEPR$KEEP 4SEPL|||SEPR$KEEP ĠvarSEPL|||SEPR$KEEP _SEPL|||SEPR$KEEP 4SEPL|||SEPR$KEEP Ġ)SEPL|||SEPR$KEEP Ġ{SEPL|||SEPR$KEEP ĠtypeSEPL|||SEPR$KEEP _SEPL|||SEPR$KEEP 5SEPL|||SEPR$KEEP ĠvarSEPL|||SEPR$KEEP _SEPL|||SEPR$KEEP 5SEPL|||SEPR$KEEP Ġ=SEPL|||SEPR$KEEP ĠmethodSEPL|||SEPR$KEEP _SEPL|||SEPR$KEEP 2SEPL|||SEPR$KEEP Ġ(SEPL|||SEPR$KEEP ĠvarSEPL|||SEPR$KEEP _SEPL|||SEPR$KEEP 1SEPL|||SEPR$KEEP Ġ)SEPL|||SEPR$KEEP Ġ;SEPL|||SEPR$APPEND_ĠifSEPL__SEPR$APPEND_Ġ(SEPL__SEPR$APPEND_ĠvarSEPL__SEPR$APPEND__SEPL__SEPR$APPEND_5SEPL__SEPR$APPEND_Ġ!=SEPL__SEPR$APPEND_ĠnullSEPL__SEPR$APPEND_Ġ)SEPL__SEPR$APPEND_Ġ{ ĠreturnSEPL|||SEPR$KEEP ĠvarSEPL|||SEPR$KEEP _SEPL|||SEPR$KEEP 2SEPL|||SEPR$KEEP Ġ.SEPL|||SEPR$KEEP ĠmethodSEPL|||SEPR$KEEP _SEPL|||SEPR$KEEP 3SEPL|||SEPR$KEEP Ġ(SEPL|||SEPR$KEEP ĠvarSEPL|||SEPR$KEEP _SEPL|||SEPR$KEEP 5SEPL|||SEPR$KEEP Ġ)SEPL|||SEPR$KEEP Ġ;SEPL|||SEPR$KEEP Ġ}SEPL|||SEPR$APPEND_ĠreturnSEPL__SEPR$APPEND_ĠfalseSEPL__SEPR$APPEND_Ġ;SEPL__SEPR$APPEND_Ġ}
$STARTSEPL|||SEPR$KEEP publicSEPL|||SEPR$KEEP ĠvoidSEPL|||SEPR$KEEP ĠmethodSEPL|||SEPR$KEEP _SEPL|||SEPR$KEEP 1SEPL|||SEPR$KEEP Ġ(SEPL|||SEPR$KEEP Ġ)SEPL|||SEPR$KEEP Ġ{SEPL|||SEPR$KEEP ĠifSEPL|||SEPR$KEEP Ġ(SEPL|||SEPR$KEEP Ġ(SEPL|||SEPR$KEEP ĠvarSEPL|||SEPR$KEEP _SEPL|||SEPR$KEEP 1SEPL|||SEPR$KEEP Ġ)SEPL|||SEPR$KEEP Ġ==SEPL|||SEPR$KEEP Ġ(SEPL|||SEPR$APPEND_Ġ( ĠvarSEPL|||SEPR$KEEP _SEPL|||SEPR$KEEP 2SEPL|||SEPR$KEEP Ġ.SEPL|||SEPR$KEEP ĠsizeSEPL|||SEPR$KEEP Ġ(SEPL|||SEPR$KEEP Ġ)SEPL|||SEPR$APPEND_Ġ)SEPL__SEPR$APPEND_Ġ-SEPL__SEPR$APPEND_Ġ1 Ġ)SEPL|||SEPR$KEEP Ġ)SEPL|||SEPR$KEEP Ġ{SEPL|||SEPR$KEEP ĠvarSEPL|||SEPR$KEEP _SEPL|||SEPR$KEEP 1SEPL|||SEPR$KEEP Ġ=SEPL|||SEPR$KEEP Ġ0SEPL|||SEPR$KEEP Ġ;SEPL|||SEPR$KEEP Ġ}SEPL|||SEPR$KEEP ĠelseSEPL|||SEPR$KEEP Ġ{SEPL|||SEPR$KEEP Ġ(SEPL|||SEPR$KEEP ĠvarSEPL|||SEPR$KEEP _SEPL|||SEPR$KEEP 1SEPL|||SEPR$KEEP Ġ)SEPL|||SEPR$KEEP Ġ++SEPL|||SEPR$KEEP Ġ;SEPL|||SEPR$KEEP Ġ}SEPL|||SEPR$KEEP ĠvarSEPL|||SEPR$KEEP _SEPL|||SEPR$KEEP 3SEPL|||SEPR$KEEP Ġ=SEPL|||SEPR$KEEP ĠvarSEPL|||SEPR$KEEP _SEPL|||SEPR$KEEP 2SEPL|||SEPR$KEEP Ġ.SEPL|||SEPR$KEEP ĠgetSEPL|||SEPR$KEEP Ġ(SEPL|||SEPR$KEEP ĠvarSEPL|||SEPR$KEEP _SEPL|||SEPR$KEEP 1SEPL|||SEPR$KEEP Ġ)SEPL|||SEPR$KEEP Ġ;SEPL|||SEPR$KEEP Ġ}SEPL|||SEPR$KEEP
$STARTSEPL|||SEPR$KEEP publicSEPL|||SEPR$KEEP ĠvoidSEPL|||SEPR$KEEP ĠmethodSEPL|||SEPR$KEEP _SEPL|||SEPR$KEEP 1SEPL|||SEPR$KEEP Ġ(SEPL|||SEPR$KEEP ĠtypeSEPL|||SEPR$KEEP _SEPL|||SEPR$KEEP 1SEPL|||SEPR$KEEP ĠvarSEPL|||SEPR$KEEP _SEPL|||SEPR$KEEP 1SEPL|||SEPR$KEEP Ġ)SEPL|||SEPR$KEEP Ġ{SEPL|||SEPR$KEEP ĠmethodSEPL|||SEPR$KEEP _SEPL|||SEPR$KEEP 2SEPL|||SEPR$KEEP Ġ(SEPL|||SEPR$KEEP ĠvarSEPL|||SEPR$KEEP _SEPL|||SEPR$KEEP 2SEPL|||SEPR$KEEP Ġ)SEPL|||SEPR$KEEP Ġ;SEPL|||SEPR$KEEP ĠvarSEPL|||SEPR$DELETE _SEPL|||SEPR$DELETE 3SEPL|||SEPR$DELETE Ġ.SEPL|||SEPR$DELETE ĠmethodSEPL|||SEPR$DELETE _SEPL|||SEPR$DELETE 3SEPL|||SEPR$DELETE Ġ(SEPL|||SEPR$DELETE Ġ)SEPL|||SEPR$DELETE Ġ;SEPL|||SEPR$DELETE Ġ}SEPL|||SEPR$KEEP
$STARTSEPL|||SEPR$KEEP protectedSEPL|||SEPR$KEEP ĠvoidSEPL|||SEPR$KEEP ĠmethodSEPL|||SEPR$KEEP _SEPL|||SEPR$KEEP 1SEPL|||SEPR$KEEP Ġ(SEPL|||SEPR$KEEP Ġ)SEPL|||SEPR$KEEP Ġ{SEPL|||SEPR$KEEP ĠsuperSEPL|||SEPR$KEEP Ġ.SEPL|||SEPR$KEEP ĠmethodSEPL|||SEPR$KEEP _SEPL|||SEPR$KEEP 1SEPL|||SEPR$KEEP Ġ(SEPL|||SEPR$KEEP Ġ)SEPL|||SEPR$KEEP Ġ;SEPL|||SEPR$KEEP ĠifSEPL|||SEPR$DELETE Ġ(SEPL|||SEPR$DELETE Ġ(SEPL|||SEPR$DELETE ĠvarSEPL|||SEPR$DELETE _SEPL|||SEPR$DELETE 1SEPL|||SEPR$DELETE Ġ)SEPL|||SEPR$DELETE Ġ==SEPL|||SEPR$DELETE Ġ1SEPL|||SEPR$DELETE Ġ)SEPL|||SEPR$DELETE Ġ{SEPL|||SEPR$DELETE ĠmethodSEPL|||SEPR$KEEP _SEPL|||SEPR$KEEP 2SEPL|||SEPR$KEEP Ġ(SEPL|||SEPR$KEEP Ġ)SEPL|||SEPR$KEEP Ġ;SEPL|||SEPR$KEEP Ġ}SEPL|||SEPR$KEEP Ġ}SEPL|||SEPR$DELETE
$STARTSEPL|||SEPR$KEEP publicSEPL|||SEPR$KEEP ĠvoidSEPL|||SEPR$KEEP ĠmethodSEPL|||SEPR$KEEP _SEPL|||SEPR$KEEP 1SEPL|||SEPR$KEEP Ġ(SEPL|||SEPR$KEEP ĠtypeSEPL|||SEPR$KEEP _SEPL|||SEPR$KEEP 1SEPL|||SEPR$KEEP ĠvarSEPL|||SEPR$KEEP _SEPL|||SEPR$KEEP 1SEPL|||SEPR$KEEP Ġ,SEPL|||SEPR$KEEP ĠlongSEPL|||SEPR$KEEP ĠvarSEPL|||SEPR$KEEP _SEPL|||SEPR$KEEP 2SEPL|||SEPR$KEEP Ġ)SEPL|||SEPR$KEEP Ġ{SEPL|||SEPR$KEEP ĠjavaSEPL|||SEPR$DELETE .SEPL|||SEPR$DELETE langSEPL|||SEPR$DELETE .SEPL|||SEPR$DELETE systemSEPL|||SEPR$DELETE .SEPL|||SEPR$DELETE outSEPL|||SEPR$DELETE .SEPL|||SEPR$DELETE printlnSEPL|||SEPR$DELETE Ġ(SEPL|||SEPR$DELETE Ġ(SEPL|||SEPR$DELETE ĠstringSEPL|||SEPR$DELETE _SEPL|||SEPR$DELETE 1SEPL|||SEPR$DELETE Ġ+SEPL|||SEPR$DELETE ĠvarSEPL|||SEPR$DELETE _SEPL|||SEPR$DELETE 2SEPL|||SEPR$DELETE Ġ)SEPL|||SEPR$DELETE Ġ)SEPL|||SEPR$DELETE Ġ;SEPL|||SEPR$DELETE Ġ}SEPL|||SEPR$KEEP
$STARTSEPL|||SEPR$KEEP publicSEPL|||SEPR$KEEP ĠtypeSEPL|||SEPR$KEEP _SEPL|||SEPR$KEEP 1SEPL|||SEPR$KEEP ĠmethodSEPL|||SEPR$KEEP _SEPL|||SEPR$KEEP 1SEPL|||SEPR$KEEP Ġ(SEPL|||SEPR$KEEP ĠtypeSEPL|||SEPR$KEEP _SEPL|||SEPR$KEEP 2SEPL|||SEPR$KEEP ĠvarSEPL|||SEPR$KEEP _SEPL|||SEPR$KEEP 1SEPL|||SEPR$KEEP Ġ)SEPL|||SEPR$KEEP ĠthrowsSEPL|||SEPR$KEEP ĠtypeSEPL|||SEPR$KEEP _SEPL|||SEPR$KEEP 3SEPL|||SEPR$KEEP Ġ{SEPL|||SEPR$KEEP ĠifSEPL|||SEPR$KEEP Ġ(SEPL|||SEPR$KEEP ĠthisSEPL|||SEPR$KEEP Ġ.SEPL|||SEPR$KEEP ĠmethodSEPL|||SEPR$KEEP _SEPL|||SEPR$KEEP 2SEPL|||SEPR$KEEP Ġ(SEPL|||SEPR$KEEP ĠvarSEPL|||SEPR$KEEP _SEPL|||SEPR$KEEP 1SEPL|||SEPR$APPEND_Ġ,SEPL__SEPR$APPEND_Ġtrue Ġ)SEPL|||SEPR$KEEP Ġ)SEPL|||SEPR$KEEP Ġ{SEPL|||SEPR$KEEP ĠreturnSEPL|||SEPR$KEEP ĠvarSEPL|||SEPR$KEEP _SEPL|||SEPR$KEEP 2SEPL|||SEPR$KEEP Ġ.SEPL|||SEPR$KEEP ĠmethodSEPL|||SEPR$KEEP _SEPL|||SEPR$KEEP 3SEPL|||SEPR$KEEP Ġ(SEPL|||SEPR$KEEP ĠvarSEPL|||SEPR$KEEP _SEPL|||SEPR$KEEP 1SEPL|||SEPR$KEEP Ġ)SEPL|||SEPR$KEEP Ġ;SEPL|||SEPR$KEEP Ġ}SEPL|||SEPR$KEEP ĠelseSEPL|||SEPR$KEEP Ġ{SEPL|||SEPR$KEEP ĠreturnSEPL|||SEPR$KEEP ĠvarSEPL|||SEPR$KEEP _SEPL|||SEPR$KEEP 2SEPL|||SEPR$KEEP Ġ.SEPL|||SEPR$KEEP ĠmethodSEPL|||SEPR$KEEP _SEPL|||SEPR$KEEP 4SEPL|||SEPR$KEEP Ġ(SEPL|||SEPR$KEEP ĠvarSEPL|||SEPR$KEEP _SEPL|||SEPR$KEEP 1SEPL|||SEPR$KEEP Ġ)SEPL|||SEPR$KEEP Ġ;SEPL|||SEPR$KEEP Ġ}SEPL|||SEPR$KEEP Ġ}SEPL|||SEPR$KEEP
$STARTSEPL|||SEPR$KEEP privateSEPL|||SEPR$KEEP ĠvoidSEPL|||SEPR$KEEP ĠmethodSEPL|||SEPR$KEEP _SEPL|||SEPR$KEEP 1SEPL|||SEPR$KEEP Ġ(SEPL|||SEPR$KEEP ĠandroidSEPL|||SEPR$KEEP .SEPL|||SEPR$KEEP contentSEPL|||SEPR$KEEP .SEPL|||SEPR$KEEP intentSEPL|||SEPR$KEEP ĠintentSEPL|||SEPR$KEEP Ġ,SEPL|||SEPR$KEEP ĠjavaSEPL|||SEPR$KEEP .SEPL|||SEPR$KEEP langSEPL|||SEPR$KEEP .SEPL|||SEPR$KEEP stringSEPL|||SEPR$KEEP ĠvarSEPL|||SEPR$KEEP _SEPL|||SEPR$KEEP 1SEPL|||SEPR$KEEP Ġ)SEPL|||SEPR$KEEP Ġ{SEPL|||SEPR$KEEP ĠjavaSEPL|||SEPR$KEEP .SEPL|||SEPR$KEEP utilSEPL|||SEPR$KEEP .SEPL|||SEPR$KEEP listSEPL|||SEPR$KEEP Ġ<SEPL|||SEPR$KEEP ĠtypeSEPL|||SEPR$KEEP _SEPL|||SEPR$KEEP 1SEPL|||SEPR$KEEP Ġ>SEPL|||SEPR$KEEP ĠvarSEPL|||SEPR$KEEP _SEPL|||SEPR$KEEP 2SEPL|||SEPR$KEEP Ġ=SEPL|||SEPR$KEEP ĠmethodSEPL|||SEPR$KEEP _SEPL|||SEPR$KEEP 2SEPL|||SEPR$KEEP Ġ(SEPL|||SEPR$KEEP ĠintentSEPL|||SEPR$KEEP Ġ,SEPL|||SEPR$KEEP ĠvarSEPL|||SEPR$KEEP _SEPL|||SEPR$KEEP 1SEPL|||SEPR$KEEP Ġ)SEPL|||SEPR$KEEP Ġ;SEPL|||SEPR$KEEP ĠmethodSEPL|||SEPR$KEEP _SEPL|||SEPR$KEEP 3SEPL|||SEPR$KEEP Ġ(SEPL|||SEPR$KEEP ĠvarSEPL|||SEPR$KEEP _SEPL|||SEPR$KEEP 2SEPL|||SEPR$KEEP Ġ,SEPL|||SEPR$KEEP ĠintentSEPL|||SEPR$KEEP Ġ,SEPL|||SEPR$DELETE ĠvarSEPL|||SEPR$DELETE _SEPL|||SEPR$DELETE 1SEPL|||SEPR$DELETE Ġ)SEPL|||SEPR$KEEP Ġ;SEPL|||SEPR$KEEP Ġ}SEPL|||SEPR$KEEP
$STARTSEPL|||SEPR$KEEP publicSEPL|||SEPR$KEEP ĠvoidSEPL|||SEPR$KEEP ĠmethodSEPL|||SEPR$KEEP _SEPL|||SEPR$KEEP 1SEPL|||SEPR$KEEP Ġ(SEPL|||SEPR$KEEP Ġ)SEPL|||SEPR$KEEP Ġ{SEPL|||SEPR$KEEP ĠmethodSEPL|||SEPR$KEEP _SEPL|||SEPR$KEEP 2SEPL|||SEPR$KEEP Ġ(SEPL|||SEPR$KEEP ĠstringSEPL|||SEPR$KEEP _SEPL|||SEPR$KEEP 1SEPL|||SEPR$KEEP Ġ)SEPL|||SEPR$KEEP Ġ;SEPL|||SEPR$KEEP ĠvarSEPL|||SEPR$KEEP _SEPL|||SEPR$KEEP 1SEPL|||SEPR$KEEP Ġ.SEPL|||SEPR$KEEP ĠmethodSEPL|||SEPR$KEEP _SEPL|||SEPR$KEEP 3SEPL|||SEPR$KEEP Ġ(SEPL|||SEPR$KEEP ĠstringSEPL|||SEPR$KEEP _SEPL|||SEPR$KEEP 2SEPL|||SEPR$APPEND_Ġ,SEPL__SEPR$APPEND_Ġ1SEPL__SEPR$APPEND_Ġ,SEPL__SEPR$APPEND_Ġ1 Ġ)SEPL|||SEPR$KEEP Ġ;SEPL|||SEPR$KEEP Ġ}SEPL|||SEPR$KEEP
$STARTSEPL|||SEPR$KEEP publicSEPL|||SEPR$KEEP ĠintSEPL|||SEPR$KEEP ĠmethodSEPL|||SEPR$KEEP _SEPL|||SEPR$KEEP 1SEPL|||SEPR$KEEP Ġ(SEPL|||SEPR$KEEP ĠandroidSEPL|||SEPR$KEEP .SEPL|||SEPR$KEEP contentSEPL|||SEPR$KEEP .SEPL|||SEPR$KEEP intentSEPL|||SEPR$KEEP ĠintentSEPL|||SEPR$KEEP Ġ,SEPL|||SEPR$KEEP ĠintSEPL|||SEPR$KEEP ĠvarSEPL|||SEPR$KEEP _SEPL|||SEPR$KEEP 1SEPL|||SEPR$KEEP Ġ,SEPL|||SEPR$KEEP ĠintSEPL|||SEPR$KEEP ĠvarSEPL|||SEPR$KEEP _SEPL|||SEPR$KEEP 2SEPL|||SEPR$KEEP Ġ)SEPL|||SEPR$KEEP Ġ{SEPL|||SEPR$KEEP ĠifSEPL|||SEPR$KEEP Ġ(SEPL|||SEPR$KEEP ĠintentSEPL|||SEPR$KEEP Ġ==SEPL|||SEPR$KEEP ĠnullSEPL|||SEPR$KEEP Ġ)SEPL|||SEPR$KEEP Ġ{SEPL|||SEPR$KEEP ĠtypeSEPL|||SEPR$KEEP _SEPL|||SEPR$KEEP 1SEPL|||SEPR$KEEP Ġ.SEPL|||SEPR$KEEP ĠiSEPL|||SEPR$KEEP Ġ(SEPL|||SEPR$KEEP ĠvarSEPL|||SEPR$KEEP _SEPL|||SEPR$KEEP 3SEPL|||SEPR$KEEP Ġ,SEPL|||SEPR$KEEP ĠstringSEPL|||SEPR$KEEP _SEPL|||SEPR$KEEP 1SEPL|||SEPR$KEEP Ġ)SEPL|||SEPR$KEEP Ġ;SEPL|||SEPR$KEEP ĠmethodSEPL|||SEPR$KEEP _SEPL|||SEPR$KEEP 2SEPL|||SEPR$KEEP Ġ(SEPL|||SEPR$KEEP ĠtrueSEPL|||SEPR$DELETE Ġ)SEPL|||SEPR$KEEP Ġ;SEPL|||SEPR$KEEP Ġ}SEPL|||SEPR$KEEP ĠreturnSEPL|||SEPR$KEEP ĠvarSEPL|||SEPR$KEEP _SEPL|||SEPR$KEEP 4SEPL|||SEPR$KEEP Ġ;SEPL|||SEPR$KEEP Ġ}SEPL|||SEPR$KEEP
$STARTSEPL|||SEPR$KEEP publicSEPL|||SEPR$KEEP ĠvoidSEPL|||SEPR$KEEP ĠmethodSEPL|||SEPR$KEEP _SEPL|||SEPR$KEEP 1SEPL|||SEPR$KEEP Ġ(SEPL|||SEPR$KEEP ĠtypeSEPL|||SEPR$KEEP _SEPL|||SEPR$KEEP 1SEPL|||SEPR$KEEP ĠvarSEPL|||SEPR$KEEP _SEPL|||SEPR$KEEP 1SEPL|||SEPR$KEEP Ġ)SEPL|||SEPR$KEEP Ġ{SEPL|||SEPR$KEEP ĠtypeSEPL|||SEPR$DELETE _SEPL|||SEPR$DELETE 2SEPL|||SEPR$DELETE Ġ.SEPL|||SEPR$DELETE ĠmethodSEPL|||SEPR$DELETE _SEPL|||SEPR$DELETE 2SEPL|||SEPR$DELETE Ġ(SEPL|||SEPR$DELETE ĠstringSEPL|||SEPR$DELETE _SEPL|||SEPR$DELETE 1SEPL|||SEPR$DELETE Ġ,SEPL|||SEPR$DELETE ĠstringSEPL|||SEPR$DELETE _SEPL|||SEPR$DELETE 2SEPL|||SEPR$DELETE Ġ)SEPL|||SEPR$DELETE Ġ;SEPL|||SEPR$DELETE ĠvarSEPL|||SEPR$KEEP _SEPL|||SEPR$KEEP 2SEPL|||SEPR$KEEP Ġ=SEPL|||SEPR$KEEP ĠvarSEPL|||SEPR$KEEP _SEPL|||SEPR$KEEP 1SEPL|||SEPR$KEEP Ġ;SEPL|||SEPR$KEEP ĠmethodSEPL|||SEPR$KEEP _SEPL|||SEPR$KEEP 3SEPL|||SEPR$KEEP Ġ(SEPL|||SEPR$KEEP ĠnewSEPL|||SEPR$KEEP ĠtypeSEPL|||SEPR$KEEP _SEPL|||SEPR$KEEP 3SEPL|||SEPR$KEEP Ġ(SEPL|||SEPR$KEEP ĠvarSEPL|||SEPR$KEEP _SEPL|||SEPR$KEEP 1SEPL|||SEPR$KEEP Ġ.SEPL|||SEPR$KEEP ĠmethodSEPL|||SEPR$KEEP _SEPL|||SEPR$KEEP 4SEPL|||SEPR$KEEP Ġ(SEPL|||SEPR$KEEP Ġ)SEPL|||SEPR$KEEP Ġ,SEPL|||SEPR$KEEP ĠvarSEPL|||SEPR$KEEP _SEPL|||SEPR$KEEP 1SEPL|||SEPR$KEEP Ġ.SEPL|||SEPR$KEEP ĠmethodSEPL|||SEPR$KEEP _SEPL|||SEPR$KEEP 5SEPL|||SEPR$KEEP Ġ(SEPL|||SEPR$KEEP Ġ)SEPL|||SEPR$KEEP Ġ)SEPL|||SEPR$KEEP Ġ)SEPL|||SEPR$KEEP Ġ;SEPL|||SEPR$KEEP ĠmethodSEPL|||SEPR$KEEP _SEPL|||SEPR$KEEP 6SEPL|||SEPR$KEEP Ġ(SEPL|||SEPR$KEEP Ġ)SEPL|||SEPR$KEEP Ġ;SEPL|||SEPR$KEEP Ġ}SEPL|||SEPR$KEEP
$STARTSEPL|||SEPR$KEEP publicSEPL|||SEPR$KEEP ĠstaticSEPL|||SEPR$KEEP ĠvoidSEPL|||SEPR$KEEP ĠmainSEPL|||SEPR$KEEP Ġ(SEPL|||SEPR$KEEP ĠjavaSEPL|||SEPR$KEEP .SEPL|||SEPR$KEEP langSEPL|||SEPR$KEEP .SEPL|||SEPR$KEEP stringSEPL|||SEPR$KEEP Ġ[SEPL|||SEPR$KEEP Ġ]SEPL|||SEPR$KEEP ĠargsSEPL|||SEPR$KEEP Ġ)SEPL|||SEPR$KEEP Ġ{SEPL|||SEPR$KEEP ĠtypeSEPL|||SEPR$KEEP _SEPL|||SEPR$KEEP 1SEPL|||SEPR$KEEP ĠvarSEPL|||SEPR$KEEP _SEPL|||SEPR$KEEP 1SEPL|||SEPR$KEEP Ġ=SEPL|||SEPR$KEEP ĠnewSEPL|||SEPR$KEEP ĠtypeSEPL|||SEPR$KEEP _SEPL|||SEPR$KEEP 1SEPL|||SEPR$KEEP Ġ(SEPL|||SEPR$KEEP ĠpathSEPL|||SEPR$DELETE Ġ)SEPL|||SEPR$KEEP Ġ;SEPL|||SEPR$KEEP ĠvarSEPL|||SEPR$KEEP _SEPL|||SEPR$KEEP 1SEPL|||SEPR$KEEP Ġ.SEPL|||SEPR$KEEP ĠmethodSEPL|||SEPR$KEEP _SEPL|||SEPR$KEEP 1SEPL|||SEPR$KEEP Ġ(SEPL|||SEPR$KEEP ĠtrueSEPL|||SEPR$KEEP Ġ)SEPL|||SEPR$KEEP Ġ;SEPL|||SEPR$KEEP Ġ}SEPL|||SEPR$KEEP
$STARTSEPL|||SEPR$KEEP publicSEPL|||SEPR$KEEP ĠvoidSEPL|||SEPR$KEEP ĠmethodSEPL|||SEPR$KEEP _SEPL|||SEPR$KEEP 1SEPL|||SEPR$KEEP Ġ(SEPL|||SEPR$KEEP ĠjavaSEPL|||SEPR$KEEP .SEPL|||SEPR$KEEP langSEPL|||SEPR$KEEP .SEPL|||SEPR$KEEP stringSEPL|||SEPR$KEEP ĠresultSEPL|||SEPR$KEEP Ġ)SEPL|||SEPR$KEEP Ġ{SEPL|||SEPR$KEEP ĠtypeSEPL|||SEPR$DELETE _SEPL|||SEPR$DELETE 1SEPL|||SEPR$DELETE Ġ.SEPL|||SEPR$DELETE ĠmethodSEPL|||SEPR$DELETE _SEPL|||SEPR$DELETE 2SEPL|||SEPR$DELETE Ġ(SEPL|||SEPR$DELETE ĠthisSEPL|||SEPR$DELETE Ġ)SEPL|||SEPR$DELETE Ġ;SEPL|||SEPR$DELETE ĠvarSEPL|||SEPR$KEEP _SEPL|||SEPR$KEEP 1SEPL|||SEPR$KEEP Ġ.SEPL|||SEPR$KEEP ĠsetSEPL|||SEPR$KEEP textSEPL|||SEPR$KEEP Ġ(SEPL|||SEPR$KEEP ĠresultSEPL|||SEPR$KEEP Ġ)SEPL|||SEPR$KEEP Ġ;SEPL|||SEPR$KEEP Ġ}SEPL|||SEPR$KEEP
$STARTSEPL|||SEPR$KEEP publicSEPL|||SEPR$KEEP ĠintSEPL|||SEPR$KEEP ĠmethodSEPL|||SEPR$KEEP _SEPL|||SEPR$KEEP 1SEPL|||SEPR$KEEP Ġ(SEPL|||SEPR$KEEP ĠtypeSEPL|||SEPR$KEEP _SEPL|||SEPR$KEEP 1SEPL|||SEPR$KEEP Ġ<SEPL|||SEPR$KEEP Ġ?SEPL|||SEPR$KEEP Ġ>SEPL|||SEPR$KEEP ĠvarSEPL|||SEPR$KEEP _SEPL|||SEPR$KEEP 1SEPL|||SEPR$KEEP Ġ)SEPL|||SEPR$KEEP Ġ{SEPL|||SEPR$KEEP ĠreturnSEPL|||SEPR$KEEP ĠvarSEPL|||SEPR$KEEP _SEPL|||SEPR$KEEP 2SEPL|||SEPR$KEEP Ġ.SEPL|||SEPR$KEEP ĠmethodSEPL|||SEPR$KEEP _SEPL|||SEPR$KEEP 2SEPL|||SEPR$KEEP Ġ(SEPL|||SEPR$KEEP ĠvarSEPL|||SEPR$KEEP _SEPL|||SEPR$KEEP 1SEPL|||SEPR$KEEP Ġ)SEPL|||SEPR$KEEP Ġ?SEPL|||SEPR$KEEP ĠvarSEPL|||SEPR$KEEP _SEPL|||SEPR$KEEP 3SEPL|||SEPR$REPLACE_2 Ġ.SEPL|||SEPR$KEEP ĠgetSEPL|||SEPR$KEEP Ġ(SEPL|||SEPR$KEEP ĠvarSEPL|||SEPR$KEEP _SEPL|||SEPR$KEEP 1SEPL|||SEPR$KEEP Ġ)SEPL|||SEPR$KEEP Ġ:SEPL|||SEPR$KEEP Ġ0SEPL|||SEPR$KEEP Ġ;SEPL|||SEPR$KEEP Ġ}SEPL|||SEPR$KEEP
$STARTSEPL|||SEPR$KEEP publicSEPL|||SEPR$KEEP ĠvoidSEPL|||SEPR$KEEP ĠmethodSEPL|||SEPR$KEEP _SEPL|||SEPR$KEEP 1SEPL|||SEPR$KEEP Ġ(SEPL|||SEPR$KEEP ĠintSEPL|||SEPR$KEEP ĠvarSEPL|||SEPR$KEEP _SEPL|||SEPR$KEEP 1SEPL|||SEPR$KEEP Ġ)SEPL|||SEPR$KEEP Ġ{SEPL|||SEPR$KEEP ĠvarSEPL|||SEPR$KEEP _SEPL|||SEPR$KEEP 2SEPL|||SEPR$DELETE Ġ=SEPL|||SEPR$DELETE ĠvarSEPL|||SEPR$DELETE _SEPL|||SEPR$DELETE 1SEPL|||SEPR$DELETE Ġ;SEPL|||SEPR$DELETE ĠvarSEPL|||SEPR$DELETE _SEPL|||SEPR$DELETE 3SEPL|||SEPR$KEEP Ġ.SEPL|||SEPR$KEEP ĠmethodSEPL|||SEPR$KEEP _SEPL|||SEPR$KEEP 1SEPL|||SEPR$KEEP Ġ(SEPL|||SEPR$KEEP ĠvarSEPL|||SEPR$KEEP _SEPL|||SEPR$APPEND_2SEPL__SEPR$APPEND_Ġ)SEPL__SEPR$APPEND_Ġ;SEPL__SEPR$APPEND_ĠvarSEPL__SEPR$APPEND__SEPL__SEPR$APPEND_2SEPL__SEPR$APPEND_Ġ=SEPL__SEPR$APPEND_ĠvarSEPL__SEPR$APPEND__ 1SEPL|||SEPR$KEEP Ġ)SEPL|||SEPR$DELETE Ġ;SEPL|||SEPR$KEEP ĠvarSEPL|||SEPR$KEEP _SEPL|||SEPR$KEEP 4SEPL|||SEPR$KEEP Ġ.SEPL|||SEPR$KEEP ĠmethodSEPL|||SEPR$KEEP _SEPL|||SEPR$KEEP 2SEPL|||SEPR$KEEP Ġ(SEPL|||SEPR$KEEP Ġ)SEPL|||SEPR$KEEP Ġ.SEPL|||SEPR$KEEP ĠmethodSEPL|||SEPR$KEEP _SEPL|||SEPR$KEEP 3SEPL|||SEPR$KEEP Ġ(SEPL|||SEPR$KEEP Ġ)SEPL|||SEPR$KEEP Ġ.SEPL|||SEPR$KEEP ĠmethodSEPL|||SEPR$KEEP _SEPL|||SEPR$KEEP 4SEPL|||SEPR$KEEP Ġ(SEPL|||SEPR$KEEP ĠvarSEPL|||SEPR$KEEP _SEPL|||SEPR$KEEP 2SEPL|||SEPR$KEEP Ġ,SEPL|||SEPR$KEEP ĠvarSEPL|||SEPR$KEEP _SEPL|||SEPR$KEEP 5SEPL|||SEPR$KEEP Ġ)SEPL|||SEPR$KEEP Ġ;SEPL|||SEPR$KEEP Ġ}SEPL|||SEPR$KEEP
$STARTSEPL|||SEPR$KEEP publicSEPL|||SEPR$KEEP ĠvoidSEPL|||SEPR$KEEP ĠmethodSEPL|||SEPR$KEEP _SEPL|||SEPR$KEEP 1SEPL|||SEPR$KEEP Ġ(SEPL|||SEPR$KEEP Ġ)SEPL|||SEPR$KEEP Ġ{SEPL|||SEPR$KEEP ĠmethodSEPL|||SEPR$KEEP _SEPL|||SEPR$KEEP 2SEPL|||SEPR$APPEND_Ġ(SEPL__SEPR$APPEND_Ġ( Ġ(SEPL|||SEPR$KEEP ĠnewSEPL|||SEPR$KEEP ĠtypeSEPL|||SEPR$KEEP _SEPL|||SEPR$KEEP 1SEPL|||SEPR$KEEP Ġ(SEPL|||SEPR$KEEP Ġ)SEPL|||SEPR$KEEP Ġ.SEPL|||SEPR$KEEP ĠmethodSEPL|||SEPR$KEEP _SEPL|||SEPR$KEEP 3SEPL|||SEPR$KEEP Ġ(SEPL|||SEPR$KEEP ĠnullSEPL|||SEPR$KEEP Ġ,SEPL|||SEPR$KEEP Ġ1SEPL|||SEPR$KEEP Ġ,SEPL|||SEPR$KEEP ĠintSEPL|||SEPR$KEEP _SEPL|||SEPR$KEEP 1SEPL|||SEPR$KEEP Ġ)SEPL|||SEPR$KEEP Ġ)SEPL|||SEPR$APPEND_Ġ>SEPL__SEPR$APPEND_Ġ0SEPL__SEPR$APPEND_Ġ)SEPL__SEPR$APPEND_Ġ) Ġ;SEPL|||SEPR$KEEP Ġ}SEPL|||SEPR$KEEP
$STARTSEPL|||SEPR$KEEP privateSEPL|||SEPR$KEEP ĠjavaSEPL|||SEPR$KEEP .SEPL|||SEPR$KEEP langSEPL|||SEPR$KEEP .SEPL|||SEPR$KEEP stringSEPL|||SEPR$KEEP ĠmethodSEPL|||SEPR$KEEP _SEPL|||SEPR$KEEP 1SEPL|||SEPR$KEEP Ġ(SEPL|||SEPR$KEEP ĠjavaSEPL|||SEPR$KEEP .SEPL|||SEPR$KEEP langSEPL|||SEPR$KEEP .SEPL|||SEPR$KEEP stringSEPL|||SEPR$KEEP ĠurlSEPL|||SEPR$KEEP Ġ,SEPL|||SEPR$APPEND_Ġfinal ĠjavaSEPL|||SEPR$KEEP .SEPL|||SEPR$KEEP langSEPL|||SEPR$KEEP .SEPL|||SEPR$KEEP stringSEPL|||SEPR$KEEP ĠvarSEPL|||SEPR$KEEP _SEPL|||SEPR$KEEP 1SEPL|||SEPR$KEEP Ġ)SEPL|||SEPR$KEEP ĠthrowsSEPL|||SEPR$KEEP ĠjavaSEPL|||SEPR$KEEP .SEPL|||SEPR$KEEP ioSEPL|||SEPR$KEEP .SEPL|||SEPR$KEEP ioSEPL|||SEPR$KEEP exSEPL|||SEPR$KEEP ceptionSEPL|||SEPR$KEEP Ġ{SEPL|||SEPR$KEEP ĠtypeSEPL|||SEPR$KEEP _SEPL|||SEPR$KEEP 1SEPL|||SEPR$KEEP ĠvarSEPL|||SEPR$KEEP _SEPL|||SEPR$KEEP 2SEPL|||SEPR$KEEP Ġ=SEPL|||SEPR$KEEP ĠmethodSEPL|||SEPR$KEEP _SEPL|||SEPR$KEEP 2SEPL|||SEPR$KEEP Ġ(SEPL|||SEPR$KEEP ĠurlSEPL|||SEPR$KEEP Ġ,SEPL|||SEPR$KEEP ĠvarSEPL|||SEPR$KEEP _SEPL|||SEPR$KEEP 1SEPL|||SEPR$KEEP Ġ)SEPL|||SEPR$KEEP Ġ;SEPL|||SEPR$KEEP ĠifSEPL|||SEPR$KEEP Ġ(SEPL|||SEPR$KEEP ĠvarSEPL|||SEPR$KEEP _SEPL|||SEPR$KEEP 2SEPL|||SEPR$KEEP Ġ!=SEPL|||SEPR$KEEP ĠnullSEPL|||SEPR$KEEP Ġ)SEPL|||SEPR$KEEP Ġ{SEPL|||SEPR$KEEP ĠreturnSEPL|||SEPR$KEEP ĠvarSEPL|||SEPR$KEEP _SEPL|||SEPR$KEEP 2SEPL|||SEPR$KEEP Ġ.SEPL|||SEPR$KEEP ĠmethodSEPL|||SEPR$KEEP _SEPL|||SEPR$KEEP 3SEPL|||SEPR$KEEP Ġ(SEPL|||SEPR$KEEP Ġ)SEPL|||SEPR$KEEP Ġ;SEPL|||SEPR$KEEP Ġ}SEPL|||SEPR$KEEP ĠelseSEPL|||SEPR$KEEP Ġ{SEPL|||SEPR$KEEP ĠreturnSEPL|||SEPR$KEEP ĠurlSEPL|||SEPR$KEEP Ġ;SEPL|||SEPR$KEEP Ġ}SEPL|||SEPR$KEEP Ġ}SEPL|||SEPR$KEEP
$STARTSEPL|||SEPR$KEEP publicSEPL|||SEPR$KEEP ĠsynchronizedSEPL|||SEPR$DELETE ĠvoidSEPL|||SEPR$KEEP ĠmethodSEPL|||SEPR$KEEP _SEPL|||SEPR$KEEP 1SEPL|||SEPR$KEEP Ġ(SEPL|||SEPR$KEEP Ġ)SEPL|||SEPR$KEEP Ġ{SEPL|||SEPR$KEEP Ġ(SEPL|||SEPR$DELETE ĠvarSEPL|||SEPR$DELETE _SEPL|||SEPR$DELETE 1SEPL|||SEPR$DELETE Ġ.SEPL|||SEPR$DELETE ĠcounterSEPL|||SEPR$DELETE Ġ)SEPL|||SEPR$DELETE Ġ--SEPL|||SEPR$DELETE Ġ;SEPL|||SEPR$DELETE ĠifSEPL|||SEPR$DELETE Ġ(SEPL|||SEPR$DELETE Ġ(SEPL|||SEPR$DELETE ĠvarSEPL|||SEPR$DELETE _SEPL|||SEPR$DELETE 1SEPL|||SEPR$DELETE Ġ.SEPL|||SEPR$DELETE ĠcounterSEPL|||SEPR$DELETE Ġ)SEPL|||SEPR$DELETE Ġ==SEPL|||SEPR$DELETE Ġ0SEPL|||SEPR$DELETE Ġ)SEPL|||SEPR$DELETE Ġ{SEPL|||SEPR$DELETE ĠtypeSEPL|||SEPR$DELETE _SEPL|||SEPR$DELETE 1SEPL|||SEPR$DELETE Ġ.SEPL|||SEPR$DELETE ĠmethodSEPL|||SEPR$DELETE _SEPL|||SEPR$DELETE 2SEPL|||SEPR$DELETE Ġ(SEPL|||SEPR$DELETE ĠvarSEPL|||SEPR$DELETE _SEPL|||SEPR$DELETE 2SEPL|||SEPR$DELETE Ġ,SEPL|||SEPR$DELETE ĠstringSEPL|||SEPR$DELETE _SEPL|||SEPR$DELETE 1SEPL|||SEPR$DELETE Ġ)SEPL|||SEPR$DELETE Ġ;SEPL|||SEPR$DELETE ĠvarSEPL|||SEPR$DELETE _SEPL|||SEPR$DELETE 3SEPL|||SEPR$DELETE Ġ.SEPL|||SEPR$DELETE ĠmethodSEPL|||SEPR$DELETE _SEPL|||SEPR$DELETE 1SEPL|||SEPR$DELETE Ġ(SEPL|||SEPR$DELETE Ġ)SEPL|||SEPR$DELETE Ġ;SEPL|||SEPR$DELETE ĠvarSEPL|||SEPR$DELETE _SEPL|||SEPR$DELETE 3SEPL|||SEPR$DELETE Ġ=SEPL|||SEPR$DELETE ĠnullSEPL|||SEPR$DELETE Ġ;SEPL|||SEPR$DELETE Ġ}SEPL|||SEPR$KEEP Ġ}SEPL|||SEPR$DELETE
$STARTSEPL|||SEPR$KEEP <SEPL|||SEPR$DELETE ĠtypeSEPL|||SEPR$DELETE _SEPL|||SEPR$DELETE 1SEPL|||SEPR$DELETE ĠextendsSEPL|||SEPR$DELETE ĠtypeSEPL|||SEPR$DELETE _SEPL|||SEPR$DELETE 2SEPL|||SEPR$DELETE Ġ>SEPL|||SEPR$DELETE ĠtypeSEPL|||SEPR$REPLACE_type _SEPL|||SEPR$KEEP 3SEPL|||SEPR$KEEP Ġ<SEPL|||SEPR$KEEP ĠtypeSEPL|||SEPR$KEEP _SEPL|||SEPR$KEEP 1SEPL|||SEPR$REPLACE_2 Ġ>SEPL|||SEPR$KEEP ĠmethodSEPL|||SEPR$KEEP _SEPL|||SEPR$KEEP 1SEPL|||SEPR$KEEP Ġ(SEPL|||SEPR$KEEP ĠjavaSEPL|||SEPR$KEEP .SEPL|||SEPR$KEEP langSEPL|||SEPR$KEEP .SEPL|||SEPR$KEEP objectSEPL|||SEPR$KEEP ĠvarSEPL|||SEPR$KEEP _SEPL|||SEPR$KEEP 1SEPL|||SEPR$KEEP Ġ)SEPL|||SEPR$KEEP Ġ;SEPL|||SEPR$KEEP
$STARTSEPL|||SEPR$KEEP publicSEPL|||SEPR$KEEP ĠvoidSEPL|||SEPR$KEEP ĠmethodSEPL|||SEPR$KEEP _SEPL|||SEPR$KEEP 1SEPL|||SEPR$KEEP Ġ(SEPL|||SEPR$KEEP ĠdoubleSEPL|||SEPR$KEEP ĠpSEPL|||SEPR$KEEP Ġ)SEPL|||SEPR$KEEP Ġ{SEPL|||SEPR$APPEND_ĠifSEPL__SEPR$APPEND_Ġ(SEPL__SEPR$APPEND_Ġ(SEPL__SEPR$APPEND_ĠmethodSEPL__SEPR$APPEND__SEPL__SEPR$APPEND_2SEPL__SEPR$APPEND_Ġ(SEPL__SEPR$APPEND_Ġ)SEPL__SEPR$APPEND_Ġ)SEPL__SEPR$APPEND_Ġ==SEPL__SEPR$APPEND_ĠnullSEPL__SEPR$APPEND_Ġ)SEPL__SEPR$APPEND_ĠreturnSEPL__SEPR$APPEND_Ġ; ĠmethodSEPL|||SEPR$KEEP _SEPL|||SEPR$KEEP 2SEPL|||SEPR$KEEP Ġ(SEPL|||SEPR$KEEP Ġ)SEPL|||SEPR$KEEP Ġ.SEPL|||SEPR$KEEP ĠmethodSEPL|||SEPR$KEEP _SEPL|||SEPR$KEEP 1SEPL|||SEPR$KEEP Ġ(SEPL|||SEPR$KEEP ĠpSEPL|||SEPR$KEEP Ġ)SEPL|||SEPR$KEEP Ġ;SEPL|||SEPR$KEEP Ġ}SEPL|||SEPR$KEEP
$STARTSEPL|||SEPR$KEEP publicSEPL|||SEPR$KEEP ĠvoidSEPL|||SEPR$KEEP ĠmethodSEPL|||SEPR$KEEP _SEPL|||SEPR$KEEP 1SEPL|||SEPR$KEEP Ġ(SEPL|||SEPR$KEEP ĠjavaSEPL|||SEPR$KEEP .SEPL|||SEPR$KEEP langSEPL|||SEPR$KEEP .SEPL|||SEPR$KEEP charSEPL|||SEPR$KEEP sequenceSEPL|||SEPR$KEEP ĠtitleSEPL|||SEPR$KEEP Ġ)SEPL|||SEPR$KEEP Ġ{SEPL|||SEPR$KEEP ĠsuperSEPL|||SEPR$KEEP Ġ.SEPL|||SEPR$KEEP ĠmethodSEPL|||SEPR$KEEP _SEPL|||SEPR$KEEP 1SEPL|||SEPR$KEEP Ġ(SEPL|||SEPR$KEEP ĠtitleSEPL|||SEPR$KEEP Ġ)SEPL|||SEPR$KEEP Ġ;SEPL|||SEPR$KEEP ĠifSEPL|||SEPR$KEEP Ġ(SEPL|||SEPR$KEEP Ġ(SEPL|||SEPR$KEEP ĠtitleSEPL|||SEPR$KEEP Ġ!=SEPL|||SEPR$KEEP ĠnullSEPL|||SEPR$KEEP Ġ)SEPL|||SEPR$KEEP Ġ||SEPL|||SEPR$REPLACE_Ġ&& Ġ(SEPL|||SEPR$KEEP Ġ(SEPL|||SEPR$KEEP ĠmethodSEPL|||SEPR$KEEP _SEPL|||SEPR$KEEP 2SEPL|||SEPR$KEEP Ġ(SEPL|||SEPR$KEEP Ġ)SEPL|||SEPR$KEEP Ġ)SEPL|||SEPR$KEEP Ġ!=SEPL|||SEPR$KEEP ĠnullSEPL|||SEPR$KEEP Ġ)SEPL|||SEPR$KEEP Ġ)SEPL|||SEPR$KEEP Ġ{SEPL|||SEPR$KEEP ĠmethodSEPL|||SEPR$KEEP _SEPL|||SEPR$KEEP 2SEPL|||SEPR$KEEP Ġ(SEPL|||SEPR$KEEP Ġ)SEPL|||SEPR$KEEP Ġ.SEPL|||SEPR$KEEP ĠmethodSEPL|||SEPR$KEEP _SEPL|||SEPR$KEEP 1SEPL|||SEPR$KEEP Ġ(SEPL|||SEPR$KEEP ĠtitleSEPL|||SEPR$KEEP Ġ.SEPL|||SEPR$KEEP ĠtoSEPL|||SEPR$KEEP stringSEPL|||SEPR$KEEP Ġ(SEPL|||SEPR$KEEP Ġ)SEPL|||SEPR$KEEP Ġ)SEPL|||SEPR$KEEP Ġ;SEPL|||SEPR$KEEP Ġ}SEPL|||SEPR$KEEP Ġ}SEPL|||SEPR$KEEP
$STARTSEPL|||SEPR$KEEP privateSEPL|||SEPR$KEEP ĠjavaSEPL|||SEPR$KEEP .SEPL|||SEPR$KEEP langSEPL|||SEPR$KEEP .SEPL|||SEPR$KEEP stringSEPL|||SEPR$KEEP ĠmethodSEPL|||SEPR$KEEP _SEPL|||SEPR$KEEP 1SEPL|||SEPR$KEEP Ġ(SEPL|||SEPR$KEEP Ġ)SEPL|||SEPR$KEEP Ġ{SEPL|||SEPR$KEEP ĠintSEPL|||SEPR$KEEP ĠvarSEPL|||SEPR$KEEP _SEPL|||SEPR$KEEP 1SEPL|||SEPR$KEEP Ġ=SEPL|||SEPR$KEEP ĠtypeSEPL|||SEPR$KEEP _SEPL|||SEPR$KEEP 1SEPL|||SEPR$KEEP Ġ.SEPL|||SEPR$KEEP ĠmethodSEPL|||SEPR$KEEP _SEPL|||SEPR$KEEP 2SEPL|||SEPR$KEEP Ġ(SEPL|||SEPR$KEEP Ġ)SEPL|||SEPR$KEEP Ġ.SEPL|||SEPR$KEEP ĠmethodSEPL|||SEPR$KEEP _SEPL|||SEPR$KEEP 3SEPL|||SEPR$KEEP Ġ(SEPL|||SEPR$KEEP Ġ0SEPL|||SEPR$KEEP Ġ,SEPL|||SEPR$KEEP Ġ(SEPL|||SEPR$DELETE Ġ(SEPL|||SEPR$DELETE ĠtypeSEPL|||SEPR$KEEP _SEPL|||SEPR$KEEP 2SEPL|||SEPR$KEEP Ġ.SEPL|||SEPR$KEEP ĠsizeSEPL|||SEPR$KEEP Ġ(SEPL|||SEPR$KEEP Ġ)SEPL|||SEPR$DELETE Ġ)SEPL|||SEPR$DELETE Ġ+SEPL|||SEPR$DELETE Ġ1SEPL|||SEPR$DELETE Ġ)SEPL|||SEPR$KEEP Ġ)SEPL|||SEPR$KEEP Ġ;SEPL|||SEPR$KEEP ĠreturnSEPL|||SEPR$KEEP ĠtypeSEPL|||SEPR$KEEP _SEPL|||SEPR$KEEP 2SEPL|||SEPR$KEEP Ġ.SEPL|||SEPR$KEEP ĠgetSEPL|||SEPR$KEEP Ġ(SEPL|||SEPR$KEEP ĠvarSEPL|||SEPR$KEEP _SEPL|||SEPR$KEEP 1SEPL|||SEPR$KEEP Ġ)SEPL|||SEPR$KEEP Ġ;SEPL|||SEPR$KEEP Ġ}SEPL|||SEPR$KEEP
$STARTSEPL|||SEPR$KEEP publicSEPL|||SEPR$REPLACE_private ĠvoidSEPL|||SEPR$KEEP ĠmethodSEPL|||SEPR$KEEP _SEPL|||SEPR$KEEP 1SEPL|||SEPR$KEEP Ġ(SEPL|||SEPR$KEEP Ġ)SEPL|||SEPR$KEEP Ġ{SEPL|||SEPR$KEEP Ġ(SEPL|||SEPR$KEEP ĠvarSEPL|||SEPR$KEEP _SEPL|||SEPR$KEEP 1SEPL|||SEPR$KEEP Ġ)SEPL|||SEPR$KEEP Ġ++SEPL|||SEPR$KEEP Ġ;SEPL|||SEPR$KEEP ĠifSEPL|||SEPR$KEEP Ġ(SEPL|||SEPR$KEEP Ġ(SEPL|||SEPR$KEEP ĠvarSEPL|||SEPR$KEEP _SEPL|||SEPR$KEEP 1SEPL|||SEPR$KEEP Ġ)SEPL|||SEPR$KEEP Ġ==SEPL|||SEPR$KEEP Ġ(SEPL|||SEPR$KEEP ĠvarSEPL|||SEPR$KEEP _SEPL|||SEPR$KEEP 2SEPL|||SEPR$KEEP Ġ)SEPL|||SEPR$KEEP Ġ)SEPL|||SEPR$KEEP Ġ{SEPL|||SEPR$KEEP ĠmethodSEPL|||SEPR$KEEP _SEPL|||SEPR$KEEP 2SEPL|||SEPR$KEEP Ġ(SEPL|||SEPR$KEEP Ġ)SEPL|||SEPR$KEEP Ġ;SEPL|||SEPR$KEEP Ġ}SEPL|||SEPR$KEEP Ġ}SEPL|||SEPR$KEEP
$STARTSEPL|||SEPR$KEEP publicSEPL|||SEPR$KEEP ĠvoidSEPL|||SEPR$KEEP ĠmethodSEPL|||SEPR$KEEP _SEPL|||SEPR$KEEP 1SEPL|||SEPR$KEEP Ġ(SEPL|||SEPR$KEEP ĠtypeSEPL|||SEPR$KEEP _SEPL|||SEPR$KEEP 1SEPL|||SEPR$KEEP ĠvarSEPL|||SEPR$KEEP _SEPL|||SEPR$KEEP 1SEPL|||SEPR$KEEP Ġ)SEPL|||SEPR$KEEP Ġ{SEPL|||SEPR$KEEP ĠvarSEPL|||SEPR$KEEP _SEPL|||SEPR$KEEP 2SEPL|||SEPR$KEEP Ġ=SEPL|||SEPR$KEEP ĠnewSEPL|||SEPR$KEEP ĠtypeSEPL|||SEPR$KEEP _SEPL|||SEPR$KEEP 2SEPL|||SEPR$KEEP Ġ(SEPL|||SEPR$KEEP ĠvarSEPL|||SEPR$KEEP _SEPL|||SEPR$KEEP 1SEPL|||SEPR$KEEP Ġ)SEPL|||SEPR$KEEP Ġ;SEPL|||SEPR$KEEP ĠmethodSEPL|||SEPR$DELETE _SEPL|||SEPR$DELETE 2SEPL|||SEPR$DELETE Ġ(SEPL|||SEPR$DELETE ĠvarSEPL|||SEPR$DELETE _SEPL|||SEPR$DELETE 2SEPL|||SEPR$DELETE Ġ.SEPL|||SEPR$DELETE ĠmethodSEPL|||SEPR$DELETE _SEPL|||SEPR$DELETE 3SEPL|||SEPR$DELETE Ġ(SEPL|||SEPR$DELETE Ġ)SEPL|||SEPR$DELETE Ġ)SEPL|||SEPR$DELETE Ġ;SEPL|||SEPR$DELETE Ġ}SEPL|||SEPR$KEEP
$STARTSEPL|||SEPR$KEEP publicSEPL|||SEPR$KEEP ĠvoidSEPL|||SEPR$KEEP ĠmethodSEPL|||SEPR$KEEP _SEPL|||SEPR$KEEP 1SEPL|||SEPR$KEEP Ġ(SEPL|||SEPR$KEEP ĠjavaSEPL|||SEPR$KEEP .SEPL|||SEPR$KEEP langSEPL|||SEPR$KEEP .SEPL|||SEPR$KEEP stringSEPL|||SEPR$KEEP ĠmessageSEPL|||SEPR$KEEP Ġ)SEPL|||SEPR$KEEP Ġ{SEPL|||SEPR$KEEP ĠtrySEPL|||SEPR$KEEP Ġ{SEPL|||SEPR$KEEP ĠmethodSEPL|||SEPR$KEEP _SEPL|||SEPR$KEEP 2SEPL|||SEPR$KEEP Ġ(SEPL|||SEPR$KEEP ĠvarSEPL|||SEPR$KEEP _SEPL|||SEPR$KEEP 1SEPL|||SEPR$KEEP Ġ,SEPL|||SEPR$KEEP ĠmessageSEPL|||SEPR$KEEP Ġ)SEPL|||SEPR$KEEP Ġ;SEPL|||SEPR$KEEP Ġ}SEPL|||SEPR$KEEP ĠcatchSEPL|||SEPR$KEEP Ġ(SEPL|||SEPR$KEEP ĠjavaSEPL|||SEPR$DELETE .SEPL|||SEPR$DELETE ioSEPL|||SEPR$DELETE .SEPL|||SEPR$DELETE ioSEPL|||SEPR$DELETE exSEPL|||SEPR$DELETE ceptionSEPL|||SEPR$DELETE Ġ|SEPL|||SEPR$DELETE ĠtypeSEPL|||SEPR$KEEP _SEPL|||SEPR$KEEP 1SEPL|||SEPR$KEEP ĠvarSEPL|||SEPR$KEEP _SEPL|||SEPR$KEEP 2SEPL|||SEPR$KEEP Ġ)SEPL|||SEPR$KEEP Ġ{SEPL|||SEPR$KEEP ĠtypeSEPL|||SEPR$KEEP _SEPL|||SEPR$KEEP 2SEPL|||SEPR$KEEP Ġ.SEPL|||SEPR$KEEP ĠmethodSEPL|||SEPR$KEEP _SEPL|||SEPR$KEEP 3SEPL|||SEPR$KEEP Ġ(SEPL|||SEPR$KEEP ĠvarSEPL|||SEPR$KEEP _SEPL|||SEPR$KEEP 3SEPL|||SEPR$KEEP Ġ,SEPL|||SEPR$KEEP ĠstringSEPL|||SEPR$KEEP _SEPL|||SEPR$KEEP 1SEPL|||SEPR$KEEP Ġ,SEPL|||SEPR$KEEP ĠvarSEPL|||SEPR$KEEP _SEPL|||SEPR$KEEP 2SEPL|||SEPR$KEEP Ġ)SEPL|||SEPR$KEEP Ġ;SEPL|||SEPR$KEEP Ġ}SEPL|||SEPR$KEEP Ġ}SEPL|||SEPR$KEEP
$STARTSEPL|||SEPR$KEEP typeSEPL|||SEPR$KEEP _SEPL|||SEPR$KEEP 1SEPL|||SEPR$KEEP ĠmethodSEPL|||SEPR$KEEP _SEPL|||SEPR$KEEP 1SEPL|||SEPR$KEEP Ġ(SEPL|||SEPR$KEEP Ġ)SEPL|||SEPR$KEEP Ġ{SEPL|||SEPR$KEEP ĠthisSEPL|||SEPR$KEEP Ġ.SEPL|||SEPR$KEEP ĠvarSEPL|||SEPR$KEEP _SEPL|||SEPR$KEEP 1SEPL|||SEPR$KEEP Ġ=SEPL|||SEPR$REPLACE_Ġ.SEPL__SEPR$APPEND_ĠsetSEPL__SEPR$APPEND_Ġ( ĠfalseSEPL|||SEPR$APPEND_Ġ) Ġ;SEPL|||SEPR$KEEP ĠreturnSEPL|||SEPR$KEEP ĠthisSEPL|||SEPR$KEEP Ġ;SEPL|||SEPR$KEEP Ġ}SEPL|||SEPR$KEEP
$STARTSEPL|||SEPR$KEEP publicSEPL|||SEPR$KEEP ĠstaticSEPL|||SEPR$KEEP ĠtypeSEPL|||SEPR$KEEP _SEPL|||SEPR$KEEP 1SEPL|||SEPR$KEEP ĠmethodSEPL|||SEPR$KEEP _SEPL|||SEPR$KEEP 1SEPL|||SEPR$KEEP Ġ(SEPL|||SEPR$KEEP ĠfinalSEPL|||SEPR$KEEP ĠtypeSEPL|||SEPR$KEEP _SEPL|||SEPR$KEEP 2SEPL|||SEPR$KEEP ĠvarSEPL|||SEPR$KEEP _SEPL|||SEPR$KEEP 1SEPL|||SEPR$KEEP Ġ,SEPL|||SEPR$KEEP ĠfinalSEPL|||SEPR$KEEP ĠtypeSEPL|||SEPR$KEEP _SEPL|||SEPR$KEEP 3SEPL|||SEPR$KEEP ĠmainSEPL|||SEPR$KEEP Ġ,SEPL|||SEPR$KEEP ĠtypeSEPL|||SEPR$KEEP _SEPL|||SEPR$KEEP 4SEPL|||SEPR$KEEP ĠvarSEPL|||SEPR$KEEP _SEPL|||SEPR$KEEP 2SEPL|||SEPR$APPEND_Ġ,SEPL__SEPR$APPEND_ĠjavaSEPL__SEPR$APPEND_.SEPL__SEPR$APPEND_langSEPL__SEPR$APPEND_.SEPL__SEPR$APPEND_stringSEPL__SEPR$APPEND_Ġfilename Ġ)SEPL|||SEPR$KEEP ĠthrowsSEPL|||SEPR$KEEP ĠjavaSEPL|||SEPR$KEEP .SEPL|||SEPR$KEEP langSEPL|||SEPR$KEEP .SEPL|||SEPR$KEEP exSEPL|||SEPR$KEEP ceptionSEPL|||SEPR$KEEP Ġ{SEPL|||SEPR$KEEP ĠifSEPL|||SEPR$KEEP Ġ(SEPL|||SEPR$KEEP ĠvarSEPL|||SEPR$KEEP _SEPL|||SEPR$KEEP 2SEPL|||SEPR$KEEP Ġ==SEPL|||SEPR$KEEP ĠnullSEPL|||SEPR$KEEP Ġ)SEPL|||SEPR$KEEP ĠthrowSEPL|||SEPR$KEEP ĠnewSEPL|||SEPR$KEEP ĠjavaSEPL|||SEPR$KEEP .SEPL|||SEPR$KEEP langSEPL|||SEPR$KEEP .SEPL|||SEPR$KEEP exSEPL|||SEPR$KEEP ceptionSEPL|||SEPR$KEEP Ġ(SEPL|||SEPR$KEEP ĠstringSEPL|||SEPR$KEEP _SEPL|||SEPR$KEEP 1SEPL|||SEPR$KEEP Ġ)SEPL|||SEPR$KEEP Ġ;SEPL|||SEPR$KEEP ĠreturnSEPL|||SEPR$KEEP ĠnewSEPL|||SEPR$KEEP ĠtypeSEPL|||SEPR$KEEP _SEPL|||SEPR$KEEP 1SEPL|||SEPR$KEEP Ġ(SEPL|||SEPR$KEEP ĠvarSEPL|||SEPR$KEEP _SEPL|||SEPR$KEEP 1SEPL|||SEPR$KEEP Ġ,SEPL|||SEPR$KEEP ĠmainSEPL|||SEPR$KEEP Ġ,SEPL|||SEPR$KEEP ĠvarSEPL|||SEPR$KEEP _SEPL|||SEPR$KEEP 2SEPL|||SEPR$APPEND_Ġ,SEPL__SEPR$APPEND_Ġfilename Ġ)SEPL|||SEPR$KEEP Ġ;SEPL|||SEPR$KEEP Ġ}SEPL|||SEPR$KEEP
$STARTSEPL|||SEPR$KEEP publicSEPL|||SEPR$KEEP ĠlongSEPL|||SEPR$KEEP ĠmethodSEPL|||SEPR$KEEP _SEPL|||SEPR$KEEP 1SEPL|||SEPR$KEEP Ġ(SEPL|||SEPR$KEEP ĠtypeSEPL|||SEPR$KEEP _SEPL|||SEPR$KEEP 1SEPL|||SEPR$KEEP ĠsrcSEPL|||SEPR$KEEP Ġ,SEPL|||SEPR$KEEP ĠlongSEPL|||SEPR$KEEP ĠpositionSEPL|||SEPR$KEEP Ġ,SEPL|||SEPR$KEEP ĠlongSEPL|||SEPR$KEEP ĠcountSEPL|||SEPR$KEEP Ġ)SEPL|||SEPR$KEEP ĠthrowsSEPL|||SEPR$KEEP ĠjavaSEPL|||SEPR$KEEP .SEPL|||SEPR$KEEP ioSEPL|||SEPR$KEEP .SEPL|||SEPR$KEEP ioSEPL|||SEPR$KEEP exSEPL|||SEPR$KEEP ceptionSEPL|||SEPR$KEEP Ġ{SEPL|||SEPR$KEEP ĠmethodSEPL|||SEPR$KEEP _SEPL|||SEPR$KEEP 2SEPL|||SEPR$KEEP Ġ(SEPL|||SEPR$KEEP Ġ)SEPL|||SEPR$KEEP Ġ;SEPL|||SEPR$KEEP ĠlongSEPL|||SEPR$DELETE ĠvarSEPL|||SEPR$REPLACE_Ġreturn _SEPL|||SEPR$DELETE 1SEPL|||SEPR$DELETE Ġ=SEPL|||SEPR$DELETE ĠvarSEPL|||SEPR$KEEP _SEPL|||SEPR$KEEP 2SEPL|||SEPR$KEEP Ġ.SEPL|||SEPR$KEEP ĠmethodSEPL|||SEPR$KEEP _SEPL|||SEPR$KEEP 1SEPL|||SEPR$KEEP Ġ(SEPL|||SEPR$KEEP ĠsrcSEPL|||SEPR$KEEP Ġ,SEPL|||SEPR$KEEP ĠpositionSEPL|||SEPR$KEEP Ġ,SEPL|||SEPR$KEEP ĠcountSEPL|||SEPR$KEEP Ġ)SEPL|||SEPR$KEEP Ġ;SEPL|||SEPR$KEEP ĠreturnSEPL|||SEPR$DELETE ĠvarSEPL|||SEPR$DELETE _SEPL|||SEPR$DELETE 1SEPL|||SEPR$DELETE Ġ;SEPL|||SEPR$DELETE Ġ}SEPL|||SEPR$KEEP
$STARTSEPL|||SEPR$KEEP publicSEPL|||SEPR$KEEP ĠbooleanSEPL|||SEPR$REPLACE_Ġvoid ĠmethodSEPL|||SEPR$KEEP _SEPL|||SEPR$KEEP 1SEPL|||SEPR$KEEP Ġ(SEPL|||SEPR$KEEP ĠjavaSEPL|||SEPR$DELETE .SEPL|||SEPR$DELETE langSEPL|||SEPR$DELETE .SEPL|||SEPR$DELETE stringSEPL|||SEPR$DELETE ĠvalueSEPL|||SEPR$DELETE Ġ)SEPL|||SEPR$KEEP Ġ{SEPL|||SEPR$KEEP ĠifSEPL|||SEPR$DELETE Ġ(SEPL|||SEPR$DELETE Ġ(SEPL|||SEPR$DELETE ĠvarSEPL|||SEPR$DELETE _SEPL|||SEPR$DELETE 1SEPL|||SEPR$DELETE Ġ)SEPL|||SEPR$DELETE Ġ==SEPL|||SEPR$DELETE ĠnullSEPL|||SEPR$DELETE Ġ)SEPL|||SEPR$DELETE Ġ{SEPL|||SEPR$DELETE ĠreturnSEPL|||SEPR$DELETE ĠfalseSEPL|||SEPR$DELETE Ġ;SEPL|||SEPR$DELETE Ġ}SEPL|||SEPR$KEEP ĠelseSEPL|||SEPR$DELETE Ġ{SEPL|||SEPR$DELETE ĠreturnSEPL|||SEPR$DELETE ĠvarSEPL|||SEPR$DELETE _SEPL|||SEPR$DELETE 1SEPL|||SEPR$DELETE Ġ.SEPL|||SEPR$DELETE ĠmethodSEPL|||SEPR$DELETE _SEPL|||SEPR$DELETE 1SEPL|||SEPR$DELETE Ġ(SEPL|||SEPR$DELETE ĠvalueSEPL|||SEPR$DELETE Ġ)SEPL|||SEPR$DELETE Ġ;SEPL|||SEPR$DELETE Ġ}SEPL|||SEPR$DELETE Ġ}SEPL|||SEPR$DELETE
$STARTSEPL|||SEPR$KEEP publicSEPL|||SEPR$KEEP ĠvoidSEPL|||SEPR$KEEP ĠmethodSEPL|||SEPR$KEEP _SEPL|||SEPR$KEEP 1SEPL|||SEPR$KEEP Ġ(SEPL|||SEPR$KEEP ĠjavaSEPL|||SEPR$KEEP .SEPL|||SEPR$KEEP langSEPL|||SEPR$KEEP .SEPL|||SEPR$KEEP stringSEPL|||SEPR$KEEP ĠvarSEPL|||SEPR$KEEP _SEPL|||SEPR$KEEP 1SEPL|||SEPR$KEEP Ġ)SEPL|||SEPR$KEEP Ġ{SEPL|||SEPR$KEEP ĠtypeSEPL|||SEPR$DELETE _SEPL|||SEPR$DELETE 1SEPL|||SEPR$DELETE Ġ.SEPL|||SEPR$DELETE ĠiSEPL|||SEPR$DELETE Ġ(SEPL|||SEPR$DELETE ĠstringSEPL|||SEPR$DELETE _SEPL|||SEPR$DELETE 1SEPL|||SEPR$DELETE Ġ,SEPL|||SEPR$DELETE Ġ(SEPL|||SEPR$DELETE ĠstringSEPL|||SEPR$DELETE _SEPL|||SEPR$DELETE 2SEPL|||SEPR$DELETE Ġ+SEPL|||SEPR$DELETE ĠvarSEPL|||SEPR$DELETE _SEPL|||SEPR$DELETE 1SEPL|||SEPR$DELETE Ġ)SEPL|||SEPR$DELETE Ġ)SEPL|||SEPR$DELETE Ġ;SEPL|||SEPR$DELETE ĠvarSEPL|||SEPR$KEEP _SEPL|||SEPR$KEEP 2SEPL|||SEPR$KEEP Ġ.SEPL|||SEPR$KEEP ĠmethodSEPL|||SEPR$KEEP _SEPL|||SEPR$KEEP 1SEPL|||SEPR$KEEP Ġ(SEPL|||SEPR$KEEP ĠvarSEPL|||SEPR$KEEP _SEPL|||SEPR$KEEP 1SEPL|||SEPR$KEEP Ġ)SEPL|||SEPR$KEEP Ġ;SEPL|||SEPR$KEEP ĠvarSEPL|||SEPR$KEEP _SEPL|||SEPR$KEEP 3SEPL|||SEPR$KEEP Ġ.SEPL|||SEPR$KEEP ĠtokenSEPL|||SEPR$KEEP Ġ=SEPL|||SEPR$KEEP ĠvarSEPL|||SEPR$KEEP _SEPL|||SEPR$KEEP 1SEPL|||SEPR$KEEP Ġ;SEPL|||SEPR$KEEP Ġ}SEPL|||SEPR$KEEP
$STARTSEPL|||SEPR$KEEP publicSEPL|||SEPR$KEEP ĠtypeSEPL|||SEPR$KEEP _SEPL|||SEPR$KEEP 1SEPL|||SEPR$KEEP ĠmethodSEPL|||SEPR$KEEP _SEPL|||SEPR$KEEP 1SEPL|||SEPR$KEEP Ġ(SEPL|||SEPR$KEEP ĠtypeSEPL|||SEPR$KEEP _SEPL|||SEPR$KEEP 1SEPL|||SEPR$KEEP ĠresultSEPL|||SEPR$KEEP Ġ)SEPL|||SEPR$KEEP Ġ{SEPL|||SEPR$KEEP ĠifSEPL|||SEPR$DELETE Ġ(SEPL|||SEPR$DELETE ĠthisSEPL|||SEPR$DELETE Ġ.SEPL|||SEPR$DELETE ĠequalsSEPL|||SEPR$DELETE Ġ(SEPL|||SEPR$DELETE ĠresultSEPL|||SEPR$DELETE Ġ)SEPL|||SEPR$DELETE Ġ)SEPL|||SEPR$DELETE Ġ{SEPL|||SEPR$DELETE ĠreturnSEPL|||SEPR$DELETE ĠthisSEPL|||SEPR$DELETE Ġ;SEPL|||SEPR$DELETE Ġ}SEPL|||SEPR$DELETE ĠthisSEPL|||SEPR$KEEP Ġ.SEPL|||SEPR$KEEP ĠvarSEPL|||SEPR$KEEP _SEPL|||SEPR$KEEP 1SEPL|||SEPR$KEEP Ġ=SEPL|||SEPR$KEEP ĠresultSEPL|||SEPR$KEEP Ġ;SEPL|||SEPR$KEEP ĠreturnSEPL|||SEPR$KEEP ĠresultSEPL|||SEPR$KEEP Ġ;SEPL|||SEPR$KEEP Ġ}SEPL|||SEPR$KEEP
$STARTSEPL|||SEPR$KEEP publicSEPL|||SEPR$KEEP ĠvoidSEPL|||SEPR$KEEP ĠmethodSEPL|||SEPR$KEEP _SEPL|||SEPR$KEEP 1SEPL|||SEPR$KEEP Ġ(SEPL|||SEPR$KEEP ĠfinalSEPL|||SEPR$KEEP ĠtypeSEPL|||SEPR$KEEP _SEPL|||SEPR$KEEP 1SEPL|||SEPR$KEEP ĠvarSEPL|||SEPR$KEEP _SEPL|||SEPR$KEEP 1SEPL|||SEPR$KEEP Ġ)SEPL|||SEPR$KEEP Ġ{SEPL|||SEPR$KEEP ĠvarSEPL|||SEPR$KEEP _SEPL|||SEPR$KEEP 2SEPL|||SEPR$KEEP Ġ.SEPL|||SEPR$KEEP ĠmethodSEPL|||SEPR$KEEP _SEPL|||SEPR$KEEP 2SEPL|||SEPR$KEEP Ġ(SEPL|||SEPR$KEEP ĠvarSEPL|||SEPR$KEEP _SEPL|||SEPR$KEEP 3SEPL|||SEPR$KEEP Ġ<SEPL|||SEPR$KEEP ĠjavaSEPL|||SEPR$KEEP .SEPL|||SEPR$KEEP langSEPL|||SEPR$KEEP .SEPL|||SEPR$KEEP objectSEPL|||SEPR$KEEP Ġ>SEPL|||SEPR$KEEP ĠmethodSEPL|||SEPR$KEEP _SEPL|||SEPR$KEEP 3SEPL|||SEPR$KEEP Ġ(SEPL|||SEPR$KEEP ĠvarSEPL|||SEPR$KEEP _SEPL|||SEPR$KEEP 1SEPL|||SEPR$KEEP Ġ.SEPL|||SEPR$KEEP ĠmethodSEPL|||SEPR$KEEP _SEPL|||SEPR$KEEP 4SEPL|||SEPR$KEEP Ġ(SEPL|||SEPR$KEEP Ġ)SEPL|||SEPR$KEEP Ġ,SEPL|||SEPR$KEEP ĠvarSEPL|||SEPR$KEEP _SEPL|||SEPR$KEEP 1SEPL|||SEPR$KEEP Ġ.SEPL|||SEPR$KEEP ĠmethodSEPL|||SEPR$KEEP _SEPL|||SEPR$KEEP 5SEPL|||SEPR$KEEP Ġ(SEPL|||SEPR$KEEP Ġ)SEPL|||SEPR$KEEP Ġ,SEPL|||SEPR$KEEP ĠvarSEPL|||SEPR$KEEP _SEPL|||SEPR$KEEP 1SEPL|||SEPR$KEEP Ġ.SEPL|||SEPR$KEEP ĠmethodSEPL|||SEPR$KEEP _SEPL|||SEPR$KEEP 6SEPL|||SEPR$KEEP Ġ(SEPL|||SEPR$KEEP Ġ)SEPL|||SEPR$KEEP Ġ,SEPL|||SEPR$REPLACE_Ġ)SEPL__SEPR$APPEND_Ġ)SEPL__SEPR$APPEND_Ġ;SEPL__SEPR$APPEND_ĠvarSEPL__SEPR$APPEND__SEPL__SEPR$APPEND_2SEPL__SEPR$APPEND_Ġ.SEPL__SEPR$APPEND_ĠupdateSEPL__SEPR$APPEND_Ġ( ĠvarSEPL|||SEPR$KEEP _SEPL|||SEPR$KEEP 1SEPL|||SEPR$KEEP Ġ)SEPL|||SEPR$KEEP Ġ)SEPL|||SEPR$DELETE Ġ;SEPL|||SEPR$KEEP Ġ}SEPL|||SEPR$KEEP
$STARTSEPL|||SEPR$KEEP publicSEPL|||SEPR$KEEP ĠvoidSEPL|||SEPR$KEEP ĠmethodSEPL|||SEPR$KEEP _SEPL|||SEPR$KEEP 1SEPL|||SEPR$KEEP Ġ(SEPL|||SEPR$KEEP ĠandroidSEPL|||SEPR$KEEP .SEPL|||SEPR$KEEP viewSEPL|||SEPR$KEEP .SEPL|||SEPR$KEEP viewSEPL|||SEPR$KEEP ĠvarSEPL|||SEPR$KEEP _SEPL|||SEPR$KEEP 1SEPL|||SEPR$KEEP Ġ)SEPL|||SEPR$KEEP Ġ{SEPL|||SEPR$KEEP ĠtypeSEPL|||SEPR$KEEP _SEPL|||SEPR$KEEP 1SEPL|||SEPR$KEEP Ġ.SEPL|||SEPR$KEEP ĠmethodSEPL|||SEPR$KEEP _SEPL|||SEPR$KEEP 2SEPL|||SEPR$KEEP Ġ(SEPL|||SEPR$KEEP Ġ)SEPL|||SEPR$KEEP Ġ.SEPL|||SEPR$KEEP ĠmethodSEPL|||SEPR$KEEP _SEPL|||SEPR$KEEP 3SEPL|||SEPR$KEEP Ġ(SEPL|||SEPR$KEEP ĠvarSEPL|||SEPR$KEEP _SEPL|||SEPR$KEEP 2SEPL|||SEPR$KEEP Ġ,SEPL|||SEPR$KEEP ĠfalseSEPL|||SEPR$KEEP Ġ,SEPL|||SEPR$DELETE ĠvarSEPL|||SEPR$DELETE _SEPL|||SEPR$DELETE 3SEPL|||SEPR$DELETE Ġ,SEPL|||SEPR$DELETE ĠvarSEPL|||SEPR$DELETE _SEPL|||SEPR$DELETE 4SEPL|||SEPR$DELETE Ġ)SEPL|||SEPR$KEEP Ġ;SEPL|||SEPR$KEEP Ġ}SEPL|||SEPR$KEEP
$STARTSEPL|||SEPR$KEEP voidSEPL|||SEPR$KEEP ĠmethodSEPL|||SEPR$KEEP _SEPL|||SEPR$KEEP 1SEPL|||SEPR$KEEP Ġ(SEPL|||SEPR$KEEP ĠintSEPL|||SEPR$KEEP ĠvarSEPL|||SEPR$KEEP _SEPL|||SEPR$KEEP 1SEPL|||SEPR$KEEP Ġ,SEPL|||SEPR$KEEP ĠintSEPL|||SEPR$KEEP ĠheightSEPL|||SEPR$KEEP Ġ)SEPL|||SEPR$KEEP Ġ{SEPL|||SEPR$KEEP ĠthisSEPL|||SEPR$KEEP Ġ.SEPL|||SEPR$KEEP ĠvarSEPL|||SEPR$KEEP _SEPL|||SEPR$KEEP 2SEPL|||SEPR$KEEP Ġ=SEPL|||SEPR$KEEP ĠvarSEPL|||SEPR$KEEP _SEPL|||SEPR$KEEP 1SEPL|||SEPR$KEEP Ġ;SEPL|||SEPR$KEEP ĠthisSEPL|||SEPR$KEEP Ġ.SEPL|||SEPR$KEEP ĠvarSEPL|||SEPR$KEEP _SEPL|||SEPR$KEEP 3SEPL|||SEPR$KEEP Ġ=SEPL|||SEPR$KEEP ĠheightSEPL|||SEPR$KEEP Ġ;SEPL|||SEPR$KEEP ĠmethodSEPL|||SEPR$KEEP _SEPL|||SEPR$KEEP 2SEPL|||SEPR$KEEP Ġ(SEPL|||SEPR$KEEP ĠvarSEPL|||SEPR$KEEP _SEPL|||SEPR$KEEP 1SEPL|||SEPR$REPLACE_2 Ġ,SEPL|||SEPR$KEEP ĠheightSEPL|||SEPR$REPLACE_ĠvarSEPL__SEPR$APPEND__SEPL__SEPR$APPEND_3 Ġ)SEPL|||SEPR$KEEP Ġ;SEPL|||SEPR$KEEP Ġ}SEPL|||SEPR$KEEP
$STARTSEPL|||SEPR$KEEP publicSEPL|||SEPR$KEEP ĠvoidSEPL|||SEPR$KEEP ĠmethodSEPL|||SEPR$KEEP _SEPL|||SEPR$KEEP 1SEPL|||SEPR$KEEP Ġ(SEPL|||SEPR$KEEP ĠjavaSEPL|||SEPR$KEEP .SEPL|||SEPR$KEEP langSEPL|||SEPR$KEEP .SEPL|||SEPR$KEEP stringSEPL|||SEPR$KEEP ĠvarSEPL|||SEPR$KEEP _SEPL|||SEPR$KEEP 1SEPL|||SEPR$KEEP Ġ,SEPL|||SEPR$KEEP ĠtypeSEPL|||SEPR$KEEP _SEPL|||SEPR$KEEP 1SEPL|||SEPR$KEEP ĠvarSEPL|||SEPR$KEEP _SEPL|||SEPR$KEEP 2SEPL|||SEPR$KEEP Ġ)SEPL|||SEPR$KEEP Ġ{SEPL|||SEPR$KEEP ĠvarSEPL|||SEPR$KEEP _SEPL|||SEPR$KEEP 3SEPL|||SEPR$KEEP Ġ.SEPL|||SEPR$KEEP ĠmethodSEPL|||SEPR$KEEP _SEPL|||SEPR$KEEP 2SEPL|||SEPR$KEEP Ġ(SEPL|||SEPR$KEEP ĠstringSEPL|||SEPR$KEEP _SEPL|||SEPR$KEEP 1SEPL|||SEPR$KEEP Ġ)SEPL|||SEPR$KEEP Ġ;SEPL|||SEPR$KEEP ĠmethodSEPL|||SEPR$KEEP _SEPL|||SEPR$KEEP 3SEPL|||SEPR$DELETE Ġ(SEPL|||SEPR$DELETE Ġ)SEPL|||SEPR$DELETE Ġ;SEPL|||SEPR$DELETE ĠmethodSEPL|||SEPR$DELETE _SEPL|||SEPR$DELETE 4SEPL|||SEPR$DELETE Ġ(SEPL|||SEPR$DELETE ĠvarSEPL|||SEPR$DELETE _SEPL|||SEPR$DELETE 1SEPL|||SEPR$DELETE Ġ,SEPL|||SEPR$DELETE ĠvarSEPL|||SEPR$DELETE _SEPL|||SEPR$DELETE 2SEPL|||SEPR$DELETE Ġ)SEPL|||SEPR$DELETE Ġ;SEPL|||SEPR$DELETE ĠmethodSEPL|||SEPR$DELETE _SEPL|||SEPR$DELETE 5SEPL|||SEPR$KEEP Ġ(SEPL|||SEPR$KEEP ĠvarSEPL|||SEPR$KEEP _SEPL|||SEPR$KEEP 2SEPL|||SEPR$KEEP Ġ)SEPL|||SEPR$KEEP Ġ;SEPL|||SEPR$KEEP ĠmethodSEPL|||SEPR$DELETE _SEPL|||SEPR$DELETE 6SEPL|||SEPR$DELETE Ġ(SEPL|||SEPR$DELETE Ġ)SEPL|||SEPR$DELETE Ġ;SEPL|||SEPR$DELETE Ġ}SEPL|||SEPR$KEEP
$STARTSEPL|||SEPR$KEEP publicSEPL|||SEPR$KEEP ĠbooleanSEPL|||SEPR$KEEP ĠmethodSEPL|||SEPR$KEEP _SEPL|||SEPR$KEEP 1SEPL|||SEPR$KEEP Ġ(SEPL|||SEPR$KEEP ĠintSEPL|||SEPR$KEEP ĠxSEPL|||SEPR$KEEP Ġ,SEPL|||SEPR$KEEP ĠintSEPL|||SEPR$KEEP ĠySEPL|||SEPR$KEEP Ġ)SEPL|||SEPR$KEEP Ġ{SEPL|||SEPR$KEEP ĠreturnSEPL|||SEPR$KEEP Ġ(SEPL|||SEPR$KEEP Ġ(SEPL|||SEPR$KEEP Ġ(SEPL|||SEPR$KEEP ĠxSEPL|||SEPR$KEEP Ġ>SEPL|||SEPR$KEEP Ġ0SEPL|||SEPR$KEEP Ġ)SEPL|||SEPR$KEEP Ġ&&SEPL|||SEPR$KEEP Ġ(SEPL|||SEPR$KEEP ĠySEPL|||SEPR$KEEP Ġ>SEPL|||SEPR$KEEP Ġ0SEPL|||SEPR$KEEP Ġ)SEPL|||SEPR$KEEP Ġ)SEPL|||SEPR$KEEP Ġ&&SEPL|||SEPR$KEEP Ġ(SEPL|||SEPR$KEEP ĠxSEPL|||SEPR$KEEP Ġ<SEPL|||SEPR$KEEP Ġ(SEPL|||SEPR$KEEP ĠvarSEPL|||SEPR$KEEP _SEPL|||SEPR$KEEP 1SEPL|||SEPR$REPLACE_2 Ġ)SEPL|||SEPR$KEEP Ġ)SEPL|||SEPR$KEEP Ġ)SEPL|||SEPR$KEEP Ġ&&SEPL|||SEPR$KEEP Ġ(SEPL|||SEPR$KEEP ĠySEPL|||SEPR$KEEP Ġ<SEPL|||SEPR$KEEP Ġ(SEPL|||SEPR$KEEP ĠvarSEPL|||SEPR$KEEP _SEPL|||SEPR$KEEP 2SEPL|||SEPR$REPLACE_1 Ġ)SEPL|||SEPR$KEEP Ġ)SEPL|||SEPR$KEEP Ġ;SEPL|||SEPR$KEEP Ġ}SEPL|||SEPR$KEEP
$STARTSEPL|||SEPR$KEEP publicSEPL|||SEPR$KEEP ĠjavaSEPL|||SEPR$KEEP .SEPL|||SEPR$KEEP langSEPL|||SEPR$KEEP .SEPL|||SEPR$KEEP stringSEPL|||SEPR$KEEP ĠtoSEPL|||SEPR$KEEP stringSEPL|||SEPR$KEEP Ġ(SEPL|||SEPR$KEEP Ġ)SEPL|||SEPR$KEEP Ġ{SEPL|||SEPR$KEEP ĠreturnSEPL|||SEPR$KEEP ĠjavaSEPL|||SEPR$KEEP .SEPL|||SEPR$KEEP langSEPL|||SEPR$KEEP .SEPL|||SEPR$KEEP stringSEPL|||SEPR$KEEP .SEPL|||SEPR$KEEP formatSEPL|||SEPR$KEEP Ġ(SEPL|||SEPR$KEEP ĠstringSEPL|||SEPR$KEEP _SEPL|||SEPR$KEEP 1SEPL|||SEPR$KEEP Ġ,SEPL|||SEPR$KEEP ĠvarSEPL|||SEPR$KEEP _SEPL|||SEPR$KEEP 1SEPL|||SEPR$REPLACE_3 Ġ,SEPL|||SEPR$KEEP ĠvarSEPL|||SEPR$KEEP _SEPL|||SEPR$KEEP 2SEPL|||SEPR$KEEP Ġ,SEPL|||SEPR$KEEP ĠvarSEPL|||SEPR$KEEP _SEPL|||SEPR$KEEP 3SEPL|||SEPR$REPLACE_1 Ġ,SEPL|||SEPR$KEEP ĠvarSEPL|||SEPR$KEEP _SEPL|||SEPR$KEEP 2SEPL|||SEPR$KEEP Ġ,SEPL|||SEPR$KEEP ĠvarSEPL|||SEPR$KEEP _SEPL|||SEPR$KEEP 4SEPL|||SEPR$KEEP Ġ)SEPL|||SEPR$KEEP Ġ;SEPL|||SEPR$KEEP Ġ}SEPL|||SEPR$KEEP
$STARTSEPL|||SEPR$KEEP javaSEPL|||SEPR$KEEP .SEPL|||SEPR$KEEP utilSEPL|||SEPR$KEEP .SEPL|||SEPR$KEEP setSEPL|||SEPR$KEEP Ġ<SEPL|||SEPR$KEEP ĠjavaSEPL|||SEPR$KEEP .SEPL|||SEPR$KEEP langSEPL|||SEPR$KEEP .SEPL|||SEPR$KEEP stringSEPL|||SEPR$KEEP Ġ>SEPL|||SEPR$KEEP ĠmethodSEPL|||SEPR$KEEP _SEPL|||SEPR$KEEP 1SEPL|||SEPR$KEEP Ġ(SEPL|||SEPR$APPEND_ĠjavaSEPL__SEPR$APPEND_.SEPL__SEPR$APPEND_langSEPL__SEPR$APPEND_.SEPL__SEPR$APPEND_stringSEPL__SEPR$APPEND_Ġpattern Ġ)SEPL|||SEPR$KEEP Ġ;SEPL|||SEPR$KEEP
$STARTSEPL|||SEPR$KEEP publicSEPL|||SEPR$KEEP ĠjavaSEPL|||SEPR$KEEP .SEPL|||SEPR$KEEP langSEPL|||SEPR$KEEP .SEPL|||SEPR$KEEP boSEPL|||SEPR$KEEP oleanSEPL|||SEPR$KEEP ĠmethodSEPL|||SEPR$KEEP _SEPL|||SEPR$KEEP 1SEPL|||SEPR$KEEP Ġ(SEPL|||SEPR$KEEP ĠtypeSEPL|||SEPR$KEEP _SEPL|||SEPR$KEEP 1SEPL|||SEPR$KEEP ĠvarSEPL|||SEPR$KEEP _SEPL|||SEPR$KEEP 1SEPL|||SEPR$KEEP Ġ,SEPL|||SEPR$KEEP ĠtypeSEPL|||SEPR$KEEP _SEPL|||SEPR$KEEP 2SEPL|||SEPR$KEEP ĠvarSEPL|||SEPR$KEEP _SEPL|||SEPR$KEEP 2SEPL|||SEPR$KEEP Ġ)SEPL|||SEPR$KEEP Ġ{SEPL|||SEPR$KEEP ĠreturnSEPL|||SEPR$KEEP ĠfalseSEPL|||SEPR$REPLACE_Ġtrue Ġ;SEPL|||SEPR$KEEP Ġ}SEPL|||SEPR$KEEP
$STARTSEPL|||SEPR$KEEP publicSEPL|||SEPR$KEEP ĠvoidSEPL|||SEPR$KEEP ĠmethodSEPL|||SEPR$KEEP _SEPL|||SEPR$KEEP 1SEPL|||SEPR$KEEP Ġ(SEPL|||SEPR$KEEP ĠjavaSEPL|||SEPR$DELETE .SEPL|||SEPR$DELETE langSEPL|||SEPR$DELETE .SEPL|||SEPR$DELETE stringSEPL|||SEPR$DELETE ĠvarSEPL|||SEPR$DELETE _SEPL|||SEPR$DELETE 1SEPL|||SEPR$DELETE Ġ,SEPL|||SEPR$DELETE ĠjavaSEPL|||SEPR$DELETE .SEPL|||SEPR$DELETE langSEPL|||SEPR$DELETE .SEPL|||SEPR$DELETE stringSEPL|||SEPR$DELETE ĠurlSEPL|||SEPR$DELETE Ġ,SEPL|||SEPR$DELETE ĠjavaSEPL|||SEPR$DELETE .SEPL|||SEPR$DELETE langSEPL|||SEPR$DELETE .SEPL|||SEPR$DELETE stringSEPL|||SEPR$DELETE ĠvarSEPL|||SEPR$DELETE _SEPL|||SEPR$DELETE 2SEPL|||SEPR$DELETE Ġ,SEPL|||SEPR$DELETE ĠjavaSEPL|||SEPR$DELETE .SEPL|||SEPR$DELETE langSEPL|||SEPR$DELETE .SEPL|||SEPR$DELETE stringSEPL|||SEPR$DELETE ĠvarSEPL|||SEPR$DELETE _SEPL|||SEPR$DELETE 3SEPL|||SEPR$DELETE Ġ)SEPL|||SEPR$KEEP ĠthrowsSEPL|||SEPR$KEEP ĠjavaSEPL|||SEPR$KEEP .SEPL|||SEPR$KEEP langSEPL|||SEPR$KEEP .SEPL|||SEPR$KEEP classSEPL|||SEPR$KEEP notSEPL|||SEPR$KEEP foundSEPL|||SEPR$KEEP exSEPL|||SEPR$KEEP ceptionSEPL|||SEPR$KEEP Ġ,SEPL|||SEPR$KEEP ĠtypeSEPL|||SEPR$KEEP _SEPL|||SEPR$KEEP 1SEPL|||SEPR$KEEP Ġ{SEPL|||SEPR$KEEP ĠjavaSEPL|||SEPR$KEEP .SEPL|||SEPR$KEEP langSEPL|||SEPR$KEEP .SEPL|||SEPR$KEEP classSEPL|||SEPR$KEEP Ġ.SEPL|||SEPR$KEEP ĠmethodSEPL|||SEPR$KEEP _SEPL|||SEPR$KEEP 2SEPL|||SEPR$KEEP Ġ(SEPL|||SEPR$KEEP ĠvarSEPL|||SEPR$KEEP _SEPL|||SEPR$KEEP 1SEPL|||SEPR$KEEP Ġ)SEPL|||SEPR$KEEP Ġ;SEPL|||SEPR$KEEP ĠvarSEPL|||SEPR$KEEP _SEPL|||SEPR$KEEP 4SEPL|||SEPR$KEEP Ġ=SEPL|||SEPR$KEEP Ġ(SEPL|||SEPR$DELETE Ġ(SEPL|||SEPR$DELETE ĠtypeSEPL|||SEPR$DELETE _SEPL|||SEPR$DELETE 2SEPL|||SEPR$DELETE Ġ)SEPL|||SEPR$DELETE Ġ(SEPL|||SEPR$DELETE ĠtypeSEPL|||SEPR$KEEP _SEPL|||SEPR$KEEP 3SEPL|||SEPR$KEEP Ġ.SEPL|||SEPR$KEEP ĠmethodSEPL|||SEPR$KEEP _SEPL|||SEPR$KEEP 3SEPL|||SEPR$KEEP Ġ(SEPL|||SEPR$KEEP ĠurlSEPL|||SEPR$KEEP Ġ,SEPL|||SEPR$KEEP ĠvarSEPL|||SEPR$KEEP _SEPL|||SEPR$KEEP 2SEPL|||SEPR$KEEP Ġ,SEPL|||SEPR$KEEP ĠvarSEPL|||SEPR$KEEP _SEPL|||SEPR$KEEP 3SEPL|||SEPR$KEEP Ġ)SEPL|||SEPR$KEEP Ġ)SEPL|||SEPR$DELETE Ġ)SEPL|||SEPR$DELETE Ġ;SEPL|||SEPR$KEEP Ġ}SEPL|||SEPR$KEEP
$STARTSEPL|||SEPR$KEEP publicSEPL|||SEPR$KEEP ĠtypeSEPL|||SEPR$KEEP _SEPL|||SEPR$KEEP 1SEPL|||SEPR$KEEP ĠmethodSEPL|||SEPR$KEEP _SEPL|||SEPR$KEEP 1SEPL|||SEPR$KEEP Ġ(SEPL|||SEPR$KEEP ĠtypeSEPL|||SEPR$KEEP _SEPL|||SEPR$KEEP 2SEPL|||SEPR$KEEP ĠnSEPL|||SEPR$KEEP Ġ)SEPL|||SEPR$KEEP Ġ{SEPL|||SEPR$KEEP ĠreturnSEPL|||SEPR$KEEP ĠvarSEPL|||SEPR$DELETE _SEPL|||SEPR$DELETE 1SEPL|||SEPR$DELETE Ġ?SEPL|||SEPR$DELETE ĠmethodSEPL|||SEPR$KEEP _SEPL|||SEPR$KEEP 2SEPL|||SEPR$KEEP Ġ(SEPL|||SEPR$KEEP ĠnSEPL|||SEPR$KEEP Ġ)SEPL|||SEPR$KEEP Ġ.SEPL|||SEPR$KEEP ĠmethodSEPL|||SEPR$KEEP _SEPL|||SEPR$KEEP 1SEPL|||SEPR$KEEP Ġ(SEPL|||SEPR$KEEP Ġ)SEPL|||SEPR$KEEP Ġ:SEPL|||SEPR$DELETE ĠvarSEPL|||SEPR$DELETE _SEPL|||SEPR$DELETE 2SEPL|||SEPR$DELETE Ġ;SEPL|||SEPR$KEEP Ġ}SEPL|||SEPR$KEEP
$STARTSEPL|||SEPR$KEEP publicSEPL|||SEPR$KEEP ĠvoidSEPL|||SEPR$KEEP ĠmethodSEPL|||SEPR$KEEP _SEPL|||SEPR$KEEP 1SEPL|||SEPR$KEEP Ġ(SEPL|||SEPR$KEEP ĠtypeSEPL|||SEPR$KEEP _SEPL|||SEPR$KEEP 1SEPL|||SEPR$KEEP ĠeventSEPL|||SEPR$KEEP Ġ)SEPL|||SEPR$KEEP Ġ{SEPL|||SEPR$KEEP ĠifSEPL|||SEPR$DELETE Ġ(SEPL|||SEPR$DELETE Ġ(SEPL|||SEPR$DELETE ĠvarSEPL|||SEPR$DELETE _SEPL|||SEPR$DELETE 1SEPL|||SEPR$DELETE Ġ)SEPL|||SEPR$DELETE Ġ>SEPL|||SEPR$DELETE Ġ1SEPL|||SEPR$DELETE Ġ)SEPL|||SEPR$DELETE ĠifSEPL|||SEPR$DELETE Ġ(SEPL|||SEPR$DELETE Ġ(SEPL|||SEPR$DELETE ĠvarSEPL|||SEPR$DELETE _SEPL|||SEPR$DELETE 2SEPL|||SEPR$DELETE Ġ.SEPL|||SEPR$DELETE ĠmethodSEPL|||SEPR$DELETE _SEPL|||SEPR$DELETE 2SEPL|||SEPR$DELETE Ġ(SEPL|||SEPR$DELETE ĠvarSEPL|||SEPR$DELETE _SEPL|||SEPR$DELETE 3SEPL|||SEPR$DELETE Ġ)SEPL|||SEPR$DELETE Ġ)SEPL|||SEPR$DELETE Ġ!=SEPL|||SEPR$DELETE Ġ0SEPL|||SEPR$DELETE Ġ)SEPL|||SEPR$DELETE Ġ{SEPL|||SEPR$DELETE ĠeventSEPL|||SEPR$DELETE Ġ.SEPL|||SEPR$DELETE ĠmethodSEPL|||SEPR$DELETE _SEPL|||SEPR$DELETE 3SEPL|||SEPR$DELETE Ġ(SEPL|||SEPR$DELETE ĠvarSEPL|||SEPR$DELETE _SEPL|||SEPR$DELETE 4SEPL|||SEPR$DELETE Ġ)SEPL|||SEPR$DELETE Ġ;SEPL|||SEPR$DELETE Ġ}SEPL|||SEPR$KEEP Ġ}SEPL|||SEPR$DELETE
$STARTSEPL|||SEPR$KEEP publicSEPL|||SEPR$KEEP ĠvoidSEPL|||SEPR$KEEP ĠmethodSEPL|||SEPR$KEEP _SEPL|||SEPR$KEEP 1SEPL|||SEPR$KEEP Ġ(SEPL|||SEPR$KEEP ĠandroidSEPL|||SEPR$KEEP .SEPL|||SEPR$KEEP viewSEPL|||SEPR$KEEP .SEPL|||SEPR$KEEP viewSEPL|||SEPR$KEEP ĠvarSEPL|||SEPR$KEEP _SEPL|||SEPR$KEEP 1SEPL|||SEPR$KEEP Ġ)SEPL|||SEPR$KEEP Ġ{SEPL|||SEPR$KEEP ĠvarSEPL|||SEPR$KEEP _SEPL|||SEPR$KEEP 2SEPL|||SEPR$KEEP Ġ=SEPL|||SEPR$KEEP ĠmethodSEPL|||SEPR$KEEP _SEPL|||SEPR$KEEP 2SEPL|||SEPR$KEEP Ġ(SEPL|||SEPR$KEEP Ġ)SEPL|||SEPR$KEEP Ġ;SEPL|||SEPR$KEEP ĠvarSEPL|||SEPR$DELETE _SEPL|||SEPR$DELETE 3SEPL|||SEPR$DELETE Ġ=SEPL|||SEPR$DELETE ĠvarSEPL|||SEPR$DELETE _SEPL|||SEPR$DELETE 4SEPL|||SEPR$DELETE Ġ.SEPL|||SEPR$DELETE ĠgetSEPL|||SEPR$DELETE Ġ(SEPL|||SEPR$DELETE ĠvarSEPL|||SEPR$DELETE _SEPL|||SEPR$DELETE 2SEPL|||SEPR$DELETE Ġ)SEPL|||SEPR$DELETE Ġ;SEPL|||SEPR$DELETE ĠmethodSEPL|||SEPR$KEEP _SEPL|||SEPR$KEEP 3SEPL|||SEPR$KEEP Ġ(SEPL|||SEPR$KEEP Ġ)SEPL|||SEPR$KEEP Ġ;SEPL|||SEPR$KEEP Ġ}SEPL|||SEPR$KEEP
$STARTSEPL|||SEPR$KEEP publicSEPL|||SEPR$KEEP ĠvoidSEPL|||SEPR$KEEP ĠmethodSEPL|||SEPR$KEEP _SEPL|||SEPR$KEEP 1SEPL|||SEPR$KEEP Ġ(SEPL|||SEPR$KEEP Ġ)SEPL|||SEPR$KEEP Ġ{SEPL|||SEPR$KEEP ĠifSEPL|||SEPR$KEEP Ġ(SEPL|||SEPR$KEEP Ġ(SEPL|||SEPR$KEEP ĠvarSEPL|||SEPR$KEEP _SEPL|||SEPR$KEEP 1SEPL|||SEPR$KEEP Ġ)SEPL|||SEPR$KEEP Ġ>SEPL|||SEPR$KEEP Ġ0SEPL|||SEPR$KEEP Ġ)SEPL|||SEPR$KEEP Ġ{SEPL|||SEPR$KEEP Ġ(SEPL|||SEPR$KEEP ĠvarSEPL|||SEPR$KEEP _SEPL|||SEPR$KEEP 1SEPL|||SEPR$KEEP Ġ)SEPL|||SEPR$KEEP Ġ--SEPL|||SEPR$KEEP Ġ;SEPL|||SEPR$KEEP ĠjavaSEPL|||SEPR$DELETE .SEPL|||SEPR$DELETE langSEPL|||SEPR$DELETE .SEPL|||SEPR$DELETE systemSEPL|||SEPR$DELETE .SEPL|||SEPR$DELETE outSEPL|||SEPR$DELETE .SEPL|||SEPR$DELETE printlnSEPL|||SEPR$DELETE Ġ(SEPL|||SEPR$DELETE Ġ(SEPL|||SEPR$DELETE ĠstringSEPL|||SEPR$DELETE _SEPL|||SEPR$DELETE 1SEPL|||SEPR$DELETE Ġ+SEPL|||SEPR$DELETE Ġ(SEPL|||SEPR$DELETE ĠvarSEPL|||SEPR$DELETE _SEPL|||SEPR$DELETE 1SEPL|||SEPR$DELETE Ġ)SEPL|||SEPR$DELETE Ġ)SEPL|||SEPR$DELETE Ġ)SEPL|||SEPR$DELETE Ġ;SEPL|||SEPR$DELETE Ġ}SEPL|||SEPR$KEEP Ġ}SEPL|||SEPR$KEEP
$STARTSEPL|||SEPR$KEEP publicSEPL|||SEPR$KEEP ĠvoidSEPL|||SEPR$KEEP ĠmethodSEPL|||SEPR$KEEP _SEPL|||SEPR$KEEP 1SEPL|||SEPR$KEEP Ġ(SEPL|||SEPR$KEEP ĠjavaSEPL|||SEPR$KEEP .SEPL|||SEPR$KEEP langSEPL|||SEPR$KEEP .SEPL|||SEPR$KEEP stringSEPL|||SEPR$KEEP ĠnameSEPL|||SEPR$KEEP Ġ,SEPL|||SEPR$KEEP ĠtypeSEPL|||SEPR$KEEP _SEPL|||SEPR$KEEP 1SEPL|||SEPR$KEEP ĠlistenerSEPL|||SEPR$KEEP Ġ)SEPL|||SEPR$KEEP Ġ{SEPL|||SEPR$KEEP ĠtypeSEPL|||SEPR$DELETE _SEPL|||SEPR$DELETE 2SEPL|||SEPR$DELETE Ġ.SEPL|||SEPR$DELETE ĠmethodSEPL|||SEPR$DELETE _SEPL|||SEPR$DELETE 2SEPL|||SEPR$DELETE Ġ(SEPL|||SEPR$DELETE ĠstringSEPL|||SEPR$DELETE _SEPL|||SEPR$DELETE 1SEPL|||SEPR$DELETE Ġ,SEPL|||SEPR$DELETE ĠnameSEPL|||SEPR$DELETE Ġ)SEPL|||SEPR$DELETE Ġ;SEPL|||SEPR$DELETE ĠtypeSEPL|||SEPR$KEEP _SEPL|||SEPR$KEEP 3SEPL|||SEPR$KEEP ĠvarSEPL|||SEPR$KEEP _SEPL|||SEPR$KEEP 1SEPL|||SEPR$KEEP Ġ=SEPL|||SEPR$KEEP ĠvarSEPL|||SEPR$KEEP _SEPL|||SEPR$KEEP 2SEPL|||SEPR$KEEP Ġ.SEPL|||SEPR$KEEP ĠmethodSEPL|||SEPR$KEEP _SEPL|||SEPR$KEEP 3SEPL|||SEPR$KEEP Ġ(SEPL|||SEPR$KEEP ĠstringSEPL|||SEPR$KEEP _SEPL|||SEPR$KEEP 2SEPL|||SEPR$KEEP Ġ)SEPL|||SEPR$KEEP Ġ.SEPL|||SEPR$KEEP ĠmethodSEPL|||SEPR$KEEP _SEPL|||SEPR$KEEP 3SEPL|||SEPR$KEEP Ġ(SEPL|||SEPR$KEEP ĠnameSEPL|||SEPR$KEEP Ġ)SEPL|||SEPR$KEEP Ġ;SEPL|||SEPR$KEEP ĠvarSEPL|||SEPR$KEEP _SEPL|||SEPR$KEEP 1SEPL|||SEPR$KEEP Ġ.SEPL|||SEPR$KEEP ĠmethodSEPL|||SEPR$KEEP _SEPL|||SEPR$KEEP 4SEPL|||SEPR$KEEP Ġ(SEPL|||SEPR$KEEP ĠlistenerSEPL|||SEPR$KEEP Ġ)SEPL|||SEPR$KEEP Ġ;SEPL|||SEPR$KEEP Ġ}SEPL|||SEPR$KEEP
$STARTSEPL|||SEPR$KEEP publicSEPL|||SEPR$KEEP ĠvoidSEPL|||SEPR$KEEP ĠmethodSEPL|||SEPR$KEEP _SEPL|||SEPR$KEEP 1SEPL|||SEPR$KEEP Ġ(SEPL|||SEPR$KEEP Ġ)SEPL|||SEPR$KEEP Ġ{SEPL|||SEPR$KEEP ĠifSEPL|||SEPR$KEEP Ġ(SEPL|||SEPR$KEEP Ġ(SEPL|||SEPR$KEEP ĠvarSEPL|||SEPR$KEEP _SEPL|||SEPR$KEEP 1SEPL|||SEPR$KEEP Ġ)SEPL|||SEPR$KEEP Ġ!=SEPL|||SEPR$KEEP ĠnullSEPL|||SEPR$KEEP Ġ)SEPL|||SEPR$KEEP Ġ{SEPL|||SEPR$KEEP ĠmethodSEPL|||SEPR$DELETE _SEPL|||SEPR$DELETE 2SEPL|||SEPR$DELETE Ġ(SEPL|||SEPR$DELETE Ġ)SEPL|||SEPR$DELETE Ġ;SEPL|||SEPR$DELETE ĠvarSEPL|||SEPR$KEEP _SEPL|||SEPR$KEEP 1SEPL|||SEPR$KEEP Ġ.SEPL|||SEPR$KEEP ĠmethodSEPL|||SEPR$KEEP _SEPL|||SEPR$KEEP 3SEPL|||SEPR$KEEP Ġ(SEPL|||SEPR$KEEP Ġ)SEPL|||SEPR$KEEP Ġ;SEPL|||SEPR$KEEP Ġ}SEPL|||SEPR$KEEP ĠvarSEPL|||SEPR$KEEP _SEPL|||SEPR$KEEP 2SEPL|||SEPR$KEEP Ġ.SEPL|||SEPR$KEEP ĠmethodSEPL|||SEPR$KEEP _SEPL|||SEPR$KEEP 4SEPL|||SEPR$KEEP Ġ(SEPL|||SEPR$KEEP Ġ)SEPL|||SEPR$KEEP Ġ;SEPL|||SEPR$KEEP Ġ}SEPL|||SEPR$KEEP
$STARTSEPL|||SEPR$KEEP publicSEPL|||SEPR$KEEP ĠvoidSEPL|||SEPR$KEEP ĠmethodSEPL|||SEPR$KEEP _SEPL|||SEPR$KEEP 1SEPL|||SEPR$KEEP Ġ(SEPL|||SEPR$APPEND_ĠandroidSEPL__SEPR$APPEND_.SEPL__SEPR$APPEND_contentSEPL__SEPR$APPEND_.SEPL__SEPR$APPEND_contextSEPL__SEPR$APPEND_ĠcontextSEPL__SEPR$APPEND_Ġ, ĠjavaSEPL|||SEPR$KEEP .SEPL|||SEPR$KEEP langSEPL|||SEPR$KEEP .SEPL|||SEPR$KEEP boSEPL|||SEPR$KEEP oleanSEPL|||SEPR$KEEP ĠvarSEPL|||SEPR$KEEP _SEPL|||SEPR$KEEP 1SEPL|||SEPR$KEEP Ġ)SEPL|||SEPR$KEEP Ġ{SEPL|||SEPR$KEEP ĠandroidSEPL|||SEPR$KEEP .SEPL|||SEPR$KEEP contentSEPL|||SEPR$KEEP .SEPL|||SEPR$KEEP intentSEPL|||SEPR$KEEP ĠintentSEPL|||SEPR$KEEP Ġ=SEPL|||SEPR$KEEP ĠnewSEPL|||SEPR$KEEP ĠandroidSEPL|||SEPR$KEEP .SEPL|||SEPR$KEEP contentSEPL|||SEPR$KEEP .SEPL|||SEPR$KEEP intentSEPL|||SEPR$KEEP Ġ(SEPL|||SEPR$KEEP ĠthisSEPL|||SEPR$REPLACE_Ġcontext Ġ,SEPL|||SEPR$KEEP ĠvarSEPL|||SEPR$KEEP _SEPL|||SEPR$KEEP 2SEPL|||SEPR$KEEP ĠclassSEPL|||SEPR$KEEP Ġ)SEPL|||SEPR$KEEP Ġ;SEPL|||SEPR$KEEP ĠifSEPL|||SEPR$KEEP Ġ(SEPL|||SEPR$KEEP ĠvarSEPL|||SEPR$KEEP _SEPL|||SEPR$KEEP 1SEPL|||SEPR$KEEP Ġ)SEPL|||SEPR$KEEP Ġ{SEPL|||SEPR$KEEP ĠthisSEPL|||SEPR$REPLACE_Ġcontext Ġ.SEPL|||SEPR$KEEP ĠmethodSEPL|||SEPR$KEEP _SEPL|||SEPR$KEEP 2SEPL|||SEPR$KEEP Ġ(SEPL|||SEPR$KEEP ĠintentSEPL|||SEPR$KEEP Ġ)SEPL|||SEPR$KEEP Ġ;SEPL|||SEPR$KEEP Ġ}SEPL|||SEPR$KEEP ĠelseSEPL|||SEPR$KEEP Ġ{SEPL|||SEPR$KEEP ĠthisSEPL|||SEPR$REPLACE_Ġcontext Ġ.SEPL|||SEPR$KEEP ĠmethodSEPL|||SEPR$KEEP _SEPL|||SEPR$KEEP 3SEPL|||SEPR$KEEP Ġ(SEPL|||SEPR$KEEP ĠintentSEPL|||SEPR$KEEP Ġ)SEPL|||SEPR$KEEP Ġ;SEPL|||SEPR$KEEP Ġ}SEPL|||SEPR$KEEP Ġ}SEPL|||SEPR$KEEP
$STARTSEPL|||SEPR$KEEP publicSEPL|||SEPR$KEEP ĠvoidSEPL|||SEPR$KEEP ĠmethodSEPL|||SEPR$KEEP _SEPL|||SEPR$KEEP 1SEPL|||SEPR$KEEP Ġ(SEPL|||SEPR$KEEP ĠtypeSEPL|||SEPR$KEEP _SEPL|||SEPR$KEEP 1SEPL|||SEPR$KEEP ĠlistenerSEPL|||SEPR$KEEP Ġ)SEPL|||SEPR$KEEP Ġ{SEPL|||SEPR$KEEP ĠsynchronizedSEPL|||SEPR$DELETE Ġ(SEPL|||SEPR$DELETE ĠvarSEPL|||SEPR$DELETE _SEPL|||SEPR$DELETE 1SEPL|||SEPR$DELETE Ġ)SEPL|||SEPR$DELETE Ġ{SEPL|||SEPR$DELETE ĠvarSEPL|||SEPR$KEEP _SEPL|||SEPR$KEEP 2SEPL|||SEPR$KEEP Ġ.SEPL|||SEPR$KEEP ĠremoveSEPL|||SEPR$KEEP Ġ(SEPL|||SEPR$KEEP ĠlistenerSEPL|||SEPR$KEEP Ġ)SEPL|||SEPR$KEEP Ġ;SEPL|||SEPR$KEEP Ġ}SEPL|||SEPR$KEEP Ġ}SEPL|||SEPR$DELETE
$STARTSEPL|||SEPR$KEEP publicSEPL|||SEPR$KEEP ĠjavaSEPL|||SEPR$KEEP .SEPL|||SEPR$KEEP langSEPL|||SEPR$KEEP .SEPL|||SEPR$KEEP stringSEPL|||SEPR$KEEP ĠmethodSEPL|||SEPR$KEEP _SEPL|||SEPR$KEEP 1SEPL|||SEPR$KEEP Ġ(SEPL|||SEPR$KEEP Ġ)SEPL|||SEPR$KEEP Ġ{SEPL|||SEPR$KEEP ĠifSEPL|||SEPR$KEEP Ġ(SEPL|||SEPR$KEEP Ġ(SEPL|||SEPR$KEEP ĠvarSEPL|||SEPR$KEEP _SEPL|||SEPR$KEEP 1SEPL|||SEPR$KEEP Ġ)SEPL|||SEPR$KEEP Ġ==SEPL|||SEPR$KEEP ĠnullSEPL|||SEPR$KEEP Ġ)SEPL|||SEPR$KEEP Ġ{SEPL|||SEPR$KEEP ĠvarSEPL|||SEPR$KEEP _SEPL|||SEPR$KEEP 1SEPL|||SEPR$KEEP Ġ=SEPL|||SEPR$KEEP Ġ(SEPL|||SEPR$KEEP Ġ(SEPL|||SEPR$KEEP ĠvarSEPL|||SEPR$KEEP _SEPL|||SEPR$KEEP 2SEPL|||SEPR$APPEND_Ġ.SEPL__SEPR$APPEND_ĠlengthSEPL__SEPR$APPEND_Ġ( Ġ)SEPL|||SEPR$KEEP Ġ!=SEPL|||SEPR$REPLACE_Ġ) ĠnullSEPL|||SEPR$REPLACE_Ġ>SEPL__SEPR$APPEND_Ġ0 Ġ)SEPL|||SEPR$KEEP Ġ?SEPL|||SEPR$KEEP Ġ(SEPL|||SEPR$KEEP Ġ(SEPL|||SEPR$KEEP ĠvarSEPL|||SEPR$KEEP _SEPL|||SEPR$KEEP 3SEPL|||SEPR$KEEP Ġ)SEPL|||SEPR$KEEP Ġ+SEPL|||SEPR$KEEP ĠstringSEPL|||SEPR$KEEP _SEPL|||SEPR$KEEP 1SEPL|||SEPR$KEEP Ġ)SEPL|||SEPR$KEEP Ġ+SEPL|||SEPR$KEEP Ġ(SEPL|||SEPR$KEEP ĠvarSEPL|||SEPR$KEEP _SEPL|||SEPR$KEEP 2SEPL|||SEPR$KEEP Ġ)SEPL|||SEPR$KEEP Ġ:SEPL|||SEPR$KEEP ĠvarSEPL|||SEPR$KEEP _SEPL|||SEPR$KEEP 3SEPL|||SEPR$KEEP Ġ;SEPL|||SEPR$KEEP Ġ}SEPL|||SEPR$KEEP ĠreturnSEPL|||SEPR$KEEP ĠvarSEPL|||SEPR$KEEP _SEPL|||SEPR$KEEP 1SEPL|||SEPR$KEEP Ġ;SEPL|||SEPR$KEEP Ġ}SEPL|||SEPR$KEEP
$STARTSEPL|||SEPR$KEEP privateSEPL|||SEPR$REPLACE_public ĠvoidSEPL|||SEPR$KEEP ĠmethodSEPL|||SEPR$KEEP _SEPL|||SEPR$KEEP 1SEPL|||SEPR$KEEP Ġ(SEPL|||SEPR$KEEP ĠjavaSEPL|||SEPR$KEEP .SEPL|||SEPR$KEEP langSEPL|||SEPR$KEEP .SEPL|||SEPR$KEEP stringSEPL|||SEPR$KEEP ĠvarSEPL|||SEPR$KEEP _SEPL|||SEPR$KEEP 1SEPL|||SEPR$KEEP Ġ)SEPL|||SEPR$KEEP Ġ{SEPL|||SEPR$KEEP ĠcontextSEPL|||SEPR$KEEP Ġ.SEPL|||SEPR$KEEP ĠmethodSEPL|||SEPR$KEEP _SEPL|||SEPR$KEEP 2SEPL|||SEPR$KEEP Ġ(SEPL|||SEPR$KEEP ĠnewSEPL|||SEPR$KEEP ĠandroidSEPL|||SEPR$KEEP .SEPL|||SEPR$KEEP contentSEPL|||SEPR$KEEP .SEPL|||SEPR$KEEP intentSEPL|||SEPR$KEEP Ġ(SEPL|||SEPR$KEEP ĠvarSEPL|||SEPR$KEEP _SEPL|||SEPR$KEEP 1SEPL|||SEPR$KEEP Ġ)SEPL|||SEPR$KEEP Ġ)SEPL|||SEPR$KEEP Ġ;SEPL|||SEPR$KEEP Ġ}SEPL|||SEPR$KEEP
$STARTSEPL|||SEPR$KEEP privateSEPL|||SEPR$KEEP ĠtypeSEPL|||SEPR$KEEP _SEPL|||SEPR$KEEP 1SEPL|||SEPR$KEEP ĠmethodSEPL|||SEPR$KEEP _SEPL|||SEPR$KEEP 1SEPL|||SEPR$KEEP Ġ(SEPL|||SEPR$KEEP Ġ)SEPL|||SEPR$KEEP Ġ{SEPL|||SEPR$KEEP ĠandroidSEPL|||SEPR$KEEP .SEPL|||SEPR$KEEP contentSEPL|||SEPR$KEEP .SEPL|||SEPR$KEEP intentSEPL|||SEPR$KEEP ĠintentSEPL|||SEPR$KEEP Ġ=SEPL|||SEPR$KEEP ĠnewSEPL|||SEPR$KEEP ĠandroidSEPL|||SEPR$KEEP .SEPL|||SEPR$KEEP contentSEPL|||SEPR$KEEP .SEPL|||SEPR$KEEP intentSEPL|||SEPR$KEEP Ġ(SEPL|||SEPR$KEEP ĠvarSEPL|||SEPR$KEEP _SEPL|||SEPR$KEEP 1SEPL|||SEPR$KEEP Ġ,SEPL|||SEPR$KEEP ĠvarSEPL|||SEPR$KEEP _SEPL|||SEPR$KEEP 2SEPL|||SEPR$KEEP ĠclassSEPL|||SEPR$KEEP Ġ)SEPL|||SEPR$KEEP Ġ;SEPL|||SEPR$KEEP ĠintentSEPL|||SEPR$KEEP Ġ.SEPL|||SEPR$KEEP ĠmethodSEPL|||SEPR$KEEP _SEPL|||SEPR$KEEP 2SEPL|||SEPR$KEEP Ġ(SEPL|||SEPR$KEEP ĠvarSEPL|||SEPR$KEEP _SEPL|||SEPR$KEEP 3SEPL|||SEPR$KEEP Ġ)SEPL|||SEPR$KEEP Ġ;SEPL|||SEPR$KEEP ĠtypeSEPL|||SEPR$REPLACE_Ġreturn _SEPL|||SEPR$DELETE 1SEPL|||SEPR$DELETE ĠvarSEPL|||SEPR$DELETE _SEPL|||SEPR$DELETE 4SEPL|||SEPR$DELETE Ġ=SEPL|||SEPR$DELETE ĠtypeSEPL|||SEPR$KEEP _SEPL|||SEPR$KEEP 1SEPL|||SEPR$KEEP Ġ.SEPL|||SEPR$KEEP ĠmethodSEPL|||SEPR$KEEP _SEPL|||SEPR$KEEP 3SEPL|||SEPR$KEEP Ġ(SEPL|||SEPR$KEEP ĠvarSEPL|||SEPR$KEEP _SEPL|||SEPR$KEEP 1SEPL|||SEPR$KEEP Ġ,SEPL|||SEPR$KEEP Ġ0SEPL|||SEPR$KEEP Ġ,SEPL|||SEPR$KEEP ĠintentSEPL|||SEPR$KEEP Ġ,SEPL|||SEPR$KEEP ĠvarSEPL|||SEPR$KEEP _SEPL|||SEPR$KEEP 5SEPL|||SEPR$KEEP Ġ)SEPL|||SEPR$KEEP Ġ;SEPL|||SEPR$KEEP ĠreturnSEPL|||SEPR$DELETE ĠvarSEPL|||SEPR$DELETE _SEPL|||SEPR$DELETE 4SEPL|||SEPR$DELETE Ġ;SEPL|||SEPR$DELETE Ġ}SEPL|||SEPR$KEEP
$STARTSEPL|||SEPR$KEEP privateSEPL|||SEPR$KEEP ĠvoidSEPL|||SEPR$KEEP ĠmethodSEPL|||SEPR$KEEP _SEPL|||SEPR$KEEP 1SEPL|||SEPR$KEEP Ġ(SEPL|||SEPR$KEEP ĠtypeSEPL|||SEPR$KEEP _SEPL|||SEPR$KEEP 1SEPL|||SEPR$KEEP ĠvarSEPL|||SEPR$KEEP _SEPL|||SEPR$KEEP 1SEPL|||SEPR$KEEP Ġ)SEPL|||SEPR$KEEP Ġ{SEPL|||SEPR$KEEP ĠnewSEPL|||SEPR$KEEP ĠtypeSEPL|||SEPR$KEEP _SEPL|||SEPR$KEEP 2SEPL|||SEPR$KEEP Ġ(SEPL|||SEPR$KEEP ĠstringSEPL|||SEPR$DELETE _SEPL|||SEPR$DELETE 1SEPL|||SEPR$DELETE Ġ)SEPL|||SEPR$KEEP Ġ.SEPL|||SEPR$KEEP ĠmethodSEPL|||SEPR$KEEP _SEPL|||SEPR$KEEP 2SEPL|||SEPR$KEEP Ġ(SEPL|||SEPR$KEEP ĠtrueSEPL|||SEPR$KEEP Ġ)SEPL|||SEPR$KEEP Ġ;SEPL|||SEPR$KEEP Ġ}SEPL|||SEPR$KEEP
$STARTSEPL|||SEPR$KEEP publicSEPL|||SEPR$KEEP ĠvoidSEPL|||SEPR$KEEP ĠmethodSEPL|||SEPR$KEEP _SEPL|||SEPR$KEEP 1SEPL|||SEPR$KEEP Ġ(SEPL|||SEPR$KEEP ĠbyteSEPL|||SEPR$KEEP Ġ[SEPL|||SEPR$KEEP Ġ]SEPL|||SEPR$KEEP ĠbSEPL|||SEPR$KEEP Ġ)SEPL|||SEPR$KEEP ĠthrowsSEPL|||SEPR$KEEP ĠjavaSEPL|||SEPR$KEEP .SEPL|||SEPR$KEEP ioSEPL|||SEPR$KEEP .SEPL|||SEPR$KEEP ioSEPL|||SEPR$KEEP exSEPL|||SEPR$KEEP ceptionSEPL|||SEPR$KEEP Ġ{SEPL|||SEPR$KEEP ĠoutSEPL|||SEPR$DELETE .SEPL|||SEPR$DELETE writeSEPL|||SEPR$DELETE Ġ(SEPL|||SEPR$DELETE ĠnewSEPL|||SEPR$DELETE ĠjavaSEPL|||SEPR$REPLACE_Ġmethod .SEPL|||SEPR$DELETE langSEPL|||SEPR$DELETE .SEPL|||SEPR$DELETE stringSEPL|||SEPR$REPLACE__SEPL__SEPR$APPEND_1 Ġ(SEPL|||SEPR$KEEP ĠbSEPL|||SEPR$KEEP Ġ,SEPL|||SEPR$KEEP ĠthisSEPL|||SEPR$REPLACE_Ġ0SEPL__SEPR$APPEND_Ġ,SEPL__SEPR$APPEND_Ġb Ġ.SEPL|||SEPR$KEEP ĠvarSEPL|||SEPR$DELETE _SEPL|||SEPR$DELETE 1SEPL|||SEPR$DELETE Ġ)SEPL|||SEPR$DELETE Ġ)SEPL|||SEPR$DELETE Ġ;SEPL|||SEPR$DELETE ĠmethodSEPL|||SEPR$REPLACE_Ġlength _SEPL|||SEPR$DELETE 2SEPL|||SEPR$DELETE Ġ(SEPL|||SEPR$DELETE Ġ)SEPL|||SEPR$KEEP Ġ;SEPL|||SEPR$KEEP Ġ}SEPL|||SEPR$KEEP
$STARTSEPL|||SEPR$KEEP publicSEPL|||SEPR$KEEP ĠshortSEPL|||SEPR$KEEP ĠmethodSEPL|||SEPR$KEEP _SEPL|||SEPR$KEEP 1SEPL|||SEPR$KEEP Ġ(SEPL|||SEPR$KEEP ĠintSEPL|||SEPR$KEEP ĠxSEPL|||SEPR$KEEP Ġ,SEPL|||SEPR$KEEP ĠintSEPL|||SEPR$KEEP ĠySEPL|||SEPR$KEEP Ġ)SEPL|||SEPR$KEEP Ġ{SEPL|||SEPR$KEEP ĠtypeSEPL|||SEPR$KEEP _SEPL|||SEPR$KEEP 1SEPL|||SEPR$KEEP ĠvarSEPL|||SEPR$KEEP _SEPL|||SEPR$KEEP 1SEPL|||SEPR$KEEP Ġ=SEPL|||SEPR$KEEP ĠvarSEPL|||SEPR$KEEP _SEPL|||SEPR$KEEP 2SEPL|||SEPR$KEEP Ġ[SEPL|||SEPR$KEEP ĠySEPL|||SEPR$REPLACE_Ġx Ġ]SEPL|||SEPR$KEEP Ġ[SEPL|||SEPR$KEEP ĠxSEPL|||SEPR$REPLACE_Ġy Ġ]SEPL|||SEPR$KEEP Ġ;SEPL|||SEPR$KEEP ĠreturnSEPL|||SEPR$KEEP ĠvarSEPL|||SEPR$KEEP _SEPL|||SEPR$KEEP 3SEPL|||SEPR$KEEP Ġ;SEPL|||SEPR$KEEP Ġ}SEPL|||SEPR$KEEP
$STARTSEPL|||SEPR$KEEP protectedSEPL|||SEPR$KEEP ĠvoidSEPL|||SEPR$KEEP ĠmethodSEPL|||SEPR$KEEP _SEPL|||SEPR$KEEP 1SEPL|||SEPR$KEEP Ġ(SEPL|||SEPR$KEEP ĠjavaSEPL|||SEPR$KEEP .SEPL|||SEPR$KEEP langSEPL|||SEPR$KEEP .SEPL|||SEPR$KEEP stringSEPL|||SEPR$KEEP ĠvarSEPL|||SEPR$KEEP _SEPL|||SEPR$KEEP 1SEPL|||SEPR$KEEP Ġ)SEPL|||SEPR$KEEP ĠthrowsSEPL|||SEPR$KEEP ĠjavaSEPL|||SEPR$KEEP .SEPL|||SEPR$KEEP ioSEPL|||SEPR$KEEP .SEPL|||SEPR$KEEP ioSEPL|||SEPR$KEEP exSEPL|||SEPR$KEEP ceptionSEPL|||SEPR$KEEP Ġ{SEPL|||SEPR$KEEP ĠtypeSEPL|||SEPR$KEEP _SEPL|||SEPR$KEEP 1SEPL|||SEPR$KEEP ĠvarSEPL|||SEPR$KEEP _SEPL|||SEPR$KEEP 2SEPL|||SEPR$KEEP Ġ=SEPL|||SEPR$KEEP ĠnewSEPL|||SEPR$KEEP ĠtypeSEPL|||SEPR$KEEP _SEPL|||SEPR$KEEP 2SEPL|||SEPR$KEEP Ġ(SEPL|||SEPR$KEEP ĠmethodSEPL|||SEPR$KEEP _SEPL|||SEPR$KEEP 2SEPL|||SEPR$KEEP Ġ(SEPL|||SEPR$KEEP Ġ)SEPL|||SEPR$KEEP Ġ)SEPL|||SEPR$KEEP Ġ.SEPL|||SEPR$KEEP ĠmethodSEPL|||SEPR$KEEP _SEPL|||SEPR$KEEP 3SEPL|||SEPR$KEEP Ġ(SEPL|||SEPR$KEEP Ġ)SEPL|||SEPR$KEEP Ġ;SEPL|||SEPR$KEEP ĠmethodSEPL|||SEPR$DELETE _SEPL|||SEPR$DELETE 4SEPL|||SEPR$DELETE Ġ(SEPL|||SEPR$DELETE ĠvarSEPL|||SEPR$DELETE _SEPL|||SEPR$DELETE 2SEPL|||SEPR$DELETE Ġ.SEPL|||SEPR$DELETE ĠmethodSEPL|||SEPR$DELETE _SEPL|||SEPR$DELETE 5SEPL|||SEPR$DELETE Ġ(SEPL|||SEPR$DELETE Ġ)SEPL|||SEPR$DELETE Ġ,SEPL|||SEPR$DELETE ĠnewSEPL|||SEPR$DELETE ĠjavaSEPL|||SEPR$DELETE .SEPL|||SEPR$DELETE ioSEPL|||SEPR$DELETE .SEPL|||SEPR$DELETE fileSEPL|||SEPR$DELETE outputSEPL|||SEPR$DELETE streamSEPL|||SEPR$DELETE Ġ(SEPL|||SEPR$DELETE ĠvarSEPL|||SEPR$DELETE _SEPL|||SEPR$DELETE 1SEPL|||SEPR$DELETE Ġ)SEPL|||SEPR$DELETE Ġ,SEPL|||SEPR$DELETE ĠtrueSEPL|||SEPR$DELETE Ġ)SEPL|||SEPR$DELETE Ġ;SEPL|||SEPR$DELETE ĠvarSEPL|||SEPR$KEEP _SEPL|||SEPR$KEEP 2SEPL|||SEPR$KEEP Ġ.SEPL|||SEPR$KEEP ĠmethodSEPL|||SEPR$KEEP _SEPL|||SEPR$KEEP 6SEPL|||SEPR$KEEP Ġ(SEPL|||SEPR$KEEP Ġ)SEPL|||SEPR$KEEP Ġ;SEPL|||SEPR$KEEP Ġ}SEPL|||SEPR$KEEP
$STARTSEPL|||SEPR$KEEP publicSEPL|||SEPR$KEEP ĠvoidSEPL|||SEPR$KEEP ĠmethodSEPL|||SEPR$KEEP _SEPL|||SEPR$KEEP 1SEPL|||SEPR$KEEP Ġ(SEPL|||SEPR$KEEP ĠandroidSEPL|||SEPR$KEEP .SEPL|||SEPR$KEEP viewSEPL|||SEPR$KEEP .SEPL|||SEPR$KEEP viewSEPL|||SEPR$KEEP ĠvarSEPL|||SEPR$KEEP _SEPL|||SEPR$KEEP 1SEPL|||SEPR$KEEP Ġ)SEPL|||SEPR$KEEP Ġ{SEPL|||SEPR$KEEP ĠtypeSEPL|||SEPR$DELETE _SEPL|||SEPR$DELETE 1SEPL|||SEPR$DELETE ĠvarSEPL|||SEPR$DELETE _SEPL|||SEPR$DELETE 2SEPL|||SEPR$DELETE Ġ=SEPL|||SEPR$DELETE Ġ(SEPL|||SEPR$DELETE Ġ(SEPL|||SEPR$DELETE ĠtypeSEPL|||SEPR$DELETE _SEPL|||SEPR$DELETE 1SEPL|||SEPR$DELETE Ġ)SEPL|||SEPR$DELETE Ġ(SEPL|||SEPR$DELETE ĠvarSEPL|||SEPR$DELETE _SEPL|||SEPR$DELETE 3SEPL|||SEPR$DELETE Ġ.SEPL|||SEPR$DELETE ĠmethodSEPL|||SEPR$DELETE _SEPL|||SEPR$DELETE 2SEPL|||SEPR$DELETE Ġ(SEPL|||SEPR$DELETE Ġ)SEPL|||SEPR$DELETE Ġ.SEPL|||SEPR$DELETE ĠgetSEPL|||SEPR$DELETE Ġ(SEPL|||SEPR$DELETE Ġ0SEPL|||SEPR$DELETE Ġ)SEPL|||SEPR$DELETE Ġ)SEPL|||SEPR$DELETE Ġ)SEPL|||SEPR$DELETE Ġ;SEPL|||SEPR$DELETE ĠvarSEPL|||SEPR$KEEP _SEPL|||SEPR$KEEP 4SEPL|||SEPR$KEEP Ġ=SEPL|||SEPR$KEEP Ġ!SEPL|||SEPR$KEEP Ġ(SEPL|||SEPR$KEEP ĠvarSEPL|||SEPR$KEEP _SEPL|||SEPR$KEEP 4SEPL|||SEPR$KEEP Ġ)SEPL|||SEPR$KEEP Ġ;SEPL|||SEPR$KEEP ĠvarSEPL|||SEPR$KEEP _SEPL|||SEPR$KEEP 2SEPL|||SEPR$KEEP Ġ.SEPL|||SEPR$KEEP ĠsetSEPL|||SEPR$KEEP enabledSEPL|||SEPR$KEEP Ġ(SEPL|||SEPR$KEEP ĠvarSEPL|||SEPR$KEEP _SEPL|||SEPR$KEEP 4SEPL|||SEPR$KEEP Ġ)SEPL|||SEPR$KEEP Ġ;SEPL|||SEPR$KEEP ĠvarSEPL|||SEPR$KEEP _SEPL|||SEPR$KEEP 3SEPL|||SEPR$KEEP Ġ.SEPL|||SEPR$KEEP ĠmethodSEPL|||SEPR$KEEP _SEPL|||SEPR$KEEP 3SEPL|||SEPR$KEEP Ġ(SEPL|||SEPR$KEEP Ġ)SEPL|||SEPR$KEEP Ġ;SEPL|||SEPR$KEEP Ġ}SEPL|||SEPR$KEEP
$STARTSEPL|||SEPR$KEEP privateSEPL|||SEPR$KEEP ĠtypeSEPL|||SEPR$KEEP _SEPL|||SEPR$KEEP 1SEPL|||SEPR$KEEP ĠmethodSEPL|||SEPR$KEEP _SEPL|||SEPR$KEEP 1SEPL|||SEPR$KEEP Ġ(SEPL|||SEPR$KEEP Ġ)SEPL|||SEPR$KEEP Ġ{SEPL|||SEPR$APPEND_ĠreturnSEPL__SEPR$APPEND_Ġ(SEPL__SEPR$APPEND_Ġ( ĠtypeSEPL|||SEPR$KEEP _SEPL|||SEPR$KEEP 2SEPL|||SEPR$DELETE ĠvarSEPL|||SEPR$DELETE _SEPL|||SEPR$DELETE 1SEPL|||SEPR$KEEP Ġ=SEPL|||SEPR$REPLACE_Ġ)SEPL__SEPR$APPEND_Ġ( ĠnewSEPL|||SEPR$KEEP ĠtypeSEPL|||SEPR$KEEP _SEPL|||SEPR$KEEP 3SEPL|||SEPR$KEEP Ġ(SEPL|||SEPR$KEEP ĠstringSEPL|||SEPR$KEEP _SEPL|||SEPR$KEEP 1SEPL|||SEPR$KEEP Ġ)SEPL|||SEPR$KEEP Ġ;SEPL|||SEPR$DELETE ĠreturnSEPL|||SEPR$DELETE Ġ(SEPL|||SEPR$DELETE Ġ(SEPL|||SEPR$DELETE ĠtypeSEPL|||SEPR$DELETE _SEPL|||SEPR$DELETE 1SEPL|||SEPR$DELETE Ġ)SEPL|||SEPR$DELETE Ġ(SEPL|||SEPR$DELETE ĠvarSEPL|||SEPR$DELETE _SEPL|||SEPR$DELETE 1SEPL|||SEPR$DELETE Ġ.SEPL|||SEPR$KEEP ĠmethodSEPL|||SEPR$KEEP _SEPL|||SEPR$KEEP 2SEPL|||SEPR$KEEP Ġ(SEPL|||SEPR$KEEP ĠstringSEPL|||SEPR$KEEP _SEPL|||SEPR$KEEP 2SEPL|||SEPR$KEEP Ġ)SEPL|||SEPR$KEEP Ġ)SEPL|||SEPR$KEEP Ġ)SEPL|||SEPR$KEEP Ġ;SEPL|||SEPR$KEEP Ġ}SEPL|||SEPR$KEEP
$STARTSEPL|||SEPR$KEEP protectedSEPL|||SEPR$REPLACE_public ĠtypeSEPL|||SEPR$KEEP _SEPL|||SEPR$KEEP 1SEPL|||SEPR$KEEP ĠmethodSEPL|||SEPR$KEEP _SEPL|||SEPR$KEEP 1SEPL|||SEPR$KEEP Ġ(SEPL|||SEPR$KEEP ĠjavaSEPL|||SEPR$KEEP .SEPL|||SEPR$KEEP utilSEPL|||SEPR$KEEP .SEPL|||SEPR$KEEP listSEPL|||SEPR$KEEP Ġ<SEPL|||SEPR$KEEP ĠjavaSEPL|||SEPR$KEEP .SEPL|||SEPR$KEEP langSEPL|||SEPR$KEEP .SEPL|||SEPR$KEEP stringSEPL|||SEPR$KEEP Ġ>SEPL|||SEPR$KEEP ĠvarSEPL|||SEPR$KEEP _SEPL|||SEPR$KEEP 1SEPL|||SEPR$KEEP Ġ)SEPL|||SEPR$KEEP Ġ{SEPL|||SEPR$KEEP ĠvarSEPL|||SEPR$KEEP _SEPL|||SEPR$KEEP 2SEPL|||SEPR$KEEP Ġ=SEPL|||SEPR$KEEP ĠvarSEPL|||SEPR$KEEP _SEPL|||SEPR$KEEP 1SEPL|||SEPR$KEEP Ġ;SEPL|||SEPR$KEEP ĠreturnSEPL|||SEPR$KEEP ĠthisSEPL|||SEPR$KEEP Ġ;SEPL|||SEPR$KEEP Ġ}SEPL|||SEPR$KEEP
$STARTSEPL|||SEPR$KEEP publicSEPL|||SEPR$KEEP ĠvoidSEPL|||SEPR$KEEP ĠmethodSEPL|||SEPR$KEEP _SEPL|||SEPR$KEEP 1SEPL|||SEPR$KEEP Ġ(SEPL|||SEPR$KEEP ĠtypeSEPL|||SEPR$KEEP _SEPL|||SEPR$KEEP 1SEPL|||SEPR$KEEP ĠeventSEPL|||SEPR$KEEP Ġ)SEPL|||SEPR$KEEP Ġ{SEPL|||SEPR$KEEP ĠvarSEPL|||SEPR$KEEP _SEPL|||SEPR$KEEP 1SEPL|||SEPR$KEEP Ġ.SEPL|||SEPR$KEEP ĠmethodSEPL|||SEPR$KEEP _SEPL|||SEPR$KEEP 2SEPL|||SEPR$KEEP Ġ(SEPL|||SEPR$KEEP ĠtypeSEPL|||SEPR$DELETE _SEPL|||SEPR$DELETE 2SEPL|||SEPR$DELETE Ġ.SEPL|||SEPR$DELETE ĠmethodSEPL|||SEPR$REPLACE_Ġevent _SEPL|||SEPR$DELETE 3SEPL|||SEPR$DELETE Ġ(SEPL|||SEPR$DELETE Ġ)SEPL|||SEPR$DELETE Ġ)SEPL|||SEPR$KEEP Ġ;SEPL|||SEPR$KEEP ĠmethodSEPL|||SEPR$KEEP _SEPL|||SEPR$KEEP 4SEPL|||SEPR$KEEP Ġ(SEPL|||SEPR$KEEP ĠeventSEPL|||SEPR$KEEP Ġ)SEPL|||SEPR$KEEP Ġ;SEPL|||SEPR$KEEP Ġ}SEPL|||SEPR$KEEP
$STARTSEPL|||SEPR$KEEP publicSEPL|||SEPR$KEEP ĠjavaSEPL|||SEPR$KEEP .SEPL|||SEPR$KEEP utilSEPL|||SEPR$KEEP .SEPL|||SEPR$KEEP setSEPL|||SEPR$KEEP Ġ<SEPL|||SEPR$KEEP ĠtypeSEPL|||SEPR$KEEP _SEPL|||SEPR$KEEP 1SEPL|||SEPR$KEEP Ġ>SEPL|||SEPR$KEEP ĠmethodSEPL|||SEPR$KEEP _SEPL|||SEPR$KEEP 1SEPL|||SEPR$KEEP Ġ(SEPL|||SEPR$KEEP Ġ)SEPL|||SEPR$KEEP Ġ{SEPL|||SEPR$KEEP ĠreturnSEPL|||SEPR$KEEP ĠvarSEPL|||SEPR$DELETE _SEPL|||SEPR$DELETE 1SEPL|||SEPR$DELETE Ġ.SEPL|||SEPR$DELETE ĠmethodSEPL|||SEPR$REPLACE_Ġnull _SEPL|||SEPR$DELETE 1SEPL|||SEPR$DELETE Ġ(SEPL|||SEPR$DELETE Ġ)SEPL|||SEPR$DELETE Ġ;SEPL|||SEPR$KEEP Ġ}SEPL|||SEPR$KEEP
$STARTSEPL|||SEPR$KEEP publicSEPL|||SEPR$KEEP ĠjavaSEPL|||SEPR$KEEP .SEPL|||SEPR$KEEP langSEPL|||SEPR$KEEP .SEPL|||SEPR$KEEP stringSEPL|||SEPR$KEEP ĠmethodSEPL|||SEPR$KEEP _SEPL|||SEPR$KEEP 1SEPL|||SEPR$KEEP Ġ(SEPL|||SEPR$KEEP Ġ)SEPL|||SEPR$KEEP Ġ{SEPL|||SEPR$KEEP ĠreturnSEPL|||SEPR$KEEP Ġ(SEPL|||SEPR$KEEP ĠthisSEPL|||SEPR$KEEP Ġ.SEPL|||SEPR$KEEP ĠvarSEPL|||SEPR$KEEP _SEPL|||SEPR$KEEP 1SEPL|||SEPR$KEEP Ġ)SEPL|||SEPR$KEEP Ġ!=SEPL|||SEPR$KEEP ĠnullSEPL|||SEPR$KEEP Ġ?SEPL|||SEPR$KEEP ĠthisSEPL|||SEPR$KEEP Ġ.SEPL|||SEPR$KEEP ĠvarSEPL|||SEPR$KEEP _SEPL|||SEPR$KEEP 1SEPL|||SEPR$KEEP Ġ.SEPL|||SEPR$DELETE ĠtoSEPL|||SEPR$DELETE stringSEPL|||SEPR$DELETE Ġ(SEPL|||SEPR$DELETE Ġ)SEPL|||SEPR$DELETE Ġ:SEPL|||SEPR$KEEP ĠnullSEPL|||SEPR$KEEP Ġ;SEPL|||SEPR$KEEP Ġ}SEPL|||SEPR$KEEP
$STARTSEPL|||SEPR$KEEP publicSEPL|||SEPR$KEEP ĠvoidSEPL|||SEPR$KEEP ĠmethodSEPL|||SEPR$KEEP _SEPL|||SEPR$KEEP 1SEPL|||SEPR$KEEP Ġ(SEPL|||SEPR$KEEP Ġ)SEPL|||SEPR$KEEP ĠthrowsSEPL|||SEPR$KEEP ĠjavaSEPL|||SEPR$KEEP .SEPL|||SEPR$KEEP langSEPL|||SEPR$KEEP .SEPL|||SEPR$KEEP exSEPL|||SEPR$KEEP ceptionSEPL|||SEPR$KEEP Ġ{SEPL|||SEPR$KEEP ĠtypeSEPL|||SEPR$DELETE _SEPL|||SEPR$DELETE 1SEPL|||SEPR$DELETE Ġ.SEPL|||SEPR$DELETE ĠmethodSEPL|||SEPR$DELETE _SEPL|||SEPR$DELETE 2SEPL|||SEPR$DELETE Ġ(SEPL|||SEPR$DELETE ĠvarSEPL|||SEPR$DELETE _SEPL|||SEPR$DELETE 1SEPL|||SEPR$DELETE Ġ.SEPL|||SEPR$DELETE ĠmethodSEPL|||SEPR$DELETE _SEPL|||SEPR$DELETE 3SEPL|||SEPR$DELETE Ġ(SEPL|||SEPR$DELETE Ġ)SEPL|||SEPR$DELETE Ġ)SEPL|||SEPR$DELETE Ġ.SEPL|||SEPR$DELETE ĠmethodSEPL|||SEPR$DELETE _SEPL|||SEPR$DELETE 4SEPL|||SEPR$DELETE Ġ(SEPL|||SEPR$DELETE ĠvarSEPL|||SEPR$DELETE _SEPL|||SEPR$DELETE 2SEPL|||SEPR$DELETE Ġ)SEPL|||SEPR$DELETE Ġ;SEPL|||SEPR$DELETE ĠvarSEPL|||SEPR$KEEP _SEPL|||SEPR$KEEP 3SEPL|||SEPR$KEEP Ġ.SEPL|||SEPR$KEEP ĠmethodSEPL|||SEPR$KEEP _SEPL|||SEPR$KEEP 5SEPL|||SEPR$KEEP Ġ(SEPL|||SEPR$KEEP ĠvarSEPL|||SEPR$KEEP _SEPL|||SEPR$KEEP 4SEPL|||SEPR$KEEP Ġ,SEPL|||SEPR$KEEP ĠstringSEPL|||SEPR$KEEP _SEPL|||SEPR$KEEP 1SEPL|||SEPR$KEEP Ġ)SEPL|||SEPR$KEEP Ġ;SEPL|||SEPR$KEEP ĠtypeSEPL|||SEPR$KEEP _SEPL|||SEPR$KEEP 1SEPL|||SEPR$KEEP Ġ.SEPL|||SEPR$KEEP ĠmethodSEPL|||SEPR$KEEP _SEPL|||SEPR$KEEP 6SEPL|||SEPR$KEEP Ġ(SEPL|||SEPR$KEEP ĠvarSEPL|||SEPR$KEEP _SEPL|||SEPR$KEEP 2SEPL|||SEPR$KEEP Ġ)SEPL|||SEPR$KEEP Ġ.SEPL|||SEPR$KEEP ĠmethodSEPL|||SEPR$REPLACE_Ġadd _SEPL|||SEPR$DELETE 7SEPL|||SEPR$DELETE Ġ(SEPL|||SEPR$KEEP ĠvarSEPL|||SEPR$KEEP _SEPL|||SEPR$KEEP 4SEPL|||SEPR$KEEP Ġ,SEPL|||SEPR$KEEP ĠstringSEPL|||SEPR$KEEP _SEPL|||SEPR$KEEP 1SEPL|||SEPR$KEEP Ġ)SEPL|||SEPR$KEEP Ġ;SEPL|||SEPR$KEEP Ġ}SEPL|||SEPR$KEEP
$STARTSEPL|||SEPR$KEEP privateSEPL|||SEPR$KEEP ĠstaticSEPL|||SEPR$KEEP ĠlongSEPL|||SEPR$KEEP ĠmethodSEPL|||SEPR$KEEP _SEPL|||SEPR$KEEP 1SEPL|||SEPR$KEEP Ġ(SEPL|||SEPR$KEEP ĠlongSEPL|||SEPR$KEEP ĠvarSEPL|||SEPR$KEEP _SEPL|||SEPR$KEEP 1SEPL|||SEPR$KEEP Ġ,SEPL|||SEPR$KEEP ĠlongSEPL|||SEPR$KEEP ĠvarSEPL|||SEPR$KEEP _SEPL|||SEPR$KEEP 2SEPL|||SEPR$KEEP Ġ)SEPL|||SEPR$KEEP Ġ{SEPL|||SEPR$KEEP ĠreturnSEPL|||SEPR$KEEP ĠtypeSEPL|||SEPR$KEEP _SEPL|||SEPR$KEEP 1SEPL|||SEPR$KEEP Ġ.SEPL|||SEPR$KEEP ĠmethodSEPL|||SEPR$KEEP _SEPL|||SEPR$KEEP 2SEPL|||SEPR$KEEP Ġ(SEPL|||SEPR$KEEP ĠvarSEPL|||SEPR$KEEP _SEPL|||SEPR$KEEP 1SEPL|||SEPR$KEEP Ġ,SEPL|||SEPR$KEEP ĠvarSEPL|||SEPR$DELETE _SEPL|||SEPR$DELETE 2SEPL|||SEPR$DELETE Ġ,SEPL|||SEPR$DELETE ĠtypeSEPL|||SEPR$KEEP _SEPL|||SEPR$KEEP 2SEPL|||SEPR$KEEP Ġ.SEPL|||SEPR$KEEP ĠmethodSEPL|||SEPR$KEEP _SEPL|||SEPR$KEEP 3SEPL|||SEPR$KEEP Ġ(SEPL|||SEPR$KEEP Ġ)SEPL|||SEPR$APPEND_Ġ,SEPL__SEPR$APPEND_ĠvarSEPL__SEPR$APPEND__SEPL__SEPR$APPEND_2 Ġ)SEPL|||SEPR$KEEP Ġ;SEPL|||SEPR$KEEP Ġ}SEPL|||SEPR$KEEP
$STARTSEPL|||SEPR$KEEP publicSEPL|||SEPR$KEEP ĠvoidSEPL|||SEPR$KEEP ĠmethodSEPL|||SEPR$KEEP _SEPL|||SEPR$KEEP 1SEPL|||SEPR$KEEP Ġ(SEPL|||SEPR$KEEP ĠtypeSEPL|||SEPR$KEEP _SEPL|||SEPR$KEEP 1SEPL|||SEPR$KEEP ĠwriterSEPL|||SEPR$KEEP Ġ,SEPL|||SEPR$KEEP ĠtypeSEPL|||SEPR$KEEP _SEPL|||SEPR$KEEP 2SEPL|||SEPR$KEEP ĠvarSEPL|||SEPR$KEEP _SEPL|||SEPR$KEEP 1SEPL|||SEPR$KEEP Ġ)SEPL|||SEPR$KEEP ĠthrowsSEPL|||SEPR$KEEP ĠjavaSEPL|||SEPR$KEEP .SEPL|||SEPR$KEEP ioSEPL|||SEPR$KEEP .SEPL|||SEPR$KEEP ioSEPL|||SEPR$KEEP exSEPL|||SEPR$KEEP ceptionSEPL|||SEPR$KEEP Ġ{SEPL|||SEPR$APPEND_ĠifSEPL__SEPR$APPEND_Ġ(SEPL__SEPR$APPEND_ĠvarSEPL__SEPR$APPEND__SEPL__SEPR$APPEND_1SEPL__SEPR$APPEND_Ġ!=SEPL__SEPR$APPEND_ĠnullSEPL__SEPR$APPEND_Ġ) ĠmethodSEPL|||SEPR$KEEP _SEPL|||SEPR$KEEP 2SEPL|||SEPR$KEEP Ġ(SEPL|||SEPR$KEEP ĠwriterSEPL|||SEPR$KEEP Ġ,SEPL|||SEPR$KEEP ĠnewSEPL|||SEPR$KEEP ĠtypeSEPL|||SEPR$KEEP _SEPL|||SEPR$KEEP 2SEPL|||SEPR$KEEP Ġ[SEPL|||SEPR$KEEP Ġ]SEPL|||SEPR$KEEP Ġ{SEPL|||SEPR$KEEP ĠvarSEPL|||SEPR$KEEP _SEPL|||SEPR$KEEP 1SEPL|||SEPR$KEEP Ġ}SEPL|||SEPR$KEEP Ġ)SEPL|||SEPR$KEEP Ġ;SEPL|||SEPR$KEEP Ġ}SEPL|||SEPR$KEEP
$STARTSEPL|||SEPR$KEEP publicSEPL|||SEPR$KEEP ĠtypeSEPL|||SEPR$KEEP _SEPL|||SEPR$KEEP 1SEPL|||SEPR$KEEP ĠmethodSEPL|||SEPR$KEEP _SEPL|||SEPR$KEEP 1SEPL|||SEPR$KEEP Ġ(SEPL|||SEPR$KEEP ĠtypeSEPL|||SEPR$KEEP _SEPL|||SEPR$KEEP 2SEPL|||SEPR$KEEP ĠvarSEPL|||SEPR$KEEP _SEPL|||SEPR$KEEP 1SEPL|||SEPR$KEEP Ġ)SEPL|||SEPR$KEEP ĠthrowsSEPL|||SEPR$KEEP ĠtypeSEPL|||SEPR$KEEP _SEPL|||SEPR$KEEP 3SEPL|||SEPR$KEEP Ġ,SEPL|||SEPR$KEEP ĠtypeSEPL|||SEPR$KEEP _SEPL|||SEPR$KEEP 4SEPL|||SEPR$KEEP Ġ,SEPL|||SEPR$KEEP ĠtypeSEPL|||SEPR$KEEP _SEPL|||SEPR$KEEP 5SEPL|||SEPR$KEEP Ġ,SEPL|||SEPR$KEEP ĠtypeSEPL|||SEPR$KEEP _SEPL|||SEPR$KEEP 6SEPL|||SEPR$KEEP Ġ{SEPL|||SEPR$KEEP ĠtypeSEPL|||SEPR$KEEP _SEPL|||SEPR$KEEP 7SEPL|||SEPR$KEEP ĠnodeSEPL|||SEPR$KEEP Ġ=SEPL|||SEPR$KEEP ĠtypeSEPL|||SEPR$DELETE _SEPL|||SEPR$DELETE 8SEPL|||SEPR$DELETE Ġ.SEPL|||SEPR$DELETE ĠmethodSEPL|||SEPR$DELETE _SEPL|||SEPR$DELETE 2SEPL|||SEPR$DELETE Ġ(SEPL|||SEPR$DELETE ĠvarSEPL|||SEPR$DELETE _SEPL|||SEPR$DELETE 2SEPL|||SEPR$DELETE Ġ.SEPL|||SEPR$DELETE ĠmethodSEPL|||SEPR$DELETE _SEPL|||SEPR$DELETE 3SEPL|||SEPR$DELETE Ġ(SEPL|||SEPR$DELETE Ġ)SEPL|||SEPR$DELETE Ġ,SEPL|||SEPR$DELETE ĠvarSEPL|||SEPR$DELETE _SEPL|||SEPR$DELETE 1SEPL|||SEPR$DELETE Ġ)SEPL|||SEPR$DELETE Ġ.SEPL|||SEPR$DELETE ĠmethodSEPL|||SEPR$KEEP _SEPL|||SEPR$KEEP 4SEPL|||SEPR$KEEP Ġ(SEPL|||SEPR$APPEND_ĠvarSEPL__SEPR$APPEND__SEPL__SEPR$APPEND_1SEPL__SEPR$APPEND_Ġ, ĠvarSEPL|||SEPR$KEEP _SEPL|||SEPR$KEEP 3SEPL|||SEPR$KEEP Ġ)SEPL|||SEPR$KEEP Ġ;SEPL|||SEPR$KEEP ĠreturnSEPL|||SEPR$KEEP ĠmethodSEPL|||SEPR$KEEP _SEPL|||SEPR$KEEP 5SEPL|||SEPR$KEEP Ġ(SEPL|||SEPR$KEEP ĠnodeSEPL|||SEPR$KEEP Ġ)SEPL|||SEPR$KEEP Ġ;SEPL|||SEPR$KEEP Ġ}SEPL|||SEPR$KEEP
$STARTSEPL|||SEPR$KEEP publicSEPL|||SEPR$KEEP ĠvoidSEPL|||SEPR$KEEP ĠmethodSEPL|||SEPR$KEEP _SEPL|||SEPR$KEEP 1SEPL|||SEPR$KEEP Ġ(SEPL|||SEPR$KEEP ĠtypeSEPL|||SEPR$KEEP _SEPL|||SEPR$KEEP 1SEPL|||SEPR$KEEP ĠnodeSEPL|||SEPR$KEEP Ġ)SEPL|||SEPR$KEEP Ġ{SEPL|||SEPR$APPEND_ĠvarSEPL__SEPR$APPEND__SEPL__SEPR$APPEND_1SEPL__SEPR$APPEND_Ġ.SEPL__SEPR$APPEND_ĠaddSEPL__SEPR$APPEND_Ġ(SEPL__SEPR$APPEND_ĠnodeSEPL__SEPR$APPEND_Ġ)SEPL__SEPR$APPEND_Ġ; ĠtypeSEPL|||SEPR$KEEP _SEPL|||SEPR$KEEP 2SEPL|||SEPR$KEEP Ġ.SEPL|||SEPR$KEEP ĠmethodSEPL|||SEPR$KEEP _SEPL|||SEPR$KEEP 2SEPL|||SEPR$KEEP Ġ(SEPL|||SEPR$KEEP ĠnodeSEPL|||SEPR$KEEP Ġ.SEPL|||SEPR$KEEP ĠgetSEPL|||SEPR$KEEP idSEPL|||SEPR$KEEP Ġ(SEPL|||SEPR$KEEP Ġ)SEPL|||SEPR$KEEP Ġ)SEPL|||SEPR$KEEP Ġ;SEPL|||SEPR$KEEP ĠvarSEPL|||SEPR$DELETE _SEPL|||SEPR$DELETE 1SEPL|||SEPR$DELETE Ġ.SEPL|||SEPR$DELETE ĠaddSEPL|||SEPR$DELETE Ġ(SEPL|||SEPR$DELETE ĠnodeSEPL|||SEPR$DELETE Ġ)SEPL|||SEPR$DELETE Ġ;SEPL|||SEPR$DELETE Ġ}SEPL|||SEPR$KEEP
$STARTSEPL|||SEPR$KEEP publicSEPL|||SEPR$KEEP ĠbooleanSEPL|||SEPR$KEEP ĠmethodSEPL|||SEPR$KEEP _SEPL|||SEPR$KEEP 1SEPL|||SEPR$KEEP Ġ(SEPL|||SEPR$KEEP ĠjavaSEPL|||SEPR$KEEP .SEPL|||SEPR$KEEP langSEPL|||SEPR$KEEP .SEPL|||SEPR$KEEP objectSEPL|||SEPR$KEEP ĠvarSEPL|||SEPR$REPLACE_Ġx _SEPL|||SEPR$DELETE 1SEPL|||SEPR$DELETE Ġ)SEPL|||SEPR$KEEP Ġ{SEPL|||SEPR$KEEP ĠreturnSEPL|||SEPR$KEEP ĠfalseSEPL|||SEPR$KEEP Ġ;SEPL|||SEPR$KEEP Ġ}SEPL|||SEPR$KEEP
$STARTSEPL|||SEPR$KEEP publicSEPL|||SEPR$KEEP ĠvoidSEPL|||SEPR$KEEP ĠmethodSEPL|||SEPR$KEEP _SEPL|||SEPR$KEEP 1SEPL|||SEPR$KEEP Ġ(SEPL|||SEPR$KEEP ĠjavaSEPL|||SEPR$KEEP .SEPL|||SEPR$KEEP langSEPL|||SEPR$KEEP .SEPL|||SEPR$KEEP stringSEPL|||SEPR$KEEP ĠnameSEPL|||SEPR$KEEP Ġ)SEPL|||SEPR$KEEP Ġ{SEPL|||SEPR$KEEP ĠifSEPL|||SEPR$KEEP Ġ(SEPL|||SEPR$KEEP Ġ(SEPL|||SEPR$KEEP ĠthisSEPL|||SEPR$KEEP Ġ.SEPL|||SEPR$KEEP ĠvarSEPL|||SEPR$KEEP _SEPL|||SEPR$KEEP 1SEPL|||SEPR$KEEP Ġ)SEPL|||SEPR$KEEP Ġ==SEPL|||SEPR$KEEP ĠnullSEPL|||SEPR$KEEP Ġ)SEPL|||SEPR$KEEP Ġ{SEPL|||SEPR$KEEP ĠthisSEPL|||SEPR$KEEP Ġ.SEPL|||SEPR$KEEP ĠvarSEPL|||SEPR$KEEP _SEPL|||SEPR$KEEP 1SEPL|||SEPR$KEEP Ġ=SEPL|||SEPR$KEEP ĠnewSEPL|||SEPR$KEEP ĠtypeSEPL|||SEPR$KEEP _SEPL|||SEPR$KEEP 1SEPL|||SEPR$KEEP Ġ(SEPL|||SEPR$KEEP Ġ)SEPL|||SEPR$KEEP Ġ;SEPL|||SEPR$APPEND_ĠthisSEPL__SEPR$APPEND_Ġ.SEPL__SEPR$APPEND_ĠstatusSEPL__SEPR$APPEND_Ġ=SEPL__SEPR$APPEND_ĠtrueSEPL__SEPR$APPEND_Ġ; Ġ}SEPL|||SEPR$KEEP ĠthisSEPL|||SEPR$KEEP Ġ.SEPL|||SEPR$KEEP ĠvarSEPL|||SEPR$KEEP _SEPL|||SEPR$KEEP 1SEPL|||SEPR$KEEP Ġ.SEPL|||SEPR$KEEP ĠmethodSEPL|||SEPR$KEEP _SEPL|||SEPR$KEEP 1SEPL|||SEPR$KEEP Ġ(SEPL|||SEPR$KEEP ĠnameSEPL|||SEPR$KEEP Ġ)SEPL|||SEPR$KEEP Ġ;SEPL|||SEPR$KEEP Ġ}SEPL|||SEPR$KEEP
$STARTSEPL|||SEPR$KEEP privateSEPL|||SEPR$KEEP ĠstaticSEPL|||SEPR$KEEP ĠnativeSEPL|||SEPR$DELETE ĠlongSEPL|||SEPR$KEEP ĠmethodSEPL|||SEPR$KEEP _SEPL|||SEPR$KEEP 1SEPL|||SEPR$KEEP Ġ(SEPL|||SEPR$KEEP ĠlongSEPL|||SEPR$KEEP ĠvarSEPL|||SEPR$KEEP _SEPL|||SEPR$KEEP 1SEPL|||SEPR$KEEP Ġ,SEPL|||SEPR$KEEP ĠlongSEPL|||SEPR$KEEP ĠvarSEPL|||SEPR$KEEP _SEPL|||SEPR$KEEP 2SEPL|||SEPR$KEEP Ġ,SEPL|||SEPR$KEEP ĠintSEPL|||SEPR$KEEP ĠvarSEPL|||SEPR$KEEP _SEPL|||SEPR$KEEP 3SEPL|||SEPR$KEEP Ġ,SEPL|||SEPR$KEEP ĠlongSEPL|||SEPR$KEEP ĠvarSEPL|||SEPR$KEEP _SEPL|||SEPR$KEEP 4SEPL|||SEPR$KEEP Ġ,SEPL|||SEPR$KEEP ĠlongSEPL|||SEPR$KEEP ĠvarSEPL|||SEPR$KEEP _SEPL|||SEPR$KEEP 5SEPL|||SEPR$KEEP Ġ,SEPL|||SEPR$KEEP ĠintSEPL|||SEPR$KEEP ĠvarSEPL|||SEPR$KEEP _SEPL|||SEPR$KEEP 6SEPL|||SEPR$KEEP Ġ,SEPL|||SEPR$KEEP ĠintSEPL|||SEPR$KEEP ĠvarSEPL|||SEPR$KEEP _SEPL|||SEPR$KEEP 7SEPL|||SEPR$KEEP Ġ,SEPL|||SEPR$KEEP ĠlongSEPL|||SEPR$KEEP ĠvarSEPL|||SEPR$KEEP _SEPL|||SEPR$KEEP 8SEPL|||SEPR$KEEP Ġ)SEPL|||SEPR$APPEND_Ġ{SEPL__SEPR$APPEND_ĠreturnSEPL__SEPR$APPEND_Ġ0 Ġ;SEPL|||SEPR$APPEND_Ġ}
$STARTSEPL|||SEPR$KEEP publicSEPL|||SEPR$KEEP ĠbooleanSEPL|||SEPR$KEEP ĠmethodSEPL|||SEPR$KEEP _SEPL|||SEPR$KEEP 1SEPL|||SEPR$KEEP Ġ(SEPL|||SEPR$KEEP ĠjavaSEPL|||SEPR$DELETE .SEPL|||SEPR$DELETE langSEPL|||SEPR$DELETE .SEPL|||SEPR$DELETE objectSEPL|||SEPR$DELETE ĠnodeSEPL|||SEPR$DELETE Ġ,SEPL|||SEPR$DELETE ĠintSEPL|||SEPR$KEEP ĠvarSEPL|||SEPR$KEEP _SEPL|||SEPR$KEEP 1SEPL|||SEPR$KEEP Ġ)SEPL|||SEPR$KEEP Ġ{SEPL|||SEPR$KEEP ĠreturnSEPL|||SEPR$KEEP Ġ(SEPL|||SEPR$KEEP ĠmethodSEPL|||SEPR$KEEP _SEPL|||SEPR$KEEP 2SEPL|||SEPR$KEEP Ġ(SEPL|||SEPR$KEEP ĠvarSEPL|||SEPR$KEEP _SEPL|||SEPR$KEEP 1SEPL|||SEPR$KEEP Ġ)SEPL|||SEPR$KEEP Ġ)SEPL|||SEPR$KEEP Ġ==SEPL|||SEPR$KEEP Ġ(SEPL|||SEPR$KEEP ĠvarSEPL|||SEPR$KEEP _SEPL|||SEPR$KEEP 2SEPL|||SEPR$KEEP ĠclassSEPL|||SEPR$KEEP Ġ)SEPL|||SEPR$KEEP Ġ;SEPL|||SEPR$KEEP Ġ}SEPL|||SEPR$KEEP
$STARTSEPL|||SEPR$KEEP publicSEPL|||SEPR$KEEP ĠjavaSEPL|||SEPR$KEEP .SEPL|||SEPR$KEEP langSEPL|||SEPR$KEEP .SEPL|||SEPR$KEEP stringSEPL|||SEPR$KEEP ĠmethodSEPL|||SEPR$KEEP _SEPL|||SEPR$KEEP 1SEPL|||SEPR$KEEP Ġ(SEPL|||SEPR$KEEP Ġ)SEPL|||SEPR$KEEP Ġ{SEPL|||SEPR$KEEP ĠifSEPL|||SEPR$DELETE Ġ(SEPL|||SEPR$DELETE ĠtypeSEPL|||SEPR$DELETE _SEPL|||SEPR$DELETE 1SEPL|||SEPR$DELETE Ġ.SEPL|||SEPR$DELETE ĠisSEPL|||SEPR$DELETE emptySEPL|||SEPR$DELETE Ġ(SEPL|||SEPR$DELETE ĠurlSEPL|||SEPR$DELETE Ġ)SEPL|||SEPR$DELETE Ġ)SEPL|||SEPR$DELETE ĠreturnSEPL|||SEPR$DELETE ĠstringSEPL|||SEPR$DELETE _SEPL|||SEPR$DELETE 1SEPL|||SEPR$DELETE Ġ;SEPL|||SEPR$DELETE ĠelseSEPL|||SEPR$DELETE ĠreturnSEPL|||SEPR$KEEP ĠurlSEPL|||SEPR$KEEP Ġ;SEPL|||SEPR$KEEP Ġ}SEPL|||SEPR$KEEP
$STARTSEPL|||SEPR$KEEP protectedSEPL|||SEPR$KEEP ĠvoidSEPL|||SEPR$KEEP ĠmethodSEPL|||SEPR$KEEP _SEPL|||SEPR$KEEP 1SEPL|||SEPR$KEEP Ġ(SEPL|||SEPR$KEEP ĠtypeSEPL|||SEPR$KEEP _SEPL|||SEPR$KEEP 1SEPL|||SEPR$KEEP ĠvarSEPL|||SEPR$KEEP _SEPL|||SEPR$KEEP 1SEPL|||SEPR$KEEP Ġ)SEPL|||SEPR$KEEP Ġ{SEPL|||SEPR$KEEP ĠsuperSEPL|||SEPR$KEEP Ġ.SEPL|||SEPR$KEEP ĠmethodSEPL|||SEPR$KEEP _SEPL|||SEPR$KEEP 1SEPL|||SEPR$KEEP Ġ(SEPL|||SEPR$KEEP ĠvarSEPL|||SEPR$KEEP _SEPL|||SEPR$KEEP 1SEPL|||SEPR$KEEP Ġ)SEPL|||SEPR$KEEP Ġ;SEPL|||SEPR$KEEP ĠmethodSEPL|||SEPR$KEEP _SEPL|||SEPR$KEEP 2SEPL|||SEPR$KEEP Ġ(SEPL|||SEPR$KEEP Ġ(SEPL|||SEPR$DELETE ĠintSEPL|||SEPR$DELETE _SEPL|||SEPR$DELETE 1SEPL|||SEPR$DELETE Ġ*SEPL|||SEPR$DELETE ĠintSEPL|||SEPR$KEEP _SEPL|||SEPR$KEEP 2SEPL|||SEPR$KEEP Ġ)SEPL|||SEPR$KEEP Ġ)SEPL|||SEPR$DELETE Ġ;SEPL|||SEPR$KEEP Ġ}SEPL|||SEPR$KEEP
$STARTSEPL|||SEPR$KEEP publicSEPL|||SEPR$KEEP ĠvoidSEPL|||SEPR$KEEP ĠmethodSEPL|||SEPR$KEEP _SEPL|||SEPR$KEEP 1SEPL|||SEPR$KEEP Ġ(SEPL|||SEPR$KEEP ĠtypeSEPL|||SEPR$KEEP _SEPL|||SEPR$KEEP 1SEPL|||SEPR$KEEP ĠvarSEPL|||SEPR$KEEP _SEPL|||SEPR$KEEP 1SEPL|||SEPR$KEEP Ġ)SEPL|||SEPR$KEEP Ġ{SEPL|||SEPR$KEEP ĠvarSEPL|||SEPR$KEEP _SEPL|||SEPR$KEEP 2SEPL|||SEPR$KEEP Ġ=SEPL|||SEPR$KEEP ĠvarSEPL|||SEPR$KEEP _SEPL|||SEPR$KEEP 1SEPL|||SEPR$KEEP Ġ;SEPL|||SEPR$KEEP ĠvarSEPL|||SEPR$KEEP _SEPL|||SEPR$KEEP 2SEPL|||SEPR$KEEP Ġ.SEPL|||SEPR$KEEP ĠsetSEPL|||SEPR$KEEP valueSEPL|||SEPR$KEEP Ġ(SEPL|||SEPR$KEEP ĠtypeSEPL|||SEPR$KEEP _SEPL|||SEPR$KEEP 2SEPL|||SEPR$KEEP Ġ.SEPL|||SEPR$KEEP ĠmethodSEPL|||SEPR$KEEP _SEPL|||SEPR$KEEP 2SEPL|||SEPR$KEEP Ġ(SEPL|||SEPR$APPEND_ĠvarSEPL__SEPR$APPEND__SEPL__SEPR$APPEND_3SEPL__SEPR$APPEND_Ġ, ĠgetSEPL|||SEPR$KEEP valueSEPL|||SEPR$KEEP Ġ(SEPL|||SEPR$KEEP Ġ)SEPL|||SEPR$KEEP Ġ,SEPL|||SEPR$DELETE ĠvarSEPL|||SEPR$DELETE _SEPL|||SEPR$DELETE 3SEPL|||SEPR$DELETE Ġ)SEPL|||SEPR$KEEP Ġ)SEPL|||SEPR$KEEP Ġ;SEPL|||SEPR$KEEP ĠvarSEPL|||SEPR$KEEP _SEPL|||SEPR$KEEP 2SEPL|||SEPR$KEEP Ġ.SEPL|||SEPR$KEEP ĠmethodSEPL|||SEPR$KEEP _SEPL|||SEPR$KEEP 3SEPL|||SEPR$KEEP Ġ(SEPL|||SEPR$KEEP ĠvarSEPL|||SEPR$KEEP _SEPL|||SEPR$KEEP 4SEPL|||SEPR$KEEP Ġ)SEPL|||SEPR$KEEP Ġ;SEPL|||SEPR$KEEP ĠvarSEPL|||SEPR$KEEP _SEPL|||SEPR$KEEP 2SEPL|||SEPR$KEEP Ġ.SEPL|||SEPR$KEEP ĠmethodSEPL|||SEPR$KEEP _SEPL|||SEPR$KEEP 4SEPL|||SEPR$KEEP Ġ(SEPL|||SEPR$KEEP ĠvarSEPL|||SEPR$KEEP _SEPL|||SEPR$KEEP 5SEPL|||SEPR$KEEP Ġ)SEPL|||SEPR$KEEP Ġ;SEPL|||SEPR$KEEP Ġ}SEPL|||SEPR$KEEP
$STARTSEPL|||SEPR$KEEP publicSEPL|||SEPR$KEEP ĠvoidSEPL|||SEPR$KEEP ĠmethodSEPL|||SEPR$KEEP _SEPL|||SEPR$KEEP 1SEPL|||SEPR$KEEP Ġ(SEPL|||SEPR$KEEP ĠtypeSEPL|||SEPR$KEEP _SEPL|||SEPR$KEEP 1SEPL|||SEPR$KEEP ĠvarSEPL|||SEPR$KEEP _SEPL|||SEPR$KEEP 1SEPL|||SEPR$KEEP Ġ)SEPL|||SEPR$KEEP Ġ{SEPL|||SEPR$KEEP ĠvarSEPL|||SEPR$KEEP _SEPL|||SEPR$KEEP 2SEPL|||SEPR$KEEP Ġ.SEPL|||SEPR$KEEP ĠmethodSEPL|||SEPR$KEEP _SEPL|||SEPR$KEEP 2SEPL|||SEPR$KEEP Ġ(SEPL|||SEPR$KEEP ĠvarSEPL|||SEPR$KEEP _SEPL|||SEPR$KEEP 3SEPL|||SEPR$KEEP Ġ,SEPL|||SEPR$KEEP ĠvarSEPL|||SEPR$KEEP _SEPL|||SEPR$KEEP 1SEPL|||SEPR$KEEP Ġ,SEPL|||SEPR$KEEP ĠstringSEPL|||SEPR$KEEP _SEPL|||SEPR$KEEP 1SEPL|||SEPR$KEEP Ġ)SEPL|||SEPR$KEEP Ġ;SEPL|||SEPR$KEEP ĠmethodSEPL|||SEPR$KEEP _SEPL|||SEPR$KEEP 3SEPL|||SEPR$KEEP Ġ(SEPL|||SEPR$KEEP Ġ)SEPL|||SEPR$KEEP Ġ;SEPL|||SEPR$KEEP ĠmethodSEPL|||SEPR$DELETE _SEPL|||SEPR$DELETE 4SEPL|||SEPR$DELETE Ġ(SEPL|||SEPR$DELETE Ġ)SEPL|||SEPR$DELETE Ġ;SEPL|||SEPR$DELETE Ġ}SEPL|||SEPR$KEEP
$STARTSEPL|||SEPR$KEEP publicSEPL|||SEPR$KEEP ĠvoidSEPL|||SEPR$KEEP ĠmethodSEPL|||SEPR$KEEP _SEPL|||SEPR$KEEP 1SEPL|||SEPR$KEEP Ġ(SEPL|||SEPR$KEEP Ġ)SEPL|||SEPR$KEEP Ġ{SEPL|||SEPR$KEEP ĠforSEPL|||SEPR$KEEP Ġ(SEPL|||SEPR$KEEP ĠintSEPL|||SEPR$KEEP ĠiSEPL|||SEPR$KEEP Ġ=SEPL|||SEPR$KEEP Ġ0SEPL|||SEPR$KEEP Ġ;SEPL|||SEPR$KEEP ĠiSEPL|||SEPR$KEEP Ġ<SEPL|||SEPR$KEEP ĠintSEPL|||SEPR$KEEP _SEPL|||SEPR$KEEP 1SEPL|||SEPR$KEEP Ġ;SEPL|||SEPR$KEEP ĠiSEPL|||SEPR$KEEP Ġ++SEPL|||SEPR$KEEP Ġ)SEPL|||SEPR$KEEP Ġ{SEPL|||SEPR$APPEND_ĠthisSEPL__SEPR$APPEND_Ġ. ĠvarSEPL|||SEPR$KEEP _SEPL|||SEPR$KEEP 1SEPL|||SEPR$KEEP Ġ.SEPL|||SEPR$KEEP ĠmethodSEPL|||SEPR$KEEP _SEPL|||SEPR$KEEP 2SEPL|||SEPR$KEEP Ġ(SEPL|||SEPR$KEEP ĠtypeSEPL|||SEPR$KEEP _SEPL|||SEPR$KEEP 1SEPL|||SEPR$KEEP Ġ.SEPL|||SEPR$KEEP ĠmethodSEPL|||SEPR$KEEP _SEPL|||SEPR$KEEP 3SEPL|||SEPR$KEEP Ġ(SEPL|||SEPR$KEEP Ġ)SEPL|||SEPR$KEEP Ġ)SEPL|||SEPR$KEEP Ġ;SEPL|||SEPR$KEEP Ġ}SEPL|||SEPR$KEEP Ġ}SEPL|||SEPR$KEEP
$STARTSEPL|||SEPR$KEEP publicSEPL|||SEPR$KEEP ĠbooleanSEPL|||SEPR$KEEP ĠmethodSEPL|||SEPR$KEEP _SEPL|||SEPR$KEEP 1SEPL|||SEPR$KEEP Ġ(SEPL|||SEPR$KEEP ĠjavaSEPL|||SEPR$KEEP .SEPL|||SEPR$KEEP langSEPL|||SEPR$KEEP .SEPL|||SEPR$KEEP stringSEPL|||SEPR$KEEP ĠvarSEPL|||SEPR$KEEP _SEPL|||SEPR$KEEP 1SEPL|||SEPR$KEEP Ġ)SEPL|||SEPR$KEEP Ġ{SEPL|||SEPR$KEEP ĠvarSEPL|||SEPR$KEEP _SEPL|||SEPR$KEEP 2SEPL|||SEPR$KEEP Ġ=SEPL|||SEPR$KEEP ĠvarSEPL|||SEPR$KEEP _SEPL|||SEPR$KEEP 1SEPL|||SEPR$KEEP Ġ;SEPL|||SEPR$APPEND_ĠifSEPL__SEPR$APPEND_Ġ(SEPL__SEPR$APPEND_Ġ(SEPL__SEPR$APPEND_ĠlistSEPL__SEPR$APPEND_Ġ)SEPL__SEPR$APPEND_Ġ!=SEPL__SEPR$APPEND_ĠnullSEPL__SEPR$APPEND_Ġ) ĠmethodSEPL|||SEPR$KEEP _SEPL|||SEPR$KEEP 2SEPL|||SEPR$KEEP Ġ(SEPL|||SEPR$KEEP Ġ)SEPL|||SEPR$KEEP Ġ;SEPL|||SEPR$KEEP ĠreturnSEPL|||SEPR$KEEP ĠtrueSEPL|||SEPR$KEEP Ġ;SEPL|||SEPR$KEEP Ġ}SEPL|||SEPR$KEEP
$STARTSEPL|||SEPR$KEEP publicSEPL|||SEPR$KEEP ĠbooleanSEPL|||SEPR$KEEP ĠmethodSEPL|||SEPR$KEEP _SEPL|||SEPR$KEEP 1SEPL|||SEPR$KEEP Ġ(SEPL|||SEPR$KEEP ĠbooleanSEPL|||SEPR$KEEP ĠvarSEPL|||SEPR$KEEP _SEPL|||SEPR$KEEP 1SEPL|||SEPR$KEEP Ġ)SEPL|||SEPR$KEEP Ġ{SEPL|||SEPR$KEEP ĠjavaSEPL|||SEPR$DELETE .SEPL|||SEPR$DELETE langSEPL|||SEPR$DELETE .SEPL|||SEPR$DELETE systemSEPL|||SEPR$DELETE .SEPL|||SEPR$DELETE outSEPL|||SEPR$DELETE .SEPL|||SEPR$DELETE printlnSEPL|||SEPR$DELETE Ġ(SEPL|||SEPR$DELETE ĠstringSEPL|||SEPR$DELETE _SEPL|||SEPR$DELETE 1SEPL|||SEPR$DELETE Ġ)SEPL|||SEPR$DELETE Ġ;SEPL|||SEPR$DELETE ĠreturnSEPL|||SEPR$KEEP ĠmethodSEPL|||SEPR$KEEP _SEPL|||SEPR$KEEP 2SEPL|||SEPR$KEEP Ġ(SEPL|||SEPR$KEEP ĠvarSEPL|||SEPR$KEEP _SEPL|||SEPR$KEEP 1SEPL|||SEPR$KEEP Ġ,SEPL|||SEPR$KEEP Ġ1SEPL|||SEPR$KEEP Ġ)SEPL|||SEPR$KEEP Ġ;SEPL|||SEPR$KEEP Ġ}SEPL|||SEPR$KEEP
$STARTSEPL|||SEPR$KEEP publicSEPL|||SEPR$KEEP ĠtypeSEPL|||SEPR$KEEP _SEPL|||SEPR$KEEP 1SEPL|||SEPR$KEEP ĠmethodSEPL|||SEPR$KEEP _SEPL|||SEPR$KEEP 1SEPL|||SEPR$KEEP Ġ(SEPL|||SEPR$KEEP ĠtypeSEPL|||SEPR$REPLACE_Ġint _SEPL|||SEPR$REPLACE_Ġx 2SEPL|||SEPR$REPLACE_Ġ, ĠpositionSEPL|||SEPR$REPLACE_ĠintSEPL__SEPR$APPEND_Ġy Ġ)SEPL|||SEPR$KEEP Ġ{SEPL|||SEPR$KEEP ĠvarSEPL|||SEPR$KEEP _SEPL|||SEPR$KEEP 1SEPL|||SEPR$APPEND_Ġ.SEPL__SEPR$APPEND_Ġx Ġ=SEPL|||SEPR$KEEP ĠpositionSEPL|||SEPR$REPLACE_ĠxSEPL__SEPR$APPEND_Ġ;SEPL__SEPR$APPEND_ĠvarSEPL__SEPR$APPEND__SEPL__SEPR$APPEND_1SEPL__SEPR$APPEND_Ġ.SEPL__SEPR$APPEND_ĠySEPL__SEPR$APPEND_Ġ=SEPL__SEPR$APPEND_Ġy Ġ;SEPL|||SEPR$KEEP ĠreturnSEPL|||SEPR$KEEP ĠthisSEPL|||SEPR$KEEP Ġ;SEPL|||SEPR$KEEP Ġ}SEPL|||SEPR$KEEP
$STARTSEPL|||SEPR$KEEP privateSEPL|||SEPR$KEEP ĠjavaSEPL|||SEPR$KEEP .SEPL|||SEPR$KEEP utilSEPL|||SEPR$KEEP .SEPL|||SEPR$KEEP listSEPL|||SEPR$KEEP Ġ<SEPL|||SEPR$KEEP ĠjavaSEPL|||SEPR$KEEP .SEPL|||SEPR$KEEP langSEPL|||SEPR$KEEP .SEPL|||SEPR$KEEP objectSEPL|||SEPR$KEEP Ġ>SEPL|||SEPR$KEEP ĠmethodSEPL|||SEPR$KEEP _SEPL|||SEPR$KEEP 1SEPL|||SEPR$KEEP Ġ(SEPL|||SEPR$KEEP Ġ)SEPL|||SEPR$KEEP Ġ{SEPL|||SEPR$KEEP ĠvarSEPL|||SEPR$KEEP _SEPL|||SEPR$KEEP 1SEPL|||SEPR$KEEP Ġ.SEPL|||SEPR$KEEP ĠmethodSEPL|||SEPR$KEEP _SEPL|||SEPR$KEEP 2SEPL|||SEPR$KEEP Ġ(SEPL|||SEPR$KEEP ĠstringSEPL|||SEPR$KEEP _SEPL|||SEPR$KEEP 1SEPL|||SEPR$KEEP Ġ)SEPL|||SEPR$KEEP Ġ;SEPL|||SEPR$KEEP ĠreturnSEPL|||SEPR$KEEP ĠnullSEPL|||SEPR$REPLACE_ĠnewSEPL__SEPR$APPEND_ĠjavaSEPL__SEPR$APPEND_.SEPL__SEPR$APPEND_utilSEPL__SEPR$APPEND_.SEPL__SEPR$APPEND_arraySEPL__SEPR$APPEND_listSEPL__SEPR$APPEND_Ġ<SEPL__SEPR$APPEND_Ġ>SEPL__SEPR$APPEND_Ġ(SEPL__SEPR$APPEND_Ġ) Ġ;SEPL|||SEPR$KEEP Ġ}SEPL|||SEPR$KEEP
$STARTSEPL|||SEPR$KEEP publicSEPL|||SEPR$KEEP ĠfinalSEPL|||SEPR$KEEP ĠvoidSEPL|||SEPR$KEEP ĠmethodSEPL|||SEPR$KEEP _SEPL|||SEPR$KEEP 1SEPL|||SEPR$KEEP Ġ(SEPL|||SEPR$KEEP ĠfinalSEPL|||SEPR$KEEP ĠtypeSEPL|||SEPR$KEEP _SEPL|||SEPR$KEEP 1SEPL|||SEPR$KEEP ĠvarSEPL|||SEPR$KEEP _SEPL|||SEPR$KEEP 1SEPL|||SEPR$KEEP Ġ)SEPL|||SEPR$KEEP Ġ{SEPL|||SEPR$KEEP ĠthisSEPL|||SEPR$DELETE Ġ.SEPL|||SEPR$DELETE ĠvarSEPL|||SEPR$DELETE _SEPL|||SEPR$DELETE 2SEPL|||SEPR$DELETE Ġ.SEPL|||SEPR$DELETE ĠmethodSEPL|||SEPR$DELETE _SEPL|||SEPR$DELETE 2SEPL|||SEPR$DELETE Ġ(SEPL|||SEPR$DELETE Ġ)SEPL|||SEPR$DELETE Ġ;SEPL|||SEPR$DELETE Ġ}SEPL|||SEPR$KEEP
$STARTSEPL|||SEPR$KEEP publicSEPL|||SEPR$KEEP ĠtypeSEPL|||SEPR$KEEP _SEPL|||SEPR$KEEP 1SEPL|||SEPR$KEEP Ġ<SEPL|||SEPR$KEEP ĠjavaSEPL|||SEPR$KEEP .SEPL|||SEPR$KEEP langSEPL|||SEPR$KEEP .SEPL|||SEPR$KEEP stringSEPL|||SEPR$KEEP Ġ>SEPL|||SEPR$KEEP ĠmethodSEPL|||SEPR$KEEP _SEPL|||SEPR$KEEP 1SEPL|||SEPR$KEEP Ġ(SEPL|||SEPR$KEEP Ġ)SEPL|||SEPR$KEEP Ġ{SEPL|||SEPR$KEEP ĠreturnSEPL|||SEPR$APPEND_ĠthisSEPL__SEPR$APPEND_Ġ. ĠvarSEPL|||SEPR$KEEP _SEPL|||SEPR$KEEP 1SEPL|||SEPR$KEEP Ġ;SEPL|||SEPR$KEEP Ġ}SEPL|||SEPR$KEEP
$STARTSEPL|||SEPR$KEEP publicSEPL|||SEPR$KEEP ĠvoidSEPL|||SEPR$KEEP ĠmethodSEPL|||SEPR$KEEP _SEPL|||SEPR$KEEP 1SEPL|||SEPR$KEEP Ġ(SEPL|||SEPR$KEEP Ġ)SEPL|||SEPR$KEEP Ġ{SEPL|||SEPR$KEEP ĠmethodSEPL|||SEPR$KEEP _SEPL|||SEPR$KEEP 2SEPL|||SEPR$KEEP Ġ(SEPL|||SEPR$KEEP Ġ0SEPL|||SEPR$REPLACE_Ġ1 Ġ)SEPL|||SEPR$KEEP Ġ;SEPL|||SEPR$KEEP ĠmethodSEPL|||SEPR$KEEP _SEPL|||SEPR$KEEP 3SEPL|||SEPR$KEEP Ġ(SEPL|||SEPR$KEEP Ġ)SEPL|||SEPR$KEEP Ġ;SEPL|||SEPR$KEEP ĠvarSEPL|||SEPR$KEEP _SEPL|||SEPR$KEEP 1SEPL|||SEPR$KEEP Ġ=SEPL|||SEPR$KEEP ĠfalseSEPL|||SEPR$KEEP Ġ;SEPL|||SEPR$KEEP ĠvarSEPL|||SEPR$KEEP _SEPL|||SEPR$KEEP 1SEPL|||SEPR$KEEP Ġ=SEPL|||SEPR$KEEP ĠfalseSEPL|||SEPR$KEEP Ġ;SEPL|||SEPR$KEEP Ġ}SEPL|||SEPR$KEEP
$STARTSEPL|||SEPR$KEEP protectedSEPL|||SEPR$KEEP ĠvoidSEPL|||SEPR$KEEP ĠmethodSEPL|||SEPR$KEEP _SEPL|||SEPR$KEEP 1SEPL|||SEPR$KEEP Ġ(SEPL|||SEPR$KEEP Ġ)SEPL|||SEPR$KEEP Ġ{SEPL|||SEPR$KEEP ĠtypeSEPL|||SEPR$DELETE _SEPL|||SEPR$DELETE 1SEPL|||SEPR$DELETE Ġ.SEPL|||SEPR$DELETE ĠmethodSEPL|||SEPR$DELETE _SEPL|||SEPR$DELETE 2SEPL|||SEPR$DELETE Ġ(SEPL|||SEPR$DELETE ĠvarSEPL|||SEPR$DELETE _SEPL|||SEPR$DELETE 1SEPL|||SEPR$DELETE Ġ,SEPL|||SEPR$DELETE ĠstringSEPL|||SEPR$DELETE _SEPL|||SEPR$DELETE 1SEPL|||SEPR$DELETE Ġ)SEPL|||SEPR$DELETE Ġ;SEPL|||SEPR$DELETE ĠmethodSEPL|||SEPR$DELETE _SEPL|||SEPR$DELETE 3SEPL|||SEPR$DELETE Ġ(SEPL|||SEPR$DELETE ĠvarSEPL|||SEPR$DELETE _SEPL|||SEPR$DELETE 2SEPL|||SEPR$DELETE Ġ)SEPL|||SEPR$DELETE Ġ;SEPL|||SEPR$DELETE ĠsuperSEPL|||SEPR$KEEP Ġ.SEPL|||SEPR$KEEP ĠmethodSEPL|||SEPR$KEEP _SEPL|||SEPR$KEEP 1SEPL|||SEPR$KEEP Ġ(SEPL|||SEPR$KEEP Ġ)SEPL|||SEPR$KEEP Ġ;SEPL|||SEPR$KEEP Ġ}SEPL|||SEPR$KEEP
$STARTSEPL|||SEPR$KEEP publicSEPL|||SEPR$KEEP ĠjavaSEPL|||SEPR$KEEP .SEPL|||SEPR$KEEP langSEPL|||SEPR$KEEP .SEPL|||SEPR$KEEP stringSEPL|||SEPR$KEEP ĠmethodSEPL|||SEPR$KEEP _SEPL|||SEPR$KEEP 1SEPL|||SEPR$KEEP Ġ(SEPL|||SEPR$KEEP ĠtypeSEPL|||SEPR$KEEP _SEPL|||SEPR$KEEP 1SEPL|||SEPR$KEEP ĠvarSEPL|||SEPR$KEEP _SEPL|||SEPR$KEEP 1SEPL|||SEPR$KEEP Ġ,SEPL|||SEPR$KEEP ĠtypeSEPL|||SEPR$KEEP _SEPL|||SEPR$KEEP 2SEPL|||SEPR$KEEP ĠvarSEPL|||SEPR$KEEP _SEPL|||SEPR$KEEP 2SEPL|||SEPR$KEEP Ġ)SEPL|||SEPR$KEEP Ġ{SEPL|||SEPR$KEEP ĠifSEPL|||SEPR$KEEP Ġ(SEPL|||SEPR$KEEP ĠvarSEPL|||SEPR$KEEP _SEPL|||SEPR$KEEP 2SEPL|||SEPR$KEEP Ġ.SEPL|||SEPR$KEEP ĠmethodSEPL|||SEPR$KEEP _SEPL|||SEPR$KEEP 2SEPL|||SEPR$KEEP Ġ(SEPL|||SEPR$KEEP Ġ)SEPL|||SEPR$KEEP Ġ)SEPL|||SEPR$KEEP Ġ{SEPL|||SEPR$KEEP ĠreturnSEPL|||SEPR$KEEP ĠstringSEPL|||SEPR$KEEP _SEPL|||SEPR$KEEP 1SEPL|||SEPR$KEEP Ġ;SEPL|||SEPR$KEEP Ġ}SEPL|||SEPR$KEEP ĠvarSEPL|||SEPR$KEEP _SEPL|||SEPR$KEEP 3SEPL|||SEPR$KEEP Ġ.SEPL|||SEPR$KEEP ĠmethodSEPL|||SEPR$KEEP _SEPL|||SEPR$KEEP 3SEPL|||SEPR$KEEP Ġ(SEPL|||SEPR$KEEP ĠvarSEPL|||SEPR$KEEP _SEPL|||SEPR$KEEP 1SEPL|||SEPR$KEEP Ġ)SEPL|||SEPR$KEEP Ġ;SEPL|||SEPR$KEEP ĠtypeSEPL|||SEPR$DELETE _SEPL|||SEPR$DELETE 3SEPL|||SEPR$DELETE Ġ.SEPL|||SEPR$DELETE ĠmethodSEPL|||SEPR$DELETE _SEPL|||SEPR$DELETE 4SEPL|||SEPR$DELETE Ġ(SEPL|||SEPR$DELETE Ġ)SEPL|||SEPR$DELETE Ġ.SEPL|||SEPR$DELETE ĠmethodSEPL|||SEPR$DELETE _SEPL|||SEPR$DELETE 5SEPL|||SEPR$DELETE Ġ(SEPL|||SEPR$DELETE ĠvarSEPL|||SEPR$DELETE _SEPL|||SEPR$DELETE 1SEPL|||SEPR$DELETE Ġ)SEPL|||SEPR$DELETE Ġ;SEPL|||SEPR$DELETE ĠreturnSEPL|||SEPR$KEEP ĠstringSEPL|||SEPR$KEEP _SEPL|||SEPR$KEEP 2SEPL|||SEPR$KEEP Ġ;SEPL|||SEPR$KEEP Ġ}SEPL|||SEPR$KEEP
$STARTSEPL|||SEPR$KEEP publicSEPL|||SEPR$KEEP ĠvoidSEPL|||SEPR$KEEP ĠmethodSEPL|||SEPR$KEEP _SEPL|||SEPR$KEEP 1SEPL|||SEPR$KEEP Ġ(SEPL|||SEPR$KEEP ĠandroidSEPL|||SEPR$KEEP .SEPL|||SEPR$KEEP viewSEPL|||SEPR$KEEP .SEPL|||SEPR$KEEP viewSEPL|||SEPR$KEEP ĠvarSEPL|||SEPR$KEEP _SEPL|||SEPR$KEEP 1SEPL|||SEPR$KEEP Ġ)SEPL|||SEPR$KEEP Ġ{SEPL|||SEPR$KEEP ĠvarSEPL|||SEPR$KEEP _SEPL|||SEPR$KEEP 2SEPL|||SEPR$KEEP Ġ=SEPL|||SEPR$KEEP ĠvarSEPL|||SEPR$KEEP _SEPL|||SEPR$KEEP 1SEPL|||SEPR$KEEP Ġ;SEPL|||SEPR$KEEP ĠthisSEPL|||SEPR$DELETE Ġ.SEPL|||SEPR$DELETE ĠmethodSEPL|||SEPR$DELETE _SEPL|||SEPR$DELETE 2SEPL|||SEPR$DELETE Ġ(SEPL|||SEPR$DELETE ĠnewSEPL|||SEPR$DELETE ĠtypeSEPL|||SEPR$DELETE _SEPL|||SEPR$DELETE 1SEPL|||SEPR$DELETE Ġ(SEPL|||SEPR$DELETE Ġ)SEPL|||SEPR$DELETE Ġ{SEPL|||SEPR$DELETE ĠpublicSEPL|||SEPR$DELETE ĠvoidSEPL|||SEPR$DELETE ĠmethodSEPL|||SEPR$DELETE _SEPL|||SEPR$DELETE 3SEPL|||SEPR$DELETE Ġ(SEPL|||SEPR$DELETE Ġ)SEPL|||SEPR$DELETE Ġ{SEPL|||SEPR$DELETE ĠmethodSEPL|||SEPR$KEEP _SEPL|||SEPR$KEEP 4SEPL|||SEPR$KEEP Ġ(SEPL|||SEPR$KEEP Ġ)SEPL|||SEPR$KEEP Ġ;SEPL|||SEPR$KEEP Ġ}SEPL|||SEPR$KEEP Ġ}SEPL|||SEPR$DELETE Ġ)SEPL|||SEPR$DELETE Ġ;SEPL|||SEPR$DELETE Ġ}SEPL|||SEPR$DELETE
$STARTSEPL|||SEPR$KEEP publicSEPL|||SEPR$KEEP ĠvoidSEPL|||SEPR$KEEP ĠmethodSEPL|||SEPR$KEEP _SEPL|||SEPR$KEEP 1SEPL|||SEPR$KEEP Ġ(SEPL|||SEPR$KEEP ĠintSEPL|||SEPR$KEEP ĠvarSEPL|||SEPR$KEEP _SEPL|||SEPR$KEEP 1SEPL|||SEPR$KEEP Ġ,SEPL|||SEPR$KEEP ĠintSEPL|||SEPR$KEEP ĠrowsSEPL|||SEPR$KEEP Ġ,SEPL|||SEPR$KEEP ĠintSEPL|||SEPR$KEEP ĠvarSEPL|||SEPR$KEEP _SEPL|||SEPR$KEEP 2SEPL|||SEPR$KEEP Ġ)SEPL|||SEPR$KEEP Ġ{SEPL|||SEPR$KEEP ĠthisSEPL|||SEPR$KEEP Ġ.SEPL|||SEPR$KEEP ĠvarSEPL|||SEPR$KEEP _SEPL|||SEPR$KEEP 1SEPL|||SEPR$KEEP Ġ=SEPL|||SEPR$KEEP ĠvarSEPL|||SEPR$KEEP _SEPL|||SEPR$KEEP 1SEPL|||SEPR$KEEP Ġ;SEPL|||SEPR$KEEP ĠthisSEPL|||SEPR$KEEP Ġ.SEPL|||SEPR$KEEP ĠrowsSEPL|||SEPR$KEEP Ġ=SEPL|||SEPR$KEEP ĠrowsSEPL|||SEPR$KEEP Ġ;SEPL|||SEPR$KEEP ĠthisSEPL|||SEPR$KEEP Ġ.SEPL|||SEPR$KEEP ĠvarSEPL|||SEPR$KEEP _SEPL|||SEPR$KEEP 2SEPL|||SEPR$KEEP Ġ=SEPL|||SEPR$KEEP ĠvarSEPL|||SEPR$KEEP _SEPL|||SEPR$KEEP 2SEPL|||SEPR$KEEP Ġ;SEPL|||SEPR$KEEP ĠstateSEPL|||SEPR$KEEP Ġ=SEPL|||SEPR$KEEP ĠnewSEPL|||SEPR$KEEP ĠtypeSEPL|||SEPR$KEEP _SEPL|||SEPR$KEEP 1SEPL|||SEPR$KEEP Ġ(SEPL|||SEPR$KEEP ĠvarSEPL|||SEPR$KEEP _SEPL|||SEPR$KEEP 1SEPL|||SEPR$KEEP Ġ,SEPL|||SEPR$KEEP ĠrowsSEPL|||SEPR$APPEND_Ġ,SEPL__SEPR$APPEND_ĠvarSEPL__SEPR$APPEND__SEPL__SEPR$APPEND_2 Ġ)SEPL|||SEPR$KEEP Ġ;SEPL|||SEPR$KEEP Ġ}SEPL|||SEPR$KEEP
$STARTSEPL|||SEPR$KEEP protectedSEPL|||SEPR$KEEP ĠvoidSEPL|||SEPR$KEEP ĠmethodSEPL|||SEPR$KEEP _SEPL|||SEPR$KEEP 1SEPL|||SEPR$KEEP Ġ(SEPL|||SEPR$KEEP Ġ)SEPL|||SEPR$KEEP Ġ{SEPL|||SEPR$KEEP ĠifSEPL|||SEPR$KEEP Ġ(SEPL|||SEPR$KEEP Ġ(SEPL|||SEPR$KEEP ĠvarSEPL|||SEPR$KEEP _SEPL|||SEPR$KEEP 1SEPL|||SEPR$KEEP Ġ)SEPL|||SEPR$KEEP Ġ!=SEPL|||SEPR$KEEP ĠnullSEPL|||SEPR$KEEP Ġ)SEPL|||SEPR$KEEP Ġ{SEPL|||SEPR$KEEP ĠvarSEPL|||SEPR$KEEP _SEPL|||SEPR$KEEP 2SEPL|||SEPR$KEEP Ġ.SEPL|||SEPR$KEEP ĠmethodSEPL|||SEPR$KEEP _SEPL|||SEPR$KEEP 2SEPL|||SEPR$KEEP Ġ(SEPL|||SEPR$KEEP ĠvarSEPL|||SEPR$KEEP _SEPL|||SEPR$KEEP 1SEPL|||SEPR$KEEP Ġ)SEPL|||SEPR$KEEP Ġ;SEPL|||SEPR$KEEP ĠvarSEPL|||SEPR$KEEP _SEPL|||SEPR$KEEP 2SEPL|||SEPR$DELETE Ġ.SEPL|||SEPR$DELETE ĠmethodSEPL|||SEPR$DELETE _SEPL|||SEPR$DELETE 3SEPL|||SEPR$DELETE Ġ(SEPL|||SEPR$DELETE Ġ0SEPL|||SEPR$DELETE Ġ)SEPL|||SEPR$DELETE Ġ;SEPL|||SEPR$DELETE ĠvarSEPL|||SEPR$DELETE _SEPL|||SEPR$DELETE 3SEPL|||SEPR$KEEP Ġ.SEPL|||SEPR$KEEP ĠmethodSEPL|||SEPR$KEEP _SEPL|||SEPR$KEEP 4SEPL|||SEPR$KEEP Ġ(SEPL|||SEPR$KEEP Ġ0SEPL|||SEPR$KEEP Ġ)SEPL|||SEPR$KEEP Ġ;SEPL|||SEPR$KEEP Ġ}SEPL|||SEPR$KEEP Ġ}SEPL|||SEPR$KEEP
$STARTSEPL|||SEPR$KEEP publicSEPL|||SEPR$KEEP ĠvoidSEPL|||SEPR$KEEP ĠmethodSEPL|||SEPR$KEEP _SEPL|||SEPR$KEEP 1SEPL|||SEPR$KEEP Ġ(SEPL|||SEPR$KEEP ĠfinalSEPL|||SEPR$KEEP ĠtypeSEPL|||SEPR$KEEP _SEPL|||SEPR$KEEP 1SEPL|||SEPR$KEEP ĠvarSEPL|||SEPR$KEEP _SEPL|||SEPR$KEEP 1SEPL|||SEPR$KEEP Ġ)SEPL|||SEPR$KEEP Ġ{SEPL|||SEPR$KEEP ĠsuperSEPL|||SEPR$KEEP Ġ.SEPL|||SEPR$KEEP ĠmethodSEPL|||SEPR$KEEP _SEPL|||SEPR$KEEP 1SEPL|||SEPR$KEEP Ġ(SEPL|||SEPR$KEEP ĠvarSEPL|||SEPR$KEEP _SEPL|||SEPR$KEEP 1SEPL|||SEPR$KEEP Ġ)SEPL|||SEPR$KEEP Ġ;SEPL|||SEPR$KEEP ĠtypeSEPL|||SEPR$DELETE _SEPL|||SEPR$DELETE 2SEPL|||SEPR$DELETE Ġ.SEPL|||SEPR$DELETE ĠmethodSEPL|||SEPR$DELETE _SEPL|||SEPR$DELETE 2SEPL|||SEPR$DELETE Ġ(SEPL|||SEPR$DELETE ĠtypeSEPL|||SEPR$DELETE _SEPL|||SEPR$DELETE 3SEPL|||SEPR$DELETE Ġ.SEPL|||SEPR$DELETE ĠmethodSEPL|||SEPR$DELETE _SEPL|||SEPR$DELETE 3SEPL|||SEPR$DELETE Ġ(SEPL|||SEPR$DELETE ĠintSEPL|||SEPR$DELETE _SEPL|||SEPR$DELETE 1SEPL|||SEPR$DELETE Ġ,SEPL|||SEPR$DELETE ĠintSEPL|||SEPR$DELETE _SEPL|||SEPR$DELETE 2SEPL|||SEPR$DELETE Ġ)SEPL|||SEPR$DELETE Ġ)SEPL|||SEPR$DELETE Ġ;SEPL|||SEPR$DELETE Ġ}SEPL|||SEPR$KEEP
$STARTSEPL|||SEPR$KEEP publicSEPL|||SEPR$KEEP ĠstaticSEPL|||SEPR$KEEP ĠtypeSEPL|||SEPR$KEEP _SEPL|||SEPR$KEEP 1SEPL|||SEPR$KEEP ĠmethodSEPL|||SEPR$KEEP _SEPL|||SEPR$KEEP 1SEPL|||SEPR$KEEP Ġ(SEPL|||SEPR$KEEP ĠtypeSEPL|||SEPR$REPLACE_Ġint _SEPL|||SEPR$DELETE 2SEPL|||SEPR$DELETE ĠvarSEPL|||SEPR$KEEP _SEPL|||SEPR$KEEP 1SEPL|||SEPR$KEEP Ġ)SEPL|||SEPR$KEEP Ġ{SEPL|||SEPR$KEEP ĠreturnSEPL|||SEPR$KEEP ĠvarSEPL|||SEPR$KEEP _SEPL|||SEPR$KEEP 2SEPL|||SEPR$KEEP Ġ.SEPL|||SEPR$KEEP ĠmethodSEPL|||SEPR$KEEP _SEPL|||SEPR$KEEP 2SEPL|||SEPR$KEEP Ġ(SEPL|||SEPR$KEEP Ġ)SEPL|||SEPR$KEEP Ġ.SEPL|||SEPR$KEEP ĠmethodSEPL|||SEPR$KEEP _SEPL|||SEPR$KEEP 1SEPL|||SEPR$KEEP Ġ(SEPL|||SEPR$KEEP ĠvarSEPL|||SEPR$KEEP _SEPL|||SEPR$KEEP 1SEPL|||SEPR$KEEP Ġ)SEPL|||SEPR$KEEP Ġ;SEPL|||SEPR$KEEP Ġ}SEPL|||SEPR$KEEP
$STARTSEPL|||SEPR$KEEP publicSEPL|||SEPR$KEEP ĠstaticSEPL|||SEPR$KEEP ĠvoidSEPL|||SEPR$KEEP ĠmainSEPL|||SEPR$KEEP Ġ(SEPL|||SEPR$KEEP ĠjavaSEPL|||SEPR$KEEP .SEPL|||SEPR$KEEP langSEPL|||SEPR$KEEP .SEPL|||SEPR$KEEP stringSEPL|||SEPR$KEEP Ġ[SEPL|||SEPR$KEEP Ġ]SEPL|||SEPR$KEEP ĠargsSEPL|||SEPR$KEEP Ġ)SEPL|||SEPR$KEEP ĠthrowsSEPL|||SEPR$KEEP ĠjavaSEPL|||SEPR$KEEP .SEPL|||SEPR$KEEP ioSEPL|||SEPR$KEEP .SEPL|||SEPR$KEEP ioSEPL|||SEPR$KEEP exSEPL|||SEPR$KEEP ceptionSEPL|||SEPR$KEEP Ġ{SEPL|||SEPR$KEEP ĠtypeSEPL|||SEPR$KEEP _SEPL|||SEPR$KEEP 1SEPL|||SEPR$KEEP ĠvarSEPL|||SEPR$KEEP _SEPL|||SEPR$KEEP 1SEPL|||SEPR$KEEP Ġ=SEPL|||SEPR$KEEP ĠnewSEPL|||SEPR$KEEP ĠtypeSEPL|||SEPR$KEEP _SEPL|||SEPR$KEEP 1SEPL|||SEPR$KEEP Ġ(SEPL|||SEPR$KEEP Ġ)SEPL|||SEPR$KEEP Ġ;SEPL|||SEPR$KEEP ĠvarSEPL|||SEPR$KEEP _SEPL|||SEPR$KEEP 1SEPL|||SEPR$KEEP Ġ.SEPL|||SEPR$KEEP ĠmethodSEPL|||SEPR$KEEP _SEPL|||SEPR$KEEP 1SEPL|||SEPR$DELETE Ġ(SEPL|||SEPR$DELETE Ġ)SEPL|||SEPR$DELETE Ġ;SEPL|||SEPR$DELETE ĠvarSEPL|||SEPR$DELETE _SEPL|||SEPR$DELETE 1SEPL|||SEPR$DELETE Ġ.SEPL|||SEPR$DELETE ĠmethodSEPL|||SEPR$DELETE _SEPL|||SEPR$DELETE 2SEPL|||SEPR$KEEP Ġ(SEPL|||SEPR$KEEP Ġ)SEPL|||SEPR$KEEP Ġ;SEPL|||SEPR$KEEP Ġ}SEPL|||SEPR$KEEP
$STARTSEPL|||SEPR$KEEP publicSEPL|||SEPR$KEEP ĠstaticSEPL|||SEPR$KEEP ĠbooleanSEPL|||SEPR$KEEP ĠmethodSEPL|||SEPR$KEEP _SEPL|||SEPR$KEEP 1SEPL|||SEPR$KEEP Ġ(SEPL|||SEPR$KEEP ĠjavaSEPL|||SEPR$KEEP .SEPL|||SEPR$KEEP langSEPL|||SEPR$KEEP .SEPL|||SEPR$KEEP stringSEPL|||SEPR$KEEP ĠvarSEPL|||SEPR$KEEP _SEPL|||SEPR$KEEP 1SEPL|||SEPR$KEEP Ġ)SEPL|||SEPR$KEEP Ġ{SEPL|||SEPR$APPEND_ĠifSEPL__SEPR$APPEND_Ġ(SEPL__SEPR$APPEND_ĠvarSEPL__SEPR$APPEND__SEPL__SEPR$APPEND_1SEPL__SEPR$APPEND_Ġ==SEPL__SEPR$APPEND_ĠnullSEPL__SEPR$APPEND_Ġ)SEPL__SEPR$APPEND_Ġ{SEPL__SEPR$APPEND_ĠreturnSEPL__SEPR$APPEND_ĠfalseSEPL__SEPR$APPEND_Ġ;SEPL__SEPR$APPEND_Ġ} ĠjavaSEPL|||SEPR$KEEP .SEPL|||SEPR$KEEP langSEPL|||SEPR$KEEP .SEPL|||SEPR$KEEP stringSEPL|||SEPR$KEEP ĠvarSEPL|||SEPR$KEEP _SEPL|||SEPR$KEEP 2SEPL|||SEPR$KEEP Ġ=SEPL|||SEPR$KEEP ĠvarSEPL|||SEPR$KEEP _SEPL|||SEPR$KEEP 1SEPL|||SEPR$KEEP Ġ.SEPL|||SEPR$KEEP ĠtoSEPL|||SEPR$KEEP lowerSEPL|||SEPR$KEEP caseSEPL|||SEPR$KEEP Ġ(SEPL|||SEPR$KEEP Ġ)SEPL|||SEPR$KEEP Ġ;SEPL|||SEPR$KEEP ĠreturnSEPL|||SEPR$KEEP Ġ(SEPL|||SEPR$KEEP ĠvarSEPL|||SEPR$KEEP _SEPL|||SEPR$KEEP 2SEPL|||SEPR$KEEP Ġ.SEPL|||SEPR$KEEP ĠcontainsSEPL|||SEPR$KEEP Ġ(SEPL|||SEPR$KEEP ĠstringSEPL|||SEPR$KEEP _SEPL|||SEPR$KEEP 1SEPL|||SEPR$KEEP Ġ)SEPL|||SEPR$KEEP Ġ)SEPL|||SEPR$KEEP Ġ||SEPL|||SEPR$KEEP Ġ(SEPL|||SEPR$KEEP ĠvarSEPL|||SEPR$KEEP _SEPL|||SEPR$KEEP 2SEPL|||SEPR$KEEP Ġ.SEPL|||SEPR$KEEP ĠcontainsSEPL|||SEPR$KEEP Ġ(SEPL|||SEPR$KEEP ĠstringSEPL|||SEPR$KEEP _SEPL|||SEPR$KEEP 2SEPL|||SEPR$KEEP Ġ)SEPL|||SEPR$KEEP Ġ)SEPL|||SEPR$KEEP Ġ;SEPL|||SEPR$KEEP Ġ}SEPL|||SEPR$KEEP
$STARTSEPL|||SEPR$KEEP publicSEPL|||SEPR$KEEP ĠintSEPL|||SEPR$KEEP ĠmethodSEPL|||SEPR$KEEP _SEPL|||SEPR$KEEP 1SEPL|||SEPR$KEEP Ġ(SEPL|||SEPR$KEEP Ġ)SEPL|||SEPR$KEEP Ġ{SEPL|||SEPR$KEEP ĠifSEPL|||SEPR$KEEP Ġ(SEPL|||SEPR$KEEP Ġ!SEPL|||SEPR$KEEP Ġ(SEPL|||SEPR$KEEP ĠmethodSEPL|||SEPR$KEEP _SEPL|||SEPR$KEEP 2SEPL|||SEPR$KEEP Ġ(SEPL|||SEPR$KEEP Ġ)SEPL|||SEPR$KEEP Ġ)SEPL|||SEPR$KEEP Ġ)SEPL|||SEPR$KEEP ĠreturnSEPL|||SEPR$KEEP Ġ-SEPL|||SEPR$KEEP Ġ1SEPL|||SEPR$KEEP Ġ;SEPL|||SEPR$KEEP ĠreturnSEPL|||SEPR$KEEP Ġ(SEPL|||SEPR$KEEP ĠindexSEPL|||SEPR$KEEP Ġ)SEPL|||SEPR$KEEP Ġ--SEPL|||SEPR$REPLACE_Ġ-SEPL__SEPR$APPEND_Ġ1 Ġ;SEPL|||SEPR$KEEP Ġ}SEPL|||SEPR$KEEP
$STARTSEPL|||SEPR$KEEP publicSEPL|||SEPR$KEEP ĠvoidSEPL|||SEPR$KEEP ĠmethodSEPL|||SEPR$KEEP _SEPL|||SEPR$KEEP 1SEPL|||SEPR$KEEP Ġ(SEPL|||SEPR$KEEP ĠtypeSEPL|||SEPR$KEEP _SEPL|||SEPR$KEEP 1SEPL|||SEPR$KEEP ĠstateSEPL|||SEPR$KEEP Ġ)SEPL|||SEPR$KEEP Ġ{SEPL|||SEPR$KEEP ĠjavaSEPL|||SEPR$KEEP .SEPL|||SEPR$KEEP langSEPL|||SEPR$KEEP .SEPL|||SEPR$KEEP integerSEPL|||SEPR$KEEP ĠvarSEPL|||SEPR$KEEP _SEPL|||SEPR$KEEP 1SEPL|||SEPR$KEEP Ġ=SEPL|||SEPR$KEEP ĠstateSEPL|||SEPR$KEEP Ġ.SEPL|||SEPR$KEEP ĠmethodSEPL|||SEPR$KEEP _SEPL|||SEPR$KEEP 2SEPL|||SEPR$KEEP Ġ(SEPL|||SEPR$KEEP Ġ)SEPL|||SEPR$KEEP Ġ.SEPL|||SEPR$KEEP ĠmethodSEPL|||SEPR$KEEP _SEPL|||SEPR$KEEP 3SEPL|||SEPR$KEEP Ġ(SEPL|||SEPR$KEEP Ġ)SEPL|||SEPR$KEEP Ġ;SEPL|||SEPR$KEEP ĠtypeSEPL|||SEPR$KEEP _SEPL|||SEPR$KEEP 2SEPL|||SEPR$KEEP ĠvarSEPL|||SEPR$KEEP _SEPL|||SEPR$KEEP 2SEPL|||SEPR$KEEP Ġ=SEPL|||SEPR$KEEP ĠvarSEPL|||SEPR$KEEP _SEPL|||SEPR$KEEP 3SEPL|||SEPR$KEEP Ġ;SEPL|||SEPR$KEEP ĠvarSEPL|||SEPR$DELETE _SEPL|||SEPR$DELETE 2SEPL|||SEPR$DELETE Ġ.SEPL|||SEPR$DELETE ĠmethodSEPL|||SEPR$DELETE _SEPL|||SEPR$DELETE 4SEPL|||SEPR$DELETE Ġ(SEPL|||SEPR$DELETE ĠvarSEPL|||SEPR$DELETE _SEPL|||SEPR$DELETE 1SEPL|||SEPR$DELETE Ġ)SEPL|||SEPR$DELETE Ġ;SEPL|||SEPR$DELETE ĠstateSEPL|||SEPR$KEEP Ġ.SEPL|||SEPR$KEEP ĠmethodSEPL|||SEPR$KEEP _SEPL|||SEPR$KEEP 5SEPL|||SEPR$KEEP Ġ(SEPL|||SEPR$KEEP Ġ0SEPL|||SEPR$KEEP Ġ,SEPL|||SEPR$KEEP ĠvarSEPL|||SEPR$KEEP _SEPL|||SEPR$KEEP 2SEPL|||SEPR$KEEP Ġ,SEPL|||SEPR$KEEP ĠvarSEPL|||SEPR$KEEP _SEPL|||SEPR$KEEP 4SEPL|||SEPR$KEEP Ġ)SEPL|||SEPR$KEEP Ġ;SEPL|||SEPR$KEEP Ġ}SEPL|||SEPR$KEEP
$STARTSEPL|||SEPR$KEEP publicSEPL|||SEPR$KEEP ĠvoidSEPL|||SEPR$KEEP ĠmethodSEPL|||SEPR$KEEP _SEPL|||SEPR$KEEP 1SEPL|||SEPR$KEEP Ġ(SEPL|||SEPR$KEEP ĠtypeSEPL|||SEPR$KEEP _SEPL|||SEPR$KEEP 1SEPL|||SEPR$KEEP ĠvarSEPL|||SEPR$KEEP _SEPL|||SEPR$KEEP 1SEPL|||SEPR$KEEP Ġ,SEPL|||SEPR$KEEP ĠdoubleSEPL|||SEPR$KEEP ĠxSEPL|||SEPR$KEEP Ġ,SEPL|||SEPR$KEEP ĠdoubleSEPL|||SEPR$KEEP ĠySEPL|||SEPR$KEEP Ġ,SEPL|||SEPR$KEEP ĠdoubleSEPL|||SEPR$KEEP ĠvarSEPL|||SEPR$KEEP _SEPL|||SEPR$KEEP 2SEPL|||SEPR$KEEP Ġ,SEPL|||SEPR$KEEP ĠfloatSEPL|||SEPR$KEEP ĠvarSEPL|||SEPR$KEEP _SEPL|||SEPR$KEEP 3SEPL|||SEPR$KEEP Ġ)SEPL|||SEPR$KEEP Ġ{SEPL|||SEPR$APPEND_ĠsuperSEPL__SEPR$APPEND_Ġ.SEPL__SEPR$APPEND_ĠmethodSEPL__SEPR$APPEND__SEPL__SEPR$APPEND_1SEPL__SEPR$APPEND_Ġ(SEPL__SEPR$APPEND_ĠvarSEPL__SEPR$APPEND__SEPL__SEPR$APPEND_1SEPL__SEPR$APPEND_Ġ,SEPL__SEPR$APPEND_ĠxSEPL__SEPR$APPEND_Ġ,SEPL__SEPR$APPEND_ĠySEPL__SEPR$APPEND_Ġ,SEPL__SEPR$APPEND_ĠvarSEPL__SEPR$APPEND__SEPL__SEPR$APPEND_2SEPL__SEPR$APPEND_Ġ,SEPL__SEPR$APPEND_ĠvarSEPL__SEPR$APPEND__SEPL__SEPR$APPEND_3SEPL__SEPR$APPEND_Ġ)SEPL__SEPR$APPEND_Ġ; Ġ}SEPL|||SEPR$KEEP
$STARTSEPL|||SEPR$KEEP privateSEPL|||SEPR$KEEP ĠintSEPL|||SEPR$KEEP ĠmethodSEPL|||SEPR$KEEP _SEPL|||SEPR$KEEP 1SEPL|||SEPR$KEEP Ġ(SEPL|||SEPR$KEEP ĠintSEPL|||SEPR$KEEP ĠySEPL|||SEPR$KEEP Ġ)SEPL|||SEPR$KEEP Ġ{SEPL|||SEPR$KEEP ĠreturnSEPL|||SEPR$APPEND_Ġ(SEPL__SEPR$APPEND_Ġ( ĠySEPL|||SEPR$APPEND_Ġ%SEPL__SEPR$APPEND_Ġ(SEPL__SEPR$APPEND_ĠheightSEPL__SEPR$APPEND_Ġ)SEPL__SEPR$APPEND_Ġ)SEPL__SEPR$APPEND_Ġ+SEPL__SEPR$APPEND_Ġ(SEPL__SEPR$APPEND_ĠheightSEPL__SEPR$APPEND_Ġ)SEPL__SEPR$APPEND_Ġ) Ġ%SEPL|||SEPR$KEEP Ġ(SEPL|||SEPR$KEEP ĠheightSEPL|||SEPR$KEEP Ġ)SEPL|||SEPR$KEEP Ġ;SEPL|||SEPR$KEEP Ġ}SEPL|||SEPR$KEEP
$STARTSEPL|||SEPR$KEEP publicSEPL|||SEPR$KEEP ĠvoidSEPL|||SEPR$KEEP ĠmethodSEPL|||SEPR$KEEP _SEPL|||SEPR$KEEP 1SEPL|||SEPR$KEEP Ġ(SEPL|||SEPR$KEEP ĠtypeSEPL|||SEPR$KEEP _SEPL|||SEPR$KEEP 1SEPL|||SEPR$KEEP ĠvarSEPL|||SEPR$KEEP _SEPL|||SEPR$KEEP 1SEPL|||SEPR$KEEP Ġ,SEPL|||SEPR$KEEP ĠtypeSEPL|||SEPR$KEEP _SEPL|||SEPR$KEEP 2SEPL|||SEPR$KEEP ĠvarSEPL|||SEPR$KEEP _SEPL|||SEPR$KEEP 2SEPL|||SEPR$KEEP Ġ,SEPL|||SEPR$KEEP ĠbooleanSEPL|||SEPR$KEEP ĠvarSEPL|||SEPR$KEEP _SEPL|||SEPR$KEEP 3SEPL|||SEPR$KEEP Ġ)SEPL|||SEPR$KEEP Ġ{SEPL|||SEPR$KEEP ĠvarSEPL|||SEPR$KEEP _SEPL|||SEPR$KEEP 4SEPL|||SEPR$KEEP Ġ.SEPL|||SEPR$KEEP ĠmethodSEPL|||SEPR$KEEP _SEPL|||SEPR$KEEP 2SEPL|||SEPR$KEEP Ġ(SEPL|||SEPR$KEEP Ġ(SEPL|||SEPR$KEEP Ġ(SEPL|||SEPR$KEEP Ġ(SEPL|||SEPR$KEEP ĠstringSEPL|||SEPR$KEEP _SEPL|||SEPR$KEEP 1SEPL|||SEPR$KEEP Ġ+SEPL|||SEPR$KEEP ĠvarSEPL|||SEPR$KEEP _SEPL|||SEPR$KEEP 3SEPL|||SEPR$KEEP Ġ)SEPL|||SEPR$KEEP Ġ+SEPL|||SEPR$KEEP ĠstringSEPL|||SEPR$KEEP _SEPL|||SEPR$KEEP 2SEPL|||SEPR$KEEP Ġ)SEPL|||SEPR$KEEP Ġ+SEPL|||SEPR$KEEP ĠvarSEPL|||SEPR$KEEP _SEPL|||SEPR$KEEP 1SEPL|||SEPR$KEEP Ġ)SEPL|||SEPR$KEEP Ġ)SEPL|||SEPR$KEEP Ġ;SEPL|||SEPR$KEEP ĠifSEPL|||SEPR$KEEP Ġ(SEPL|||SEPR$KEEP Ġ!SEPL|||SEPR$KEEP ĠvarSEPL|||SEPR$KEEP _SEPL|||SEPR$KEEP 3SEPL|||SEPR$KEEP Ġ)SEPL|||SEPR$KEEP Ġ{SEPL|||SEPR$KEEP ĠmethodSEPL|||SEPR$KEEP _SEPL|||SEPR$KEEP 3SEPL|||SEPR$KEEP Ġ(SEPL|||SEPR$APPEND_Ġfalse Ġ)SEPL|||SEPR$KEEP Ġ;SEPL|||SEPR$KEEP Ġ}SEPL|||SEPR$KEEP Ġ}SEPL|||SEPR$KEEP
$STARTSEPL|||SEPR$KEEP publicSEPL|||SEPR$KEEP ĠtypeSEPL|||SEPR$KEEP _SEPL|||SEPR$KEEP 1SEPL|||SEPR$KEEP ĠmethodSEPL|||SEPR$KEEP _SEPL|||SEPR$KEEP 1SEPL|||SEPR$KEEP Ġ(SEPL|||SEPR$KEEP ĠtypeSEPL|||SEPR$KEEP _SEPL|||SEPR$KEEP 2SEPL|||SEPR$KEEP ĠfileSEPL|||SEPR$KEEP Ġ,SEPL|||SEPR$KEEP ĠtypeSEPL|||SEPR$KEEP _SEPL|||SEPR$KEEP 3SEPL|||SEPR$KEEP ĠvarSEPL|||SEPR$KEEP _SEPL|||SEPR$KEEP 1SEPL|||SEPR$KEEP Ġ)SEPL|||SEPR$KEEP ĠthrowsSEPL|||SEPR$KEEP ĠjavaSEPL|||SEPR$KEEP .SEPL|||SEPR$KEEP ioSEPL|||SEPR$KEEP .SEPL|||SEPR$KEEP ioSEPL|||SEPR$KEEP exSEPL|||SEPR$KEEP ceptionSEPL|||SEPR$KEEP Ġ{SEPL|||SEPR$KEEP ĠifSEPL|||SEPR$KEEP Ġ(SEPL|||SEPR$KEEP ĠvarSEPL|||SEPR$KEEP _SEPL|||SEPR$KEEP 2SEPL|||SEPR$KEEP Ġ.SEPL|||SEPR$KEEP ĠcontainsSEPL|||SEPR$KEEP Ġ(SEPL|||SEPR$KEEP ĠfileSEPL|||SEPR$KEEP Ġ.SEPL|||SEPR$DELETE ĠtoSEPL|||SEPR$DELETE stringSEPL|||SEPR$DELETE Ġ(SEPL|||SEPR$DELETE Ġ)SEPL|||SEPR$DELETE Ġ)SEPL|||SEPR$KEEP Ġ)SEPL|||SEPR$KEEP Ġ{SEPL|||SEPR$KEEP ĠmethodSEPL|||SEPR$KEEP _SEPL|||SEPR$KEEP 2SEPL|||SEPR$KEEP Ġ(SEPL|||SEPR$KEEP ĠfileSEPL|||SEPR$KEEP Ġ,SEPL|||SEPR$KEEP ĠmethodSEPL|||SEPR$KEEP _SEPL|||SEPR$KEEP 3SEPL|||SEPR$KEEP Ġ(SEPL|||SEPR$KEEP ĠmethodSEPL|||SEPR$KEEP _SEPL|||SEPR$KEEP 4SEPL|||SEPR$KEEP Ġ(SEPL|||SEPR$KEEP ĠfileSEPL|||SEPR$KEEP Ġ.SEPL|||SEPR$KEEP ĠtoSEPL|||SEPR$KEEP stringSEPL|||SEPR$KEEP Ġ(SEPL|||SEPR$KEEP Ġ)SEPL|||SEPR$KEEP Ġ)SEPL|||SEPR$KEEP Ġ)SEPL|||SEPR$KEEP Ġ)SEPL|||SEPR$KEEP Ġ;SEPL|||SEPR$KEEP Ġ}SEPL|||SEPR$KEEP ĠreturnSEPL|||SEPR$KEEP ĠvarSEPL|||SEPR$KEEP _SEPL|||SEPR$KEEP 3SEPL|||SEPR$KEEP Ġ;SEPL|||SEPR$KEEP Ġ}SEPL|||SEPR$KEEP
$STARTSEPL|||SEPR$KEEP privateSEPL|||SEPR$KEEP ĠvoidSEPL|||SEPR$KEEP ĠmethodSEPL|||SEPR$KEEP _SEPL|||SEPR$KEEP 1SEPL|||SEPR$KEEP Ġ(SEPL|||SEPR$KEEP Ġ)SEPL|||SEPR$KEEP Ġ{SEPL|||SEPR$KEEP ĠifSEPL|||SEPR$DELETE Ġ(SEPL|||SEPR$DELETE Ġ(SEPL|||SEPR$DELETE ĠvarSEPL|||SEPR$DELETE _SEPL|||SEPR$DELETE 1SEPL|||SEPR$DELETE Ġ)SEPL|||SEPR$DELETE Ġ!=SEPL|||SEPR$DELETE ĠnullSEPL|||SEPR$DELETE Ġ)SEPL|||SEPR$DELETE Ġ{SEPL|||SEPR$DELETE ĠmethodSEPL|||SEPR$DELETE _SEPL|||SEPR$DELETE 2SEPL|||SEPR$DELETE Ġ(SEPL|||SEPR$DELETE ĠvarSEPL|||SEPR$DELETE _SEPL|||SEPR$DELETE 1SEPL|||SEPR$DELETE Ġ)SEPL|||SEPR$DELETE Ġ;SEPL|||SEPR$DELETE Ġ}SEPL|||SEPR$KEEP Ġ}SEPL|||SEPR$DELETE
$STARTSEPL|||SEPR$KEEP publicSEPL|||SEPR$KEEP ĠvoidSEPL|||SEPR$KEEP ĠmethodSEPL|||SEPR$KEEP _SEPL|||SEPR$KEEP 1SEPL|||SEPR$KEEP Ġ(SEPL|||SEPR$KEEP ĠtypeSEPL|||SEPR$KEEP _SEPL|||SEPR$KEEP 1SEPL|||SEPR$KEEP ĠtSEPL|||SEPR$KEEP Ġ)SEPL|||SEPR$KEEP Ġ{SEPL|||SEPR$KEEP ĠtypeSEPL|||SEPR$KEEP _SEPL|||SEPR$KEEP 2SEPL|||SEPR$KEEP ĠvarSEPL|||SEPR$KEEP _SEPL|||SEPR$KEEP 1SEPL|||SEPR$KEEP Ġ=SEPL|||SEPR$KEEP ĠtypeSEPL|||SEPR$KEEP _SEPL|||SEPR$KEEP 2SEPL|||SEPR$KEEP Ġ.SEPL|||SEPR$KEEP ĠmethodSEPL|||SEPR$KEEP _SEPL|||SEPR$KEEP 2SEPL|||SEPR$KEEP Ġ(SEPL|||SEPR$KEEP Ġ)SEPL|||SEPR$KEEP Ġ;SEPL|||SEPR$KEEP ĠvarSEPL|||SEPR$KEEP _SEPL|||SEPR$KEEP 1SEPL|||SEPR$KEEP Ġ.SEPL|||SEPR$KEEP ĠmethodSEPL|||SEPR$KEEP _SEPL|||SEPR$KEEP 3SEPL|||SEPR$KEEP Ġ(SEPL|||SEPR$KEEP ĠtSEPL|||SEPR$KEEP Ġ,SEPL|||SEPR$KEEP ĠfalseSEPL|||SEPR$KEEP Ġ)SEPL|||SEPR$KEEP Ġ;SEPL|||SEPR$KEEP ĠvarSEPL|||SEPR$KEEP _SEPL|||SEPR$KEEP 1SEPL|||SEPR$KEEP Ġ.SEPL|||SEPR$KEEP ĠmethodSEPL|||SEPR$KEEP _SEPL|||SEPR$KEEP 4SEPL|||SEPR$KEEP Ġ(SEPL|||SEPR$KEEP Ġ)SEPL|||SEPR$KEEP Ġ.SEPL|||SEPR$KEEP ĠmethodSEPL|||SEPR$KEEP _SEPL|||SEPR$KEEP 5SEPL|||SEPR$KEEP Ġ(SEPL|||SEPR$KEEP ĠvarSEPL|||SEPR$KEEP _SEPL|||SEPR$KEEP 2SEPL|||SEPR$KEEP Ġ.SEPL|||SEPR$KEEP ĠidSEPL|||SEPR$KEEP Ġ)SEPL|||SEPR$KEEP Ġ;SEPL|||SEPR$KEEP ĠmethodSEPL|||SEPR$DELETE _SEPL|||SEPR$DELETE 6SEPL|||SEPR$DELETE Ġ(SEPL|||SEPR$DELETE Ġ)SEPL|||SEPR$DELETE Ġ;SEPL|||SEPR$DELETE Ġ}SEPL|||SEPR$KEEP
$STARTSEPL|||SEPR$KEEP publicSEPL|||SEPR$REPLACE_private ĠstaticSEPL|||SEPR$KEEP ĠjavaSEPL|||SEPR$REPLACE_Ġtype .SEPL|||SEPR$DELETE utilSEPL|||SEPR$DELETE .SEPL|||SEPR$REPLACE__ dateSEPL|||SEPR$REPLACE_1 ĠmethodSEPL|||SEPR$KEEP _SEPL|||SEPR$KEEP 1SEPL|||SEPR$KEEP Ġ(SEPL|||SEPR$KEEP ĠjavaSEPL|||SEPR$KEEP .SEPL|||SEPR$KEEP utilSEPL|||SEPR$KEEP .SEPL|||SEPR$KEEP dateSEPL|||SEPR$KEEP ĠvarSEPL|||SEPR$KEEP _SEPL|||SEPR$KEEP 1SEPL|||SEPR$KEEP Ġ)SEPL|||SEPR$KEEP Ġ{SEPL|||SEPR$KEEP ĠreturnSEPL|||SEPR$KEEP ĠnewSEPL|||SEPR$KEEP ĠtypeSEPL|||SEPR$KEEP _SEPL|||SEPR$KEEP 1SEPL|||SEPR$KEEP Ġ(SEPL|||SEPR$KEEP ĠvarSEPL|||SEPR$KEEP _SEPL|||SEPR$KEEP 1SEPL|||SEPR$KEEP Ġ)SEPL|||SEPR$KEEP Ġ.SEPL|||SEPR$KEEP ĠmethodSEPL|||SEPR$KEEP _SEPL|||SEPR$KEEP 2SEPL|||SEPR$KEEP Ġ(SEPL|||SEPR$KEEP ĠintSEPL|||SEPR$KEEP _SEPL|||SEPR$KEEP 1SEPL|||SEPR$KEEP Ġ,SEPL|||SEPR$KEEP ĠintSEPL|||SEPR$KEEP _SEPL|||SEPR$KEEP 2SEPL|||SEPR$KEEP Ġ,SEPL|||SEPR$KEEP ĠintSEPL|||SEPR$KEEP _SEPL|||SEPR$KEEP 2SEPL|||SEPR$KEEP Ġ,SEPL|||SEPR$KEEP Ġ0SEPL|||SEPR$KEEP Ġ)SEPL|||SEPR$KEEP Ġ.SEPL|||SEPR$DELETE ĠmethodSEPL|||SEPR$DELETE _SEPL|||SEPR$DELETE 3SEPL|||SEPR$DELETE Ġ(SEPL|||SEPR$DELETE Ġ)SEPL|||SEPR$DELETE Ġ;SEPL|||SEPR$KEEP Ġ}SEPL|||SEPR$KEEP
$STARTSEPL|||SEPR$KEEP privateSEPL|||SEPR$REPLACE_public ĠstaticSEPL|||SEPR$KEEP ĠjavaSEPL|||SEPR$KEEP .SEPL|||SEPR$KEEP langSEPL|||SEPR$KEEP .SEPL|||SEPR$KEEP stringSEPL|||SEPR$KEEP ĠmethodSEPL|||SEPR$KEEP _SEPL|||SEPR$KEEP 1SEPL|||SEPR$KEEP Ġ(SEPL|||SEPR$KEEP ĠjavaSEPL|||SEPR$KEEP .SEPL|||SEPR$KEEP langSEPL|||SEPR$KEEP .SEPL|||SEPR$KEEP stringSEPL|||SEPR$KEEP ĠvarSEPL|||SEPR$KEEP _SEPL|||SEPR$KEEP 1SEPL|||SEPR$KEEP Ġ,SEPL|||SEPR$KEEP ĠjavaSEPL|||SEPR$KEEP .SEPL|||SEPR$KEEP langSEPL|||SEPR$KEEP .SEPL|||SEPR$KEEP stringSEPL|||SEPR$KEEP ĠvarSEPL|||SEPR$KEEP _SEPL|||SEPR$KEEP 2SEPL|||SEPR$KEEP Ġ)SEPL|||SEPR$KEEP Ġ{SEPL|||SEPR$KEEP ĠtrySEPL|||SEPR$KEEP Ġ{SEPL|||SEPR$KEEP ĠjavaSEPL|||SEPR$KEEP .SEPL|||SEPR$KEEP langSEPL|||SEPR$KEEP .SEPL|||SEPR$KEEP stringSEPL|||SEPR$KEEP ĠvarSEPL|||SEPR$KEEP _SEPL|||SEPR$KEEP 3SEPL|||SEPR$KEEP Ġ=SEPL|||SEPR$KEEP ĠtypeSEPL|||SEPR$KEEP _SEPL|||SEPR$KEEP 1SEPL|||SEPR$KEEP Ġ.SEPL|||SEPR$KEEP ĠmethodSEPL|||SEPR$KEEP _SEPL|||SEPR$KEEP 2SEPL|||SEPR$KEEP Ġ(SEPL|||SEPR$KEEP ĠvarSEPL|||SEPR$KEEP _SEPL|||SEPR$KEEP 1SEPL|||SEPR$KEEP Ġ)SEPL|||SEPR$KEEP Ġ;SEPL|||SEPR$KEEP ĠreturnSEPL|||SEPR$KEEP ĠvarSEPL|||SEPR$KEEP _SEPL|||SEPR$KEEP 3SEPL|||SEPR$KEEP Ġ!=SEPL|||SEPR$KEEP ĠnullSEPL|||SEPR$KEEP Ġ?SEPL|||SEPR$KEEP ĠvarSEPL|||SEPR$KEEP _SEPL|||SEPR$KEEP 3SEPL|||SEPR$KEEP Ġ:SEPL|||SEPR$KEEP ĠvarSEPL|||SEPR$KEEP _SEPL|||SEPR$KEEP 2SEPL|||SEPR$KEEP Ġ;SEPL|||SEPR$KEEP Ġ}SEPL|||SEPR$KEEP ĠcatchSEPL|||SEPR$KEEP Ġ(SEPL|||SEPR$KEEP ĠjavaSEPL|||SEPR$KEEP .SEPL|||SEPR$KEEP langSEPL|||SEPR$KEEP .SEPL|||SEPR$KEEP exSEPL|||SEPR$KEEP ceptionSEPL|||SEPR$KEEP ĠvarSEPL|||SEPR$KEEP _SEPL|||SEPR$KEEP 4SEPL|||SEPR$KEEP Ġ)SEPL|||SEPR$KEEP Ġ{SEPL|||SEPR$KEEP ĠreturnSEPL|||SEPR$KEEP ĠvarSEPL|||SEPR$KEEP _SEPL|||SEPR$KEEP 2SEPL|||SEPR$KEEP Ġ;SEPL|||SEPR$KEEP Ġ}SEPL|||SEPR$KEEP Ġ}SEPL|||SEPR$KEEP
$STARTSEPL|||SEPR$KEEP publicSEPL|||SEPR$KEEP ĠvoidSEPL|||SEPR$KEEP ĠmethodSEPL|||SEPR$KEEP _SEPL|||SEPR$KEEP 1SEPL|||SEPR$KEEP Ġ(SEPL|||SEPR$KEEP Ġ)SEPL|||SEPR$KEEP Ġ{SEPL|||SEPR$KEEP ĠvarSEPL|||SEPR$KEEP _SEPL|||SEPR$KEEP 1SEPL|||SEPR$KEEP Ġ.SEPL|||SEPR$KEEP ĠupdateSEPL|||SEPR$KEEP Ġ(SEPL|||SEPR$APPEND_Ġtrue Ġ)SEPL|||SEPR$KEEP Ġ;SEPL|||SEPR$KEEP Ġ}SEPL|||SEPR$KEEP
$STARTSEPL|||SEPR$KEEP publicSEPL|||SEPR$KEEP ĠvoidSEPL|||SEPR$KEEP ĠmethodSEPL|||SEPR$KEEP _SEPL|||SEPR$KEEP 1SEPL|||SEPR$KEEP Ġ(SEPL|||SEPR$KEEP ĠintSEPL|||SEPR$KEEP ĠindexSEPL|||SEPR$KEEP Ġ,SEPL|||SEPR$KEEP ĠdoubleSEPL|||SEPR$KEEP ĠvarSEPL|||SEPR$KEEP _SEPL|||SEPR$KEEP 1SEPL|||SEPR$KEEP Ġ)SEPL|||SEPR$KEEP Ġ{SEPL|||SEPR$KEEP ĠfinalSEPL|||SEPR$KEEP ĠdoubleSEPL|||SEPR$KEEP ĠvarSEPL|||SEPR$KEEP _SEPL|||SEPR$KEEP 2SEPL|||SEPR$KEEP Ġ=SEPL|||SEPR$KEEP ĠthisSEPL|||SEPR$KEEP Ġ.SEPL|||SEPR$KEEP ĠvarSEPL|||SEPR$KEEP _SEPL|||SEPR$KEEP 3SEPL|||SEPR$KEEP Ġ[SEPL|||SEPR$KEEP ĠthisSEPL|||SEPR$KEEP Ġ.SEPL|||SEPR$KEEP ĠvarSEPL|||SEPR$KEEP _SEPL|||SEPR$KEEP 4SEPL|||SEPR$KEEP Ġ]SEPL|||SEPR$KEEP Ġ;SEPL|||SEPR$KEEP ĠifSEPL|||SEPR$DELETE Ġ(SEPL|||SEPR$DELETE ĠvarSEPL|||SEPR$DELETE _SEPL|||SEPR$DELETE 1SEPL|||SEPR$DELETE Ġ<SEPL|||SEPR$DELETE ĠvarSEPL|||SEPR$DELETE _SEPL|||SEPR$DELETE 2SEPL|||SEPR$DELETE Ġ)SEPL|||SEPR$DELETE Ġ{SEPL|||SEPR$DELETE Ġ}SEPL|||SEPR$DELETE ĠthisSEPL|||SEPR$KEEP Ġ.SEPL|||SEPR$KEEP ĠvarSEPL|||SEPR$KEEP _SEPL|||SEPR$KEEP 3SEPL|||SEPR$KEEP Ġ[SEPL|||SEPR$KEEP ĠindexSEPL|||SEPR$KEEP Ġ]SEPL|||SEPR$KEEP Ġ=SEPL|||SEPR$KEEP ĠvarSEPL|||SEPR$KEEP _SEPL|||SEPR$KEEP 1SEPL|||SEPR$KEEP Ġ;SEPL|||SEPR$APPEND_ĠifSEPL__SEPR$APPEND_Ġ(SEPL__SEPR$APPEND_ĠvarSEPL__SEPR$APPEND__SEPL__SEPR$APPEND_1SEPL__SEPR$APPEND_Ġ<SEPL__SEPR$APPEND_ĠvarSEPL__SEPR$APPEND__SEPL__SEPR$APPEND_2SEPL__SEPR$APPEND_Ġ)SEPL__SEPR$APPEND_Ġ{SEPL__SEPR$APPEND_ĠthisSEPL__SEPR$APPEND_Ġ.SEPL__SEPR$APPEND_ĠvarSEPL__SEPR$APPEND__SEPL__SEPR$APPEND_4SEPL__SEPR$APPEND_Ġ=SEPL__SEPR$APPEND_ĠindexSEPL__SEPR$APPEND_Ġ; Ġ}SEPL|||SEPR$APPEND_Ġ}
$STARTSEPL|||SEPR$KEEP publicSEPL|||SEPR$KEEP ĠvoidSEPL|||SEPR$KEEP ĠmethodSEPL|||SEPR$KEEP _SEPL|||SEPR$KEEP 1SEPL|||SEPR$KEEP Ġ(SEPL|||SEPR$KEEP ĠtypeSEPL|||SEPR$KEEP _SEPL|||SEPR$KEEP 1SEPL|||SEPR$KEEP ĠvarSEPL|||SEPR$KEEP _SEPL|||SEPR$KEEP 1SEPL|||SEPR$KEEP Ġ)SEPL|||SEPR$KEEP Ġ{SEPL|||SEPR$KEEP ĠvarSEPL|||SEPR$DELETE _SEPL|||SEPR$DELETE 2SEPL|||SEPR$DELETE Ġ=SEPL|||SEPR$DELETE ĠvarSEPL|||SEPR$DELETE _SEPL|||SEPR$DELETE 3SEPL|||SEPR$DELETE Ġ;SEPL|||SEPR$DELETE ĠmethodSEPL|||SEPR$KEEP _SEPL|||SEPR$KEEP 2SEPL|||SEPR$KEEP Ġ(SEPL|||SEPR$KEEP Ġ)SEPL|||SEPR$KEEP Ġ;SEPL|||SEPR$KEEP Ġ}SEPL|||SEPR$KEEP
$STARTSEPL|||SEPR$KEEP typeSEPL|||SEPR$KEEP _SEPL|||SEPR$KEEP 1SEPL|||SEPR$KEEP ĠmethodSEPL|||SEPR$KEEP _SEPL|||SEPR$KEEP 1SEPL|||SEPR$KEEP Ġ(SEPL|||SEPR$KEEP Ġ)SEPL|||SEPR$KEEP Ġ{SEPL|||SEPR$KEEP ĠtypeSEPL|||SEPR$DELETE _SEPL|||SEPR$DELETE 2SEPL|||SEPR$DELETE ĠvarSEPL|||SEPR$DELETE _SEPL|||SEPR$DELETE 1SEPL|||SEPR$DELETE Ġ=SEPL|||SEPR$DELETE ĠnewSEPL|||SEPR$DELETE ĠtypeSEPL|||SEPR$REPLACE_Ġassert _SEPL|||SEPR$DELETE 2SEPL|||SEPR$DELETE Ġ(SEPL|||SEPR$KEEP Ġ0SEPL|||SEPR$DELETE Ġ,SEPL|||SEPR$DELETE ĠvarSEPL|||SEPR$REPLACE_Ġkey _SEPL|||SEPR$DELETE 2SEPL|||SEPR$DELETE Ġ)SEPL|||SEPR$KEEP Ġ;SEPL|||SEPR$DELETE ĠvarSEPL|||SEPR$REPLACE_Ġ!= _SEPL|||SEPR$DELETE 1SEPL|||SEPR$DELETE Ġ.SEPL|||SEPR$DELETE ĠmethodSEPL|||SEPR$REPLACE_Ġnull _SEPL|||SEPR$DELETE 2SEPL|||SEPR$DELETE Ġ(SEPL|||SEPR$DELETE Ġ)SEPL|||SEPR$DELETE Ġ;SEPL|||SEPR$KEEP ĠreturnSEPL|||SEPR$KEEP ĠvarSEPL|||SEPR$KEEP _SEPL|||SEPR$KEEP 3SEPL|||SEPR$KEEP Ġ.SEPL|||SEPR$KEEP ĠmethodSEPL|||SEPR$KEEP _SEPL|||SEPR$KEEP 3SEPL|||SEPR$KEEP Ġ(SEPL|||SEPR$KEEP Ġ)SEPL|||SEPR$KEEP Ġ.SEPL|||SEPR$KEEP ĠmethodSEPL|||SEPR$KEEP _SEPL|||SEPR$KEEP 1SEPL|||SEPR$KEEP Ġ(SEPL|||SEPR$KEEP ĠvarSEPL|||SEPR$DELETE _SEPL|||SEPR$DELETE 1SEPL|||SEPR$DELETE Ġ.SEPL|||SEPR$DELETE ĠkeySEPL|||SEPR$KEEP Ġ(SEPL|||SEPR$DELETE Ġ)SEPL|||SEPR$DELETE Ġ)SEPL|||SEPR$KEEP Ġ;SEPL|||SEPR$KEEP Ġ}SEPL|||SEPR$KEEP
$STARTSEPL|||SEPR$KEEP publicSEPL|||SEPR$KEEP ĠvoidSEPL|||SEPR$KEEP ĠmethodSEPL|||SEPR$KEEP _SEPL|||SEPR$KEEP 1SEPL|||SEPR$KEEP Ġ(SEPL|||SEPR$KEEP ĠfinalSEPL|||SEPR$DELETE ĠintSEPL|||SEPR$KEEP ĠvarSEPL|||SEPR$KEEP _SEPL|||SEPR$KEEP 1SEPL|||SEPR$KEEP Ġ,SEPL|||SEPR$KEEP ĠfinalSEPL|||SEPR$KEEP ĠintSEPL|||SEPR$KEEP ĠpositionSEPL|||SEPR$APPEND_Ġ,SEPL__SEPR$APPEND_ĠbooleanSEPL__SEPR$APPEND_Ġb Ġ)SEPL|||SEPR$KEEP Ġ{SEPL|||SEPR$KEEP ĠmethodSEPL|||SEPR$KEEP _SEPL|||SEPR$KEEP 2SEPL|||SEPR$KEEP Ġ(SEPL|||SEPR$KEEP ĠpositionSEPL|||SEPR$KEEP Ġ)SEPL|||SEPR$KEEP Ġ;SEPL|||SEPR$KEEP Ġ}SEPL|||SEPR$KEEP
$STARTSEPL|||SEPR$KEEP publicSEPL|||SEPR$KEEP ĠbooleanSEPL|||SEPR$KEEP ĠmethodSEPL|||SEPR$KEEP _SEPL|||SEPR$KEEP 1SEPL|||SEPR$KEEP Ġ(SEPL|||SEPR$KEEP Ġ)SEPL|||SEPR$KEEP ĠthrowsSEPL|||SEPR$KEEP ĠtypeSEPL|||SEPR$KEEP _SEPL|||SEPR$KEEP 1SEPL|||SEPR$KEEP Ġ{SEPL|||SEPR$KEEP ĠvarSEPL|||SEPR$KEEP _SEPL|||SEPR$KEEP 1SEPL|||SEPR$KEEP Ġ.SEPL|||SEPR$KEEP ĠmethodSEPL|||SEPR$KEEP _SEPL|||SEPR$KEEP 2SEPL|||SEPR$KEEP Ġ(SEPL|||SEPR$KEEP Ġ)SEPL|||SEPR$KEEP Ġ.SEPL|||SEPR$KEEP ĠremoveSEPL|||SEPR$KEEP Ġ(SEPL|||SEPR$KEEP ĠvarSEPL|||SEPR$KEEP _SEPL|||SEPR$KEEP 2SEPL|||SEPR$KEEP Ġ)SEPL|||SEPR$KEEP Ġ;SEPL|||SEPR$KEEP ĠvarSEPL|||SEPR$KEEP _SEPL|||SEPR$KEEP 3SEPL|||SEPR$KEEP Ġ=SEPL|||SEPR$KEEP ĠfalseSEPL|||SEPR$DELETE Ġ;SEPL|||SEPR$DELETE ĠvarSEPL|||SEPR$DELETE _SEPL|||SEPR$DELETE 3SEPL|||SEPR$DELETE Ġ=SEPL|||SEPR$DELETE ĠvarSEPL|||SEPR$KEEP _SEPL|||SEPR$KEEP 4SEPL|||SEPR$KEEP Ġ;SEPL|||SEPR$KEEP ĠvarSEPL|||SEPR$KEEP _SEPL|||SEPR$KEEP 2SEPL|||SEPR$KEEP Ġ=SEPL|||SEPR$KEEP ĠnullSEPL|||SEPR$KEEP Ġ;SEPL|||SEPR$KEEP ĠreturnSEPL|||SEPR$KEEP ĠtrueSEPL|||SEPR$KEEP Ġ;SEPL|||SEPR$KEEP Ġ}SEPL|||SEPR$KEEP
$STARTSEPL|||SEPR$KEEP privateSEPL|||SEPR$KEEP ĠbooleanSEPL|||SEPR$KEEP ĠmethodSEPL|||SEPR$KEEP _SEPL|||SEPR$KEEP 1SEPL|||SEPR$KEEP Ġ(SEPL|||SEPR$KEEP Ġ)SEPL|||SEPR$KEEP Ġ{SEPL|||SEPR$KEEP ĠifSEPL|||SEPR$DELETE Ġ(SEPL|||SEPR$DELETE Ġ!SEPL|||SEPR$DELETE Ġ(SEPL|||SEPR$DELETE ĠmethodSEPL|||SEPR$DELETE _SEPL|||SEPR$DELETE 2SEPL|||SEPR$DELETE Ġ(SEPL|||SEPR$DELETE Ġ)SEPL|||SEPR$DELETE Ġ)SEPL|||SEPR$DELETE Ġ)SEPL|||SEPR$DELETE Ġ{SEPL|||SEPR$DELETE ĠreturnSEPL|||SEPR$DELETE ĠfalseSEPL|||SEPR$DELETE Ġ;SEPL|||SEPR$DELETE Ġ}SEPL|||SEPR$DELETE ĠreturnSEPL|||SEPR$KEEP ĠtrueSEPL|||SEPR$KEEP Ġ;SEPL|||SEPR$KEEP Ġ}SEPL|||SEPR$KEEP
$STARTSEPL|||SEPR$KEEP publicSEPL|||SEPR$KEEP ĠvoidSEPL|||SEPR$KEEP ĠmethodSEPL|||SEPR$KEEP _SEPL|||SEPR$KEEP 1SEPL|||SEPR$KEEP Ġ(SEPL|||SEPR$KEEP ĠjavaSEPL|||SEPR$KEEP .SEPL|||SEPR$KEEP utilSEPL|||SEPR$KEEP .SEPL|||SEPR$KEEP arraySEPL|||SEPR$KEEP listSEPL|||SEPR$KEEP Ġ<SEPL|||SEPR$KEEP ĠtypeSEPL|||SEPR$KEEP _SEPL|||SEPR$KEEP 1SEPL|||SEPR$KEEP Ġ>SEPL|||SEPR$KEEP ĠvarSEPL|||SEPR$KEEP _SEPL|||SEPR$KEEP 1SEPL|||SEPR$REPLACE_2 Ġ)SEPL|||SEPR$KEEP Ġ{SEPL|||SEPR$KEEP ĠthisSEPL|||SEPR$KEEP Ġ.SEPL|||SEPR$KEEP ĠvarSEPL|||SEPR$KEEP _SEPL|||SEPR$KEEP 2SEPL|||SEPR$KEEP Ġ=SEPL|||SEPR$KEEP ĠvarSEPL|||SEPR$KEEP _SEPL|||SEPR$KEEP 2SEPL|||SEPR$KEEP Ġ;SEPL|||SEPR$KEEP Ġ}SEPL|||SEPR$KEEP
$STARTSEPL|||SEPR$KEEP publicSEPL|||SEPR$KEEP ĠvoidSEPL|||SEPR$REPLACE_Ġboolean ĠmethodSEPL|||SEPR$KEEP _SEPL|||SEPR$KEEP 1SEPL|||SEPR$KEEP Ġ(SEPL|||SEPR$KEEP Ġ)SEPL|||SEPR$KEEP Ġ{SEPL|||SEPR$KEEP ĠifSEPL|||SEPR$KEEP Ġ(SEPL|||SEPR$KEEP Ġ(SEPL|||SEPR$KEEP ĠvarSEPL|||SEPR$KEEP _SEPL|||SEPR$KEEP 1SEPL|||SEPR$KEEP Ġ)SEPL|||SEPR$KEEP Ġ==SEPL|||SEPR$KEEP ĠfalseSEPL|||SEPR$KEEP Ġ)SEPL|||SEPR$KEEP Ġ{SEPL|||SEPR$KEEP ĠvarSEPL|||SEPR$KEEP _SEPL|||SEPR$KEEP 1SEPL|||SEPR$KEEP Ġ=SEPL|||SEPR$KEEP ĠtrueSEPL|||SEPR$KEEP Ġ;SEPL|||SEPR$APPEND_ĠreturnSEPL__SEPR$APPEND_ĠtrueSEPL__SEPR$APPEND_Ġ; Ġ}SEPL|||SEPR$KEEP ĠelseSEPL|||SEPR$KEEP Ġ{SEPL|||SEPR$KEEP ĠmethodSEPL|||SEPR$KEEP _SEPL|||SEPR$KEEP 2SEPL|||SEPR$KEEP Ġ(SEPL|||SEPR$KEEP Ġ)SEPL|||SEPR$KEEP Ġ;SEPL|||SEPR$KEEP ĠvarSEPL|||SEPR$KEEP _SEPL|||SEPR$KEEP 1SEPL|||SEPR$KEEP Ġ=SEPL|||SEPR$KEEP ĠfalseSEPL|||SEPR$KEEP Ġ;SEPL|||SEPR$KEEP ĠvarSEPL|||SEPR$KEEP _SEPL|||SEPR$KEEP 2SEPL|||SEPR$KEEP Ġ=SEPL|||SEPR$KEEP ĠfalseSEPL|||SEPR$KEEP Ġ;SEPL|||SEPR$APPEND_ĠreturnSEPL__SEPR$APPEND_ĠfalseSEPL__SEPR$APPEND_Ġ; Ġ}SEPL|||SEPR$KEEP Ġ}SEPL|||SEPR$KEEP
$STARTSEPL|||SEPR$KEEP publicSEPL|||SEPR$KEEP ĠvoidSEPL|||SEPR$KEEP ĠmethodSEPL|||SEPR$KEEP _SEPL|||SEPR$KEEP 1SEPL|||SEPR$KEEP Ġ(SEPL|||SEPR$KEEP Ġ)SEPL|||SEPR$KEEP Ġ{SEPL|||SEPR$KEEP ĠsuperSEPL|||SEPR$KEEP Ġ.SEPL|||SEPR$KEEP ĠmethodSEPL|||SEPR$KEEP _SEPL|||SEPR$KEEP 1SEPL|||SEPR$KEEP Ġ(SEPL|||SEPR$KEEP Ġ)SEPL|||SEPR$KEEP Ġ;SEPL|||SEPR$KEEP ĠthisSEPL|||SEPR$KEEP Ġ.SEPL|||SEPR$APPEND_ĠsetSEPL__SEPR$APPEND_textSEPL__SEPR$APPEND_Ġ( ĠmethodSEPL|||SEPR$KEEP _SEPL|||SEPR$KEEP 2SEPL|||SEPR$KEEP Ġ(SEPL|||SEPR$KEEP ĠmethodSEPL|||SEPR$KEEP _SEPL|||SEPR$KEEP 3SEPL|||SEPR$KEEP Ġ(SEPL|||SEPR$KEEP Ġ)SEPL|||SEPR$KEEP Ġ.SEPL|||SEPR$KEEP ĠtoSEPL|||SEPR$KEEP stringSEPL|||SEPR$KEEP Ġ(SEPL|||SEPR$KEEP Ġ)SEPL|||SEPR$KEEP Ġ)SEPL|||SEPR$APPEND_Ġ) Ġ;SEPL|||SEPR$KEEP ĠthisSEPL|||SEPR$KEEP Ġ.SEPL|||SEPR$KEEP ĠmethodSEPL|||SEPR$KEEP _SEPL|||SEPR$KEEP 4SEPL|||SEPR$KEEP Ġ(SEPL|||SEPR$KEEP ĠnullSEPL|||SEPR$KEEP Ġ)SEPL|||SEPR$KEEP Ġ;SEPL|||SEPR$KEEP Ġ}SEPL|||SEPR$KEEP
$STARTSEPL|||SEPR$KEEP publicSEPL|||SEPR$KEEP ĠjavaSEPL|||SEPR$KEEP .SEPL|||SEPR$KEEP utilSEPL|||SEPR$KEEP .SEPL|||SEPR$KEEP setSEPL|||SEPR$KEEP Ġ<SEPL|||SEPR$KEEP ĠtypeSEPL|||SEPR$KEEP _SEPL|||SEPR$KEEP 1SEPL|||SEPR$KEEP Ġ<SEPL|||SEPR$KEEP ĠtypeSEPL|||SEPR$KEEP _SEPL|||SEPR$KEEP 2SEPL|||SEPR$KEEP Ġ,SEPL|||SEPR$KEEP ĠtypeSEPL|||SEPR$KEEP _SEPL|||SEPR$KEEP 3SEPL|||SEPR$KEEP Ġ>SEPL|||SEPR$KEEP Ġ>SEPL|||SEPR$KEEP ĠmethodSEPL|||SEPR$KEEP _SEPL|||SEPR$KEEP 1SEPL|||SEPR$KEEP Ġ(SEPL|||SEPR$KEEP Ġ)SEPL|||SEPR$KEEP Ġ{SEPL|||SEPR$KEEP ĠreturnSEPL|||SEPR$KEEP ĠmethodSEPL|||SEPR$KEEP _SEPL|||SEPR$KEEP 1SEPL|||SEPR$KEEP Ġ(SEPL|||SEPR$KEEP ĠvarSEPL|||SEPR$REPLACE_Ġnull _SEPL|||SEPR$DELETE 1SEPL|||SEPR$DELETE Ġ)SEPL|||SEPR$KEEP Ġ;SEPL|||SEPR$KEEP Ġ}SEPL|||SEPR$KEEP
$STARTSEPL|||SEPR$KEEP privateSEPL|||SEPR$KEEP ĠstaticSEPL|||SEPR$KEEP ĠfinalSEPL|||SEPR$KEEP ĠtypeSEPL|||SEPR$KEEP _SEPL|||SEPR$KEEP 1SEPL|||SEPR$KEEP Ġ<SEPL|||SEPR$KEEP ĠjavaSEPL|||SEPR$KEEP .SEPL|||SEPR$KEEP langSEPL|||SEPR$KEEP .SEPL|||SEPR$KEEP stringSEPL|||SEPR$KEEP Ġ>SEPL|||SEPR$KEEP ĠmethodSEPL|||SEPR$KEEP _SEPL|||SEPR$KEEP 1SEPL|||SEPR$KEEP Ġ(SEPL|||SEPR$KEEP ĠfinalSEPL|||SEPR$KEEP ĠtypeSEPL|||SEPR$KEEP _SEPL|||SEPR$KEEP 1SEPL|||SEPR$KEEP Ġ<SEPL|||SEPR$KEEP Ġ?SEPL|||SEPR$KEEP ĠextendsSEPL|||SEPR$KEEP ĠjavaSEPL|||SEPR$KEEP .SEPL|||SEPR$KEEP langSEPL|||SEPR$KEEP .SEPL|||SEPR$KEEP charSEPL|||SEPR$KEEP sequenceSEPL|||SEPR$KEEP Ġ>SEPL|||SEPR$KEEP ĠvarSEPL|||SEPR$KEEP _SEPL|||SEPR$KEEP 1SEPL|||SEPR$KEEP Ġ)SEPL|||SEPR$KEEP Ġ{SEPL|||SEPR$KEEP ĠreturnSEPL|||SEPR$KEEP ĠvarSEPL|||SEPR$KEEP _SEPL|||SEPR$KEEP 1SEPL|||SEPR$KEEP Ġ==SEPL|||SEPR$KEEP ĠnullSEPL|||SEPR$KEEP Ġ?SEPL|||SEPR$KEEP ĠnullSEPL|||SEPR$KEEP Ġ:SEPL|||SEPR$KEEP ĠtypeSEPL|||SEPR$DELETE _SEPL|||SEPR$DELETE 2SEPL|||SEPR$DELETE Ġ.SEPL|||SEPR$DELETE ĠmethodSEPL|||SEPR$DELETE _SEPL|||SEPR$DELETE 2SEPL|||SEPR$DELETE Ġ(SEPL|||SEPR$APPEND_Ġ)SEPL__SEPR$APPEND_Ġ-SEPL__SEPR$APPEND_Ġ> ĠvarSEPL|||SEPR$KEEP _SEPL|||SEPR$KEEP 1SEPL|||SEPR$KEEP Ġ.SEPL|||SEPR$KEEP ĠgetSEPL|||SEPR$KEEP Ġ(SEPL|||SEPR$KEEP Ġ)SEPL|||SEPR$APPEND_Ġ.SEPL__SEPR$APPEND_ĠtoSEPL__SEPR$APPEND_stringSEPL__SEPR$APPEND_Ġ( Ġ)SEPL|||SEPR$KEEP Ġ;SEPL|||SEPR$KEEP Ġ}SEPL|||SEPR$KEEP
$STARTSEPL|||SEPR$KEEP publicSEPL|||SEPR$KEEP ĠvoidSEPL|||SEPR$KEEP ĠmethodSEPL|||SEPR$KEEP _SEPL|||SEPR$KEEP 1SEPL|||SEPR$KEEP Ġ(SEPL|||SEPR$KEEP ĠtypeSEPL|||SEPR$KEEP _SEPL|||SEPR$KEEP 1SEPL|||SEPR$KEEP ĠvarSEPL|||SEPR$KEEP _SEPL|||SEPR$KEEP 1SEPL|||SEPR$KEEP Ġ)SEPL|||SEPR$KEEP Ġ{SEPL|||SEPR$KEEP ĠifSEPL|||SEPR$KEEP Ġ(SEPL|||SEPR$KEEP ĠvarSEPL|||SEPR$KEEP _SEPL|||SEPR$KEEP 2SEPL|||SEPR$KEEP Ġ.SEPL|||SEPR$KEEP ĠgetSEPL|||SEPR$KEEP selectionSEPL|||SEPR$KEEP Ġ(SEPL|||SEPR$KEEP Ġ)SEPL|||SEPR$KEEP Ġ)SEPL|||SEPR$KEEP Ġ{SEPL|||SEPR$KEEP ĠvarSEPL|||SEPR$KEEP _SEPL|||SEPR$KEEP 3SEPL|||SEPR$KEEP Ġ=SEPL|||SEPR$KEEP Ġ(SEPL|||SEPR$KEEP ĠvarSEPL|||SEPR$KEEP _SEPL|||SEPR$KEEP 4SEPL|||SEPR$KEEP Ġ)SEPL|||SEPR$KEEP Ġ*SEPL|||SEPR$KEEP Ġ(SEPL|||SEPR$KEEP ĠvarSEPL|||SEPR$KEEP _SEPL|||SEPR$KEEP 5SEPL|||SEPR$KEEP Ġ)SEPL|||SEPR$KEEP Ġ;SEPL|||SEPR$KEEP Ġ}SEPL|||SEPR$KEEP ĠelseSEPL|||SEPR$KEEP Ġ{SEPL|||SEPR$KEEP ĠvarSEPL|||SEPR$KEEP _SEPL|||SEPR$KEEP 2SEPL|||SEPR$KEEP Ġ.SEPL|||SEPR$KEEP ĠsetSEPL|||SEPR$KEEP textSEPL|||SEPR$KEEP Ġ(SEPL|||SEPR$KEEP ĠstringSEPL|||SEPR$KEEP _SEPL|||SEPR$KEEP 1SEPL|||SEPR$KEEP Ġ)SEPL|||SEPR$KEEP Ġ;SEPL|||SEPR$APPEND_ĠvarSEPL__SEPR$APPEND__SEPL__SEPR$APPEND_3SEPL__SEPR$APPEND_Ġ=SEPL__SEPR$APPEND_Ġ0SEPL__SEPR$APPEND_Ġ; Ġ}SEPL|||SEPR$KEEP Ġ}SEPL|||SEPR$KEEP
$STARTSEPL|||SEPR$KEEP publicSEPL|||SEPR$KEEP ĠvoidSEPL|||SEPR$KEEP ĠmethodSEPL|||SEPR$KEEP _SEPL|||SEPR$KEEP 1SEPL|||SEPR$KEEP Ġ(SEPL|||SEPR$KEEP ĠtypeSEPL|||SEPR$KEEP _SEPL|||SEPR$KEEP 1SEPL|||SEPR$KEEP ĠpSEPL|||SEPR$KEEP Ġ,SEPL|||SEPR$KEEP ĠtypeSEPL|||SEPR$KEEP _SEPL|||SEPR$KEEP 2SEPL|||SEPR$KEEP ĠcSEPL|||SEPR$KEEP Ġ)SEPL|||SEPR$DELETE Ġ{SEPL|||SEPR$DELETE ĠifSEPL|||SEPR$DELETE Ġ(SEPL|||SEPR$DELETE ĠcSEPL|||SEPR$DELETE Ġ!=SEPL|||SEPR$DELETE ĠnullSEPL|||SEPR$DELETE Ġ)SEPL|||SEPR$KEEP Ġ{SEPL|||SEPR$KEEP ĠvarSEPL|||SEPR$KEEP _SEPL|||SEPR$KEEP 1SEPL|||SEPR$KEEP Ġ=SEPL|||SEPR$KEEP ĠcSEPL|||SEPR$KEEP Ġ;SEPL|||SEPR$KEEP ĠpSEPL|||SEPR$KEEP Ġ.SEPL|||SEPR$KEEP ĠmethodSEPL|||SEPR$KEEP _SEPL|||SEPR$KEEP 2SEPL|||SEPR$KEEP Ġ(SEPL|||SEPR$KEEP ĠcSEPL|||SEPR$KEEP Ġ)SEPL|||SEPR$KEEP Ġ;SEPL|||SEPR$KEEP Ġ}SEPL|||SEPR$KEEP ĠelseSEPL|||SEPR$DELETE Ġ{SEPL|||SEPR$DELETE ĠjavaSEPL|||SEPR$DELETE .SEPL|||SEPR$DELETE langSEPL|||SEPR$DELETE .SEPL|||SEPR$DELETE systemSEPL|||SEPR$DELETE .SEPL|||SEPR$DELETE outSEPL|||SEPR$DELETE .SEPL|||SEPR$DELETE printlnSEPL|||SEPR$DELETE Ġ(SEPL|||SEPR$DELETE ĠstringSEPL|||SEPR$DELETE _SEPL|||SEPR$DELETE 1SEPL|||SEPR$DELETE Ġ)SEPL|||SEPR$DELETE Ġ;SEPL|||SEPR$DELETE Ġ}SEPL|||SEPR$DELETE Ġ}SEPL|||SEPR$DELETE
$STARTSEPL|||SEPR$KEEP publicSEPL|||SEPR$KEEP ĠvoidSEPL|||SEPR$KEEP ĠmethodSEPL|||SEPR$KEEP _SEPL|||SEPR$KEEP 1SEPL|||SEPR$KEEP Ġ(SEPL|||SEPR$KEEP Ġ)SEPL|||SEPR$KEEP Ġ{SEPL|||SEPR$KEEP ĠsuperSEPL|||SEPR$KEEP Ġ.SEPL|||SEPR$KEEP ĠmethodSEPL|||SEPR$KEEP _SEPL|||SEPR$KEEP 1SEPL|||SEPR$KEEP Ġ(SEPL|||SEPR$KEEP Ġ)SEPL|||SEPR$KEEP Ġ;SEPL|||SEPR$KEEP ĠvarSEPL|||SEPR$KEEP _SEPL|||SEPR$KEEP 1SEPL|||SEPR$KEEP Ġ.SEPL|||SEPR$KEEP ĠmethodSEPL|||SEPR$KEEP _SEPL|||SEPR$KEEP 2SEPL|||SEPR$KEEP Ġ(SEPL|||SEPR$KEEP ĠvarSEPL|||SEPR$KEEP _SEPL|||SEPR$KEEP 2SEPL|||SEPR$KEEP Ġ)SEPL|||SEPR$KEEP Ġ;SEPL|||SEPR$KEEP ĠtypeSEPL|||SEPR$KEEP _SEPL|||SEPR$KEEP 1SEPL|||SEPR$KEEP ĠvarSEPL|||SEPR$KEEP _SEPL|||SEPR$KEEP 3SEPL|||SEPR$KEEP Ġ=SEPL|||SEPR$KEEP ĠvarSEPL|||SEPR$KEEP _SEPL|||SEPR$KEEP 1SEPL|||SEPR$KEEP Ġ.SEPL|||SEPR$KEEP ĠmethodSEPL|||SEPR$KEEP _SEPL|||SEPR$KEEP 3SEPL|||SEPR$KEEP Ġ(SEPL|||SEPR$KEEP Ġ)SEPL|||SEPR$KEEP Ġ;SEPL|||SEPR$KEEP ĠmethodSEPL|||SEPR$DELETE _SEPL|||SEPR$DELETE 4SEPL|||SEPR$DELETE Ġ(SEPL|||SEPR$DELETE ĠvarSEPL|||SEPR$DELETE _SEPL|||SEPR$DELETE 3SEPL|||SEPR$DELETE Ġ)SEPL|||SEPR$DELETE Ġ;SEPL|||SEPR$DELETE Ġ}SEPL|||SEPR$KEEP
$STARTSEPL|||SEPR$KEEP protectedSEPL|||SEPR$KEEP ĠabstractSEPL|||SEPR$KEEP ĠbooleanSEPL|||SEPR$KEEP ĠmethodSEPL|||SEPR$KEEP _SEPL|||SEPR$KEEP 1SEPL|||SEPR$KEEP Ġ(SEPL|||SEPR$KEEP ĠlongSEPL|||SEPR$KEEP ĠvarSEPL|||SEPR$KEEP _SEPL|||SEPR$KEEP 1SEPL|||SEPR$REPLACE_2 Ġ,SEPL|||SEPR$KEEP ĠlongSEPL|||SEPR$KEEP ĠvarSEPL|||SEPR$KEEP _SEPL|||SEPR$KEEP 2SEPL|||SEPR$REPLACE_1 Ġ)SEPL|||SEPR$KEEP Ġ;SEPL|||SEPR$KEEP
$STARTSEPL|||SEPR$KEEP publicSEPL|||SEPR$KEEP ĠvoidSEPL|||SEPR$KEEP ĠmethodSEPL|||SEPR$KEEP _SEPL|||SEPR$KEEP 1SEPL|||SEPR$KEEP Ġ(SEPL|||SEPR$KEEP ĠlongSEPL|||SEPR$KEEP ĠpositionSEPL|||SEPR$KEEP Ġ,SEPL|||SEPR$KEEP ĠbyteSEPL|||SEPR$KEEP ĠvalueSEPL|||SEPR$KEEP Ġ)SEPL|||SEPR$KEEP Ġ{SEPL|||SEPR$KEEP ĠlongSEPL|||SEPR$DELETE ĠiSEPL|||SEPR$DELETE Ġ=SEPL|||SEPR$DELETE Ġ(SEPL|||SEPR$DELETE ĠvarSEPL|||SEPR$DELETE _SEPL|||SEPR$DELETE 1SEPL|||SEPR$DELETE Ġ)SEPL|||SEPR$DELETE Ġ+SEPL|||SEPR$DELETE ĠpositionSEPL|||SEPR$DELETE Ġ;SEPL|||SEPR$DELETE ĠmethodSEPL|||SEPR$KEEP _SEPL|||SEPR$KEEP 2SEPL|||SEPR$KEEP Ġ(SEPL|||SEPR$KEEP ĠiSEPL|||SEPR$REPLACE_Ġposition Ġ)SEPL|||SEPR$KEEP Ġ;SEPL|||SEPR$KEEP ĠvarSEPL|||SEPR$KEEP _SEPL|||SEPR$KEEP 2SEPL|||SEPR$KEEP Ġ.SEPL|||SEPR$KEEP ĠmethodSEPL|||SEPR$KEEP _SEPL|||SEPR$KEEP 3SEPL|||SEPR$KEEP Ġ(SEPL|||SEPR$KEEP ĠiSEPL|||SEPR$REPLACE_Ġ(SEPL__SEPR$APPEND_Ġ(SEPL__SEPR$APPEND_ĠvarSEPL__SEPR$APPEND__SEPL__SEPR$APPEND_1SEPL__SEPR$APPEND_Ġ)SEPL__SEPR$APPEND_Ġ+SEPL__SEPR$APPEND_ĠpositionSEPL__SEPR$APPEND_Ġ) Ġ,SEPL|||SEPR$KEEP ĠvalueSEPL|||SEPR$KEEP Ġ)SEPL|||SEPR$KEEP Ġ;SEPL|||SEPR$KEEP Ġ}SEPL|||SEPR$KEEP
$STARTSEPL|||SEPR$KEEP publicSEPL|||SEPR$KEEP ĠvoidSEPL|||SEPR$KEEP ĠremoveSEPL|||SEPR$KEEP Ġ(SEPL|||SEPR$KEEP ĠfinalSEPL|||SEPR$KEEP ĠintSEPL|||SEPR$KEEP ĠiSEPL|||SEPR$KEEP Ġ)SEPL|||SEPR$KEEP Ġ{SEPL|||SEPR$KEEP ĠifSEPL|||SEPR$KEEP Ġ(SEPL|||SEPR$KEEP Ġ(SEPL|||SEPR$KEEP ĠvarSEPL|||SEPR$KEEP _SEPL|||SEPR$KEEP 1SEPL|||SEPR$KEEP Ġ.SEPL|||SEPR$KEEP ĠsizeSEPL|||SEPR$KEEP Ġ(SEPL|||SEPR$KEEP Ġ)SEPL|||SEPR$KEEP Ġ)SEPL|||SEPR$KEEP Ġ<SEPL|||SEPR$REPLACE_Ġ> ĠiSEPL|||SEPR$KEEP Ġ)SEPL|||SEPR$KEEP Ġ{SEPL|||SEPR$KEEP ĠthisSEPL|||SEPR$KEEP Ġ.SEPL|||SEPR$KEEP ĠvarSEPL|||SEPR$KEEP _SEPL|||SEPR$KEEP 1SEPL|||SEPR$KEEP Ġ.SEPL|||SEPR$KEEP ĠremoveSEPL|||SEPR$KEEP Ġ(SEPL|||SEPR$KEEP ĠiSEPL|||SEPR$KEEP Ġ)SEPL|||SEPR$KEEP Ġ;SEPL|||SEPR$KEEP Ġ}SEPL|||SEPR$KEEP Ġ}SEPL|||SEPR$KEEP
$STARTSEPL|||SEPR$KEEP publicSEPL|||SEPR$KEEP ĠvoidSEPL|||SEPR$KEEP ĠmethodSEPL|||SEPR$KEEP _SEPL|||SEPR$KEEP 1SEPL|||SEPR$KEEP Ġ(SEPL|||SEPR$KEEP ĠintSEPL|||SEPR$KEEP ĠvarSEPL|||SEPR$KEEP _SEPL|||SEPR$KEEP 1SEPL|||SEPR$KEEP Ġ)SEPL|||SEPR$KEEP Ġ{SEPL|||SEPR$APPEND_ĠthisSEPL__SEPR$APPEND_Ġ. ĠvarSEPL|||SEPR$KEEP _SEPL|||SEPR$KEEP 2SEPL|||SEPR$KEEP Ġ.SEPL|||SEPR$KEEP ĠaddSEPL|||SEPR$KEEP Ġ(SEPL|||SEPR$KEEP ĠvarSEPL|||SEPR$KEEP _SEPL|||SEPR$KEEP 1SEPL|||SEPR$KEEP Ġ)SEPL|||SEPR$KEEP Ġ;SEPL|||SEPR$KEEP Ġ}SEPL|||SEPR$KEEP
$STARTSEPL|||SEPR$KEEP publicSEPL|||SEPR$KEEP ĠvoidSEPL|||SEPR$KEEP ĠmethodSEPL|||SEPR$KEEP _SEPL|||SEPR$KEEP 1SEPL|||SEPR$KEEP Ġ(SEPL|||SEPR$KEEP ĠjavaSEPL|||SEPR$KEEP .SEPL|||SEPR$KEEP langSEPL|||SEPR$KEEP .SEPL|||SEPR$KEEP longSEPL|||SEPR$KEEP ĠidSEPL|||SEPR$KEEP Ġ,SEPL|||SEPR$KEEP ĠjavaSEPL|||SEPR$KEEP .SEPL|||SEPR$KEEP langSEPL|||SEPR$KEEP .SEPL|||SEPR$KEEP stringSEPL|||SEPR$KEEP ĠvarSEPL|||SEPR$KEEP _SEPL|||SEPR$KEEP 1SEPL|||SEPR$KEEP Ġ,SEPL|||SEPR$KEEP ĠjavaSEPL|||SEPR$KEEP .SEPL|||SEPR$KEEP langSEPL|||SEPR$KEEP .SEPL|||SEPR$KEEP stringSEPL|||SEPR$KEEP ĠvarSEPL|||SEPR$KEEP _SEPL|||SEPR$KEEP 2SEPL|||SEPR$KEEP Ġ)SEPL|||SEPR$KEEP Ġ{SEPL|||SEPR$KEEP ĠjavaSEPL|||SEPR$KEEP .SEPL|||SEPR$KEEP langSEPL|||SEPR$KEEP .SEPL|||SEPR$KEEP stringSEPL|||SEPR$KEEP ĠvarSEPL|||SEPR$KEEP _SEPL|||SEPR$KEEP 3SEPL|||SEPR$KEEP Ġ=SEPL|||SEPR$KEEP ĠstringSEPL|||SEPR$KEEP _SEPL|||SEPR$KEEP 1SEPL|||SEPR$KEEP Ġ;SEPL|||SEPR$KEEP ĠthisSEPL|||SEPR$KEEP Ġ.SEPL|||SEPR$KEEP ĠvarSEPL|||SEPR$KEEP _SEPL|||SEPR$KEEP 4SEPL|||SEPR$KEEP Ġ.SEPL|||SEPR$KEEP ĠupdateSEPL|||SEPR$KEEP Ġ(SEPL|||SEPR$KEEP ĠvarSEPL|||SEPR$KEEP _SEPL|||SEPR$KEEP 3SEPL|||SEPR$KEEP Ġ,SEPL|||SEPR$KEEP ĠvarSEPL|||SEPR$KEEP _SEPL|||SEPR$KEEP 1SEPL|||SEPR$KEEP Ġ,SEPL|||SEPR$APPEND_ĠvarSEPL__SEPR$APPEND__SEPL__SEPR$APPEND_2SEPL__SEPR$APPEND_Ġ, ĠidSEPL|||SEPR$KEEP Ġ)SEPL|||SEPR$KEEP Ġ;SEPL|||SEPR$KEEP Ġ}SEPL|||SEPR$KEEP
$STARTSEPL|||SEPR$KEEP publicSEPL|||SEPR$KEEP ĠvoidSEPL|||SEPR$KEEP ĠmethodSEPL|||SEPR$KEEP _SEPL|||SEPR$KEEP 1SEPL|||SEPR$KEEP Ġ(SEPL|||SEPR$KEEP ĠtypeSEPL|||SEPR$KEEP _SEPL|||SEPR$KEEP 1SEPL|||SEPR$KEEP ĠvarSEPL|||SEPR$KEEP _SEPL|||SEPR$KEEP 1SEPL|||SEPR$KEEP Ġ,SEPL|||SEPR$KEEP ĠintSEPL|||SEPR$KEEP ĠidSEPL|||SEPR$KEEP Ġ)SEPL|||SEPR$KEEP Ġ{SEPL|||SEPR$KEEP ĠtypeSEPL|||SEPR$DELETE _SEPL|||SEPR$DELETE 2SEPL|||SEPR$DELETE ĠvarSEPL|||SEPR$DELETE _SEPL|||SEPR$DELETE 2SEPL|||SEPR$DELETE Ġ=SEPL|||SEPR$DELETE ĠmethodSEPL|||SEPR$DELETE _SEPL|||SEPR$DELETE 2SEPL|||SEPR$DELETE Ġ(SEPL|||SEPR$DELETE Ġ)SEPL|||SEPR$DELETE Ġ.SEPL|||SEPR$DELETE ĠmethodSEPL|||SEPR$DELETE _SEPL|||SEPR$DELETE 3SEPL|||SEPR$DELETE Ġ(SEPL|||SEPR$DELETE Ġ)SEPL|||SEPR$DELETE Ġ;SEPL|||SEPR$DELETE ĠvarSEPL|||SEPR$DELETE _SEPL|||SEPR$DELETE 2SEPL|||SEPR$DELETE Ġ.SEPL|||SEPR$DELETE ĠreplaceSEPL|||SEPR$DELETE Ġ(SEPL|||SEPR$DELETE ĠvarSEPL|||SEPR$DELETE _SEPL|||SEPR$DELETE 3SEPL|||SEPR$DELETE Ġ,SEPL|||SEPR$DELETE ĠnewSEPL|||SEPR$DELETE ĠtypeSEPL|||SEPR$DELETE _SEPL|||SEPR$DELETE 3SEPL|||SEPR$DELETE Ġ(SEPL|||SEPR$DELETE Ġ)SEPL|||SEPR$DELETE Ġ)SEPL|||SEPR$DELETE Ġ;SEPL|||SEPR$DELETE ĠvarSEPL|||SEPR$DELETE _SEPL|||SEPR$DELETE 2SEPL|||SEPR$DELETE Ġ.SEPL|||SEPR$DELETE ĠmethodSEPL|||SEPR$DELETE _SEPL|||SEPR$DELETE 4SEPL|||SEPR$DELETE Ġ(SEPL|||SEPR$DELETE ĠvarSEPL|||SEPR$DELETE _SEPL|||SEPR$DELETE 4SEPL|||SEPR$DELETE Ġ)SEPL|||SEPR$DELETE Ġ;SEPL|||SEPR$DELETE ĠvarSEPL|||SEPR$DELETE _SEPL|||SEPR$DELETE 2SEPL|||SEPR$DELETE Ġ.SEPL|||SEPR$DELETE ĠcommitSEPL|||SEPR$DELETE Ġ(SEPL|||SEPR$DELETE Ġ)SEPL|||SEPR$DELETE Ġ;SEPL|||SEPR$DELETE Ġ}SEPL|||SEPR$KEEP
$STARTSEPL|||SEPR$KEEP privateSEPL|||SEPR$REPLACE_public ĠtypeSEPL|||SEPR$KEEP _SEPL|||SEPR$KEEP 1SEPL|||SEPR$KEEP ĠmethodSEPL|||SEPR$KEEP _SEPL|||SEPR$KEEP 1SEPL|||SEPR$KEEP Ġ(SEPL|||SEPR$KEEP ĠtypeSEPL|||SEPR$KEEP _SEPL|||SEPR$KEEP 1SEPL|||SEPR$KEEP ĠvarSEPL|||SEPR$KEEP _SEPL|||SEPR$KEEP 1SEPL|||SEPR$KEEP Ġ,SEPL|||SEPR$KEEP ĠtypeSEPL|||SEPR$KEEP _SEPL|||SEPR$KEEP 2SEPL|||SEPR$KEEP ĠvarSEPL|||SEPR$KEEP _SEPL|||SEPR$KEEP 2SEPL|||SEPR$KEEP Ġ)SEPL|||SEPR$KEEP Ġ{SEPL|||SEPR$KEEP ĠifSEPL|||SEPR$KEEP Ġ(SEPL|||SEPR$KEEP ĠmethodSEPL|||SEPR$KEEP _SEPL|||SEPR$KEEP 2SEPL|||SEPR$KEEP Ġ(SEPL|||SEPR$KEEP ĠvarSEPL|||SEPR$KEEP _SEPL|||SEPR$KEEP 1SEPL|||SEPR$KEEP Ġ,SEPL|||SEPR$KEEP ĠvarSEPL|||SEPR$KEEP _SEPL|||SEPR$KEEP 2SEPL|||SEPR$KEEP Ġ)SEPL|||SEPR$KEEP Ġ)SEPL|||SEPR$KEEP Ġ{SEPL|||SEPR$KEEP ĠmethodSEPL|||SEPR$KEEP _SEPL|||SEPR$KEEP 3SEPL|||SEPR$KEEP Ġ(SEPL|||SEPR$KEEP ĠvarSEPL|||SEPR$KEEP _SEPL|||SEPR$KEEP 1SEPL|||SEPR$KEEP Ġ,SEPL|||SEPR$KEEP ĠvarSEPL|||SEPR$KEEP _SEPL|||SEPR$KEEP 2SEPL|||SEPR$KEEP Ġ)SEPL|||SEPR$KEEP Ġ;SEPL|||SEPR$KEEP ĠmethodSEPL|||SEPR$KEEP _SEPL|||SEPR$KEEP 4SEPL|||SEPR$KEEP Ġ(SEPL|||SEPR$KEEP ĠvarSEPL|||SEPR$KEEP _SEPL|||SEPR$KEEP 1SEPL|||SEPR$KEEP Ġ)SEPL|||SEPR$KEEP Ġ;SEPL|||SEPR$KEEP Ġ}SEPL|||SEPR$KEEP ĠreturnSEPL|||SEPR$KEEP ĠvarSEPL|||SEPR$KEEP _SEPL|||SEPR$KEEP 1SEPL|||SEPR$KEEP Ġ;SEPL|||SEPR$KEEP Ġ}SEPL|||SEPR$KEEP
$STARTSEPL|||SEPR$KEEP publicSEPL|||SEPR$KEEP ĠjavaSEPL|||SEPR$KEEP .SEPL|||SEPR$KEEP langSEPL|||SEPR$KEEP .SEPL|||SEPR$KEEP voidSEPL|||SEPR$KEEP ĠmethodSEPL|||SEPR$KEEP _SEPL|||SEPR$KEEP 1SEPL|||SEPR$KEEP Ġ(SEPL|||SEPR$KEEP Ġ)SEPL|||SEPR$KEEP ĠthrowsSEPL|||SEPR$KEEP ĠjavaSEPL|||SEPR$KEEP .SEPL|||SEPR$KEEP langSEPL|||SEPR$KEEP .SEPL|||SEPR$KEEP exSEPL|||SEPR$KEEP ceptionSEPL|||SEPR$KEEP Ġ{SEPL|||SEPR$APPEND_ĠifSEPL__SEPR$APPEND_Ġ(SEPL__SEPR$APPEND_Ġ(SEPL__SEPR$APPEND_ĠvarSEPL__SEPR$APPEND__SEPL__SEPR$APPEND_1SEPL__SEPR$APPEND_Ġ)SEPL__SEPR$APPEND_Ġ!=SEPL__SEPR$APPEND_ĠnullSEPL__SEPR$APPEND_Ġ)SEPL__SEPR$APPEND_Ġ{ ĠvarSEPL|||SEPR$KEEP _SEPL|||SEPR$KEEP 1SEPL|||SEPR$KEEP Ġ.SEPL|||SEPR$KEEP ĠmethodSEPL|||SEPR$KEEP _SEPL|||SEPR$KEEP 2SEPL|||SEPR$KEEP Ġ(SEPL|||SEPR$KEEP Ġ)SEPL|||SEPR$KEEP Ġ;SEPL|||SEPR$APPEND_Ġ} ĠreturnSEPL|||SEPR$KEEP ĠnullSEPL|||SEPR$KEEP Ġ;SEPL|||SEPR$KEEP Ġ}SEPL|||SEPR$KEEP
$STARTSEPL|||SEPR$KEEP publicSEPL|||SEPR$KEEP ĠvoidSEPL|||SEPR$KEEP ĠmethodSEPL|||SEPR$KEEP _SEPL|||SEPR$KEEP 1SEPL|||SEPR$KEEP Ġ(SEPL|||SEPR$KEEP ĠtypeSEPL|||SEPR$KEEP _SEPL|||SEPR$KEEP 1SEPL|||SEPR$KEEP ĠvarSEPL|||SEPR$KEEP _SEPL|||SEPR$KEEP 1SEPL|||SEPR$KEEP Ġ,SEPL|||SEPR$KEEP ĠjavaSEPL|||SEPR$KEEP .SEPL|||SEPR$KEEP langSEPL|||SEPR$KEEP .SEPL|||SEPR$KEEP stringSEPL|||SEPR$KEEP ĠtitleSEPL|||SEPR$KEEP Ġ)SEPL|||SEPR$KEEP Ġ{SEPL|||SEPR$KEEP ĠtypeSEPL|||SEPR$KEEP _SEPL|||SEPR$KEEP 2SEPL|||SEPR$KEEP Ġ.SEPL|||SEPR$KEEP ĠiSEPL|||SEPR$KEEP Ġ(SEPL|||SEPR$KEEP ĠstringSEPL|||SEPR$KEEP _SEPL|||SEPR$KEEP 1SEPL|||SEPR$KEEP Ġ,SEPL|||SEPR$KEEP Ġ(SEPL|||SEPR$KEEP ĠstringSEPL|||SEPR$KEEP _SEPL|||SEPR$KEEP 2SEPL|||SEPR$KEEP Ġ+SEPL|||SEPR$KEEP ĠtitleSEPL|||SEPR$KEEP Ġ)SEPL|||SEPR$KEEP Ġ)SEPL|||SEPR$KEEP Ġ;SEPL|||SEPR$KEEP ĠvarSEPL|||SEPR$REPLACE_Ġthis _SEPL|||SEPR$DELETE 1SEPL|||SEPR$DELETE Ġ.SEPL|||SEPR$KEEP ĠmethodSEPL|||SEPR$DELETE _SEPL|||SEPR$DELETE 2SEPL|||SEPR$DELETE Ġ(SEPL|||SEPR$DELETE Ġ)SEPL|||SEPR$DELETE Ġ.SEPL|||SEPR$DELETE ĠsetSEPL|||SEPR$DELETE textSEPL|||SEPR$DELETE Ġ(SEPL|||SEPR$DELETE ĠtitleSEPL|||SEPR$KEEP Ġ)SEPL|||SEPR$REPLACE_Ġ=SEPL__SEPR$APPEND_Ġtitle Ġ;SEPL|||SEPR$KEEP Ġ}SEPL|||SEPR$KEEP
$STARTSEPL|||SEPR$KEEP publicSEPL|||SEPR$KEEP ĠintSEPL|||SEPR$KEEP ĠmethodSEPL|||SEPR$KEEP _SEPL|||SEPR$KEEP 1SEPL|||SEPR$KEEP Ġ(SEPL|||SEPR$APPEND_Ġ)SEPL__SEPR$APPEND_Ġ{SEPL__SEPR$APPEND_ĠifSEPL__SEPR$APPEND_Ġ(SEPL__SEPR$APPEND_Ġ(SEPL__SEPR$APPEND_ĠvarSEPL__SEPR$APPEND__SEPL__SEPR$APPEND_1SEPL__SEPR$APPEND_Ġ)SEPL__SEPR$APPEND_Ġ!=SEPL__SEPR$APPEND_Ġnull Ġ)SEPL|||SEPR$KEEP Ġ{SEPL|||SEPR$KEEP ĠreturnSEPL|||SEPR$KEEP ĠvarSEPL|||SEPR$KEEP _SEPL|||SEPR$KEEP 1SEPL|||SEPR$KEEP Ġ.SEPL|||SEPR$KEEP ĠmethodSEPL|||SEPR$KEEP _SEPL|||SEPR$KEEP 2SEPL|||SEPR$KEEP Ġ(SEPL|||SEPR$KEEP Ġ)SEPL|||SEPR$KEEP Ġ.SEPL|||SEPR$KEEP ĠmethodSEPL|||SEPR$KEEP _SEPL|||SEPR$KEEP 3SEPL|||SEPR$KEEP Ġ(SEPL|||SEPR$KEEP ĠvarSEPL|||SEPR$KEEP _SEPL|||SEPR$KEEP 2SEPL|||SEPR$KEEP Ġ)SEPL|||SEPR$KEEP Ġ;SEPL|||SEPR$KEEP Ġ}SEPL|||SEPR$APPEND_ĠelseSEPL__SEPR$APPEND_Ġ{SEPL__SEPR$APPEND_ĠreturnSEPL__SEPR$APPEND_Ġ0SEPL__SEPR$APPEND_Ġ;SEPL__SEPR$APPEND_Ġ}SEPL__SEPR$APPEND_Ġ}
$STARTSEPL|||SEPR$KEEP publicSEPL|||SEPR$DELETE ĠstaticSEPL|||SEPR$REPLACE_static ĠtypeSEPL|||SEPR$KEEP _SEPL|||SEPR$KEEP 1SEPL|||SEPR$KEEP Ġ<SEPL|||SEPR$KEEP ĠjavaSEPL|||SEPR$KEEP .SEPL|||SEPR$KEEP langSEPL|||SEPR$KEEP .SEPL|||SEPR$KEEP stringSEPL|||SEPR$KEEP Ġ,SEPL|||SEPR$KEEP ĠtypeSEPL|||SEPR$KEEP _SEPL|||SEPR$KEEP 2SEPL|||SEPR$KEEP Ġ[SEPL|||SEPR$KEEP Ġ]SEPL|||SEPR$KEEP Ġ>SEPL|||SEPR$KEEP ĠmethodSEPL|||SEPR$KEEP _SEPL|||SEPR$KEEP 1SEPL|||SEPR$KEEP Ġ(SEPL|||SEPR$KEEP Ġ)SEPL|||SEPR$KEEP Ġ{SEPL|||SEPR$KEEP ĠreturnSEPL|||SEPR$KEEP ĠvarSEPL|||SEPR$KEEP _SEPL|||SEPR$KEEP 1SEPL|||SEPR$KEEP Ġ;SEPL|||SEPR$KEEP Ġ}SEPL|||SEPR$KEEP
$STARTSEPL|||SEPR$KEEP publicSEPL|||SEPR$KEEP Ġ<SEPL|||SEPR$KEEP ĠtypeSEPL|||SEPR$KEEP _SEPL|||SEPR$KEEP 1SEPL|||SEPR$KEEP Ġ,SEPL|||SEPR$DELETE ĠtypeSEPL|||SEPR$DELETE _SEPL|||SEPR$DELETE 2SEPL|||SEPR$DELETE Ġ>SEPL|||SEPR$KEEP ĠtypeSEPL|||SEPR$KEEP _SEPL|||SEPR$KEEP 3SEPL|||SEPR$KEEP Ġ<SEPL|||SEPR$KEEP ĠtypeSEPL|||SEPR$KEEP _SEPL|||SEPR$KEEP 1SEPL|||SEPR$KEEP Ġ>SEPL|||SEPR$KEEP ĠgetSEPL|||SEPR$KEEP Ġ(SEPL|||SEPR$KEEP ĠjavaSEPL|||SEPR$KEEP .SEPL|||SEPR$KEEP langSEPL|||SEPR$KEEP .SEPL|||SEPR$KEEP classSEPL|||SEPR$KEEP Ġ<SEPL|||SEPR$KEEP ĠtypeSEPL|||SEPR$KEEP _SEPL|||SEPR$KEEP 1SEPL|||SEPR$KEEP Ġ>SEPL|||SEPR$KEEP ĠvarSEPL|||SEPR$KEEP _SEPL|||SEPR$KEEP 1SEPL|||SEPR$KEEP Ġ,SEPL|||SEPR$KEEP ĠtypeSEPL|||SEPR$REPLACE_Ġjava _SEPL|||SEPR$REPLACE_.SEPL__SEPR$APPEND_lang 2SEPL|||SEPR$REPLACE_.SEPL__SEPR$APPEND_object ĠidSEPL|||SEPR$KEEP Ġ)SEPL|||SEPR$KEEP Ġ{SEPL|||SEPR$KEEP ĠreturnSEPL|||SEPR$KEEP ĠmethodSEPL|||SEPR$KEEP _SEPL|||SEPR$KEEP 1SEPL|||SEPR$KEEP Ġ(SEPL|||SEPR$KEEP ĠvarSEPL|||SEPR$KEEP _SEPL|||SEPR$KEEP 1SEPL|||SEPR$KEEP Ġ,SEPL|||SEPR$KEEP Ġ"SEPL|||SEPR$KEEP idSEPL|||SEPR$KEEP "SEPL|||SEPR$KEEP Ġ,SEPL|||SEPR$KEEP ĠidSEPL|||SEPR$KEEP Ġ)SEPL|||SEPR$KEEP Ġ;SEPL|||SEPR$KEEP Ġ}SEPL|||SEPR$KEEP
$STARTSEPL|||SEPR$KEEP publicSEPL|||SEPR$KEEP ĠstaticSEPL|||SEPR$KEEP ĠtypeSEPL|||SEPR$KEEP _SEPL|||SEPR$KEEP 1SEPL|||SEPR$KEEP ĠmethodSEPL|||SEPR$KEEP _SEPL|||SEPR$KEEP 1SEPL|||SEPR$KEEP Ġ(SEPL|||SEPR$KEEP ĠtypeSEPL|||SEPR$KEEP _SEPL|||SEPR$KEEP 2SEPL|||SEPR$KEEP ĠitemSEPL|||SEPR$KEEP Ġ,SEPL|||SEPR$KEEP ĠintSEPL|||SEPR$KEEP ĠvarSEPL|||SEPR$KEEP _SEPL|||SEPR$KEEP 1SEPL|||SEPR$KEEP Ġ)SEPL|||SEPR$KEEP Ġ{SEPL|||SEPR$KEEP ĠreturnSEPL|||SEPR$KEEP ĠtypeSEPL|||SEPR$KEEP _SEPL|||SEPR$KEEP 1SEPL|||SEPR$KEEP Ġ.SEPL|||SEPR$KEEP ĠmethodSEPL|||SEPR$KEEP _SEPL|||SEPR$KEEP 1SEPL|||SEPR$KEEP Ġ(SEPL|||SEPR$KEEP ĠnewSEPL|||SEPR$KEEP ĠtypeSEPL|||SEPR$KEEP _SEPL|||SEPR$KEEP 3SEPL|||SEPR$KEEP Ġ(SEPL|||SEPR$KEEP ĠitemSEPL|||SEPR$KEEP Ġ,SEPL|||SEPR$APPEND_Ġ1SEPL__SEPR$APPEND_Ġ, ĠvarSEPL|||SEPR$KEEP _SEPL|||SEPR$KEEP 1SEPL|||SEPR$KEEP Ġ)SEPL|||SEPR$KEEP Ġ)SEPL|||SEPR$KEEP Ġ;SEPL|||SEPR$KEEP Ġ}SEPL|||SEPR$KEEP
$STARTSEPL|||SEPR$KEEP publicSEPL|||SEPR$KEEP ĠvoidSEPL|||SEPR$KEEP ĠmethodSEPL|||SEPR$KEEP _SEPL|||SEPR$KEEP 1SEPL|||SEPR$KEEP Ġ(SEPL|||SEPR$KEEP Ġ)SEPL|||SEPR$KEEP Ġ{SEPL|||SEPR$APPEND_ĠvarSEPL__SEPR$APPEND__SEPL__SEPR$APPEND_3SEPL__SEPR$APPEND_Ġ=SEPL__SEPR$APPEND_ĠtrueSEPL__SEPR$APPEND_Ġ; ĠmethodSEPL|||SEPR$KEEP _SEPL|||SEPR$KEEP 2SEPL|||SEPR$KEEP Ġ(SEPL|||SEPR$KEEP Ġ)SEPL|||SEPR$KEEP Ġ;SEPL|||SEPR$KEEP ĠvarSEPL|||SEPR$KEEP _SEPL|||SEPR$KEEP 1SEPL|||SEPR$KEEP Ġ.SEPL|||SEPR$KEEP ĠmethodSEPL|||SEPR$KEEP _SEPL|||SEPR$KEEP 3SEPL|||SEPR$KEEP Ġ(SEPL|||SEPR$KEEP ĠvarSEPL|||SEPR$KEEP _SEPL|||SEPR$KEEP 2SEPL|||SEPR$KEEP Ġ)SEPL|||SEPR$KEEP Ġ;SEPL|||SEPR$KEEP ĠvarSEPL|||SEPR$DELETE _SEPL|||SEPR$DELETE 3SEPL|||SEPR$DELETE Ġ=SEPL|||SEPR$DELETE ĠtrueSEPL|||SEPR$DELETE Ġ;SEPL|||SEPR$DELETE Ġ}SEPL|||SEPR$KEEP
$STARTSEPL|||SEPR$KEEP publicSEPL|||SEPR$KEEP ĠbooleanSEPL|||SEPR$KEEP ĠmethodSEPL|||SEPR$KEEP _SEPL|||SEPR$KEEP 1SEPL|||SEPR$KEEP Ġ(SEPL|||SEPR$KEEP ĠtypeSEPL|||SEPR$KEEP _SEPL|||SEPR$KEEP 1SEPL|||SEPR$KEEP ĠvarSEPL|||SEPR$KEEP _SEPL|||SEPR$KEEP 1SEPL|||SEPR$KEEP Ġ)SEPL|||SEPR$KEEP Ġ{SEPL|||SEPR$KEEP ĠifSEPL|||SEPR$KEEP Ġ(SEPL|||SEPR$KEEP Ġ(SEPL|||SEPR$KEEP ĠvarSEPL|||SEPR$KEEP _SEPL|||SEPR$KEEP 2SEPL|||SEPR$KEEP Ġ)SEPL|||SEPR$KEEP Ġ!=SEPL|||SEPR$KEEP ĠnullSEPL|||SEPR$KEEP Ġ)SEPL|||SEPR$KEEP Ġ{SEPL|||SEPR$KEEP ĠvarSEPL|||SEPR$KEEP _SEPL|||SEPR$KEEP 2SEPL|||SEPR$KEEP Ġ.SEPL|||SEPR$KEEP ĠmethodSEPL|||SEPR$KEEP _SEPL|||SEPR$KEEP 2SEPL|||SEPR$KEEP Ġ(SEPL|||SEPR$KEEP Ġ)SEPL|||SEPR$KEEP Ġ;SEPL|||SEPR$KEEP Ġ}SEPL|||SEPR$KEEP ĠreturnSEPL|||SEPR$KEEP ĠtrueSEPL|||SEPR$REPLACE_Ġfalse Ġ;SEPL|||SEPR$KEEP Ġ}SEPL|||SEPR$KEEP
$STARTSEPL|||SEPR$KEEP privateSEPL|||SEPR$KEEP ĠvoidSEPL|||SEPR$KEEP ĠmethodSEPL|||SEPR$KEEP _SEPL|||SEPR$KEEP 1SEPL|||SEPR$KEEP Ġ(SEPL|||SEPR$KEEP ĠintSEPL|||SEPR$KEEP ĠindexSEPL|||SEPR$KEEP Ġ)SEPL|||SEPR$KEEP Ġ{SEPL|||SEPR$KEEP ĠvarSEPL|||SEPR$KEEP _SEPL|||SEPR$KEEP 1SEPL|||SEPR$KEEP Ġ.SEPL|||SEPR$KEEP ĠmethodSEPL|||SEPR$KEEP _SEPL|||SEPR$KEEP 2SEPL|||SEPR$KEEP Ġ(SEPL|||SEPR$KEEP Ġ)SEPL|||SEPR$KEEP Ġ.SEPL|||SEPR$KEEP ĠselectSEPL|||SEPR$KEEP Ġ(SEPL|||SEPR$KEEP ĠindexSEPL|||SEPR$KEEP Ġ)SEPL|||SEPR$KEEP Ġ;SEPL|||SEPR$KEEP ĠvarSEPL|||SEPR$KEEP _SEPL|||SEPR$KEEP 1SEPL|||SEPR$KEEP Ġ.SEPL|||SEPR$KEEP ĠmethodSEPL|||SEPR$KEEP _SEPL|||SEPR$KEEP 3SEPL|||SEPR$KEEP Ġ(SEPL|||SEPR$KEEP ĠindexSEPL|||SEPR$KEEP Ġ)SEPL|||SEPR$KEEP Ġ;SEPL|||SEPR$KEEP ĠtypeSEPL|||SEPR$KEEP _SEPL|||SEPR$KEEP 1SEPL|||SEPR$REPLACE_2 Ġ.SEPL|||SEPR$KEEP ĠmethodSEPL|||SEPR$KEEP _SEPL|||SEPR$KEEP 4SEPL|||SEPR$REPLACE_3 Ġ(SEPL|||SEPR$KEEP ĠtypeSEPL|||SEPR$DELETE _SEPL|||SEPR$DELETE 2SEPL|||SEPR$DELETE Ġ:SEPL|||SEPR$DELETE Ġ:SEPL|||SEPR$DELETE ĠmethodSEPL|||SEPR$REPLACE_Ġindex _SEPL|||SEPR$DELETE 5SEPL|||SEPR$DELETE Ġ)SEPL|||SEPR$KEEP Ġ;SEPL|||SEPR$KEEP Ġ}SEPL|||SEPR$KEEP
$STARTSEPL|||SEPR$KEEP publicSEPL|||SEPR$KEEP ĠvoidSEPL|||SEPR$KEEP ĠmethodSEPL|||SEPR$KEEP _SEPL|||SEPR$KEEP 1SEPL|||SEPR$KEEP Ġ(SEPL|||SEPR$KEEP ĠjavaSEPL|||SEPR$KEEP .SEPL|||SEPR$KEEP langSEPL|||SEPR$KEEP .SEPL|||SEPR$KEEP stringSEPL|||SEPR$KEEP ĠvarSEPL|||SEPR$KEEP _SEPL|||SEPR$KEEP 1SEPL|||SEPR$KEEP Ġ,SEPL|||SEPR$KEEP ĠjavaSEPL|||SEPR$KEEP .SEPL|||SEPR$KEEP langSEPL|||SEPR$KEEP .SEPL|||SEPR$KEEP stringSEPL|||SEPR$KEEP ĠvarSEPL|||SEPR$KEEP _SEPL|||SEPR$KEEP 2SEPL|||SEPR$KEEP Ġ,SEPL|||SEPR$KEEP ĠtypeSEPL|||SEPR$KEEP _SEPL|||SEPR$KEEP 1SEPL|||SEPR$KEEP Ġ<SEPL|||SEPR$KEEP ĠjavaSEPL|||SEPR$KEEP .SEPL|||SEPR$KEEP langSEPL|||SEPR$KEEP .SEPL|||SEPR$KEEP voidSEPL|||SEPR$KEEP Ġ>SEPL|||SEPR$KEEP ĠvarSEPL|||SEPR$KEEP _SEPL|||SEPR$KEEP 3SEPL|||SEPR$KEEP Ġ)SEPL|||SEPR$KEEP Ġ{SEPL|||SEPR$KEEP ĠmethodSEPL|||SEPR$KEEP _SEPL|||SEPR$KEEP 2SEPL|||SEPR$KEEP Ġ(SEPL|||SEPR$KEEP Ġ(SEPL|||SEPR$KEEP Ġ(SEPL|||SEPR$DELETE Ġ(SEPL|||SEPR$DELETE ĠstringSEPL|||SEPR$KEEP _SEPL|||SEPR$KEEP 1SEPL|||SEPR$KEEP Ġ+SEPL|||SEPR$KEEP ĠvarSEPL|||SEPR$KEEP _SEPL|||SEPR$KEEP 1SEPL|||SEPR$KEEP Ġ)SEPL|||SEPR$KEEP Ġ+SEPL|||SEPR$DELETE ĠstringSEPL|||SEPR$DELETE _SEPL|||SEPR$DELETE 2SEPL|||SEPR$DELETE Ġ)SEPL|||SEPR$DELETE Ġ+SEPL|||SEPR$DELETE Ġ(SEPL|||SEPR$DELETE ĠtypeSEPL|||SEPR$DELETE _SEPL|||SEPR$DELETE 2SEPL|||SEPR$DELETE Ġ.SEPL|||SEPR$DELETE ĠmethodSEPL|||SEPR$DELETE _SEPL|||SEPR$DELETE 3SEPL|||SEPR$DELETE Ġ(SEPL|||SEPR$DELETE ĠvarSEPL|||SEPR$DELETE _SEPL|||SEPR$DELETE 2SEPL|||SEPR$DELETE Ġ)SEPL|||SEPR$DELETE Ġ)SEPL|||SEPR$DELETE Ġ)SEPL|||SEPR$DELETE Ġ)SEPL|||SEPR$KEEP Ġ.SEPL|||SEPR$KEEP ĠmethodSEPL|||SEPR$KEEP _SEPL|||SEPR$KEEP 4SEPL|||SEPR$KEEP Ġ(SEPL|||SEPR$KEEP ĠnullSEPL|||SEPR$REPLACE_ĠvarSEPL__SEPR$APPEND__SEPL__SEPR$APPEND_2 Ġ,SEPL|||SEPR$KEEP ĠvarSEPL|||SEPR$KEEP _SEPL|||SEPR$KEEP 3SEPL|||SEPR$KEEP Ġ)SEPL|||SEPR$KEEP Ġ;SEPL|||SEPR$KEEP Ġ}SEPL|||SEPR$KEEP
$STARTSEPL|||SEPR$KEEP protectedSEPL|||SEPR$KEEP ĠvoidSEPL|||SEPR$KEEP ĠmethodSEPL|||SEPR$KEEP _SEPL|||SEPR$KEEP 1SEPL|||SEPR$KEEP Ġ(SEPL|||SEPR$KEEP Ġ)SEPL|||SEPR$KEEP Ġ{SEPL|||SEPR$KEEP ĠsuperSEPL|||SEPR$KEEP Ġ.SEPL|||SEPR$KEEP ĠmethodSEPL|||SEPR$KEEP _SEPL|||SEPR$KEEP 1SEPL|||SEPR$KEEP Ġ(SEPL|||SEPR$KEEP Ġ)SEPL|||SEPR$KEEP Ġ;SEPL|||SEPR$KEEP ĠtypeSEPL|||SEPR$KEEP _SEPL|||SEPR$KEEP 1SEPL|||SEPR$KEEP ĠvarSEPL|||SEPR$KEEP _SEPL|||SEPR$KEEP 1SEPL|||SEPR$KEEP Ġ=SEPL|||SEPR$KEEP ĠnewSEPL|||SEPR$KEEP ĠtypeSEPL|||SEPR$KEEP _SEPL|||SEPR$KEEP 1SEPL|||SEPR$KEEP Ġ(SEPL|||SEPR$KEEP ĠthisSEPL|||SEPR$KEEP Ġ.SEPL|||SEPR$DELETE ĠmethodSEPL|||SEPR$DELETE _SEPL|||SEPR$DELETE 2SEPL|||SEPR$DELETE Ġ(SEPL|||SEPR$DELETE Ġ)SEPL|||SEPR$DELETE Ġ)SEPL|||SEPR$KEEP Ġ;SEPL|||SEPR$KEEP ĠvarSEPL|||SEPR$KEEP _SEPL|||SEPR$KEEP 1SEPL|||SEPR$KEEP Ġ.SEPL|||SEPR$KEEP ĠmethodSEPL|||SEPR$KEEP _SEPL|||SEPR$KEEP 3SEPL|||SEPR$KEEP Ġ(SEPL|||SEPR$KEEP ĠthisSEPL|||SEPR$DELETE Ġ.SEPL|||SEPR$DELETE ĠmethodSEPL|||SEPR$DELETE _SEPL|||SEPR$DELETE 2SEPL|||SEPR$DELETE Ġ(SEPL|||SEPR$DELETE Ġ)SEPL|||SEPR$DELETE Ġ)SEPL|||SEPR$KEEP Ġ;SEPL|||SEPR$KEEP Ġ}SEPL|||SEPR$KEEP
$STARTSEPL|||SEPR$KEEP publicSEPL|||SEPR$KEEP ĠjavaSEPL|||SEPR$KEEP .SEPL|||SEPR$KEEP utilSEPL|||SEPR$KEEP .SEPL|||SEPR$KEEP listSEPL|||SEPR$KEEP Ġ<SEPL|||SEPR$KEEP ĠtypeSEPL|||SEPR$KEEP _SEPL|||SEPR$KEEP 1SEPL|||SEPR$KEEP Ġ>SEPL|||SEPR$KEEP ĠmethodSEPL|||SEPR$KEEP _SEPL|||SEPR$KEEP 1SEPL|||SEPR$KEEP Ġ(SEPL|||SEPR$KEEP ĠjavaSEPL|||SEPR$KEEP .SEPL|||SEPR$KEEP langSEPL|||SEPR$KEEP .SEPL|||SEPR$KEEP stringSEPL|||SEPR$KEEP ĠwordsSEPL|||SEPR$KEEP Ġ,SEPL|||SEPR$KEEP ĠjavaSEPL|||SEPR$KEEP .SEPL|||SEPR$KEEP langSEPL|||SEPR$KEEP .SEPL|||SEPR$KEEP stringSEPL|||SEPR$KEEP ĠvarSEPL|||SEPR$KEEP _SEPL|||SEPR$KEEP 1SEPL|||SEPR$KEEP Ġ,SEPL|||SEPR$KEEP ĠjavaSEPL|||SEPR$KEEP .SEPL|||SEPR$KEEP langSEPL|||SEPR$KEEP .SEPL|||SEPR$KEEP stringSEPL|||SEPR$KEEP ĠvarSEPL|||SEPR$KEEP _SEPL|||SEPR$KEEP 2SEPL|||SEPR$KEEP Ġ)SEPL|||SEPR$KEEP ĠthrowsSEPL|||SEPR$KEEP ĠjavaSEPL|||SEPR$KEEP .SEPL|||SEPR$KEEP ioSEPL|||SEPR$KEEP .SEPL|||SEPR$KEEP ioSEPL|||SEPR$KEEP exSEPL|||SEPR$KEEP ceptionSEPL|||SEPR$KEEP Ġ,SEPL|||SEPR$KEEP ĠtypeSEPL|||SEPR$KEEP _SEPL|||SEPR$KEEP 2SEPL|||SEPR$KEEP Ġ{SEPL|||SEPR$KEEP ĠreturnSEPL|||SEPR$KEEP ĠmethodSEPL|||SEPR$KEEP _SEPL|||SEPR$KEEP 1SEPL|||SEPR$KEEP Ġ(SEPL|||SEPR$KEEP ĠnewSEPL|||SEPR$KEEP ĠtypeSEPL|||SEPR$KEEP _SEPL|||SEPR$KEEP 3SEPL|||SEPR$KEEP Ġ(SEPL|||SEPR$KEEP ĠwordsSEPL|||SEPR$KEEP Ġ,SEPL|||SEPR$KEEP ĠvarSEPL|||SEPR$KEEP _SEPL|||SEPR$KEEP 1SEPL|||SEPR$REPLACE_2 Ġ,SEPL|||SEPR$KEEP ĠvarSEPL|||SEPR$KEEP _SEPL|||SEPR$KEEP 2SEPL|||SEPR$REPLACE_1 Ġ)SEPL|||SEPR$KEEP Ġ)SEPL|||SEPR$KEEP Ġ;SEPL|||SEPR$KEEP Ġ}SEPL|||SEPR$KEEP
$STARTSEPL|||SEPR$KEEP publicSEPL|||SEPR$KEEP ĠintSEPL|||SEPR$KEEP ĠmethodSEPL|||SEPR$KEEP _SEPL|||SEPR$KEEP 1SEPL|||SEPR$KEEP Ġ(SEPL|||SEPR$KEEP Ġ)SEPL|||SEPR$KEEP Ġ{SEPL|||SEPR$KEEP ĠreturnSEPL|||SEPR$KEEP Ġ(SEPL|||SEPR$DELETE Ġ(SEPL|||SEPR$KEEP ĠvarSEPL|||SEPR$KEEP _SEPL|||SEPR$KEEP 1SEPL|||SEPR$KEEP Ġ.SEPL|||SEPR$KEEP ĠmethodSEPL|||SEPR$KEEP _SEPL|||SEPR$KEEP 1SEPL|||SEPR$KEEP Ġ(SEPL|||SEPR$KEEP Ġ)SEPL|||SEPR$KEEP Ġ)SEPL|||SEPR$KEEP Ġ+SEPL|||SEPR$KEEP Ġ(SEPL|||SEPR$KEEP ĠvarSEPL|||SEPR$KEEP _SEPL|||SEPR$KEEP 2SEPL|||SEPR$KEEP Ġ.SEPL|||SEPR$KEEP ĠmethodSEPL|||SEPR$KEEP _SEPL|||SEPR$KEEP 1SEPL|||SEPR$KEEP Ġ(SEPL|||SEPR$KEEP Ġ)SEPL|||SEPR$KEEP Ġ)SEPL|||SEPR$KEEP Ġ)SEPL|||SEPR$DELETE Ġ+SEPL|||SEPR$DELETE Ġ(SEPL|||SEPR$DELETE ĠvarSEPL|||SEPR$DELETE _SEPL|||SEPR$DELETE 3SEPL|||SEPR$DELETE Ġ.SEPL|||SEPR$DELETE ĠmethodSEPL|||SEPR$DELETE _SEPL|||SEPR$DELETE 1SEPL|||SEPR$DELETE Ġ(SEPL|||SEPR$DELETE Ġ)SEPL|||SEPR$DELETE Ġ)SEPL|||SEPR$DELETE Ġ;SEPL|||SEPR$KEEP Ġ}SEPL|||SEPR$KEEP
$STARTSEPL|||SEPR$KEEP publicSEPL|||SEPR$KEEP ĠstaticSEPL|||SEPR$KEEP Ġ<SEPL|||SEPR$KEEP ĠtypeSEPL|||SEPR$KEEP _SEPL|||SEPR$KEEP 1SEPL|||SEPR$KEEP Ġ>SEPL|||SEPR$KEEP ĠtypeSEPL|||SEPR$KEEP _SEPL|||SEPR$KEEP 1SEPL|||SEPR$KEEP ĠmethodSEPL|||SEPR$KEEP _SEPL|||SEPR$KEEP 1SEPL|||SEPR$KEEP Ġ(SEPL|||SEPR$KEEP ĠtypeSEPL|||SEPR$KEEP _SEPL|||SEPR$KEEP 2SEPL|||SEPR$KEEP ĠvarSEPL|||SEPR$KEEP _SEPL|||SEPR$KEEP 1SEPL|||SEPR$KEEP Ġ,SEPL|||SEPR$KEEP ĠjavaSEPL|||SEPR$KEEP .SEPL|||SEPR$KEEP langSEPL|||SEPR$KEEP .SEPL|||SEPR$KEEP exSEPL|||SEPR$KEEP ceptionSEPL|||SEPR$KEEP ĠvarSEPL|||SEPR$KEEP _SEPL|||SEPR$KEEP 2SEPL|||SEPR$KEEP Ġ,SEPL|||SEPR$KEEP ĠjavaSEPL|||SEPR$KEEP .SEPL|||SEPR$KEEP langSEPL|||SEPR$KEEP .SEPL|||SEPR$KEEP stringSEPL|||SEPR$KEEP ĠmethodSEPL|||SEPR$KEEP Ġ,SEPL|||SEPR$KEEP ĠjavaSEPL|||SEPR$KEEP .SEPL|||SEPR$KEEP langSEPL|||SEPR$KEEP .SEPL|||SEPR$KEEP objectSEPL|||SEPR$KEEP Ġ...SEPL|||SEPR$KEEP ĠvarSEPL|||SEPR$REPLACE_Ġparams _SEPL|||SEPR$DELETE 3SEPL|||SEPR$DELETE Ġ)SEPL|||SEPR$KEEP Ġ{SEPL|||SEPR$KEEP ĠtypeSEPL|||SEPR$KEEP _SEPL|||SEPR$KEEP 3SEPL|||SEPR$KEEP Ġ.SEPL|||SEPR$KEEP ĠmethodSEPL|||SEPR$KEEP _SEPL|||SEPR$KEEP 2SEPL|||SEPR$KEEP Ġ(SEPL|||SEPR$KEEP ĠvarSEPL|||SEPR$KEEP _SEPL|||SEPR$KEEP 1SEPL|||SEPR$KEEP Ġ,SEPL|||SEPR$KEEP ĠvarSEPL|||SEPR$KEEP _SEPL|||SEPR$KEEP 2SEPL|||SEPR$KEEP Ġ,SEPL|||SEPR$KEEP ĠmethodSEPL|||SEPR$KEEP Ġ,SEPL|||SEPR$KEEP ĠvarSEPL|||SEPR$REPLACE_Ġparams _SEPL|||SEPR$DELETE 3SEPL|||SEPR$DELETE Ġ)SEPL|||SEPR$KEEP Ġ;SEPL|||SEPR$KEEP ĠreturnSEPL|||SEPR$KEEP ĠnullSEPL|||SEPR$KEEP Ġ;SEPL|||SEPR$KEEP Ġ}SEPL|||SEPR$KEEP
$STARTSEPL|||SEPR$KEEP publicSEPL|||SEPR$KEEP ĠbooleanSEPL|||SEPR$KEEP ĠmethodSEPL|||SEPR$KEEP _SEPL|||SEPR$KEEP 1SEPL|||SEPR$KEEP Ġ(SEPL|||SEPR$KEEP ĠtypeSEPL|||SEPR$KEEP _SEPL|||SEPR$KEEP 1SEPL|||SEPR$KEEP ĠitemSEPL|||SEPR$KEEP Ġ)SEPL|||SEPR$KEEP Ġ{SEPL|||SEPR$KEEP ĠintSEPL|||SEPR$KEEP ĠidSEPL|||SEPR$KEEP Ġ=SEPL|||SEPR$KEEP ĠitemSEPL|||SEPR$KEEP Ġ.SEPL|||SEPR$KEEP ĠmethodSEPL|||SEPR$KEEP _SEPL|||SEPR$KEEP 2SEPL|||SEPR$KEEP Ġ(SEPL|||SEPR$KEEP Ġ)SEPL|||SEPR$KEEP Ġ;SEPL|||SEPR$KEEP ĠswitchSEPL|||SEPR$KEEP Ġ(SEPL|||SEPR$KEEP ĠidSEPL|||SEPR$KEEP Ġ)SEPL|||SEPR$KEEP Ġ{SEPL|||SEPR$KEEP ĠcaseSEPL|||SEPR$KEEP ĠvarSEPL|||SEPR$KEEP _SEPL|||SEPR$KEEP 1SEPL|||SEPR$KEEP Ġ:SEPL|||SEPR$KEEP ĠsuperSEPL|||SEPR$DELETE Ġ.SEPL|||SEPR$DELETE ĠmethodSEPL|||SEPR$KEEP _SEPL|||SEPR$KEEP 3SEPL|||SEPR$KEEP Ġ(SEPL|||SEPR$KEEP Ġ)SEPL|||SEPR$KEEP Ġ;SEPL|||SEPR$KEEP ĠreturnSEPL|||SEPR$KEEP ĠtrueSEPL|||SEPR$KEEP Ġ;SEPL|||SEPR$KEEP Ġ}SEPL|||SEPR$KEEP ĠreturnSEPL|||SEPR$KEEP ĠsuperSEPL|||SEPR$KEEP Ġ.SEPL|||SEPR$KEEP ĠmethodSEPL|||SEPR$KEEP _SEPL|||SEPR$KEEP 1SEPL|||SEPR$KEEP Ġ(SEPL|||SEPR$KEEP ĠitemSEPL|||SEPR$KEEP Ġ)SEPL|||SEPR$KEEP Ġ;SEPL|||SEPR$KEEP Ġ}SEPL|||SEPR$KEEP
$STARTSEPL|||SEPR$KEEP publicSEPL|||SEPR$APPEND_ĠjavaSEPL__SEPR$APPEND_.SEPL__SEPR$APPEND_langSEPL__SEPR$APPEND_.SEPL__SEPR$APPEND_classSEPL__SEPR$APPEND_Ġ<SEPL__SEPR$APPEND_Ġ?SEPL__SEPR$APPEND_Ġextends ĠtypeSEPL|||SEPR$KEEP _SEPL|||SEPR$KEEP 1SEPL|||SEPR$KEEP Ġ<SEPL|||SEPR$KEEP Ġ?SEPL|||SEPR$KEEP Ġ>SEPL|||SEPR$APPEND_Ġ> ĠmethodSEPL|||SEPR$KEEP _SEPL|||SEPR$KEEP 1SEPL|||SEPR$KEEP Ġ(SEPL|||SEPR$KEEP ĠtypeSEPL|||SEPR$DELETE _SEPL|||SEPR$DELETE 2SEPL|||SEPR$DELETE ĠvarSEPL|||SEPR$DELETE _SEPL|||SEPR$DELETE 1SEPL|||SEPR$DELETE Ġ)SEPL|||SEPR$KEEP Ġ{SEPL|||SEPR$KEEP ĠreturnSEPL|||SEPR$KEEP ĠtypeSEPL|||SEPR$DELETE _SEPL|||SEPR$DELETE 3SEPL|||SEPR$DELETE Ġ.SEPL|||SEPR$DELETE ĠmethodSEPL|||SEPR$DELETE _SEPL|||SEPR$DELETE 2SEPL|||SEPR$DELETE Ġ(SEPL|||SEPR$DELETE ĠvarSEPL|||SEPR$KEEP _SEPL|||SEPR$KEEP 2SEPL|||SEPR$KEEP ĠclassSEPL|||SEPR$KEEP Ġ)SEPL|||SEPR$DELETE Ġ;SEPL|||SEPR$KEEP Ġ}SEPL|||SEPR$KEEP
$STARTSEPL|||SEPR$KEEP publicSEPL|||SEPR$KEEP ĠbooleanSEPL|||SEPR$KEEP ĠmethodSEPL|||SEPR$KEEP _SEPL|||SEPR$KEEP 1SEPL|||SEPR$KEEP Ġ(SEPL|||SEPR$APPEND_ĠjavaSEPL__SEPR$APPEND_. ĠintSEPL|||SEPR$REPLACE_langSEPL__SEPR$APPEND_.SEPL__SEPR$APPEND_string ĠvarSEPL|||SEPR$KEEP _SEPL|||SEPR$KEEP 1SEPL|||SEPR$KEEP Ġ)SEPL|||SEPR$KEEP Ġ{SEPL|||SEPR$KEEP ĠforSEPL|||SEPR$KEEP Ġ(SEPL|||SEPR$APPEND_ĠjavaSEPL__SEPR$APPEND_. ĠintSEPL|||SEPR$REPLACE_langSEPL__SEPR$APPEND_.SEPL__SEPR$APPEND_string ĠxSEPL|||SEPR$KEEP Ġ:SEPL|||SEPR$KEEP ĠvarSEPL|||SEPR$KEEP _SEPL|||SEPR$KEEP 2SEPL|||SEPR$KEEP Ġ)SEPL|||SEPR$KEEP Ġ{SEPL|||SEPR$KEEP ĠifSEPL|||SEPR$KEEP Ġ(SEPL|||SEPR$KEEP ĠvarSEPL|||SEPR$KEEP _SEPL|||SEPR$KEEP 1SEPL|||SEPR$KEEP Ġ==SEPL|||SEPR$REPLACE_Ġ.SEPL__SEPR$APPEND_ĠequalsSEPL__SEPR$APPEND_Ġ( ĠxSEPL|||SEPR$APPEND_Ġ) Ġ)SEPL|||SEPR$KEEP Ġ{SEPL|||SEPR$KEEP ĠreturnSEPL|||SEPR$KEEP ĠtrueSEPL|||SEPR$KEEP Ġ;SEPL|||SEPR$KEEP Ġ}SEPL|||SEPR$KEEP Ġ}SEPL|||SEPR$KEEP ĠreturnSEPL|||SEPR$KEEP ĠfalseSEPL|||SEPR$KEEP Ġ;SEPL|||SEPR$KEEP Ġ}SEPL|||SEPR$KEEP
$STARTSEPL|||SEPR$KEEP publicSEPL|||SEPR$KEEP Ġ<SEPL|||SEPR$KEEP ĠtypeSEPL|||SEPR$KEEP _SEPL|||SEPR$KEEP 1SEPL|||SEPR$KEEP Ġ>SEPL|||SEPR$KEEP ĠtypeSEPL|||SEPR$KEEP _SEPL|||SEPR$KEEP 1SEPL|||SEPR$KEEP ĠmethodSEPL|||SEPR$KEEP _SEPL|||SEPR$KEEP 1SEPL|||SEPR$KEEP Ġ(SEPL|||SEPR$KEEP ĠjavaSEPL|||SEPR$KEEP .SEPL|||SEPR$KEEP langSEPL|||SEPR$KEEP .SEPL|||SEPR$KEEP stringSEPL|||SEPR$KEEP ĠkeySEPL|||SEPR$KEEP Ġ)SEPL|||SEPR$KEEP Ġ{SEPL|||SEPR$KEEP ĠfinalSEPL|||SEPR$DELETE ĠtypeSEPL|||SEPR$DELETE _SEPL|||SEPR$DELETE 2SEPL|||SEPR$DELETE ĠvarSEPL|||SEPR$DELETE _SEPL|||SEPR$DELETE 1SEPL|||SEPR$DELETE Ġ=SEPL|||SEPR$DELETE ĠmethodSEPL|||SEPR$DELETE _SEPL|||SEPR$DELETE 2SEPL|||SEPR$DELETE Ġ(SEPL|||SEPR$DELETE Ġ)SEPL|||SEPR$DELETE Ġ;SEPL|||SEPR$DELETE ĠvarSEPL|||SEPR$DELETE _SEPL|||SEPR$DELETE 1SEPL|||SEPR$DELETE Ġ.SEPL|||SEPR$DELETE ĠmethodSEPL|||SEPR$KEEP _SEPL|||SEPR$KEEP 3SEPL|||SEPR$KEEP Ġ(SEPL|||SEPR$KEEP Ġ)SEPL|||SEPR$KEEP Ġ;SEPL|||SEPR$KEEP ĠifSEPL|||SEPR$KEEP Ġ(SEPL|||SEPR$KEEP Ġ(SEPL|||SEPR$KEEP ĠvarSEPL|||SEPR$KEEP _SEPL|||SEPR$KEEP 2SEPL|||SEPR$KEEP Ġ)SEPL|||SEPR$KEEP Ġ!=SEPL|||SEPR$KEEP ĠnullSEPL|||SEPR$KEEP Ġ)SEPL|||SEPR$KEEP ĠreturnSEPL|||SEPR$KEEP ĠsuperSEPL|||SEPR$KEEP Ġ.SEPL|||SEPR$KEEP ĠmethodSEPL|||SEPR$KEEP _SEPL|||SEPR$KEEP 1SEPL|||SEPR$KEEP Ġ(SEPL|||SEPR$KEEP ĠkeySEPL|||SEPR$KEEP Ġ)SEPL|||SEPR$KEEP Ġ;SEPL|||SEPR$KEEP ĠreturnSEPL|||SEPR$KEEP ĠnullSEPL|||SEPR$KEEP Ġ;SEPL|||SEPR$KEEP Ġ}SEPL|||SEPR$KEEP
$STARTSEPL|||SEPR$KEEP publicSEPL|||SEPR$KEEP ĠstaticSEPL|||SEPR$KEEP ĠintSEPL|||SEPR$KEEP ĠmethodSEPL|||SEPR$KEEP _SEPL|||SEPR$KEEP 1SEPL|||SEPR$KEEP Ġ(SEPL|||SEPR$KEEP ĠtypeSEPL|||SEPR$KEEP _SEPL|||SEPR$KEEP 1SEPL|||SEPR$KEEP ĠvarSEPL|||SEPR$KEEP _SEPL|||SEPR$KEEP 1SEPL|||SEPR$KEEP Ġ)SEPL|||SEPR$KEEP Ġ{SEPL|||SEPR$KEEP ĠswitchSEPL|||SEPR$KEEP Ġ(SEPL|||SEPR$KEEP ĠvarSEPL|||SEPR$KEEP _SEPL|||SEPR$KEEP 1SEPL|||SEPR$KEEP Ġ)SEPL|||SEPR$KEEP Ġ{SEPL|||SEPR$KEEP ĠcaseSEPL|||SEPR$KEEP ĠvarSEPL|||SEPR$KEEP _SEPL|||SEPR$KEEP 2SEPL|||SEPR$KEEP Ġ:SEPL|||SEPR$KEEP ĠreturnSEPL|||SEPR$KEEP ĠintSEPL|||SEPR$KEEP _SEPL|||SEPR$KEEP 1SEPL|||SEPR$KEEP Ġ;SEPL|||SEPR$KEEP ĠcaseSEPL|||SEPR$KEEP ĠvarSEPL|||SEPR$KEEP _SEPL|||SEPR$KEEP 3SEPL|||SEPR$DELETE Ġ:SEPL|||SEPR$DELETE ĠreturnSEPL|||SEPR$DELETE ĠintSEPL|||SEPR$DELETE _SEPL|||SEPR$DELETE 2SEPL|||SEPR$DELETE Ġ;SEPL|||SEPR$DELETE ĠcaseSEPL|||SEPR$DELETE ĠvarSEPL|||SEPR$DELETE _SEPL|||SEPR$DELETE 4SEPL|||SEPR$KEEP Ġ:SEPL|||SEPR$KEEP ĠreturnSEPL|||SEPR$KEEP Ġ0SEPL|||SEPR$KEEP Ġ;SEPL|||SEPR$KEEP ĠcaseSEPL|||SEPR$KEEP ĠvarSEPL|||SEPR$KEEP _SEPL|||SEPR$APPEND_3SEPL__SEPR$APPEND_Ġ:SEPL__SEPR$APPEND_ĠcaseSEPL__SEPR$APPEND_ĠvarSEPL__SEPR$APPEND__ 5SEPL|||SEPR$KEEP Ġ:SEPL|||SEPR$KEEP ĠreturnSEPL|||SEPR$KEEP ĠintSEPL|||SEPR$KEEP _SEPL|||SEPR$KEEP 3SEPL|||SEPR$REPLACE_2 Ġ;SEPL|||SEPR$KEEP Ġ}SEPL|||SEPR$KEEP ĠreturnSEPL|||SEPR$KEEP Ġ0SEPL|||SEPR$KEEP Ġ;SEPL|||SEPR$KEEP Ġ}SEPL|||SEPR$KEEP
$STARTSEPL|||SEPR$KEEP publicSEPL|||SEPR$KEEP ĠvoidSEPL|||SEPR$KEEP ĠmethodSEPL|||SEPR$KEEP _SEPL|||SEPR$KEEP 1SEPL|||SEPR$KEEP Ġ(SEPL|||SEPR$KEEP Ġ)SEPL|||SEPR$KEEP Ġ{SEPL|||SEPR$APPEND_ĠifSEPL__SEPR$APPEND_Ġ(SEPL__SEPR$APPEND_ĠisSEPL__SEPR$APPEND_emptySEPL__SEPR$APPEND_Ġ(SEPL__SEPR$APPEND_Ġ)SEPL__SEPR$APPEND_Ġ)SEPL__SEPR$APPEND_ĠreturnSEPL__SEPR$APPEND_Ġ; ĠvarSEPL|||SEPR$KEEP _SEPL|||SEPR$KEEP 1SEPL|||SEPR$KEEP Ġ=SEPL|||SEPR$KEEP ĠmethodSEPL|||SEPR$KEEP _SEPL|||SEPR$KEEP 1SEPL|||SEPR$KEEP Ġ(SEPL|||SEPR$KEEP ĠvarSEPL|||SEPR$KEEP _SEPL|||SEPR$KEEP 1SEPL|||SEPR$KEEP Ġ)SEPL|||SEPR$KEEP Ġ;SEPL|||SEPR$KEEP Ġ}SEPL|||SEPR$KEEP
$STARTSEPL|||SEPR$KEEP publicSEPL|||SEPR$KEEP ĠstaticSEPL|||SEPR$KEEP ĠvoidSEPL|||SEPR$KEEP ĠmethodSEPL|||SEPR$KEEP _SEPL|||SEPR$KEEP 1SEPL|||SEPR$KEEP Ġ(SEPL|||SEPR$KEEP Ġ)SEPL|||SEPR$KEEP Ġ{SEPL|||SEPR$KEEP ĠvarSEPL|||SEPR$KEEP _SEPL|||SEPR$KEEP 1SEPL|||SEPR$KEEP Ġ=SEPL|||SEPR$KEEP ĠnewSEPL|||SEPR$KEEP ĠtypeSEPL|||SEPR$KEEP _SEPL|||SEPR$KEEP 1SEPL|||SEPR$KEEP Ġ(SEPL|||SEPR$KEEP Ġ)SEPL|||SEPR$KEEP Ġ;SEPL|||SEPR$KEEP ĠvarSEPL|||SEPR$DELETE _SEPL|||SEPR$DELETE 2SEPL|||SEPR$DELETE Ġ=SEPL|||SEPR$DELETE ĠnewSEPL|||SEPR$DELETE ĠtypeSEPL|||SEPR$DELETE _SEPL|||SEPR$DELETE 2SEPL|||SEPR$DELETE Ġ(SEPL|||SEPR$DELETE ĠvarSEPL|||SEPR$DELETE _SEPL|||SEPR$DELETE 3SEPL|||SEPR$DELETE Ġ.SEPL|||SEPR$DELETE ĠmethodSEPL|||SEPR$DELETE _SEPL|||SEPR$DELETE 2SEPL|||SEPR$DELETE Ġ(SEPL|||SEPR$DELETE ĠstringSEPL|||SEPR$DELETE _SEPL|||SEPR$DELETE 1SEPL|||SEPR$DELETE Ġ)SEPL|||SEPR$DELETE Ġ)SEPL|||SEPR$DELETE Ġ;SEPL|||SEPR$DELETE ĠvarSEPL|||SEPR$DELETE _SEPL|||SEPR$DELETE 1SEPL|||SEPR$DELETE Ġ.SEPL|||SEPR$DELETE ĠaddSEPL|||SEPR$DELETE Ġ(SEPL|||SEPR$DELETE ĠstringSEPL|||SEPR$DELETE _SEPL|||SEPR$DELETE 2SEPL|||SEPR$DELETE Ġ,SEPL|||SEPR$DELETE ĠvarSEPL|||SEPR$DELETE _SEPL|||SEPR$DELETE 2SEPL|||SEPR$DELETE Ġ)SEPL|||SEPR$DELETE Ġ;SEPL|||SEPR$DELETE Ġ}SEPL|||SEPR$KEEP
$STARTSEPL|||SEPR$KEEP privateSEPL|||SEPR$REPLACE_public ĠtypeSEPL|||SEPR$KEEP _SEPL|||SEPR$KEEP 1SEPL|||SEPR$KEEP ĠmethodSEPL|||SEPR$KEEP _SEPL|||SEPR$KEEP 1SEPL|||SEPR$KEEP Ġ(SEPL|||SEPR$KEEP Ġ)SEPL|||SEPR$KEEP Ġ{SEPL|||SEPR$KEEP ĠreturnSEPL|||SEPR$KEEP ĠthisSEPL|||SEPR$DELETE Ġ.SEPL|||SEPR$DELETE ĠvarSEPL|||SEPR$KEEP _SEPL|||SEPR$KEEP 1SEPL|||SEPR$KEEP Ġ;SEPL|||SEPR$KEEP Ġ}SEPL|||SEPR$KEEP
$STARTSEPL|||SEPR$KEEP javaSEPL|||SEPR$KEEP .SEPL|||SEPR$KEEP langSEPL|||SEPR$KEEP .SEPL|||SEPR$KEEP stringSEPL|||SEPR$KEEP ĠgetSEPL|||SEPR$KEEP nameSEPL|||SEPR$KEEP Ġ(SEPL|||SEPR$KEEP Ġ)SEPL|||SEPR$KEEP Ġ{SEPL|||SEPR$DELETE Ġ}SEPL|||SEPR$REPLACE_Ġ;
$STARTSEPL|||SEPR$KEEP publicSEPL|||SEPR$KEEP ĠjavaSEPL|||SEPR$KEEP .SEPL|||SEPR$KEEP utilSEPL|||SEPR$KEEP .SEPL|||SEPR$KEEP setSEPL|||SEPR$KEEP Ġ<SEPL|||SEPR$KEEP ĠtypeSEPL|||SEPR$KEEP _SEPL|||SEPR$KEEP 1SEPL|||SEPR$KEEP Ġ>SEPL|||SEPR$KEEP ĠmethodSEPL|||SEPR$KEEP _SEPL|||SEPR$KEEP 1SEPL|||SEPR$KEEP Ġ(SEPL|||SEPR$KEEP ĠjavaSEPL|||SEPR$KEEP .SEPL|||SEPR$KEEP langSEPL|||SEPR$KEEP .SEPL|||SEPR$KEEP stringSEPL|||SEPR$KEEP ĠvarSEPL|||SEPR$KEEP _SEPL|||SEPR$KEEP 1SEPL|||SEPR$KEEP Ġ)SEPL|||SEPR$KEEP Ġ{SEPL|||SEPR$KEEP ĠreturnSEPL|||SEPR$KEEP ĠthisSEPL|||SEPR$DELETE Ġ.SEPL|||SEPR$DELETE ĠmethodSEPL|||SEPR$DELETE _SEPL|||SEPR$DELETE 2SEPL|||SEPR$DELETE Ġ(SEPL|||SEPR$DELETE ĠvarSEPL|||SEPR$DELETE _SEPL|||SEPR$DELETE 1SEPL|||SEPR$DELETE Ġ)SEPL|||SEPR$DELETE Ġ.SEPL|||SEPR$DELETE ĠmethodSEPL|||SEPR$REPLACE_Ġnull _SEPL|||SEPR$DELETE 1SEPL|||SEPR$DELETE Ġ(SEPL|||SEPR$DELETE Ġ)SEPL|||SEPR$DELETE Ġ;SEPL|||SEPR$KEEP Ġ}SEPL|||SEPR$KEEP
$STARTSEPL|||SEPR$KEEP protectedSEPL|||SEPR$KEEP ĠvoidSEPL|||SEPR$KEEP ĠmethodSEPL|||SEPR$KEEP _SEPL|||SEPR$KEEP 1SEPL|||SEPR$KEEP Ġ(SEPL|||SEPR$KEEP Ġ)SEPL|||SEPR$KEEP Ġ{SEPL|||SEPR$KEEP ĠsuperSEPL|||SEPR$KEEP Ġ.SEPL|||SEPR$KEEP ĠmethodSEPL|||SEPR$KEEP _SEPL|||SEPR$KEEP 1SEPL|||SEPR$KEEP Ġ(SEPL|||SEPR$KEEP Ġ)SEPL|||SEPR$KEEP Ġ;SEPL|||SEPR$KEEP ĠifSEPL|||SEPR$DELETE Ġ(SEPL|||SEPR$DELETE Ġ(SEPL|||SEPR$DELETE ĠvarSEPL|||SEPR$DELETE _SEPL|||SEPR$DELETE 1SEPL|||SEPR$DELETE Ġ)SEPL|||SEPR$DELETE Ġ!=SEPL|||SEPR$DELETE ĠnullSEPL|||SEPR$DELETE Ġ)SEPL|||SEPR$DELETE Ġ{SEPL|||SEPR$DELETE ĠvarSEPL|||SEPR$DELETE _SEPL|||SEPR$DELETE 1SEPL|||SEPR$DELETE Ġ.SEPL|||SEPR$DELETE ĠmethodSEPL|||SEPR$DELETE _SEPL|||SEPR$DELETE 2SEPL|||SEPR$DELETE Ġ(SEPL|||SEPR$DELETE Ġ)SEPL|||SEPR$DELETE Ġ;SEPL|||SEPR$DELETE ĠvarSEPL|||SEPR$DELETE _SEPL|||SEPR$DELETE 1SEPL|||SEPR$DELETE Ġ.SEPL|||SEPR$DELETE ĠmethodSEPL|||SEPR$DELETE _SEPL|||SEPR$DELETE 3SEPL|||SEPR$DELETE Ġ(SEPL|||SEPR$DELETE Ġ)SEPL|||SEPR$DELETE Ġ;SEPL|||SEPR$DELETE Ġ}SEPL|||SEPR$KEEP ĠmethodSEPL|||SEPR$DELETE _SEPL|||SEPR$DELETE 4SEPL|||SEPR$DELETE Ġ(SEPL|||SEPR$DELETE Ġ)SEPL|||SEPR$DELETE Ġ;SEPL|||SEPR$DELETE Ġ}SEPL|||SEPR$DELETE
$STARTSEPL|||SEPR$KEEP publicSEPL|||SEPR$KEEP ĠvoidSEPL|||SEPR$KEEP ĠmethodSEPL|||SEPR$KEEP _SEPL|||SEPR$KEEP 1SEPL|||SEPR$KEEP Ġ(SEPL|||SEPR$KEEP Ġ)SEPL|||SEPR$KEEP Ġ{SEPL|||SEPR$KEEP ĠifSEPL|||SEPR$KEEP Ġ(SEPL|||SEPR$KEEP Ġ(SEPL|||SEPR$KEEP Ġ(SEPL|||SEPR$KEEP ĠthisSEPL|||SEPR$KEEP Ġ.SEPL|||SEPR$KEEP ĠvarSEPL|||SEPR$KEEP _SEPL|||SEPR$KEEP 1SEPL|||SEPR$KEEP Ġ)SEPL|||SEPR$KEEP Ġ!=SEPL|||SEPR$KEEP ĠnullSEPL|||SEPR$KEEP Ġ)SEPL|||SEPR$KEEP Ġ&&SEPL|||SEPR$KEEP Ġ(SEPL|||SEPR$KEEP ĠthisSEPL|||SEPR$KEEP Ġ.SEPL|||SEPR$KEEP ĠvarSEPL|||SEPR$KEEP _SEPL|||SEPR$KEEP 1SEPL|||SEPR$KEEP Ġ.SEPL|||SEPR$KEEP ĠmethodSEPL|||SEPR$KEEP _SEPL|||SEPR$KEEP 2SEPL|||SEPR$KEEP Ġ(SEPL|||SEPR$KEEP Ġ)SEPL|||SEPR$KEEP Ġ)SEPL|||SEPR$KEEP Ġ)SEPL|||SEPR$KEEP Ġ{SEPL|||SEPR$KEEP ĠthisSEPL|||SEPR$KEEP Ġ.SEPL|||SEPR$KEEP ĠvarSEPL|||SEPR$KEEP _SEPL|||SEPR$KEEP 1SEPL|||SEPR$KEEP Ġ.SEPL|||SEPR$KEEP ĠmethodSEPL|||SEPR$KEEP _SEPL|||SEPR$KEEP 3SEPL|||SEPR$KEEP Ġ(SEPL|||SEPR$KEEP Ġ)SEPL|||SEPR$KEEP Ġ;SEPL|||SEPR$KEEP Ġ}SEPL|||SEPR$APPEND_ĠthisSEPL__SEPR$APPEND_Ġ.SEPL__SEPR$APPEND_ĠvarSEPL__SEPR$APPEND__SEPL__SEPR$APPEND_1SEPL__SEPR$APPEND_Ġ=SEPL__SEPR$APPEND_ĠnullSEPL__SEPR$APPEND_Ġ; Ġ}SEPL|||SEPR$KEEP
$STARTSEPL|||SEPR$KEEP publicSEPL|||SEPR$KEEP ĠstaticSEPL|||SEPR$KEEP ĠbooleanSEPL|||SEPR$KEEP ĠmethodSEPL|||SEPR$KEEP _SEPL|||SEPR$KEEP 1SEPL|||SEPR$KEEP Ġ(SEPL|||SEPR$KEEP ĠjavaSEPL|||SEPR$KEEP .SEPL|||SEPR$KEEP langSEPL|||SEPR$KEEP .SEPL|||SEPR$KEEP stringSEPL|||SEPR$KEEP ĠvarSEPL|||SEPR$KEEP _SEPL|||SEPR$KEEP 1SEPL|||SEPR$KEEP Ġ)SEPL|||SEPR$KEEP ĠthrowsSEPL|||SEPR$KEEP ĠtypeSEPL|||SEPR$KEEP _SEPL|||SEPR$KEEP 1SEPL|||SEPR$KEEP Ġ{SEPL|||SEPR$KEEP ĠvarSEPL|||SEPR$KEEP _SEPL|||SEPR$KEEP 2SEPL|||SEPR$KEEP Ġ=SEPL|||SEPR$KEEP ĠvarSEPL|||SEPR$KEEP _SEPL|||SEPR$KEEP 3SEPL|||SEPR$KEEP Ġ.SEPL|||SEPR$KEEP ĠgetSEPL|||SEPR$KEEP Ġ(SEPL|||SEPR$KEEP ĠstringSEPL|||SEPR$KEEP _SEPL|||SEPR$KEEP 1SEPL|||SEPR$KEEP Ġ)SEPL|||SEPR$KEEP Ġ;SEPL|||SEPR$KEEP ĠvarSEPL|||SEPR$KEEP _SEPL|||SEPR$KEEP 2SEPL|||SEPR$KEEP Ġ.SEPL|||SEPR$KEEP ĠmethodSEPL|||SEPR$KEEP _SEPL|||SEPR$KEEP 2SEPL|||SEPR$KEEP Ġ(SEPL|||SEPR$KEEP Ġ1SEPL|||SEPR$KEEP Ġ,SEPL|||SEPR$KEEP ĠvarSEPL|||SEPR$KEEP _SEPL|||SEPR$KEEP 1SEPL|||SEPR$KEEP Ġ)SEPL|||SEPR$KEEP Ġ;SEPL|||SEPR$KEEP ĠvarSEPL|||SEPR$REPLACE_Ġreturn _SEPL|||SEPR$DELETE 4SEPL|||SEPR$DELETE Ġ=SEPL|||SEPR$DELETE ĠvarSEPL|||SEPR$KEEP _SEPL|||SEPR$KEEP 2SEPL|||SEPR$KEEP Ġ.SEPL|||SEPR$KEEP ĠmethodSEPL|||SEPR$REPLACE_Ġexecute _SEPL|||SEPR$DELETE 3SEPL|||SEPR$DELETE Ġ(SEPL|||SEPR$KEEP Ġ)SEPL|||SEPR$KEEP Ġ;SEPL|||SEPR$KEEP ĠreturnSEPL|||SEPR$DELETE ĠtypeSEPL|||SEPR$DELETE _SEPL|||SEPR$DELETE 2SEPL|||SEPR$DELETE Ġ.SEPL|||SEPR$DELETE ĠmethodSEPL|||SEPR$DELETE _SEPL|||SEPR$DELETE 4SEPL|||SEPR$DELETE Ġ(SEPL|||SEPR$DELETE ĠvarSEPL|||SEPR$DELETE _SEPL|||SEPR$DELETE 1SEPL|||SEPR$DELETE Ġ)SEPL|||SEPR$DELETE Ġ;SEPL|||SEPR$DELETE Ġ}SEPL|||SEPR$KEEP
$STARTSEPL|||SEPR$KEEP publicSEPL|||SEPR$KEEP ĠvoidSEPL|||SEPR$KEEP ĠmethodSEPL|||SEPR$KEEP _SEPL|||SEPR$KEEP 1SEPL|||SEPR$KEEP Ġ(SEPL|||SEPR$KEEP ĠbooleanSEPL|||SEPR$KEEP ĠvarSEPL|||SEPR$KEEP _SEPL|||SEPR$KEEP 1SEPL|||SEPR$KEEP Ġ)SEPL|||SEPR$KEEP Ġ{SEPL|||SEPR$APPEND_ĠthisSEPL__SEPR$APPEND_Ġ.SEPL__SEPR$APPEND_ĠvarSEPL__SEPR$APPEND__SEPL__SEPR$APPEND_2SEPL__SEPR$APPEND_Ġ= ĠvarSEPL|||SEPR$KEEP _SEPL|||SEPR$KEEP 1SEPL|||SEPR$KEEP Ġ=SEPL|||SEPR$DELETE ĠvarSEPL|||SEPR$DELETE _SEPL|||SEPR$DELETE 2SEPL|||SEPR$DELETE Ġ;SEPL|||SEPR$KEEP Ġ}SEPL|||SEPR$KEEP
$STARTSEPL|||SEPR$KEEP publicSEPL|||SEPR$KEEP ĠvoidSEPL|||SEPR$KEEP ĠmethodSEPL|||SEPR$KEEP _SEPL|||SEPR$KEEP 1SEPL|||SEPR$KEEP Ġ(SEPL|||SEPR$KEEP ĠtypeSEPL|||SEPR$KEEP _SEPL|||SEPR$KEEP 1SEPL|||SEPR$KEEP ĠlabelSEPL|||SEPR$KEEP Ġ)SEPL|||SEPR$KEEP Ġ{SEPL|||SEPR$KEEP ĠifSEPL|||SEPR$KEEP Ġ(SEPL|||SEPR$KEEP Ġ!SEPL|||SEPR$KEEP Ġ(SEPL|||SEPR$KEEP ĠlabelSEPL|||SEPR$APPEND_Ġ.SEPL__SEPR$APPEND_ĠgetSEPL__SEPR$APPEND_valueSEPL__SEPR$APPEND_Ġ(SEPL__SEPR$APPEND_Ġ) Ġ.SEPL|||SEPR$KEEP ĠequalsSEPL|||SEPR$KEEP Ġ(SEPL|||SEPR$KEEP ĠstringSEPL|||SEPR$KEEP _SEPL|||SEPR$KEEP 1SEPL|||SEPR$KEEP Ġ)SEPL|||SEPR$KEEP Ġ)SEPL|||SEPR$KEEP Ġ)SEPL|||SEPR$KEEP Ġ{SEPL|||SEPR$KEEP ĠvarSEPL|||SEPR$KEEP _SEPL|||SEPR$KEEP 1SEPL|||SEPR$KEEP Ġ.SEPL|||SEPR$KEEP ĠaddSEPL|||SEPR$KEEP Ġ(SEPL|||SEPR$KEEP ĠlabelSEPL|||SEPR$KEEP Ġ)SEPL|||SEPR$KEEP Ġ;SEPL|||SEPR$KEEP Ġ}SEPL|||SEPR$KEEP Ġ}SEPL|||SEPR$KEEP
$STARTSEPL|||SEPR$KEEP publicSEPL|||SEPR$KEEP ĠvoidSEPL|||SEPR$KEEP ĠmethodSEPL|||SEPR$KEEP _SEPL|||SEPR$KEEP 1SEPL|||SEPR$KEEP Ġ(SEPL|||SEPR$KEEP Ġ)SEPL|||SEPR$KEEP ĠthrowsSEPL|||SEPR$KEEP ĠjavaSEPL|||SEPR$KEEP .SEPL|||SEPR$KEEP langSEPL|||SEPR$KEEP .SEPL|||SEPR$KEEP exSEPL|||SEPR$KEEP ceptionSEPL|||SEPR$KEEP Ġ{SEPL|||SEPR$KEEP ĠtypeSEPL|||SEPR$KEEP _SEPL|||SEPR$KEEP 1SEPL|||SEPR$KEEP ĠvarSEPL|||SEPR$KEEP _SEPL|||SEPR$KEEP 1SEPL|||SEPR$KEEP Ġ=SEPL|||SEPR$KEEP ĠtypeSEPL|||SEPR$KEEP _SEPL|||SEPR$KEEP 2SEPL|||SEPR$KEEP Ġ.SEPL|||SEPR$KEEP ĠvarSEPL|||SEPR$KEEP Ġ(SEPL|||SEPR$KEEP ĠstringSEPL|||SEPR$KEEP _SEPL|||SEPR$KEEP 1SEPL|||SEPR$KEEP Ġ,SEPL|||SEPR$KEEP ĠtrueSEPL|||SEPR$KEEP Ġ)SEPL|||SEPR$KEEP Ġ;SEPL|||SEPR$KEEP ĠtypeSEPL|||SEPR$KEEP _SEPL|||SEPR$KEEP 3SEPL|||SEPR$KEEP Ġ.SEPL|||SEPR$KEEP ĠassSEPL|||SEPR$KEEP erSEPL|||SEPR$KEEP teSEPL|||SEPR$KEEP quSEPL|||SEPR$KEEP alsSEPL|||SEPR$KEEP Ġ(SEPL|||SEPR$KEEP ĠstringSEPL|||SEPR$KEEP _SEPL|||SEPR$KEEP 2SEPL|||SEPR$REPLACE_1 Ġ,SEPL|||SEPR$KEEP ĠvarSEPL|||SEPR$KEEP _SEPL|||SEPR$KEEP 1SEPL|||SEPR$KEEP Ġ.SEPL|||SEPR$KEEP ĠmethodSEPL|||SEPR$KEEP _SEPL|||SEPR$KEEP 2SEPL|||SEPR$KEEP Ġ(SEPL|||SEPR$KEEP Ġ)SEPL|||SEPR$KEEP Ġ)SEPL|||SEPR$KEEP Ġ;SEPL|||SEPR$KEEP Ġ}SEPL|||SEPR$KEEP
$STARTSEPL|||SEPR$KEEP intSEPL|||SEPR$KEEP ĠmethodSEPL|||SEPR$KEEP _SEPL|||SEPR$KEEP 1SEPL|||SEPR$KEEP Ġ(SEPL|||SEPR$KEEP ĠintSEPL|||SEPR$KEEP ĠvarSEPL|||SEPR$KEEP _SEPL|||SEPR$KEEP 1SEPL|||SEPR$KEEP Ġ)SEPL|||SEPR$KEEP Ġ{SEPL|||SEPR$KEEP ĠintSEPL|||SEPR$KEEP ĠvarSEPL|||SEPR$KEEP _SEPL|||SEPR$KEEP 2SEPL|||SEPR$KEEP Ġ=SEPL|||SEPR$KEEP Ġ(SEPL|||SEPR$KEEP ĠvarSEPL|||SEPR$KEEP _SEPL|||SEPR$KEEP 3SEPL|||SEPR$KEEP Ġ)SEPL|||SEPR$KEEP Ġ-SEPL|||SEPR$KEEP Ġ(SEPL|||SEPR$KEEP ĠvarSEPL|||SEPR$KEEP _SEPL|||SEPR$KEEP 4SEPL|||SEPR$KEEP Ġ)SEPL|||SEPR$KEEP Ġ;SEPL|||SEPR$KEEP ĠvarSEPL|||SEPR$KEEP _SEPL|||SEPR$KEEP 4SEPL|||SEPR$KEEP Ġ+=SEPL|||SEPR$KEEP Ġ(SEPL|||SEPR$KEEP ĠvarSEPL|||SEPR$KEEP _SEPL|||SEPR$KEEP 2SEPL|||SEPR$KEEP Ġ>SEPL|||SEPR$KEEP ĠvarSEPL|||SEPR$KEEP _SEPL|||SEPR$KEEP 1SEPL|||SEPR$KEEP Ġ)SEPL|||SEPR$KEEP Ġ?SEPL|||SEPR$KEEP ĠvarSEPL|||SEPR$KEEP _SEPL|||SEPR$KEEP 1SEPL|||SEPR$KEEP Ġ:SEPL|||SEPR$KEEP ĠvarSEPL|||SEPR$KEEP _SEPL|||SEPR$KEEP 2SEPL|||SEPR$KEEP Ġ;SEPL|||SEPR$KEEP ĠvarSEPL|||SEPR$KEEP _SEPL|||SEPR$KEEP 1SEPL|||SEPR$KEEP Ġ-=SEPL|||SEPR$KEEP Ġ(SEPL|||SEPR$KEEP ĠvarSEPL|||SEPR$KEEP _SEPL|||SEPR$KEEP 2SEPL|||SEPR$KEEP Ġ>SEPL|||SEPR$KEEP ĠvarSEPL|||SEPR$KEEP _SEPL|||SEPR$KEEP 1SEPL|||SEPR$KEEP Ġ)SEPL|||SEPR$KEEP Ġ?SEPL|||SEPR$APPEND_Ġvar Ġ0SEPL|||SEPR$REPLACE__SEPL__SEPR$APPEND_1 Ġ:SEPL|||SEPR$KEEP ĠvarSEPL|||SEPR$KEEP _SEPL|||SEPR$KEEP 2SEPL|||SEPR$KEEP Ġ;SEPL|||SEPR$KEEP ĠreturnSEPL|||SEPR$KEEP ĠvarSEPL|||SEPR$KEEP _SEPL|||SEPR$KEEP 1SEPL|||SEPR$KEEP Ġ;SEPL|||SEPR$KEEP Ġ}SEPL|||SEPR$KEEP
$STARTSEPL|||SEPR$KEEP publicSEPL|||SEPR$KEEP ĠstaticSEPL|||SEPR$KEEP ĠvoidSEPL|||SEPR$KEEP ĠmethodSEPL|||SEPR$KEEP _SEPL|||SEPR$KEEP 1SEPL|||SEPR$KEEP Ġ(SEPL|||SEPR$KEEP ĠjavaSEPL|||SEPR$KEEP .SEPL|||SEPR$KEEP langSEPL|||SEPR$KEEP .SEPL|||SEPR$KEEP stringSEPL|||SEPR$KEEP ĠvarSEPL|||SEPR$KEEP _SEPL|||SEPR$KEEP 1SEPL|||SEPR$KEEP Ġ,SEPL|||SEPR$KEEP ĠjavaSEPL|||SEPR$KEEP .SEPL|||SEPR$KEEP langSEPL|||SEPR$KEEP .SEPL|||SEPR$KEEP stringSEPL|||SEPR$KEEP ĠvarSEPL|||SEPR$KEEP _SEPL|||SEPR$KEEP 2SEPL|||SEPR$KEEP Ġ,SEPL|||SEPR$KEEP ĠjavaSEPL|||SEPR$KEEP .SEPL|||SEPR$KEEP langSEPL|||SEPR$KEEP .SEPL|||SEPR$KEEP stringSEPL|||SEPR$KEEP ĠnameSEPL|||SEPR$KEEP Ġ,SEPL|||SEPR$KEEP ĠjavaSEPL|||SEPR$KEEP .SEPL|||SEPR$KEEP langSEPL|||SEPR$KEEP .SEPL|||SEPR$KEEP stringSEPL|||SEPR$KEEP ĠvarSEPL|||SEPR$KEEP _SEPL|||SEPR$KEEP 3SEPL|||SEPR$KEEP Ġ,SEPL|||SEPR$KEEP ĠandroidSEPL|||SEPR$KEEP .SEPL|||SEPR$KEEP contentSEPL|||SEPR$KEEP .SEPL|||SEPR$KEEP contextSEPL|||SEPR$KEEP ĠcontextSEPL|||SEPR$KEEP Ġ,SEPL|||SEPR$KEEP ĠintSEPL|||SEPR$KEEP ĠvarSEPL|||SEPR$KEEP _SEPL|||SEPR$KEEP 4SEPL|||SEPR$KEEP Ġ,SEPL|||SEPR$DELETE ĠjavaSEPL|||SEPR$DELETE .SEPL|||SEPR$DELETE langSEPL|||SEPR$DELETE .SEPL|||SEPR$DELETE stringSEPL|||SEPR$DELETE ĠvarSEPL|||SEPR$DELETE _SEPL|||SEPR$DELETE 5SEPL|||SEPR$DELETE Ġ)SEPL|||SEPR$KEEP Ġ{SEPL|||SEPR$KEEP ĠtypeSEPL|||SEPR$KEEP _SEPL|||SEPR$KEEP 1SEPL|||SEPR$KEEP Ġ.SEPL|||SEPR$KEEP ĠmethodSEPL|||SEPR$KEEP _SEPL|||SEPR$KEEP 1SEPL|||SEPR$KEEP Ġ(SEPL|||SEPR$KEEP ĠvarSEPL|||SEPR$KEEP _SEPL|||SEPR$KEEP 1SEPL|||SEPR$KEEP Ġ,SEPL|||SEPR$KEEP ĠvarSEPL|||SEPR$KEEP _SEPL|||SEPR$KEEP 2SEPL|||SEPR$KEEP Ġ,SEPL|||SEPR$KEEP ĠnameSEPL|||SEPR$KEEP Ġ,SEPL|||SEPR$KEEP ĠvarSEPL|||SEPR$KEEP _SEPL|||SEPR$KEEP 3SEPL|||SEPR$KEEP Ġ,SEPL|||SEPR$KEEP ĠcontextSEPL|||SEPR$KEEP Ġ,SEPL|||SEPR$KEEP ĠvarSEPL|||SEPR$KEEP _SEPL|||SEPR$KEEP 4SEPL|||SEPR$KEEP Ġ,SEPL|||SEPR$KEEP ĠvarSEPL|||SEPR$DELETE _SEPL|||SEPR$DELETE 5SEPL|||SEPR$DELETE Ġ,SEPL|||SEPR$DELETE ĠnullSEPL|||SEPR$KEEP Ġ)SEPL|||SEPR$KEEP Ġ;SEPL|||SEPR$KEEP Ġ}SEPL|||SEPR$KEEP
$STARTSEPL|||SEPR$KEEP publicSEPL|||SEPR$KEEP ĠjavaSEPL|||SEPR$KEEP .SEPL|||SEPR$KEEP langSEPL|||SEPR$KEEP .SEPL|||SEPR$KEEP stringSEPL|||SEPR$KEEP ĠmethodSEPL|||SEPR$KEEP _SEPL|||SEPR$KEEP 1SEPL|||SEPR$KEEP Ġ(SEPL|||SEPR$KEEP Ġ)SEPL|||SEPR$KEEP Ġ{SEPL|||SEPR$KEEP ĠifSEPL|||SEPR$DELETE Ġ(SEPL|||SEPR$DELETE ĠmethodSEPL|||SEPR$DELETE _SEPL|||SEPR$DELETE 2SEPL|||SEPR$DELETE Ġ(SEPL|||SEPR$DELETE Ġ)SEPL|||SEPR$DELETE Ġ)SEPL|||SEPR$DELETE ĠvarSEPL|||SEPR$DELETE _SEPL|||SEPR$DELETE 1SEPL|||SEPR$DELETE Ġ.SEPL|||SEPR$DELETE ĠmethodSEPL|||SEPR$DELETE _SEPL|||SEPR$DELETE 3SEPL|||SEPR$DELETE Ġ(SEPL|||SEPR$DELETE ĠvarSEPL|||SEPR$DELETE _SEPL|||SEPR$DELETE 2SEPL|||SEPR$DELETE Ġ,SEPL|||SEPR$DELETE ĠstringSEPL|||SEPR$DELETE _SEPL|||SEPR$DELETE 1SEPL|||SEPR$DELETE Ġ)SEPL|||SEPR$DELETE Ġ;SEPL|||SEPR$DELETE ĠreturnSEPL|||SEPR$KEEP ĠvarSEPL|||SEPR$KEEP _SEPL|||SEPR$KEEP 3SEPL|||SEPR$KEEP Ġ;SEPL|||SEPR$KEEP Ġ}SEPL|||SEPR$KEEP
$STARTSEPL|||SEPR$KEEP publicSEPL|||SEPR$KEEP ĠvoidSEPL|||SEPR$KEEP ĠmethodSEPL|||SEPR$KEEP _SEPL|||SEPR$KEEP 1SEPL|||SEPR$KEEP Ġ(SEPL|||SEPR$KEEP Ġ)SEPL|||SEPR$KEEP ĠthrowsSEPL|||SEPR$KEEP ĠtypeSEPL|||SEPR$KEEP _SEPL|||SEPR$KEEP 1SEPL|||SEPR$KEEP Ġ{SEPL|||SEPR$KEEP ĠjavaSEPL|||SEPR$KEEP .SEPL|||SEPR$KEEP langSEPL|||SEPR$KEEP .SEPL|||SEPR$KEEP stringSEPL|||SEPR$KEEP ĠvarSEPL|||SEPR$KEEP _SEPL|||SEPR$KEEP 1SEPL|||SEPR$KEEP Ġ=SEPL|||SEPR$KEEP ĠstringSEPL|||SEPR$KEEP _SEPL|||SEPR$KEEP 1SEPL|||SEPR$KEEP Ġ+SEPL|||SEPR$KEEP Ġ(SEPL|||SEPR$KEEP ĠstringSEPL|||SEPR$KEEP _SEPL|||SEPR$KEEP 2SEPL|||SEPR$KEEP Ġ+SEPL|||SEPR$KEEP ĠstringSEPL|||SEPR$KEEP _SEPL|||SEPR$KEEP 3SEPL|||SEPR$KEEP Ġ)SEPL|||SEPR$KEEP Ġ;SEPL|||SEPR$KEEP ĠmethodSEPL|||SEPR$KEEP _SEPL|||SEPR$KEEP 2SEPL|||SEPR$KEEP Ġ(SEPL|||SEPR$KEEP ĠvarSEPL|||SEPR$KEEP _SEPL|||SEPR$KEEP 1SEPL|||SEPR$KEEP Ġ,SEPL|||SEPR$KEEP ĠstringSEPL|||SEPR$KEEP _SEPL|||SEPR$KEEP 4SEPL|||SEPR$APPEND_Ġ,SEPL__SEPR$APPEND_Ġtrue Ġ)SEPL|||SEPR$KEEP Ġ;SEPL|||SEPR$KEEP Ġ}SEPL|||SEPR$KEEP
$STARTSEPL|||SEPR$KEEP publicSEPL|||SEPR$KEEP ĠvoidSEPL|||SEPR$KEEP ĠmethodSEPL|||SEPR$KEEP _SEPL|||SEPR$KEEP 1SEPL|||SEPR$KEEP Ġ(SEPL|||SEPR$KEEP Ġ)SEPL|||SEPR$KEEP Ġ{SEPL|||SEPR$KEEP ĠsuperSEPL|||SEPR$KEEP Ġ.SEPL|||SEPR$KEEP ĠmethodSEPL|||SEPR$KEEP _SEPL|||SEPR$KEEP 1SEPL|||SEPR$KEEP Ġ(SEPL|||SEPR$KEEP Ġ)SEPL|||SEPR$KEEP Ġ;SEPL|||SEPR$KEEP ĠtrySEPL|||SEPR$KEEP Ġ{SEPL|||SEPR$KEEP ĠtypeSEPL|||SEPR$DELETE _SEPL|||SEPR$DELETE 1SEPL|||SEPR$DELETE Ġ.SEPL|||SEPR$DELETE ĠmethodSEPL|||SEPR$DELETE _SEPL|||SEPR$DELETE 2SEPL|||SEPR$DELETE Ġ(SEPL|||SEPR$DELETE Ġ(SEPL|||SEPR$DELETE ĠstringSEPL|||SEPR$DELETE _SEPL|||SEPR$DELETE 1SEPL|||SEPR$DELETE Ġ+SEPL|||SEPR$DELETE ĠstringSEPL|||SEPR$DELETE _SEPL|||SEPR$DELETE 2SEPL|||SEPR$DELETE Ġ)SEPL|||SEPR$DELETE Ġ)SEPL|||SEPR$DELETE Ġ;SEPL|||SEPR$DELETE ĠmethodSEPL|||SEPR$KEEP _SEPL|||SEPR$KEEP 3SEPL|||SEPR$KEEP Ġ(SEPL|||SEPR$KEEP ĠvarSEPL|||SEPR$KEEP _SEPL|||SEPR$KEEP 1SEPL|||SEPR$KEEP Ġ)SEPL|||SEPR$KEEP Ġ;SEPL|||SEPR$KEEP Ġ}SEPL|||SEPR$KEEP ĠcatchSEPL|||SEPR$KEEP Ġ(SEPL|||SEPR$KEEP ĠjavaSEPL|||SEPR$KEEP .SEPL|||SEPR$KEEP langSEPL|||SEPR$KEEP .SEPL|||SEPR$KEEP exSEPL|||SEPR$KEEP ceptionSEPL|||SEPR$KEEP ĠvarSEPL|||SEPR$KEEP _SEPL|||SEPR$KEEP 2SEPL|||SEPR$KEEP Ġ)SEPL|||SEPR$KEEP Ġ{SEPL|||SEPR$KEEP ĠvarSEPL|||SEPR$KEEP _SEPL|||SEPR$KEEP 2SEPL|||SEPR$KEEP Ġ.SEPL|||SEPR$KEEP ĠmethodSEPL|||SEPR$KEEP _SEPL|||SEPR$KEEP 4SEPL|||SEPR$KEEP Ġ(SEPL|||SEPR$KEEP Ġ)SEPL|||SEPR$KEEP Ġ;SEPL|||SEPR$KEEP ĠmethodSEPL|||SEPR$KEEP _SEPL|||SEPR$KEEP 5SEPL|||SEPR$KEEP Ġ(SEPL|||SEPR$KEEP Ġ)SEPL|||SEPR$KEEP Ġ;SEPL|||SEPR$KEEP Ġ}SEPL|||SEPR$KEEP Ġ}SEPL|||SEPR$KEEP
$STARTSEPL|||SEPR$KEEP publicSEPL|||SEPR$KEEP ĠvoidSEPL|||SEPR$KEEP ĠmethodSEPL|||SEPR$KEEP _SEPL|||SEPR$KEEP 1SEPL|||SEPR$KEEP Ġ(SEPL|||SEPR$KEEP ĠjavaSEPL|||SEPR$KEEP .SEPL|||SEPR$KEEP langSEPL|||SEPR$KEEP .SEPL|||SEPR$KEEP stringSEPL|||SEPR$KEEP ĠpathSEPL|||SEPR$KEEP Ġ)SEPL|||SEPR$KEEP Ġ{SEPL|||SEPR$APPEND_ĠifSEPL__SEPR$APPEND_Ġ(SEPL__SEPR$APPEND_Ġ(SEPL__SEPR$APPEND_ĠthisSEPL__SEPR$APPEND_Ġ.SEPL__SEPR$APPEND_ĠpathSEPL__SEPR$APPEND_Ġ)SEPL__SEPR$APPEND_Ġ!=SEPL__SEPR$APPEND_ĠnullSEPL__SEPR$APPEND_Ġ) ĠthisSEPL|||SEPR$KEEP Ġ.SEPL|||SEPR$KEEP ĠpathSEPL|||SEPR$KEEP Ġ=SEPL|||SEPR$KEEP ĠtypeSEPL|||SEPR$KEEP _SEPL|||SEPR$KEEP 1SEPL|||SEPR$KEEP Ġ.SEPL|||SEPR$KEEP ĠmethodSEPL|||SEPR$KEEP _SEPL|||SEPR$KEEP 2SEPL|||SEPR$KEEP Ġ(SEPL|||SEPR$KEEP ĠpathSEPL|||SEPR$KEEP Ġ,SEPL|||SEPR$KEEP ĠthisSEPL|||SEPR$KEEP Ġ.SEPL|||SEPR$KEEP ĠpathSEPL|||SEPR$KEEP Ġ)SEPL|||SEPR$KEEP Ġ;SEPL|||SEPR$KEEP Ġ}SEPL|||SEPR$KEEP
$STARTSEPL|||SEPR$KEEP privateSEPL|||SEPR$REPLACE_static ĠbooleanSEPL|||SEPR$KEEP ĠmethodSEPL|||SEPR$KEEP _SEPL|||SEPR$KEEP 1SEPL|||SEPR$KEEP Ġ(SEPL|||SEPR$KEEP ĠtypeSEPL|||SEPR$KEEP _SEPL|||SEPR$KEEP 1SEPL|||SEPR$KEEP ĠtypeSEPL|||SEPR$KEEP Ġ)SEPL|||SEPR$KEEP Ġ{SEPL|||SEPR$KEEP ĠreturnSEPL|||SEPR$KEEP ĠtypeSEPL|||SEPR$KEEP _SEPL|||SEPR$KEEP 2SEPL|||SEPR$KEEP Ġ.SEPL|||SEPR$KEEP ĠmethodSEPL|||SEPR$KEEP _SEPL|||SEPR$KEEP 1SEPL|||SEPR$KEEP Ġ(SEPL|||SEPR$KEEP ĠtypeSEPL|||SEPR$KEEP Ġ.SEPL|||SEPR$KEEP ĠmethodSEPL|||SEPR$KEEP _SEPL|||SEPR$KEEP 2SEPL|||SEPR$KEEP Ġ(SEPL|||SEPR$KEEP Ġ)SEPL|||SEPR$KEEP Ġ)SEPL|||SEPR$KEEP Ġ;SEPL|||SEPR$KEEP Ġ}SEPL|||SEPR$KEEP
$STARTSEPL|||SEPR$KEEP publicSEPL|||SEPR$KEEP ĠvoidSEPL|||SEPR$KEEP ĠmethodSEPL|||SEPR$KEEP _SEPL|||SEPR$KEEP 1SEPL|||SEPR$KEEP Ġ(SEPL|||SEPR$KEEP Ġ)SEPL|||SEPR$KEEP Ġ{SEPL|||SEPR$KEEP ĠvarSEPL|||SEPR$KEEP _SEPL|||SEPR$KEEP 1SEPL|||SEPR$KEEP Ġ.SEPL|||SEPR$KEEP ĠmethodSEPL|||SEPR$KEEP _SEPL|||SEPR$KEEP 2SEPL|||SEPR$KEEP Ġ(SEPL|||SEPR$KEEP Ġ)SEPL|||SEPR$KEEP Ġ;SEPL|||SEPR$KEEP ĠvarSEPL|||SEPR$KEEP _SEPL|||SEPR$KEEP 2SEPL|||SEPR$DELETE Ġ.SEPL|||SEPR$DELETE ĠmethodSEPL|||SEPR$DELETE _SEPL|||SEPR$DELETE 3SEPL|||SEPR$DELETE Ġ(SEPL|||SEPR$DELETE Ġ)SEPL|||SEPR$DELETE Ġ;SEPL|||SEPR$DELETE ĠvarSEPL|||SEPR$DELETE _SEPL|||SEPR$DELETE 3SEPL|||SEPR$KEEP Ġ=SEPL|||SEPR$KEEP ĠfalseSEPL|||SEPR$KEEP Ġ;SEPL|||SEPR$KEEP ĠmethodSEPL|||SEPR$KEEP _SEPL|||SEPR$KEEP 4SEPL|||SEPR$KEEP Ġ(SEPL|||SEPR$KEEP Ġ)SEPL|||SEPR$KEEP Ġ;SEPL|||SEPR$KEEP Ġ}SEPL|||SEPR$KEEP
$STARTSEPL|||SEPR$KEEP publicSEPL|||SEPR$APPEND_Ġabstract Ġ<SEPL|||SEPR$KEEP ĠtypeSEPL|||SEPR$KEEP _SEPL|||SEPR$KEEP 1SEPL|||SEPR$KEEP Ġ>SEPL|||SEPR$KEEP ĠtypeSEPL|||SEPR$DELETE _SEPL|||SEPR$DELETE 2SEPL|||SEPR$DELETE Ġ<SEPL|||SEPR$DELETE ĠtypeSEPL|||SEPR$REPLACE_Ġvoid _SEPL|||SEPR$DELETE 1SEPL|||SEPR$DELETE Ġ>SEPL|||SEPR$DELETE ĠmethodSEPL|||SEPR$KEEP _SEPL|||SEPR$KEEP 1SEPL|||SEPR$KEEP Ġ(SEPL|||SEPR$KEEP ĠjavaSEPL|||SEPR$KEEP .SEPL|||SEPR$KEEP langSEPL|||SEPR$KEEP .SEPL|||SEPR$KEEP stringSEPL|||SEPR$KEEP ĠkeySEPL|||SEPR$KEEP Ġ,SEPL|||SEPR$KEEP ĠtypeSEPL|||SEPR$KEEP _SEPL|||SEPR$KEEP 2SEPL|||SEPR$KEEP Ġ<SEPL|||SEPR$KEEP ĠtypeSEPL|||SEPR$KEEP _SEPL|||SEPR$KEEP 1SEPL|||SEPR$KEEP Ġ>SEPL|||SEPR$KEEP ĠvarSEPL|||SEPR$KEEP _SEPL|||SEPR$KEEP 1SEPL|||SEPR$KEEP Ġ)SEPL|||SEPR$KEEP Ġ{SEPL|||SEPR$DELETE ĠtypeSEPL|||SEPR$DELETE _SEPL|||SEPR$DELETE 3SEPL|||SEPR$DELETE Ġ<SEPL|||SEPR$DELETE ĠtypeSEPL|||SEPR$DELETE _SEPL|||SEPR$DELETE 1SEPL|||SEPR$DELETE Ġ>SEPL|||SEPR$DELETE ĠvarSEPL|||SEPR$DELETE _SEPL|||SEPR$DELETE 2SEPL|||SEPR$DELETE Ġ=SEPL|||SEPR$DELETE ĠvarSEPL|||SEPR$DELETE _SEPL|||SEPR$DELETE 1SEPL|||SEPR$DELETE Ġ.SEPL|||SEPR$DELETE ĠmethodSEPL|||SEPR$DELETE _SEPL|||SEPR$DELETE 2SEPL|||SEPR$DELETE Ġ(SEPL|||SEPR$DELETE Ġ)SEPL|||SEPR$DELETE Ġ;SEPL|||SEPR$KEEP ĠmethodSEPL|||SEPR$DELETE _SEPL|||SEPR$DELETE 1SEPL|||SEPR$DELETE Ġ(SEPL|||SEPR$DELETE ĠkeySEPL|||SEPR$DELETE Ġ,SEPL|||SEPR$DELETE ĠvarSEPL|||SEPR$DELETE _SEPL|||SEPR$DELETE 2SEPL|||SEPR$DELETE Ġ)SEPL|||SEPR$DELETE Ġ;SEPL|||SEPR$DELETE ĠreturnSEPL|||SEPR$DELETE ĠvarSEPL|||SEPR$DELETE _SEPL|||SEPR$DELETE 2SEPL|||SEPR$DELETE Ġ.SEPL|||SEPR$DELETE ĠmethodSEPL|||SEPR$DELETE _SEPL|||SEPR$DELETE 3SEPL|||SEPR$DELETE Ġ(SEPL|||SEPR$DELETE Ġ)SEPL|||SEPR$DELETE Ġ;SEPL|||SEPR$DELETE Ġ}SEPL|||SEPR$DELETE
$STARTSEPL|||SEPR$KEEP publicSEPL|||SEPR$KEEP ĠvoidSEPL|||SEPR$KEEP ĠmethodSEPL|||SEPR$KEEP _SEPL|||SEPR$KEEP 1SEPL|||SEPR$KEEP Ġ(SEPL|||SEPR$KEEP ĠintSEPL|||SEPR$KEEP ĠpositionSEPL|||SEPR$KEEP Ġ)SEPL|||SEPR$KEEP Ġ{SEPL|||SEPR$APPEND_ĠvarSEPL__SEPR$APPEND__SEPL__SEPR$APPEND_4SEPL__SEPR$APPEND_Ġ=SEPL__SEPR$APPEND_ĠpositionSEPL__SEPR$APPEND_Ġ; ĠifSEPL|||SEPR$KEEP Ġ(SEPL|||SEPR$KEEP Ġ(SEPL|||SEPR$KEEP ĠvarSEPL|||SEPR$KEEP _SEPL|||SEPR$KEEP 1SEPL|||SEPR$KEEP Ġ)SEPL|||SEPR$KEEP Ġ!=SEPL|||SEPR$KEEP ĠnullSEPL|||SEPR$KEEP Ġ)SEPL|||SEPR$KEEP Ġ{SEPL|||SEPR$KEEP ĠvarSEPL|||SEPR$KEEP _SEPL|||SEPR$KEEP 1SEPL|||SEPR$KEEP Ġ.SEPL|||SEPR$KEEP ĠmethodSEPL|||SEPR$KEEP _SEPL|||SEPR$KEEP 2SEPL|||SEPR$KEEP Ġ(SEPL|||SEPR$KEEP ĠpositionSEPL|||SEPR$KEEP Ġ)SEPL|||SEPR$KEEP Ġ;SEPL|||SEPR$KEEP Ġ}SEPL|||SEPR$KEEP ĠvarSEPL|||SEPR$KEEP _SEPL|||SEPR$KEEP 2SEPL|||SEPR$KEEP Ġ=SEPL|||SEPR$KEEP ĠvarSEPL|||SEPR$KEEP _SEPL|||SEPR$KEEP 1SEPL|||SEPR$KEEP Ġ.SEPL|||SEPR$KEEP ĠmethodSEPL|||SEPR$KEEP _SEPL|||SEPR$KEEP 3SEPL|||SEPR$KEEP Ġ(SEPL|||SEPR$KEEP ĠvarSEPL|||SEPR$KEEP _SEPL|||SEPR$KEEP 3SEPL|||SEPR$KEEP Ġ)SEPL|||SEPR$KEEP Ġ;SEPL|||SEPR$KEEP ĠvarSEPL|||SEPR$DELETE _SEPL|||SEPR$DELETE 4SEPL|||SEPR$DELETE Ġ=SEPL|||SEPR$DELETE ĠpositionSEPL|||SEPR$DELETE Ġ;SEPL|||SEPR$DELETE ĠmethodSEPL|||SEPR$KEEP _SEPL|||SEPR$KEEP 4SEPL|||SEPR$KEEP Ġ(SEPL|||SEPR$KEEP Ġ)SEPL|||SEPR$KEEP Ġ;SEPL|||SEPR$KEEP Ġ}SEPL|||SEPR$KEEP
$STARTSEPL|||SEPR$KEEP publicSEPL|||SEPR$KEEP ĠvoidSEPL|||SEPR$KEEP ĠmethodSEPL|||SEPR$KEEP _SEPL|||SEPR$KEEP 1SEPL|||SEPR$KEEP Ġ(SEPL|||SEPR$KEEP ĠjavaSEPL|||SEPR$KEEP .SEPL|||SEPR$KEEP langSEPL|||SEPR$KEEP .SEPL|||SEPR$KEEP stringSEPL|||SEPR$KEEP ĠvarSEPL|||SEPR$KEEP _SEPL|||SEPR$KEEP 1SEPL|||SEPR$KEEP Ġ)SEPL|||SEPR$KEEP Ġ{SEPL|||SEPR$KEEP ĠifSEPL|||SEPR$KEEP Ġ(SEPL|||SEPR$KEEP Ġ(SEPL|||SEPR$KEEP ĠvarSEPL|||SEPR$KEEP _SEPL|||SEPR$KEEP 2SEPL|||SEPR$KEEP Ġ)SEPL|||SEPR$KEEP Ġ!=SEPL|||SEPR$KEEP ĠnullSEPL|||SEPR$KEEP Ġ)SEPL|||SEPR$KEEP Ġ{SEPL|||SEPR$KEEP ĠthisSEPL|||SEPR$KEEP Ġ.SEPL|||SEPR$KEEP ĠvarSEPL|||SEPR$KEEP _SEPL|||SEPR$KEEP 1SEPL|||SEPR$KEEP Ġ=SEPL|||SEPR$KEEP ĠvarSEPL|||SEPR$KEEP _SEPL|||SEPR$KEEP 1SEPL|||SEPR$KEEP Ġ;SEPL|||SEPR$KEEP ĠvarSEPL|||SEPR$KEEP _SEPL|||SEPR$KEEP 2SEPL|||SEPR$KEEP Ġ.SEPL|||SEPR$KEEP ĠmethodSEPL|||SEPR$KEEP _SEPL|||SEPR$KEEP 2SEPL|||SEPR$KEEP Ġ(SEPL|||SEPR$KEEP Ġ)SEPL|||SEPR$KEEP Ġ;SEPL|||SEPR$KEEP Ġ}SEPL|||SEPR$KEEP ĠtypeSEPL|||SEPR$DELETE _SEPL|||SEPR$DELETE 1SEPL|||SEPR$DELETE Ġ.SEPL|||SEPR$DELETE ĠmethodSEPL|||SEPR$DELETE _SEPL|||SEPR$DELETE 3SEPL|||SEPR$DELETE Ġ(SEPL|||SEPR$DELETE ĠstringSEPL|||SEPR$DELETE _SEPL|||SEPR$DELETE 1SEPL|||SEPR$DELETE Ġ,SEPL|||SEPR$DELETE ĠstringSEPL|||SEPR$DELETE _SEPL|||SEPR$DELETE 2SEPL|||SEPR$DELETE Ġ)SEPL|||SEPR$DELETE Ġ;SEPL|||SEPR$DELETE Ġ}SEPL|||SEPR$KEEP
$STARTSEPL|||SEPR$KEEP publicSEPL|||SEPR$KEEP ĠjavaSEPL|||SEPR$KEEP .SEPL|||SEPR$KEEP langSEPL|||SEPR$KEEP .SEPL|||SEPR$KEEP longSEPL|||SEPR$REPLACE_string ĠmethodSEPL|||SEPR$KEEP _SEPL|||SEPR$KEEP 1SEPL|||SEPR$KEEP Ġ(SEPL|||SEPR$KEEP Ġ)SEPL|||SEPR$KEEP Ġ{SEPL|||SEPR$KEEP ĠreturnSEPL|||SEPR$KEEP Ġ(SEPL|||SEPR$DELETE Ġ(SEPL|||SEPR$DELETE ĠlongSEPL|||SEPR$DELETE Ġ)SEPL|||SEPR$DELETE Ġ(SEPL|||SEPR$DELETE ĠthisSEPL|||SEPR$DELETE Ġ.SEPL|||SEPR$DELETE ĠvarSEPL|||SEPR$KEEP _SEPL|||SEPR$KEEP 1SEPL|||SEPR$KEEP Ġ.SEPL|||SEPR$DELETE ĠmethodSEPL|||SEPR$DELETE _SEPL|||SEPR$DELETE 2SEPL|||SEPR$DELETE Ġ(SEPL|||SEPR$DELETE Ġ)SEPL|||SEPR$DELETE Ġ)SEPL|||SEPR$DELETE Ġ)SEPL|||SEPR$DELETE Ġ;SEPL|||SEPR$KEEP Ġ}SEPL|||SEPR$KEEP
$STARTSEPL|||SEPR$KEEP publicSEPL|||SEPR$KEEP ĠvoidSEPL|||SEPR$KEEP ĠmethodSEPL|||SEPR$KEEP _SEPL|||SEPR$KEEP 1SEPL|||SEPR$KEEP Ġ(SEPL|||SEPR$KEEP ĠtypeSEPL|||SEPR$KEEP _SEPL|||SEPR$KEEP 1SEPL|||SEPR$KEEP ĠvarSEPL|||SEPR$KEEP _SEPL|||SEPR$KEEP 1SEPL|||SEPR$KEEP Ġ,SEPL|||SEPR$KEEP ĠintSEPL|||SEPR$KEEP ĠvarSEPL|||SEPR$KEEP _SEPL|||SEPR$KEEP 2SEPL|||SEPR$KEEP Ġ)SEPL|||SEPR$KEEP Ġ{SEPL|||SEPR$KEEP ĠvarSEPL|||SEPR$KEEP _SEPL|||SEPR$KEEP 3SEPL|||SEPR$KEEP Ġ.SEPL|||SEPR$KEEP ĠmethodSEPL|||SEPR$KEEP _SEPL|||SEPR$KEEP 2SEPL|||SEPR$KEEP Ġ(SEPL|||SEPR$KEEP ĠvarSEPL|||SEPR$KEEP _SEPL|||SEPR$KEEP 2SEPL|||SEPR$KEEP Ġ)SEPL|||SEPR$KEEP Ġ;SEPL|||SEPR$KEEP ĠvarSEPL|||SEPR$DELETE _SEPL|||SEPR$DELETE 4SEPL|||SEPR$DELETE Ġ.SEPL|||SEPR$DELETE ĠmethodSEPL|||SEPR$DELETE _SEPL|||SEPR$DELETE 2SEPL|||SEPR$DELETE Ġ(SEPL|||SEPR$DELETE ĠvarSEPL|||SEPR$DELETE _SEPL|||SEPR$DELETE 2SEPL|||SEPR$DELETE Ġ)SEPL|||SEPR$DELETE Ġ;SEPL|||SEPR$DELETE Ġ}SEPL|||SEPR$KEEP
$STARTSEPL|||SEPR$KEEP privateSEPL|||SEPR$KEEP ĠbooleanSEPL|||SEPR$KEEP ĠmethodSEPL|||SEPR$KEEP _SEPL|||SEPR$KEEP 1SEPL|||SEPR$KEEP Ġ(SEPL|||SEPR$KEEP ĠfinalSEPL|||SEPR$KEEP ĠjavaSEPL|||SEPR$KEEP .SEPL|||SEPR$KEEP langSEPL|||SEPR$KEEP .SEPL|||SEPR$KEEP stringSEPL|||SEPR$KEEP ĠstringSEPL|||SEPR$KEEP Ġ)SEPL|||SEPR$KEEP Ġ{SEPL|||SEPR$KEEP ĠjavaSEPL|||SEPR$KEEP .SEPL|||SEPR$KEEP langSEPL|||SEPR$KEEP .SEPL|||SEPR$KEEP charSEPL|||SEPR$DELETE sequenceSEPL|||SEPR$REPLACE_string ĠvarSEPL|||SEPR$KEEP _SEPL|||SEPR$KEEP 1SEPL|||SEPR$KEEP Ġ=SEPL|||SEPR$KEEP ĠvarSEPL|||SEPR$REPLACE_Ġstring _SEPL|||SEPR$DELETE 2SEPL|||SEPR$DELETE Ġ;SEPL|||SEPR$KEEP ĠifSEPL|||SEPR$KEEP Ġ(SEPL|||SEPR$KEEP ĠtypeSEPL|||SEPR$KEEP _SEPL|||SEPR$KEEP 1SEPL|||SEPR$KEEP Ġ.SEPL|||SEPR$KEEP ĠmethodSEPL|||SEPR$KEEP _SEPL|||SEPR$KEEP 2SEPL|||SEPR$KEEP Ġ(SEPL|||SEPR$KEEP ĠvarSEPL|||SEPR$KEEP _SEPL|||SEPR$KEEP 1SEPL|||SEPR$KEEP Ġ)SEPL|||SEPR$KEEP Ġ.SEPL|||SEPR$KEEP ĠmethodSEPL|||SEPR$KEEP _SEPL|||SEPR$KEEP 3SEPL|||SEPR$KEEP Ġ(SEPL|||SEPR$KEEP Ġ)SEPL|||SEPR$KEEP Ġ)SEPL|||SEPR$KEEP Ġ{SEPL|||SEPR$KEEP ĠreturnSEPL|||SEPR$KEEP ĠtrueSEPL|||SEPR$KEEP Ġ;SEPL|||SEPR$KEEP Ġ}SEPL|||SEPR$KEEP ĠelseSEPL|||SEPR$KEEP Ġ{SEPL|||SEPR$KEEP ĠreturnSEPL|||SEPR$KEEP ĠfalseSEPL|||SEPR$KEEP Ġ;SEPL|||SEPR$KEEP Ġ}SEPL|||SEPR$KEEP Ġ}SEPL|||SEPR$KEEP
$STARTSEPL|||SEPR$KEEP publicSEPL|||SEPR$KEEP ĠstaticSEPL|||SEPR$KEEP ĠjavaSEPL|||SEPR$KEEP .SEPL|||SEPR$KEEP utilSEPL|||SEPR$KEEP .SEPL|||SEPR$KEEP setSEPL|||SEPR$KEEP Ġ<SEPL|||SEPR$KEEP ĠtypeSEPL|||SEPR$KEEP _SEPL|||SEPR$KEEP 1SEPL|||SEPR$KEEP Ġ>SEPL|||SEPR$KEEP ĠmethodSEPL|||SEPR$KEEP _SEPL|||SEPR$KEEP 1SEPL|||SEPR$KEEP Ġ(SEPL|||SEPR$KEEP ĠtypeSEPL|||SEPR$KEEP _SEPL|||SEPR$KEEP 2SEPL|||SEPR$KEEP ĠvarSEPL|||SEPR$KEEP _SEPL|||SEPR$KEEP 1SEPL|||SEPR$KEEP Ġ)SEPL|||SEPR$KEEP ĠthrowsSEPL|||SEPR$KEEP ĠtypeSEPL|||SEPR$KEEP _SEPL|||SEPR$KEEP 3SEPL|||SEPR$KEEP Ġ{SEPL|||SEPR$KEEP ĠreturnSEPL|||SEPR$KEEP ĠtypeSEPL|||SEPR$KEEP _SEPL|||SEPR$KEEP 4SEPL|||SEPR$KEEP Ġ.SEPL|||SEPR$KEEP ĠmethodSEPL|||SEPR$KEEP _SEPL|||SEPR$KEEP 2SEPL|||SEPR$KEEP Ġ(SEPL|||SEPR$KEEP ĠvarSEPL|||SEPR$KEEP _SEPL|||SEPR$KEEP 2SEPL|||SEPR$KEEP ĠclassSEPL|||SEPR$KEEP Ġ,SEPL|||SEPR$KEEP ĠvarSEPL|||SEPR$KEEP _SEPL|||SEPR$KEEP 3SEPL|||SEPR$KEEP Ġ,SEPL|||SEPR$KEEP ĠtypeSEPL|||SEPR$KEEP _SEPL|||SEPR$KEEP 5SEPL|||SEPR$KEEP Ġ.SEPL|||SEPR$KEEP ĠmethodSEPL|||SEPR$KEEP _SEPL|||SEPR$KEEP 3SEPL|||SEPR$KEEP Ġ(SEPL|||SEPR$KEEP ĠstringSEPL|||SEPR$KEEP _SEPL|||SEPR$KEEP 1SEPL|||SEPR$KEEP Ġ,SEPL|||SEPR$KEEP ĠvarSEPL|||SEPR$KEEP _SEPL|||SEPR$KEEP 1SEPL|||SEPR$KEEP Ġ)SEPL|||SEPR$KEEP Ġ,SEPL|||SEPR$KEEP ĠtypeSEPL|||SEPR$KEEP _SEPL|||SEPR$KEEP 6SEPL|||SEPR$KEEP Ġ.SEPL|||SEPR$KEEP ĠmethodSEPL|||SEPR$KEEP _SEPL|||SEPR$KEEP 4SEPL|||SEPR$KEEP Ġ(SEPL|||SEPR$KEEP Ġ"SEPL|||SEPR$KEEP nameSEPL|||SEPR$KEEP "SEPL|||SEPR$KEEP Ġ,SEPL|||SEPR$KEEP ĠstringSEPL|||SEPR$KEEP _SEPL|||SEPR$KEEP 2SEPL|||SEPR$KEEP Ġ,SEPL|||SEPR$KEEP ĠstringSEPL|||SEPR$KEEP _SEPL|||SEPR$KEEP 3SEPL|||SEPR$APPEND_Ġ,SEPL__SEPR$APPEND_Ġ"SEPL__SEPR$APPEND_typeSEPL__SEPR$APPEND_" Ġ)SEPL|||SEPR$KEEP Ġ)SEPL|||SEPR$KEEP Ġ;SEPL|||SEPR$KEEP Ġ}SEPL|||SEPR$KEEP
$STARTSEPL|||SEPR$KEEP privateSEPL|||SEPR$KEEP ĠjavaSEPL|||SEPR$KEEP .SEPL|||SEPR$KEEP langSEPL|||SEPR$KEEP .SEPL|||SEPR$KEEP stringSEPL|||SEPR$KEEP ĠmethodSEPL|||SEPR$KEEP _SEPL|||SEPR$KEEP 1SEPL|||SEPR$KEEP Ġ(SEPL|||SEPR$KEEP Ġ)SEPL|||SEPR$KEEP Ġ{SEPL|||SEPR$KEEP ĠjavaSEPL|||SEPR$KEEP .SEPL|||SEPR$KEEP langSEPL|||SEPR$KEEP .SEPL|||SEPR$KEEP stringSEPL|||SEPR$KEEP ĠstrSEPL|||SEPR$KEEP Ġ=SEPL|||SEPR$KEEP ĠtypeSEPL|||SEPR$KEEP _SEPL|||SEPR$KEEP 1SEPL|||SEPR$KEEP Ġ.SEPL|||SEPR$KEEP ĠmethodSEPL|||SEPR$KEEP _SEPL|||SEPR$KEEP 2SEPL|||SEPR$KEEP Ġ(SEPL|||SEPR$KEEP ĠjavaSEPL|||SEPR$KEEP .SEPL|||SEPR$KEEP langSEPL|||SEPR$KEEP .SEPL|||SEPR$KEEP stringSEPL|||SEPR$KEEP Ġ.SEPL|||SEPR$KEEP ĠmethodSEPL|||SEPR$KEEP _SEPL|||SEPR$KEEP 3SEPL|||SEPR$KEEP Ġ(SEPL|||SEPR$KEEP Ġ(SEPL|||SEPR$DELETE Ġ(SEPL|||SEPR$DELETE ĠtypeSEPL|||SEPR$KEEP _SEPL|||SEPR$KEEP 2SEPL|||SEPR$KEEP Ġ.SEPL|||SEPR$KEEP ĠmethodSEPL|||SEPR$KEEP _SEPL|||SEPR$KEEP 4SEPL|||SEPR$KEEP Ġ(SEPL|||SEPR$KEEP Ġ)SEPL|||SEPR$DELETE Ġ)SEPL|||SEPR$DELETE Ġ+SEPL|||SEPR$DELETE Ġ(SEPL|||SEPR$DELETE Ġ(SEPL|||SEPR$DELETE ĠintSEPL|||SEPR$DELETE _SEPL|||SEPR$DELETE 1SEPL|||SEPR$DELETE Ġ*SEPL|||SEPR$DELETE ĠintSEPL|||SEPR$DELETE _SEPL|||SEPR$DELETE 2SEPL|||SEPR$DELETE Ġ)SEPL|||SEPR$DELETE Ġ*SEPL|||SEPR$DELETE ĠintSEPL|||SEPR$DELETE _SEPL|||SEPR$DELETE 3SEPL|||SEPR$DELETE Ġ)SEPL|||SEPR$DELETE Ġ)SEPL|||SEPR$KEEP Ġ)SEPL|||SEPR$KEEP Ġ,SEPL|||SEPR$KEEP ĠvarSEPL|||SEPR$KEEP _SEPL|||SEPR$KEEP 1SEPL|||SEPR$KEEP Ġ)SEPL|||SEPR$KEEP Ġ;SEPL|||SEPR$KEEP ĠreturnSEPL|||SEPR$KEEP ĠstrSEPL|||SEPR$KEEP Ġ;SEPL|||SEPR$KEEP Ġ}SEPL|||SEPR$KEEP
$STARTSEPL|||SEPR$KEEP privateSEPL|||SEPR$KEEP ĠjavaSEPL|||SEPR$KEEP .SEPL|||SEPR$KEEP langSEPL|||SEPR$KEEP .SEPL|||SEPR$KEEP longSEPL|||SEPR$KEEP ĠmethodSEPL|||SEPR$KEEP _SEPL|||SEPR$KEEP 1SEPL|||SEPR$KEEP Ġ(SEPL|||SEPR$KEEP ĠfinalSEPL|||SEPR$KEEP ĠlongSEPL|||SEPR$KEEP ĠvarSEPL|||SEPR$KEEP _SEPL|||SEPR$KEEP 1SEPL|||SEPR$KEEP Ġ)SEPL|||SEPR$KEEP Ġ{SEPL|||SEPR$KEEP ĠreturnSEPL|||SEPR$KEEP ĠvarSEPL|||SEPR$KEEP _SEPL|||SEPR$KEEP 1SEPL|||SEPR$KEEP Ġ<SEPL|||SEPR$KEEP Ġ(SEPL|||SEPR$KEEP ĠvarSEPL|||SEPR$KEEP _SEPL|||SEPR$KEEP 2SEPL|||SEPR$KEEP Ġ)SEPL|||SEPR$KEEP Ġ?SEPL|||SEPR$KEEP ĠvarSEPL|||SEPR$KEEP _SEPL|||SEPR$KEEP 1SEPL|||SEPR$KEEP Ġ+SEPL|||SEPR$DELETE Ġ1SEPL|||SEPR$DELETE Ġ:SEPL|||SEPR$KEEP ĠvarSEPL|||SEPR$KEEP _SEPL|||SEPR$KEEP 2SEPL|||SEPR$KEEP Ġ;SEPL|||SEPR$KEEP Ġ}SEPL|||SEPR$KEEP
$STARTSEPL|||SEPR$KEEP publicSEPL|||SEPR$KEEP ĠvoidSEPL|||SEPR$KEEP ĠmethodSEPL|||SEPR$KEEP _SEPL|||SEPR$KEEP 1SEPL|||SEPR$KEEP Ġ(SEPL|||SEPR$KEEP ĠtypeSEPL|||SEPR$KEEP _SEPL|||SEPR$KEEP 1SEPL|||SEPR$KEEP ĠvarSEPL|||SEPR$KEEP _SEPL|||SEPR$KEEP 1SEPL|||SEPR$KEEP Ġ)SEPL|||SEPR$KEEP Ġ{SEPL|||SEPR$KEEP ĠmethodSEPL|||SEPR$DELETE _SEPL|||SEPR$DELETE 2SEPL|||SEPR$DELETE Ġ(SEPL|||SEPR$DELETE Ġ)SEPL|||SEPR$DELETE Ġ.SEPL|||SEPR$DELETE ĠmethodSEPL|||SEPR$DELETE _SEPL|||SEPR$DELETE 3SEPL|||SEPR$DELETE Ġ(SEPL|||SEPR$DELETE Ġ)SEPL|||SEPR$DELETE Ġ;SEPL|||SEPR$DELETE Ġ}SEPL|||SEPR$KEEP
$STARTSEPL|||SEPR$KEEP privateSEPL|||SEPR$KEEP ĠstaticSEPL|||SEPR$DELETE ĠvoidSEPL|||SEPR$KEEP ĠmethodSEPL|||SEPR$KEEP _SEPL|||SEPR$KEEP 1SEPL|||SEPR$KEEP Ġ(SEPL|||SEPR$KEEP Ġ)SEPL|||SEPR$KEEP Ġ{SEPL|||SEPR$KEEP ĠtypeSEPL|||SEPR$DELETE _SEPL|||SEPR$DELETE 1SEPL|||SEPR$DELETE Ġ.SEPL|||SEPR$DELETE ĠmethodSEPL|||SEPR$KEEP _SEPL|||SEPR$KEEP 2SEPL|||SEPR$KEEP Ġ(SEPL|||SEPR$KEEP Ġ)SEPL|||SEPR$KEEP Ġ;SEPL|||SEPR$KEEP ĠtypeSEPL|||SEPR$DELETE _SEPL|||SEPR$DELETE 1SEPL|||SEPR$DELETE Ġ.SEPL|||SEPR$DELETE ĠmethodSEPL|||SEPR$KEEP _SEPL|||SEPR$KEEP 3SEPL|||SEPR$KEEP Ġ(SEPL|||SEPR$KEEP Ġ)SEPL|||SEPR$KEEP Ġ;SEPL|||SEPR$KEEP ĠtypeSEPL|||SEPR$DELETE _SEPL|||SEPR$DELETE 1SEPL|||SEPR$DELETE Ġ.SEPL|||SEPR$DELETE ĠmethodSEPL|||SEPR$KEEP _SEPL|||SEPR$KEEP 4SEPL|||SEPR$KEEP Ġ(SEPL|||SEPR$KEEP Ġ)SEPL|||SEPR$KEEP Ġ;SEPL|||SEPR$KEEP Ġ}SEPL|||SEPR$KEEP
$STARTSEPL|||SEPR$KEEP publicSEPL|||SEPR$KEEP ĠbooleanSEPL|||SEPR$KEEP ĠmethodSEPL|||SEPR$KEEP _SEPL|||SEPR$KEEP 1SEPL|||SEPR$KEEP Ġ(SEPL|||SEPR$KEEP Ġ)SEPL|||SEPR$KEEP Ġ{SEPL|||SEPR$KEEP ĠassertSEPL|||SEPR$REPLACE_Ġif Ġ(SEPL|||SEPR$KEEP ĠvarSEPL|||SEPR$KEEP _SEPL|||SEPR$KEEP 1SEPL|||SEPR$KEEP Ġ)SEPL|||SEPR$KEEP Ġ!=SEPL|||SEPR$REPLACE_Ġ{ ĠfalseSEPL|||SEPR$REPLACE_Ġif Ġ;SEPL|||SEPR$DELETE ĠassertSEPL|||SEPR$REPLACE_Ġ( Ġ(SEPL|||SEPR$KEEP ĠvarSEPL|||SEPR$KEEP _SEPL|||SEPR$KEEP 2SEPL|||SEPR$KEEP Ġ)SEPL|||SEPR$KEEP Ġ!=SEPL|||SEPR$KEEP ĠnullSEPL|||SEPR$KEEP Ġ;SEPL|||SEPR$REPLACE_Ġ)SEPL__SEPR$APPEND_Ġ{ ĠreturnSEPL|||SEPR$KEEP ĠvarSEPL|||SEPR$KEEP _SEPL|||SEPR$KEEP 3SEPL|||SEPR$KEEP Ġ.SEPL|||SEPR$KEEP ĠmethodSEPL|||SEPR$KEEP _SEPL|||SEPR$KEEP 2SEPL|||SEPR$KEEP Ġ(SEPL|||SEPR$KEEP ĠvarSEPL|||SEPR$KEEP _SEPL|||SEPR$KEEP 4SEPL|||SEPR$KEEP Ġ)SEPL|||SEPR$KEEP Ġ.SEPL|||SEPR$KEEP ĠmethodSEPL|||SEPR$KEEP _SEPL|||SEPR$KEEP 3SEPL|||SEPR$KEEP Ġ(SEPL|||SEPR$KEEP ĠvarSEPL|||SEPR$KEEP _SEPL|||SEPR$KEEP 2SEPL|||SEPR$KEEP Ġ)SEPL|||SEPR$KEEP Ġ;SEPL|||SEPR$KEEP Ġ}SEPL|||SEPR$APPEND_ĠreturnSEPL__SEPR$APPEND_ĠtrueSEPL__SEPR$APPEND_Ġ;SEPL__SEPR$APPEND_Ġ}SEPL__SEPR$APPEND_ĠreturnSEPL__SEPR$APPEND_ĠfalseSEPL__SEPR$APPEND_Ġ;SEPL__SEPR$APPEND_Ġ}
$STARTSEPL|||SEPR$KEEP publicSEPL|||SEPR$KEEP ĠvoidSEPL|||SEPR$KEEP ĠmethodSEPL|||SEPR$KEEP _SEPL|||SEPR$KEEP 1SEPL|||SEPR$KEEP Ġ(SEPL|||SEPR$KEEP Ġ)SEPL|||SEPR$KEEP Ġ{SEPL|||SEPR$KEEP ĠtypeSEPL|||SEPR$KEEP _SEPL|||SEPR$KEEP 1SEPL|||SEPR$KEEP Ġ.SEPL|||SEPR$KEEP ĠmethodSEPL|||SEPR$KEEP _SEPL|||SEPR$KEEP 2SEPL|||SEPR$KEEP Ġ(SEPL|||SEPR$KEEP ĠvarSEPL|||SEPR$KEEP _SEPL|||SEPR$KEEP 1SEPL|||SEPR$KEEP Ġ,SEPL|||SEPR$KEEP ĠstringSEPL|||SEPR$KEEP _SEPL|||SEPR$KEEP 1SEPL|||SEPR$KEEP Ġ)SEPL|||SEPR$KEEP Ġ;SEPL|||SEPR$KEEP ĠifSEPL|||SEPR$KEEP Ġ(SEPL|||SEPR$KEEP Ġ(SEPL|||SEPR$KEEP ĠvarSEPL|||SEPR$KEEP _SEPL|||SEPR$KEEP 2SEPL|||SEPR$KEEP Ġ)SEPL|||SEPR$KEEP Ġ!=SEPL|||SEPR$KEEP ĠnullSEPL|||SEPR$KEEP Ġ)SEPL|||SEPR$KEEP Ġ{SEPL|||SEPR$KEEP ĠmethodSEPL|||SEPR$KEEP _SEPL|||SEPR$KEEP 3SEPL|||SEPR$KEEP Ġ(SEPL|||SEPR$KEEP ĠvarSEPL|||SEPR$KEEP _SEPL|||SEPR$KEEP 2SEPL|||SEPR$KEEP Ġ.SEPL|||SEPR$KEEP ĠmethodSEPL|||SEPR$KEEP _SEPL|||SEPR$KEEP 4SEPL|||SEPR$KEEP Ġ(SEPL|||SEPR$KEEP Ġ)SEPL|||SEPR$KEEP Ġ)SEPL|||SEPR$KEEP Ġ;SEPL|||SEPR$KEEP ĠvarSEPL|||SEPR$DELETE _SEPL|||SEPR$DELETE 2SEPL|||SEPR$DELETE Ġ.SEPL|||SEPR$DELETE ĠmethodSEPL|||SEPR$DELETE _SEPL|||SEPR$DELETE 5SEPL|||SEPR$DELETE Ġ(SEPL|||SEPR$DELETE ĠvarSEPL|||SEPR$DELETE _SEPL|||SEPR$DELETE 3SEPL|||SEPR$DELETE Ġ)SEPL|||SEPR$DELETE Ġ;SEPL|||SEPR$DELETE ĠvarSEPL|||SEPR$DELETE _SEPL|||SEPR$DELETE 2SEPL|||SEPR$DELETE Ġ=SEPL|||SEPR$DELETE ĠnullSEPL|||SEPR$DELETE Ġ;SEPL|||SEPR$DELETE Ġ}SEPL|||SEPR$KEEP Ġ}SEPL|||SEPR$KEEP
$STARTSEPL|||SEPR$KEEP publicSEPL|||SEPR$KEEP ĠjavaSEPL|||SEPR$KEEP .SEPL|||SEPR$KEEP langSEPL|||SEPR$KEEP .SEPL|||SEPR$KEEP boSEPL|||SEPR$KEEP oleanSEPL|||SEPR$KEEP ĠmethodSEPL|||SEPR$KEEP _SEPL|||SEPR$KEEP 1SEPL|||SEPR$KEEP Ġ(SEPL|||SEPR$KEEP Ġ)SEPL|||SEPR$KEEP Ġ{SEPL|||SEPR$KEEP ĠifSEPL|||SEPR$REPLACE_Ġreturn Ġ(SEPL|||SEPR$DELETE Ġ(SEPL|||SEPR$DELETE Ġ!SEPL|||SEPR$KEEP Ġ(SEPL|||SEPR$KEEP ĠvarSEPL|||SEPR$KEEP _SEPL|||SEPR$KEEP 1SEPL|||SEPR$KEEP Ġ.SEPL|||SEPR$KEEP ĠequalsSEPL|||SEPR$KEEP Ġ(SEPL|||SEPR$KEEP ĠvarSEPL|||SEPR$KEEP _SEPL|||SEPR$KEEP 2SEPL|||SEPR$KEEP Ġ)SEPL|||SEPR$KEEP Ġ)SEPL|||SEPR$KEEP Ġ)SEPL|||SEPR$DELETE Ġ&&SEPL|||SEPR$DELETE Ġ(SEPL|||SEPR$DELETE Ġ!SEPL|||SEPR$DELETE Ġ(SEPL|||SEPR$DELETE ĠvarSEPL|||SEPR$DELETE _SEPL|||SEPR$DELETE 1SEPL|||SEPR$DELETE Ġ.SEPL|||SEPR$DELETE ĠisSEPL|||SEPR$DELETE emptySEPL|||SEPR$DELETE Ġ(SEPL|||SEPR$DELETE Ġ)SEPL|||SEPR$DELETE Ġ)SEPL|||SEPR$DELETE Ġ)SEPL|||SEPR$DELETE Ġ)SEPL|||SEPR$DELETE Ġ{SEPL|||SEPR$DELETE ĠreturnSEPL|||SEPR$DELETE ĠtrueSEPL|||SEPR$DELETE Ġ;SEPL|||SEPR$KEEP Ġ}SEPL|||SEPR$KEEP ĠelseSEPL|||SEPR$DELETE ĠreturnSEPL|||SEPR$DELETE ĠfalseSEPL|||SEPR$DELETE Ġ;SEPL|||SEPR$DELETE Ġ}SEPL|||SEPR$DELETE
$STARTSEPL|||SEPR$KEEP publicSEPL|||SEPR$KEEP ĠvoidSEPL|||SEPR$KEEP ĠmethodSEPL|||SEPR$KEEP _SEPL|||SEPR$KEEP 1SEPL|||SEPR$KEEP Ġ(SEPL|||SEPR$KEEP Ġ)SEPL|||SEPR$KEEP Ġ{SEPL|||SEPR$APPEND_ĠforSEPL__SEPR$APPEND_Ġ(SEPL__SEPR$APPEND_Ġ; ĠvarSEPL|||SEPR$KEEP _SEPL|||SEPR$KEEP 1SEPL|||SEPR$KEEP Ġ.SEPL|||SEPR$KEEP ĠmethodSEPL|||SEPR$KEEP _SEPL|||SEPR$KEEP 2SEPL|||SEPR$KEEP Ġ(SEPL|||SEPR$KEEP ĠtypeSEPL|||SEPR$KEEP _SEPL|||SEPR$KEEP 1SEPL|||SEPR$KEEP Ġ.SEPL|||SEPR$KEEP ĠmethodSEPL|||SEPR$KEEP _SEPL|||SEPR$KEEP 3SEPL|||SEPR$KEEP Ġ(SEPL|||SEPR$KEEP Ġ)SEPL|||SEPR$KEEP Ġ,SEPL|||SEPR$KEEP ĠjavaSEPL|||SEPR$KEEP .SEPL|||SEPR$KEEP langSEPL|||SEPR$KEEP .SEPL|||SEPR$KEEP stringSEPL|||SEPR$KEEP .SEPL|||SEPR$KEEP formatSEPL|||SEPR$KEEP Ġ(SEPL|||SEPR$KEEP ĠstringSEPL|||SEPR$KEEP _SEPL|||SEPR$KEEP 1SEPL|||SEPR$KEEP Ġ,SEPL|||SEPR$KEEP Ġ(SEPL|||SEPR$KEEP Ġ++SEPL|||SEPR$KEEP Ġ(SEPL|||SEPR$KEEP ĠidSEPL|||SEPR$KEEP Ġ)SEPL|||SEPR$KEEP Ġ)SEPL|||SEPR$KEEP Ġ)SEPL|||SEPR$KEEP Ġ)SEPL|||SEPR$KEEP Ġ;SEPL|||SEPR$APPEND_Ġ)SEPL__SEPR$APPEND_Ġ; Ġ}SEPL|||SEPR$KEEP
$STARTSEPL|||SEPR$KEEP privateSEPL|||SEPR$KEEP ĠvoidSEPL|||SEPR$KEEP ĠmethodSEPL|||SEPR$KEEP _SEPL|||SEPR$KEEP 1SEPL|||SEPR$KEEP Ġ(SEPL|||SEPR$KEEP Ġ)SEPL|||SEPR$KEEP Ġ{SEPL|||SEPR$KEEP ĠsuperSEPL|||SEPR$DELETE Ġ.SEPL|||SEPR$DELETE ĠmethodSEPL|||SEPR$DELETE _SEPL|||SEPR$DELETE 1SEPL|||SEPR$DELETE Ġ(SEPL|||SEPR$DELETE ĠmethodSEPL|||SEPR$DELETE _SEPL|||SEPR$DELETE 2SEPL|||SEPR$DELETE Ġ(SEPL|||SEPR$DELETE Ġ)SEPL|||SEPR$DELETE Ġ)SEPL|||SEPR$DELETE Ġ;SEPL|||SEPR$DELETE ĠtypeSEPL|||SEPR$KEEP _SEPL|||SEPR$KEEP 1SEPL|||SEPR$KEEP Ġ.SEPL|||SEPR$KEEP ĠiSEPL|||SEPR$KEEP Ġ(SEPL|||SEPR$KEEP ĠvarSEPL|||SEPR$KEEP _SEPL|||SEPR$KEEP 1SEPL|||SEPR$KEEP Ġ,SEPL|||SEPR$KEEP ĠstringSEPL|||SEPR$KEEP _SEPL|||SEPR$KEEP 1SEPL|||SEPR$KEEP Ġ)SEPL|||SEPR$KEEP Ġ;SEPL|||SEPR$APPEND_ĠsuperSEPL__SEPR$APPEND_Ġ.SEPL__SEPR$APPEND_ĠmethodSEPL__SEPR$APPEND__SEPL__SEPR$APPEND_1SEPL__SEPR$APPEND_Ġ(SEPL__SEPR$APPEND_ĠmethodSEPL__SEPR$APPEND__SEPL__SEPR$APPEND_2SEPL__SEPR$APPEND_Ġ(SEPL__SEPR$APPEND_Ġ)SEPL__SEPR$APPEND_Ġ)SEPL__SEPR$APPEND_Ġ; ĠvarSEPL|||SEPR$KEEP _SEPL|||SEPR$KEEP 2SEPL|||SEPR$KEEP Ġ.SEPL|||SEPR$KEEP ĠsetSEPL|||SEPR$KEEP textSEPL|||SEPR$KEEP Ġ(SEPL|||SEPR$KEEP ĠvarSEPL|||SEPR$KEEP _SEPL|||SEPR$KEEP 3SEPL|||SEPR$KEEP Ġ)SEPL|||SEPR$KEEP Ġ;SEPL|||SEPR$KEEP Ġ}SEPL|||SEPR$KEEP
$STARTSEPL|||SEPR$KEEP privateSEPL|||SEPR$APPEND_Ġstatic ĠtypeSEPL|||SEPR$KEEP _SEPL|||SEPR$KEEP 1SEPL|||SEPR$KEEP ĠmethodSEPL|||SEPR$KEEP _SEPL|||SEPR$KEEP 1SEPL|||SEPR$KEEP Ġ(SEPL|||SEPR$KEEP ĠjavaSEPL|||SEPR$KEEP .SEPL|||SEPR$KEEP langSEPL|||SEPR$KEEP .SEPL|||SEPR$KEEP stringSEPL|||SEPR$KEEP ĠvarSEPL|||SEPR$KEEP _SEPL|||SEPR$KEEP 1SEPL|||SEPR$KEEP Ġ)SEPL|||SEPR$KEEP Ġ{SEPL|||SEPR$KEEP ĠreturnSEPL|||SEPR$KEEP ĠtypeSEPL|||SEPR$KEEP _SEPL|||SEPR$KEEP 1SEPL|||SEPR$KEEP Ġ.SEPL|||SEPR$KEEP ĠmethodSEPL|||SEPR$KEEP _SEPL|||SEPR$KEEP 1SEPL|||SEPR$KEEP Ġ(SEPL|||SEPR$KEEP ĠtypeSEPL|||SEPR$KEEP _SEPL|||SEPR$KEEP 2SEPL|||SEPR$KEEP Ġ.SEPL|||SEPR$KEEP ĠmethodSEPL|||SEPR$KEEP _SEPL|||SEPR$KEEP 2SEPL|||SEPR$KEEP Ġ(SEPL|||SEPR$KEEP Ġ(SEPL|||SEPR$KEEP ĠstringSEPL|||SEPR$KEEP _SEPL|||SEPR$KEEP 1SEPL|||SEPR$KEEP Ġ+SEPL|||SEPR$KEEP ĠvarSEPL|||SEPR$KEEP _SEPL|||SEPR$KEEP 1SEPL|||SEPR$KEEP Ġ)SEPL|||SEPR$KEEP Ġ)SEPL|||SEPR$KEEP Ġ)SEPL|||SEPR$KEEP Ġ;SEPL|||SEPR$KEEP Ġ}SEPL|||SEPR$KEEP
$STARTSEPL|||SEPR$KEEP protectedSEPL|||SEPR$REPLACE_public ĠvoidSEPL|||SEPR$KEEP ĠmethodSEPL|||SEPR$KEEP _SEPL|||SEPR$KEEP 1SEPL|||SEPR$KEEP Ġ(SEPL|||SEPR$KEEP Ġ)SEPL|||SEPR$KEEP ĠthrowsSEPL|||SEPR$KEEP ĠjavaSEPL|||SEPR$KEEP .SEPL|||SEPR$KEEP langSEPL|||SEPR$KEEP .SEPL|||SEPR$KEEP exSEPL|||SEPR$KEEP ceptionSEPL|||SEPR$KEEP Ġ{SEPL|||SEPR$KEEP ĠsuperSEPL|||SEPR$DELETE Ġ.SEPL|||SEPR$DELETE ĠmethodSEPL|||SEPR$DELETE _SEPL|||SEPR$DELETE 1SEPL|||SEPR$DELETE Ġ(SEPL|||SEPR$DELETE Ġ)SEPL|||SEPR$DELETE Ġ;SEPL|||SEPR$DELETE ĠvarSEPL|||SEPR$KEEP _SEPL|||SEPR$KEEP 1SEPL|||SEPR$KEEP Ġ=SEPL|||SEPR$KEEP ĠnewSEPL|||SEPR$KEEP ĠtypeSEPL|||SEPR$KEEP _SEPL|||SEPR$KEEP 1SEPL|||SEPR$KEEP Ġ(SEPL|||SEPR$KEEP Ġ)SEPL|||SEPR$KEEP Ġ;SEPL|||SEPR$KEEP Ġ}SEPL|||SEPR$KEEP
$STARTSEPL|||SEPR$KEEP publicSEPL|||SEPR$KEEP ĠsynchronizedSEPL|||SEPR$DELETE ĠvoidSEPL|||SEPR$KEEP ĠmethodSEPL|||SEPR$KEEP _SEPL|||SEPR$KEEP 1SEPL|||SEPR$KEEP Ġ(SEPL|||SEPR$KEEP Ġ)SEPL|||SEPR$KEEP Ġ{SEPL|||SEPR$KEEP ĠvarSEPL|||SEPR$KEEP _SEPL|||SEPR$KEEP 1SEPL|||SEPR$KEEP Ġ.SEPL|||SEPR$KEEP ĠmethodSEPL|||SEPR$KEEP _SEPL|||SEPR$KEEP 2SEPL|||SEPR$KEEP Ġ(SEPL|||SEPR$KEEP Ġ)SEPL|||SEPR$KEEP Ġ;SEPL|||SEPR$KEEP ĠvarSEPL|||SEPR$KEEP _SEPL|||SEPR$KEEP 2SEPL|||SEPR$KEEP Ġ.SEPL|||SEPR$KEEP ĠmethodSEPL|||SEPR$KEEP _SEPL|||SEPR$KEEP 2SEPL|||SEPR$KEEP Ġ(SEPL|||SEPR$KEEP Ġ)SEPL|||SEPR$KEEP Ġ;SEPL|||SEPR$KEEP ĠtypeSEPL|||SEPR$KEEP _SEPL|||SEPR$KEEP 1SEPL|||SEPR$KEEP Ġ.SEPL|||SEPR$KEEP ĠgetSEPL|||SEPR$KEEP Ġ(SEPL|||SEPR$KEEP Ġ)SEPL|||SEPR$KEEP Ġ.SEPL|||SEPR$KEEP ĠmethodSEPL|||SEPR$KEEP _SEPL|||SEPR$KEEP 1SEPL|||SEPR$KEEP Ġ(SEPL|||SEPR$KEEP Ġ)SEPL|||SEPR$KEEP Ġ;SEPL|||SEPR$KEEP ĠtypeSEPL|||SEPR$DELETE _SEPL|||SEPR$DELETE 2SEPL|||SEPR$DELETE Ġ.SEPL|||SEPR$DELETE ĠmethodSEPL|||SEPR$DELETE _SEPL|||SEPR$DELETE 3SEPL|||SEPR$DELETE Ġ(SEPL|||SEPR$DELETE Ġ)SEPL|||SEPR$DELETE Ġ;SEPL|||SEPR$DELETE Ġ}SEPL|||SEPR$KEEP
$STARTSEPL|||SEPR$KEEP publicSEPL|||SEPR$KEEP ĠvoidSEPL|||SEPR$KEEP ĠmethodSEPL|||SEPR$KEEP _SEPL|||SEPR$KEEP 1SEPL|||SEPR$KEEP Ġ(SEPL|||SEPR$KEEP ĠtypeSEPL|||SEPR$KEEP _SEPL|||SEPR$KEEP 1SEPL|||SEPR$KEEP ĠeventSEPL|||SEPR$KEEP Ġ)SEPL|||SEPR$KEEP Ġ{SEPL|||SEPR$KEEP ĠifSEPL|||SEPR$KEEP Ġ(SEPL|||SEPR$KEEP ĠvarSEPL|||SEPR$KEEP _SEPL|||SEPR$KEEP 1SEPL|||SEPR$KEEP Ġ)SEPL|||SEPR$KEEP Ġ{SEPL|||SEPR$KEEP ĠtypeSEPL|||SEPR$KEEP _SEPL|||SEPR$KEEP 2SEPL|||SEPR$KEEP Ġ.SEPL|||SEPR$KEEP ĠmethodSEPL|||SEPR$KEEP _SEPL|||SEPR$KEEP 2SEPL|||SEPR$DELETE Ġ(SEPL|||SEPR$DELETE Ġ)SEPL|||SEPR$DELETE Ġ.SEPL|||SEPR$DELETE ĠmethodSEPL|||SEPR$DELETE _SEPL|||SEPR$DELETE 3SEPL|||SEPR$KEEP Ġ(SEPL|||SEPR$KEEP ĠvarSEPL|||SEPR$KEEP _SEPL|||SEPR$KEEP 2SEPL|||SEPR$KEEP Ġ,SEPL|||SEPR$KEEP ĠvarSEPL|||SEPR$KEEP _SEPL|||SEPR$KEEP 3SEPL|||SEPR$KEEP Ġ)SEPL|||SEPR$KEEP Ġ;SEPL|||SEPR$KEEP Ġ}SEPL|||SEPR$KEEP Ġ}SEPL|||SEPR$KEEP
$STARTSEPL|||SEPR$KEEP publicSEPL|||SEPR$KEEP ĠvoidSEPL|||SEPR$KEEP ĠmethodSEPL|||SEPR$KEEP _SEPL|||SEPR$KEEP 1SEPL|||SEPR$KEEP Ġ(SEPL|||SEPR$KEEP ĠtypeSEPL|||SEPR$KEEP _SEPL|||SEPR$KEEP 1SEPL|||SEPR$KEEP ĠvarSEPL|||SEPR$KEEP _SEPL|||SEPR$KEEP 1SEPL|||SEPR$KEEP Ġ,SEPL|||SEPR$KEEP ĠjavaSEPL|||SEPR$KEEP .SEPL|||SEPR$KEEP utilSEPL|||SEPR$KEEP .SEPL|||SEPR$KEEP scanSEPL|||SEPR$KEEP nerSEPL|||SEPR$KEEP ĠvarSEPL|||SEPR$KEEP _SEPL|||SEPR$KEEP 2SEPL|||SEPR$KEEP Ġ)SEPL|||SEPR$KEEP Ġ{SEPL|||SEPR$KEEP ĠjavaSEPL|||SEPR$KEEP .SEPL|||SEPR$KEEP langSEPL|||SEPR$KEEP .SEPL|||SEPR$KEEP systemSEPL|||SEPR$KEEP .SEPL|||SEPR$KEEP outSEPL|||SEPR$KEEP .SEPL|||SEPR$KEEP printlnSEPL|||SEPR$KEEP Ġ(SEPL|||SEPR$KEEP ĠstringSEPL|||SEPR$KEEP _SEPL|||SEPR$KEEP 1SEPL|||SEPR$KEEP Ġ)SEPL|||SEPR$KEEP Ġ;SEPL|||SEPR$KEEP ĠvarSEPL|||SEPR$KEEP _SEPL|||SEPR$APPEND_2SEPL__SEPR$APPEND_Ġ.SEPL__SEPR$APPEND_ĠmethodSEPL__SEPR$APPEND__SEPL__SEPR$APPEND_2SEPL__SEPR$APPEND_Ġ(SEPL__SEPR$APPEND_Ġ)SEPL__SEPR$APPEND_Ġ;SEPL__SEPR$APPEND_ĠvarSEPL__SEPR$APPEND__ 1SEPL|||SEPR$KEEP Ġ.SEPL|||SEPR$KEEP ĠnameSEPL|||SEPR$KEEP Ġ=SEPL|||SEPR$KEEP ĠvarSEPL|||SEPR$KEEP _SEPL|||SEPR$KEEP 2SEPL|||SEPR$KEEP Ġ.SEPL|||SEPR$KEEP ĠmethodSEPL|||SEPR$KEEP _SEPL|||SEPR$KEEP 2SEPL|||SEPR$KEEP Ġ(SEPL|||SEPR$KEEP Ġ)SEPL|||SEPR$KEEP Ġ;SEPL|||SEPR$KEEP ĠjavaSEPL|||SEPR$KEEP .SEPL|||SEPR$KEEP langSEPL|||SEPR$KEEP .SEPL|||SEPR$KEEP systemSEPL|||SEPR$KEEP .SEPL|||SEPR$KEEP outSEPL|||SEPR$KEEP .SEPL|||SEPR$KEEP printlnSEPL|||SEPR$KEEP Ġ(SEPL|||SEPR$KEEP ĠvarSEPL|||SEPR$KEEP _SEPL|||SEPR$KEEP 1SEPL|||SEPR$KEEP Ġ.SEPL|||SEPR$KEEP ĠnameSEPL|||SEPR$KEEP Ġ)SEPL|||SEPR$KEEP Ġ;SEPL|||SEPR$KEEP Ġ}SEPL|||SEPR$KEEP
$STARTSEPL|||SEPR$KEEP publicSEPL|||SEPR$KEEP ĠintSEPL|||SEPR$KEEP ĠmethodSEPL|||SEPR$KEEP _SEPL|||SEPR$KEEP 1SEPL|||SEPR$KEEP Ġ(SEPL|||SEPR$KEEP ĠintSEPL|||SEPR$KEEP ĠpositionSEPL|||SEPR$KEEP Ġ)SEPL|||SEPR$KEEP Ġ{SEPL|||SEPR$KEEP ĠreturnSEPL|||SEPR$APPEND_Ġ(SEPL__SEPR$APPEND_ĠvarSEPL__SEPR$APPEND__SEPL__SEPR$APPEND_1SEPL__SEPR$APPEND_Ġ)SEPL__SEPR$APPEND_Ġ==SEPL__SEPR$APPEND_ĠnullSEPL__SEPR$APPEND_Ġ?SEPL__SEPR$APPEND_Ġ0SEPL__SEPR$APPEND_Ġ: ĠvarSEPL|||SEPR$KEEP _SEPL|||SEPR$KEEP 1SEPL|||SEPR$KEEP Ġ.SEPL|||SEPR$KEEP ĠmethodSEPL|||SEPR$KEEP _SEPL|||SEPR$KEEP 1SEPL|||SEPR$KEEP Ġ(SEPL|||SEPR$KEEP ĠpositionSEPL|||SEPR$KEEP Ġ)SEPL|||SEPR$KEEP Ġ;SEPL|||SEPR$KEEP Ġ}SEPL|||SEPR$KEEP
$STARTSEPL|||SEPR$KEEP publicSEPL|||SEPR$KEEP ĠvoidSEPL|||SEPR$KEEP ĠmethodSEPL|||SEPR$KEEP _SEPL|||SEPR$KEEP 1SEPL|||SEPR$KEEP Ġ(SEPL|||SEPR$KEEP Ġ)SEPL|||SEPR$KEEP Ġ{SEPL|||SEPR$KEEP ĠvarSEPL|||SEPR$DELETE _SEPL|||SEPR$DELETE 1SEPL|||SEPR$DELETE Ġ.SEPL|||SEPR$DELETE ĠsetSEPL|||SEPR$DELETE textSEPL|||SEPR$DELETE Ġ(SEPL|||SEPR$DELETE ĠvarSEPL|||SEPR$DELETE _SEPL|||SEPR$DELETE 2SEPL|||SEPR$DELETE Ġ.SEPL|||SEPR$DELETE ĠformatSEPL|||SEPR$DELETE Ġ(SEPL|||SEPR$DELETE ĠnewSEPL|||SEPR$DELETE ĠjavaSEPL|||SEPR$DELETE .SEPL|||SEPR$DELETE utilSEPL|||SEPR$DELETE .SEPL|||SEPR$DELETE dateSEPL|||SEPR$DELETE Ġ(SEPL|||SEPR$DELETE Ġ)SEPL|||SEPR$DELETE Ġ)SEPL|||SEPR$DELETE Ġ)SEPL|||SEPR$DELETE Ġ;SEPL|||SEPR$DELETE ĠvarSEPL|||SEPR$KEEP _SEPL|||SEPR$KEEP 3SEPL|||SEPR$KEEP Ġ=SEPL|||SEPR$KEEP ĠtypeSEPL|||SEPR$KEEP _SEPL|||SEPR$KEEP 1SEPL|||SEPR$KEEP Ġ.SEPL|||SEPR$KEEP ĠmethodSEPL|||SEPR$KEEP _SEPL|||SEPR$KEEP 2SEPL|||SEPR$KEEP Ġ(SEPL|||SEPR$KEEP Ġ)SEPL|||SEPR$KEEP Ġ;SEPL|||SEPR$KEEP Ġ}SEPL|||SEPR$KEEP
$STARTSEPL|||SEPR$KEEP publicSEPL|||SEPR$KEEP ĠbooleanSEPL|||SEPR$KEEP ĠmethodSEPL|||SEPR$KEEP _SEPL|||SEPR$KEEP 1SEPL|||SEPR$KEEP Ġ(SEPL|||SEPR$KEEP ĠtypeSEPL|||SEPR$KEEP _SEPL|||SEPR$KEEP 1SEPL|||SEPR$KEEP ĠitemSEPL|||SEPR$KEEP Ġ)SEPL|||SEPR$KEEP Ġ{SEPL|||SEPR$KEEP ĠintSEPL|||SEPR$KEEP ĠidSEPL|||SEPR$KEEP Ġ=SEPL|||SEPR$KEEP ĠitemSEPL|||SEPR$KEEP Ġ.SEPL|||SEPR$KEEP ĠmethodSEPL|||SEPR$KEEP _SEPL|||SEPR$KEEP 2SEPL|||SEPR$KEEP Ġ(SEPL|||SEPR$KEEP Ġ)SEPL|||SEPR$KEEP Ġ;SEPL|||SEPR$KEEP ĠswitchSEPL|||SEPR$KEEP Ġ(SEPL|||SEPR$KEEP ĠidSEPL|||SEPR$KEEP Ġ)SEPL|||SEPR$KEEP Ġ{SEPL|||SEPR$KEEP ĠcaseSEPL|||SEPR$KEEP ĠvarSEPL|||SEPR$KEEP _SEPL|||SEPR$KEEP 1SEPL|||SEPR$KEEP Ġ.SEPL|||SEPR$KEEP ĠaddSEPL|||SEPR$KEEP Ġ:SEPL|||SEPR$KEEP Ġ{SEPL|||SEPR$KEEP ĠmethodSEPL|||SEPR$KEEP _SEPL|||SEPR$KEEP 3SEPL|||SEPR$KEEP Ġ(SEPL|||SEPR$KEEP ĠvarSEPL|||SEPR$DELETE _SEPL|||SEPR$DELETE 2SEPL|||SEPR$DELETE Ġ)SEPL|||SEPR$KEEP Ġ;SEPL|||SEPR$KEEP Ġ}SEPL|||SEPR$KEEP ĠbreakSEPL|||SEPR$KEEP Ġ;SEPL|||SEPR$KEEP Ġ}SEPL|||SEPR$KEEP ĠreturnSEPL|||SEPR$KEEP ĠtrueSEPL|||SEPR$KEEP Ġ;SEPL|||SEPR$KEEP Ġ}SEPL|||SEPR$KEEP
$STARTSEPL|||SEPR$KEEP publicSEPL|||SEPR$REPLACE_private ĠstaticSEPL|||SEPR$KEEP ĠbyteSEPL|||SEPR$KEEP ĠmethodSEPL|||SEPR$KEEP _SEPL|||SEPR$KEEP 1SEPL|||SEPR$KEEP Ġ(SEPL|||SEPR$KEEP ĠbyteSEPL|||SEPR$KEEP ĠbSEPL|||SEPR$KEEP Ġ,SEPL|||SEPR$KEEP ĠintSEPL|||SEPR$KEEP ĠvarSEPL|||SEPR$KEEP _SEPL|||SEPR$KEEP 1SEPL|||SEPR$KEEP Ġ)SEPL|||SEPR$KEEP Ġ{SEPL|||SEPR$KEEP ĠbSEPL|||SEPR$KEEP Ġ&SEPL|||SEPR$KEEP =SEPL|||SEPR$KEEP Ġ(SEPL|||SEPR$KEEP Ġ(SEPL|||SEPR$KEEP ĠbyteSEPL|||SEPR$KEEP Ġ)SEPL|||SEPR$KEEP Ġ(SEPL|||SEPR$KEEP Ġ~SEPL|||SEPR$KEEP Ġ(SEPL|||SEPR$KEEP Ġ1SEPL|||SEPR$KEEP Ġ<SEPL|||SEPR$KEEP Ġ<SEPL|||SEPR$KEEP ĠvarSEPL|||SEPR$KEEP _SEPL|||SEPR$KEEP 1SEPL|||SEPR$KEEP Ġ)SEPL|||SEPR$KEEP Ġ)SEPL|||SEPR$KEEP Ġ)SEPL|||SEPR$KEEP Ġ;SEPL|||SEPR$KEEP ĠreturnSEPL|||SEPR$KEEP ĠbSEPL|||SEPR$KEEP Ġ;SEPL|||SEPR$KEEP Ġ}SEPL|||SEPR$KEEP
$STARTSEPL|||SEPR$KEEP publicSEPL|||SEPR$KEEP ĠvoidSEPL|||SEPR$KEEP ĠmethodSEPL|||SEPR$KEEP _SEPL|||SEPR$KEEP 1SEPL|||SEPR$KEEP Ġ(SEPL|||SEPR$KEEP ĠtypeSEPL|||SEPR$KEEP _SEPL|||SEPR$KEEP 1SEPL|||SEPR$KEEP ĠvarSEPL|||SEPR$KEEP _SEPL|||SEPR$KEEP 1SEPL|||SEPR$KEEP Ġ)SEPL|||SEPR$KEEP Ġ{SEPL|||SEPR$APPEND_ĠvarSEPL__SEPR$APPEND__SEPL__SEPR$APPEND_2SEPL__SEPR$APPEND_Ġ.SEPL__SEPR$APPEND_ĠmethodSEPL__SEPR$APPEND__SEPL__SEPR$APPEND_5SEPL__SEPR$APPEND_Ġ(SEPL__SEPR$APPEND_Ġ)SEPL__SEPR$APPEND_Ġ; ĠvarSEPL|||SEPR$KEEP _SEPL|||SEPR$KEEP 2SEPL|||SEPR$KEEP Ġ.SEPL|||SEPR$KEEP ĠmethodSEPL|||SEPR$KEEP _SEPL|||SEPR$KEEP 2SEPL|||SEPR$KEEP Ġ(SEPL|||SEPR$KEEP Ġ0SEPL|||SEPR$KEEP Ġ)SEPL|||SEPR$KEEP Ġ;SEPL|||SEPR$KEEP ĠvarSEPL|||SEPR$KEEP _SEPL|||SEPR$KEEP 2SEPL|||SEPR$KEEP Ġ.SEPL|||SEPR$KEEP ĠmethodSEPL|||SEPR$KEEP _SEPL|||SEPR$KEEP 3SEPL|||SEPR$KEEP Ġ(SEPL|||SEPR$KEEP Ġ0SEPL|||SEPR$KEEP Ġ)SEPL|||SEPR$KEEP Ġ;SEPL|||SEPR$KEEP ĠvarSEPL|||SEPR$KEEP _SEPL|||SEPR$KEEP 2SEPL|||SEPR$KEEP Ġ.SEPL|||SEPR$KEEP ĠmethodSEPL|||SEPR$KEEP _SEPL|||SEPR$KEEP 4SEPL|||SEPR$KEEP Ġ(SEPL|||SEPR$KEEP Ġ0SEPL|||SEPR$KEEP Ġ)SEPL|||SEPR$KEEP Ġ;SEPL|||SEPR$KEEP ĠvarSEPL|||SEPR$KEEP _SEPL|||SEPR$KEEP 2SEPL|||SEPR$DELETE Ġ.SEPL|||SEPR$DELETE ĠmethodSEPL|||SEPR$DELETE _SEPL|||SEPR$DELETE 5SEPL|||SEPR$DELETE Ġ(SEPL|||SEPR$DELETE Ġ)SEPL|||SEPR$DELETE Ġ;SEPL|||SEPR$DELETE ĠvarSEPL|||SEPR$DELETE _SEPL|||SEPR$DELETE 3SEPL|||SEPR$KEEP Ġ.SEPL|||SEPR$KEEP ĠmethodSEPL|||SEPR$KEEP _SEPL|||SEPR$KEEP 6SEPL|||SEPR$KEEP Ġ(SEPL|||SEPR$KEEP Ġ)SEPL|||SEPR$KEEP Ġ;SEPL|||SEPR$KEEP ĠvarSEPL|||SEPR$KEEP _SEPL|||SEPR$KEEP 3SEPL|||SEPR$KEEP Ġ.SEPL|||SEPR$KEEP ĠmethodSEPL|||SEPR$KEEP _SEPL|||SEPR$KEEP 7SEPL|||SEPR$KEEP Ġ(SEPL|||SEPR$KEEP Ġ0SEPL|||SEPR$KEEP Ġ)SEPL|||SEPR$KEEP Ġ;SEPL|||SEPR$KEEP Ġ}SEPL|||SEPR$KEEP
$STARTSEPL|||SEPR$KEEP publicSEPL|||SEPR$KEEP ĠvoidSEPL|||SEPR$KEEP ĠmethodSEPL|||SEPR$KEEP _SEPL|||SEPR$KEEP 1SEPL|||SEPR$KEEP Ġ(SEPL|||SEPR$KEEP Ġ)SEPL|||SEPR$KEEP Ġ{SEPL|||SEPR$KEEP ĠforSEPL|||SEPR$KEEP Ġ(SEPL|||SEPR$KEEP ĠintSEPL|||SEPR$KEEP ĠpSEPL|||SEPR$KEEP Ġ=SEPL|||SEPR$KEEP Ġ0SEPL|||SEPR$KEEP Ġ;SEPL|||SEPR$KEEP ĠpSEPL|||SEPR$KEEP Ġ<SEPL|||SEPR$KEEP Ġ(SEPL|||SEPR$KEEP ĠvarSEPL|||SEPR$KEEP _SEPL|||SEPR$KEEP 1SEPL|||SEPR$KEEP Ġ.SEPL|||SEPR$KEEP ĠsizeSEPL|||SEPR$KEEP Ġ(SEPL|||SEPR$KEEP Ġ)SEPL|||SEPR$KEEP Ġ)SEPL|||SEPR$KEEP Ġ;SEPL|||SEPR$KEEP ĠpSEPL|||SEPR$KEEP Ġ++SEPL|||SEPR$KEEP Ġ)SEPL|||SEPR$KEEP Ġ{SEPL|||SEPR$KEEP ĠtypeSEPL|||SEPR$KEEP _SEPL|||SEPR$KEEP 1SEPL|||SEPR$KEEP ĠvarSEPL|||SEPR$KEEP _SEPL|||SEPR$KEEP 2SEPL|||SEPR$KEEP Ġ=SEPL|||SEPR$KEEP ĠvarSEPL|||SEPR$KEEP _SEPL|||SEPR$KEEP 1SEPL|||SEPR$KEEP Ġ.SEPL|||SEPR$KEEP ĠgetSEPL|||SEPR$KEEP Ġ(SEPL|||SEPR$KEEP ĠpSEPL|||SEPR$KEEP Ġ)SEPL|||SEPR$KEEP Ġ;SEPL|||SEPR$KEEP ĠvarSEPL|||SEPR$KEEP _SEPL|||SEPR$KEEP 2SEPL|||SEPR$KEEP Ġ.SEPL|||SEPR$KEEP ĠmethodSEPL|||SEPR$KEEP _SEPL|||SEPR$KEEP 1SEPL|||SEPR$KEEP Ġ(SEPL|||SEPR$APPEND_Ġfalse Ġ)SEPL|||SEPR$KEEP Ġ;SEPL|||SEPR$KEEP Ġ}SEPL|||SEPR$KEEP Ġ}SEPL|||SEPR$KEEP
$STARTSEPL|||SEPR$KEEP publicSEPL|||SEPR$KEEP ĠsynchronizedSEPL|||SEPR$KEEP ĠvoidSEPL|||SEPR$KEEP ĠmethodSEPL|||SEPR$KEEP _SEPL|||SEPR$KEEP 1SEPL|||SEPR$KEEP Ġ(SEPL|||SEPR$KEEP Ġ)SEPL|||SEPR$KEEP ĠthrowsSEPL|||SEPR$KEEP ĠjavaSEPL|||SEPR$KEEP .SEPL|||SEPR$KEEP ioSEPL|||SEPR$KEEP .SEPL|||SEPR$KEEP ioSEPL|||SEPR$KEEP exSEPL|||SEPR$KEEP ceptionSEPL|||SEPR$KEEP Ġ{SEPL|||SEPR$APPEND_ĠmethodSEPL__SEPR$APPEND__SEPL__SEPR$APPEND_4SEPL__SEPR$APPEND_Ġ(SEPL__SEPR$APPEND_ĠvarSEPL__SEPR$APPEND__SEPL__SEPR$APPEND_4SEPL__SEPR$APPEND_Ġ)SEPL__SEPR$APPEND_Ġ; ĠifSEPL|||SEPR$KEEP Ġ(SEPL|||SEPR$KEEP Ġ(SEPL|||SEPR$KEEP ĠmethodSEPL|||SEPR$KEEP _SEPL|||SEPR$KEEP 2SEPL|||SEPR$KEEP Ġ(SEPL|||SEPR$KEEP Ġ)SEPL|||SEPR$KEEP Ġ)SEPL|||SEPR$KEEP Ġ==SEPL|||SEPR$KEEP Ġ(SEPL|||SEPR$KEEP ĠvarSEPL|||SEPR$KEEP _SEPL|||SEPR$KEEP 1SEPL|||SEPR$KEEP Ġ)SEPL|||SEPR$KEEP Ġ)SEPL|||SEPR$KEEP Ġ{SEPL|||SEPR$KEEP ĠvarSEPL|||SEPR$KEEP _SEPL|||SEPR$KEEP 2SEPL|||SEPR$KEEP Ġ.SEPL|||SEPR$KEEP ĠmethodSEPL|||SEPR$KEEP _SEPL|||SEPR$KEEP 3SEPL|||SEPR$KEEP Ġ(SEPL|||SEPR$KEEP Ġ)SEPL|||SEPR$KEEP Ġ;SEPL|||SEPR$KEEP ĠoutputSEPL|||SEPR$KEEP Ġ.SEPL|||SEPR$KEEP ĠmethodSEPL|||SEPR$KEEP _SEPL|||SEPR$KEEP 3SEPL|||SEPR$KEEP Ġ(SEPL|||SEPR$KEEP Ġ)SEPL|||SEPR$KEEP Ġ;SEPL|||SEPR$KEEP ĠvarSEPL|||SEPR$KEEP _SEPL|||SEPR$KEEP 3SEPL|||SEPR$KEEP Ġ.SEPL|||SEPR$KEEP ĠmethodSEPL|||SEPR$KEEP _SEPL|||SEPR$KEEP 3SEPL|||SEPR$KEEP Ġ(SEPL|||SEPR$KEEP Ġ)SEPL|||SEPR$KEEP Ġ;SEPL|||SEPR$KEEP Ġ}SEPL|||SEPR$KEEP ĠmethodSEPL|||SEPR$DELETE _SEPL|||SEPR$DELETE 4SEPL|||SEPR$DELETE Ġ(SEPL|||SEPR$DELETE ĠvarSEPL|||SEPR$DELETE _SEPL|||SEPR$DELETE 4SEPL|||SEPR$DELETE Ġ)SEPL|||SEPR$DELETE Ġ;SEPL|||SEPR$DELETE Ġ}SEPL|||SEPR$KEEP
$STARTSEPL|||SEPR$KEEP protectedSEPL|||SEPR$KEEP ĠvoidSEPL|||SEPR$KEEP ĠmethodSEPL|||SEPR$KEEP _SEPL|||SEPR$KEEP 1SEPL|||SEPR$KEEP Ġ(SEPL|||SEPR$KEEP Ġ)SEPL|||SEPR$KEEP Ġ{SEPL|||SEPR$DELETE ĠifSEPL|||SEPR$DELETE Ġ(SEPL|||SEPR$DELETE Ġ!SEPL|||SEPR$DELETE Ġ(SEPL|||SEPR$DELETE ĠvarSEPL|||SEPR$DELETE _SEPL|||SEPR$DELETE 1SEPL|||SEPR$DELETE Ġ)SEPL|||SEPR$DELETE Ġ)SEPL|||SEPR$DELETE Ġ{SEPL|||SEPR$DELETE ĠvarSEPL|||SEPR$DELETE _SEPL|||SEPR$DELETE 2SEPL|||SEPR$DELETE Ġ.SEPL|||SEPR$DELETE ĠsetSEPL|||SEPR$DELETE enabledSEPL|||SEPR$DELETE Ġ(SEPL|||SEPR$DELETE ĠfalseSEPL|||SEPR$DELETE Ġ)SEPL|||SEPR$DELETE Ġ;SEPL|||SEPR$DELETE Ġ}SEPL|||SEPR$DELETE ĠelseSEPL|||SEPR$DELETE Ġ{SEPL|||SEPR$KEEP ĠvarSEPL|||SEPR$KEEP _SEPL|||SEPR$KEEP 2SEPL|||SEPR$KEEP Ġ.SEPL|||SEPR$KEEP ĠsetSEPL|||SEPR$KEEP enabledSEPL|||SEPR$KEEP Ġ(SEPL|||SEPR$KEEP ĠtrueSEPL|||SEPR$KEEP Ġ)SEPL|||SEPR$KEEP Ġ;SEPL|||SEPR$KEEP Ġ}SEPL|||SEPR$KEEP Ġ}SEPL|||SEPR$DELETE
$STARTSEPL|||SEPR$KEEP publicSEPL|||SEPR$KEEP ĠbooleanSEPL|||SEPR$KEEP ĠmethodSEPL|||SEPR$KEEP _SEPL|||SEPR$KEEP 1SEPL|||SEPR$KEEP Ġ(SEPL|||SEPR$KEEP ĠjavaSEPL|||SEPR$KEEP .SEPL|||SEPR$KEEP langSEPL|||SEPR$KEEP .SEPL|||SEPR$KEEP stringSEPL|||SEPR$KEEP ĠvarSEPL|||SEPR$KEEP _SEPL|||SEPR$KEEP 1SEPL|||SEPR$KEEP Ġ)SEPL|||SEPR$KEEP Ġ{SEPL|||SEPR$KEEP ĠtrySEPL|||SEPR$KEEP Ġ{SEPL|||SEPR$APPEND_ĠthisSEPL__SEPR$APPEND_Ġ. ĠvarSEPL|||SEPR$KEEP _SEPL|||SEPR$KEEP 2SEPL|||SEPR$KEEP Ġ.SEPL|||SEPR$KEEP ĠmethodSEPL|||SEPR$KEEP _SEPL|||SEPR$KEEP 2SEPL|||SEPR$KEEP Ġ(SEPL|||SEPR$KEEP ĠvarSEPL|||SEPR$KEEP _SEPL|||SEPR$KEEP 1SEPL|||SEPR$KEEP Ġ)SEPL|||SEPR$DELETE Ġ;SEPL|||SEPR$DELETE ĠvarSEPL|||SEPR$DELETE _SEPL|||SEPR$DELETE 2SEPL|||SEPR$DELETE Ġ.SEPL|||SEPR$DELETE ĠmethodSEPL|||SEPR$DELETE _SEPL|||SEPR$DELETE 3SEPL|||SEPR$DELETE Ġ(SEPL|||SEPR$DELETE Ġ)SEPL|||SEPR$KEEP Ġ;SEPL|||SEPR$KEEP ĠreturnSEPL|||SEPR$KEEP ĠtrueSEPL|||SEPR$KEEP Ġ;SEPL|||SEPR$KEEP Ġ}SEPL|||SEPR$KEEP ĠcatchSEPL|||SEPR$KEEP Ġ(SEPL|||SEPR$KEEP ĠjavaSEPL|||SEPR$KEEP .SEPL|||SEPR$KEEP ioSEPL|||SEPR$KEEP .SEPL|||SEPR$KEEP ioSEPL|||SEPR$KEEP exSEPL|||SEPR$KEEP ceptionSEPL|||SEPR$KEEP ĠvarSEPL|||SEPR$KEEP _SEPL|||SEPR$KEEP 3SEPL|||SEPR$KEEP Ġ)SEPL|||SEPR$KEEP Ġ{SEPL|||SEPR$KEEP ĠvarSEPL|||SEPR$KEEP _SEPL|||SEPR$KEEP 3SEPL|||SEPR$KEEP Ġ.SEPL|||SEPR$KEEP ĠmethodSEPL|||SEPR$KEEP _SEPL|||SEPR$KEEP 4SEPL|||SEPR$KEEP Ġ(SEPL|||SEPR$KEEP Ġ)SEPL|||SEPR$KEEP Ġ;SEPL|||SEPR$KEEP ĠreturnSEPL|||SEPR$KEEP ĠfalseSEPL|||SEPR$KEEP Ġ;SEPL|||SEPR$KEEP Ġ}SEPL|||SEPR$KEEP Ġ}SEPL|||SEPR$KEEP
$STARTSEPL|||SEPR$KEEP publicSEPL|||SEPR$KEEP ĠvoidSEPL|||SEPR$KEEP ĠmethodSEPL|||SEPR$KEEP _SEPL|||SEPR$KEEP 1SEPL|||SEPR$KEEP Ġ(SEPL|||SEPR$KEEP ĠintSEPL|||SEPR$DELETE ĠiSEPL|||SEPR$DELETE Ġ)SEPL|||SEPR$KEEP Ġ{SEPL|||SEPR$KEEP ĠvarSEPL|||SEPR$DELETE _SEPL|||SEPR$DELETE 1SEPL|||SEPR$DELETE Ġ=SEPL|||SEPR$DELETE Ġ(SEPL|||SEPR$KEEP ĠvarSEPL|||SEPR$KEEP _SEPL|||SEPR$KEEP 1SEPL|||SEPR$KEEP Ġ)SEPL|||SEPR$KEEP Ġ+SEPL|||SEPR$REPLACE_Ġ++ ĠiSEPL|||SEPR$DELETE Ġ;SEPL|||SEPR$KEEP Ġ}SEPL|||SEPR$KEEP
$STARTSEPL|||SEPR$KEEP publicSEPL|||SEPR$REPLACE_private ĠvoidSEPL|||SEPR$KEEP ĠmethodSEPL|||SEPR$KEEP _SEPL|||SEPR$KEEP 1SEPL|||SEPR$KEEP Ġ(SEPL|||SEPR$KEEP Ġ)SEPL|||SEPR$KEEP Ġ{SEPL|||SEPR$KEEP ĠvarSEPL|||SEPR$KEEP _SEPL|||SEPR$KEEP 1SEPL|||SEPR$KEEP Ġ.SEPL|||SEPR$KEEP ĠmethodSEPL|||SEPR$KEEP _SEPL|||SEPR$KEEP 2SEPL|||SEPR$KEEP Ġ(SEPL|||SEPR$KEEP Ġ)SEPL|||SEPR$KEEP Ġ;SEPL|||SEPR$KEEP ĠvarSEPL|||SEPR$KEEP _SEPL|||SEPR$KEEP 2SEPL|||SEPR$KEEP Ġ.SEPL|||SEPR$KEEP ĠsetSEPL|||SEPR$KEEP textSEPL|||SEPR$KEEP Ġ(SEPL|||SEPR$KEEP ĠvarSEPL|||SEPR$KEEP _SEPL|||SEPR$KEEP 1SEPL|||SEPR$KEEP Ġ.SEPL|||SEPR$KEEP ĠtoSEPL|||SEPR$KEEP stringSEPL|||SEPR$KEEP Ġ(SEPL|||SEPR$KEEP Ġ)SEPL|||SEPR$KEEP Ġ)SEPL|||SEPR$KEEP Ġ;SEPL|||SEPR$KEEP Ġ}SEPL|||SEPR$KEEP
$STARTSEPL|||SEPR$KEEP publicSEPL|||SEPR$KEEP ĠvoidSEPL|||SEPR$KEEP ĠmethodSEPL|||SEPR$KEEP _SEPL|||SEPR$KEEP 1SEPL|||SEPR$KEEP Ġ(SEPL|||SEPR$KEEP Ġ)SEPL|||SEPR$KEEP Ġ{SEPL|||SEPR$KEEP ĠvarSEPL|||SEPR$DELETE _SEPL|||SEPR$DELETE 1SEPL|||SEPR$DELETE Ġ=SEPL|||SEPR$DELETE ĠnewSEPL|||SEPR$DELETE ĠtypeSEPL|||SEPR$DELETE _SEPL|||SEPR$DELETE 1SEPL|||SEPR$DELETE Ġ(SEPL|||SEPR$DELETE Ġ1SEPL|||SEPR$DELETE Ġ,SEPL|||SEPR$DELETE ĠstringSEPL|||SEPR$DELETE _SEPL|||SEPR$DELETE 1SEPL|||SEPR$DELETE Ġ)SEPL|||SEPR$DELETE Ġ;SEPL|||SEPR$DELETE ĠvarSEPL|||SEPR$KEEP _SEPL|||SEPR$KEEP 1SEPL|||SEPR$KEEP Ġ.SEPL|||SEPR$KEEP ĠmethodSEPL|||SEPR$KEEP _SEPL|||SEPR$KEEP 2SEPL|||SEPR$KEEP Ġ(SEPL|||SEPR$KEEP ĠstringSEPL|||SEPR$KEEP _SEPL|||SEPR$KEEP 2SEPL|||SEPR$KEEP Ġ)SEPL|||SEPR$KEEP Ġ;SEPL|||SEPR$KEEP ĠassSEPL|||SEPR$KEEP erSEPL|||SEPR$KEEP teSEPL|||SEPR$KEEP quSEPL|||SEPR$KEEP alsSEPL|||SEPR$KEEP Ġ(SEPL|||SEPR$KEEP ĠstringSEPL|||SEPR$KEEP _SEPL|||SEPR$KEEP 2SEPL|||SEPR$KEEP Ġ,SEPL|||SEPR$KEEP ĠvarSEPL|||SEPR$KEEP _SEPL|||SEPR$KEEP 1SEPL|||SEPR$KEEP Ġ.SEPL|||SEPR$KEEP ĠmethodSEPL|||SEPR$KEEP _SEPL|||SEPR$KEEP 3SEPL|||SEPR$KEEP Ġ(SEPL|||SEPR$KEEP Ġ)SEPL|||SEPR$KEEP Ġ)SEPL|||SEPR$KEEP Ġ;SEPL|||SEPR$KEEP Ġ}SEPL|||SEPR$KEEP
$STARTSEPL|||SEPR$KEEP publicSEPL|||SEPR$REPLACE_private ĠvoidSEPL|||SEPR$KEEP ĠmethodSEPL|||SEPR$KEEP _SEPL|||SEPR$KEEP 1SEPL|||SEPR$KEEP Ġ(SEPL|||SEPR$KEEP ĠfloatSEPL|||SEPR$KEEP ĠvarSEPL|||SEPR$KEEP _SEPL|||SEPR$KEEP 1SEPL|||SEPR$KEEP Ġ)SEPL|||SEPR$KEEP Ġ{SEPL|||SEPR$KEEP Ġ}SEPL|||SEPR$KEEP
$STARTSEPL|||SEPR$KEEP publicSEPL|||SEPR$KEEP ĠstaticSEPL|||SEPR$KEEP ĠvoidSEPL|||SEPR$REPLACE_Ġboolean ĠmethodSEPL|||SEPR$KEEP _SEPL|||SEPR$KEEP 1SEPL|||SEPR$KEEP Ġ(SEPL|||SEPR$KEEP Ġ)SEPL|||SEPR$KEEP Ġ{SEPL|||SEPR$APPEND_Ġreturn ĠvarSEPL|||SEPR$KEEP _SEPL|||SEPR$KEEP 1SEPL|||SEPR$KEEP Ġ.SEPL|||SEPR$KEEP ĠmethodSEPL|||SEPR$KEEP _SEPL|||SEPR$KEEP 1SEPL|||SEPR$KEEP Ġ(SEPL|||SEPR$KEEP Ġ)SEPL|||SEPR$KEEP Ġ;SEPL|||SEPR$KEEP Ġ}SEPL|||SEPR$KEEP
$STARTSEPL|||SEPR$KEEP publicSEPL|||SEPR$KEEP ĠvoidSEPL|||SEPR$KEEP ĠmethodSEPL|||SEPR$KEEP _SEPL|||SEPR$KEEP 1SEPL|||SEPR$KEEP Ġ(SEPL|||SEPR$KEEP ĠandroidSEPL|||SEPR$KEEP .SEPL|||SEPR$KEEP viewSEPL|||SEPR$KEEP .SEPL|||SEPR$KEEP viewSEPL|||SEPR$KEEP ĠvarSEPL|||SEPR$REPLACE_Ġview _SEPL|||SEPR$DELETE 1SEPL|||SEPR$DELETE Ġ)SEPL|||SEPR$KEEP Ġ{SEPL|||SEPR$KEEP ĠmethodSEPL|||SEPR$KEEP _SEPL|||SEPR$KEEP 2SEPL|||SEPR$KEEP Ġ(SEPL|||SEPR$KEEP ĠvarSEPL|||SEPR$REPLACE_Ġview _SEPL|||SEPR$DELETE 1SEPL|||SEPR$DELETE Ġ)SEPL|||SEPR$KEEP Ġ;SEPL|||SEPR$KEEP ĠmethodSEPL|||SEPR$KEEP _SEPL|||SEPR$KEEP 3SEPL|||SEPR$KEEP Ġ(SEPL|||SEPR$KEEP Ġ)SEPL|||SEPR$KEEP Ġ;SEPL|||SEPR$KEEP Ġ}SEPL|||SEPR$KEEP
$STARTSEPL|||SEPR$KEEP publicSEPL|||SEPR$KEEP ĠstaticSEPL|||SEPR$KEEP ĠvoidSEPL|||SEPR$KEEP ĠmethodSEPL|||SEPR$KEEP _SEPL|||SEPR$KEEP 1SEPL|||SEPR$KEEP Ġ(SEPL|||SEPR$KEEP ĠfinalSEPL|||SEPR$KEEP ĠjavaSEPL|||SEPR$KEEP .SEPL|||SEPR$KEEP langSEPL|||SEPR$KEEP .SEPL|||SEPR$KEEP stringSEPL|||SEPR$KEEP ĠpathSEPL|||SEPR$KEEP Ġ,SEPL|||SEPR$KEEP ĠfinalSEPL|||SEPR$KEEP ĠjavaSEPL|||SEPR$KEEP .SEPL|||SEPR$KEEP langSEPL|||SEPR$KEEP .SEPL|||SEPR$KEEP objectSEPL|||SEPR$KEEP ĠobjSEPL|||SEPR$KEEP Ġ)SEPL|||SEPR$KEEP ĠthrowsSEPL|||SEPR$KEEP ĠjavaSEPL|||SEPR$KEEP .SEPL|||SEPR$KEEP ioSEPL|||SEPR$KEEP .SEPL|||SEPR$KEEP ioSEPL|||SEPR$KEEP exSEPL|||SEPR$KEEP ceptionSEPL|||SEPR$KEEP Ġ{SEPL|||SEPR$KEEP ĠtypeSEPL|||SEPR$KEEP _SEPL|||SEPR$KEEP 1SEPL|||SEPR$KEEP Ġ.SEPL|||SEPR$KEEP ĠassertSEPL|||SEPR$KEEP notSEPL|||SEPR$KEEP nullSEPL|||SEPR$KEEP Ġ(SEPL|||SEPR$KEEP ĠobjSEPL|||SEPR$KEEP Ġ,SEPL|||SEPR$KEEP ĠstringSEPL|||SEPR$KEEP _SEPL|||SEPR$KEEP 1SEPL|||SEPR$KEEP Ġ)SEPL|||SEPR$KEEP Ġ;SEPL|||SEPR$KEEP ĠtrySEPL|||SEPR$KEEP Ġ(SEPL|||SEPR$KEEP ĠjavaSEPL|||SEPR$KEEP .SEPL|||SEPR$KEEP ioSEPL|||SEPR$KEEP .SEPL|||SEPR$KEEP fileSEPL|||SEPR$KEEP outputSEPL|||SEPR$KEEP streamSEPL|||SEPR$KEEP ĠvarSEPL|||SEPR$KEEP _SEPL|||SEPR$KEEP 1SEPL|||SEPR$KEEP Ġ=SEPL|||SEPR$KEEP ĠtypeSEPL|||SEPR$REPLACE_Ġnew _SEPL|||SEPR$REPLACE_Ġjava 2SEPL|||SEPR$REPLACE_. Ġ.SEPL|||SEPR$REPLACE_io ĠmethodSEPL|||SEPR$REPLACE_.SEPL__SEPR$APPEND_file _SEPL|||SEPR$REPLACE_output 2SEPL|||SEPR$REPLACE_stream Ġ(SEPL|||SEPR$KEEP ĠpathSEPL|||SEPR$KEEP Ġ)SEPL|||SEPR$KEEP Ġ)SEPL|||SEPR$KEEP Ġ{SEPL|||SEPR$KEEP ĠtypeSEPL|||SEPR$KEEP _SEPL|||SEPR$KEEP 3SEPL|||SEPR$KEEP Ġ.SEPL|||SEPR$KEEP ĠmethodSEPL|||SEPR$KEEP _SEPL|||SEPR$KEEP 3SEPL|||SEPR$KEEP Ġ(SEPL|||SEPR$KEEP ĠobjSEPL|||SEPR$KEEP Ġ,SEPL|||SEPR$KEEP ĠvarSEPL|||SEPR$KEEP _SEPL|||SEPR$KEEP 1SEPL|||SEPR$KEEP Ġ)SEPL|||SEPR$KEEP Ġ;SEPL|||SEPR$KEEP Ġ}SEPL|||SEPR$KEEP Ġ}SEPL|||SEPR$KEEP
$STARTSEPL|||SEPR$KEEP publicSEPL|||SEPR$KEEP ĠvoidSEPL|||SEPR$KEEP ĠmethodSEPL|||SEPR$KEEP _SEPL|||SEPR$KEEP 1SEPL|||SEPR$KEEP Ġ(SEPL|||SEPR$KEEP ĠtypeSEPL|||SEPR$KEEP _SEPL|||SEPR$KEEP 1SEPL|||SEPR$KEEP ĠvarSEPL|||SEPR$KEEP _SEPL|||SEPR$KEEP 1SEPL|||SEPR$KEEP Ġ,SEPL|||SEPR$DELETE ĠintSEPL|||SEPR$DELETE ĠvalueSEPL|||SEPR$DELETE Ġ)SEPL|||SEPR$KEEP Ġ{SEPL|||SEPR$KEEP ĠvarSEPL|||SEPR$KEEP _SEPL|||SEPR$KEEP 2SEPL|||SEPR$KEEP Ġ.SEPL|||SEPR$KEEP ĠinfoSEPL|||SEPR$KEEP Ġ(SEPL|||SEPR$KEEP Ġ(SEPL|||SEPR$KEEP ĠstringSEPL|||SEPR$KEEP _SEPL|||SEPR$KEEP 1SEPL|||SEPR$KEEP Ġ+SEPL|||SEPR$KEEP ĠvarSEPL|||SEPR$KEEP _SEPL|||SEPR$KEEP 1SEPL|||SEPR$KEEP Ġ)SEPL|||SEPR$KEEP Ġ)SEPL|||SEPR$KEEP Ġ;SEPL|||SEPR$KEEP Ġ}SEPL|||SEPR$KEEP
$STARTSEPL|||SEPR$KEEP publicSEPL|||SEPR$KEEP ĠvoidSEPL|||SEPR$KEEP ĠmethodSEPL|||SEPR$KEEP _SEPL|||SEPR$KEEP 1SEPL|||SEPR$KEEP Ġ(SEPL|||SEPR$KEEP ĠtypeSEPL|||SEPR$KEEP _SEPL|||SEPR$KEEP 1SEPL|||SEPR$KEEP ĠvarSEPL|||SEPR$KEEP _SEPL|||SEPR$KEEP 1SEPL|||SEPR$KEEP Ġ)SEPL|||SEPR$KEEP Ġ{SEPL|||SEPR$KEEP ĠtrySEPL|||SEPR$DELETE Ġ{SEPL|||SEPR$DELETE ĠvarSEPL|||SEPR$DELETE _SEPL|||SEPR$DELETE 2SEPL|||SEPR$DELETE Ġ.SEPL|||SEPR$DELETE ĠmethodSEPL|||SEPR$DELETE _SEPL|||SEPR$DELETE 2SEPL|||SEPR$DELETE Ġ(SEPL|||SEPR$DELETE Ġ)SEPL|||SEPR$DELETE Ġ;SEPL|||SEPR$DELETE Ġ}SEPL|||SEPR$DELETE ĠcatchSEPL|||SEPR$DELETE Ġ(SEPL|||SEPR$DELETE ĠtypeSEPL|||SEPR$DELETE _SEPL|||SEPR$DELETE 2SEPL|||SEPR$DELETE ĠvarSEPL|||SEPR$DELETE _SEPL|||SEPR$DELETE 3SEPL|||SEPR$DELETE Ġ)SEPL|||SEPR$DELETE Ġ{SEPL|||SEPR$DELETE ĠvarSEPL|||SEPR$DELETE _SEPL|||SEPR$DELETE 3SEPL|||SEPR$DELETE Ġ.SEPL|||SEPR$DELETE ĠmethodSEPL|||SEPR$DELETE _SEPL|||SEPR$DELETE 3SEPL|||SEPR$DELETE Ġ(SEPL|||SEPR$DELETE Ġ)SEPL|||SEPR$DELETE Ġ;SEPL|||SEPR$DELETE Ġ}SEPL|||SEPR$DELETE ĠvarSEPL|||SEPR$KEEP _SEPL|||SEPR$KEEP 4SEPL|||SEPR$KEEP Ġ.SEPL|||SEPR$KEEP ĠmethodSEPL|||SEPR$KEEP _SEPL|||SEPR$KEEP 4SEPL|||SEPR$KEEP Ġ(SEPL|||SEPR$KEEP Ġ)SEPL|||SEPR$KEEP Ġ;SEPL|||SEPR$KEEP Ġ}SEPL|||SEPR$KEEP
$STARTSEPL|||SEPR$KEEP publicSEPL|||SEPR$KEEP ĠjavaSEPL|||SEPR$KEEP .SEPL|||SEPR$KEEP langSEPL|||SEPR$KEEP .SEPL|||SEPR$KEEP stringSEPL|||SEPR$KEEP ĠmethodSEPL|||SEPR$KEEP _SEPL|||SEPR$KEEP 1SEPL|||SEPR$KEEP Ġ(SEPL|||SEPR$KEEP ĠjavaSEPL|||SEPR$KEEP .SEPL|||SEPR$KEEP langSEPL|||SEPR$KEEP .SEPL|||SEPR$KEEP stringSEPL|||SEPR$KEEP ĠvarSEPL|||SEPR$KEEP _SEPL|||SEPR$KEEP 1SEPL|||SEPR$KEEP Ġ)SEPL|||SEPR$KEEP Ġ{SEPL|||SEPR$KEEP ĠtrySEPL|||SEPR$KEEP Ġ{SEPL|||SEPR$KEEP ĠreturnSEPL|||SEPR$KEEP ĠnewSEPL|||SEPR$KEEP ĠjavaSEPL|||SEPR$KEEP .SEPL|||SEPR$KEEP langSEPL|||SEPR$KEEP .SEPL|||SEPR$KEEP stringSEPL|||SEPR$KEEP Ġ(SEPL|||SEPR$KEEP ĠtypeSEPL|||SEPR$KEEP _SEPL|||SEPR$KEEP 1SEPL|||SEPR$KEEP Ġ.SEPL|||SEPR$KEEP ĠmethodSEPL|||SEPR$KEEP _SEPL|||SEPR$KEEP 1SEPL|||SEPR$KEEP Ġ(SEPL|||SEPR$KEEP ĠvarSEPL|||SEPR$KEEP _SEPL|||SEPR$KEEP 1SEPL|||SEPR$KEEP Ġ)SEPL|||SEPR$KEEP Ġ)SEPL|||SEPR$KEEP Ġ;SEPL|||SEPR$KEEP Ġ}SEPL|||SEPR$KEEP ĠcatchSEPL|||SEPR$KEEP Ġ(SEPL|||SEPR$KEEP ĠtypeSEPL|||SEPR$KEEP _SEPL|||SEPR$KEEP 2SEPL|||SEPR$KEEP ĠvarSEPL|||SEPR$KEEP _SEPL|||SEPR$KEEP 2SEPL|||SEPR$KEEP Ġ)SEPL|||SEPR$KEEP Ġ{SEPL|||SEPR$KEEP ĠvarSEPL|||SEPR$DELETE _SEPL|||SEPR$DELETE 2SEPL|||SEPR$DELETE Ġ.SEPL|||SEPR$DELETE ĠmethodSEPL|||SEPR$DELETE _SEPL|||SEPR$DELETE 2SEPL|||SEPR$DELETE Ġ(SEPL|||SEPR$DELETE Ġ)SEPL|||SEPR$DELETE Ġ;SEPL|||SEPR$DELETE Ġ}SEPL|||SEPR$KEEP ĠreturnSEPL|||SEPR$KEEP ĠvarSEPL|||SEPR$KEEP _SEPL|||SEPR$KEEP 1SEPL|||SEPR$KEEP Ġ;SEPL|||SEPR$KEEP Ġ}SEPL|||SEPR$KEEP
$STARTSEPL|||SEPR$KEEP publicSEPL|||SEPR$KEEP ĠjavaSEPL|||SEPR$KEEP .SEPL|||SEPR$KEEP langSEPL|||SEPR$KEEP .SEPL|||SEPR$KEEP boSEPL|||SEPR$KEEP oleanSEPL|||SEPR$KEEP ĠremoveSEPL|||SEPR$KEEP Ġ(SEPL|||SEPR$KEEP ĠjavaSEPL|||SEPR$KEEP .SEPL|||SEPR$KEEP langSEPL|||SEPR$KEEP .SEPL|||SEPR$KEEP integerSEPL|||SEPR$KEEP ĠvarSEPL|||SEPR$KEEP _SEPL|||SEPR$KEEP 1SEPL|||SEPR$KEEP Ġ)SEPL|||SEPR$KEEP Ġ{SEPL|||SEPR$APPEND_ĠifSEPL__SEPR$APPEND_Ġ(SEPL__SEPR$APPEND_ĠvarSEPL__SEPR$APPEND__SEPL__SEPR$APPEND_2SEPL__SEPR$APPEND_Ġ.SEPL__SEPR$APPEND_ĠisSEPL__SEPR$APPEND_emptySEPL__SEPR$APPEND_Ġ(SEPL__SEPR$APPEND_Ġ)SEPL__SEPR$APPEND_Ġ)SEPL__SEPR$APPEND_Ġ{SEPL__SEPR$APPEND_ĠreturnSEPL__SEPR$APPEND_ĠfalseSEPL__SEPR$APPEND_Ġ;SEPL__SEPR$APPEND_Ġ}SEPL__SEPR$APPEND_ĠelseSEPL__SEPR$APPEND_Ġ{ ĠvarSEPL|||SEPR$KEEP _SEPL|||SEPR$KEEP 2SEPL|||SEPR$KEEP Ġ.SEPL|||SEPR$KEEP ĠremoveSEPL|||SEPR$KEEP Ġ(SEPL|||SEPR$KEEP Ġ0SEPL|||SEPR$KEEP Ġ)SEPL|||SEPR$KEEP Ġ;SEPL|||SEPR$KEEP ĠreturnSEPL|||SEPR$KEEP ĠtrueSEPL|||SEPR$KEEP Ġ;SEPL|||SEPR$KEEP Ġ}SEPL|||SEPR$APPEND_Ġ}
$STARTSEPL|||SEPR$KEEP publicSEPL|||SEPR$KEEP ĠvoidSEPL|||SEPR$KEEP ĠmethodSEPL|||SEPR$KEEP _SEPL|||SEPR$KEEP 1SEPL|||SEPR$KEEP Ġ(SEPL|||SEPR$KEEP ĠtypeSEPL|||SEPR$KEEP _SEPL|||SEPR$KEEP 1SEPL|||SEPR$KEEP ĠtargetSEPL|||SEPR$KEEP Ġ,SEPL|||SEPR$KEEP ĠintSEPL|||SEPR$KEEP ĠheightSEPL|||SEPR$KEEP Ġ)SEPL|||SEPR$KEEP Ġ{SEPL|||SEPR$KEEP ĠthisSEPL|||SEPR$DELETE Ġ.SEPL|||SEPR$DELETE ĠvarSEPL|||SEPR$KEEP _SEPL|||SEPR$KEEP 1SEPL|||SEPR$KEEP Ġ=SEPL|||SEPR$KEEP ĠheightSEPL|||SEPR$KEEP Ġ;SEPL|||SEPR$KEEP ĠthisSEPL|||SEPR$DELETE Ġ.SEPL|||SEPR$DELETE ĠmethodSEPL|||SEPR$KEEP _SEPL|||SEPR$KEEP 1SEPL|||SEPR$KEEP Ġ(SEPL|||SEPR$KEEP ĠtargetSEPL|||SEPR$KEEP Ġ)SEPL|||SEPR$KEEP Ġ;SEPL|||SEPR$KEEP Ġ}SEPL|||SEPR$KEEP
$STARTSEPL|||SEPR$KEEP publicSEPL|||SEPR$KEEP ĠstaticSEPL|||SEPR$KEEP ĠvoidSEPL|||SEPR$KEEP ĠmainSEPL|||SEPR$KEEP Ġ(SEPL|||SEPR$KEEP ĠjavaSEPL|||SEPR$KEEP .SEPL|||SEPR$KEEP langSEPL|||SEPR$KEEP .SEPL|||SEPR$KEEP stringSEPL|||SEPR$KEEP Ġ[SEPL|||SEPR$KEEP Ġ]SEPL|||SEPR$KEEP ĠargsSEPL|||SEPR$KEEP Ġ)SEPL|||SEPR$KEEP Ġ{SEPL|||SEPR$KEEP ĠtrySEPL|||SEPR$KEEP Ġ{SEPL|||SEPR$KEEP ĠtypeSEPL|||SEPR$DELETE _SEPL|||SEPR$DELETE 1SEPL|||SEPR$DELETE Ġ.SEPL|||SEPR$DELETE ĠinitSEPL|||SEPR$DELETE Ġ(SEPL|||SEPR$DELETE Ġ)SEPL|||SEPR$DELETE Ġ;SEPL|||SEPR$DELETE ĠtypeSEPL|||SEPR$DELETE _SEPL|||SEPR$DELETE 1SEPL|||SEPR$DELETE Ġ.SEPL|||SEPR$DELETE ĠmethodSEPL|||SEPR$DELETE _SEPL|||SEPR$DELETE 1SEPL|||SEPR$DELETE Ġ(SEPL|||SEPR$DELETE Ġ)SEPL|||SEPR$DELETE Ġ;SEPL|||SEPR$DELETE Ġ}SEPL|||SEPR$KEEP ĠcatchSEPL|||SEPR$KEEP Ġ(SEPL|||SEPR$KEEP ĠjavaSEPL|||SEPR$KEEP .SEPL|||SEPR$KEEP langSEPL|||SEPR$KEEP .SEPL|||SEPR$KEEP exSEPL|||SEPR$KEEP ceptionSEPL|||SEPR$KEEP ĠvarSEPL|||SEPR$KEEP _SEPL|||SEPR$KEEP 1SEPL|||SEPR$KEEP Ġ)SEPL|||SEPR$KEEP Ġ{SEPL|||SEPR$KEEP ĠvarSEPL|||SEPR$KEEP _SEPL|||SEPR$KEEP 1SEPL|||SEPR$KEEP Ġ.SEPL|||SEPR$KEEP ĠmethodSEPL|||SEPR$KEEP _SEPL|||SEPR$KEEP 2SEPL|||SEPR$KEEP Ġ(SEPL|||SEPR$KEEP Ġ)SEPL|||SEPR$KEEP Ġ;SEPL|||SEPR$KEEP Ġ}SEPL|||SEPR$KEEP Ġ}SEPL|||SEPR$KEEP
$STARTSEPL|||SEPR$KEEP publicSEPL|||SEPR$KEEP ĠbooleanSEPL|||SEPR$KEEP ĠmethodSEPL|||SEPR$KEEP _SEPL|||SEPR$KEEP 1SEPL|||SEPR$KEEP Ġ(SEPL|||SEPR$KEEP ĠtypeSEPL|||SEPR$KEEP _SEPL|||SEPR$KEEP 1SEPL|||SEPR$KEEP ĠvarSEPL|||SEPR$KEEP _SEPL|||SEPR$KEEP 1SEPL|||SEPR$KEEP Ġ,SEPL|||SEPR$KEEP ĠintSEPL|||SEPR$KEEP ĠvarSEPL|||SEPR$KEEP _SEPL|||SEPR$KEEP 2SEPL|||SEPR$REPLACE_3 Ġ)SEPL|||SEPR$KEEP ĠthrowsSEPL|||SEPR$KEEP ĠtypeSEPL|||SEPR$KEEP _SEPL|||SEPR$KEEP 2SEPL|||SEPR$KEEP Ġ{SEPL|||SEPR$KEEP ĠifSEPL|||SEPR$KEEP Ġ(SEPL|||SEPR$KEEP ĠvarSEPL|||SEPR$KEEP _SEPL|||SEPR$KEEP 2SEPL|||SEPR$REPLACE_3 Ġ>SEPL|||SEPR$KEEP Ġ(SEPL|||SEPR$KEEP ĠmethodSEPL|||SEPR$KEEP _SEPL|||SEPR$KEEP 2SEPL|||SEPR$KEEP Ġ(SEPL|||SEPR$KEEP Ġ)SEPL|||SEPR$KEEP Ġ)SEPL|||SEPR$KEEP Ġ)SEPL|||SEPR$KEEP Ġ{SEPL|||SEPR$KEEP ĠthrowSEPL|||SEPR$KEEP ĠnewSEPL|||SEPR$KEEP ĠtypeSEPL|||SEPR$KEEP _SEPL|||SEPR$KEEP 2SEPL|||SEPR$KEEP Ġ(SEPL|||SEPR$KEEP ĠstringSEPL|||SEPR$KEEP _SEPL|||SEPR$KEEP 1SEPL|||SEPR$KEEP Ġ)SEPL|||SEPR$KEEP Ġ;SEPL|||SEPR$KEEP Ġ}SEPL|||SEPR$KEEP ĠmethodSEPL|||SEPR$KEEP _SEPL|||SEPR$KEEP 3SEPL|||SEPR$KEEP Ġ(SEPL|||SEPR$KEEP ĠvarSEPL|||SEPR$KEEP _SEPL|||SEPR$KEEP 2SEPL|||SEPR$REPLACE_3 Ġ)SEPL|||SEPR$KEEP Ġ;SEPL|||SEPR$KEEP ĠreturnSEPL|||SEPR$KEEP ĠvarSEPL|||SEPR$KEEP _SEPL|||SEPR$KEEP 1SEPL|||SEPR$KEEP Ġ.SEPL|||SEPR$KEEP ĠmethodSEPL|||SEPR$KEEP _SEPL|||SEPR$KEEP 4SEPL|||SEPR$KEEP Ġ(SEPL|||SEPR$KEEP ĠvarSEPL|||SEPR$KEEP _SEPL|||SEPR$KEEP 3SEPL|||SEPR$KEEP Ġ)SEPL|||SEPR$KEEP Ġ;SEPL|||SEPR$KEEP Ġ}SEPL|||SEPR$KEEP
$STARTSEPL|||SEPR$KEEP publicSEPL|||SEPR$KEEP ĠvoidSEPL|||SEPR$KEEP ĠmethodSEPL|||SEPR$KEEP _SEPL|||SEPR$KEEP 1SEPL|||SEPR$KEEP Ġ(SEPL|||SEPR$KEEP ĠfinalSEPL|||SEPR$KEEP ĠintSEPL|||SEPR$KEEP Ġ[SEPL|||SEPR$KEEP Ġ]SEPL|||SEPR$KEEP ĠvarSEPL|||SEPR$KEEP _SEPL|||SEPR$KEEP 1SEPL|||SEPR$KEEP Ġ)SEPL|||SEPR$KEEP Ġ{SEPL|||SEPR$APPEND_ĠifSEPL__SEPR$APPEND_Ġ( ĠmethodSEPL|||SEPR$KEEP _SEPL|||SEPR$KEEP 2SEPL|||SEPR$KEEP Ġ(SEPL|||SEPR$KEEP ĠvarSEPL|||SEPR$KEEP _SEPL|||SEPR$KEEP 2SEPL|||SEPR$KEEP Ġ)SEPL|||SEPR$KEEP Ġ;SEPL|||SEPR$REPLACE_Ġ)SEPL__SEPR$APPEND_Ġ{ ĠvarSEPL|||SEPR$KEEP _SEPL|||SEPR$KEEP 3SEPL|||SEPR$KEEP Ġ=SEPL|||SEPR$KEEP ĠvarSEPL|||SEPR$KEEP _SEPL|||SEPR$KEEP 4SEPL|||SEPR$KEEP Ġ;SEPL|||SEPR$KEEP ĠvarSEPL|||SEPR$KEEP _SEPL|||SEPR$KEEP 5SEPL|||SEPR$KEEP Ġ=SEPL|||SEPR$KEEP ĠvarSEPL|||SEPR$KEEP _SEPL|||SEPR$KEEP 1SEPL|||SEPR$KEEP Ġ[SEPL|||SEPR$KEEP Ġ0SEPL|||SEPR$KEEP Ġ]SEPL|||SEPR$KEEP Ġ;SEPL|||SEPR$KEEP ĠvarSEPL|||SEPR$KEEP _SEPL|||SEPR$KEEP 6SEPL|||SEPR$KEEP Ġ=SEPL|||SEPR$KEEP ĠvarSEPL|||SEPR$KEEP _SEPL|||SEPR$KEEP 1SEPL|||SEPR$KEEP Ġ[SEPL|||SEPR$KEEP Ġ1SEPL|||SEPR$KEEP Ġ]SEPL|||SEPR$KEEP Ġ;SEPL|||SEPR$KEEP ĠtypeSEPL|||SEPR$KEEP _SEPL|||SEPR$KEEP 1SEPL|||SEPR$KEEP Ġ.SEPL|||SEPR$KEEP ĠmethodSEPL|||SEPR$KEEP _SEPL|||SEPR$KEEP 3SEPL|||SEPR$KEEP Ġ(SEPL|||SEPR$KEEP ĠthisSEPL|||SEPR$KEEP Ġ)SEPL|||SEPR$KEEP Ġ;SEPL|||SEPR$KEEP Ġ}SEPL|||SEPR$APPEND_Ġ}
$STARTSEPL|||SEPR$KEEP publicSEPL|||SEPR$KEEP ĠbooleanSEPL|||SEPR$KEEP ĠmethodSEPL|||SEPR$KEEP _SEPL|||SEPR$KEEP 1SEPL|||SEPR$KEEP Ġ(SEPL|||SEPR$KEEP Ġ)SEPL|||SEPR$KEEP Ġ{SEPL|||SEPR$KEEP ĠsynchronizedSEPL|||SEPR$KEEP Ġ(SEPL|||SEPR$KEEP ĠvarSEPL|||SEPR$KEEP _SEPL|||SEPR$KEEP 1SEPL|||SEPR$KEEP Ġ)SEPL|||SEPR$KEEP Ġ{SEPL|||SEPR$KEEP ĠreturnSEPL|||SEPR$APPEND_Ġ!SEPL__SEPR$APPEND_Ġ( ĠvarSEPL|||SEPR$KEEP _SEPL|||SEPR$KEEP 1SEPL|||SEPR$KEEP Ġ.SEPL|||SEPR$KEEP ĠisSEPL|||SEPR$KEEP emptySEPL|||SEPR$KEEP Ġ(SEPL|||SEPR$KEEP Ġ)SEPL|||SEPR$APPEND_Ġ) Ġ;SEPL|||SEPR$KEEP Ġ}SEPL|||SEPR$KEEP Ġ}SEPL|||SEPR$KEEP
$STARTSEPL|||SEPR$KEEP publicSEPL|||SEPR$KEEP ĠvoidSEPL|||SEPR$KEEP ĠmethodSEPL|||SEPR$KEEP _SEPL|||SEPR$KEEP 1SEPL|||SEPR$KEEP Ġ(SEPL|||SEPR$KEEP Ġ)SEPL|||SEPR$KEEP Ġ{SEPL|||SEPR$KEEP ĠvarSEPL|||SEPR$KEEP _SEPL|||SEPR$KEEP 1SEPL|||SEPR$KEEP Ġ.SEPL|||SEPR$KEEP ĠsetSEPL|||SEPR$KEEP enabledSEPL|||SEPR$KEEP Ġ(SEPL|||SEPR$KEEP ĠtrueSEPL|||SEPR$KEEP Ġ)SEPL|||SEPR$DELETE Ġ;SEPL|||SEPR$DELETE ĠvarSEPL|||SEPR$DELETE _SEPL|||SEPR$DELETE 1SEPL|||SEPR$DELETE Ġ.SEPL|||SEPR$DELETE ĠshowSEPL|||SEPR$DELETE Ġ(SEPL|||SEPR$DELETE ĠintSEPL|||SEPR$DELETE _SEPL|||SEPR$DELETE 1SEPL|||SEPR$DELETE Ġ)SEPL|||SEPR$KEEP Ġ;SEPL|||SEPR$KEEP ĠifSEPL|||SEPR$KEEP Ġ(SEPL|||SEPR$KEEP Ġ(SEPL|||SEPR$KEEP ĠvarSEPL|||SEPR$KEEP _SEPL|||SEPR$KEEP 2SEPL|||SEPR$KEEP Ġ)SEPL|||SEPR$KEEP Ġ!=SEPL|||SEPR$KEEP Ġ0SEPL|||SEPR$KEEP Ġ)SEPL|||SEPR$KEEP Ġ{SEPL|||SEPR$KEEP ĠvarSEPL|||SEPR$KEEP _SEPL|||SEPR$KEEP 3SEPL|||SEPR$KEEP Ġ.SEPL|||SEPR$KEEP ĠmethodSEPL|||SEPR$KEEP _SEPL|||SEPR$KEEP 2SEPL|||SEPR$KEEP Ġ(SEPL|||SEPR$KEEP ĠvarSEPL|||SEPR$KEEP _SEPL|||SEPR$KEEP 2SEPL|||SEPR$KEEP Ġ)SEPL|||SEPR$KEEP Ġ;SEPL|||SEPR$KEEP ĠvarSEPL|||SEPR$KEEP _SEPL|||SEPR$KEEP 3SEPL|||SEPR$KEEP Ġ.SEPL|||SEPR$KEEP ĠstartSEPL|||SEPR$KEEP Ġ(SEPL|||SEPR$KEEP Ġ)SEPL|||SEPR$KEEP Ġ;SEPL|||SEPR$KEEP Ġ}SEPL|||SEPR$APPEND_ĠelseSEPL__SEPR$APPEND_Ġ{SEPL__SEPR$APPEND_ĠvarSEPL__SEPR$APPEND__SEPL__SEPR$APPEND_1SEPL__SEPR$APPEND_Ġ.SEPL__SEPR$APPEND_ĠshowSEPL__SEPR$APPEND_Ġ(SEPL__SEPR$APPEND_ĠintSEPL__SEPR$APPEND__SEPL__SEPR$APPEND_1SEPL__SEPR$APPEND_Ġ)SEPL__SEPR$APPEND_Ġ; Ġ}SEPL|||SEPR$APPEND_Ġ}
$STARTSEPL|||SEPR$KEEP voidSEPL|||SEPR$KEEP ĠmethodSEPL|||SEPR$KEEP _SEPL|||SEPR$KEEP 1SEPL|||SEPR$KEEP Ġ(SEPL|||SEPR$APPEND_Ġ)SEPL__SEPR$APPEND_Ġ{SEPL__SEPR$APPEND_ĠifSEPL__SEPR$APPEND_Ġ(SEPL__SEPR$APPEND_ĠvarSEPL__SEPR$APPEND__SEPL__SEPR$APPEND_2 Ġ)SEPL|||SEPR$KEEP Ġ{SEPL|||SEPR$KEEP ĠvarSEPL|||SEPR$KEEP _SEPL|||SEPR$KEEP 1SEPL|||SEPR$KEEP Ġ=SEPL|||SEPR$KEEP ĠmethodSEPL|||SEPR$KEEP _SEPL|||SEPR$KEEP 2SEPL|||SEPR$KEEP Ġ(SEPL|||SEPR$KEEP Ġ)SEPL|||SEPR$KEEP Ġ;SEPL|||SEPR$KEEP ĠifSEPL|||SEPR$DELETE Ġ(SEPL|||SEPR$DELETE ĠvarSEPL|||SEPR$DELETE _SEPL|||SEPR$DELETE 2SEPL|||SEPR$DELETE Ġ)SEPL|||SEPR$DELETE ĠvarSEPL|||SEPR$KEEP _SEPL|||SEPR$KEEP 3SEPL|||SEPR$KEEP Ġ=SEPL|||SEPR$KEEP ĠmethodSEPL|||SEPR$KEEP _SEPL|||SEPR$KEEP 3SEPL|||SEPR$KEEP Ġ(SEPL|||SEPR$KEEP Ġ)SEPL|||SEPR$KEEP Ġ;SEPL|||SEPR$APPEND_Ġ} ĠelseSEPL|||SEPR$APPEND_Ġ{ ĠvarSEPL|||SEPR$KEEP _SEPL|||SEPR$KEEP 3SEPL|||SEPR$KEEP Ġ=SEPL|||SEPR$KEEP ĠmethodSEPL|||SEPR$KEEP _SEPL|||SEPR$KEEP 4SEPL|||SEPR$KEEP Ġ(SEPL|||SEPR$KEEP Ġ)SEPL|||SEPR$KEEP Ġ;SEPL|||SEPR$APPEND_Ġ} ĠvarSEPL|||SEPR$KEEP _SEPL|||SEPR$KEEP 4SEPL|||SEPR$KEEP Ġ=SEPL|||SEPR$KEEP ĠvarSEPL|||SEPR$KEEP _SEPL|||SEPR$KEEP 3SEPL|||SEPR$KEEP Ġ.SEPL|||SEPR$KEEP ĠsizeSEPL|||SEPR$KEEP Ġ(SEPL|||SEPR$KEEP Ġ)SEPL|||SEPR$KEEP Ġ;SEPL|||SEPR$KEEP Ġ}SEPL|||SEPR$KEEP
$STARTSEPL|||SEPR$KEEP publicSEPL|||SEPR$KEEP ĠtypeSEPL|||SEPR$KEEP _SEPL|||SEPR$KEEP 1SEPL|||SEPR$KEEP ĠmethodSEPL|||SEPR$KEEP _SEPL|||SEPR$KEEP 1SEPL|||SEPR$KEEP Ġ(SEPL|||SEPR$KEEP ĠjavaSEPL|||SEPR$KEEP .SEPL|||SEPR$KEEP langSEPL|||SEPR$KEEP .SEPL|||SEPR$KEEP stringSEPL|||SEPR$KEEP ĠvarSEPL|||SEPR$KEEP _SEPL|||SEPR$KEEP 1SEPL|||SEPR$KEEP Ġ)SEPL|||SEPR$KEEP ĠthrowsSEPL|||SEPR$KEEP ĠjavaSEPL|||SEPR$KEEP .SEPL|||SEPR$KEEP ioSEPL|||SEPR$KEEP .SEPL|||SEPR$KEEP ioSEPL|||SEPR$KEEP exSEPL|||SEPR$KEEP ceptionSEPL|||SEPR$KEEP Ġ{SEPL|||SEPR$KEEP ĠreturnSEPL|||SEPR$APPEND_ĠthisSEPL__SEPR$APPEND_Ġ. ĠvarSEPL|||SEPR$KEEP _SEPL|||SEPR$KEEP 1SEPL|||SEPR$KEEP Ġ.SEPL|||SEPR$KEEP ĠequalsSEPL|||SEPR$KEEP Ġ(SEPL|||SEPR$KEEP ĠvarSEPL|||SEPR$KEEP _SEPL|||SEPR$KEEP 1SEPL|||SEPR$KEEP Ġ)SEPL|||SEPR$KEEP Ġ?SEPL|||SEPR$KEEP ĠnewSEPL|||SEPR$KEEP ĠtypeSEPL|||SEPR$KEEP _SEPL|||SEPR$KEEP 2SEPL|||SEPR$KEEP Ġ(SEPL|||SEPR$KEEP ĠvarSEPL|||SEPR$KEEP _SEPL|||SEPR$KEEP 2SEPL|||SEPR$KEEP Ġ)SEPL|||SEPR$KEEP Ġ:SEPL|||SEPR$KEEP ĠvarSEPL|||SEPR$KEEP _SEPL|||SEPR$KEEP 3SEPL|||SEPR$KEEP Ġ.SEPL|||SEPR$KEEP ĠmethodSEPL|||SEPR$KEEP _SEPL|||SEPR$KEEP 1SEPL|||SEPR$KEEP Ġ(SEPL|||SEPR$KEEP ĠvarSEPL|||SEPR$KEEP _SEPL|||SEPR$KEEP 1SEPL|||SEPR$KEEP Ġ)SEPL|||SEPR$KEEP Ġ;SEPL|||SEPR$KEEP Ġ}SEPL|||SEPR$KEEP
$STARTSEPL|||SEPR$KEEP protectedSEPL|||SEPR$KEEP ĠvoidSEPL|||SEPR$KEEP ĠmethodSEPL|||SEPR$KEEP _SEPL|||SEPR$KEEP 1SEPL|||SEPR$KEEP Ġ(SEPL|||SEPR$KEEP Ġ)SEPL|||SEPR$KEEP Ġ{SEPL|||SEPR$KEEP ĠsuperSEPL|||SEPR$KEEP Ġ.SEPL|||SEPR$KEEP ĠmethodSEPL|||SEPR$KEEP _SEPL|||SEPR$KEEP 1SEPL|||SEPR$KEEP Ġ(SEPL|||SEPR$KEEP Ġ)SEPL|||SEPR$KEEP Ġ;SEPL|||SEPR$KEEP ĠvarSEPL|||SEPR$DELETE _SEPL|||SEPR$DELETE 1SEPL|||SEPR$DELETE Ġ.SEPL|||SEPR$DELETE ĠmethodSEPL|||SEPR$DELETE _SEPL|||SEPR$DELETE 2SEPL|||SEPR$DELETE Ġ(SEPL|||SEPR$DELETE ĠtrueSEPL|||SEPR$DELETE Ġ)SEPL|||SEPR$DELETE Ġ;SEPL|||SEPR$DELETE Ġ}SEPL|||SEPR$KEEP
$STARTSEPL|||SEPR$KEEP publicSEPL|||SEPR$KEEP ĠstaticSEPL|||SEPR$KEEP ĠjavaSEPL|||SEPR$KEEP .SEPL|||SEPR$KEEP langSEPL|||SEPR$KEEP .SEPL|||SEPR$KEEP doubleSEPL|||SEPR$KEEP ĠmethodSEPL|||SEPR$KEEP _SEPL|||SEPR$KEEP 1SEPL|||SEPR$KEEP Ġ(SEPL|||SEPR$KEEP ĠjavaSEPL|||SEPR$KEEP .SEPL|||SEPR$KEEP langSEPL|||SEPR$KEEP .SEPL|||SEPR$KEEP stringSEPL|||SEPR$KEEP ĠvarSEPL|||SEPR$KEEP _SEPL|||SEPR$KEEP 1SEPL|||SEPR$KEEP Ġ)SEPL|||SEPR$KEEP Ġ{SEPL|||SEPR$APPEND_ĠifSEPL__SEPR$APPEND_Ġ(SEPL__SEPR$APPEND_ĠvarSEPL__SEPR$APPEND__SEPL__SEPR$APPEND_1SEPL__SEPR$APPEND_Ġ==SEPL__SEPR$APPEND_ĠnullSEPL__SEPR$APPEND_Ġ)SEPL__SEPR$APPEND_ĠreturnSEPL__SEPR$APPEND_ĠnullSEPL__SEPR$APPEND_Ġ; ĠtrySEPL|||SEPR$KEEP Ġ{SEPL|||SEPR$KEEP ĠreturnSEPL|||SEPR$KEEP ĠnewSEPL|||SEPR$KEEP ĠjavaSEPL|||SEPR$KEEP .SEPL|||SEPR$KEEP langSEPL|||SEPR$KEEP .SEPL|||SEPR$KEEP doubleSEPL|||SEPR$KEEP Ġ(SEPL|||SEPR$KEEP ĠtypeSEPL|||SEPR$KEEP _SEPL|||SEPR$KEEP 1SEPL|||SEPR$KEEP Ġ.SEPL|||SEPR$KEEP ĠmethodSEPL|||SEPR$KEEP _SEPL|||SEPR$KEEP 2SEPL|||SEPR$KEEP Ġ(SEPL|||SEPR$KEEP ĠvarSEPL|||SEPR$KEEP _SEPL|||SEPR$KEEP 1SEPL|||SEPR$KEEP Ġ)SEPL|||SEPR$KEEP Ġ)SEPL|||SEPR$KEEP Ġ;SEPL|||SEPR$KEEP Ġ}SEPL|||SEPR$KEEP ĠcatchSEPL|||SEPR$KEEP Ġ(SEPL|||SEPR$KEEP ĠtypeSEPL|||SEPR$KEEP _SEPL|||SEPR$KEEP 2SEPL|||SEPR$KEEP ĠvarSEPL|||SEPR$KEEP _SEPL|||SEPR$KEEP 2SEPL|||SEPR$KEEP Ġ)SEPL|||SEPR$KEEP Ġ{SEPL|||SEPR$KEEP ĠreturnSEPL|||SEPR$KEEP ĠnullSEPL|||SEPR$KEEP Ġ;SEPL|||SEPR$KEEP Ġ}SEPL|||SEPR$KEEP Ġ}SEPL|||SEPR$KEEP
$STARTSEPL|||SEPR$KEEP publicSEPL|||SEPR$KEEP ĠvoidSEPL|||SEPR$KEEP ĠupdateSEPL|||SEPR$KEEP Ġ(SEPL|||SEPR$KEEP Ġ)SEPL|||SEPR$KEEP Ġ{SEPL|||SEPR$KEEP ĠifSEPL|||SEPR$KEEP Ġ(SEPL|||SEPR$KEEP ĠvarSEPL|||SEPR$KEEP _SEPL|||SEPR$KEEP 1SEPL|||SEPR$KEEP Ġ)SEPL|||SEPR$KEEP Ġ{SEPL|||SEPR$KEEP ĠifSEPL|||SEPR$KEEP Ġ(SEPL|||SEPR$KEEP ĠvarSEPL|||SEPR$KEEP _SEPL|||SEPR$KEEP 2SEPL|||SEPR$KEEP Ġ)SEPL|||SEPR$KEEP ĠvarSEPL|||SEPR$KEEP _SEPL|||SEPR$KEEP 3SEPL|||SEPR$KEEP Ġ-=SEPL|||SEPR$KEEP ĠvarSEPL|||SEPR$KEEP _SEPL|||SEPR$KEEP 4SEPL|||SEPR$KEEP Ġ;SEPL|||SEPR$KEEP ĠifSEPL|||SEPR$KEEP Ġ(SEPL|||SEPR$KEEP ĠvarSEPL|||SEPR$KEEP _SEPL|||SEPR$KEEP 5SEPL|||SEPR$DELETE Ġ)SEPL|||SEPR$DELETE ĠvarSEPL|||SEPR$DELETE _SEPL|||SEPR$DELETE 6SEPL|||SEPR$DELETE Ġ-=SEPL|||SEPR$DELETE ĠvarSEPL|||SEPR$DELETE _SEPL|||SEPR$DELETE 7SEPL|||SEPR$DELETE Ġ;SEPL|||SEPR$DELETE ĠifSEPL|||SEPR$DELETE Ġ(SEPL|||SEPR$DELETE ĠvarSEPL|||SEPR$DELETE _SEPL|||SEPR$DELETE 8SEPL|||SEPR$KEEP Ġ)SEPL|||SEPR$KEEP ĠvarSEPL|||SEPR$KEEP _SEPL|||SEPR$KEEP 3SEPL|||SEPR$KEEP Ġ+=SEPL|||SEPR$KEEP ĠvarSEPL|||SEPR$KEEP _SEPL|||SEPR$KEEP 4SEPL|||SEPR$KEEP Ġ;SEPL|||SEPR$KEEP ĠifSEPL|||SEPR$KEEP Ġ(SEPL|||SEPR$KEEP ĠvarSEPL|||SEPR$KEEP _SEPL|||SEPR$KEEP 9SEPL|||SEPR$KEEP Ġ)SEPL|||SEPR$KEEP ĠvarSEPL|||SEPR$KEEP _SEPL|||SEPR$KEEP 6SEPL|||SEPR$KEEP Ġ+=SEPL|||SEPR$KEEP ĠvarSEPL|||SEPR$KEEP _SEPL|||SEPR$KEEP 7SEPL|||SEPR$KEEP Ġ;SEPL|||SEPR$KEEP Ġ}SEPL|||SEPR$KEEP Ġ}SEPL|||SEPR$KEEP
$STARTSEPL|||SEPR$KEEP privateSEPL|||SEPR$KEEP ĠvoidSEPL|||SEPR$KEEP ĠinitSEPL|||SEPR$KEEP Ġ(SEPL|||SEPR$KEEP Ġ)SEPL|||SEPR$KEEP Ġ{SEPL|||SEPR$KEEP ĠtrySEPL|||SEPR$KEEP Ġ{SEPL|||SEPR$KEEP ĠvarSEPL|||SEPR$KEEP _SEPL|||SEPR$KEEP 1SEPL|||SEPR$KEEP Ġ=SEPL|||SEPR$KEEP ĠmethodSEPL|||SEPR$KEEP _SEPL|||SEPR$KEEP 1SEPL|||SEPR$KEEP Ġ(SEPL|||SEPR$KEEP Ġ)SEPL|||SEPR$KEEP Ġ;SEPL|||SEPR$KEEP Ġ}SEPL|||SEPR$KEEP ĠcatchSEPL|||SEPR$KEEP Ġ(SEPL|||SEPR$KEEP ĠtypeSEPL|||SEPR$KEEP _SEPL|||SEPR$KEEP 1SEPL|||SEPR$KEEP ĠvarSEPL|||SEPR$KEEP _SEPL|||SEPR$KEEP 2SEPL|||SEPR$KEEP Ġ)SEPL|||SEPR$KEEP Ġ{SEPL|||SEPR$KEEP ĠthrowSEPL|||SEPR$KEEP ĠnewSEPL|||SEPR$KEEP ĠtypeSEPL|||SEPR$KEEP _SEPL|||SEPR$KEEP 2SEPL|||SEPR$KEEP Ġ(SEPL|||SEPR$KEEP ĠvarSEPL|||SEPR$KEEP _SEPL|||SEPR$KEEP 2SEPL|||SEPR$KEEP Ġ)SEPL|||SEPR$KEEP Ġ;SEPL|||SEPR$KEEP Ġ}SEPL|||SEPR$KEEP ĠmethodSEPL|||SEPR$KEEP _SEPL|||SEPR$KEEP 2SEPL|||SEPR$KEEP Ġ(SEPL|||SEPR$APPEND_ĠvarSEPL__SEPR$APPEND__SEPL__SEPR$APPEND_1 Ġ)SEPL|||SEPR$KEEP Ġ;SEPL|||SEPR$KEEP ĠmethodSEPL|||SEPR$KEEP _SEPL|||SEPR$KEEP 3SEPL|||SEPR$KEEP Ġ(SEPL|||SEPR$APPEND_ĠvarSEPL__SEPR$APPEND__SEPL__SEPR$APPEND_1 Ġ)SEPL|||SEPR$KEEP Ġ;SEPL|||SEPR$KEEP ĠmethodSEPL|||SEPR$KEEP _SEPL|||SEPR$KEEP 4SEPL|||SEPR$KEEP Ġ(SEPL|||SEPR$APPEND_ĠvarSEPL__SEPR$APPEND__SEPL__SEPR$APPEND_1 Ġ)SEPL|||SEPR$KEEP Ġ;SEPL|||SEPR$KEEP Ġ}SEPL|||SEPR$KEEP
$STARTSEPL|||SEPR$KEEP publicSEPL|||SEPR$KEEP ĠvoidSEPL|||SEPR$KEEP ĠmethodSEPL|||SEPR$KEEP _SEPL|||SEPR$KEEP 1SEPL|||SEPR$KEEP Ġ(SEPL|||SEPR$KEEP Ġ)SEPL|||SEPR$KEEP Ġ{SEPL|||SEPR$KEEP ĠmethodSEPL|||SEPR$DELETE _SEPL|||SEPR$DELETE 2SEPL|||SEPR$DELETE Ġ(SEPL|||SEPR$DELETE Ġ)SEPL|||SEPR$DELETE Ġ;SEPL|||SEPR$DELETE ĠandroidSEPL|||SEPR$KEEP .SEPL|||SEPR$KEEP contentSEPL|||SEPR$KEEP .SEPL|||SEPR$KEEP intentSEPL|||SEPR$KEEP ĠintentSEPL|||SEPR$KEEP Ġ=SEPL|||SEPR$KEEP ĠnewSEPL|||SEPR$KEEP ĠandroidSEPL|||SEPR$KEEP .SEPL|||SEPR$KEEP contentSEPL|||SEPR$KEEP .SEPL|||SEPR$KEEP intentSEPL|||SEPR$KEEP Ġ(SEPL|||SEPR$KEEP Ġ)SEPL|||SEPR$KEEP Ġ;SEPL|||SEPR$KEEP ĠintentSEPL|||SEPR$KEEP Ġ.SEPL|||SEPR$KEEP ĠmethodSEPL|||SEPR$KEEP _SEPL|||SEPR$KEEP 3SEPL|||SEPR$KEEP Ġ(SEPL|||SEPR$KEEP ĠthisSEPL|||SEPR$KEEP Ġ,SEPL|||SEPR$KEEP ĠvarSEPL|||SEPR$KEEP _SEPL|||SEPR$KEEP 1SEPL|||SEPR$KEEP ĠclassSEPL|||SEPR$KEEP Ġ)SEPL|||SEPR$KEEP Ġ;SEPL|||SEPR$KEEP ĠmethodSEPL|||SEPR$KEEP _SEPL|||SEPR$KEEP 4SEPL|||SEPR$KEEP Ġ(SEPL|||SEPR$KEEP ĠintentSEPL|||SEPR$KEEP Ġ)SEPL|||SEPR$KEEP Ġ;SEPL|||SEPR$APPEND_ĠmethodSEPL__SEPR$APPEND__SEPL__SEPR$APPEND_2SEPL__SEPR$APPEND_Ġ(SEPL__SEPR$APPEND_Ġ)SEPL__SEPR$APPEND_Ġ; Ġ}SEPL|||SEPR$KEEP
$STARTSEPL|||SEPR$KEEP publicSEPL|||SEPR$KEEP ĠvoidSEPL|||SEPR$KEEP ĠmethodSEPL|||SEPR$KEEP _SEPL|||SEPR$KEEP 1SEPL|||SEPR$REPLACE_2 Ġ(SEPL|||SEPR$KEEP ĠandroidSEPL|||SEPR$KEEP .SEPL|||SEPR$KEEP viewSEPL|||SEPR$KEEP .SEPL|||SEPR$KEEP viewSEPL|||SEPR$KEEP ĠviewSEPL|||SEPR$KEEP Ġ)SEPL|||SEPR$KEEP Ġ{SEPL|||SEPR$KEEP ĠthisSEPL|||SEPR$DELETE Ġ.SEPL|||SEPR$DELETE ĠgetSEPL|||SEPR$KEEP activitySEPL|||SEPR$KEEP Ġ(SEPL|||SEPR$KEEP Ġ)SEPL|||SEPR$KEEP Ġ.SEPL|||SEPR$KEEP ĠmethodSEPL|||SEPR$KEEP _SEPL|||SEPR$KEEP 2SEPL|||SEPR$KEEP Ġ(SEPL|||SEPR$KEEP ĠviewSEPL|||SEPR$KEEP Ġ)SEPL|||SEPR$KEEP Ġ;SEPL|||SEPR$KEEP Ġ}SEPL|||SEPR$KEEP
$STARTSEPL|||SEPR$KEEP privateSEPL|||SEPR$KEEP ĠjavaSEPL|||SEPR$KEEP .SEPL|||SEPR$KEEP langSEPL|||SEPR$KEEP .SEPL|||SEPR$KEEP boSEPL|||SEPR$KEEP oleanSEPL|||SEPR$KEEP ĠmethodSEPL|||SEPR$KEEP _SEPL|||SEPR$KEEP 1SEPL|||SEPR$KEEP Ġ(SEPL|||SEPR$KEEP Ġ)SEPL|||SEPR$KEEP Ġ{SEPL|||SEPR$KEEP ĠreturnSEPL|||SEPR$KEEP Ġ(SEPL|||SEPR$KEEP Ġ(SEPL|||SEPR$DELETE ĠvarSEPL|||SEPR$DELETE _SEPL|||SEPR$DELETE 1SEPL|||SEPR$DELETE Ġ.SEPL|||SEPR$DELETE ĠmethodSEPL|||SEPR$DELETE _SEPL|||SEPR$DELETE 2SEPL|||SEPR$DELETE Ġ(SEPL|||SEPR$DELETE Ġ)SEPL|||SEPR$DELETE Ġ)SEPL|||SEPR$DELETE Ġ||SEPL|||SEPR$DELETE Ġ(SEPL|||SEPR$DELETE ĠvarSEPL|||SEPR$KEEP _SEPL|||SEPR$KEEP 1SEPL|||SEPR$KEEP Ġ.SEPL|||SEPR$KEEP ĠmethodSEPL|||SEPR$KEEP _SEPL|||SEPR$KEEP 3SEPL|||SEPR$KEEP Ġ(SEPL|||SEPR$KEEP Ġ)SEPL|||SEPR$DELETE Ġ)SEPL|||SEPR$KEEP Ġ)SEPL|||SEPR$KEEP Ġ||SEPL|||SEPR$KEEP Ġ(SEPL|||SEPR$KEEP ĠvarSEPL|||SEPR$KEEP _SEPL|||SEPR$KEEP 1SEPL|||SEPR$KEEP Ġ.SEPL|||SEPR$KEEP ĠmethodSEPL|||SEPR$KEEP _SEPL|||SEPR$KEEP 4SEPL|||SEPR$KEEP Ġ(SEPL|||SEPR$KEEP Ġ)SEPL|||SEPR$KEEP Ġ)SEPL|||SEPR$KEEP Ġ;SEPL|||SEPR$KEEP Ġ}SEPL|||SEPR$KEEP
$STARTSEPL|||SEPR$KEEP publicSEPL|||SEPR$KEEP ĠfloatSEPL|||SEPR$KEEP ĠmethodSEPL|||SEPR$KEEP _SEPL|||SEPR$KEEP 1SEPL|||SEPR$KEEP Ġ(SEPL|||SEPR$KEEP Ġ)SEPL|||SEPR$KEEP Ġ{SEPL|||SEPR$KEEP ĠfloatSEPL|||SEPR$KEEP ĠvarSEPL|||SEPR$KEEP _SEPL|||SEPR$KEEP 1SEPL|||SEPR$KEEP Ġ=SEPL|||SEPR$KEEP Ġ(SEPL|||SEPR$KEEP Ġ(SEPL|||SEPR$KEEP Ġ(SEPL|||SEPR$KEEP ĠfloatSEPL|||SEPR$KEEP Ġ)SEPL|||SEPR$KEEP Ġ(SEPL|||SEPR$KEEP ĠthisSEPL|||SEPR$KEEP Ġ.SEPL|||SEPR$KEEP ĠmethodSEPL|||SEPR$KEEP _SEPL|||SEPR$KEEP 2SEPL|||SEPR$KEEP Ġ(SEPL|||SEPR$KEEP Ġ)SEPL|||SEPR$KEEP Ġ)SEPL|||SEPR$KEEP Ġ)SEPL|||SEPR$KEEP Ġ*SEPL|||SEPR$REPLACE_Ġ/ ĠfloatSEPL|||SEPR$KEEP _SEPL|||SEPR$KEEP 1SEPL|||SEPR$KEEP Ġ)SEPL|||SEPR$KEEP Ġ*SEPL|||SEPR$REPLACE_Ġ/ ĠfloatSEPL|||SEPR$KEEP _SEPL|||SEPR$KEEP 2SEPL|||SEPR$KEEP Ġ;SEPL|||SEPR$KEEP ĠreturnSEPL|||SEPR$KEEP ĠvarSEPL|||SEPR$KEEP _SEPL|||SEPR$KEEP 1SEPL|||SEPR$KEEP Ġ;SEPL|||SEPR$KEEP Ġ}SEPL|||SEPR$KEEP
$STARTSEPL|||SEPR$KEEP publicSEPL|||SEPR$KEEP ĠvoidSEPL|||SEPR$KEEP ĠmethodSEPL|||SEPR$KEEP _SEPL|||SEPR$KEEP 1SEPL|||SEPR$KEEP Ġ(SEPL|||SEPR$KEEP ĠjavaSEPL|||SEPR$KEEP .SEPL|||SEPR$KEEP langSEPL|||SEPR$KEEP .SEPL|||SEPR$KEEP stringSEPL|||SEPR$KEEP ĠpathSEPL|||SEPR$KEEP Ġ,SEPL|||SEPR$KEEP ĠjavaSEPL|||SEPR$KEEP .SEPL|||SEPR$KEEP langSEPL|||SEPR$KEEP .SEPL|||SEPR$KEEP stringSEPL|||SEPR$KEEP ĠvarSEPL|||SEPR$KEEP _SEPL|||SEPR$KEEP 1SEPL|||SEPR$KEEP Ġ)SEPL|||SEPR$KEEP Ġ{SEPL|||SEPR$KEEP ĠtypeSEPL|||SEPR$KEEP _SEPL|||SEPR$KEEP 1SEPL|||SEPR$KEEP Ġ.SEPL|||SEPR$KEEP ĠmethodSEPL|||SEPR$KEEP _SEPL|||SEPR$KEEP 2SEPL|||SEPR$KEEP Ġ(SEPL|||SEPR$KEEP ĠthisSEPL|||SEPR$KEEP Ġ,SEPL|||SEPR$KEEP ĠpathSEPL|||SEPR$KEEP Ġ,SEPL|||SEPR$KEEP ĠvarSEPL|||SEPR$KEEP _SEPL|||SEPR$KEEP 2SEPL|||SEPR$APPEND_Ġ,SEPL__SEPR$APPEND_ĠtrueSEPL__SEPR$APPEND_Ġ,SEPL__SEPR$APPEND_Ġtrue Ġ)SEPL|||SEPR$KEEP Ġ;SEPL|||SEPR$KEEP Ġ}SEPL|||SEPR$KEEP
$STARTSEPL|||SEPR$KEEP publicSEPL|||SEPR$KEEP ĠvoidSEPL|||SEPR$KEEP ĠmethodSEPL|||SEPR$KEEP _SEPL|||SEPR$KEEP 1SEPL|||SEPR$KEEP Ġ(SEPL|||SEPR$KEEP ĠtypeSEPL|||SEPR$KEEP _SEPL|||SEPR$KEEP 1SEPL|||SEPR$DELETE Ġ<SEPL|||SEPR$DELETE ĠtypeSEPL|||SEPR$DELETE _SEPL|||SEPR$DELETE 2SEPL|||SEPR$KEEP Ġ,SEPL|||SEPR$DELETE ĠjavaSEPL|||SEPR$DELETE .SEPL|||SEPR$DELETE utilSEPL|||SEPR$DELETE .SEPL|||SEPR$DELETE arraySEPL|||SEPR$DELETE listSEPL|||SEPR$DELETE Ġ<SEPL|||SEPR$DELETE ĠjavaSEPL|||SEPR$DELETE .SEPL|||SEPR$DELETE langSEPL|||SEPR$DELETE .SEPL|||SEPR$DELETE integerSEPL|||SEPR$DELETE Ġ>SEPL|||SEPR$DELETE Ġ>SEPL|||SEPR$DELETE ĠvarSEPL|||SEPR$KEEP _SEPL|||SEPR$KEEP 1SEPL|||SEPR$KEEP Ġ)SEPL|||SEPR$KEEP Ġ{SEPL|||SEPR$KEEP ĠthisSEPL|||SEPR$KEEP Ġ.SEPL|||SEPR$KEEP ĠvarSEPL|||SEPR$KEEP _SEPL|||SEPR$KEEP 2SEPL|||SEPR$KEEP Ġ.SEPL|||SEPR$KEEP ĠaddSEPL|||SEPR$KEEP Ġ(SEPL|||SEPR$KEEP ĠvarSEPL|||SEPR$KEEP _SEPL|||SEPR$KEEP 1SEPL|||SEPR$KEEP Ġ)SEPL|||SEPR$KEEP Ġ;SEPL|||SEPR$KEEP Ġ}SEPL|||SEPR$KEEP
$STARTSEPL|||SEPR$KEEP publicSEPL|||SEPR$KEEP ĠjavaSEPL|||SEPR$KEEP .SEPL|||SEPR$KEEP langSEPL|||SEPR$KEEP .SEPL|||SEPR$KEEP stringSEPL|||SEPR$KEEP ĠmethodSEPL|||SEPR$KEEP _SEPL|||SEPR$KEEP 1SEPL|||SEPR$KEEP Ġ(SEPL|||SEPR$KEEP ĠintSEPL|||SEPR$KEEP ĠiSEPL|||SEPR$KEEP Ġ)SEPL|||SEPR$KEEP Ġ{SEPL|||SEPR$KEEP ĠifSEPL|||SEPR$KEEP Ġ(SEPL|||SEPR$KEEP ĠiSEPL|||SEPR$KEEP Ġ<SEPL|||SEPR$KEEP Ġ(SEPL|||SEPR$KEEP ĠvarSEPL|||SEPR$KEEP _SEPL|||SEPR$KEEP 1SEPL|||SEPR$KEEP Ġ.SEPL|||SEPR$KEEP ĠlengthSEPL|||SEPR$KEEP Ġ)SEPL|||SEPR$KEEP Ġ)SEPL|||SEPR$KEEP ĠreturnSEPL|||SEPR$KEEP ĠvarSEPL|||SEPR$KEEP _SEPL|||SEPR$KEEP 1SEPL|||SEPR$KEEP Ġ[SEPL|||SEPR$KEEP ĠiSEPL|||SEPR$KEEP Ġ]SEPL|||SEPR$KEEP Ġ;SEPL|||SEPR$KEEP ĠreturnSEPL|||SEPR$KEEP ĠvarSEPL|||SEPR$KEEP _SEPL|||SEPR$KEEP 2SEPL|||SEPR$KEEP Ġ[SEPL|||SEPR$KEEP Ġ(SEPL|||SEPR$APPEND_ĠiSEPL__SEPR$APPEND_Ġ- Ġ(SEPL|||SEPR$KEEP ĠvarSEPL|||SEPR$KEEP _SEPL|||SEPR$KEEP 1SEPL|||SEPR$KEEP Ġ.SEPL|||SEPR$KEEP ĠlengthSEPL|||SEPR$KEEP Ġ)SEPL|||SEPR$KEEP Ġ+SEPL|||SEPR$DELETE ĠiSEPL|||SEPR$DELETE Ġ)SEPL|||SEPR$KEEP Ġ]SEPL|||SEPR$KEEP Ġ.SEPL|||SEPR$KEEP ĠnameSEPL|||SEPR$KEEP Ġ;SEPL|||SEPR$KEEP Ġ}SEPL|||SEPR$KEEP
$STARTSEPL|||SEPR$KEEP publicSEPL|||SEPR$KEEP ĠjavaSEPL|||SEPR$KEEP .SEPL|||SEPR$KEEP utilSEPL|||SEPR$KEEP .SEPL|||SEPR$KEEP listSEPL|||SEPR$KEEP Ġ<SEPL|||SEPR$KEEP ĠtypeSEPL|||SEPR$KEEP _SEPL|||SEPR$KEEP 1SEPL|||SEPR$KEEP Ġ>SEPL|||SEPR$KEEP ĠmethodSEPL|||SEPR$KEEP _SEPL|||SEPR$KEEP 1SEPL|||SEPR$KEEP Ġ(SEPL|||SEPR$KEEP Ġ)SEPL|||SEPR$KEEP Ġ{SEPL|||SEPR$KEEP ĠjavaSEPL|||SEPR$KEEP .SEPL|||SEPR$KEEP utilSEPL|||SEPR$KEEP .SEPL|||SEPR$KEEP listSEPL|||SEPR$KEEP Ġ<SEPL|||SEPR$KEEP ĠtypeSEPL|||SEPR$KEEP _SEPL|||SEPR$KEEP 1SEPL|||SEPR$KEEP Ġ>SEPL|||SEPR$KEEP ĠvarSEPL|||SEPR$KEEP _SEPL|||SEPR$KEEP 1SEPL|||SEPR$KEEP Ġ=SEPL|||SEPR$KEEP ĠnewSEPL|||SEPR$KEEP ĠjavaSEPL|||SEPR$KEEP .SEPL|||SEPR$KEEP utilSEPL|||SEPR$KEEP .SEPL|||SEPR$KEEP arraySEPL|||SEPR$KEEP listSEPL|||SEPR$KEEP Ġ(SEPL|||SEPR$KEEP ĠvarSEPL|||SEPR$KEEP _SEPL|||SEPR$KEEP 2SEPL|||SEPR$KEEP Ġ.SEPL|||SEPR$KEEP ĠvaluesSEPL|||SEPR$KEEP Ġ(SEPL|||SEPR$KEEP Ġ)SEPL|||SEPR$KEEP Ġ)SEPL|||SEPR$KEEP Ġ;SEPL|||SEPR$KEEP ĠvarSEPL|||SEPR$DELETE _SEPL|||SEPR$DELETE 1SEPL|||SEPR$DELETE Ġ.SEPL|||SEPR$DELETE ĠmethodSEPL|||SEPR$DELETE _SEPL|||SEPR$DELETE 2SEPL|||SEPR$DELETE Ġ(SEPL|||SEPR$DELETE ĠthisSEPL|||SEPR$DELETE Ġ.SEPL|||SEPR$DELETE ĠvarSEPL|||SEPR$DELETE _SEPL|||SEPR$DELETE 2SEPL|||SEPR$DELETE Ġ.SEPL|||SEPR$DELETE ĠvaluesSEPL|||SEPR$DELETE Ġ(SEPL|||SEPR$DELETE Ġ)SEPL|||SEPR$DELETE Ġ)SEPL|||SEPR$DELETE Ġ;SEPL|||SEPR$DELETE ĠreturnSEPL|||SEPR$KEEP ĠvarSEPL|||SEPR$KEEP _SEPL|||SEPR$KEEP 1SEPL|||SEPR$KEEP Ġ;SEPL|||SEPR$KEEP Ġ}SEPL|||SEPR$KEEP
$STARTSEPL|||SEPR$KEEP publicSEPL|||SEPR$KEEP ĠjavaSEPL|||SEPR$KEEP .SEPL|||SEPR$KEEP langSEPL|||SEPR$KEEP .SEPL|||SEPR$KEEP stringSEPL|||SEPR$KEEP Ġ[SEPL|||SEPR$KEEP Ġ]SEPL|||SEPR$KEEP ĠmethodSEPL|||SEPR$KEEP _SEPL|||SEPR$KEEP 1SEPL|||SEPR$KEEP Ġ(SEPL|||SEPR$KEEP Ġ)SEPL|||SEPR$KEEP Ġ{SEPL|||SEPR$APPEND_ĠifSEPL__SEPR$APPEND_Ġ(SEPL__SEPR$APPEND_Ġ(SEPL__SEPR$APPEND_ĠvarSEPL__SEPR$APPEND__SEPL__SEPR$APPEND_1SEPL__SEPR$APPEND_Ġ)SEPL__SEPR$APPEND_Ġ==SEPL__SEPR$APPEND_ĠnullSEPL__SEPR$APPEND_Ġ)SEPL__SEPR$APPEND_Ġ{SEPL__SEPR$APPEND_ĠreturnSEPL__SEPR$APPEND_ĠnullSEPL__SEPR$APPEND_Ġ;SEPL__SEPR$APPEND_Ġ}SEPL__SEPR$APPEND_ĠelseSEPL__SEPR$APPEND_Ġ{ ĠreturnSEPL|||SEPR$KEEP ĠvarSEPL|||SEPR$KEEP _SEPL|||SEPR$KEEP 1SEPL|||SEPR$KEEP Ġ.SEPL|||SEPR$KEEP ĠmethodSEPL|||SEPR$KEEP _SEPL|||SEPR$KEEP 2SEPL|||SEPR$KEEP Ġ(SEPL|||SEPR$KEEP Ġ)SEPL|||SEPR$KEEP Ġ;SEPL|||SEPR$KEEP Ġ}SEPL|||SEPR$APPEND_Ġ}
$STARTSEPL|||SEPR$KEEP publicSEPL|||SEPR$KEEP ĠvoidSEPL|||SEPR$KEEP ĠmethodSEPL|||SEPR$KEEP _SEPL|||SEPR$KEEP 1SEPL|||SEPR$KEEP Ġ(SEPL|||SEPR$KEEP ĠtypeSEPL|||SEPR$KEEP _SEPL|||SEPR$KEEP 1SEPL|||SEPR$KEEP ĠvarSEPL|||SEPR$KEEP _SEPL|||SEPR$KEEP 1SEPL|||SEPR$KEEP Ġ,SEPL|||SEPR$KEEP ĠtypeSEPL|||SEPR$KEEP _SEPL|||SEPR$KEEP 2SEPL|||SEPR$KEEP Ġ<SEPL|||SEPR$KEEP ĠtypeSEPL|||SEPR$KEEP _SEPL|||SEPR$KEEP 3SEPL|||SEPR$KEEP Ġ>SEPL|||SEPR$KEEP ĠlistenerSEPL|||SEPR$KEEP Ġ,SEPL|||SEPR$KEEP ĠtypeSEPL|||SEPR$KEEP _SEPL|||SEPR$KEEP 4SEPL|||SEPR$KEEP ĠvarSEPL|||SEPR$KEEP _SEPL|||SEPR$KEEP 2SEPL|||SEPR$KEEP Ġ,SEPL|||SEPR$KEEP ĠtypeSEPL|||SEPR$KEEP _SEPL|||SEPR$KEEP 5SEPL|||SEPR$KEEP ĠvarSEPL|||SEPR$KEEP _SEPL|||SEPR$KEEP 3SEPL|||SEPR$KEEP Ġ,SEPL|||SEPR$KEEP ĠtypeSEPL|||SEPR$KEEP _SEPL|||SEPR$KEEP 6SEPL|||SEPR$KEEP ĠvarSEPL|||SEPR$KEEP _SEPL|||SEPR$KEEP 4SEPL|||SEPR$KEEP Ġ)SEPL|||SEPR$KEEP Ġ{SEPL|||SEPR$KEEP ĠtypeSEPL|||SEPR$KEEP _SEPL|||SEPR$KEEP 7SEPL|||SEPR$KEEP Ġ.SEPL|||SEPR$KEEP ĠmethodSEPL|||SEPR$KEEP _SEPL|||SEPR$KEEP 2SEPL|||SEPR$KEEP Ġ(SEPL|||SEPR$KEEP ĠvarSEPL|||SEPR$KEEP _SEPL|||SEPR$KEEP 5SEPL|||SEPR$KEEP Ġ,SEPL|||SEPR$KEEP ĠvarSEPL|||SEPR$KEEP _SEPL|||SEPR$KEEP 1SEPL|||SEPR$KEEP Ġ,SEPL|||SEPR$KEEP ĠlistenerSEPL|||SEPR$KEEP Ġ,SEPL|||SEPR$KEEP ĠvarSEPL|||SEPR$KEEP _SEPL|||SEPR$KEEP 2SEPL|||SEPR$KEEP Ġ,SEPL|||SEPR$APPEND_ĠvarSEPL__SEPR$APPEND__SEPL__SEPR$APPEND_3SEPL__SEPR$APPEND_Ġ, ĠthisSEPL|||SEPR$KEEP Ġ.SEPL|||SEPR$KEEP ĠvarSEPL|||SEPR$KEEP _SEPL|||SEPR$KEEP 6SEPL|||SEPR$KEEP Ġ,SEPL|||SEPR$KEEP ĠvarSEPL|||SEPR$KEEP _SEPL|||SEPR$KEEP 3SEPL|||SEPR$DELETE Ġ,SEPL|||SEPR$DELETE ĠvarSEPL|||SEPR$DELETE _SEPL|||SEPR$DELETE 4SEPL|||SEPR$KEEP Ġ)SEPL|||SEPR$KEEP Ġ;SEPL|||SEPR$KEEP Ġ}SEPL|||SEPR$KEEP
$STARTSEPL|||SEPR$KEEP publicSEPL|||SEPR$KEEP ĠstaticSEPL|||SEPR$KEEP ĠtypeSEPL|||SEPR$KEEP _SEPL|||SEPR$KEEP 1SEPL|||SEPR$KEEP ĠmethodSEPL|||SEPR$KEEP _SEPL|||SEPR$KEEP 1SEPL|||SEPR$KEEP Ġ(SEPL|||SEPR$KEEP ĠfinalSEPL|||SEPR$KEEP ĠtypeSEPL|||SEPR$KEEP _SEPL|||SEPR$KEEP 2SEPL|||SEPR$KEEP ĠvarSEPL|||SEPR$KEEP _SEPL|||SEPR$KEEP 1SEPL|||SEPR$KEEP Ġ,SEPL|||SEPR$DELETE ĠfinalSEPL|||SEPR$DELETE ĠjavaSEPL|||SEPR$DELETE .SEPL|||SEPR$DELETE langSEPL|||SEPR$DELETE .SEPL|||SEPR$DELETE stringSEPL|||SEPR$DELETE ĠvarSEPL|||SEPR$DELETE _SEPL|||SEPR$DELETE 2SEPL|||SEPR$DELETE Ġ)SEPL|||SEPR$KEEP Ġ{SEPL|||SEPR$DELETE ĠifSEPL|||SEPR$DELETE Ġ(SEPL|||SEPR$DELETE ĠvarSEPL|||SEPR$DELETE _SEPL|||SEPR$DELETE 3SEPL|||SEPR$DELETE Ġ)SEPL|||SEPR$DELETE Ġ{SEPL|||SEPR$DELETE ĠreturnSEPL|||SEPR$DELETE ĠnewSEPL|||SEPR$DELETE ĠtypeSEPL|||SEPR$DELETE _SEPL|||SEPR$DELETE 3SEPL|||SEPR$DELETE Ġ(SEPL|||SEPR$DELETE ĠvarSEPL|||SEPR$DELETE _SEPL|||SEPR$DELETE 1SEPL|||SEPR$DELETE Ġ,SEPL|||SEPR$DELETE ĠvarSEPL|||SEPR$DELETE _SEPL|||SEPR$DELETE 2SEPL|||SEPR$DELETE Ġ)SEPL|||SEPR$DELETE Ġ;SEPL|||SEPR$DELETE Ġ}SEPL|||SEPR$DELETE ĠelseSEPL|||SEPR$DELETE Ġ{SEPL|||SEPR$KEEP ĠreturnSEPL|||SEPR$KEEP ĠnewSEPL|||SEPR$KEEP ĠtypeSEPL|||SEPR$KEEP _SEPL|||SEPR$KEEP 1SEPL|||SEPR$KEEP Ġ(SEPL|||SEPR$KEEP ĠvarSEPL|||SEPR$KEEP _SEPL|||SEPR$KEEP 1SEPL|||SEPR$KEEP Ġ)SEPL|||SEPR$KEEP Ġ;SEPL|||SEPR$KEEP Ġ}SEPL|||SEPR$KEEP Ġ}SEPL|||SEPR$DELETE
$STARTSEPL|||SEPR$KEEP privateSEPL|||SEPR$KEEP ĠnativeSEPL|||SEPR$KEEP ĠvoidSEPL|||SEPR$KEEP ĠmethodSEPL|||SEPR$KEEP _SEPL|||SEPR$KEEP 1SEPL|||SEPR$KEEP Ġ(SEPL|||SEPR$APPEND_ĠintSEPL__SEPR$APPEND_Ġid Ġ)SEPL|||SEPR$KEEP Ġ;SEPL|||SEPR$KEEP
$STARTSEPL|||SEPR$KEEP publicSEPL|||SEPR$KEEP ĠvoidSEPL|||SEPR$KEEP ĠmethodSEPL|||SEPR$KEEP _SEPL|||SEPR$KEEP 1SEPL|||SEPR$KEEP Ġ(SEPL|||SEPR$KEEP ĠtypeSEPL|||SEPR$KEEP _SEPL|||SEPR$KEEP 1SEPL|||SEPR$KEEP ĠvarSEPL|||SEPR$KEEP _SEPL|||SEPR$KEEP 1SEPL|||SEPR$KEEP Ġ,SEPL|||SEPR$KEEP ĠintSEPL|||SEPR$KEEP ĠvarSEPL|||SEPR$KEEP _SEPL|||SEPR$KEEP 2SEPL|||SEPR$KEEP Ġ)SEPL|||SEPR$KEEP Ġ{SEPL|||SEPR$KEEP ĠmethodSEPL|||SEPR$KEEP _SEPL|||SEPR$KEEP 2SEPL|||SEPR$KEEP Ġ(SEPL|||SEPR$KEEP ĠvarSEPL|||SEPR$DELETE _SEPL|||SEPR$DELETE 3SEPL|||SEPR$DELETE Ġ)SEPL|||SEPR$KEEP Ġ;SEPL|||SEPR$KEEP Ġ}SEPL|||SEPR$KEEP
$STARTSEPL|||SEPR$KEEP publicSEPL|||SEPR$KEEP ĠvoidSEPL|||SEPR$KEEP ĠmethodSEPL|||SEPR$KEEP _SEPL|||SEPR$KEEP 1SEPL|||SEPR$KEEP Ġ(SEPL|||SEPR$KEEP Ġ)SEPL|||SEPR$KEEP ĠthrowsSEPL|||SEPR$KEEP ĠtypeSEPL|||SEPR$KEEP _SEPL|||SEPR$KEEP 1SEPL|||SEPR$KEEP Ġ{SEPL|||SEPR$KEEP ĠjavaSEPL|||SEPR$KEEP .SEPL|||SEPR$KEEP langSEPL|||SEPR$KEEP .SEPL|||SEPR$KEEP stringSEPL|||SEPR$KEEP ĠtypeSEPL|||SEPR$KEEP Ġ=SEPL|||SEPR$KEEP ĠstringSEPL|||SEPR$KEEP _SEPL|||SEPR$KEEP 1SEPL|||SEPR$KEEP Ġ;SEPL|||SEPR$KEEP ĠjavaSEPL|||SEPR$DELETE .SEPL|||SEPR$DELETE langSEPL|||SEPR$DELETE .SEPL|||SEPR$DELETE objectSEPL|||SEPR$DELETE ĠobjSEPL|||SEPR$DELETE Ġ=SEPL|||SEPR$DELETE ĠtypeSEPL|||SEPR$KEEP _SEPL|||SEPR$KEEP 2SEPL|||SEPR$KEEP Ġ.SEPL|||SEPR$KEEP ĠmethodSEPL|||SEPR$KEEP _SEPL|||SEPR$KEEP 2SEPL|||SEPR$KEEP Ġ(SEPL|||SEPR$KEEP ĠtypeSEPL|||SEPR$KEEP Ġ)SEPL|||SEPR$KEEP Ġ;SEPL|||SEPR$KEEP Ġ}SEPL|||SEPR$KEEP
$STARTSEPL|||SEPR$KEEP publicSEPL|||SEPR$KEEP ĠvoidSEPL|||SEPR$KEEP ĠmethodSEPL|||SEPR$KEEP _SEPL|||SEPR$KEEP 1SEPL|||SEPR$KEEP Ġ(SEPL|||SEPR$KEEP ĠjavaSEPL|||SEPR$KEEP .SEPL|||SEPR$KEEP langSEPL|||SEPR$KEEP .SEPL|||SEPR$KEEP stringSEPL|||SEPR$KEEP ĠresultSEPL|||SEPR$KEEP Ġ)SEPL|||SEPR$KEEP Ġ{SEPL|||SEPR$KEEP ĠtypeSEPL|||SEPR$DELETE _SEPL|||SEPR$DELETE 1SEPL|||SEPR$DELETE Ġ.SEPL|||SEPR$DELETE ĠerrorSEPL|||SEPR$DELETE Ġ(SEPL|||SEPR$DELETE Ġ(SEPL|||SEPR$DELETE ĠstringSEPL|||SEPR$DELETE _SEPL|||SEPR$DELETE 1SEPL|||SEPR$DELETE Ġ+SEPL|||SEPR$DELETE Ġ(SEPL|||SEPR$DELETE ĠresultSEPL|||SEPR$DELETE Ġ.SEPL|||SEPR$DELETE ĠtoSEPL|||SEPR$DELETE stringSEPL|||SEPR$DELETE Ġ(SEPL|||SEPR$DELETE Ġ)SEPL|||SEPR$DELETE Ġ)SEPL|||SEPR$DELETE Ġ)SEPL|||SEPR$DELETE Ġ)SEPL|||SEPR$DELETE Ġ;SEPL|||SEPR$DELETE ĠvarSEPL|||SEPR$KEEP _SEPL|||SEPR$KEEP 1SEPL|||SEPR$KEEP Ġ.SEPL|||SEPR$KEEP ĠmethodSEPL|||SEPR$KEEP _SEPL|||SEPR$KEEP 2SEPL|||SEPR$KEEP Ġ(SEPL|||SEPR$KEEP Ġ(SEPL|||SEPR$KEEP Ġ(SEPL|||SEPR$KEEP ĠjavaSEPL|||SEPR$KEEP .SEPL|||SEPR$KEEP langSEPL|||SEPR$KEEP .SEPL|||SEPR$KEEP objectSEPL|||SEPR$KEEP Ġ)SEPL|||SEPR$KEEP Ġ(SEPL|||SEPR$KEEP ĠresultSEPL|||SEPR$KEEP Ġ)SEPL|||SEPR$KEEP Ġ)SEPL|||SEPR$KEEP Ġ,SEPL|||SEPR$KEEP ĠmethodSEPL|||SEPR$KEEP _SEPL|||SEPR$KEEP 3SEPL|||SEPR$KEEP Ġ(SEPL|||SEPR$KEEP Ġ)SEPL|||SEPR$KEEP Ġ)SEPL|||SEPR$KEEP Ġ;SEPL|||SEPR$KEEP Ġ}SEPL|||SEPR$KEEP
$STARTSEPL|||SEPR$KEEP publicSEPL|||SEPR$REPLACE_protected ĠbyteSEPL|||SEPR$KEEP Ġ[SEPL|||SEPR$KEEP Ġ]SEPL|||SEPR$KEEP ĠmethodSEPL|||SEPR$KEEP _SEPL|||SEPR$KEEP 1SEPL|||SEPR$KEEP Ġ(SEPL|||SEPR$KEEP Ġ)SEPL|||SEPR$KEEP Ġ{SEPL|||SEPR$KEEP ĠreturnSEPL|||SEPR$KEEP ĠvarSEPL|||SEPR$KEEP _SEPL|||SEPR$KEEP 1SEPL|||SEPR$KEEP Ġ;SEPL|||SEPR$KEEP Ġ}SEPL|||SEPR$KEEP
$STARTSEPL|||SEPR$KEEP publicSEPL|||SEPR$KEEP ĠvoidSEPL|||SEPR$KEEP ĠmethodSEPL|||SEPR$KEEP _SEPL|||SEPR$KEEP 1SEPL|||SEPR$KEEP Ġ(SEPL|||SEPR$KEEP Ġ)SEPL|||SEPR$KEEP Ġ{SEPL|||SEPR$KEEP ĠtypeSEPL|||SEPR$KEEP _SEPL|||SEPR$KEEP 1SEPL|||SEPR$KEEP Ġ.SEPL|||SEPR$KEEP ĠassSEPL|||SEPR$KEEP erSEPL|||SEPR$KEEP teSEPL|||SEPR$KEEP quSEPL|||SEPR$KEEP alsSEPL|||SEPR$KEEP Ġ(SEPL|||SEPR$KEEP ĠnullSEPL|||SEPR$REPLACE_Ġ0 Ġ,SEPL|||SEPR$KEEP ĠvarSEPL|||SEPR$KEEP _SEPL|||SEPR$KEEP 1SEPL|||SEPR$KEEP Ġ.SEPL|||SEPR$KEEP ĠmethodSEPL|||SEPR$KEEP _SEPL|||SEPR$KEEP 2SEPL|||SEPR$KEEP Ġ(SEPL|||SEPR$KEEP Ġ)SEPL|||SEPR$APPEND_Ġ.SEPL__SEPR$APPEND_ĠsizeSEPL__SEPR$APPEND_Ġ(SEPL__SEPR$APPEND_Ġ) Ġ)SEPL|||SEPR$KEEP Ġ;SEPL|||SEPR$KEEP Ġ}SEPL|||SEPR$KEEP
$STARTSEPL|||SEPR$KEEP publicSEPL|||SEPR$KEEP ĠvoidSEPL|||SEPR$KEEP ĠmethodSEPL|||SEPR$KEEP _SEPL|||SEPR$KEEP 1SEPL|||SEPR$KEEP Ġ(SEPL|||SEPR$KEEP ĠtypeSEPL|||SEPR$KEEP _SEPL|||SEPR$KEEP 1SEPL|||SEPR$KEEP ĠvarSEPL|||SEPR$KEEP _SEPL|||SEPR$KEEP 1SEPL|||SEPR$KEEP Ġ)SEPL|||SEPR$KEEP Ġ{SEPL|||SEPR$KEEP ĠvarSEPL|||SEPR$KEEP _SEPL|||SEPR$KEEP 2SEPL|||SEPR$KEEP Ġ.SEPL|||SEPR$KEEP ĠshowSEPL|||SEPR$KEEP Ġ(SEPL|||SEPR$KEEP ĠvarSEPL|||SEPR$KEEP _SEPL|||SEPR$KEEP 3SEPL|||SEPR$KEEP Ġ,SEPL|||SEPR$KEEP ĠstringSEPL|||SEPR$KEEP _SEPL|||SEPR$KEEP 1SEPL|||SEPR$REPLACE_2 Ġ)SEPL|||SEPR$KEEP Ġ;SEPL|||SEPR$KEEP ĠvarSEPL|||SEPR$KEEP _SEPL|||SEPR$KEEP 4SEPL|||SEPR$KEEP Ġ.SEPL|||SEPR$KEEP ĠmethodSEPL|||SEPR$KEEP _SEPL|||SEPR$KEEP 2SEPL|||SEPR$KEEP Ġ(SEPL|||SEPR$KEEP ĠstringSEPL|||SEPR$KEEP _SEPL|||SEPR$KEEP 2SEPL|||SEPR$KEEP Ġ)SEPL|||SEPR$KEEP Ġ;SEPL|||SEPR$KEEP ĠmethodSEPL|||SEPR$KEEP _SEPL|||SEPR$KEEP 3SEPL|||SEPR$KEEP Ġ(SEPL|||SEPR$KEEP ĠvarSEPL|||SEPR$KEEP _SEPL|||SEPR$KEEP 5SEPL|||SEPR$KEEP Ġ)SEPL|||SEPR$KEEP Ġ;SEPL|||SEPR$KEEP ĠtypeSEPL|||SEPR$KEEP _SEPL|||SEPR$KEEP 2SEPL|||SEPR$KEEP Ġ.SEPL|||SEPR$KEEP ĠputSEPL|||SEPR$KEEP Ġ(SEPL|||SEPR$KEEP ĠstringSEPL|||SEPR$KEEP _SEPL|||SEPR$KEEP 3SEPL|||SEPR$KEEP Ġ,SEPL|||SEPR$KEEP ĠstringSEPL|||SEPR$KEEP _SEPL|||SEPR$KEEP 2SEPL|||SEPR$KEEP Ġ)SEPL|||SEPR$KEEP Ġ;SEPL|||SEPR$KEEP Ġ}SEPL|||SEPR$KEEP
$STARTSEPL|||SEPR$KEEP publicSEPL|||SEPR$KEEP ĠbooleanSEPL|||SEPR$KEEP ĠcontainsSEPL|||SEPR$KEEP Ġ(SEPL|||SEPR$KEEP ĠtypeSEPL|||SEPR$KEEP _SEPL|||SEPR$KEEP 1SEPL|||SEPR$KEEP ĠvarSEPL|||SEPR$KEEP _SEPL|||SEPR$KEEP 1SEPL|||SEPR$KEEP Ġ)SEPL|||SEPR$KEEP Ġ{SEPL|||SEPR$KEEP ĠforSEPL|||SEPR$KEEP Ġ(SEPL|||SEPR$KEEP ĠtypeSEPL|||SEPR$KEEP _SEPL|||SEPR$KEEP 1SEPL|||SEPR$KEEP ĠvarSEPL|||SEPR$REPLACE_Ġitem _SEPL|||SEPR$DELETE 2SEPL|||SEPR$DELETE Ġ:SEPL|||SEPR$KEEP ĠthisSEPL|||SEPR$KEEP Ġ.SEPL|||SEPR$KEEP ĠvarSEPL|||SEPR$KEEP _SEPL|||SEPR$KEEP 2SEPL|||SEPR$KEEP Ġ)SEPL|||SEPR$KEEP ĠifSEPL|||SEPR$KEEP Ġ(SEPL|||SEPR$KEEP ĠvarSEPL|||SEPR$REPLACE_Ġitem _SEPL|||SEPR$DELETE 2SEPL|||SEPR$DELETE Ġ.SEPL|||SEPR$KEEP ĠequalsSEPL|||SEPR$KEEP Ġ(SEPL|||SEPR$KEEP ĠvarSEPL|||SEPR$KEEP _SEPL|||SEPR$KEEP 1SEPL|||SEPR$KEEP Ġ)SEPL|||SEPR$KEEP Ġ)SEPL|||SEPR$KEEP ĠreturnSEPL|||SEPR$KEEP ĠtrueSEPL|||SEPR$KEEP Ġ;SEPL|||SEPR$KEEP ĠreturnSEPL|||SEPR$KEEP ĠfalseSEPL|||SEPR$KEEP Ġ;SEPL|||SEPR$KEEP Ġ}SEPL|||SEPR$KEEP
$STARTSEPL|||SEPR$KEEP publicSEPL|||SEPR$KEEP ĠstaticSEPL|||SEPR$KEEP ĠvoidSEPL|||SEPR$KEEP ĠmethodSEPL|||SEPR$KEEP _SEPL|||SEPR$KEEP 1SEPL|||SEPR$KEEP Ġ(SEPL|||SEPR$KEEP Ġ)SEPL|||SEPR$KEEP Ġ{SEPL|||SEPR$KEEP ĠtypeSEPL|||SEPR$KEEP _SEPL|||SEPR$KEEP 1SEPL|||SEPR$KEEP Ġ.SEPL|||SEPR$KEEP ĠmethodSEPL|||SEPR$KEEP _SEPL|||SEPR$KEEP 2SEPL|||SEPR$KEEP Ġ(SEPL|||SEPR$APPEND_Ġ0SEPL__SEPR$APPEND_Ġ, ĠtrueSEPL|||SEPR$KEEP Ġ)SEPL|||SEPR$KEEP Ġ;SEPL|||SEPR$KEEP Ġ}SEPL|||SEPR$KEEP
$STARTSEPL|||SEPR$KEEP protectedSEPL|||SEPR$KEEP ĠvoidSEPL|||SEPR$KEEP ĠmethodSEPL|||SEPR$KEEP _SEPL|||SEPR$KEEP 1SEPL|||SEPR$KEEP Ġ(SEPL|||SEPR$APPEND_Ġ)SEPL__SEPR$APPEND_Ġ{SEPL__SEPR$APPEND_ĠsynchronizedSEPL__SEPR$APPEND_Ġ(SEPL__SEPR$APPEND_ĠvarSEPL__SEPR$APPEND__SEPL__SEPR$APPEND_1 Ġ)SEPL|||SEPR$KEEP Ġ{SEPL|||SEPR$KEEP ĠvarSEPL|||SEPR$KEEP _SEPL|||SEPR$KEEP 1SEPL|||SEPR$KEEP Ġ=SEPL|||SEPR$KEEP ĠnullSEPL|||SEPR$KEEP Ġ;SEPL|||SEPR$KEEP Ġ}SEPL|||SEPR$APPEND_Ġ}
$STARTSEPL|||SEPR$KEEP voidSEPL|||SEPR$KEEP ĠmethodSEPL|||SEPR$KEEP _SEPL|||SEPR$KEEP 1SEPL|||SEPR$KEEP Ġ(SEPL|||SEPR$APPEND_ĠandroidSEPL__SEPR$APPEND_.SEPL__SEPR$APPEND_viewSEPL__SEPR$APPEND_.SEPL__SEPR$APPEND_viewSEPL__SEPR$APPEND_ĠviewSEPL__SEPR$APPEND_Ġ, ĠtypeSEPL|||SEPR$KEEP _SEPL|||SEPR$KEEP 1SEPL|||SEPR$KEEP ĠvarSEPL|||SEPR$KEEP _SEPL|||SEPR$KEEP 1SEPL|||SEPR$KEEP Ġ,SEPL|||SEPR$KEEP ĠfloatSEPL|||SEPR$KEEP ĠvarSEPL|||SEPR$KEEP _SEPL|||SEPR$KEEP 2SEPL|||SEPR$KEEP Ġ)SEPL|||SEPR$KEEP Ġ;SEPL|||SEPR$KEEP
$STARTSEPL|||SEPR$KEEP publicSEPL|||SEPR$KEEP ĠbooleanSEPL|||SEPR$KEEP ĠmethodSEPL|||SEPR$KEEP _SEPL|||SEPR$KEEP 1SEPL|||SEPR$KEEP Ġ(SEPL|||SEPR$KEEP ĠintSEPL|||SEPR$KEEP ĠvarSEPL|||SEPR$KEEP _SEPL|||SEPR$KEEP 1SEPL|||SEPR$KEEP Ġ,SEPL|||SEPR$KEEP ĠintSEPL|||SEPR$KEEP ĠidSEPL|||SEPR$KEEP Ġ)SEPL|||SEPR$KEEP Ġ{SEPL|||SEPR$KEEP ĠreturnSEPL|||SEPR$KEEP Ġ(SEPL|||SEPR$KEEP Ġ(SEPL|||SEPR$KEEP ĠvarSEPL|||SEPR$KEEP _SEPL|||SEPR$KEEP 1SEPL|||SEPR$KEEP Ġ==SEPL|||SEPR$KEEP Ġ(SEPL|||SEPR$KEEP ĠvarSEPL|||SEPR$KEEP _SEPL|||SEPR$KEEP 2SEPL|||SEPR$KEEP Ġ)SEPL|||SEPR$KEEP Ġ?SEPL|||SEPR$KEEP Ġ(SEPL|||SEPR$KEEP ĠthisSEPL|||SEPR$KEEP Ġ.SEPL|||SEPR$KEEP ĠmethodSEPL|||SEPR$KEEP _SEPL|||SEPR$KEEP 2SEPL|||SEPR$KEEP Ġ(SEPL|||SEPR$KEEP ĠvarSEPL|||SEPR$KEEP _SEPL|||SEPR$KEEP 1SEPL|||SEPR$KEEP Ġ)SEPL|||SEPR$KEEP Ġ)SEPL|||SEPR$KEEP Ġ&SEPL|||SEPR$KEEP ĠintSEPL|||SEPR$KEEP _SEPL|||SEPR$KEEP 1SEPL|||SEPR$KEEP Ġ:SEPL|||SEPR$KEEP ĠthisSEPL|||SEPR$KEEP Ġ.SEPL|||SEPR$KEEP ĠmethodSEPL|||SEPR$KEEP _SEPL|||SEPR$KEEP 3SEPL|||SEPR$KEEP Ġ(SEPL|||SEPR$KEEP ĠvarSEPL|||SEPR$KEEP _SEPL|||SEPR$KEEP 1SEPL|||SEPR$KEEP Ġ)SEPL|||SEPR$KEEP Ġ)SEPL|||SEPR$KEEP Ġ&SEPL|||SEPR$KEEP Ġ(SEPL|||SEPR$KEEP Ġ1SEPL|||SEPR$APPEND_l Ġ<SEPL|||SEPR$KEEP Ġ<SEPL|||SEPR$KEEP ĠidSEPL|||SEPR$KEEP Ġ)SEPL|||SEPR$KEEP Ġ)SEPL|||SEPR$KEEP Ġ>SEPL|||SEPR$KEEP Ġ0SEPL|||SEPR$KEEP Ġ;SEPL|||SEPR$KEEP Ġ}SEPL|||SEPR$KEEP
$STARTSEPL|||SEPR$KEEP publicSEPL|||SEPR$KEEP ĠvoidSEPL|||SEPR$KEEP ĠmethodSEPL|||SEPR$KEEP _SEPL|||SEPR$KEEP 1SEPL|||SEPR$KEEP Ġ(SEPL|||SEPR$KEEP ĠtypeSEPL|||SEPR$KEEP _SEPL|||SEPR$KEEP 1SEPL|||SEPR$KEEP ĠvarSEPL|||SEPR$KEEP _SEPL|||SEPR$KEEP 1SEPL|||SEPR$KEEP Ġ,SEPL|||SEPR$KEEP ĠintSEPL|||SEPR$KEEP ĠidSEPL|||SEPR$KEEP Ġ)SEPL|||SEPR$KEEP Ġ{SEPL|||SEPR$KEEP ĠvarSEPL|||SEPR$KEEP _SEPL|||SEPR$KEEP 2SEPL|||SEPR$KEEP Ġ.SEPL|||SEPR$KEEP ĠmethodSEPL|||SEPR$KEEP _SEPL|||SEPR$KEEP 2SEPL|||SEPR$KEEP Ġ(SEPL|||SEPR$KEEP ĠvarSEPL|||SEPR$KEEP _SEPL|||SEPR$KEEP 3SEPL|||SEPR$KEEP Ġ)SEPL|||SEPR$KEEP Ġ;SEPL|||SEPR$KEEP ĠmethodSEPL|||SEPR$DELETE _SEPL|||SEPR$DELETE 3SEPL|||SEPR$DELETE Ġ(SEPL|||SEPR$DELETE Ġ)SEPL|||SEPR$DELETE Ġ;SEPL|||SEPR$DELETE Ġ}SEPL|||SEPR$KEEP
$STARTSEPL|||SEPR$KEEP publicSEPL|||SEPR$KEEP ĠvoidSEPL|||SEPR$KEEP ĠmethodSEPL|||SEPR$KEEP _SEPL|||SEPR$KEEP 1SEPL|||SEPR$KEEP Ġ(SEPL|||SEPR$KEEP ĠintSEPL|||SEPR$KEEP ĠvarSEPL|||SEPR$KEEP _SEPL|||SEPR$KEEP 1SEPL|||SEPR$KEEP Ġ,SEPL|||SEPR$KEEP ĠtypeSEPL|||SEPR$KEEP _SEPL|||SEPR$KEEP 1SEPL|||SEPR$KEEP ĠvarSEPL|||SEPR$KEEP _SEPL|||SEPR$KEEP 2SEPL|||SEPR$KEEP Ġ)SEPL|||SEPR$KEEP Ġ{SEPL|||SEPR$KEEP ĠsuperSEPL|||SEPR$KEEP Ġ.SEPL|||SEPR$KEEP ĠmethodSEPL|||SEPR$KEEP _SEPL|||SEPR$KEEP 1SEPL|||SEPR$KEEP Ġ(SEPL|||SEPR$KEEP ĠvarSEPL|||SEPR$KEEP _SEPL|||SEPR$KEEP 1SEPL|||SEPR$KEEP Ġ,SEPL|||SEPR$KEEP ĠvarSEPL|||SEPR$KEEP _SEPL|||SEPR$KEEP 2SEPL|||SEPR$KEEP Ġ)SEPL|||SEPR$KEEP Ġ;SEPL|||SEPR$KEEP ĠifSEPL|||SEPR$KEEP Ġ(SEPL|||SEPR$APPEND_Ġ(SEPL__SEPR$APPEND_ĠvarSEPL__SEPR$APPEND__SEPL__SEPR$APPEND_2SEPL__SEPR$APPEND_Ġ!=SEPL__SEPR$APPEND_ĠnullSEPL__SEPR$APPEND_Ġ)SEPL__SEPR$APPEND_Ġ&&SEPL__SEPR$APPEND_Ġ( Ġ!SEPL|||SEPR$KEEP Ġ(SEPL|||SEPR$KEEP ĠvarSEPL|||SEPR$KEEP _SEPL|||SEPR$KEEP 2SEPL|||SEPR$KEEP Ġ.SEPL|||SEPR$KEEP ĠisSEPL|||SEPR$KEEP emptySEPL|||SEPR$KEEP Ġ(SEPL|||SEPR$KEEP Ġ)SEPL|||SEPR$KEEP Ġ)SEPL|||SEPR$KEEP Ġ)SEPL|||SEPR$APPEND_Ġ) ĠvarSEPL|||SEPR$KEEP _SEPL|||SEPR$KEEP 3SEPL|||SEPR$KEEP Ġ=SEPL|||SEPR$KEEP Ġ-SEPL|||SEPR$KEEP Ġ1SEPL|||SEPR$KEEP Ġ;SEPL|||SEPR$KEEP Ġ}SEPL|||SEPR$KEEP
$STARTSEPL|||SEPR$KEEP publicSEPL|||SEPR$KEEP ĠvoidSEPL|||SEPR$KEEP ĠmethodSEPL|||SEPR$KEEP _SEPL|||SEPR$KEEP 1SEPL|||SEPR$KEEP Ġ(SEPL|||SEPR$KEEP ĠintSEPL|||SEPR$KEEP Ġ[SEPL|||SEPR$KEEP Ġ]SEPL|||SEPR$KEEP ĠvarSEPL|||SEPR$KEEP _SEPL|||SEPR$KEEP 1SEPL|||SEPR$KEEP Ġ,SEPL|||SEPR$KEEP ĠintSEPL|||SEPR$KEEP Ġ[SEPL|||SEPR$KEEP Ġ]SEPL|||SEPR$KEEP ĠvarSEPL|||SEPR$KEEP _SEPL|||SEPR$KEEP 2SEPL|||SEPR$KEEP Ġ,SEPL|||SEPR$KEEP ĠintSEPL|||SEPR$KEEP ĠiSEPL|||SEPR$KEEP Ġ)SEPL|||SEPR$KEEP Ġ{SEPL|||SEPR$KEEP ĠifSEPL|||SEPR$KEEP Ġ(SEPL|||SEPR$KEEP Ġ(SEPL|||SEPR$APPEND_Ġ( ĠvarSEPL|||SEPR$KEEP _SEPL|||SEPR$KEEP 3SEPL|||SEPR$KEEP Ġ)SEPL|||SEPR$KEEP Ġ!=SEPL|||SEPR$KEEP ĠnullSEPL|||SEPR$APPEND_Ġ)SEPL__SEPR$APPEND_Ġ&&SEPL__SEPR$APPEND_Ġ(SEPL__SEPR$APPEND_Ġ(SEPL__SEPR$APPEND_ĠvarSEPL__SEPR$APPEND__SEPL__SEPR$APPEND_4SEPL__SEPR$APPEND_Ġ)SEPL__SEPR$APPEND_Ġ!=SEPL__SEPR$APPEND_ĠnullSEPL__SEPR$APPEND_Ġ) Ġ)SEPL|||SEPR$KEEP Ġ{SEPL|||SEPR$KEEP ĠvarSEPL|||SEPR$KEEP _SEPL|||SEPR$KEEP 4SEPL|||SEPR$KEEP Ġ.SEPL|||SEPR$KEEP ĠmethodSEPL|||SEPR$KEEP _SEPL|||SEPR$KEEP 1SEPL|||SEPR$KEEP Ġ(SEPL|||SEPR$KEEP ĠvarSEPL|||SEPR$KEEP _SEPL|||SEPR$KEEP 1SEPL|||SEPR$KEEP Ġ,SEPL|||SEPR$KEEP ĠvarSEPL|||SEPR$KEEP _SEPL|||SEPR$KEEP 2SEPL|||SEPR$KEEP Ġ,SEPL|||SEPR$KEEP ĠiSEPL|||SEPR$KEEP Ġ)SEPL|||SEPR$KEEP Ġ;SEPL|||SEPR$KEEP Ġ}SEPL|||SEPR$KEEP Ġ}SEPL|||SEPR$KEEP
$STARTSEPL|||SEPR$KEEP privateSEPL|||SEPR$KEEP ĠbooleanSEPL|||SEPR$KEEP ĠmethodSEPL|||SEPR$KEEP _SEPL|||SEPR$KEEP 1SEPL|||SEPR$KEEP Ġ(SEPL|||SEPR$KEEP ĠjavaSEPL|||SEPR$KEEP .SEPL|||SEPR$KEEP langSEPL|||SEPR$KEEP .SEPL|||SEPR$KEEP objectSEPL|||SEPR$KEEP ĠaSEPL|||SEPR$KEEP Ġ,SEPL|||SEPR$KEEP ĠjavaSEPL|||SEPR$KEEP .SEPL|||SEPR$KEEP langSEPL|||SEPR$KEEP .SEPL|||SEPR$KEEP objectSEPL|||SEPR$KEEP ĠbSEPL|||SEPR$KEEP Ġ)SEPL|||SEPR$KEEP Ġ{SEPL|||SEPR$KEEP ĠreturnSEPL|||SEPR$KEEP Ġ(SEPL|||SEPR$APPEND_Ġ(SEPL__SEPR$APPEND_Ġ( ĠaSEPL|||SEPR$KEEP Ġ==SEPL|||SEPR$REPLACE_Ġ!=SEPL__SEPR$APPEND_ĠnullSEPL__SEPR$APPEND_Ġ)SEPL__SEPR$APPEND_Ġ&&SEPL__SEPR$APPEND_Ġ( ĠbSEPL|||SEPR$APPEND_Ġ!=SEPL__SEPR$APPEND_Ġnull Ġ)SEPL|||SEPR$KEEP Ġ||SEPL|||SEPR$REPLACE_Ġ)SEPL__SEPR$APPEND_Ġ&& Ġ(SEPL|||SEPR$KEEP ĠaSEPL|||SEPR$KEEP Ġ.SEPL|||SEPR$KEEP ĠequalsSEPL|||SEPR$KEEP Ġ(SEPL|||SEPR$KEEP ĠbSEPL|||SEPR$KEEP Ġ)SEPL|||SEPR$KEEP Ġ)SEPL|||SEPR$APPEND_Ġ)SEPL__SEPR$APPEND_Ġ||SEPL__SEPR$APPEND_Ġ(SEPL__SEPR$APPEND_ĠaSEPL__SEPR$APPEND_Ġ==SEPL__SEPR$APPEND_ĠbSEPL__SEPR$APPEND_Ġ) Ġ;SEPL|||SEPR$KEEP Ġ}SEPL|||SEPR$KEEP
$STARTSEPL|||SEPR$KEEP publicSEPL|||SEPR$KEEP ĠjavaSEPL|||SEPR$KEEP .SEPL|||SEPR$KEEP langSEPL|||SEPR$KEEP .SEPL|||SEPR$KEEP stringSEPL|||SEPR$KEEP ĠmethodSEPL|||SEPR$KEEP _SEPL|||SEPR$KEEP 1SEPL|||SEPR$KEEP Ġ(SEPL|||SEPR$KEEP ĠjavaSEPL|||SEPR$KEEP .SEPL|||SEPR$KEEP langSEPL|||SEPR$KEEP .SEPL|||SEPR$KEEP stringSEPL|||SEPR$KEEP ĠvarSEPL|||SEPR$REPLACE_Ġsubst _SEPL|||SEPR$DELETE 1SEPL|||SEPR$REPLACE_ring Ġ,SEPL|||SEPR$KEEP ĠtypeSEPL|||SEPR$KEEP _SEPL|||SEPR$KEEP 1SEPL|||SEPR$KEEP ĠvarSEPL|||SEPR$KEEP _SEPL|||SEPR$KEEP 2SEPL|||SEPR$KEEP Ġ)SEPL|||SEPR$KEEP Ġ{SEPL|||SEPR$KEEP ĠmethodSEPL|||SEPR$KEEP _SEPL|||SEPR$KEEP 2SEPL|||SEPR$KEEP Ġ(SEPL|||SEPR$KEEP ĠvarSEPL|||SEPR$REPLACE_Ġsubst _SEPL|||SEPR$DELETE 1SEPL|||SEPR$REPLACE_ring Ġ,SEPL|||SEPR$KEEP ĠvarSEPL|||SEPR$KEEP _SEPL|||SEPR$KEEP 2SEPL|||SEPR$KEEP Ġ)SEPL|||SEPR$KEEP Ġ;SEPL|||SEPR$KEEP ĠreturnSEPL|||SEPR$KEEP ĠstringSEPL|||SEPR$KEEP _SEPL|||SEPR$KEEP 1SEPL|||SEPR$KEEP Ġ;SEPL|||SEPR$KEEP Ġ}SEPL|||SEPR$KEEP
$STARTSEPL|||SEPR$KEEP publicSEPL|||SEPR$KEEP ĠbooleanSEPL|||SEPR$KEEP ĠmethodSEPL|||SEPR$KEEP _SEPL|||SEPR$KEEP 1SEPL|||SEPR$KEEP Ġ(SEPL|||SEPR$KEEP ĠjavaSEPL|||SEPR$KEEP .SEPL|||SEPR$KEEP langSEPL|||SEPR$KEEP .SEPL|||SEPR$KEEP stringSEPL|||SEPR$KEEP ĠidSEPL|||SEPR$KEEP Ġ)SEPL|||SEPR$KEEP Ġ{SEPL|||SEPR$KEEP ĠtrySEPL|||SEPR$KEEP Ġ{SEPL|||SEPR$KEEP ĠtypeSEPL|||SEPR$KEEP _SEPL|||SEPR$KEEP 1SEPL|||SEPR$KEEP ĠvarSEPL|||SEPR$KEEP _SEPL|||SEPR$KEEP 1SEPL|||SEPR$KEEP Ġ=SEPL|||SEPR$KEEP ĠnewSEPL|||SEPR$KEEP ĠtypeSEPL|||SEPR$KEEP _SEPL|||SEPR$KEEP 1SEPL|||SEPR$KEEP Ġ(SEPL|||SEPR$KEEP ĠidSEPL|||SEPR$KEEP Ġ)SEPL|||SEPR$KEEP Ġ;SEPL|||SEPR$KEEP ĠreturnSEPL|||SEPR$KEEP ĠtrueSEPL|||SEPR$KEEP Ġ;SEPL|||SEPR$KEEP Ġ}SEPL|||SEPR$KEEP ĠcatchSEPL|||SEPR$KEEP Ġ(SEPL|||SEPR$KEEP ĠtypeSEPL|||SEPR$KEEP _SEPL|||SEPR$KEEP 2SEPL|||SEPR$KEEP ĠvarSEPL|||SEPR$KEEP _SEPL|||SEPR$KEEP 2SEPL|||SEPR$KEEP Ġ)SEPL|||SEPR$KEEP Ġ{SEPL|||SEPR$KEEP ĠjavaSEPL|||SEPR$DELETE .SEPL|||SEPR$DELETE langSEPL|||SEPR$DELETE .SEPL|||SEPR$DELETE systemSEPL|||SEPR$DELETE .SEPL|||SEPR$DELETE outSEPL|||SEPR$DELETE .SEPL|||SEPR$DELETE printlnSEPL|||SEPR$DELETE Ġ(SEPL|||SEPR$DELETE ĠvarSEPL|||SEPR$DELETE _SEPL|||SEPR$DELETE 2SEPL|||SEPR$DELETE Ġ.SEPL|||SEPR$DELETE ĠmethodSEPL|||SEPR$DELETE _SEPL|||SEPR$DELETE 2SEPL|||SEPR$DELETE Ġ(SEPL|||SEPR$DELETE Ġ)SEPL|||SEPR$DELETE Ġ)SEPL|||SEPR$DELETE Ġ;SEPL|||SEPR$DELETE ĠreturnSEPL|||SEPR$KEEP ĠfalseSEPL|||SEPR$KEEP Ġ;SEPL|||SEPR$KEEP Ġ}SEPL|||SEPR$KEEP Ġ}SEPL|||SEPR$KEEP
$STARTSEPL|||SEPR$KEEP protectedSEPL|||SEPR$REPLACE_public ĠvoidSEPL|||SEPR$KEEP ĠmethodSEPL|||SEPR$KEEP _SEPL|||SEPR$KEEP 1SEPL|||SEPR$KEEP Ġ(SEPL|||SEPR$KEEP ĠandroidSEPL|||SEPR$KEEP .SEPL|||SEPR$KEEP viewSEPL|||SEPR$KEEP .SEPL|||SEPR$KEEP viewSEPL|||SEPR$KEEP ĠviewSEPL|||SEPR$KEEP Ġ)SEPL|||SEPR$KEEP Ġ{SEPL|||SEPR$KEEP ĠmethodSEPL|||SEPR$KEEP _SEPL|||SEPR$KEEP 1SEPL|||SEPR$KEEP Ġ(SEPL|||SEPR$KEEP Ġ)SEPL|||SEPR$KEEP Ġ;SEPL|||SEPR$KEEP Ġ}SEPL|||SEPR$KEEP
$STARTSEPL|||SEPR$KEEP privateSEPL|||SEPR$KEEP ĠvoidSEPL|||SEPR$KEEP ĠmethodSEPL|||SEPR$KEEP _SEPL|||SEPR$KEEP 1SEPL|||SEPR$KEEP Ġ(SEPL|||SEPR$KEEP Ġ)SEPL|||SEPR$KEEP Ġ{SEPL|||SEPR$KEEP ĠforSEPL|||SEPR$KEEP Ġ(SEPL|||SEPR$KEEP ĠfinalSEPL|||SEPR$KEEP ĠtypeSEPL|||SEPR$KEEP _SEPL|||SEPR$KEEP 1SEPL|||SEPR$KEEP ĠvarSEPL|||SEPR$KEEP _SEPL|||SEPR$KEEP 1SEPL|||SEPR$KEEP Ġ:SEPL|||SEPR$KEEP ĠvarSEPL|||SEPR$KEEP _SEPL|||SEPR$KEEP 2SEPL|||SEPR$KEEP Ġ)SEPL|||SEPR$KEEP Ġ{SEPL|||SEPR$KEEP ĠvarSEPL|||SEPR$KEEP _SEPL|||SEPR$KEEP 1SEPL|||SEPR$KEEP Ġ.SEPL|||SEPR$KEEP ĠmethodSEPL|||SEPR$KEEP _SEPL|||SEPR$KEEP 2SEPL|||SEPR$KEEP Ġ(SEPL|||SEPR$KEEP Ġ0SEPL|||SEPR$REPLACE_Ġ(SEPL__SEPR$APPEND_Ġ-SEPL__SEPR$APPEND_Ġ1SEPL__SEPR$APPEND_Ġ) Ġ)SEPL|||SEPR$KEEP Ġ;SEPL|||SEPR$KEEP ĠvarSEPL|||SEPR$KEEP _SEPL|||SEPR$KEEP 1SEPL|||SEPR$KEEP Ġ.SEPL|||SEPR$KEEP ĠmethodSEPL|||SEPR$KEEP _SEPL|||SEPR$KEEP 3SEPL|||SEPR$KEEP Ġ(SEPL|||SEPR$KEEP ĠvarSEPL|||SEPR$KEEP _SEPL|||SEPR$KEEP 3SEPL|||SEPR$KEEP Ġ)SEPL|||SEPR$KEEP Ġ;SEPL|||SEPR$KEEP Ġ}SEPL|||SEPR$KEEP ĠvarSEPL|||SEPR$KEEP _SEPL|||SEPR$KEEP 2SEPL|||SEPR$KEEP Ġ.SEPL|||SEPR$KEEP ĠmethodSEPL|||SEPR$KEEP _SEPL|||SEPR$KEEP 4SEPL|||SEPR$KEEP Ġ(SEPL|||SEPR$KEEP Ġ)SEPL|||SEPR$KEEP Ġ;SEPL|||SEPR$KEEP Ġ}SEPL|||SEPR$KEEP
$STARTSEPL|||SEPR$KEEP publicSEPL|||SEPR$KEEP ĠstaticSEPL|||SEPR$KEEP ĠtypeSEPL|||SEPR$KEEP _SEPL|||SEPR$KEEP 1SEPL|||SEPR$KEEP ĠmethodSEPL|||SEPR$KEEP _SEPL|||SEPR$KEEP 1SEPL|||SEPR$KEEP Ġ(SEPL|||SEPR$KEEP ĠfinalSEPL|||SEPR$KEEP ĠtypeSEPL|||SEPR$KEEP _SEPL|||SEPR$KEEP 2SEPL|||SEPR$KEEP ĠvarSEPL|||SEPR$KEEP _SEPL|||SEPR$KEEP 1SEPL|||SEPR$KEEP Ġ,SEPL|||SEPR$KEEP ĠfinalSEPL|||SEPR$KEEP ĠtypeSEPL|||SEPR$KEEP _SEPL|||SEPR$KEEP 3SEPL|||SEPR$KEEP Ġ<SEPL|||SEPR$KEEP ĠjavaSEPL|||SEPR$KEEP .SEPL|||SEPR$KEEP ioSEPL|||SEPR$KEEP .SEPL|||SEPR$KEEP ioSEPL|||SEPR$KEEP exSEPL|||SEPR$KEEP ceptionSEPL|||SEPR$KEEP Ġ>SEPL|||SEPR$KEEP ĠvarSEPL|||SEPR$KEEP _SEPL|||SEPR$KEEP 2SEPL|||SEPR$KEEP Ġ)SEPL|||SEPR$KEEP Ġ{SEPL|||SEPR$KEEP ĠreturnSEPL|||SEPR$KEEP ĠtypeSEPL|||SEPR$KEEP _SEPL|||SEPR$KEEP 4SEPL|||SEPR$KEEP Ġ.SEPL|||SEPR$KEEP ĠmethodSEPL|||SEPR$KEEP _SEPL|||SEPR$KEEP 2SEPL|||SEPR$REPLACE_1 Ġ(SEPL|||SEPR$KEEP ĠnewSEPL|||SEPR$KEEP ĠtypeSEPL|||SEPR$KEEP _SEPL|||SEPR$KEEP 5SEPL|||SEPR$KEEP Ġ(SEPL|||SEPR$KEEP ĠvarSEPL|||SEPR$KEEP _SEPL|||SEPR$KEEP 1SEPL|||SEPR$KEEP Ġ,SEPL|||SEPR$KEEP ĠvarSEPL|||SEPR$KEEP _SEPL|||SEPR$KEEP 2SEPL|||SEPR$KEEP Ġ)SEPL|||SEPR$KEEP Ġ)SEPL|||SEPR$KEEP Ġ;SEPL|||SEPR$KEEP Ġ}SEPL|||SEPR$KEEP
$STARTSEPL|||SEPR$KEEP publicSEPL|||SEPR$KEEP ĠvoidSEPL|||SEPR$KEEP ĠmethodSEPL|||SEPR$KEEP _SEPL|||SEPR$KEEP 1SEPL|||SEPR$KEEP Ġ(SEPL|||SEPR$KEEP ĠandroidSEPL|||SEPR$KEEP .SEPL|||SEPR$KEEP viewSEPL|||SEPR$KEEP .SEPL|||SEPR$KEEP viewSEPL|||SEPR$KEEP ĠvarSEPL|||SEPR$KEEP _SEPL|||SEPR$KEEP 1SEPL|||SEPR$KEEP Ġ)SEPL|||SEPR$KEEP Ġ{SEPL|||SEPR$KEEP ĠandroidSEPL|||SEPR$DELETE .SEPL|||SEPR$DELETE contentSEPL|||SEPR$DELETE .SEPL|||SEPR$DELETE intentSEPL|||SEPR$DELETE ĠvarSEPL|||SEPR$DELETE _SEPL|||SEPR$DELETE 2SEPL|||SEPR$DELETE Ġ=SEPL|||SEPR$DELETE ĠnewSEPL|||SEPR$DELETE ĠandroidSEPL|||SEPR$DELETE .SEPL|||SEPR$DELETE contentSEPL|||SEPR$DELETE .SEPL|||SEPR$DELETE intentSEPL|||SEPR$DELETE Ġ(SEPL|||SEPR$DELETE ĠgetSEPL|||SEPR$DELETE contextSEPL|||SEPR$DELETE Ġ(SEPL|||SEPR$DELETE Ġ)SEPL|||SEPR$DELETE Ġ,SEPL|||SEPR$DELETE ĠvarSEPL|||SEPR$DELETE _SEPL|||SEPR$DELETE 3SEPL|||SEPR$DELETE ĠclassSEPL|||SEPR$DELETE Ġ)SEPL|||SEPR$DELETE Ġ;SEPL|||SEPR$DELETE ĠmethodSEPL|||SEPR$DELETE _SEPL|||SEPR$DELETE 2SEPL|||SEPR$DELETE Ġ(SEPL|||SEPR$DELETE ĠvarSEPL|||SEPR$DELETE _SEPL|||SEPR$DELETE 2SEPL|||SEPR$DELETE Ġ)SEPL|||SEPR$DELETE Ġ;SEPL|||SEPR$DELETE Ġ}SEPL|||SEPR$KEEP
$STARTSEPL|||SEPR$KEEP publicSEPL|||SEPR$KEEP ĠtypeSEPL|||SEPR$KEEP _SEPL|||SEPR$KEEP 1SEPL|||SEPR$KEEP ĠmethodSEPL|||SEPR$KEEP _SEPL|||SEPR$KEEP 1SEPL|||SEPR$KEEP Ġ(SEPL|||SEPR$KEEP ĠjavaSEPL|||SEPR$KEEP .SEPL|||SEPR$KEEP langSEPL|||SEPR$KEEP .SEPL|||SEPR$KEEP longSEPL|||SEPR$KEEP ĠvarSEPL|||SEPR$KEEP _SEPL|||SEPR$KEEP 1SEPL|||SEPR$KEEP Ġ)SEPL|||SEPR$KEEP Ġ{SEPL|||SEPR$KEEP ĠtypeSEPL|||SEPR$KEEP _SEPL|||SEPR$KEEP 1SEPL|||SEPR$KEEP ĠvarSEPL|||SEPR$KEEP _SEPL|||SEPR$KEEP 2SEPL|||SEPR$KEEP Ġ=SEPL|||SEPR$KEEP ĠmethodSEPL|||SEPR$KEEP _SEPL|||SEPR$KEEP 2SEPL|||SEPR$KEEP Ġ(SEPL|||SEPR$KEEP ĠvarSEPL|||SEPR$KEEP _SEPL|||SEPR$KEEP 1SEPL|||SEPR$KEEP Ġ)SEPL|||SEPR$KEEP Ġ;SEPL|||SEPR$APPEND_ĠifSEPL__SEPR$APPEND_Ġ(SEPL__SEPR$APPEND_ĠvarSEPL__SEPR$APPEND__SEPL__SEPR$APPEND_2SEPL__SEPR$APPEND_Ġ!=SEPL__SEPR$APPEND_ĠnullSEPL__SEPR$APPEND_Ġ)SEPL__SEPR$APPEND_Ġ{ ĠvarSEPL|||SEPR$KEEP _SEPL|||SEPR$KEEP 2SEPL|||SEPR$KEEP Ġ=SEPL|||SEPR$KEEP ĠmethodSEPL|||SEPR$KEEP _SEPL|||SEPR$KEEP 3SEPL|||SEPR$KEEP Ġ(SEPL|||SEPR$KEEP ĠvarSEPL|||SEPR$KEEP _SEPL|||SEPR$KEEP 2SEPL|||SEPR$KEEP Ġ,SEPL|||SEPR$KEEP ĠnullSEPL|||SEPR$KEEP Ġ,SEPL|||SEPR$KEEP ĠnullSEPL|||SEPR$KEEP Ġ)SEPL|||SEPR$KEEP Ġ;SEPL|||SEPR$APPEND_Ġ} ĠreturnSEPL|||SEPR$KEEP ĠvarSEPL|||SEPR$KEEP _SEPL|||SEPR$KEEP 2SEPL|||SEPR$KEEP Ġ;SEPL|||SEPR$KEEP Ġ}SEPL|||SEPR$KEEP
$STARTSEPL|||SEPR$KEEP voidSEPL|||SEPR$KEEP ĠmethodSEPL|||SEPR$KEEP _SEPL|||SEPR$KEEP 1SEPL|||SEPR$KEEP Ġ(SEPL|||SEPR$KEEP ĠintSEPL|||SEPR$KEEP ĠvarSEPL|||SEPR$KEEP _SEPL|||SEPR$KEEP 1SEPL|||SEPR$KEEP Ġ,SEPL|||SEPR$KEEP ĠjavaSEPL|||SEPR$KEEP .SEPL|||SEPR$KEEP utilSEPL|||SEPR$KEEP .SEPL|||SEPR$KEEP listSEPL|||SEPR$KEEP Ġ<SEPL|||SEPR$KEEP ĠtypeSEPL|||SEPR$KEEP _SEPL|||SEPR$KEEP 1SEPL|||SEPR$KEEP Ġ>SEPL|||SEPR$KEEP ĠvarSEPL|||SEPR$KEEP _SEPL|||SEPR$KEEP 2SEPL|||SEPR$KEEP Ġ)SEPL|||SEPR$KEEP Ġ{SEPL|||SEPR$KEEP ĠifSEPL|||SEPR$KEEP Ġ(SEPL|||SEPR$APPEND_Ġ(SEPL__SEPR$APPEND_ĠthisSEPL__SEPR$APPEND_Ġ. ĠvarSEPL|||SEPR$KEEP _SEPL|||SEPR$KEEP 2SEPL|||SEPR$APPEND_Ġ) Ġ==SEPL|||SEPR$KEEP ĠnullSEPL|||SEPR$KEEP Ġ)SEPL|||SEPR$KEEP Ġ{SEPL|||SEPR$APPEND_ĠthisSEPL__SEPR$APPEND_Ġ. ĠvarSEPL|||SEPR$KEEP _SEPL|||SEPR$KEEP 2SEPL|||SEPR$KEEP Ġ=SEPL|||SEPR$KEEP ĠnewSEPL|||SEPR$KEEP ĠjavaSEPL|||SEPR$KEEP .SEPL|||SEPR$KEEP utilSEPL|||SEPR$KEEP .SEPL|||SEPR$KEEP linkedSEPL|||SEPR$KEEP listSEPL|||SEPR$KEEP Ġ<SEPL|||SEPR$KEEP ĠtypeSEPL|||SEPR$KEEP _SEPL|||SEPR$KEEP 1SEPL|||SEPR$KEEP Ġ>SEPL|||SEPR$KEEP Ġ(SEPL|||SEPR$KEEP Ġ)SEPL|||SEPR$KEEP Ġ;SEPL|||SEPR$KEEP Ġ}SEPL|||SEPR$APPEND_ĠthisSEPL__SEPR$APPEND_Ġ. ĠvarSEPL|||SEPR$KEEP _SEPL|||SEPR$KEEP 2SEPL|||SEPR$KEEP Ġ.SEPL|||SEPR$KEEP ĠmethodSEPL|||SEPR$KEEP _SEPL|||SEPR$KEEP 2SEPL|||SEPR$KEEP Ġ(SEPL|||SEPR$KEEP ĠvarSEPL|||SEPR$KEEP _SEPL|||SEPR$KEEP 1SEPL|||SEPR$KEEP Ġ,SEPL|||SEPR$KEEP ĠvarSEPL|||SEPR$KEEP _SEPL|||SEPR$KEEP 2SEPL|||SEPR$KEEP Ġ)SEPL|||SEPR$KEEP Ġ;SEPL|||SEPR$KEEP Ġ}SEPL|||SEPR$KEEP
$STARTSEPL|||SEPR$KEEP protectedSEPL|||SEPR$KEEP ĠvoidSEPL|||SEPR$KEEP ĠmethodSEPL|||SEPR$KEEP _SEPL|||SEPR$KEEP 1SEPL|||SEPR$KEEP Ġ(SEPL|||SEPR$KEEP ĠtypeSEPL|||SEPR$KEEP _SEPL|||SEPR$KEEP 1SEPL|||SEPR$KEEP ĠvarSEPL|||SEPR$KEEP _SEPL|||SEPR$KEEP 1SEPL|||SEPR$KEEP Ġ)SEPL|||SEPR$KEEP Ġ{SEPL|||SEPR$KEEP ĠjavaSEPL|||SEPR$DELETE .SEPL|||SEPR$DELETE utilSEPL|||SEPR$DELETE .SEPL|||SEPR$DELETE setSEPL|||SEPR$DELETE Ġ<SEPL|||SEPR$DELETE ĠjavaSEPL|||SEPR$DELETE .SEPL|||SEPR$DELETE langSEPL|||SEPR$DELETE .SEPL|||SEPR$DELETE stringSEPL|||SEPR$DELETE Ġ>SEPL|||SEPR$DELETE ĠvarSEPL|||SEPR$KEEP _SEPL|||SEPR$KEEP 2SEPL|||SEPR$REPLACE_4 Ġ=SEPL|||SEPR$KEEP ĠvarSEPL|||SEPR$KEEP _SEPL|||SEPR$KEEP 3SEPL|||SEPR$KEEP Ġ.SEPL|||SEPR$KEEP ĠgetSEPL|||SEPR$KEEP Ġ(SEPL|||SEPR$KEEP ĠvarSEPL|||SEPR$KEEP _SEPL|||SEPR$KEEP 1SEPL|||SEPR$KEEP Ġ)SEPL|||SEPR$KEEP Ġ;SEPL|||SEPR$KEEP ĠvarSEPL|||SEPR$DELETE _SEPL|||SEPR$DELETE 4SEPL|||SEPR$DELETE Ġ.SEPL|||SEPR$DELETE ĠmethodSEPL|||SEPR$DELETE _SEPL|||SEPR$DELETE 2SEPL|||SEPR$DELETE Ġ(SEPL|||SEPR$DELETE ĠvarSEPL|||SEPR$DELETE _SEPL|||SEPR$DELETE 2SEPL|||SEPR$DELETE Ġ)SEPL|||SEPR$DELETE Ġ;SEPL|||SEPR$DELETE ĠforSEPL|||SEPR$DELETE Ġ(SEPL|||SEPR$DELETE ĠjavaSEPL|||SEPR$DELETE .SEPL|||SEPR$DELETE langSEPL|||SEPR$DELETE .SEPL|||SEPR$DELETE stringSEPL|||SEPR$DELETE ĠvarSEPL|||SEPR$DELETE _SEPL|||SEPR$DELETE 5SEPL|||SEPR$DELETE Ġ:SEPL|||SEPR$DELETE ĠvarSEPL|||SEPR$DELETE _SEPL|||SEPR$DELETE 6SEPL|||SEPR$DELETE Ġ.SEPL|||SEPR$DELETE ĠmethodSEPL|||SEPR$DELETE _SEPL|||SEPR$DELETE 3SEPL|||SEPR$DELETE Ġ(SEPL|||SEPR$DELETE Ġ)SEPL|||SEPR$DELETE Ġ)SEPL|||SEPR$DELETE ĠvarSEPL|||SEPR$DELETE _SEPL|||SEPR$DELETE 4SEPL|||SEPR$DELETE Ġ.SEPL|||SEPR$DELETE ĠremoveSEPL|||SEPR$DELETE Ġ(SEPL|||SEPR$DELETE ĠvarSEPL|||SEPR$DELETE _SEPL|||SEPR$DELETE 5SEPL|||SEPR$DELETE Ġ)SEPL|||SEPR$DELETE Ġ;SEPL|||SEPR$DELETE Ġ}SEPL|||SEPR$KEEP
$STARTSEPL|||SEPR$KEEP publicSEPL|||SEPR$KEEP ĠstaticSEPL|||SEPR$KEEP ĠvoidSEPL|||SEPR$KEEP ĠmainSEPL|||SEPR$KEEP Ġ(SEPL|||SEPR$KEEP ĠjavaSEPL|||SEPR$KEEP .SEPL|||SEPR$KEEP langSEPL|||SEPR$KEEP .SEPL|||SEPR$KEEP stringSEPL|||SEPR$KEEP Ġ[SEPL|||SEPR$KEEP Ġ]SEPL|||SEPR$KEEP ĠargSEPL|||SEPR$KEEP Ġ)SEPL|||SEPR$KEEP Ġ{SEPL|||SEPR$KEEP ĠintSEPL|||SEPR$KEEP ĠnSEPL|||SEPR$KEEP Ġ=SEPL|||SEPR$KEEP ĠintSEPL|||SEPR$KEEP _SEPL|||SEPR$KEEP 1SEPL|||SEPR$KEEP Ġ;SEPL|||SEPR$KEEP ĠintSEPL|||SEPR$KEEP ĠsizeSEPL|||SEPR$KEEP Ġ=SEPL|||SEPR$KEEP ĠintSEPL|||SEPR$KEEP _SEPL|||SEPR$KEEP 2SEPL|||SEPR$KEEP Ġ;SEPL|||SEPR$KEEP ĠtypeSEPL|||SEPR$KEEP _SEPL|||SEPR$KEEP 1SEPL|||SEPR$KEEP ĠvarSEPL|||SEPR$KEEP _SEPL|||SEPR$KEEP 1SEPL|||SEPR$KEEP Ġ=SEPL|||SEPR$KEEP ĠnewSEPL|||SEPR$KEEP ĠtypeSEPL|||SEPR$KEEP _SEPL|||SEPR$KEEP 1SEPL|||SEPR$KEEP Ġ(SEPL|||SEPR$KEEP ĠsizeSEPL|||SEPR$KEEP Ġ)SEPL|||SEPR$KEEP Ġ;SEPL|||SEPR$KEEP ĠjavaSEPL|||SEPR$KEEP .SEPL|||SEPR$KEEP langSEPL|||SEPR$KEEP .SEPL|||SEPR$KEEP systemSEPL|||SEPR$KEEP .SEPL|||SEPR$KEEP outSEPL|||SEPR$KEEP .SEPL|||SEPR$KEEP printlnSEPL|||SEPR$KEEP Ġ(SEPL|||SEPR$KEEP ĠvarSEPL|||SEPR$KEEP _SEPL|||SEPR$KEEP 1SEPL|||SEPR$KEEP Ġ.SEPL|||SEPR$KEEP ĠmethodSEPL|||SEPR$KEEP _SEPL|||SEPR$KEEP 1SEPL|||SEPR$KEEP Ġ(SEPL|||SEPR$KEEP ĠnSEPL|||SEPR$KEEP Ġ)SEPL|||SEPR$KEEP Ġ.SEPL|||SEPR$KEEP ĠtoSEPL|||SEPR$DELETE stringSEPL|||SEPR$REPLACE_Ġsize Ġ(SEPL|||SEPR$KEEP Ġ)SEPL|||SEPR$KEEP Ġ)SEPL|||SEPR$KEEP Ġ;SEPL|||SEPR$KEEP Ġ}SEPL|||SEPR$KEEP
$STARTSEPL|||SEPR$KEEP privateSEPL|||SEPR$KEEP ĠvoidSEPL|||SEPR$KEEP ĠmethodSEPL|||SEPR$KEEP _SEPL|||SEPR$KEEP 1SEPL|||SEPR$KEEP Ġ(SEPL|||SEPR$KEEP Ġ)SEPL|||SEPR$KEEP Ġ{SEPL|||SEPR$KEEP ĠifSEPL|||SEPR$KEEP Ġ(SEPL|||SEPR$KEEP ĠvarSEPL|||SEPR$KEEP _SEPL|||SEPR$KEEP 1SEPL|||SEPR$KEEP Ġ.SEPL|||SEPR$KEEP ĠcontainsSEPL|||SEPR$REPLACE_Ġequals Ġ(SEPL|||SEPR$KEEP ĠvarSEPL|||SEPR$KEEP _SEPL|||SEPR$KEEP 2SEPL|||SEPR$KEEP Ġ)SEPL|||SEPR$KEEP Ġ)SEPL|||SEPR$KEEP Ġ{SEPL|||SEPR$KEEP ĠvarSEPL|||SEPR$KEEP _SEPL|||SEPR$KEEP 3SEPL|||SEPR$KEEP Ġ.SEPL|||SEPR$KEEP ĠmethodSEPL|||SEPR$KEEP _SEPL|||SEPR$KEEP 2SEPL|||SEPR$KEEP Ġ(SEPL|||SEPR$KEEP ĠtrueSEPL|||SEPR$KEEP Ġ)SEPL|||SEPR$KEEP Ġ;SEPL|||SEPR$KEEP ĠvarSEPL|||SEPR$KEEP _SEPL|||SEPR$KEEP 1SEPL|||SEPR$KEEP Ġ=SEPL|||SEPR$KEEP ĠstringSEPL|||SEPR$KEEP _SEPL|||SEPR$KEEP 1SEPL|||SEPR$KEEP Ġ;SEPL|||SEPR$KEEP ĠvarSEPL|||SEPR$KEEP _SEPL|||SEPR$KEEP 4SEPL|||SEPR$KEEP Ġ.SEPL|||SEPR$KEEP ĠmethodSEPL|||SEPR$KEEP _SEPL|||SEPR$KEEP 3SEPL|||SEPR$KEEP Ġ(SEPL|||SEPR$KEEP Ġ)SEPL|||SEPR$KEEP Ġ;SEPL|||SEPR$KEEP Ġ}SEPL|||SEPR$KEEP Ġ}SEPL|||SEPR$KEEP
$STARTSEPL|||SEPR$KEEP publicSEPL|||SEPR$KEEP ĠjavaSEPL|||SEPR$KEEP .SEPL|||SEPR$KEEP langSEPL|||SEPR$KEEP .SEPL|||SEPR$KEEP stringSEPL|||SEPR$KEEP ĠmethodSEPL|||SEPR$KEEP _SEPL|||SEPR$KEEP 1SEPL|||SEPR$KEEP Ġ(SEPL|||SEPR$KEEP Ġ)SEPL|||SEPR$KEEP Ġ{SEPL|||SEPR$KEEP ĠjavaSEPL|||SEPR$DELETE .SEPL|||SEPR$DELETE langSEPL|||SEPR$DELETE .SEPL|||SEPR$DELETE stringSEPL|||SEPR$DELETE ĠtypeSEPL|||SEPR$DELETE Ġ=SEPL|||SEPR$DELETE ĠvarSEPL|||SEPR$DELETE _SEPL|||SEPR$DELETE 1SEPL|||SEPR$DELETE Ġ;SEPL|||SEPR$DELETE ĠreturnSEPL|||SEPR$KEEP Ġ(SEPL|||SEPR$DELETE ĠtypeSEPL|||SEPR$DELETE Ġ+SEPL|||SEPR$DELETE ĠstringSEPL|||SEPR$DELETE _SEPL|||SEPR$DELETE 1SEPL|||SEPR$DELETE Ġ)SEPL|||SEPR$DELETE Ġ+SEPL|||SEPR$DELETE Ġ(SEPL|||SEPR$DELETE ĠtypeSEPL|||SEPR$DELETE _SEPL|||SEPR$DELETE 1SEPL|||SEPR$DELETE Ġ.SEPL|||SEPR$DELETE ĠmethodSEPL|||SEPR$DELETE _SEPL|||SEPR$DELETE 2SEPL|||SEPR$DELETE Ġ(SEPL|||SEPR$DELETE ĠvarSEPL|||SEPR$DELETE _SEPL|||SEPR$DELETE 2SEPL|||SEPR$DELETE Ġ.SEPL|||SEPR$DELETE ĠmethodSEPL|||SEPR$DELETE _SEPL|||SEPR$DELETE 3SEPL|||SEPR$DELETE Ġ(SEPL|||SEPR$DELETE ĠtypeSEPL|||SEPR$DELETE Ġ,SEPL|||SEPR$DELETE Ġ1SEPL|||SEPR$DELETE Ġ)SEPL|||SEPR$DELETE Ġ.SEPL|||SEPR$DELETE ĠmethodSEPL|||SEPR$REPLACE_Ġnull _SEPL|||SEPR$DELETE 4SEPL|||SEPR$DELETE Ġ(SEPL|||SEPR$DELETE Ġ)SEPL|||SEPR$DELETE Ġ,SEPL|||SEPR$DELETE ĠintSEPL|||SEPR$DELETE _SEPL|||SEPR$DELETE 1SEPL|||SEPR$DELETE Ġ,SEPL|||SEPR$DELETE Ġ"SEPL|||SEPR$DELETE 0SEPL|||SEPR$DELETE "SEPL|||SEPR$DELETE Ġ)SEPL|||SEPR$DELETE Ġ)SEPL|||SEPR$DELETE Ġ;SEPL|||SEPR$KEEP Ġ}SEPL|||SEPR$KEEP
$STARTSEPL|||SEPR$KEEP publicSEPL|||SEPR$KEEP ĠvoidSEPL|||SEPR$KEEP ĠmethodSEPL|||SEPR$KEEP _SEPL|||SEPR$KEEP 1SEPL|||SEPR$KEEP Ġ(SEPL|||SEPR$KEEP ĠtypeSEPL|||SEPR$KEEP _SEPL|||SEPR$KEEP 1SEPL|||SEPR$KEEP Ġ<SEPL|||SEPR$KEEP Ġ?SEPL|||SEPR$KEEP Ġ>SEPL|||SEPR$KEEP ĠvarSEPL|||SEPR$KEEP _SEPL|||SEPR$KEEP 1SEPL|||SEPR$KEEP Ġ,SEPL|||SEPR$KEEP ĠandroidSEPL|||SEPR$KEEP .SEPL|||SEPR$KEEP viewSEPL|||SEPR$KEEP .SEPL|||SEPR$KEEP viewSEPL|||SEPR$KEEP ĠviewSEPL|||SEPR$KEEP Ġ,SEPL|||SEPR$KEEP ĠintSEPL|||SEPR$KEEP ĠiSEPL|||SEPR$KEEP Ġ,SEPL|||SEPR$KEEP ĠlongSEPL|||SEPR$KEEP ĠvarSEPL|||SEPR$KEEP _SEPL|||SEPR$KEEP 2SEPL|||SEPR$KEEP Ġ)SEPL|||SEPR$KEEP Ġ{SEPL|||SEPR$KEEP ĠtypeSEPL|||SEPR$KEEP _SEPL|||SEPR$KEEP 2SEPL|||SEPR$KEEP Ġ.SEPL|||SEPR$KEEP ĠmethodSEPL|||SEPR$KEEP _SEPL|||SEPR$KEEP 2SEPL|||SEPR$KEEP Ġ(SEPL|||SEPR$KEEP ĠstringSEPL|||SEPR$KEEP _SEPL|||SEPR$KEEP 1SEPL|||SEPR$KEEP Ġ,SEPL|||SEPR$KEEP ĠjavaSEPL|||SEPR$KEEP .SEPL|||SEPR$KEEP langSEPL|||SEPR$KEEP .SEPL|||SEPR$KEEP stringSEPL|||SEPR$KEEP Ġ.SEPL|||SEPR$KEEP ĠmethodSEPL|||SEPR$KEEP _SEPL|||SEPR$KEEP 3SEPL|||SEPR$KEEP Ġ(SEPL|||SEPR$KEEP ĠiSEPL|||SEPR$KEEP Ġ)SEPL|||SEPR$KEEP Ġ)SEPL|||SEPR$KEEP Ġ;SEPL|||SEPR$KEEP ĠvarSEPL|||SEPR$DELETE _SEPL|||SEPR$DELETE 3SEPL|||SEPR$DELETE Ġ.SEPL|||SEPR$DELETE ĠmethodSEPL|||SEPR$DELETE _SEPL|||SEPR$DELETE 4SEPL|||SEPR$DELETE Ġ(SEPL|||SEPR$DELETE ĠtrueSEPL|||SEPR$DELETE Ġ)SEPL|||SEPR$DELETE Ġ;SEPL|||SEPR$DELETE Ġ}SEPL|||SEPR$KEEP
$STARTSEPL|||SEPR$KEEP publicSEPL|||SEPR$KEEP ĠstaticSEPL|||SEPR$KEEP ĠfinalSEPL|||SEPR$KEEP ĠvoidSEPL|||SEPR$KEEP ĠmainSEPL|||SEPR$KEEP Ġ(SEPL|||SEPR$KEEP ĠjavaSEPL|||SEPR$KEEP .SEPL|||SEPR$KEEP langSEPL|||SEPR$KEEP .SEPL|||SEPR$KEEP stringSEPL|||SEPR$KEEP Ġ[SEPL|||SEPR$KEEP Ġ]SEPL|||SEPR$KEEP ĠargsSEPL|||SEPR$KEEP Ġ)SEPL|||SEPR$KEEP ĠthrowsSEPL|||SEPR$KEEP ĠjavaSEPL|||SEPR$KEEP .SEPL|||SEPR$KEEP langSEPL|||SEPR$KEEP .SEPL|||SEPR$KEEP throwSEPL|||SEPR$KEEP ableSEPL|||SEPR$KEEP Ġ{SEPL|||SEPR$KEEP ĠtypeSEPL|||SEPR$KEEP _SEPL|||SEPR$KEEP 1SEPL|||SEPR$KEEP Ġ.SEPL|||SEPR$KEEP ĠmethodSEPL|||SEPR$KEEP _SEPL|||SEPR$KEEP 1SEPL|||SEPR$DELETE Ġ(SEPL|||SEPR$DELETE Ġ)SEPL|||SEPR$DELETE Ġ;SEPL|||SEPR$DELETE ĠtypeSEPL|||SEPR$DELETE _SEPL|||SEPR$DELETE 1SEPL|||SEPR$DELETE Ġ.SEPL|||SEPR$DELETE ĠmethodSEPL|||SEPR$DELETE _SEPL|||SEPR$DELETE 2SEPL|||SEPR$KEEP Ġ(SEPL|||SEPR$KEEP Ġ)SEPL|||SEPR$KEEP Ġ;SEPL|||SEPR$KEEP Ġ}SEPL|||SEPR$KEEP
$STARTSEPL|||SEPR$KEEP publicSEPL|||SEPR$KEEP ĠvoidSEPL|||SEPR$KEEP ĠmethodSEPL|||SEPR$KEEP _SEPL|||SEPR$KEEP 1SEPL|||SEPR$KEEP Ġ(SEPL|||SEPR$KEEP ĠfinalSEPL|||SEPR$KEEP ĠjavaSEPL|||SEPR$KEEP .SEPL|||SEPR$KEEP langSEPL|||SEPR$KEEP .SEPL|||SEPR$KEEP stringSEPL|||SEPR$REPLACE_integer ĠvarSEPL|||SEPR$KEEP _SEPL|||SEPR$KEEP 1SEPL|||SEPR$KEEP Ġ)SEPL|||SEPR$KEEP Ġ{SEPL|||SEPR$KEEP ĠmethodSEPL|||SEPR$KEEP _SEPL|||SEPR$KEEP 2SEPL|||SEPR$KEEP Ġ(SEPL|||SEPR$KEEP Ġ)SEPL|||SEPR$KEEP Ġ;SEPL|||SEPR$KEEP ĠforSEPL|||SEPR$KEEP Ġ(SEPL|||SEPR$KEEP ĠtypeSEPL|||SEPR$KEEP _SEPL|||SEPR$KEEP 1SEPL|||SEPR$KEEP ĠvarSEPL|||SEPR$KEEP _SEPL|||SEPR$KEEP 2SEPL|||SEPR$KEEP Ġ:SEPL|||SEPR$KEEP ĠvarSEPL|||SEPR$KEEP _SEPL|||SEPR$KEEP 3SEPL|||SEPR$KEEP Ġ.SEPL|||SEPR$KEEP ĠgetSEPL|||SEPR$KEEP Ġ(SEPL|||SEPR$KEEP ĠvarSEPL|||SEPR$KEEP _SEPL|||SEPR$KEEP 1SEPL|||SEPR$KEEP Ġ)SEPL|||SEPR$KEEP Ġ)SEPL|||SEPR$KEEP Ġ{SEPL|||SEPR$KEEP ĠifSEPL|||SEPR$KEEP Ġ(SEPL|||SEPR$KEEP ĠvarSEPL|||SEPR$KEEP _SEPL|||SEPR$KEEP 2SEPL|||SEPR$KEEP Ġ!=SEPL|||SEPR$KEEP ĠnullSEPL|||SEPR$KEEP Ġ)SEPL|||SEPR$KEEP Ġ{SEPL|||SEPR$KEEP ĠvarSEPL|||SEPR$KEEP _SEPL|||SEPR$KEEP 2SEPL|||SEPR$KEEP Ġ.SEPL|||SEPR$KEEP ĠmethodSEPL|||SEPR$KEEP _SEPL|||SEPR$KEEP 3SEPL|||SEPR$KEEP Ġ(SEPL|||SEPR$KEEP Ġ)SEPL|||SEPR$KEEP Ġ;SEPL|||SEPR$KEEP ĠvarSEPL|||SEPR$KEEP _SEPL|||SEPR$KEEP 2SEPL|||SEPR$KEEP Ġ.SEPL|||SEPR$KEEP ĠmethodSEPL|||SEPR$KEEP _SEPL|||SEPR$KEEP 4SEPL|||SEPR$KEEP Ġ(SEPL|||SEPR$KEEP Ġ)SEPL|||SEPR$KEEP Ġ;SEPL|||SEPR$KEEP Ġ}SEPL|||SEPR$KEEP Ġ}SEPL|||SEPR$KEEP Ġ}SEPL|||SEPR$KEEP
$STARTSEPL|||SEPR$KEEP publicSEPL|||SEPR$KEEP ĠvoidSEPL|||SEPR$KEEP ĠmethodSEPL|||SEPR$KEEP _SEPL|||SEPR$KEEP 1SEPL|||SEPR$KEEP Ġ(SEPL|||SEPR$KEEP Ġ)SEPL|||SEPR$KEEP Ġ{SEPL|||SEPR$KEEP ĠtypeSEPL|||SEPR$KEEP _SEPL|||SEPR$KEEP 1SEPL|||SEPR$KEEP ĠvarSEPL|||SEPR$KEEP _SEPL|||SEPR$KEEP 1SEPL|||SEPR$KEEP Ġ=SEPL|||SEPR$KEEP ĠvarSEPL|||SEPR$KEEP _SEPL|||SEPR$KEEP 2SEPL|||SEPR$KEEP Ġ.SEPL|||SEPR$KEEP ĠmethodSEPL|||SEPR$KEEP _SEPL|||SEPR$KEEP 2SEPL|||SEPR$KEEP Ġ(SEPL|||SEPR$KEEP ĠvarSEPL|||SEPR$KEEP _SEPL|||SEPR$KEEP 3SEPL|||SEPR$KEEP Ġ)SEPL|||SEPR$KEEP Ġ;SEPL|||SEPR$KEEP ĠvarSEPL|||SEPR$KEEP _SEPL|||SEPR$KEEP 1SEPL|||SEPR$KEEP Ġ.SEPL|||SEPR$KEEP ĠmethodSEPL|||SEPR$KEEP _SEPL|||SEPR$KEEP 3SEPL|||SEPR$KEEP Ġ(SEPL|||SEPR$KEEP Ġ)SEPL|||SEPR$KEEP Ġ;SEPL|||SEPR$APPEND_ĠvarSEPL__SEPR$APPEND__SEPL__SEPR$APPEND_3SEPL__SEPR$APPEND_Ġ=SEPL__SEPR$APPEND_ĠnullSEPL__SEPR$APPEND_Ġ; Ġ}SEPL|||SEPR$KEEP
$STARTSEPL|||SEPR$KEEP publicSEPL|||SEPR$KEEP ĠvoidSEPL|||SEPR$KEEP ĠmethodSEPL|||SEPR$KEEP _SEPL|||SEPR$KEEP 1SEPL|||SEPR$KEEP Ġ(SEPL|||SEPR$KEEP ĠbooleanSEPL|||SEPR$KEEP ĠvarSEPL|||SEPR$KEEP _SEPL|||SEPR$KEEP 1SEPL|||SEPR$KEEP Ġ)SEPL|||SEPR$KEEP Ġ{SEPL|||SEPR$APPEND_ĠifSEPL__SEPR$APPEND_Ġ(SEPL__SEPR$APPEND_Ġ(SEPL__SEPR$APPEND_ĠvarSEPL__SEPR$APPEND__SEPL__SEPR$APPEND_3SEPL__SEPR$APPEND_Ġ)SEPL__SEPR$APPEND_Ġ==SEPL__SEPR$APPEND_ĠnullSEPL__SEPR$APPEND_Ġ)SEPL__SEPR$APPEND_ĠreturnSEPL__SEPR$APPEND_Ġ; ĠtypeSEPL|||SEPR$KEEP _SEPL|||SEPR$KEEP 1SEPL|||SEPR$KEEP ĠvarSEPL|||SEPR$KEEP _SEPL|||SEPR$KEEP 2SEPL|||SEPR$KEEP Ġ=SEPL|||SEPR$KEEP ĠnewSEPL|||SEPR$KEEP ĠtypeSEPL|||SEPR$KEEP _SEPL|||SEPR$KEEP 1SEPL|||SEPR$KEEP Ġ(SEPL|||SEPR$KEEP Ġ)SEPL|||SEPR$KEEP Ġ;SEPL|||SEPR$KEEP ĠmethodSEPL|||SEPR$KEEP _SEPL|||SEPR$KEEP 1SEPL|||SEPR$KEEP Ġ(SEPL|||SEPR$KEEP ĠvarSEPL|||SEPR$KEEP _SEPL|||SEPR$KEEP 1SEPL|||SEPR$KEEP Ġ,SEPL|||SEPR$KEEP ĠvarSEPL|||SEPR$KEEP _SEPL|||SEPR$KEEP 2SEPL|||SEPR$KEEP Ġ)SEPL|||SEPR$KEEP Ġ;SEPL|||SEPR$KEEP ĠvarSEPL|||SEPR$KEEP _SEPL|||SEPR$KEEP 3SEPL|||SEPR$KEEP Ġ.SEPL|||SEPR$KEEP ĠmethodSEPL|||SEPR$KEEP _SEPL|||SEPR$KEEP 2SEPL|||SEPR$KEEP Ġ(SEPL|||SEPR$KEEP ĠvarSEPL|||SEPR$KEEP _SEPL|||SEPR$KEEP 2SEPL|||SEPR$KEEP Ġ)SEPL|||SEPR$KEEP Ġ;SEPL|||SEPR$KEEP Ġ}SEPL|||SEPR$KEEP
$STARTSEPL|||SEPR$KEEP privateSEPL|||SEPR$KEEP ĠstaticSEPL|||SEPR$KEEP ĠvoidSEPL|||SEPR$KEEP ĠmethodSEPL|||SEPR$KEEP _SEPL|||SEPR$KEEP 1SEPL|||SEPR$KEEP Ġ(SEPL|||SEPR$KEEP ĠtypeSEPL|||SEPR$KEEP _SEPL|||SEPR$KEEP 1SEPL|||SEPR$KEEP ĠvarSEPL|||SEPR$KEEP _SEPL|||SEPR$KEEP 1SEPL|||SEPR$KEEP Ġ)SEPL|||SEPR$KEEP ĠthrowsSEPL|||SEPR$KEEP ĠjavaSEPL|||SEPR$KEEP .SEPL|||SEPR$KEEP ioSEPL|||SEPR$KEEP .SEPL|||SEPR$KEEP ioSEPL|||SEPR$KEEP exSEPL|||SEPR$KEEP ceptionSEPL|||SEPR$KEEP Ġ,SEPL|||SEPR$KEEP ĠtypeSEPL|||SEPR$KEEP _SEPL|||SEPR$KEEP 2SEPL|||SEPR$KEEP Ġ{SEPL|||SEPR$KEEP ĠjavaSEPL|||SEPR$DELETE .SEPL|||SEPR$DELETE langSEPL|||SEPR$DELETE .SEPL|||SEPR$DELETE threadSEPL|||SEPR$DELETE Ġ.SEPL|||SEPR$DELETE ĠmethodSEPL|||SEPR$DELETE _SEPL|||SEPR$DELETE 2SEPL|||SEPR$DELETE Ġ(SEPL|||SEPR$DELETE ĠintSEPL|||SEPR$DELETE _SEPL|||SEPR$DELETE 1SEPL|||SEPR$DELETE Ġ)SEPL|||SEPR$DELETE Ġ;SEPL|||SEPR$DELETE ĠtypeSEPL|||SEPR$KEEP _SEPL|||SEPR$KEEP 3SEPL|||SEPR$KEEP ĠvarSEPL|||SEPR$KEEP _SEPL|||SEPR$KEEP 2SEPL|||SEPR$KEEP Ġ=SEPL|||SEPR$KEEP ĠvarSEPL|||SEPR$KEEP _SEPL|||SEPR$KEEP 1SEPL|||SEPR$KEEP Ġ.SEPL|||SEPR$KEEP ĠmethodSEPL|||SEPR$KEEP _SEPL|||SEPR$KEEP 3SEPL|||SEPR$KEEP Ġ(SEPL|||SEPR$KEEP Ġ)SEPL|||SEPR$KEEP Ġ;SEPL|||SEPR$KEEP ĠjavaSEPL|||SEPR$KEEP .SEPL|||SEPR$KEEP langSEPL|||SEPR$KEEP .SEPL|||SEPR$KEEP systemSEPL|||SEPR$KEEP .SEPL|||SEPR$KEEP outSEPL|||SEPR$KEEP .SEPL|||SEPR$KEEP printlnSEPL|||SEPR$KEEP Ġ(SEPL|||SEPR$KEEP Ġ(SEPL|||SEPR$KEEP ĠstringSEPL|||SEPR$KEEP _SEPL|||SEPR$KEEP 1SEPL|||SEPR$KEEP Ġ+SEPL|||SEPR$KEEP Ġ(SEPL|||SEPR$KEEP ĠvarSEPL|||SEPR$KEEP _SEPL|||SEPR$KEEP 2SEPL|||SEPR$KEEP Ġ.SEPL|||SEPR$KEEP ĠtoSEPL|||SEPR$KEEP stringSEPL|||SEPR$KEEP Ġ(SEPL|||SEPR$KEEP Ġ)SEPL|||SEPR$KEEP Ġ)SEPL|||SEPR$KEEP Ġ)SEPL|||SEPR$KEEP Ġ)SEPL|||SEPR$KEEP Ġ;SEPL|||SEPR$KEEP Ġ}SEPL|||SEPR$KEEP
$STARTSEPL|||SEPR$KEEP publicSEPL|||SEPR$KEEP ĠvoidSEPL|||SEPR$KEEP ĠmethodSEPL|||SEPR$KEEP _SEPL|||SEPR$KEEP 1SEPL|||SEPR$KEEP Ġ(SEPL|||SEPR$KEEP ĠintSEPL|||SEPR$KEEP ĠerrorSEPL|||SEPR$KEEP Ġ)SEPL|||SEPR$KEEP Ġ{SEPL|||SEPR$KEEP ĠtypeSEPL|||SEPR$KEEP _SEPL|||SEPR$KEEP 1SEPL|||SEPR$KEEP Ġ.SEPL|||SEPR$KEEP ĠmethodSEPL|||SEPR$KEEP _SEPL|||SEPR$KEEP 2SEPL|||SEPR$KEEP Ġ(SEPL|||SEPR$KEEP ĠvarSEPL|||SEPR$KEEP _SEPL|||SEPR$KEEP 1SEPL|||SEPR$KEEP Ġ,SEPL|||SEPR$KEEP Ġ(SEPL|||SEPR$DELETE ĠstringSEPL|||SEPR$KEEP _SEPL|||SEPR$KEEP 1SEPL|||SEPR$DELETE Ġ+SEPL|||SEPR$DELETE Ġ(SEPL|||SEPR$DELETE ĠtypeSEPL|||SEPR$DELETE _SEPL|||SEPR$DELETE 2SEPL|||SEPR$KEEP Ġ.SEPL|||SEPR$DELETE ĠmethodSEPL|||SEPR$DELETE _SEPL|||SEPR$DELETE 3SEPL|||SEPR$DELETE Ġ(SEPL|||SEPR$DELETE ĠerrorSEPL|||SEPR$DELETE Ġ)SEPL|||SEPR$DELETE Ġ)SEPL|||SEPR$DELETE Ġ)SEPL|||SEPR$DELETE Ġ)SEPL|||SEPR$KEEP Ġ;SEPL|||SEPR$KEEP ĠtypeSEPL|||SEPR$KEEP _SEPL|||SEPR$KEEP 2SEPL|||SEPR$KEEP Ġ.SEPL|||SEPR$KEEP ĠmethodSEPL|||SEPR$KEEP _SEPL|||SEPR$KEEP 4SEPL|||SEPR$KEEP Ġ(SEPL|||SEPR$KEEP ĠstringSEPL|||SEPR$KEEP _SEPL|||SEPR$KEEP 2SEPL|||SEPR$KEEP Ġ,SEPL|||SEPR$KEEP ĠnewSEPL|||SEPR$KEEP ĠjavaSEPL|||SEPR$KEEP .SEPL|||SEPR$KEEP langSEPL|||SEPR$KEEP .SEPL|||SEPR$KEEP objectSEPL|||SEPR$KEEP Ġ[SEPL|||SEPR$KEEP Ġ]SEPL|||SEPR$KEEP Ġ{SEPL|||SEPR$KEEP ĠidSEPL|||SEPR$KEEP Ġ}SEPL|||SEPR$KEEP Ġ)SEPL|||SEPR$KEEP Ġ;SEPL|||SEPR$KEEP Ġ}SEPL|||SEPR$KEEP
$STARTSEPL|||SEPR$KEEP publicSEPL|||SEPR$KEEP ĠvoidSEPL|||SEPR$KEEP ĠmethodSEPL|||SEPR$KEEP _SEPL|||SEPR$KEEP 1SEPL|||SEPR$KEEP Ġ(SEPL|||SEPR$KEEP Ġ)SEPL|||SEPR$DELETE Ġ{SEPL|||SEPR$DELETE ĠwhileSEPL|||SEPR$DELETE Ġ(SEPL|||SEPR$DELETE ĠvarSEPL|||SEPR$DELETE _SEPL|||SEPR$DELETE 1SEPL|||SEPR$DELETE Ġ)SEPL|||SEPR$KEEP Ġ{SEPL|||SEPR$KEEP ĠtrySEPL|||SEPR$KEEP Ġ{SEPL|||SEPR$KEEP ĠjavaSEPL|||SEPR$KEEP .SEPL|||SEPR$KEEP langSEPL|||SEPR$KEEP .SEPL|||SEPR$KEEP threadSEPL|||SEPR$KEEP Ġ.SEPL|||SEPR$KEEP ĠmethodSEPL|||SEPR$KEEP _SEPL|||SEPR$KEEP 2SEPL|||SEPR$KEEP Ġ(SEPL|||SEPR$KEEP ĠintSEPL|||SEPR$KEEP _SEPL|||SEPR$KEEP 1SEPL|||SEPR$KEEP Ġ)SEPL|||SEPR$KEEP Ġ;SEPL|||SEPR$KEEP Ġ}SEPL|||SEPR$KEEP ĠcatchSEPL|||SEPR$KEEP Ġ(SEPL|||SEPR$KEEP ĠtypeSEPL|||SEPR$KEEP _SEPL|||SEPR$KEEP 1SEPL|||SEPR$KEEP ĠvarSEPL|||SEPR$KEEP _SEPL|||SEPR$KEEP 2SEPL|||SEPR$KEEP Ġ)SEPL|||SEPR$KEEP Ġ{SEPL|||SEPR$KEEP ĠvarSEPL|||SEPR$KEEP _SEPL|||SEPR$KEEP 2SEPL|||SEPR$KEEP Ġ.SEPL|||SEPR$KEEP ĠmethodSEPL|||SEPR$KEEP _SEPL|||SEPR$KEEP 3SEPL|||SEPR$KEEP Ġ(SEPL|||SEPR$KEEP Ġ)SEPL|||SEPR$KEEP Ġ;SEPL|||SEPR$KEEP Ġ}SEPL|||SEPR$KEEP ĠvarSEPL|||SEPR$KEEP _SEPL|||SEPR$KEEP 3SEPL|||SEPR$KEEP Ġ.SEPL|||SEPR$KEEP ĠmethodSEPL|||SEPR$KEEP _SEPL|||SEPR$KEEP 4SEPL|||SEPR$KEEP Ġ(SEPL|||SEPR$KEEP Ġ)SEPL|||SEPR$KEEP Ġ;SEPL|||SEPR$KEEP Ġ}SEPL|||SEPR$KEEP Ġ}SEPL|||SEPR$DELETE
$STARTSEPL|||SEPR$KEEP publicSEPL|||SEPR$KEEP ĠstaticSEPL|||SEPR$KEEP ĠbooleanSEPL|||SEPR$KEEP ĠmethodSEPL|||SEPR$KEEP _SEPL|||SEPR$KEEP 1SEPL|||SEPR$KEEP Ġ(SEPL|||SEPR$KEEP ĠjavaSEPL|||SEPR$KEEP .SEPL|||SEPR$KEEP utilSEPL|||SEPR$KEEP .SEPL|||SEPR$KEEP collectionSEPL|||SEPR$KEEP Ġ<SEPL|||SEPR$KEEP ĠtypeSEPL|||SEPR$KEEP _SEPL|||SEPR$KEEP 1SEPL|||SEPR$KEEP Ġ>SEPL|||SEPR$KEEP ĠvarSEPL|||SEPR$KEEP _SEPL|||SEPR$KEEP 1SEPL|||SEPR$KEEP Ġ)SEPL|||SEPR$KEEP Ġ{SEPL|||SEPR$KEEP ĠbooleanSEPL|||SEPR$KEEP ĠvarSEPL|||SEPR$KEEP _SEPL|||SEPR$KEEP 2SEPL|||SEPR$KEEP Ġ=SEPL|||SEPR$KEEP ĠfalseSEPL|||SEPR$KEEP Ġ;SEPL|||SEPR$KEEP ĠforSEPL|||SEPR$KEEP Ġ(SEPL|||SEPR$KEEP ĠtypeSEPL|||SEPR$KEEP _SEPL|||SEPR$KEEP 1SEPL|||SEPR$KEEP ĠvarSEPL|||SEPR$KEEP _SEPL|||SEPR$KEEP 3SEPL|||SEPR$KEEP Ġ:SEPL|||SEPR$KEEP ĠvarSEPL|||SEPR$KEEP _SEPL|||SEPR$KEEP 1SEPL|||SEPR$KEEP Ġ)SEPL|||SEPR$KEEP Ġ{SEPL|||SEPR$KEEP ĠvarSEPL|||SEPR$KEEP _SEPL|||SEPR$KEEP 2SEPL|||SEPR$KEEP Ġ=SEPL|||SEPR$KEEP ĠvarSEPL|||SEPR$DELETE _SEPL|||SEPR$DELETE 2SEPL|||SEPR$DELETE Ġ||SEPL|||SEPR$DELETE Ġ(SEPL|||SEPR$KEEP ĠtypeSEPL|||SEPR$KEEP _SEPL|||SEPR$KEEP 2SEPL|||SEPR$KEEP Ġ.SEPL|||SEPR$KEEP ĠmethodSEPL|||SEPR$KEEP _SEPL|||SEPR$KEEP 2SEPL|||SEPR$KEEP Ġ(SEPL|||SEPR$KEEP ĠvarSEPL|||SEPR$KEEP _SEPL|||SEPR$KEEP 3SEPL|||SEPR$KEEP Ġ)SEPL|||SEPR$KEEP Ġ)SEPL|||SEPR$APPEND_Ġ||SEPL__SEPR$APPEND_ĠvarSEPL__SEPR$APPEND__SEPL__SEPR$APPEND_2 Ġ;SEPL|||SEPR$KEEP Ġ}SEPL|||SEPR$KEEP ĠreturnSEPL|||SEPR$KEEP ĠvarSEPL|||SEPR$KEEP _SEPL|||SEPR$KEEP 2SEPL|||SEPR$KEEP Ġ;SEPL|||SEPR$KEEP Ġ}SEPL|||SEPR$KEEP
$STARTSEPL|||SEPR$KEEP privateSEPL|||SEPR$KEEP ĠvoidSEPL|||SEPR$KEEP ĠmethodSEPL|||SEPR$KEEP _SEPL|||SEPR$KEEP 1SEPL|||SEPR$KEEP Ġ(SEPL|||SEPR$KEEP ĠtypeSEPL|||SEPR$KEEP _SEPL|||SEPR$KEEP 1SEPL|||SEPR$KEEP ĠvarSEPL|||SEPR$KEEP _SEPL|||SEPR$KEEP 1SEPL|||SEPR$KEEP Ġ,SEPL|||SEPR$KEEP ĠbooleanSEPL|||SEPR$KEEP ĠvarSEPL|||SEPR$KEEP _SEPL|||SEPR$KEEP 2SEPL|||SEPR$KEEP Ġ)SEPL|||SEPR$KEEP Ġ{SEPL|||SEPR$KEEP ĠmethodSEPL|||SEPR$KEEP _SEPL|||SEPR$KEEP 2SEPL|||SEPR$KEEP Ġ(SEPL|||SEPR$KEEP ĠvarSEPL|||SEPR$KEEP _SEPL|||SEPR$KEEP 1SEPL|||SEPR$KEEP Ġ,SEPL|||SEPR$KEEP ĠvarSEPL|||SEPR$KEEP _SEPL|||SEPR$KEEP 3SEPL|||SEPR$KEEP Ġ.SEPL|||SEPR$KEEP ĠmethodSEPL|||SEPR$KEEP _SEPL|||SEPR$KEEP 3SEPL|||SEPR$KEEP Ġ(SEPL|||SEPR$KEEP Ġ)SEPL|||SEPR$KEEP Ġ,SEPL|||SEPR$KEEP ĠvarSEPL|||SEPR$KEEP _SEPL|||SEPR$KEEP 3SEPL|||SEPR$KEEP Ġ.SEPL|||SEPR$KEEP ĠmethodSEPL|||SEPR$KEEP _SEPL|||SEPR$KEEP 4SEPL|||SEPR$KEEP Ġ(SEPL|||SEPR$KEEP Ġ)SEPL|||SEPR$KEEP Ġ,SEPL|||SEPR$KEEP ĠvarSEPL|||SEPR$KEEP _SEPL|||SEPR$KEEP 2SEPL|||SEPR$KEEP Ġ)SEPL|||SEPR$KEEP Ġ;SEPL|||SEPR$KEEP ĠtypeSEPL|||SEPR$KEEP _SEPL|||SEPR$KEEP 2SEPL|||SEPR$KEEP Ġ.SEPL|||SEPR$KEEP ĠmethodSEPL|||SEPR$KEEP _SEPL|||SEPR$KEEP 5SEPL|||SEPR$KEEP Ġ(SEPL|||SEPR$KEEP ĠthisSEPL|||SEPR$KEEP Ġ,SEPL|||SEPR$KEEP ĠvarSEPL|||SEPR$KEEP _SEPL|||SEPR$KEEP 1SEPL|||SEPR$KEEP Ġ,SEPL|||SEPR$APPEND_Ġ(SEPL__SEPR$APPEND_Ġ! ĠvarSEPL|||SEPR$KEEP _SEPL|||SEPR$KEEP 2SEPL|||SEPR$KEEP Ġ)SEPL|||SEPR$APPEND_Ġ) Ġ;SEPL|||SEPR$KEEP Ġ}SEPL|||SEPR$KEEP
$STARTSEPL|||SEPR$KEEP intSEPL|||SEPR$KEEP ĠmethodSEPL|||SEPR$KEEP _SEPL|||SEPR$KEEP 1SEPL|||SEPR$KEEP Ġ(SEPL|||SEPR$KEEP ĠlongSEPL|||SEPR$KEEP ĠvarSEPL|||SEPR$KEEP _SEPL|||SEPR$KEEP 1SEPL|||SEPR$KEEP Ġ,SEPL|||SEPR$KEEP ĠintSEPL|||SEPR$KEEP ĠvalueSEPL|||SEPR$KEEP Ġ)SEPL|||SEPR$KEEP Ġ{SEPL|||SEPR$KEEP ĠreturnSEPL|||SEPR$APPEND_Ġ( ĠvalueSEPL|||SEPR$KEEP Ġ>SEPL|||SEPR$KEEP ĠintSEPL|||SEPR$KEEP _SEPL|||SEPR$KEEP 1SEPL|||SEPR$APPEND_Ġ)SEPL__SEPR$APPEND_Ġ||SEPL__SEPR$APPEND_Ġ(SEPL__SEPR$APPEND_ĠvalueSEPL__SEPR$APPEND_Ġ<SEPL__SEPR$APPEND_Ġ1SEPL__SEPR$APPEND_Ġ) Ġ?SEPL|||SEPR$KEEP ĠmethodSEPL|||SEPR$KEEP _SEPL|||SEPR$KEEP 2SEPL|||SEPR$KEEP Ġ(SEPL|||SEPR$KEEP ĠvarSEPL|||SEPR$KEEP _SEPL|||SEPR$KEEP 1SEPL|||SEPR$KEEP Ġ)SEPL|||SEPR$KEEP Ġ:SEPL|||SEPR$KEEP ĠintSEPL|||SEPR$KEEP _SEPL|||SEPR$KEEP 1SEPL|||SEPR$KEEP Ġ;SEPL|||SEPR$KEEP Ġ}SEPL|||SEPR$KEEP
$STARTSEPL|||SEPR$KEEP privateSEPL|||SEPR$KEEP ĠvoidSEPL|||SEPR$KEEP ĠmethodSEPL|||SEPR$KEEP _SEPL|||SEPR$KEEP 1SEPL|||SEPR$KEEP Ġ(SEPL|||SEPR$KEEP Ġ)SEPL|||SEPR$KEEP Ġ{SEPL|||SEPR$APPEND_ĠifSEPL__SEPR$APPEND_Ġ(SEPL__SEPR$APPEND_Ġ(SEPL__SEPR$APPEND_ĠvarSEPL__SEPR$APPEND__SEPL__SEPR$APPEND_1SEPL__SEPR$APPEND_Ġ)SEPL__SEPR$APPEND_Ġ==SEPL__SEPR$APPEND_ĠnullSEPL__SEPR$APPEND_Ġ)SEPL__SEPR$APPEND_Ġ{SEPL__SEPR$APPEND_ĠreturnSEPL__SEPR$APPEND_Ġ;SEPL__SEPR$APPEND_Ġ} ĠmethodSEPL|||SEPR$KEEP _SEPL|||SEPR$KEEP 2SEPL|||SEPR$KEEP Ġ(SEPL|||SEPR$KEEP ĠnewSEPL|||SEPR$KEEP ĠtypeSEPL|||SEPR$KEEP _SEPL|||SEPR$KEEP 1SEPL|||SEPR$KEEP Ġ(SEPL|||SEPR$KEEP Ġ)SEPL|||SEPR$KEEP Ġ{SEPL|||SEPR$KEEP ĠpublicSEPL|||SEPR$KEEP ĠvoidSEPL|||SEPR$KEEP ĠmethodSEPL|||SEPR$KEEP _SEPL|||SEPR$KEEP 3SEPL|||SEPR$KEEP Ġ(SEPL|||SEPR$KEEP Ġ)SEPL|||SEPR$KEEP Ġ{SEPL|||SEPR$KEEP ĠvarSEPL|||SEPR$KEEP _SEPL|||SEPR$KEEP 1SEPL|||SEPR$KEEP Ġ.SEPL|||SEPR$KEEP ĠmethodSEPL|||SEPR$KEEP _SEPL|||SEPR$KEEP 4SEPL|||SEPR$KEEP Ġ(SEPL|||SEPR$KEEP Ġ)SEPL|||SEPR$KEEP Ġ;SEPL|||SEPR$KEEP Ġ}SEPL|||SEPR$KEEP Ġ}SEPL|||SEPR$KEEP Ġ)SEPL|||SEPR$KEEP Ġ;SEPL|||SEPR$KEEP Ġ}SEPL|||SEPR$KEEP
$STARTSEPL|||SEPR$KEEP publicSEPL|||SEPR$KEEP ĠtypeSEPL|||SEPR$KEEP _SEPL|||SEPR$KEEP 1SEPL|||SEPR$KEEP ĠmethodSEPL|||SEPR$KEEP _SEPL|||SEPR$KEEP 1SEPL|||SEPR$KEEP Ġ(SEPL|||SEPR$KEEP ĠtypeSEPL|||SEPR$KEEP _SEPL|||SEPR$KEEP 1SEPL|||SEPR$KEEP ĠvarSEPL|||SEPR$KEEP _SEPL|||SEPR$KEEP 1SEPL|||SEPR$KEEP Ġ)SEPL|||SEPR$KEEP ĠthrowsSEPL|||SEPR$KEEP ĠtypeSEPL|||SEPR$KEEP _SEPL|||SEPR$KEEP 2SEPL|||SEPR$KEEP Ġ{SEPL|||SEPR$KEEP ĠreturnSEPL|||SEPR$KEEP ĠtypeSEPL|||SEPR$DELETE _SEPL|||SEPR$DELETE 3SEPL|||SEPR$DELETE Ġ.SEPL|||SEPR$DELETE ĠmethodSEPL|||SEPR$DELETE _SEPL|||SEPR$DELETE 2SEPL|||SEPR$DELETE Ġ(SEPL|||SEPR$DELETE ĠvarSEPL|||SEPR$DELETE _SEPL|||SEPR$DELETE 1SEPL|||SEPR$DELETE Ġ.SEPL|||SEPR$DELETE ĠmethodSEPL|||SEPR$DELETE _SEPL|||SEPR$DELETE 3SEPL|||SEPR$DELETE Ġ(SEPL|||SEPR$DELETE Ġ)SEPL|||SEPR$DELETE Ġ,SEPL|||SEPR$DELETE ĠvarSEPL|||SEPR$DELETE _SEPL|||SEPR$DELETE 2SEPL|||SEPR$DELETE Ġ.SEPL|||SEPR$DELETE ĠmethodSEPL|||SEPR$REPLACE_Ġnull _SEPL|||SEPR$DELETE 4SEPL|||SEPR$DELETE Ġ(SEPL|||SEPR$DELETE Ġ)SEPL|||SEPR$DELETE Ġ)SEPL|||SEPR$DELETE Ġ;SEPL|||SEPR$KEEP Ġ}SEPL|||SEPR$KEEP
$STARTSEPL|||SEPR$KEEP publicSEPL|||SEPR$KEEP ĠvoidSEPL|||SEPR$KEEP ĠmethodSEPL|||SEPR$KEEP _SEPL|||SEPR$KEEP 1SEPL|||SEPR$KEEP Ġ(SEPL|||SEPR$KEEP ĠintSEPL|||SEPR$KEEP ĠlengthSEPL|||SEPR$KEEP Ġ)SEPL|||SEPR$KEEP Ġ{SEPL|||SEPR$KEEP ĠvarSEPL|||SEPR$KEEP _SEPL|||SEPR$KEEP 1SEPL|||SEPR$KEEP Ġ.SEPL|||SEPR$KEEP ĠaddSEPL|||SEPR$KEEP Ġ(SEPL|||SEPR$KEEP ĠnewSEPL|||SEPR$KEEP ĠjavaSEPL|||SEPR$KEEP .SEPL|||SEPR$KEEP langSEPL|||SEPR$KEEP .SEPL|||SEPR$KEEP stringSEPL|||SEPR$KEEP Ġ(SEPL|||SEPR$KEEP ĠvarSEPL|||SEPR$KEEP _SEPL|||SEPR$KEEP 2SEPL|||SEPR$KEEP Ġ,SEPL|||SEPR$KEEP Ġ(SEPL|||SEPR$DELETE Ġ(SEPL|||SEPR$DELETE ĠvarSEPL|||SEPR$KEEP _SEPL|||SEPR$KEEP 3SEPL|||SEPR$KEEP Ġ.SEPL|||SEPR$KEEP ĠmethodSEPL|||SEPR$KEEP _SEPL|||SEPR$KEEP 2SEPL|||SEPR$KEEP Ġ(SEPL|||SEPR$KEEP Ġ)SEPL|||SEPR$KEEP Ġ)SEPL|||SEPR$DELETE Ġ-SEPL|||SEPR$DELETE ĠlengthSEPL|||SEPR$DELETE Ġ)SEPL|||SEPR$DELETE Ġ,SEPL|||SEPR$KEEP ĠlengthSEPL|||SEPR$KEEP Ġ)SEPL|||SEPR$KEEP Ġ)SEPL|||SEPR$KEEP Ġ;SEPL|||SEPR$KEEP Ġ}SEPL|||SEPR$KEEP
$STARTSEPL|||SEPR$KEEP publicSEPL|||SEPR$KEEP ĠbooleanSEPL|||SEPR$KEEP ĠmethodSEPL|||SEPR$KEEP _SEPL|||SEPR$KEEP 1SEPL|||SEPR$KEEP Ġ(SEPL|||SEPR$KEEP Ġ)SEPL|||SEPR$KEEP Ġ{SEPL|||SEPR$KEEP ĠreturnSEPL|||SEPR$APPEND_Ġ(SEPL__SEPR$APPEND_Ġ(SEPL__SEPR$APPEND_ĠthisSEPL__SEPR$APPEND_Ġ.SEPL__SEPR$APPEND_ĠvarSEPL__SEPR$APPEND__SEPL__SEPR$APPEND_1SEPL__SEPR$APPEND_Ġ)SEPL__SEPR$APPEND_Ġ!=SEPL__SEPR$APPEND_ĠnullSEPL__SEPR$APPEND_Ġ)SEPL__SEPR$APPEND_Ġ&&SEPL__SEPR$APPEND_Ġ( Ġ(SEPL|||SEPR$KEEP ĠthisSEPL|||SEPR$KEEP Ġ.SEPL|||SEPR$KEEP ĠvarSEPL|||SEPR$KEEP _SEPL|||SEPR$KEEP 1SEPL|||SEPR$KEEP Ġ.SEPL|||SEPR$KEEP ĠsizeSEPL|||SEPR$KEEP Ġ(SEPL|||SEPR$KEEP Ġ)SEPL|||SEPR$KEEP Ġ)SEPL|||SEPR$KEEP Ġ>SEPL|||SEPR$KEEP Ġ0SEPL|||SEPR$APPEND_Ġ) Ġ;SEPL|||SEPR$KEEP Ġ}SEPL|||SEPR$KEEP
$STARTSEPL|||SEPR$KEEP publicSEPL|||SEPR$KEEP ĠvoidSEPL|||SEPR$KEEP ĠmethodSEPL|||SEPR$KEEP _SEPL|||SEPR$KEEP 1SEPL|||SEPR$KEEP Ġ(SEPL|||SEPR$KEEP ĠtypeSEPL|||SEPR$KEEP _SEPL|||SEPR$KEEP 1SEPL|||SEPR$KEEP ĠdataSEPL|||SEPR$KEEP Ġ)SEPL|||SEPR$KEEP Ġ{SEPL|||SEPR$KEEP ĠthisSEPL|||SEPR$DELETE Ġ.SEPL|||SEPR$DELETE ĠvarSEPL|||SEPR$KEEP _SEPL|||SEPR$KEEP 1SEPL|||SEPR$KEEP Ġ.SEPL|||SEPR$KEEP ĠaddSEPL|||SEPR$KEEP Ġ(SEPL|||SEPR$KEEP ĠdataSEPL|||SEPR$KEEP Ġ)SEPL|||SEPR$KEEP Ġ;SEPL|||SEPR$KEEP ĠthisSEPL|||SEPR$DELETE Ġ.SEPL|||SEPR$DELETE ĠvarSEPL|||SEPR$KEEP _SEPL|||SEPR$KEEP 2SEPL|||SEPR$KEEP Ġ=SEPL|||SEPR$KEEP ĠnewSEPL|||SEPR$KEEP ĠtypeSEPL|||SEPR$KEEP _SEPL|||SEPR$KEEP 2SEPL|||SEPR$KEEP Ġ(SEPL|||SEPR$KEEP ĠdataSEPL|||SEPR$KEEP Ġ)SEPL|||SEPR$KEEP Ġ;SEPL|||SEPR$KEEP Ġ}SEPL|||SEPR$KEEP
$STARTSEPL|||SEPR$KEEP publicSEPL|||SEPR$KEEP ĠtypeSEPL|||SEPR$KEEP _SEPL|||SEPR$KEEP 1SEPL|||SEPR$KEEP ĠstartSEPL|||SEPR$KEEP Ġ(SEPL|||SEPR$KEEP Ġ)SEPL|||SEPR$KEEP Ġ{SEPL|||SEPR$KEEP ĠtypeSEPL|||SEPR$KEEP _SEPL|||SEPR$KEEP 1SEPL|||SEPR$KEEP ĠvarSEPL|||SEPR$KEEP _SEPL|||SEPR$KEEP 1SEPL|||SEPR$KEEP Ġ=SEPL|||SEPR$KEEP ĠmethodSEPL|||SEPR$KEEP _SEPL|||SEPR$KEEP 1SEPL|||SEPR$KEEP Ġ(SEPL|||SEPR$KEEP Ġ)SEPL|||SEPR$KEEP Ġ;SEPL|||SEPR$KEEP ĠvarSEPL|||SEPR$KEEP _SEPL|||SEPR$KEEP 1SEPL|||SEPR$KEEP Ġ.SEPL|||SEPR$KEEP ĠmethodSEPL|||SEPR$KEEP _SEPL|||SEPR$KEEP 2SEPL|||SEPR$KEEP Ġ(SEPL|||SEPR$APPEND_Ġ(SEPL__SEPR$APPEND_Ġ!SEPL__SEPR$APPEND_Ġ( ĠmethodSEPL|||SEPR$KEEP _SEPL|||SEPR$KEEP 3SEPL|||SEPR$KEEP Ġ(SEPL|||SEPR$APPEND_Ġ)SEPL__SEPR$APPEND_Ġ) Ġ)SEPL|||SEPR$KEEP Ġ)SEPL|||SEPR$KEEP Ġ;SEPL|||SEPR$KEEP ĠreturnSEPL|||SEPR$KEEP ĠvarSEPL|||SEPR$KEEP _SEPL|||SEPR$KEEP 1SEPL|||SEPR$KEEP Ġ;SEPL|||SEPR$KEEP Ġ}SEPL|||SEPR$KEEP
$STARTSEPL|||SEPR$KEEP publicSEPL|||SEPR$KEEP ĠjavaSEPL|||SEPR$KEEP .SEPL|||SEPR$KEEP langSEPL|||SEPR$KEEP .SEPL|||SEPR$KEEP voidSEPL|||SEPR$REPLACE_boSEPL__SEPR$APPEND_olean ĠmethodSEPL|||SEPR$KEEP _SEPL|||SEPR$KEEP 1SEPL|||SEPR$KEEP Ġ(SEPL|||SEPR$KEEP ĠtypeSEPL|||SEPR$KEEP _SEPL|||SEPR$KEEP 1SEPL|||SEPR$KEEP ĠupdateSEPL|||SEPR$KEEP Ġ)SEPL|||SEPR$KEEP ĠthrowsSEPL|||SEPR$KEEP ĠjavaSEPL|||SEPR$KEEP .SEPL|||SEPR$KEEP langSEPL|||SEPR$KEEP .SEPL|||SEPR$KEEP exSEPL|||SEPR$KEEP ceptionSEPL|||SEPR$KEEP Ġ{SEPL|||SEPR$KEEP ĠifSEPL|||SEPR$KEEP Ġ(SEPL|||SEPR$KEEP Ġ(SEPL|||SEPR$KEEP ĠvarSEPL|||SEPR$KEEP _SEPL|||SEPR$KEEP 1SEPL|||SEPR$KEEP Ġ)SEPL|||SEPR$KEEP Ġ!=SEPL|||SEPR$KEEP ĠnullSEPL|||SEPR$KEEP Ġ)SEPL|||SEPR$KEEP Ġ{SEPL|||SEPR$KEEP ĠvarSEPL|||SEPR$KEEP _SEPL|||SEPR$KEEP 2SEPL|||SEPR$KEEP Ġ.SEPL|||SEPR$KEEP ĠmethodSEPL|||SEPR$KEEP _SEPL|||SEPR$KEEP 2SEPL|||SEPR$KEEP Ġ(SEPL|||SEPR$KEEP ĠvarSEPL|||SEPR$KEEP _SEPL|||SEPR$KEEP 1SEPL|||SEPR$KEEP Ġ,SEPL|||SEPR$KEEP ĠvarSEPL|||SEPR$KEEP _SEPL|||SEPR$KEEP 3SEPL|||SEPR$KEEP Ġ,SEPL|||SEPR$KEEP ĠvarSEPL|||SEPR$KEEP _SEPL|||SEPR$KEEP 4SEPL|||SEPR$KEEP Ġ)SEPL|||SEPR$KEEP Ġ;SEPL|||SEPR$KEEP Ġ}SEPL|||SEPR$KEEP ĠelseSEPL|||SEPR$KEEP Ġ{SEPL|||SEPR$KEEP ĠvarSEPL|||SEPR$KEEP _SEPL|||SEPR$KEEP 2SEPL|||SEPR$KEEP Ġ.SEPL|||SEPR$KEEP ĠmethodSEPL|||SEPR$KEEP _SEPL|||SEPR$KEEP 3SEPL|||SEPR$KEEP Ġ(SEPL|||SEPR$KEEP ĠvarSEPL|||SEPR$KEEP _SEPL|||SEPR$KEEP 4SEPL|||SEPR$KEEP Ġ)SEPL|||SEPR$KEEP Ġ;SEPL|||SEPR$KEEP Ġ}SEPL|||SEPR$KEEP ĠreturnSEPL|||SEPR$KEEP ĠnullSEPL|||SEPR$REPLACE_Ġtrue Ġ;SEPL|||SEPR$KEEP Ġ}SEPL|||SEPR$KEEP
$STARTSEPL|||SEPR$KEEP publicSEPL|||SEPR$KEEP ĠvoidSEPL|||SEPR$KEEP ĠmethodSEPL|||SEPR$KEEP _SEPL|||SEPR$KEEP 1SEPL|||SEPR$KEEP Ġ(SEPL|||SEPR$KEEP ĠtypeSEPL|||SEPR$KEEP _SEPL|||SEPR$KEEP 1SEPL|||SEPR$KEEP ĠclassSEPL|||SEPR$KEEP nameSEPL|||SEPR$KEEP Ġ,SEPL|||SEPR$KEEP ĠtypeSEPL|||SEPR$KEEP _SEPL|||SEPR$KEEP 2SEPL|||SEPR$KEEP ĠvarSEPL|||SEPR$KEEP _SEPL|||SEPR$KEEP 1SEPL|||SEPR$KEEP Ġ)SEPL|||SEPR$KEEP Ġ{SEPL|||SEPR$KEEP ĠtypeSEPL|||SEPR$KEEP _SEPL|||SEPR$KEEP 3SEPL|||SEPR$KEEP ĠvarSEPL|||SEPR$KEEP _SEPL|||SEPR$KEEP 2SEPL|||SEPR$KEEP Ġ=SEPL|||SEPR$KEEP Ġ(SEPL|||SEPR$KEEP Ġ(SEPL|||SEPR$KEEP ĠtypeSEPL|||SEPR$KEEP _SEPL|||SEPR$KEEP 3SEPL|||SEPR$KEEP Ġ)SEPL|||SEPR$KEEP Ġ(SEPL|||SEPR$KEEP ĠvarSEPL|||SEPR$KEEP _SEPL|||SEPR$KEEP 1SEPL|||SEPR$KEEP Ġ)SEPL|||SEPR$KEEP Ġ)SEPL|||SEPR$KEEP Ġ;SEPL|||SEPR$KEEP ĠvarSEPL|||SEPR$KEEP _SEPL|||SEPR$KEEP 3SEPL|||SEPR$KEEP Ġ=SEPL|||SEPR$KEEP ĠvarSEPL|||SEPR$KEEP _SEPL|||SEPR$KEEP 2SEPL|||SEPR$KEEP Ġ.SEPL|||SEPR$KEEP ĠmethodSEPL|||SEPR$KEEP _SEPL|||SEPR$KEEP 2SEPL|||SEPR$KEEP Ġ(SEPL|||SEPR$KEEP Ġ)SEPL|||SEPR$KEEP Ġ;SEPL|||SEPR$KEEP ĠvarSEPL|||SEPR$KEEP _SEPL|||SEPR$KEEP 3SEPL|||SEPR$KEEP Ġ.SEPL|||SEPR$KEEP ĠmethodSEPL|||SEPR$KEEP _SEPL|||SEPR$KEEP 3SEPL|||SEPR$REPLACE_4 Ġ(SEPL|||SEPR$APPEND_ĠvarSEPL__SEPR$APPEND__SEPL__SEPR$APPEND_4 Ġ)SEPL|||SEPR$KEEP Ġ;SEPL|||SEPR$KEEP ĠvarSEPL|||SEPR$KEEP _SEPL|||SEPR$KEEP 3SEPL|||SEPR$KEEP Ġ.SEPL|||SEPR$KEEP ĠmethodSEPL|||SEPR$KEEP _SEPL|||SEPR$KEEP 4SEPL|||SEPR$REPLACE_3 Ġ(SEPL|||SEPR$KEEP ĠvarSEPL|||SEPR$DELETE _SEPL|||SEPR$DELETE 4SEPL|||SEPR$DELETE Ġ)SEPL|||SEPR$KEEP Ġ;SEPL|||SEPR$KEEP Ġ}SEPL|||SEPR$KEEP
$STARTSEPL|||SEPR$KEEP publicSEPL|||SEPR$REPLACE_private ĠvoidSEPL|||SEPR$KEEP ĠmethodSEPL|||SEPR$KEEP _SEPL|||SEPR$KEEP 1SEPL|||SEPR$KEEP Ġ(SEPL|||SEPR$KEEP ĠjavaSEPL|||SEPR$KEEP .SEPL|||SEPR$KEEP langSEPL|||SEPR$KEEP .SEPL|||SEPR$KEEP stringSEPL|||SEPR$KEEP ĠsrcSEPL|||SEPR$KEEP Ġ,SEPL|||SEPR$KEEP ĠjavaSEPL|||SEPR$KEEP .SEPL|||SEPR$KEEP langSEPL|||SEPR$KEEP .SEPL|||SEPR$KEEP stringSEPL|||SEPR$KEEP ĠvarSEPL|||SEPR$KEEP _SEPL|||SEPR$KEEP 1SEPL|||SEPR$KEEP Ġ)SEPL|||SEPR$KEEP ĠthrowsSEPL|||SEPR$KEEP ĠjavaSEPL|||SEPR$KEEP .SEPL|||SEPR$KEEP ioSEPL|||SEPR$KEEP .SEPL|||SEPR$KEEP ioSEPL|||SEPR$KEEP exSEPL|||SEPR$KEEP ceptionSEPL|||SEPR$KEEP Ġ{SEPL|||SEPR$KEEP Ġ}SEPL|||SEPR$KEEP
$STARTSEPL|||SEPR$KEEP publicSEPL|||SEPR$KEEP ĠvoidSEPL|||SEPR$KEEP ĠmethodSEPL|||SEPR$KEEP _SEPL|||SEPR$KEEP 1SEPL|||SEPR$KEEP Ġ(SEPL|||SEPR$KEEP Ġ)SEPL|||SEPR$KEEP Ġ{SEPL|||SEPR$APPEND_ĠifSEPL__SEPR$APPEND_Ġ(SEPL__SEPR$APPEND_Ġ(SEPL__SEPR$APPEND_ĠvarSEPL__SEPR$APPEND__SEPL__SEPR$APPEND_1SEPL__SEPR$APPEND_Ġ)SEPL__SEPR$APPEND_Ġ!=SEPL__SEPR$APPEND_ĠnullSEPL__SEPR$APPEND_Ġ) ĠvarSEPL|||SEPR$KEEP _SEPL|||SEPR$KEEP 1SEPL|||SEPR$KEEP Ġ.SEPL|||SEPR$KEEP ĠmethodSEPL|||SEPR$KEEP _SEPL|||SEPR$KEEP 2SEPL|||SEPR$KEEP Ġ(SEPL|||SEPR$KEEP Ġ)SEPL|||SEPR$KEEP Ġ;SEPL|||SEPR$KEEP ĠandroidSEPL|||SEPR$KEEP .SEPL|||SEPR$KEEP contentSEPL|||SEPR$KEEP .SEPL|||SEPR$KEEP intentSEPL|||SEPR$KEEP ĠintentSEPL|||SEPR$KEEP Ġ=SEPL|||SEPR$KEEP ĠnewSEPL|||SEPR$KEEP ĠandroidSEPL|||SEPR$KEEP .SEPL|||SEPR$KEEP contentSEPL|||SEPR$KEEP .SEPL|||SEPR$KEEP intentSEPL|||SEPR$KEEP Ġ(SEPL|||SEPR$KEEP ĠthisSEPL|||SEPR$KEEP Ġ,SEPL|||SEPR$KEEP ĠvarSEPL|||SEPR$KEEP _SEPL|||SEPR$KEEP 2SEPL|||SEPR$KEEP ĠclassSEPL|||SEPR$KEEP Ġ)SEPL|||SEPR$KEEP Ġ;SEPL|||SEPR$KEEP ĠmethodSEPL|||SEPR$KEEP _SEPL|||SEPR$KEEP 3SEPL|||SEPR$KEEP Ġ(SEPL|||SEPR$KEEP ĠintentSEPL|||SEPR$KEEP Ġ)SEPL|||SEPR$KEEP Ġ;SEPL|||SEPR$KEEP Ġ}SEPL|||SEPR$KEEP
$STARTSEPL|||SEPR$KEEP privateSEPL|||SEPR$KEEP ĠtypeSEPL|||SEPR$REPLACE_Ġvoid _SEPL|||SEPR$DELETE 1SEPL|||SEPR$DELETE ĠmethodSEPL|||SEPR$KEEP _SEPL|||SEPR$KEEP 1SEPL|||SEPR$KEEP Ġ(SEPL|||SEPR$KEEP Ġ)SEPL|||SEPR$KEEP Ġ{SEPL|||SEPR$KEEP ĠreturnSEPL|||SEPR$DELETE ĠmethodSEPL|||SEPR$KEEP _SEPL|||SEPR$KEEP 2SEPL|||SEPR$KEEP Ġ(SEPL|||SEPR$KEEP ĠvarSEPL|||SEPR$KEEP _SEPL|||SEPR$KEEP 1SEPL|||SEPR$KEEP Ġ,SEPL|||SEPR$KEEP ĠvarSEPL|||SEPR$KEEP _SEPL|||SEPR$KEEP 2SEPL|||SEPR$KEEP Ġ,SEPL|||SEPR$KEEP ĠvarSEPL|||SEPR$KEEP _SEPL|||SEPR$KEEP 3SEPL|||SEPR$KEEP Ġ,SEPL|||SEPR$KEEP ĠstringSEPL|||SEPR$KEEP _SEPL|||SEPR$KEEP 1SEPL|||SEPR$KEEP Ġ,SEPL|||SEPR$KEEP ĠnewSEPL|||SEPR$KEEP ĠtypeSEPL|||SEPR$KEEP _SEPL|||SEPR$KEEP 2SEPL|||SEPR$KEEP Ġ(SEPL|||SEPR$KEEP Ġ)SEPL|||SEPR$KEEP Ġ{SEPL|||SEPR$KEEP ĠpublicSEPL|||SEPR$KEEP ĠvoidSEPL|||SEPR$KEEP ĠmethodSEPL|||SEPR$KEEP _SEPL|||SEPR$KEEP 3SEPL|||SEPR$KEEP Ġ(SEPL|||SEPR$KEEP ĠjavaSEPL|||SEPR$KEEP .SEPL|||SEPR$KEEP langSEPL|||SEPR$KEEP .SEPL|||SEPR$KEEP stringSEPL|||SEPR$KEEP ĠvarSEPL|||SEPR$KEEP _SEPL|||SEPR$KEEP 4SEPL|||SEPR$KEEP Ġ)SEPL|||SEPR$KEEP Ġ{SEPL|||SEPR$KEEP ĠmethodSEPL|||SEPR$KEEP _SEPL|||SEPR$KEEP 4SEPL|||SEPR$KEEP Ġ(SEPL|||SEPR$KEEP ĠvarSEPL|||SEPR$KEEP _SEPL|||SEPR$KEEP 4SEPL|||SEPR$KEEP Ġ)SEPL|||SEPR$KEEP Ġ;SEPL|||SEPR$KEEP Ġ}SEPL|||SEPR$KEEP Ġ}SEPL|||SEPR$KEEP Ġ)SEPL|||SEPR$KEEP Ġ;SEPL|||SEPR$KEEP Ġ}SEPL|||SEPR$KEEP
$STARTSEPL|||SEPR$KEEP publicSEPL|||SEPR$KEEP ĠvoidSEPL|||SEPR$KEEP ĠmethodSEPL|||SEPR$KEEP _SEPL|||SEPR$KEEP 1SEPL|||SEPR$KEEP Ġ(SEPL|||SEPR$KEEP Ġ)SEPL|||SEPR$KEEP ĠthrowsSEPL|||SEPR$KEEP ĠjavaSEPL|||SEPR$KEEP .SEPL|||SEPR$KEEP langSEPL|||SEPR$KEEP .SEPL|||SEPR$KEEP exSEPL|||SEPR$KEEP ceptionSEPL|||SEPR$KEEP Ġ{SEPL|||SEPR$KEEP ĠjavaSEPL|||SEPR$KEEP .SEPL|||SEPR$KEEP langSEPL|||SEPR$KEEP .SEPL|||SEPR$KEEP systemSEPL|||SEPR$KEEP .SEPL|||SEPR$KEEP outSEPL|||SEPR$KEEP .SEPL|||SEPR$KEEP printlnSEPL|||SEPR$KEEP Ġ(SEPL|||SEPR$KEEP ĠpathSEPL|||SEPR$KEEP Ġ)SEPL|||SEPR$KEEP Ġ;SEPL|||SEPR$KEEP ĠvarSEPL|||SEPR$DELETE _SEPL|||SEPR$DELETE 1SEPL|||SEPR$DELETE Ġ.SEPL|||SEPR$DELETE ĠmethodSEPL|||SEPR$DELETE _SEPL|||SEPR$DELETE 2SEPL|||SEPR$DELETE Ġ(SEPL|||SEPR$DELETE ĠvarSEPL|||SEPR$DELETE _SEPL|||SEPR$DELETE 2SEPL|||SEPR$DELETE Ġ,SEPL|||SEPR$DELETE ĠstringSEPL|||SEPR$DELETE _SEPL|||SEPR$DELETE 1SEPL|||SEPR$DELETE Ġ,SEPL|||SEPR$DELETE ĠstringSEPL|||SEPR$DELETE _SEPL|||SEPR$DELETE 2SEPL|||SEPR$DELETE Ġ.SEPL|||SEPR$DELETE ĠmethodSEPL|||SEPR$DELETE _SEPL|||SEPR$DELETE 3SEPL|||SEPR$DELETE Ġ(SEPL|||SEPR$DELETE Ġ)SEPL|||SEPR$DELETE Ġ)SEPL|||SEPR$DELETE Ġ;SEPL|||SEPR$DELETE ĠjavaSEPL|||SEPR$KEEP .SEPL|||SEPR$KEEP langSEPL|||SEPR$KEEP .SEPL|||SEPR$KEEP systemSEPL|||SEPR$KEEP .SEPL|||SEPR$KEEP outSEPL|||SEPR$KEEP .SEPL|||SEPR$KEEP printlnSEPL|||SEPR$KEEP Ġ(SEPL|||SEPR$KEEP ĠvarSEPL|||SEPR$KEEP _SEPL|||SEPR$KEEP 2SEPL|||SEPR$KEEP Ġ)SEPL|||SEPR$KEEP Ġ;SEPL|||SEPR$KEEP Ġ}SEPL|||SEPR$KEEP
$STARTSEPL|||SEPR$KEEP privateSEPL|||SEPR$KEEP ĠvoidSEPL|||SEPR$KEEP ĠmethodSEPL|||SEPR$KEEP _SEPL|||SEPR$KEEP 1SEPL|||SEPR$KEEP Ġ(SEPL|||SEPR$KEEP Ġ)SEPL|||SEPR$KEEP Ġ{SEPL|||SEPR$KEEP ĠvarSEPL|||SEPR$KEEP _SEPL|||SEPR$KEEP 1SEPL|||SEPR$KEEP Ġ=SEPL|||SEPR$KEEP ĠnewSEPL|||SEPR$KEEP ĠtypeSEPL|||SEPR$KEEP _SEPL|||SEPR$KEEP 1SEPL|||SEPR$KEEP Ġ(SEPL|||SEPR$KEEP Ġ)SEPL|||SEPR$KEEP Ġ;SEPL|||SEPR$KEEP ĠvarSEPL|||SEPR$DELETE _SEPL|||SEPR$DELETE 1SEPL|||SEPR$DELETE Ġ.SEPL|||SEPR$DELETE ĠmethodSEPL|||SEPR$DELETE _SEPL|||SEPR$DELETE 2SEPL|||SEPR$DELETE Ġ(SEPL|||SEPR$DELETE ĠintSEPL|||SEPR$DELETE _SEPL|||SEPR$DELETE 1SEPL|||SEPR$DELETE Ġ)SEPL|||SEPR$DELETE Ġ;SEPL|||SEPR$DELETE ĠvarSEPL|||SEPR$DELETE _SEPL|||SEPR$DELETE 1SEPL|||SEPR$DELETE Ġ.SEPL|||SEPR$DELETE ĠmethodSEPL|||SEPR$DELETE _SEPL|||SEPR$DELETE 3SEPL|||SEPR$DELETE Ġ(SEPL|||SEPR$DELETE ĠintSEPL|||SEPR$DELETE _SEPL|||SEPR$DELETE 1SEPL|||SEPR$DELETE Ġ)SEPL|||SEPR$DELETE Ġ;SEPL|||SEPR$DELETE Ġ}SEPL|||SEPR$KEEP
$STARTSEPL|||SEPR$KEEP publicSEPL|||SEPR$KEEP ĠvoidSEPL|||SEPR$KEEP ĠmethodSEPL|||SEPR$KEEP _SEPL|||SEPR$KEEP 1SEPL|||SEPR$KEEP Ġ(SEPL|||SEPR$KEEP Ġ)SEPL|||SEPR$KEEP Ġ{SEPL|||SEPR$KEEP ĠmethodSEPL|||SEPR$KEEP _SEPL|||SEPR$KEEP 2SEPL|||SEPR$KEEP Ġ(SEPL|||SEPR$KEEP Ġ)SEPL|||SEPR$KEEP Ġ;SEPL|||SEPR$KEEP ĠjavaSEPL|||SEPR$DELETE .SEPL|||SEPR$DELETE langSEPL|||SEPR$DELETE .SEPL|||SEPR$DELETE systemSEPL|||SEPR$DELETE .SEPL|||SEPR$DELETE outSEPL|||SEPR$DELETE .SEPL|||SEPR$DELETE printlnSEPL|||SEPR$DELETE Ġ(SEPL|||SEPR$DELETE Ġ(SEPL|||SEPR$DELETE ĠstringSEPL|||SEPR$DELETE _SEPL|||SEPR$DELETE 1SEPL|||SEPR$DELETE Ġ+SEPL|||SEPR$DELETE Ġ(SEPL|||SEPR$DELETE ĠvarSEPL|||SEPR$DELETE _SEPL|||SEPR$DELETE 1SEPL|||SEPR$DELETE Ġ.SEPL|||SEPR$DELETE ĠmethodSEPL|||SEPR$DELETE _SEPL|||SEPR$DELETE 3SEPL|||SEPR$DELETE Ġ(SEPL|||SEPR$DELETE Ġ)SEPL|||SEPR$DELETE Ġ)SEPL|||SEPR$DELETE Ġ)SEPL|||SEPR$DELETE Ġ)SEPL|||SEPR$DELETE Ġ;SEPL|||SEPR$DELETE ĠmethodSEPL|||SEPR$KEEP _SEPL|||SEPR$KEEP 4SEPL|||SEPR$KEEP Ġ(SEPL|||SEPR$KEEP Ġ)SEPL|||SEPR$KEEP Ġ;SEPL|||SEPR$KEEP Ġ}SEPL|||SEPR$KEEP
$STARTSEPL|||SEPR$KEEP publicSEPL|||SEPR$KEEP ĠvoidSEPL|||SEPR$KEEP ĠmethodSEPL|||SEPR$KEEP _SEPL|||SEPR$KEEP 1SEPL|||SEPR$KEEP Ġ(SEPL|||SEPR$KEEP ĠjavaSEPL|||SEPR$KEEP .SEPL|||SEPR$KEEP langSEPL|||SEPR$KEEP .SEPL|||SEPR$KEEP stringSEPL|||SEPR$KEEP ĠvarSEPL|||SEPR$KEEP _SEPL|||SEPR$KEEP 1SEPL|||SEPR$KEEP Ġ)SEPL|||SEPR$KEEP Ġ{SEPL|||SEPR$KEEP ĠthisSEPL|||SEPR$KEEP Ġ.SEPL|||SEPR$KEEP ĠvarSEPL|||SEPR$KEEP _SEPL|||SEPR$KEEP 2SEPL|||SEPR$REPLACE_1 Ġ=SEPL|||SEPR$KEEP ĠjavaSEPL|||SEPR$KEEP .SEPL|||SEPR$KEEP langSEPL|||SEPR$KEEP .SEPL|||SEPR$KEEP doubleSEPL|||SEPR$KEEP Ġ.SEPL|||SEPR$KEEP ĠmethodSEPL|||SEPR$KEEP _SEPL|||SEPR$KEEP 2SEPL|||SEPR$KEEP Ġ(SEPL|||SEPR$KEEP ĠvarSEPL|||SEPR$KEEP _SEPL|||SEPR$KEEP 1SEPL|||SEPR$KEEP Ġ)SEPL|||SEPR$KEEP Ġ;SEPL|||SEPR$KEEP Ġ}SEPL|||SEPR$KEEP
$STARTSEPL|||SEPR$KEEP publicSEPL|||SEPR$KEEP ĠintSEPL|||SEPR$KEEP ĠmethodSEPL|||SEPR$KEEP _SEPL|||SEPR$KEEP 1SEPL|||SEPR$KEEP Ġ(SEPL|||SEPR$KEEP Ġ)SEPL|||SEPR$KEEP Ġ{SEPL|||SEPR$KEEP ĠreturnSEPL|||SEPR$APPEND_Ġ(SEPL__SEPR$APPEND_ĠdataSEPL__SEPR$APPEND_Ġ)SEPL__SEPR$APPEND_Ġ!=SEPL__SEPR$APPEND_ĠnullSEPL__SEPR$APPEND_Ġ? ĠdataSEPL|||SEPR$KEEP Ġ.SEPL|||SEPR$KEEP ĠsizeSEPL|||SEPR$KEEP Ġ(SEPL|||SEPR$KEEP Ġ)SEPL|||SEPR$APPEND_Ġ:SEPL__SEPR$APPEND_Ġ0 Ġ;SEPL|||SEPR$KEEP Ġ}SEPL|||SEPR$KEEP
$STARTSEPL|||SEPR$KEEP publicSEPL|||SEPR$KEEP Ġ<SEPL|||SEPR$KEEP ĠtypeSEPL|||SEPR$KEEP _SEPL|||SEPR$KEEP 1SEPL|||SEPR$KEEP ĠextendsSEPL|||SEPR$KEEP ĠjavaSEPL|||SEPR$KEEP .SEPL|||SEPR$KEEP utilSEPL|||SEPR$KEEP .SEPL|||SEPR$KEEP listSEPL|||SEPR$KEEP Ġ<SEPL|||SEPR$KEEP ĠtypeSEPL|||SEPR$KEEP _SEPL|||SEPR$KEEP 2SEPL|||SEPR$KEEP Ġ>SEPL|||SEPR$KEEP Ġ&SEPL|||SEPR$KEEP ĠtypeSEPL|||SEPR$KEEP _SEPL|||SEPR$KEEP 3SEPL|||SEPR$KEEP Ġ>SEPL|||SEPR$KEEP ĠbooleanSEPL|||SEPR$KEEP ĠmethodSEPL|||SEPR$KEEP _SEPL|||SEPR$KEEP 1SEPL|||SEPR$KEEP Ġ(SEPL|||SEPR$KEEP ĠtypeSEPL|||SEPR$KEEP _SEPL|||SEPR$KEEP 1SEPL|||SEPR$KEEP ĠvarSEPL|||SEPR$KEEP _SEPL|||SEPR$KEEP 1SEPL|||SEPR$KEEP Ġ,SEPL|||SEPR$KEEP ĠintSEPL|||SEPR$KEEP ĠvarSEPL|||SEPR$KEEP _SEPL|||SEPR$KEEP 2SEPL|||SEPR$KEEP Ġ)SEPL|||SEPR$KEEP Ġ{SEPL|||SEPR$KEEP ĠreturnSEPL|||SEPR$KEEP Ġ!SEPL|||SEPR$DELETE Ġ(SEPL|||SEPR$DELETE ĠtypeSEPL|||SEPR$REPLACE_Ġtrue _SEPL|||SEPR$DELETE 4SEPL|||SEPR$DELETE Ġ.SEPL|||SEPR$DELETE ĠequalsSEPL|||SEPR$DELETE Ġ(SEPL|||SEPR$DELETE ĠvarSEPL|||SEPR$DELETE _SEPL|||SEPR$DELETE 1SEPL|||SEPR$DELETE Ġ.SEPL|||SEPR$DELETE ĠgetSEPL|||SEPR$DELETE Ġ(SEPL|||SEPR$DELETE ĠvarSEPL|||SEPR$DELETE _SEPL|||SEPR$DELETE 2SEPL|||SEPR$DELETE Ġ)SEPL|||SEPR$DELETE Ġ.SEPL|||SEPR$DELETE ĠmethodSEPL|||SEPR$DELETE _SEPL|||SEPR$DELETE 2SEPL|||SEPR$DELETE Ġ(SEPL|||SEPR$DELETE Ġ)SEPL|||SEPR$DELETE Ġ)SEPL|||SEPR$DELETE Ġ)SEPL|||SEPR$DELETE Ġ;SEPL|||SEPR$KEEP Ġ}SEPL|||SEPR$KEEP
$STARTSEPL|||SEPR$KEEP publicSEPL|||SEPR$REPLACE_private ĠvoidSEPL|||SEPR$KEEP ĠmethodSEPL|||SEPR$KEEP _SEPL|||SEPR$KEEP 1SEPL|||SEPR$KEEP Ġ(SEPL|||SEPR$KEEP Ġ)SEPL|||SEPR$KEEP Ġ{SEPL|||SEPR$KEEP ĠforSEPL|||SEPR$KEEP Ġ(SEPL|||SEPR$KEEP ĠjavaSEPL|||SEPR$KEEP .SEPL|||SEPR$KEEP utilSEPL|||SEPR$KEEP .SEPL|||SEPR$KEEP mapSEPL|||SEPR$KEEP .SEPL|||SEPR$KEEP entrySEPL|||SEPR$KEEP Ġ<SEPL|||SEPR$KEEP ĠjavaSEPL|||SEPR$KEEP .SEPL|||SEPR$KEEP langSEPL|||SEPR$KEEP .SEPL|||SEPR$KEEP stringSEPL|||SEPR$KEEP Ġ,SEPL|||SEPR$KEEP ĠtypeSEPL|||SEPR$KEEP _SEPL|||SEPR$KEEP 1SEPL|||SEPR$KEEP Ġ>SEPL|||SEPR$KEEP ĠvarSEPL|||SEPR$KEEP _SEPL|||SEPR$KEEP 1SEPL|||SEPR$KEEP Ġ:SEPL|||SEPR$KEEP ĠvarSEPL|||SEPR$KEEP _SEPL|||SEPR$KEEP 2SEPL|||SEPR$KEEP Ġ.SEPL|||SEPR$KEEP ĠmethodSEPL|||SEPR$KEEP _SEPL|||SEPR$KEEP 2SEPL|||SEPR$KEEP Ġ(SEPL|||SEPR$KEEP Ġ)SEPL|||SEPR$KEEP Ġ)SEPL|||SEPR$KEEP Ġ{SEPL|||SEPR$KEEP ĠvarSEPL|||SEPR$KEEP _SEPL|||SEPR$KEEP 1SEPL|||SEPR$KEEP Ġ.SEPL|||SEPR$KEEP ĠgetSEPL|||SEPR$KEEP valueSEPL|||SEPR$KEEP Ġ(SEPL|||SEPR$KEEP Ġ)SEPL|||SEPR$KEEP Ġ.SEPL|||SEPR$KEEP ĠmethodSEPL|||SEPR$KEEP _SEPL|||SEPR$KEEP 3SEPL|||SEPR$KEEP Ġ(SEPL|||SEPR$KEEP Ġ)SEPL|||SEPR$KEEP Ġ;SEPL|||SEPR$KEEP Ġ}SEPL|||SEPR$KEEP Ġ}SEPL|||SEPR$KEEP
$STARTSEPL|||SEPR$KEEP publicSEPL|||SEPR$KEEP ĠbooleanSEPL|||SEPR$KEEP ĠmethodSEPL|||SEPR$KEEP _SEPL|||SEPR$KEEP 1SEPL|||SEPR$KEEP Ġ(SEPL|||SEPR$KEEP ĠjavaSEPL|||SEPR$KEEP .SEPL|||SEPR$KEEP langSEPL|||SEPR$KEEP .SEPL|||SEPR$KEEP stringSEPL|||SEPR$KEEP ĠvarSEPL|||SEPR$KEEP _SEPL|||SEPR$KEEP 1SEPL|||SEPR$KEEP Ġ)SEPL|||SEPR$KEEP Ġ{SEPL|||SEPR$KEEP ĠforSEPL|||SEPR$DELETE Ġ(SEPL|||SEPR$DELETE ĠjavaSEPL|||SEPR$DELETE .SEPL|||SEPR$DELETE langSEPL|||SEPR$DELETE .SEPL|||SEPR$DELETE stringSEPL|||SEPR$DELETE ĠvarSEPL|||SEPR$DELETE _SEPL|||SEPR$DELETE 2SEPL|||SEPR$DELETE Ġ:SEPL|||SEPR$DELETE ĠvarSEPL|||SEPR$DELETE _SEPL|||SEPR$DELETE 3SEPL|||SEPR$DELETE Ġ)SEPL|||SEPR$DELETE Ġ{SEPL|||SEPR$DELETE ĠifSEPL|||SEPR$DELETE Ġ(SEPL|||SEPR$DELETE ĠvarSEPL|||SEPR$DELETE _SEPL|||SEPR$DELETE 2SEPL|||SEPR$DELETE Ġ.SEPL|||SEPR$DELETE ĠmethodSEPL|||SEPR$DELETE _SEPL|||SEPR$DELETE 2SEPL|||SEPR$DELETE Ġ(SEPL|||SEPR$DELETE ĠvarSEPL|||SEPR$DELETE _SEPL|||SEPR$DELETE 1SEPL|||SEPR$DELETE Ġ)SEPL|||SEPR$DELETE Ġ)SEPL|||SEPR$DELETE Ġ{SEPL|||SEPR$DELETE ĠvarSEPL|||SEPR$KEEP _SEPL|||SEPR$KEEP 4SEPL|||SEPR$KEEP Ġ=SEPL|||SEPR$KEEP ĠvarSEPL|||SEPR$KEEP _SEPL|||SEPR$KEEP 2SEPL|||SEPR$REPLACE_1 Ġ;SEPL|||SEPR$KEEP ĠreturnSEPL|||SEPR$DELETE ĠtrueSEPL|||SEPR$DELETE Ġ;SEPL|||SEPR$DELETE Ġ}SEPL|||SEPR$DELETE Ġ}SEPL|||SEPR$DELETE ĠreturnSEPL|||SEPR$KEEP ĠfalseSEPL|||SEPR$KEEP Ġ;SEPL|||SEPR$KEEP Ġ}SEPL|||SEPR$KEEP
$STARTSEPL|||SEPR$KEEP publicSEPL|||SEPR$KEEP ĠsynchronizedSEPL|||SEPR$DELETE ĠvoidSEPL|||SEPR$KEEP ĠmethodSEPL|||SEPR$KEEP _SEPL|||SEPR$KEEP 1SEPL|||SEPR$KEEP Ġ(SEPL|||SEPR$KEEP ĠtypeSEPL|||SEPR$KEEP _SEPL|||SEPR$KEEP 1SEPL|||SEPR$KEEP ĠvarSEPL|||SEPR$KEEP _SEPL|||SEPR$KEEP 1SEPL|||SEPR$APPEND_Ġ)SEPL__SEPR$APPEND_Ġ{SEPL__SEPR$APPEND_ĠsynchronizedSEPL__SEPR$APPEND_Ġ(SEPL__SEPR$APPEND_ĠthisSEPL__SEPR$APPEND_Ġ.SEPL__SEPR$APPEND_ĠvarSEPL__SEPR$APPEND__SEPL__SEPR$APPEND_2 Ġ)SEPL|||SEPR$KEEP Ġ{SEPL|||SEPR$KEEP ĠthisSEPL|||SEPR$KEEP Ġ.SEPL|||SEPR$KEEP ĠvarSEPL|||SEPR$KEEP _SEPL|||SEPR$KEEP 2SEPL|||SEPR$KEEP Ġ.SEPL|||SEPR$KEEP ĠaddSEPL|||SEPR$KEEP Ġ(SEPL|||SEPR$KEEP ĠvarSEPL|||SEPR$KEEP _SEPL|||SEPR$KEEP 1SEPL|||SEPR$KEEP Ġ)SEPL|||SEPR$KEEP Ġ;SEPL|||SEPR$KEEP Ġ}SEPL|||SEPR$APPEND_Ġ}
$STARTSEPL|||SEPR$KEEP publicSEPL|||SEPR$KEEP ĠjavaSEPL|||SEPR$KEEP .SEPL|||SEPR$KEEP utilSEPL|||SEPR$KEEP .SEPL|||SEPR$KEEP listSEPL|||SEPR$KEEP Ġ<SEPL|||SEPR$KEEP ĠtypeSEPL|||SEPR$KEEP _SEPL|||SEPR$KEEP 1SEPL|||SEPR$KEEP Ġ>SEPL|||SEPR$KEEP ĠmethodSEPL|||SEPR$KEEP _SEPL|||SEPR$KEEP 1SEPL|||SEPR$REPLACE_2 Ġ(SEPL|||SEPR$KEEP ĠtypeSEPL|||SEPR$KEEP _SEPL|||SEPR$KEEP 2SEPL|||SEPR$KEEP ĠvarSEPL|||SEPR$KEEP _SEPL|||SEPR$KEEP 1SEPL|||SEPR$KEEP Ġ,SEPL|||SEPR$KEEP ĠjavaSEPL|||SEPR$KEEP .SEPL|||SEPR$KEEP langSEPL|||SEPR$KEEP .SEPL|||SEPR$KEEP objectSEPL|||SEPR$KEEP ĠvarSEPL|||SEPR$KEEP _SEPL|||SEPR$KEEP 2SEPL|||SEPR$KEEP Ġ)SEPL|||SEPR$KEEP ĠthrowsSEPL|||SEPR$KEEP ĠtypeSEPL|||SEPR$KEEP _SEPL|||SEPR$KEEP 3SEPL|||SEPR$KEEP Ġ{SEPL|||SEPR$KEEP ĠreturnSEPL|||SEPR$KEEP ĠvarSEPL|||SEPR$KEEP _SEPL|||SEPR$KEEP 3SEPL|||SEPR$KEEP Ġ.SEPL|||SEPR$KEEP ĠmethodSEPL|||SEPR$KEEP _SEPL|||SEPR$KEEP 2SEPL|||SEPR$KEEP Ġ(SEPL|||SEPR$KEEP ĠvarSEPL|||SEPR$KEEP _SEPL|||SEPR$KEEP 1SEPL|||SEPR$KEEP Ġ,SEPL|||SEPR$KEEP ĠvarSEPL|||SEPR$KEEP _SEPL|||SEPR$KEEP 2SEPL|||SEPR$KEEP Ġ)SEPL|||SEPR$KEEP Ġ;SEPL|||SEPR$KEEP Ġ}SEPL|||SEPR$KEEP
$STARTSEPL|||SEPR$KEEP publicSEPL|||SEPR$KEEP ĠvoidSEPL|||SEPR$KEEP ĠmethodSEPL|||SEPR$KEEP _SEPL|||SEPR$KEEP 1SEPL|||SEPR$KEEP Ġ(SEPL|||SEPR$KEEP Ġ)SEPL|||SEPR$KEEP Ġ{SEPL|||SEPR$KEEP ĠvarSEPL|||SEPR$KEEP _SEPL|||SEPR$KEEP 1SEPL|||SEPR$KEEP Ġ.SEPL|||SEPR$KEEP ĠmethodSEPL|||SEPR$KEEP _SEPL|||SEPR$KEEP 2SEPL|||SEPR$KEEP Ġ(SEPL|||SEPR$APPEND_Ġ1 Ġ)SEPL|||SEPR$KEEP Ġ;SEPL|||SEPR$KEEP ĠjavaSEPL|||SEPR$KEEP .SEPL|||SEPR$KEEP langSEPL|||SEPR$KEEP .SEPL|||SEPR$KEEP stringSEPL|||SEPR$KEEP ĠvarSEPL|||SEPR$KEEP _SEPL|||SEPR$KEEP 2SEPL|||SEPR$KEEP Ġ=SEPL|||SEPR$KEEP ĠtypeSEPL|||SEPR$KEEP _SEPL|||SEPR$KEEP 1SEPL|||SEPR$KEEP Ġ.SEPL|||SEPR$KEEP ĠmethodSEPL|||SEPR$KEEP _SEPL|||SEPR$KEEP 3SEPL|||SEPR$KEEP Ġ(SEPL|||SEPR$KEEP ĠvarSEPL|||SEPR$KEEP _SEPL|||SEPR$KEEP 3SEPL|||SEPR$KEEP Ġ)SEPL|||SEPR$KEEP Ġ;SEPL|||SEPR$KEEP ĠtypeSEPL|||SEPR$KEEP _SEPL|||SEPR$KEEP 2SEPL|||SEPR$KEEP Ġ.SEPL|||SEPR$KEEP ĠassSEPL|||SEPR$KEEP erSEPL|||SEPR$KEEP teSEPL|||SEPR$KEEP quSEPL|||SEPR$KEEP alsSEPL|||SEPR$KEEP Ġ(SEPL|||SEPR$KEEP Ġ(SEPL|||SEPR$KEEP ĠstringSEPL|||SEPR$KEEP _SEPL|||SEPR$KEEP 1SEPL|||SEPR$KEEP Ġ+SEPL|||SEPR$KEEP Ġ(SEPL|||SEPR$KEEP ĠvarSEPL|||SEPR$KEEP _SEPL|||SEPR$KEEP 4SEPL|||SEPR$KEEP Ġ)SEPL|||SEPR$KEEP Ġ)SEPL|||SEPR$KEEP Ġ,SEPL|||SEPR$KEEP ĠvarSEPL|||SEPR$KEEP _SEPL|||SEPR$KEEP 2SEPL|||SEPR$KEEP Ġ)SEPL|||SEPR$KEEP Ġ;SEPL|||SEPR$KEEP Ġ}SEPL|||SEPR$KEEP
$STARTSEPL|||SEPR$KEEP publicSEPL|||SEPR$KEEP ĠvoidSEPL|||SEPR$KEEP ĠmethodSEPL|||SEPR$KEEP _SEPL|||SEPR$KEEP 1SEPL|||SEPR$KEEP Ġ(SEPL|||SEPR$KEEP Ġ)SEPL|||SEPR$KEEP ĠthrowsSEPL|||SEPR$KEEP ĠjavaSEPL|||SEPR$KEEP .SEPL|||SEPR$KEEP langSEPL|||SEPR$KEEP .SEPL|||SEPR$KEEP exSEPL|||SEPR$KEEP ceptionSEPL|||SEPR$KEEP Ġ{SEPL|||SEPR$KEEP ĠtypeSEPL|||SEPR$DELETE _SEPL|||SEPR$DELETE 1SEPL|||SEPR$DELETE Ġ.SEPL|||SEPR$DELETE ĠmethodSEPL|||SEPR$DELETE _SEPL|||SEPR$DELETE 2SEPL|||SEPR$DELETE Ġ(SEPL|||SEPR$DELETE Ġ)SEPL|||SEPR$DELETE Ġ.SEPL|||SEPR$DELETE ĠmethodSEPL|||SEPR$DELETE _SEPL|||SEPR$DELETE 3SEPL|||SEPR$DELETE Ġ(SEPL|||SEPR$DELETE ĠnullSEPL|||SEPR$DELETE Ġ)SEPL|||SEPR$DELETE Ġ;SEPL|||SEPR$DELETE ĠnewSEPL|||SEPR$KEEP ĠtypeSEPL|||SEPR$KEEP _SEPL|||SEPR$KEEP 2SEPL|||SEPR$KEEP Ġ(SEPL|||SEPR$KEEP ĠtypeSEPL|||SEPR$KEEP _SEPL|||SEPR$KEEP 3SEPL|||SEPR$KEEP Ġ.SEPL|||SEPR$KEEP ĠmethodSEPL|||SEPR$KEEP _SEPL|||SEPR$KEEP 4SEPL|||SEPR$KEEP Ġ(SEPL|||SEPR$KEEP Ġ)SEPL|||SEPR$KEEP Ġ)SEPL|||SEPR$KEEP Ġ;SEPL|||SEPR$KEEP ĠassertSEPL|||SEPR$KEEP notSEPL|||SEPR$KEEP nullSEPL|||SEPR$KEEP Ġ(SEPL|||SEPR$KEEP ĠtypeSEPL|||SEPR$KEEP _SEPL|||SEPR$KEEP 1SEPL|||SEPR$KEEP Ġ.SEPL|||SEPR$KEEP ĠmethodSEPL|||SEPR$KEEP _SEPL|||SEPR$KEEP 2SEPL|||SEPR$KEEP Ġ(SEPL|||SEPR$KEEP Ġ)SEPL|||SEPR$KEEP Ġ.SEPL|||SEPR$KEEP ĠmethodSEPL|||SEPR$KEEP _SEPL|||SEPR$KEEP 5SEPL|||SEPR$KEEP Ġ(SEPL|||SEPR$KEEP Ġ)SEPL|||SEPR$KEEP Ġ)SEPL|||SEPR$KEEP Ġ;SEPL|||SEPR$KEEP Ġ}SEPL|||SEPR$KEEP
$STARTSEPL|||SEPR$KEEP <SEPL|||SEPR$DELETE ĠtypeSEPL|||SEPR$DELETE _SEPL|||SEPR$DELETE 1SEPL|||SEPR$DELETE ĠextendsSEPL|||SEPR$DELETE ĠtypeSEPL|||SEPR$REPLACE_type _SEPL|||SEPR$KEEP 2SEPL|||SEPR$KEEP Ġ>SEPL|||SEPR$DELETE ĠtypeSEPL|||SEPR$DELETE _SEPL|||SEPR$DELETE 1SEPL|||SEPR$DELETE ĠmethodSEPL|||SEPR$KEEP _SEPL|||SEPR$KEEP 1SEPL|||SEPR$KEEP Ġ(SEPL|||SEPR$KEEP ĠjavaSEPL|||SEPR$KEEP .SEPL|||SEPR$KEEP langSEPL|||SEPR$KEEP .SEPL|||SEPR$KEEP stringSEPL|||SEPR$KEEP ĠidSEPL|||SEPR$KEEP Ġ)SEPL|||SEPR$KEEP Ġ;SEPL|||SEPR$KEEP
$STARTSEPL|||SEPR$KEEP publicSEPL|||SEPR$KEEP ĠvoidSEPL|||SEPR$KEEP ĠmethodSEPL|||SEPR$KEEP _SEPL|||SEPR$KEEP 1SEPL|||SEPR$KEEP Ġ(SEPL|||SEPR$KEEP ĠtypeSEPL|||SEPR$KEEP _SEPL|||SEPR$KEEP 1SEPL|||SEPR$KEEP ĠvarSEPL|||SEPR$KEEP _SEPL|||SEPR$KEEP 1SEPL|||SEPR$KEEP Ġ)SEPL|||SEPR$KEEP Ġ{SEPL|||SEPR$KEEP ĠtypeSEPL|||SEPR$DELETE _SEPL|||SEPR$DELETE 2SEPL|||SEPR$DELETE Ġ.SEPL|||SEPR$DELETE ĠmethodSEPL|||SEPR$DELETE _SEPL|||SEPR$DELETE 2SEPL|||SEPR$DELETE Ġ(SEPL|||SEPR$DELETE ĠvarSEPL|||SEPR$DELETE _SEPL|||SEPR$DELETE 1SEPL|||SEPR$DELETE Ġ,SEPL|||SEPR$DELETE ĠstringSEPL|||SEPR$DELETE _SEPL|||SEPR$DELETE 1SEPL|||SEPR$DELETE Ġ)SEPL|||SEPR$DELETE Ġ;SEPL|||SEPR$DELETE ĠthisSEPL|||SEPR$KEEP Ġ.SEPL|||SEPR$KEEP ĠvarSEPL|||SEPR$KEEP _SEPL|||SEPR$KEEP 1SEPL|||SEPR$KEEP Ġ=SEPL|||SEPR$KEEP ĠvarSEPL|||SEPR$KEEP _SEPL|||SEPR$KEEP 1SEPL|||SEPR$KEEP Ġ;SEPL|||SEPR$KEEP Ġ}SEPL|||SEPR$KEEP
$STARTSEPL|||SEPR$KEEP publicSEPL|||SEPR$KEEP ĠtypeSEPL|||SEPR$KEEP _SEPL|||SEPR$KEEP 1SEPL|||SEPR$KEEP ĠmethodSEPL|||SEPR$KEEP _SEPL|||SEPR$KEEP 1SEPL|||SEPR$KEEP Ġ(SEPL|||SEPR$KEEP ĠjavaSEPL|||SEPR$KEEP .SEPL|||SEPR$KEEP langSEPL|||SEPR$KEEP .SEPL|||SEPR$KEEP objectSEPL|||SEPR$KEEP ĠparamSEPL|||SEPR$KEEP Ġ)SEPL|||SEPR$KEEP Ġ{SEPL|||SEPR$KEEP ĠreturnSEPL|||SEPR$KEEP ĠnewSEPL|||SEPR$KEEP ĠtypeSEPL|||SEPR$KEEP _SEPL|||SEPR$KEEP 2SEPL|||SEPR$KEEP Ġ(SEPL|||SEPR$KEEP Ġ(SEPL|||SEPR$KEEP Ġ(SEPL|||SEPR$APPEND_ĠjavaSEPL__SEPR$APPEND_.SEPL__SEPR$APPEND_langSEPL__SEPR$APPEND_.SEPL__SEPR$APPEND_longSEPL__SEPR$APPEND_.SEPL__SEPR$APPEND_parSEPL__SEPR$APPEND_selSEPL__SEPR$APPEND_ongSEPL__SEPR$APPEND_Ġ( ĠparamSEPL|||SEPR$KEEP Ġ.SEPL|||SEPR$KEEP ĠtoSEPL|||SEPR$KEEP stringSEPL|||SEPR$KEEP Ġ(SEPL|||SEPR$APPEND_Ġ) Ġ)SEPL|||SEPR$KEEP Ġ)SEPL|||SEPR$KEEP Ġ+SEPL|||SEPR$KEEP Ġ1SEPL|||SEPR$KEEP Ġ)SEPL|||SEPR$KEEP Ġ)SEPL|||SEPR$KEEP Ġ;SEPL|||SEPR$KEEP Ġ}SEPL|||SEPR$KEEP
$STARTSEPL|||SEPR$KEEP publicSEPL|||SEPR$KEEP ĠvoidSEPL|||SEPR$KEEP ĠmethodSEPL|||SEPR$KEEP _SEPL|||SEPR$KEEP 1SEPL|||SEPR$KEEP Ġ(SEPL|||SEPR$KEEP ĠintSEPL|||SEPR$KEEP ĠvarSEPL|||SEPR$KEEP _SEPL|||SEPR$KEEP 1SEPL|||SEPR$KEEP Ġ)SEPL|||SEPR$KEEP ĠthrowsSEPL|||SEPR$KEEP ĠjavaSEPL|||SEPR$KEEP .SEPL|||SEPR$KEEP ioSEPL|||SEPR$KEEP .SEPL|||SEPR$KEEP ioSEPL|||SEPR$KEEP exSEPL|||SEPR$KEEP ceptionSEPL|||SEPR$KEEP Ġ{SEPL|||SEPR$KEEP ĠintSEPL|||SEPR$KEEP ĠvarSEPL|||SEPR$KEEP _SEPL|||SEPR$KEEP 2SEPL|||SEPR$KEEP Ġ=SEPL|||SEPR$KEEP ĠtypeSEPL|||SEPR$KEEP _SEPL|||SEPR$KEEP 1SEPL|||SEPR$KEEP Ġ.SEPL|||SEPR$KEEP ĠmethodSEPL|||SEPR$KEEP _SEPL|||SEPR$KEEP 2SEPL|||SEPR$KEEP Ġ(SEPL|||SEPR$KEEP ĠvarSEPL|||SEPR$KEEP _SEPL|||SEPR$KEEP 3SEPL|||SEPR$KEEP Ġ,SEPL|||SEPR$KEEP ĠvarSEPL|||SEPR$KEEP _SEPL|||SEPR$KEEP 1SEPL|||SEPR$KEEP Ġ)SEPL|||SEPR$KEEP Ġ;SEPL|||SEPR$KEEP ĠifSEPL|||SEPR$KEEP Ġ(SEPL|||SEPR$KEEP ĠvarSEPL|||SEPR$KEEP _SEPL|||SEPR$KEEP 2SEPL|||SEPR$KEEP Ġ==SEPL|||SEPR$REPLACE_Ġ!= Ġ0SEPL|||SEPR$KEEP Ġ)SEPL|||SEPR$KEEP Ġ{SEPL|||SEPR$KEEP ĠthrowSEPL|||SEPR$KEEP ĠnewSEPL|||SEPR$KEEP ĠjavaSEPL|||SEPR$KEEP .SEPL|||SEPR$KEEP ioSEPL|||SEPR$KEEP .SEPL|||SEPR$KEEP ioSEPL|||SEPR$KEEP exSEPL|||SEPR$KEEP ceptionSEPL|||SEPR$KEEP Ġ(SEPL|||SEPR$KEEP Ġ)SEPL|||SEPR$KEEP Ġ;SEPL|||SEPR$KEEP Ġ}SEPL|||SEPR$KEEP Ġ}SEPL|||SEPR$KEEP
$STARTSEPL|||SEPR$KEEP publicSEPL|||SEPR$KEEP ĠvoidSEPL|||SEPR$KEEP ĠmethodSEPL|||SEPR$KEEP _SEPL|||SEPR$KEEP 1SEPL|||SEPR$KEEP Ġ(SEPL|||SEPR$KEEP Ġ)SEPL|||SEPR$KEEP ĠthrowsSEPL|||SEPR$KEEP ĠjavaSEPL|||SEPR$KEEP .SEPL|||SEPR$KEEP langSEPL|||SEPR$KEEP .SEPL|||SEPR$KEEP exSEPL|||SEPR$KEEP ceptionSEPL|||SEPR$KEEP Ġ{SEPL|||SEPR$KEEP ĠtypeSEPL|||SEPR$KEEP _SEPL|||SEPR$KEEP 1SEPL|||SEPR$KEEP ĠvarSEPL|||SEPR$KEEP _SEPL|||SEPR$KEEP 1SEPL|||SEPR$KEEP Ġ=SEPL|||SEPR$KEEP ĠtypeSEPL|||SEPR$KEEP _SEPL|||SEPR$KEEP 2SEPL|||SEPR$KEEP Ġ.SEPL|||SEPR$KEEP ĠgetSEPL|||SEPR$KEEP Ġ(SEPL|||SEPR$KEEP ĠstringSEPL|||SEPR$KEEP _SEPL|||SEPR$KEEP 1SEPL|||SEPR$KEEP Ġ)SEPL|||SEPR$KEEP Ġ;SEPL|||SEPR$APPEND_ĠjavaSEPL__SEPR$APPEND_.SEPL__SEPR$APPEND_langSEPL__SEPR$APPEND_.SEPL__SEPR$APPEND_systemSEPL__SEPR$APPEND_.SEPL__SEPR$APPEND_outSEPL__SEPR$APPEND_.SEPL__SEPR$APPEND_printSEPL__SEPR$APPEND_Ġ( ĠnewSEPL|||SEPR$KEEP ĠtypeSEPL|||SEPR$KEEP _SEPL|||SEPR$KEEP 3SEPL|||SEPR$KEEP Ġ(SEPL|||SEPR$KEEP ĠvarSEPL|||SEPR$KEEP _SEPL|||SEPR$KEEP 1SEPL|||SEPR$KEEP Ġ,SEPL|||SEPR$KEEP ĠstringSEPL|||SEPR$KEEP _SEPL|||SEPR$KEEP 2SEPL|||SEPR$KEEP Ġ)SEPL|||SEPR$KEEP Ġ.SEPL|||SEPR$KEEP ĠmethodSEPL|||SEPR$KEEP _SEPL|||SEPR$KEEP 2SEPL|||SEPR$KEEP Ġ(SEPL|||SEPR$KEEP Ġ)SEPL|||SEPR$APPEND_Ġ) Ġ;SEPL|||SEPR$KEEP Ġ}SEPL|||SEPR$KEEP
$STARTSEPL|||SEPR$KEEP privateSEPL|||SEPR$KEEP ĠvoidSEPL|||SEPR$KEEP ĠmethodSEPL|||SEPR$KEEP _SEPL|||SEPR$KEEP 1SEPL|||SEPR$KEEP Ġ(SEPL|||SEPR$KEEP Ġ)SEPL|||SEPR$KEEP Ġ{SEPL|||SEPR$KEEP ĠandroidSEPL|||SEPR$KEEP .SEPL|||SEPR$KEEP contentSEPL|||SEPR$KEEP .SEPL|||SEPR$KEEP intentSEPL|||SEPR$KEEP ĠvarSEPL|||SEPR$REPLACE_Ġintent _SEPL|||SEPR$DELETE 1SEPL|||SEPR$DELETE Ġ=SEPL|||SEPR$KEEP ĠnewSEPL|||SEPR$KEEP ĠandroidSEPL|||SEPR$KEEP .SEPL|||SEPR$KEEP contentSEPL|||SEPR$KEEP .SEPL|||SEPR$KEEP intentSEPL|||SEPR$KEEP Ġ(SEPL|||SEPR$KEEP ĠthisSEPL|||SEPR$KEEP Ġ,SEPL|||SEPR$KEEP ĠvarSEPL|||SEPR$KEEP _SEPL|||SEPR$KEEP 2SEPL|||SEPR$KEEP ĠclassSEPL|||SEPR$KEEP Ġ)SEPL|||SEPR$KEEP Ġ;SEPL|||SEPR$KEEP ĠvarSEPL|||SEPR$REPLACE_Ġintent _SEPL|||SEPR$DELETE 1SEPL|||SEPR$DELETE Ġ.SEPL|||SEPR$KEEP ĠmethodSEPL|||SEPR$KEEP _SEPL|||SEPR$KEEP 2SEPL|||SEPR$KEEP Ġ(SEPL|||SEPR$KEEP ĠvarSEPL|||SEPR$KEEP _SEPL|||SEPR$KEEP 3SEPL|||SEPR$KEEP Ġ)SEPL|||SEPR$KEEP Ġ;SEPL|||SEPR$KEEP ĠmethodSEPL|||SEPR$KEEP _SEPL|||SEPR$KEEP 3SEPL|||SEPR$KEEP Ġ(SEPL|||SEPR$KEEP ĠvarSEPL|||SEPR$REPLACE_Ġintent _SEPL|||SEPR$DELETE 1SEPL|||SEPR$DELETE Ġ)SEPL|||SEPR$KEEP Ġ;SEPL|||SEPR$KEEP ĠthisSEPL|||SEPR$KEEP Ġ.SEPL|||SEPR$KEEP ĠmethodSEPL|||SEPR$KEEP _SEPL|||SEPR$KEEP 4SEPL|||SEPR$KEEP Ġ(SEPL|||SEPR$KEEP Ġ)SEPL|||SEPR$KEEP Ġ;SEPL|||SEPR$KEEP Ġ}SEPL|||SEPR$KEEP
$STARTSEPL|||SEPR$KEEP publicSEPL|||SEPR$KEEP ĠvoidSEPL|||SEPR$KEEP ĠmethodSEPL|||SEPR$KEEP _SEPL|||SEPR$KEEP 1SEPL|||SEPR$KEEP Ġ(SEPL|||SEPR$KEEP ĠtypeSEPL|||SEPR$KEEP _SEPL|||SEPR$KEEP 1SEPL|||SEPR$KEEP ĠvarSEPL|||SEPR$KEEP _SEPL|||SEPR$KEEP 1SEPL|||SEPR$KEEP Ġ)SEPL|||SEPR$KEEP Ġ{SEPL|||SEPR$KEEP ĠsuperSEPL|||SEPR$KEEP Ġ.SEPL|||SEPR$KEEP ĠmethodSEPL|||SEPR$KEEP _SEPL|||SEPR$KEEP 1SEPL|||SEPR$KEEP Ġ(SEPL|||SEPR$KEEP ĠvarSEPL|||SEPR$KEEP _SEPL|||SEPR$KEEP 1SEPL|||SEPR$KEEP Ġ)SEPL|||SEPR$KEEP Ġ;SEPL|||SEPR$KEEP ĠthisSEPL|||SEPR$KEEP Ġ.SEPL|||SEPR$KEEP ĠvarSEPL|||SEPR$REPLACE_Ġmethod _SEPL|||SEPR$KEEP 2SEPL|||SEPR$KEEP Ġ=SEPL|||SEPR$REPLACE_Ġ( ĠnewSEPL|||SEPR$KEEP ĠtypeSEPL|||SEPR$KEEP _SEPL|||SEPR$KEEP 2SEPL|||SEPR$KEEP Ġ(SEPL|||SEPR$KEEP ĠgetSEPL|||SEPR$KEEP activitySEPL|||SEPR$KEEP Ġ(SEPL|||SEPR$KEEP Ġ)SEPL|||SEPR$KEEP Ġ,SEPL|||SEPR$KEEP ĠvarSEPL|||SEPR$KEEP _SEPL|||SEPR$KEEP 3SEPL|||SEPR$KEEP Ġ,SEPL|||SEPR$KEEP ĠvarSEPL|||SEPR$KEEP _SEPL|||SEPR$KEEP 4SEPL|||SEPR$KEEP Ġ)SEPL|||SEPR$KEEP Ġ;SEPL|||SEPR$DELETE ĠthisSEPL|||SEPR$DELETE Ġ.SEPL|||SEPR$DELETE ĠmethodSEPL|||SEPR$DELETE _SEPL|||SEPR$DELETE 2SEPL|||SEPR$DELETE Ġ(SEPL|||SEPR$DELETE ĠvarSEPL|||SEPR$DELETE _SEPL|||SEPR$DELETE 2SEPL|||SEPR$DELETE Ġ)SEPL|||SEPR$KEEP Ġ;SEPL|||SEPR$KEEP Ġ}SEPL|||SEPR$KEEP
$STARTSEPL|||SEPR$KEEP publicSEPL|||SEPR$KEEP ĠstaticSEPL|||SEPR$KEEP ĠtypeSEPL|||SEPR$KEEP _SEPL|||SEPR$KEEP 1SEPL|||SEPR$KEEP ĠmethodSEPL|||SEPR$KEEP _SEPL|||SEPR$KEEP 1SEPL|||SEPR$KEEP Ġ(SEPL|||SEPR$KEEP ĠjavaSEPL|||SEPR$KEEP .SEPL|||SEPR$KEEP langSEPL|||SEPR$KEEP .SEPL|||SEPR$KEEP stringSEPL|||SEPR$KEEP ĠvarSEPL|||SEPR$KEEP _SEPL|||SEPR$KEEP 1SEPL|||SEPR$KEEP Ġ)SEPL|||SEPR$KEEP ĠthrowsSEPL|||SEPR$KEEP ĠjavaSEPL|||SEPR$KEEP .SEPL|||SEPR$KEEP ioSEPL|||SEPR$KEEP .SEPL|||SEPR$KEEP ioSEPL|||SEPR$KEEP exSEPL|||SEPR$KEEP ceptionSEPL|||SEPR$KEEP Ġ{SEPL|||SEPR$APPEND_ĠjavaSEPL__SEPR$APPEND_.SEPL__SEPR$APPEND_netSEPL__SEPR$APPEND_.SEPL__SEPR$APPEND_urlSEPL__SEPR$APPEND_ĠurlSEPL__SEPR$APPEND_Ġ=SEPL__SEPR$APPEND_ĠnewSEPL__SEPR$APPEND_ĠjavaSEPL__SEPR$APPEND_.SEPL__SEPR$APPEND_netSEPL__SEPR$APPEND_.SEPL__SEPR$APPEND_urlSEPL__SEPR$APPEND_Ġ( ĠvarSEPL|||SEPR$KEEP _SEPL|||SEPR$KEEP 1SEPL|||SEPR$KEEP Ġ.SEPL|||SEPR$KEEP ĠmethodSEPL|||SEPR$KEEP _SEPL|||SEPR$KEEP 2SEPL|||SEPR$KEEP Ġ(SEPL|||SEPR$KEEP ĠstringSEPL|||SEPR$KEEP _SEPL|||SEPR$KEEP 1SEPL|||SEPR$KEEP Ġ,SEPL|||SEPR$KEEP ĠstringSEPL|||SEPR$KEEP _SEPL|||SEPR$KEEP 2SEPL|||SEPR$KEEP Ġ)SEPL|||SEPR$APPEND_Ġ) Ġ;SEPL|||SEPR$KEEP ĠreturnSEPL|||SEPR$KEEP ĠtypeSEPL|||SEPR$KEEP _SEPL|||SEPR$KEEP 2SEPL|||SEPR$KEEP Ġ.SEPL|||SEPR$KEEP ĠmethodSEPL|||SEPR$KEEP _SEPL|||SEPR$KEEP 1SEPL|||SEPR$KEEP Ġ(SEPL|||SEPR$KEEP ĠnewSEPL|||SEPR$DELETE ĠjavaSEPL|||SEPR$DELETE .SEPL|||SEPR$DELETE netSEPL|||SEPR$DELETE .SEPL|||SEPR$DELETE urlSEPL|||SEPR$REPLACE_Ġurl Ġ(SEPL|||SEPR$DELETE ĠvarSEPL|||SEPR$DELETE _SEPL|||SEPR$DELETE 1SEPL|||SEPR$DELETE Ġ)SEPL|||SEPR$DELETE Ġ,SEPL|||SEPR$KEEP ĠfalseSEPL|||SEPR$KEEP Ġ)SEPL|||SEPR$KEEP Ġ;SEPL|||SEPR$KEEP Ġ}SEPL|||SEPR$KEEP
$STARTSEPL|||SEPR$KEEP privateSEPL|||SEPR$KEEP ĠtypeSEPL|||SEPR$KEEP _SEPL|||SEPR$KEEP 1SEPL|||SEPR$KEEP ĠmethodSEPL|||SEPR$KEEP _SEPL|||SEPR$KEEP 1SEPL|||SEPR$KEEP Ġ(SEPL|||SEPR$KEEP ĠtypeSEPL|||SEPR$KEEP _SEPL|||SEPR$KEEP 2SEPL|||SEPR$KEEP ĠvarSEPL|||SEPR$KEEP _SEPL|||SEPR$KEEP 1SEPL|||SEPR$KEEP Ġ,SEPL|||SEPR$KEEP ĠtypeSEPL|||SEPR$KEEP _SEPL|||SEPR$KEEP 3SEPL|||SEPR$KEEP Ġ...SEPL|||SEPR$KEEP ĠvarSEPL|||SEPR$KEEP _SEPL|||SEPR$KEEP 2SEPL|||SEPR$KEEP Ġ)SEPL|||SEPR$KEEP Ġ{SEPL|||SEPR$KEEP ĠifSEPL|||SEPR$DELETE Ġ(SEPL|||SEPR$DELETE Ġ(SEPL|||SEPR$DELETE ĠvarSEPL|||SEPR$DELETE _SEPL|||SEPR$DELETE 3SEPL|||SEPR$DELETE Ġ)SEPL|||SEPR$DELETE Ġ==SEPL|||SEPR$DELETE ĠnullSEPL|||SEPR$DELETE Ġ)SEPL|||SEPR$DELETE Ġ{SEPL|||SEPR$DELETE ĠmethodSEPL|||SEPR$KEEP _SEPL|||SEPR$KEEP 2SEPL|||SEPR$KEEP Ġ(SEPL|||SEPR$KEEP ĠvarSEPL|||SEPR$KEEP _SEPL|||SEPR$KEEP 1SEPL|||SEPR$KEEP Ġ,SEPL|||SEPR$KEEP ĠvarSEPL|||SEPR$KEEP _SEPL|||SEPR$KEEP 2SEPL|||SEPR$KEEP Ġ)SEPL|||SEPR$KEEP Ġ;SEPL|||SEPR$KEEP Ġ}SEPL|||SEPR$DELETE ĠreturnSEPL|||SEPR$KEEP ĠvarSEPL|||SEPR$KEEP _SEPL|||SEPR$KEEP 3SEPL|||SEPR$KEEP Ġ;SEPL|||SEPR$KEEP Ġ}SEPL|||SEPR$KEEP
$STARTSEPL|||SEPR$KEEP privateSEPL|||SEPR$KEEP Ġ<SEPL|||SEPR$KEEP ĠtypeSEPL|||SEPR$KEEP _SEPL|||SEPR$KEEP 1SEPL|||SEPR$KEEP Ġ>SEPL|||SEPR$KEEP ĠtypeSEPL|||SEPR$KEEP _SEPL|||SEPR$KEEP 1SEPL|||SEPR$KEEP ĠgetSEPL|||SEPR$KEEP valueSEPL|||SEPR$KEEP Ġ(SEPL|||SEPR$KEEP ĠtypeSEPL|||SEPR$KEEP _SEPL|||SEPR$KEEP 1SEPL|||SEPR$KEEP ĠvalueSEPL|||SEPR$KEEP Ġ,SEPL|||SEPR$KEEP ĠtypeSEPL|||SEPR$KEEP _SEPL|||SEPR$KEEP 1SEPL|||SEPR$KEEP ĠvarSEPL|||SEPR$KEEP _SEPL|||SEPR$KEEP 1SEPL|||SEPR$KEEP Ġ)SEPL|||SEPR$KEEP Ġ{SEPL|||SEPR$KEEP ĠreturnSEPL|||SEPR$KEEP ĠvalueSEPL|||SEPR$KEEP Ġ==SEPL|||SEPR$REPLACE_Ġ!= ĠnullSEPL|||SEPR$KEEP Ġ?SEPL|||SEPR$APPEND_ĠvalueSEPL__SEPR$APPEND_Ġ: ĠvarSEPL|||SEPR$KEEP _SEPL|||SEPR$KEEP 1SEPL|||SEPR$KEEP Ġ:SEPL|||SEPR$DELETE ĠvalueSEPL|||SEPR$DELETE Ġ;SEPL|||SEPR$KEEP Ġ}SEPL|||SEPR$KEEP
$STARTSEPL|||SEPR$KEEP privateSEPL|||SEPR$KEEP ĠstaticSEPL|||SEPR$KEEP ĠnativeSEPL|||SEPR$DELETE ĠlongSEPL|||SEPR$KEEP ĠmethodSEPL|||SEPR$KEEP _SEPL|||SEPR$KEEP 1SEPL|||SEPR$KEEP Ġ(SEPL|||SEPR$KEEP ĠlongSEPL|||SEPR$KEEP ĠvarSEPL|||SEPR$KEEP _SEPL|||SEPR$KEEP 1SEPL|||SEPR$KEEP Ġ,SEPL|||SEPR$KEEP ĠlongSEPL|||SEPR$KEEP ĠvarSEPL|||SEPR$KEEP _SEPL|||SEPR$KEEP 2SEPL|||SEPR$KEEP Ġ,SEPL|||SEPR$KEEP ĠintSEPL|||SEPR$KEEP ĠvarSEPL|||SEPR$KEEP _SEPL|||SEPR$KEEP 3SEPL|||SEPR$KEEP Ġ,SEPL|||SEPR$KEEP ĠintSEPL|||SEPR$KEEP ĠmethodSEPL|||SEPR$KEEP Ġ,SEPL|||SEPR$KEEP ĠintSEPL|||SEPR$KEEP ĠvarSEPL|||SEPR$KEEP _SEPL|||SEPR$KEEP 4SEPL|||SEPR$KEEP Ġ,SEPL|||SEPR$KEEP ĠlongSEPL|||SEPR$KEEP ĠvarSEPL|||SEPR$KEEP _SEPL|||SEPR$KEEP 5SEPL|||SEPR$KEEP Ġ)SEPL|||SEPR$APPEND_Ġ{SEPL__SEPR$APPEND_ĠreturnSEPL__SEPR$APPEND_Ġ0 Ġ;SEPL|||SEPR$APPEND_Ġ}
$STARTSEPL|||SEPR$KEEP privateSEPL|||SEPR$KEEP ĠtypeSEPL|||SEPR$KEEP _SEPL|||SEPR$KEEP 1SEPL|||SEPR$KEEP ĠmethodSEPL|||SEPR$KEEP _SEPL|||SEPR$KEEP 1SEPL|||SEPR$KEEP Ġ(SEPL|||SEPR$KEEP ĠjavaSEPL|||SEPR$KEEP .SEPL|||SEPR$KEEP langSEPL|||SEPR$KEEP .SEPL|||SEPR$KEEP stringSEPL|||SEPR$KEEP ĠnameSEPL|||SEPR$KEEP Ġ)SEPL|||SEPR$KEEP Ġ{SEPL|||SEPR$KEEP ĠforSEPL|||SEPR$KEEP Ġ(SEPL|||SEPR$KEEP ĠtypeSEPL|||SEPR$KEEP _SEPL|||SEPR$KEEP 1SEPL|||SEPR$KEEP ĠvarSEPL|||SEPR$KEEP _SEPL|||SEPR$KEEP 1SEPL|||SEPR$KEEP Ġ:SEPL|||SEPR$KEEP ĠvarSEPL|||SEPR$KEEP _SEPL|||SEPR$KEEP 2SEPL|||SEPR$KEEP Ġ.SEPL|||SEPR$KEEP ĠvaluesSEPL|||SEPR$KEEP Ġ(SEPL|||SEPR$KEEP Ġ)SEPL|||SEPR$KEEP Ġ)SEPL|||SEPR$KEEP Ġ{SEPL|||SEPR$KEEP ĠifSEPL|||SEPR$KEEP Ġ(SEPL|||SEPR$KEEP ĠvarSEPL|||SEPR$KEEP _SEPL|||SEPR$KEEP 1SEPL|||SEPR$KEEP Ġ.SEPL|||SEPR$KEEP ĠgetSEPL|||SEPR$KEEP nameSEPL|||SEPR$KEEP Ġ(SEPL|||SEPR$KEEP Ġ)SEPL|||SEPR$KEEP Ġ.SEPL|||SEPR$KEEP ĠequalsSEPL|||SEPR$KEEP Ġ(SEPL|||SEPR$KEEP ĠnameSEPL|||SEPR$KEEP Ġ)SEPL|||SEPR$KEEP Ġ)SEPL|||SEPR$KEEP Ġ{SEPL|||SEPR$KEEP ĠreturnSEPL|||SEPR$KEEP ĠvarSEPL|||SEPR$KEEP _SEPL|||SEPR$KEEP 1SEPL|||SEPR$KEEP Ġ;SEPL|||SEPR$KEEP Ġ}SEPL|||SEPR$KEEP ĠthrowSEPL|||SEPR$REPLACE_Ġ}SEPL__SEPR$APPEND_Ġreturn ĠnewSEPL|||SEPR$KEEP ĠtypeSEPL|||SEPR$KEEP _SEPL|||SEPR$KEEP 2SEPL|||SEPR$REPLACE_1 Ġ(SEPL|||SEPR$KEEP ĠstringSEPL|||SEPR$DELETE _SEPL|||SEPR$DELETE 1SEPL|||SEPR$DELETE Ġ)SEPL|||SEPR$KEEP Ġ;SEPL|||SEPR$KEEP Ġ}SEPL|||SEPR$KEEP Ġ}SEPL|||SEPR$DELETE
$STARTSEPL|||SEPR$KEEP privateSEPL|||SEPR$KEEP ĠtypeSEPL|||SEPR$KEEP _SEPL|||SEPR$KEEP 1SEPL|||SEPR$KEEP ĠmethodSEPL|||SEPR$KEEP _SEPL|||SEPR$KEEP 1SEPL|||SEPR$KEEP Ġ(SEPL|||SEPR$KEEP ĠtypeSEPL|||SEPR$KEEP _SEPL|||SEPR$KEEP 2SEPL|||SEPR$KEEP ĠresponseSEPL|||SEPR$KEEP Ġ)SEPL|||SEPR$KEEP Ġ{SEPL|||SEPR$KEEP ĠtypeSEPL|||SEPR$KEEP _SEPL|||SEPR$KEEP 3SEPL|||SEPR$KEEP ĠvarSEPL|||SEPR$KEEP _SEPL|||SEPR$KEEP 1SEPL|||SEPR$KEEP Ġ=SEPL|||SEPR$KEEP ĠresponseSEPL|||SEPR$KEEP Ġ.SEPL|||SEPR$KEEP ĠmethodSEPL|||SEPR$KEEP _SEPL|||SEPR$KEEP 2SEPL|||SEPR$KEEP Ġ(SEPL|||SEPR$KEEP Ġ)SEPL|||SEPR$KEEP Ġ;SEPL|||SEPR$KEEP ĠtypeSEPL|||SEPR$KEEP _SEPL|||SEPR$KEEP 4SEPL|||SEPR$KEEP ĠvarSEPL|||SEPR$KEEP _SEPL|||SEPR$KEEP 2SEPL|||SEPR$KEEP Ġ=SEPL|||SEPR$KEEP ĠvarSEPL|||SEPR$KEEP _SEPL|||SEPR$KEEP 1SEPL|||SEPR$KEEP Ġ.SEPL|||SEPR$KEEP ĠmethodSEPL|||SEPR$KEEP _SEPL|||SEPR$KEEP 3SEPL|||SEPR$KEEP Ġ(SEPL|||SEPR$KEEP Ġ)SEPL|||SEPR$KEEP Ġ;SEPL|||SEPR$KEEP ĠreturnSEPL|||SEPR$KEEP ĠvarSEPL|||SEPR$KEEP _SEPL|||SEPR$KEEP 2SEPL|||SEPR$KEEP Ġ!=SEPL|||SEPR$KEEP ĠnullSEPL|||SEPR$KEEP Ġ?SEPL|||SEPR$KEEP ĠvarSEPL|||SEPR$KEEP _SEPL|||SEPR$KEEP 2SEPL|||SEPR$KEEP Ġ.SEPL|||SEPR$KEEP ĠmethodSEPL|||SEPR$KEEP _SEPL|||SEPR$KEEP 4SEPL|||SEPR$REPLACE_1 Ġ(SEPL|||SEPR$KEEP Ġ)SEPL|||SEPR$KEEP Ġ:SEPL|||SEPR$KEEP ĠnullSEPL|||SEPR$KEEP Ġ;SEPL|||SEPR$KEEP Ġ}SEPL|||SEPR$KEEP
$STARTSEPL|||SEPR$KEEP publicSEPL|||SEPR$APPEND_ĠjavaSEPL__SEPR$APPEND_.SEPL__SEPR$APPEND_langSEPL__SEPR$APPEND_.SEPL__SEPR$APPEND_throw ĠbooleanSEPL|||SEPR$REPLACE_able ĠmethodSEPL|||SEPR$KEEP _SEPL|||SEPR$KEEP 1SEPL|||SEPR$REPLACE_2 Ġ(SEPL|||SEPR$KEEP Ġ)SEPL|||SEPR$KEEP Ġ{SEPL|||SEPR$KEEP ĠreturnSEPL|||SEPR$KEEP Ġ(SEPL|||SEPR$DELETE ĠvarSEPL|||SEPR$KEEP _SEPL|||SEPR$KEEP 1SEPL|||SEPR$KEEP Ġ.SEPL|||SEPR$KEEP ĠmethodSEPL|||SEPR$KEEP _SEPL|||SEPR$KEEP 2SEPL|||SEPR$KEEP Ġ(SEPL|||SEPR$KEEP Ġ)SEPL|||SEPR$KEEP Ġ)SEPL|||SEPR$DELETE Ġ!=SEPL|||SEPR$DELETE ĠnullSEPL|||SEPR$DELETE Ġ;SEPL|||SEPR$KEEP Ġ}SEPL|||SEPR$KEEP
$STARTSEPL|||SEPR$KEEP privateSEPL|||SEPR$REPLACE_public ĠbooleanSEPL|||SEPR$KEEP ĠmethodSEPL|||SEPR$KEEP _SEPL|||SEPR$KEEP 1SEPL|||SEPR$KEEP Ġ(SEPL|||SEPR$KEEP ĠintSEPL|||SEPR$KEEP ĠvarSEPL|||SEPR$KEEP _SEPL|||SEPR$KEEP 1SEPL|||SEPR$KEEP Ġ,SEPL|||SEPR$KEEP ĠintSEPL|||SEPR$KEEP ĠvarSEPL|||SEPR$KEEP _SEPL|||SEPR$KEEP 2SEPL|||SEPR$KEEP Ġ)SEPL|||SEPR$KEEP Ġ{SEPL|||SEPR$KEEP ĠreturnSEPL|||SEPR$KEEP Ġ(SEPL|||SEPR$KEEP Ġ(SEPL|||SEPR$KEEP ĠvarSEPL|||SEPR$KEEP _SEPL|||SEPR$KEEP 1SEPL|||SEPR$KEEP Ġ>=SEPL|||SEPR$KEEP Ġ0SEPL|||SEPR$KEEP Ġ)SEPL|||SEPR$KEEP Ġ&&SEPL|||SEPR$KEEP Ġ(SEPL|||SEPR$KEEP ĠvarSEPL|||SEPR$KEEP _SEPL|||SEPR$KEEP 1SEPL|||SEPR$KEEP Ġ<SEPL|||SEPR$KEEP Ġ(SEPL|||SEPR$KEEP ĠmethodSEPL|||SEPR$KEEP _SEPL|||SEPR$KEEP 2SEPL|||SEPR$KEEP Ġ(SEPL|||SEPR$KEEP Ġ)SEPL|||SEPR$KEEP Ġ)SEPL|||SEPR$KEEP Ġ)SEPL|||SEPR$KEEP Ġ)SEPL|||SEPR$KEEP Ġ&&SEPL|||SEPR$KEEP Ġ(SEPL|||SEPR$KEEP Ġ(SEPL|||SEPR$KEEP ĠvarSEPL|||SEPR$KEEP _SEPL|||SEPR$KEEP 2SEPL|||SEPR$KEEP Ġ>=SEPL|||SEPR$KEEP Ġ0SEPL|||SEPR$KEEP Ġ)SEPL|||SEPR$KEEP Ġ&&SEPL|||SEPR$KEEP Ġ(SEPL|||SEPR$KEEP ĠvarSEPL|||SEPR$KEEP _SEPL|||SEPR$KEEP 2SEPL|||SEPR$KEEP Ġ<SEPL|||SEPR$KEEP Ġ(SEPL|||SEPR$KEEP ĠmethodSEPL|||SEPR$KEEP _SEPL|||SEPR$KEEP 3SEPL|||SEPR$KEEP Ġ(SEPL|||SEPR$KEEP Ġ)SEPL|||SEPR$KEEP Ġ)SEPL|||SEPR$KEEP Ġ)SEPL|||SEPR$KEEP Ġ)SEPL|||SEPR$KEEP Ġ;SEPL|||SEPR$KEEP Ġ}SEPL|||SEPR$KEEP
$STARTSEPL|||SEPR$KEEP publicSEPL|||SEPR$KEEP ĠvoidSEPL|||SEPR$KEEP ĠmethodSEPL|||SEPR$KEEP _SEPL|||SEPR$KEEP 1SEPL|||SEPR$KEEP Ġ(SEPL|||SEPR$KEEP ĠjavaSEPL|||SEPR$KEEP .SEPL|||SEPR$KEEP utilSEPL|||SEPR$KEEP .SEPL|||SEPR$KEEP listSEPL|||SEPR$KEEP Ġ<SEPL|||SEPR$KEEP ĠtypeSEPL|||SEPR$KEEP _SEPL|||SEPR$KEEP 1SEPL|||SEPR$KEEP Ġ>SEPL|||SEPR$KEEP ĠvarSEPL|||SEPR$KEEP _SEPL|||SEPR$KEEP 1SEPL|||SEPR$KEEP Ġ)SEPL|||SEPR$KEEP Ġ{SEPL|||SEPR$KEEP ĠforSEPL|||SEPR$KEEP Ġ(SEPL|||SEPR$KEEP ĠtypeSEPL|||SEPR$KEEP _SEPL|||SEPR$KEEP 1SEPL|||SEPR$KEEP ĠvarSEPL|||SEPR$KEEP _SEPL|||SEPR$KEEP 2SEPL|||SEPR$KEEP Ġ:SEPL|||SEPR$KEEP ĠvarSEPL|||SEPR$KEEP _SEPL|||SEPR$KEEP 1SEPL|||SEPR$KEEP Ġ)SEPL|||SEPR$KEEP Ġ{SEPL|||SEPR$KEEP ĠvarSEPL|||SEPR$KEEP _SEPL|||SEPR$KEEP 3SEPL|||SEPR$KEEP Ġ.SEPL|||SEPR$KEEP ĠmethodSEPL|||SEPR$KEEP _SEPL|||SEPR$KEEP 2SEPL|||SEPR$KEEP Ġ(SEPL|||SEPR$KEEP ĠvarSEPL|||SEPR$KEEP _SEPL|||SEPR$KEEP 2SEPL|||SEPR$KEEP Ġ)SEPL|||SEPR$KEEP Ġ;SEPL|||SEPR$KEEP Ġ}SEPL|||SEPR$APPEND_ĠjavaSEPL__SEPR$APPEND_.SEPL__SEPR$APPEND_langSEPL__SEPR$APPEND_.SEPL__SEPR$APPEND_systemSEPL__SEPR$APPEND_.SEPL__SEPR$APPEND_outSEPL__SEPR$APPEND_.SEPL__SEPR$APPEND_printlnSEPL__SEPR$APPEND_Ġ(SEPL__SEPR$APPEND_ĠvarSEPL__SEPR$APPEND__SEPL__SEPR$APPEND_3SEPL__SEPR$APPEND_Ġ.SEPL__SEPR$APPEND_ĠtoSEPL__SEPR$APPEND_stringSEPL__SEPR$APPEND_Ġ(SEPL__SEPR$APPEND_Ġ)SEPL__SEPR$APPEND_Ġ)SEPL__SEPR$APPEND_Ġ; ĠvarSEPL|||SEPR$KEEP _SEPL|||SEPR$KEEP 3SEPL|||SEPR$KEEP Ġ.SEPL|||SEPR$KEEP ĠmethodSEPL|||SEPR$KEEP _SEPL|||SEPR$KEEP 3SEPL|||SEPR$KEEP Ġ(SEPL|||SEPR$KEEP Ġ)SEPL|||SEPR$KEEP Ġ;SEPL|||SEPR$KEEP Ġ}SEPL|||SEPR$KEEP
$STARTSEPL|||SEPR$KEEP publicSEPL|||SEPR$KEEP ĠtypeSEPL|||SEPR$KEEP _SEPL|||SEPR$KEEP 1SEPL|||SEPR$KEEP ĠmethodSEPL|||SEPR$KEEP _SEPL|||SEPR$KEEP 1SEPL|||SEPR$KEEP Ġ(SEPL|||SEPR$KEEP ĠjavaSEPL|||SEPR$KEEP .SEPL|||SEPR$KEEP langSEPL|||SEPR$KEEP .SEPL|||SEPR$KEEP stringSEPL|||SEPR$KEEP ĠnameSEPL|||SEPR$APPEND_Ġ,SEPL__SEPR$APPEND_ĠjavaSEPL__SEPR$APPEND_.SEPL__SEPR$APPEND_utilSEPL__SEPR$APPEND_.SEPL__SEPR$APPEND_hashSEPL__SEPR$APPEND_mapSEPL__SEPR$APPEND_ĠvarSEPL__SEPR$APPEND__SEPL__SEPR$APPEND_1 Ġ)SEPL|||SEPR$KEEP Ġ{SEPL|||SEPR$KEEP ĠifSEPL|||SEPR$KEEP Ġ(SEPL|||SEPR$KEEP ĠvarSEPL|||SEPR$KEEP _SEPL|||SEPR$KEEP 1SEPL|||SEPR$KEEP Ġ.SEPL|||SEPR$KEEP ĠmethodSEPL|||SEPR$KEEP _SEPL|||SEPR$KEEP 2SEPL|||SEPR$KEEP Ġ(SEPL|||SEPR$KEEP ĠnameSEPL|||SEPR$KEEP Ġ)SEPL|||SEPR$KEEP Ġ)SEPL|||SEPR$KEEP Ġ{SEPL|||SEPR$KEEP ĠreturnSEPL|||SEPR$KEEP Ġ(SEPL|||SEPR$KEEP Ġ(SEPL|||SEPR$KEEP ĠtypeSEPL|||SEPR$KEEP _SEPL|||SEPR$KEEP 1SEPL|||SEPR$KEEP Ġ)SEPL|||SEPR$KEEP Ġ(SEPL|||SEPR$KEEP ĠvarSEPL|||SEPR$KEEP _SEPL|||SEPR$KEEP 1SEPL|||SEPR$KEEP Ġ.SEPL|||SEPR$KEEP ĠgetSEPL|||SEPR$KEEP Ġ(SEPL|||SEPR$KEEP ĠnameSEPL|||SEPR$KEEP Ġ)SEPL|||SEPR$KEEP Ġ)SEPL|||SEPR$KEEP Ġ)SEPL|||SEPR$KEEP Ġ;SEPL|||SEPR$KEEP Ġ}SEPL|||SEPR$KEEP ĠelseSEPL|||SEPR$KEEP ĠreturnSEPL|||SEPR$KEEP ĠnullSEPL|||SEPR$KEEP Ġ;SEPL|||SEPR$KEEP Ġ}SEPL|||SEPR$KEEP
$STARTSEPL|||SEPR$KEEP publicSEPL|||SEPR$KEEP ĠvoidSEPL|||SEPR$KEEP ĠmethodSEPL|||SEPR$KEEP _SEPL|||SEPR$KEEP 1SEPL|||SEPR$KEEP Ġ(SEPL|||SEPR$KEEP ĠtypeSEPL|||SEPR$KEEP _SEPL|||SEPR$KEEP 1SEPL|||SEPR$KEEP ĠvarSEPL|||SEPR$KEEP _SEPL|||SEPR$KEEP 1SEPL|||SEPR$KEEP Ġ)SEPL|||SEPR$KEEP Ġ{SEPL|||SEPR$KEEP ĠifSEPL|||SEPR$KEEP Ġ(SEPL|||SEPR$KEEP Ġ(SEPL|||SEPR$KEEP ĠvarSEPL|||SEPR$KEEP _SEPL|||SEPR$KEEP 2SEPL|||SEPR$KEEP Ġ)SEPL|||SEPR$KEEP Ġ!=SEPL|||SEPR$KEEP ĠnullSEPL|||SEPR$KEEP Ġ)SEPL|||SEPR$KEEP Ġ{SEPL|||SEPR$KEEP ĠvarSEPL|||SEPR$KEEP _SEPL|||SEPR$KEEP 3SEPL|||SEPR$KEEP Ġ.SEPL|||SEPR$KEEP ĠmethodSEPL|||SEPR$KEEP _SEPL|||SEPR$KEEP 2SEPL|||SEPR$KEEP Ġ(SEPL|||SEPR$KEEP Ġ)SEPL|||SEPR$KEEP Ġ;SEPL|||SEPR$KEEP Ġ}SEPL|||SEPR$KEEP ĠelseSEPL|||SEPR$KEEP Ġ{SEPL|||SEPR$KEEP ĠmethodSEPL|||SEPR$KEEP _SEPL|||SEPR$KEEP 3SEPL|||SEPR$KEEP Ġ(SEPL|||SEPR$KEEP Ġ)SEPL|||SEPR$KEEP Ġ;SEPL|||SEPR$KEEP ĠmethodSEPL|||SEPR$DELETE _SEPL|||SEPR$DELETE 4SEPL|||SEPR$DELETE Ġ(SEPL|||SEPR$DELETE Ġ)SEPL|||SEPR$DELETE Ġ;SEPL|||SEPR$DELETE ĠjavaSEPL|||SEPR$KEEP .SEPL|||SEPR$KEEP langSEPL|||SEPR$KEEP .SEPL|||SEPR$KEEP systemSEPL|||SEPR$KEEP .SEPL|||SEPR$KEEP exitSEPL|||SEPR$KEEP Ġ(SEPL|||SEPR$KEEP Ġ0SEPL|||SEPR$KEEP Ġ)SEPL|||SEPR$KEEP Ġ;SEPL|||SEPR$KEEP Ġ}SEPL|||SEPR$APPEND_ĠmethodSEPL__SEPR$APPEND__SEPL__SEPR$APPEND_4SEPL__SEPR$APPEND_Ġ(SEPL__SEPR$APPEND_Ġ)SEPL__SEPR$APPEND_Ġ; Ġ}SEPL|||SEPR$KEEP
$STARTSEPL|||SEPR$KEEP publicSEPL|||SEPR$KEEP ĠvoidSEPL|||SEPR$KEEP ĠmethodSEPL|||SEPR$KEEP _SEPL|||SEPR$KEEP 1SEPL|||SEPR$KEEP Ġ(SEPL|||SEPR$KEEP ĠbooleanSEPL|||SEPR$KEEP ĠvarSEPL|||SEPR$KEEP _SEPL|||SEPR$KEEP 1SEPL|||SEPR$KEEP Ġ)SEPL|||SEPR$KEEP Ġ{SEPL|||SEPR$KEEP ĠvarSEPL|||SEPR$KEEP _SEPL|||SEPR$KEEP 2SEPL|||SEPR$KEEP Ġ=SEPL|||SEPR$KEEP ĠvarSEPL|||SEPR$KEEP _SEPL|||SEPR$KEEP 1SEPL|||SEPR$KEEP Ġ;SEPL|||SEPR$KEEP ĠtypeSEPL|||SEPR$DELETE _SEPL|||SEPR$DELETE 1SEPL|||SEPR$DELETE ĠvarSEPL|||SEPR$DELETE _SEPL|||SEPR$DELETE 3SEPL|||SEPR$DELETE Ġ=SEPL|||SEPR$DELETE Ġ(SEPL|||SEPR$DELETE Ġ(SEPL|||SEPR$DELETE ĠtypeSEPL|||SEPR$DELETE _SEPL|||SEPR$DELETE 1SEPL|||SEPR$DELETE Ġ)SEPL|||SEPR$DELETE Ġ(SEPL|||SEPR$DELETE ĠmethodSEPL|||SEPR$DELETE _SEPL|||SEPR$DELETE 2SEPL|||SEPR$DELETE Ġ(SEPL|||SEPR$DELETE Ġ)SEPL|||SEPR$DELETE Ġ.SEPL|||SEPR$DELETE ĠmethodSEPL|||SEPR$DELETE _SEPL|||SEPR$DELETE 3SEPL|||SEPR$DELETE Ġ(SEPL|||SEPR$DELETE ĠvarSEPL|||SEPR$DELETE _SEPL|||SEPR$DELETE 4SEPL|||SEPR$DELETE Ġ)SEPL|||SEPR$DELETE Ġ)SEPL|||SEPR$DELETE Ġ)SEPL|||SEPR$DELETE Ġ;SEPL|||SEPR$DELETE ĠvarSEPL|||SEPR$KEEP _SEPL|||SEPR$KEEP 3SEPL|||SEPR$KEEP Ġ.SEPL|||SEPR$KEEP ĠmethodSEPL|||SEPR$KEEP _SEPL|||SEPR$KEEP 4SEPL|||SEPR$KEEP Ġ(SEPL|||SEPR$KEEP ĠvarSEPL|||SEPR$KEEP _SEPL|||SEPR$KEEP 1SEPL|||SEPR$KEEP Ġ)SEPL|||SEPR$KEEP Ġ;SEPL|||SEPR$KEEP Ġ}SEPL|||SEPR$KEEP
$STARTSEPL|||SEPR$KEEP publicSEPL|||SEPR$REPLACE_private ĠvoidSEPL|||SEPR$KEEP ĠmethodSEPL|||SEPR$KEEP _SEPL|||SEPR$KEEP 1SEPL|||SEPR$KEEP Ġ(SEPL|||SEPR$KEEP ĠjavaSEPL|||SEPR$KEEP .SEPL|||SEPR$KEEP langSEPL|||SEPR$KEEP .SEPL|||SEPR$KEEP stringSEPL|||SEPR$KEEP ĠnameSEPL|||SEPR$KEEP Ġ,SEPL|||SEPR$KEEP ĠtypeSEPL|||SEPR$KEEP _SEPL|||SEPR$KEEP 1SEPL|||SEPR$KEEP ĠvarSEPL|||SEPR$KEEP _SEPL|||SEPR$KEEP 1SEPL|||SEPR$KEEP Ġ,SEPL|||SEPR$KEEP ĠtypeSEPL|||SEPR$KEEP _SEPL|||SEPR$KEEP 2SEPL|||SEPR$KEEP ĠvarSEPL|||SEPR$KEEP _SEPL|||SEPR$KEEP 2SEPL|||SEPR$KEEP Ġ)SEPL|||SEPR$KEEP ĠthrowsSEPL|||SEPR$KEEP ĠtypeSEPL|||SEPR$KEEP _SEPL|||SEPR$KEEP 3SEPL|||SEPR$KEEP Ġ{SEPL|||SEPR$APPEND_ĠvarSEPL__SEPR$APPEND__SEPL__SEPR$APPEND_3SEPL__SEPR$APPEND_Ġ= ĠmethodSEPL|||SEPR$KEEP _SEPL|||SEPR$KEEP 2SEPL|||SEPR$KEEP Ġ(SEPL|||SEPR$KEEP ĠnameSEPL|||SEPR$KEEP Ġ,SEPL|||SEPR$KEEP ĠvarSEPL|||SEPR$KEEP _SEPL|||SEPR$KEEP 1SEPL|||SEPR$KEEP Ġ,SEPL|||SEPR$KEEP ĠvarSEPL|||SEPR$KEEP _SEPL|||SEPR$KEEP 2SEPL|||SEPR$KEEP Ġ)SEPL|||SEPR$DELETE Ġ;SEPL|||SEPR$REPLACE_Ġ, ĠvarSEPL|||SEPR$KEEP _SEPL|||SEPR$KEEP 3SEPL|||SEPR$KEEP Ġ=SEPL|||SEPR$DELETE ĠvarSEPL|||SEPR$DELETE _SEPL|||SEPR$DELETE 3SEPL|||SEPR$DELETE Ġ.SEPL|||SEPR$DELETE ĠmethodSEPL|||SEPR$DELETE _SEPL|||SEPR$DELETE 3SEPL|||SEPR$DELETE Ġ(SEPL|||SEPR$DELETE ĠnameSEPL|||SEPR$DELETE Ġ,SEPL|||SEPR$DELETE ĠvarSEPL|||SEPR$DELETE _SEPL|||SEPR$DELETE 1SEPL|||SEPR$DELETE Ġ,SEPL|||SEPR$DELETE ĠvarSEPL|||SEPR$DELETE _SEPL|||SEPR$DELETE 2SEPL|||SEPR$DELETE Ġ)SEPL|||SEPR$KEEP Ġ;SEPL|||SEPR$KEEP Ġ}SEPL|||SEPR$KEEP
$STARTSEPL|||SEPR$KEEP privateSEPL|||SEPR$KEEP ĠvoidSEPL|||SEPR$KEEP ĠmethodSEPL|||SEPR$KEEP _SEPL|||SEPR$KEEP 1SEPL|||SEPR$KEEP Ġ(SEPL|||SEPR$KEEP Ġ)SEPL|||SEPR$KEEP Ġ{SEPL|||SEPR$KEEP ĠvarSEPL|||SEPR$KEEP _SEPL|||SEPR$KEEP 1SEPL|||SEPR$KEEP Ġ=SEPL|||SEPR$KEEP ĠtypeSEPL|||SEPR$KEEP _SEPL|||SEPR$KEEP 1SEPL|||SEPR$KEEP Ġ.SEPL|||SEPR$KEEP ĠmethodSEPL|||SEPR$KEEP _SEPL|||SEPR$KEEP 2SEPL|||SEPR$KEEP Ġ(SEPL|||SEPR$KEEP Ġ)SEPL|||SEPR$KEEP Ġ.SEPL|||SEPR$KEEP ĠmethodSEPL|||SEPR$KEEP _SEPL|||SEPR$KEEP 3SEPL|||SEPR$KEEP Ġ(SEPL|||SEPR$KEEP ĠnewSEPL|||SEPR$KEEP ĠtypeSEPL|||SEPR$KEEP _SEPL|||SEPR$KEEP 2SEPL|||SEPR$KEEP Ġ(SEPL|||SEPR$KEEP ĠthisSEPL|||SEPR$KEEP Ġ)SEPL|||SEPR$KEEP Ġ)SEPL|||SEPR$KEEP Ġ.SEPL|||SEPR$KEEP ĠmethodSEPL|||SEPR$KEEP _SEPL|||SEPR$KEEP 4SEPL|||SEPR$KEEP Ġ(SEPL|||SEPR$KEEP ĠnewSEPL|||SEPR$KEEP ĠtypeSEPL|||SEPR$KEEP _SEPL|||SEPR$KEEP 3SEPL|||SEPR$KEEP Ġ(SEPL|||SEPR$APPEND_Ġthis Ġ)SEPL|||SEPR$KEEP Ġ)SEPL|||SEPR$KEEP Ġ.SEPL|||SEPR$KEEP ĠbuildSEPL|||SEPR$KEEP Ġ(SEPL|||SEPR$KEEP Ġ)SEPL|||SEPR$KEEP Ġ;SEPL|||SEPR$KEEP ĠmethodSEPL|||SEPR$KEEP _SEPL|||SEPR$KEEP 5SEPL|||SEPR$KEEP Ġ(SEPL|||SEPR$KEEP Ġ)SEPL|||SEPR$KEEP Ġ.SEPL|||SEPR$KEEP ĠmethodSEPL|||SEPR$KEEP _SEPL|||SEPR$KEEP 6SEPL|||SEPR$KEEP Ġ(SEPL|||SEPR$KEEP ĠthisSEPL|||SEPR$KEEP Ġ)SEPL|||SEPR$KEEP Ġ;SEPL|||SEPR$KEEP Ġ}SEPL|||SEPR$KEEP
$STARTSEPL|||SEPR$KEEP publicSEPL|||SEPR$APPEND_Ġabstract ĠvoidSEPL|||SEPR$KEEP ĠmethodSEPL|||SEPR$KEEP _SEPL|||SEPR$KEEP 1SEPL|||SEPR$KEEP Ġ(SEPL|||SEPR$KEEP ĠtypeSEPL|||SEPR$KEEP _SEPL|||SEPR$KEEP 1SEPL|||SEPR$KEEP ĠvarSEPL|||SEPR$KEEP _SEPL|||SEPR$KEEP 1SEPL|||SEPR$KEEP Ġ)SEPL|||SEPR$KEEP ĠthrowsSEPL|||SEPR$KEEP ĠjavaSEPL|||SEPR$KEEP .SEPL|||SEPR$KEEP langSEPL|||SEPR$KEEP .SEPL|||SEPR$KEEP exSEPL|||SEPR$KEEP ceptionSEPL|||SEPR$KEEP Ġ;SEPL|||SEPR$KEEP
$STARTSEPL|||SEPR$KEEP publicSEPL|||SEPR$KEEP ĠvoidSEPL|||SEPR$KEEP ĠmethodSEPL|||SEPR$KEEP _SEPL|||SEPR$KEEP 1SEPL|||SEPR$KEEP Ġ(SEPL|||SEPR$KEEP ĠtypeSEPL|||SEPR$KEEP _SEPL|||SEPR$KEEP 1SEPL|||SEPR$KEEP ĠvarSEPL|||SEPR$KEEP _SEPL|||SEPR$KEEP 1SEPL|||SEPR$KEEP Ġ)SEPL|||SEPR$KEEP ĠthrowsSEPL|||SEPR$KEEP ĠjavaSEPL|||SEPR$KEEP .SEPL|||SEPR$KEEP langSEPL|||SEPR$KEEP .SEPL|||SEPR$KEEP exSEPL|||SEPR$KEEP ceptionSEPL|||SEPR$KEEP Ġ{SEPL|||SEPR$KEEP ĠvarSEPL|||SEPR$KEEP _SEPL|||SEPR$KEEP 1SEPL|||SEPR$KEEP Ġ.SEPL|||SEPR$KEEP ĠmethodSEPL|||SEPR$KEEP _SEPL|||SEPR$KEEP 2SEPL|||SEPR$KEEP Ġ(SEPL|||SEPR$KEEP Ġ)SEPL|||SEPR$KEEP Ġ.SEPL|||SEPR$KEEP ĠmethodSEPL|||SEPR$KEEP _SEPL|||SEPR$KEEP 3SEPL|||SEPR$KEEP Ġ(SEPL|||SEPR$KEEP ĠstringSEPL|||SEPR$KEEP _SEPL|||SEPR$KEEP 1SEPL|||SEPR$KEEP Ġ,SEPL|||SEPR$KEEP ĠstringSEPL|||SEPR$KEEP _SEPL|||SEPR$KEEP 2SEPL|||SEPR$KEEP Ġ,SEPL|||SEPR$KEEP ĠstringSEPL|||SEPR$KEEP _SEPL|||SEPR$KEEP 3SEPL|||SEPR$KEEP Ġ,SEPL|||SEPR$KEEP ĠstringSEPL|||SEPR$KEEP _SEPL|||SEPR$KEEP 4SEPL|||SEPR$KEEP Ġ,SEPL|||SEPR$KEEP ĠstringSEPL|||SEPR$KEEP _SEPL|||SEPR$KEEP 5SEPL|||SEPR$DELETE Ġ,SEPL|||SEPR$DELETE ĠstringSEPL|||SEPR$DELETE _SEPL|||SEPR$DELETE 6SEPL|||SEPR$DELETE Ġ,SEPL|||SEPR$DELETE ĠstringSEPL|||SEPR$DELETE _SEPL|||SEPR$DELETE 7SEPL|||SEPR$KEEP Ġ,SEPL|||SEPR$KEEP ĠstringSEPL|||SEPR$KEEP _SEPL|||SEPR$KEEP 8SEPL|||SEPR$KEEP Ġ,SEPL|||SEPR$KEEP ĠstringSEPL|||SEPR$KEEP _SEPL|||SEPR$KEEP 9SEPL|||SEPR$KEEP Ġ)SEPL|||SEPR$KEEP Ġ;SEPL|||SEPR$KEEP Ġ}SEPL|||SEPR$KEEP
$STARTSEPL|||SEPR$KEEP publicSEPL|||SEPR$KEEP ĠvoidSEPL|||SEPR$KEEP ĠmethodSEPL|||SEPR$KEEP _SEPL|||SEPR$KEEP 1SEPL|||SEPR$KEEP Ġ(SEPL|||SEPR$KEEP ĠtypeSEPL|||SEPR$KEEP _SEPL|||SEPR$KEEP 1SEPL|||SEPR$KEEP ĠvarSEPL|||SEPR$KEEP _SEPL|||SEPR$KEEP 1SEPL|||SEPR$KEEP Ġ,SEPL|||SEPR$KEEP ĠjavaSEPL|||SEPR$KEEP .SEPL|||SEPR$KEEP langSEPL|||SEPR$KEEP .SEPL|||SEPR$KEEP stringSEPL|||SEPR$KEEP ĠvarSEPL|||SEPR$KEEP _SEPL|||SEPR$KEEP 2SEPL|||SEPR$KEEP Ġ,SEPL|||SEPR$KEEP ĠjavaSEPL|||SEPR$KEEP .SEPL|||SEPR$KEEP langSEPL|||SEPR$KEEP .SEPL|||SEPR$KEEP objectSEPL|||SEPR$KEEP ĠvarSEPL|||SEPR$KEEP _SEPL|||SEPR$KEEP 3SEPL|||SEPR$KEEP Ġ)SEPL|||SEPR$KEEP Ġ{SEPL|||SEPR$KEEP ĠmethodSEPL|||SEPR$KEEP _SEPL|||SEPR$KEEP 2SEPL|||SEPR$KEEP Ġ(SEPL|||SEPR$KEEP Ġ)SEPL|||SEPR$KEEP Ġ.SEPL|||SEPR$KEEP ĠremoveSEPL|||SEPR$KEEP Ġ(SEPL|||SEPR$KEEP ĠvarSEPL|||SEPR$KEEP _SEPL|||SEPR$KEEP 1SEPL|||SEPR$KEEP Ġ,SEPL|||SEPR$KEEP ĠvarSEPL|||SEPR$KEEP _SEPL|||SEPR$KEEP 2SEPL|||SEPR$KEEP Ġ,SEPL|||SEPR$DELETE ĠvarSEPL|||SEPR$DELETE _SEPL|||SEPR$DELETE 3SEPL|||SEPR$DELETE Ġ)SEPL|||SEPR$KEEP Ġ;SEPL|||SEPR$KEEP Ġ}SEPL|||SEPR$KEEP
$STARTSEPL|||SEPR$KEEP publicSEPL|||SEPR$KEEP ĠjavaSEPL|||SEPR$KEEP .SEPL|||SEPR$KEEP utilSEPL|||SEPR$KEEP .SEPL|||SEPR$KEEP setSEPL|||SEPR$KEEP Ġ<SEPL|||SEPR$KEEP ĠtypeSEPL|||SEPR$KEEP _SEPL|||SEPR$KEEP 1SEPL|||SEPR$KEEP Ġ>SEPL|||SEPR$KEEP ĠmethodSEPL|||SEPR$KEEP _SEPL|||SEPR$KEEP 1SEPL|||SEPR$KEEP Ġ(SEPL|||SEPR$KEEP ĠtypeSEPL|||SEPR$KEEP _SEPL|||SEPR$KEEP 2SEPL|||SEPR$KEEP ĠtypeSEPL|||SEPR$KEEP Ġ)SEPL|||SEPR$KEEP Ġ{SEPL|||SEPR$KEEP ĠreturnSEPL|||SEPR$KEEP ĠtypeSEPL|||SEPR$KEEP _SEPL|||SEPR$KEEP 3SEPL|||SEPR$KEEP Ġ.SEPL|||SEPR$KEEP ĠmethodSEPL|||SEPR$KEEP _SEPL|||SEPR$KEEP 1SEPL|||SEPR$KEEP Ġ(SEPL|||SEPR$KEEP ĠtypeSEPL|||SEPR$APPEND_Ġ,SEPL__SEPR$APPEND_Ġfalse Ġ)SEPL|||SEPR$KEEP Ġ;SEPL|||SEPR$KEEP Ġ}SEPL|||SEPR$KEEP
$STARTSEPL|||SEPR$KEEP publicSEPL|||SEPR$KEEP ĠvoidSEPL|||SEPR$KEEP ĠmethodSEPL|||SEPR$KEEP _SEPL|||SEPR$KEEP 1SEPL|||SEPR$KEEP Ġ(SEPL|||SEPR$KEEP Ġ)SEPL|||SEPR$KEEP Ġ{SEPL|||SEPR$KEEP ĠtypeSEPL|||SEPR$KEEP _SEPL|||SEPR$KEEP 1SEPL|||SEPR$KEEP Ġ.SEPL|||SEPR$KEEP ĠmethodSEPL|||SEPR$KEEP _SEPL|||SEPR$KEEP 2SEPL|||SEPR$KEEP Ġ(SEPL|||SEPR$KEEP ĠvarSEPL|||SEPR$KEEP _SEPL|||SEPR$KEEP 1SEPL|||SEPR$KEEP Ġ,SEPL|||SEPR$KEEP ĠstringSEPL|||SEPR$KEEP _SEPL|||SEPR$KEEP 1SEPL|||SEPR$KEEP Ġ)SEPL|||SEPR$KEEP Ġ;SEPL|||SEPR$KEEP ĠifSEPL|||SEPR$KEEP Ġ(SEPL|||SEPR$KEEP Ġ(SEPL|||SEPR$KEEP ĠmethodSEPL|||SEPR$KEEP _SEPL|||SEPR$KEEP 3SEPL|||SEPR$KEEP Ġ(SEPL|||SEPR$KEEP Ġ)SEPL|||SEPR$KEEP Ġ)SEPL|||SEPR$KEEP Ġ&&SEPL|||SEPR$REPLACE_Ġ|| Ġ(SEPL|||SEPR$KEEP Ġ(SEPL|||SEPR$KEEP ĠvarSEPL|||SEPR$KEEP _SEPL|||SEPR$KEEP 2SEPL|||SEPR$KEEP Ġ)SEPL|||SEPR$KEEP Ġ==SEPL|||SEPR$KEEP Ġ(SEPL|||SEPR$KEEP ĠvarSEPL|||SEPR$KEEP _SEPL|||SEPR$KEEP 3SEPL|||SEPR$KEEP Ġ)SEPL|||SEPR$KEEP Ġ)SEPL|||SEPR$KEEP Ġ)SEPL|||SEPR$KEEP Ġ{SEPL|||SEPR$KEEP ĠvarSEPL|||SEPR$KEEP _SEPL|||SEPR$KEEP 4SEPL|||SEPR$KEEP Ġ.SEPL|||SEPR$KEEP ĠmethodSEPL|||SEPR$KEEP _SEPL|||SEPR$KEEP 1SEPL|||SEPR$KEEP Ġ(SEPL|||SEPR$KEEP Ġ)SEPL|||SEPR$KEEP Ġ;SEPL|||SEPR$KEEP Ġ}SEPL|||SEPR$KEEP Ġ}SEPL|||SEPR$KEEP
$STARTSEPL|||SEPR$KEEP publicSEPL|||SEPR$KEEP ĠjavaSEPL|||SEPR$KEEP .SEPL|||SEPR$KEEP utilSEPL|||SEPR$KEEP .SEPL|||SEPR$KEEP listSEPL|||SEPR$KEEP Ġ<SEPL|||SEPR$KEEP ĠtypeSEPL|||SEPR$KEEP _SEPL|||SEPR$KEEP 1SEPL|||SEPR$KEEP Ġ>SEPL|||SEPR$KEEP ĠmethodSEPL|||SEPR$KEEP _SEPL|||SEPR$KEEP 1SEPL|||SEPR$KEEP Ġ(SEPL|||SEPR$KEEP ĠjavaSEPL|||SEPR$KEEP .SEPL|||SEPR$KEEP langSEPL|||SEPR$KEEP .SEPL|||SEPR$KEEP longSEPL|||SEPR$KEEP ĠvarSEPL|||SEPR$REPLACE_Ġid _SEPL|||SEPR$DELETE 1SEPL|||SEPR$DELETE Ġ)SEPL|||SEPR$KEEP Ġ{SEPL|||SEPR$KEEP ĠjavaSEPL|||SEPR$KEEP .SEPL|||SEPR$KEEP utilSEPL|||SEPR$KEEP .SEPL|||SEPR$KEEP listSEPL|||SEPR$KEEP Ġ<SEPL|||SEPR$KEEP ĠtypeSEPL|||SEPR$KEEP _SEPL|||SEPR$KEEP 1SEPL|||SEPR$KEEP Ġ>SEPL|||SEPR$KEEP ĠvarSEPL|||SEPR$KEEP _SEPL|||SEPR$KEEP 2SEPL|||SEPR$KEEP Ġ=SEPL|||SEPR$KEEP ĠnullSEPL|||SEPR$KEEP Ġ;SEPL|||SEPR$KEEP ĠtrySEPL|||SEPR$KEEP Ġ{SEPL|||SEPR$KEEP ĠvarSEPL|||SEPR$KEEP _SEPL|||SEPR$KEEP 2SEPL|||SEPR$KEEP Ġ=SEPL|||SEPR$KEEP ĠvarSEPL|||SEPR$KEEP _SEPL|||SEPR$KEEP 3SEPL|||SEPR$KEEP Ġ.SEPL|||SEPR$KEEP ĠmethodSEPL|||SEPR$KEEP _SEPL|||SEPR$KEEP 2SEPL|||SEPR$KEEP Ġ(SEPL|||SEPR$KEEP ĠvarSEPL|||SEPR$REPLACE_Ġid _SEPL|||SEPR$DELETE 1SEPL|||SEPR$DELETE Ġ)SEPL|||SEPR$KEEP Ġ;SEPL|||SEPR$KEEP Ġ}SEPL|||SEPR$KEEP ĠcatchSEPL|||SEPR$KEEP Ġ(SEPL|||SEPR$KEEP ĠjavaSEPL|||SEPR$KEEP .SEPL|||SEPR$KEEP langSEPL|||SEPR$KEEP .SEPL|||SEPR$KEEP exSEPL|||SEPR$KEEP ceptionSEPL|||SEPR$KEEP ĠvarSEPL|||SEPR$KEEP _SEPL|||SEPR$KEEP 4SEPL|||SEPR$KEEP Ġ)SEPL|||SEPR$KEEP Ġ{SEPL|||SEPR$KEEP ĠvarSEPL|||SEPR$KEEP _SEPL|||SEPR$KEEP 4SEPL|||SEPR$KEEP Ġ.SEPL|||SEPR$KEEP ĠmethodSEPL|||SEPR$KEEP _SEPL|||SEPR$KEEP 3SEPL|||SEPR$KEEP Ġ(SEPL|||SEPR$KEEP Ġ)SEPL|||SEPR$KEEP Ġ;SEPL|||SEPR$KEEP Ġ}SEPL|||SEPR$KEEP ĠreturnSEPL|||SEPR$KEEP ĠvarSEPL|||SEPR$KEEP _SEPL|||SEPR$KEEP 2SEPL|||SEPR$KEEP Ġ;SEPL|||SEPR$KEEP Ġ}SEPL|||SEPR$KEEP
$STARTSEPL|||SEPR$KEEP publicSEPL|||SEPR$KEEP ĠvoidSEPL|||SEPR$KEEP ĠmethodSEPL|||SEPR$KEEP _SEPL|||SEPR$KEEP 1SEPL|||SEPR$KEEP Ġ(SEPL|||SEPR$KEEP ĠjavaSEPL|||SEPR$KEEP .SEPL|||SEPR$KEEP langSEPL|||SEPR$KEEP .SEPL|||SEPR$KEEP stringSEPL|||SEPR$KEEP ĠmessageSEPL|||SEPR$KEEP Ġ,SEPL|||SEPR$KEEP ĠtypeSEPL|||SEPR$KEEP _SEPL|||SEPR$KEEP 1SEPL|||SEPR$KEEP ĠvarSEPL|||SEPR$KEEP _SEPL|||SEPR$KEEP 1SEPL|||SEPR$KEEP Ġ)SEPL|||SEPR$KEEP ĠthrowsSEPL|||SEPR$KEEP ĠjavaSEPL|||SEPR$KEEP .SEPL|||SEPR$KEEP ioSEPL|||SEPR$KEEP .SEPL|||SEPR$KEEP ioSEPL|||SEPR$KEEP exSEPL|||SEPR$KEEP ceptionSEPL|||SEPR$KEEP Ġ,SEPL|||SEPR$KEEP ĠtypeSEPL|||SEPR$KEEP _SEPL|||SEPR$KEEP 2SEPL|||SEPR$KEEP Ġ{SEPL|||SEPR$KEEP ĠjavaSEPL|||SEPR$KEEP .SEPL|||SEPR$KEEP langSEPL|||SEPR$KEEP .SEPL|||SEPR$KEEP systemSEPL|||SEPR$KEEP .SEPL|||SEPR$KEEP outSEPL|||SEPR$KEEP .SEPL|||SEPR$KEEP printlnSEPL|||SEPR$KEEP Ġ(SEPL|||SEPR$KEEP Ġ(SEPL|||SEPR$KEEP ĠstringSEPL|||SEPR$KEEP _SEPL|||SEPR$KEEP 1SEPL|||SEPR$KEEP Ġ+SEPL|||SEPR$KEEP ĠmessageSEPL|||SEPR$KEEP Ġ)SEPL|||SEPR$KEEP Ġ)SEPL|||SEPR$KEEP Ġ;SEPL|||SEPR$KEEP ĠmethodSEPL|||SEPR$KEEP _SEPL|||SEPR$KEEP 2SEPL|||SEPR$KEEP Ġ(SEPL|||SEPR$KEEP ĠvarSEPL|||SEPR$KEEP _SEPL|||SEPR$KEEP 1SEPL|||SEPR$KEEP Ġ,SEPL|||SEPR$KEEP ĠmessageSEPL|||SEPR$KEEP Ġ)SEPL|||SEPR$KEEP Ġ;SEPL|||SEPR$KEEP ĠjavaSEPL|||SEPR$DELETE .SEPL|||SEPR$DELETE langSEPL|||SEPR$DELETE .SEPL|||SEPR$DELETE systemSEPL|||SEPR$DELETE .SEPL|||SEPR$DELETE outSEPL|||SEPR$DELETE .SEPL|||SEPR$DELETE printlnSEPL|||SEPR$DELETE Ġ(SEPL|||SEPR$DELETE Ġ(SEPL|||SEPR$DELETE ĠstringSEPL|||SEPR$DELETE _SEPL|||SEPR$DELETE 2SEPL|||SEPR$DELETE Ġ+SEPL|||SEPR$DELETE Ġ(SEPL|||SEPR$DELETE ĠvarSEPL|||SEPR$DELETE _SEPL|||SEPR$DELETE 2SEPL|||SEPR$DELETE Ġ.SEPL|||SEPR$DELETE ĠsizeSEPL|||SEPR$DELETE Ġ(SEPL|||SEPR$DELETE Ġ)SEPL|||SEPR$DELETE Ġ)SEPL|||SEPR$DELETE Ġ)SEPL|||SEPR$DELETE Ġ)SEPL|||SEPR$DELETE Ġ;SEPL|||SEPR$DELETE Ġ}SEPL|||SEPR$KEEP
$STARTSEPL|||SEPR$KEEP publicSEPL|||SEPR$KEEP ĠtypeSEPL|||SEPR$KEEP _SEPL|||SEPR$KEEP 1SEPL|||SEPR$KEEP ĠmethodSEPL|||SEPR$REPLACE_Ġappend _SEPL|||SEPR$DELETE 1SEPL|||SEPR$DELETE Ġ(SEPL|||SEPR$KEEP ĠjavaSEPL|||SEPR$KEEP .SEPL|||SEPR$KEEP langSEPL|||SEPR$KEEP .SEPL|||SEPR$KEEP stringSEPL|||SEPR$KEEP ĠvarSEPL|||SEPR$KEEP _SEPL|||SEPR$KEEP 1SEPL|||SEPR$KEEP Ġ)SEPL|||SEPR$KEEP Ġ{SEPL|||SEPR$KEEP ĠvarSEPL|||SEPR$KEEP _SEPL|||SEPR$KEEP 2SEPL|||SEPR$KEEP Ġ.SEPL|||SEPR$KEEP ĠappendSEPL|||SEPR$KEEP Ġ(SEPL|||SEPR$KEEP ĠvarSEPL|||SEPR$KEEP _SEPL|||SEPR$KEEP 1SEPL|||SEPR$KEEP Ġ)SEPL|||SEPR$KEEP Ġ;SEPL|||SEPR$KEEP ĠreturnSEPL|||SEPR$KEEP ĠthisSEPL|||SEPR$KEEP Ġ;SEPL|||SEPR$KEEP Ġ}SEPL|||SEPR$KEEP
$STARTSEPL|||SEPR$KEEP publicSEPL|||SEPR$KEEP ĠvoidSEPL|||SEPR$KEEP ĠmethodSEPL|||SEPR$KEEP _SEPL|||SEPR$KEEP 1SEPL|||SEPR$KEEP Ġ(SEPL|||SEPR$KEEP Ġ)SEPL|||SEPR$KEEP Ġ{SEPL|||SEPR$KEEP ĠtypeSEPL|||SEPR$KEEP _SEPL|||SEPR$KEEP 1SEPL|||SEPR$KEEP Ġ.SEPL|||SEPR$KEEP ĠmethodSEPL|||SEPR$KEEP _SEPL|||SEPR$KEEP 2SEPL|||SEPR$KEEP Ġ(SEPL|||SEPR$KEEP Ġ)SEPL|||SEPR$KEEP Ġ.SEPL|||SEPR$KEEP ĠmethodSEPL|||SEPR$KEEP _SEPL|||SEPR$KEEP 3SEPL|||SEPR$KEEP Ġ(SEPL|||SEPR$KEEP Ġ)SEPL|||SEPR$KEEP Ġ.SEPL|||SEPR$KEEP ĠmethodSEPL|||SEPR$KEEP _SEPL|||SEPR$KEEP 4SEPL|||SEPR$KEEP Ġ(SEPL|||SEPR$KEEP ĠvarSEPL|||SEPR$KEEP _SEPL|||SEPR$KEEP 1SEPL|||SEPR$KEEP Ġ.SEPL|||SEPR$KEEP ĠmethodSEPL|||SEPR$KEEP _SEPL|||SEPR$KEEP 5SEPL|||SEPR$KEEP Ġ(SEPL|||SEPR$KEEP Ġ)SEPL|||SEPR$APPEND_Ġ,SEPL__SEPR$APPEND_Ġtrue Ġ)SEPL|||SEPR$KEEP Ġ;SEPL|||SEPR$KEEP Ġ}SEPL|||SEPR$KEEP
$STARTSEPL|||SEPR$KEEP publicSEPL|||SEPR$KEEP ĠvoidSEPL|||SEPR$KEEP ĠmethodSEPL|||SEPR$KEEP _SEPL|||SEPR$KEEP 1SEPL|||SEPR$KEEP Ġ(SEPL|||SEPR$KEEP Ġ)SEPL|||SEPR$KEEP Ġ{SEPL|||SEPR$KEEP ĠifSEPL|||SEPR$KEEP Ġ(SEPL|||SEPR$KEEP Ġ(SEPL|||SEPR$KEEP ĠtargetSEPL|||SEPR$KEEP Ġ)SEPL|||SEPR$KEEP ĠinstanceSEPL|||SEPR$KEEP ofSEPL|||SEPR$KEEP ĠtypeSEPL|||SEPR$KEEP _SEPL|||SEPR$KEEP 1SEPL|||SEPR$KEEP Ġ)SEPL|||SEPR$KEEP Ġ{SEPL|||SEPR$KEEP ĠmethodSEPL|||SEPR$KEEP _SEPL|||SEPR$KEEP 2SEPL|||SEPR$KEEP Ġ(SEPL|||SEPR$KEEP Ġ)SEPL|||SEPR$KEEP Ġ;SEPL|||SEPR$KEEP Ġ}SEPL|||SEPR$KEEP ĠelseSEPL|||SEPR$KEEP Ġ{SEPL|||SEPR$KEEP ĠmethodSEPL|||SEPR$KEEP _SEPL|||SEPR$KEEP 3SEPL|||SEPR$KEEP Ġ(SEPL|||SEPR$KEEP Ġ)SEPL|||SEPR$KEEP Ġ;SEPL|||SEPR$KEEP Ġ}SEPL|||SEPR$KEEP ĠvarSEPL|||SEPR$DELETE _SEPL|||SEPR$DELETE 1SEPL|||SEPR$DELETE Ġ.SEPL|||SEPR$DELETE ĠmethodSEPL|||SEPR$DELETE _SEPL|||SEPR$DELETE 4SEPL|||SEPR$DELETE Ġ(SEPL|||SEPR$DELETE Ġ)SEPL|||SEPR$DELETE Ġ.SEPL|||SEPR$DELETE ĠmethodSEPL|||SEPR$DELETE _SEPL|||SEPR$DELETE 5SEPL|||SEPR$DELETE Ġ(SEPL|||SEPR$DELETE Ġ)SEPL|||SEPR$DELETE Ġ;SEPL|||SEPR$DELETE ĠvarSEPL|||SEPR$DELETE _SEPL|||SEPR$DELETE 1SEPL|||SEPR$DELETE Ġ.SEPL|||SEPR$DELETE ĠmethodSEPL|||SEPR$DELETE _SEPL|||SEPR$DELETE 6SEPL|||SEPR$DELETE Ġ(SEPL|||SEPR$DELETE Ġ)SEPL|||SEPR$DELETE Ġ;SEPL|||SEPR$DELETE Ġ}SEPL|||SEPR$KEEP
$STARTSEPL|||SEPR$KEEP privateSEPL|||SEPR$REPLACE_public ĠvoidSEPL|||SEPR$KEEP ĠmethodSEPL|||SEPR$KEEP _SEPL|||SEPR$KEEP 1SEPL|||SEPR$KEEP Ġ(SEPL|||SEPR$KEEP ĠandroidSEPL|||SEPR$KEEP .SEPL|||SEPR$KEEP viewSEPL|||SEPR$KEEP .SEPL|||SEPR$KEEP viewSEPL|||SEPR$KEEP ĠviewSEPL|||SEPR$KEEP Ġ)SEPL|||SEPR$KEEP Ġ{SEPL|||SEPR$KEEP ĠandroidSEPL|||SEPR$KEEP .SEPL|||SEPR$KEEP contentSEPL|||SEPR$KEEP .SEPL|||SEPR$KEEP intentSEPL|||SEPR$KEEP ĠvarSEPL|||SEPR$KEEP _SEPL|||SEPR$KEEP 1SEPL|||SEPR$KEEP Ġ=SEPL|||SEPR$KEEP ĠnewSEPL|||SEPR$KEEP ĠandroidSEPL|||SEPR$KEEP .SEPL|||SEPR$KEEP contentSEPL|||SEPR$KEEP .SEPL|||SEPR$KEEP intentSEPL|||SEPR$KEEP Ġ(SEPL|||SEPR$KEEP ĠthisSEPL|||SEPR$KEEP Ġ,SEPL|||SEPR$KEEP ĠvarSEPL|||SEPR$KEEP _SEPL|||SEPR$KEEP 2SEPL|||SEPR$KEEP ĠclassSEPL|||SEPR$KEEP Ġ)SEPL|||SEPR$KEEP Ġ;SEPL|||SEPR$KEEP ĠmethodSEPL|||SEPR$KEEP _SEPL|||SEPR$KEEP 2SEPL|||SEPR$KEEP Ġ(SEPL|||SEPR$KEEP ĠvarSEPL|||SEPR$KEEP _SEPL|||SEPR$KEEP 1SEPL|||SEPR$KEEP Ġ)SEPL|||SEPR$KEEP Ġ;SEPL|||SEPR$KEEP ĠthisSEPL|||SEPR$KEEP Ġ.SEPL|||SEPR$KEEP ĠmethodSEPL|||SEPR$KEEP _SEPL|||SEPR$KEEP 3SEPL|||SEPR$KEEP Ġ(SEPL|||SEPR$KEEP Ġ)SEPL|||SEPR$KEEP Ġ;SEPL|||SEPR$KEEP Ġ}SEPL|||SEPR$KEEP
$STARTSEPL|||SEPR$KEEP typeSEPL|||SEPR$KEEP _SEPL|||SEPR$KEEP 1SEPL|||SEPR$KEEP ĠmethodSEPL|||SEPR$KEEP _SEPL|||SEPR$KEEP 1SEPL|||SEPR$KEEP Ġ(SEPL|||SEPR$KEEP Ġ)SEPL|||SEPR$KEEP Ġ{SEPL|||SEPR$KEEP ĠreturnSEPL|||SEPR$KEEP ĠnewSEPL|||SEPR$KEEP ĠtypeSEPL|||SEPR$KEEP _SEPL|||SEPR$KEEP 1SEPL|||SEPR$KEEP Ġ(SEPL|||SEPR$KEEP ĠvarSEPL|||SEPR$KEEP _SEPL|||SEPR$KEEP 1SEPL|||SEPR$KEEP Ġ,SEPL|||SEPR$KEEP ĠvarSEPL|||SEPR$KEEP _SEPL|||SEPR$KEEP 2SEPL|||SEPR$KEEP Ġ,SEPL|||SEPR$KEEP ĠvarSEPL|||SEPR$KEEP _SEPL|||SEPR$KEEP 3SEPL|||SEPR$KEEP Ġ.SEPL|||SEPR$KEEP ĠmethodSEPL|||SEPR$KEEP _SEPL|||SEPR$KEEP 2SEPL|||SEPR$KEEP Ġ(SEPL|||SEPR$KEEP Ġ)SEPL|||SEPR$KEEP Ġ,SEPL|||SEPR$KEEP ĠvarSEPL|||SEPR$KEEP _SEPL|||SEPR$KEEP 4SEPL|||SEPR$KEEP Ġ,SEPL|||SEPR$KEEP ĠtimeSEPL|||SEPR$APPEND_Ġ,SEPL__SEPR$APPEND_Ġid Ġ)SEPL|||SEPR$KEEP Ġ;SEPL|||SEPR$KEEP Ġ}SEPL|||SEPR$KEEP
$STARTSEPL|||SEPR$KEEP publicSEPL|||SEPR$KEEP ĠvoidSEPL|||SEPR$KEEP ĠmethodSEPL|||SEPR$KEEP _SEPL|||SEPR$KEEP 1SEPL|||SEPR$KEEP Ġ(SEPL|||SEPR$APPEND_Ġ)SEPL__SEPR$APPEND_Ġ{SEPL__SEPR$APPEND_ĠifSEPL__SEPR$APPEND_Ġ(SEPL__SEPR$APPEND_Ġ(SEPL__SEPR$APPEND_ĠvarSEPL__SEPR$APPEND__SEPL__SEPR$APPEND_1SEPL__SEPR$APPEND_Ġ)SEPL__SEPR$APPEND_Ġ==SEPL__SEPR$APPEND_Ġnull Ġ)SEPL|||SEPR$KEEP Ġ{SEPL|||SEPR$KEEP ĠvarSEPL|||SEPR$KEEP _SEPL|||SEPR$KEEP 1SEPL|||SEPR$KEEP Ġ=SEPL|||SEPR$KEEP Ġ(SEPL|||SEPR$KEEP Ġ(SEPL|||SEPR$KEEP ĠtypeSEPL|||SEPR$KEEP _SEPL|||SEPR$KEEP 1SEPL|||SEPR$KEEP Ġ)SEPL|||SEPR$KEEP Ġ(SEPL|||SEPR$KEEP ĠvarSEPL|||SEPR$KEEP _SEPL|||SEPR$KEEP 2SEPL|||SEPR$KEEP Ġ.SEPL|||SEPR$KEEP ĠmethodSEPL|||SEPR$KEEP _SEPL|||SEPR$KEEP 2SEPL|||SEPR$KEEP Ġ(SEPL|||SEPR$KEEP Ġ)SEPL|||SEPR$KEEP Ġ.SEPL|||SEPR$KEEP ĠgetSEPL|||SEPR$KEEP Ġ(SEPL|||SEPR$KEEP Ġ0SEPL|||SEPR$KEEP Ġ)SEPL|||SEPR$KEEP Ġ)SEPL|||SEPR$KEEP Ġ)SEPL|||SEPR$KEEP Ġ;SEPL|||SEPR$KEEP Ġ}SEPL|||SEPR$APPEND_Ġ}
$STARTSEPL|||SEPR$KEEP publicSEPL|||SEPR$KEEP ĠvoidSEPL|||SEPR$KEEP ĠmethodSEPL|||SEPR$KEEP _SEPL|||SEPR$KEEP 1SEPL|||SEPR$KEEP Ġ(SEPL|||SEPR$KEEP ĠandroidSEPL|||SEPR$KEEP .SEPL|||SEPR$KEEP viewSEPL|||SEPR$KEEP .SEPL|||SEPR$KEEP viewSEPL|||SEPR$KEEP ĠvarSEPL|||SEPR$KEEP _SEPL|||SEPR$KEEP 1SEPL|||SEPR$KEEP Ġ)SEPL|||SEPR$KEEP Ġ{SEPL|||SEPR$KEEP Ġ(SEPL|||SEPR$KEEP Ġ(SEPL|||SEPR$KEEP ĠtypeSEPL|||SEPR$KEEP _SEPL|||SEPR$KEEP 1SEPL|||SEPR$KEEP Ġ)SEPL|||SEPR$KEEP Ġ(SEPL|||SEPR$KEEP ĠcontextSEPL|||SEPR$KEEP Ġ)SEPL|||SEPR$KEEP Ġ)SEPL|||SEPR$KEEP Ġ.SEPL|||SEPR$KEEP ĠvarSEPL|||SEPR$KEEP _SEPL|||SEPR$KEEP 2SEPL|||SEPR$KEEP Ġ.SEPL|||SEPR$KEEP ĠshowSEPL|||SEPR$KEEP Ġ(SEPL|||SEPR$KEEP Ġ(SEPL|||SEPR$KEEP Ġ(SEPL|||SEPR$KEEP ĠtypeSEPL|||SEPR$KEEP _SEPL|||SEPR$KEEP 1SEPL|||SEPR$KEEP Ġ)SEPL|||SEPR$KEEP Ġ(SEPL|||SEPR$KEEP ĠcontextSEPL|||SEPR$KEEP Ġ)SEPL|||SEPR$KEEP Ġ)SEPL|||SEPR$KEEP Ġ.SEPL|||SEPR$KEEP ĠmethodSEPL|||SEPR$KEEP _SEPL|||SEPR$KEEP 2SEPL|||SEPR$KEEP Ġ(SEPL|||SEPR$KEEP Ġ)SEPL|||SEPR$KEEP Ġ,SEPL|||SEPR$KEEP ĠnullSEPL|||SEPR$KEEP Ġ)SEPL|||SEPR$KEEP Ġ;SEPL|||SEPR$KEEP ĠtypeSEPL|||SEPR$DELETE _SEPL|||SEPR$DELETE 2SEPL|||SEPR$DELETE Ġ.SEPL|||SEPR$DELETE ĠmethodSEPL|||SEPR$DELETE _SEPL|||SEPR$DELETE 3SEPL|||SEPR$DELETE Ġ(SEPL|||SEPR$DELETE ĠcontextSEPL|||SEPR$DELETE Ġ,SEPL|||SEPR$DELETE ĠvarSEPL|||SEPR$DELETE _SEPL|||SEPR$DELETE 3SEPL|||SEPR$DELETE Ġ)SEPL|||SEPR$DELETE Ġ;SEPL|||SEPR$DELETE Ġ}SEPL|||SEPR$KEEP
$STARTSEPL|||SEPR$KEEP publicSEPL|||SEPR$KEEP ĠvoidSEPL|||SEPR$KEEP ĠmethodSEPL|||SEPR$KEEP _SEPL|||SEPR$KEEP 1SEPL|||SEPR$KEEP Ġ(SEPL|||SEPR$KEEP Ġ)SEPL|||SEPR$KEEP ĠthrowsSEPL|||SEPR$KEEP ĠtypeSEPL|||SEPR$KEEP _SEPL|||SEPR$KEEP 1SEPL|||SEPR$KEEP Ġ{SEPL|||SEPR$KEEP ĠjavaSEPL|||SEPR$KEEP .SEPL|||SEPR$KEEP langSEPL|||SEPR$KEEP .SEPL|||SEPR$KEEP stringSEPL|||SEPR$KEEP ĠvarSEPL|||SEPR$KEEP _SEPL|||SEPR$KEEP 1SEPL|||SEPR$KEEP Ġ=SEPL|||SEPR$KEEP ĠstringSEPL|||SEPR$KEEP _SEPL|||SEPR$KEEP 1SEPL|||SEPR$KEEP Ġ;SEPL|||SEPR$KEEP ĠvarSEPL|||SEPR$KEEP _SEPL|||SEPR$KEEP 2SEPL|||SEPR$KEEP Ġ=SEPL|||SEPR$KEEP ĠnewSEPL|||SEPR$KEEP ĠtypeSEPL|||SEPR$KEEP _SEPL|||SEPR$KEEP 2SEPL|||SEPR$KEEP Ġ(SEPL|||SEPR$KEEP ĠstringSEPL|||SEPR$KEEP _SEPL|||SEPR$KEEP 2SEPL|||SEPR$KEEP Ġ,SEPL|||SEPR$KEEP ĠvarSEPL|||SEPR$KEEP _SEPL|||SEPR$KEEP 3SEPL|||SEPR$KEEP Ġ,SEPL|||SEPR$KEEP ĠvarSEPL|||SEPR$KEEP _SEPL|||SEPR$KEEP 4SEPL|||SEPR$KEEP Ġ,SEPL|||SEPR$KEEP ĠdateSEPL|||SEPR$KEEP Ġ,SEPL|||SEPR$KEEP ĠvarSEPL|||SEPR$KEEP _SEPL|||SEPR$KEEP 5SEPL|||SEPR$KEEP Ġ,SEPL|||SEPR$KEEP ĠvarSEPL|||SEPR$KEEP _SEPL|||SEPR$KEEP 6SEPL|||SEPR$KEEP Ġ,SEPL|||SEPR$KEEP ĠvarSEPL|||SEPR$KEEP _SEPL|||SEPR$KEEP 7SEPL|||SEPR$KEEP Ġ,SEPL|||SEPR$KEEP ĠvarSEPL|||SEPR$KEEP _SEPL|||SEPR$KEEP 8SEPL|||SEPR$KEEP Ġ,SEPL|||SEPR$KEEP ĠstringSEPL|||SEPR$KEEP _SEPL|||SEPR$KEEP 3SEPL|||SEPR$KEEP Ġ,SEPL|||SEPR$KEEP ĠvarSEPL|||SEPR$KEEP _SEPL|||SEPR$KEEP 1SEPL|||SEPR$APPEND_Ġ,SEPL__SEPR$APPEND_Ġ1 Ġ)SEPL|||SEPR$KEEP Ġ;SEPL|||SEPR$KEEP Ġ}SEPL|||SEPR$KEEP
$STARTSEPL|||SEPR$KEEP publicSEPL|||SEPR$KEEP ĠvoidSEPL|||SEPR$KEEP ĠmethodSEPL|||SEPR$KEEP _SEPL|||SEPR$KEEP 1SEPL|||SEPR$KEEP Ġ(SEPL|||SEPR$KEEP ĠjavaSEPL|||SEPR$KEEP .SEPL|||SEPR$KEEP langSEPL|||SEPR$KEEP .SEPL|||SEPR$KEEP boSEPL|||SEPR$KEEP oleanSEPL|||SEPR$KEEP ĠvarSEPL|||SEPR$KEEP _SEPL|||SEPR$KEEP 1SEPL|||SEPR$KEEP Ġ,SEPL|||SEPR$KEEP ĠjavaSEPL|||SEPR$KEEP .SEPL|||SEPR$KEEP langSEPL|||SEPR$KEEP .SEPL|||SEPR$KEEP exSEPL|||SEPR$KEEP ceptionSEPL|||SEPR$KEEP ĠerrorSEPL|||SEPR$KEEP Ġ)SEPL|||SEPR$KEEP Ġ{SEPL|||SEPR$KEEP ĠifSEPL|||SEPR$KEEP Ġ(SEPL|||SEPR$KEEP ĠvarSEPL|||SEPR$KEEP _SEPL|||SEPR$KEEP 1SEPL|||SEPR$APPEND_Ġ!=SEPL__SEPR$APPEND_Ġnull Ġ)SEPL|||SEPR$KEEP Ġ{SEPL|||SEPR$KEEP ĠlistSEPL|||SEPR$KEEP Ġ.SEPL|||SEPR$KEEP ĠremoveSEPL|||SEPR$KEEP Ġ(SEPL|||SEPR$KEEP ĠpositionSEPL|||SEPR$KEEP Ġ)SEPL|||SEPR$KEEP Ġ;SEPL|||SEPR$KEEP ĠmethodSEPL|||SEPR$KEEP _SEPL|||SEPR$KEEP 2SEPL|||SEPR$KEEP Ġ(SEPL|||SEPR$KEEP Ġ)SEPL|||SEPR$KEEP Ġ;SEPL|||SEPR$KEEP Ġ}SEPL|||SEPR$KEEP ĠelseSEPL|||SEPR$KEEP Ġ{SEPL|||SEPR$KEEP ĠtypeSEPL|||SEPR$KEEP _SEPL|||SEPR$KEEP 1SEPL|||SEPR$KEEP Ġ.SEPL|||SEPR$KEEP ĠmethodSEPL|||SEPR$KEEP _SEPL|||SEPR$KEEP 3SEPL|||SEPR$KEEP Ġ(SEPL|||SEPR$KEEP ĠstringSEPL|||SEPR$KEEP _SEPL|||SEPR$KEEP 1SEPL|||SEPR$KEEP Ġ,SEPL|||SEPR$KEEP ĠstringSEPL|||SEPR$KEEP _SEPL|||SEPR$KEEP 2SEPL|||SEPR$KEEP Ġ)SEPL|||SEPR$KEEP Ġ;SEPL|||SEPR$KEEP Ġ}SEPL|||SEPR$KEEP Ġ}SEPL|||SEPR$KEEP
$STARTSEPL|||SEPR$KEEP publicSEPL|||SEPR$KEEP ĠvoidSEPL|||SEPR$KEEP ĠmethodSEPL|||SEPR$KEEP _SEPL|||SEPR$KEEP 1SEPL|||SEPR$KEEP Ġ(SEPL|||SEPR$KEEP Ġ)SEPL|||SEPR$KEEP Ġ{SEPL|||SEPR$APPEND_ĠifSEPL__SEPR$APPEND_Ġ(SEPL__SEPR$APPEND_ĠnullSEPL__SEPR$APPEND_Ġ!=SEPL__SEPR$APPEND_Ġ(SEPL__SEPR$APPEND_ĠvarSEPL__SEPR$APPEND__SEPL__SEPR$APPEND_1SEPL__SEPR$APPEND_Ġ)SEPL__SEPR$APPEND_Ġ) ĠvarSEPL|||SEPR$KEEP _SEPL|||SEPR$KEEP 1SEPL|||SEPR$KEEP Ġ.SEPL|||SEPR$KEEP ĠmethodSEPL|||SEPR$KEEP _SEPL|||SEPR$KEEP 2SEPL|||SEPR$KEEP Ġ(SEPL|||SEPR$KEEP ĠfalseSEPL|||SEPR$KEEP Ġ)SEPL|||SEPR$KEEP Ġ;SEPL|||SEPR$APPEND_ĠifSEPL__SEPR$APPEND_Ġ(SEPL__SEPR$APPEND_ĠnullSEPL__SEPR$APPEND_Ġ!=SEPL__SEPR$APPEND_Ġ(SEPL__SEPR$APPEND_ĠvarSEPL__SEPR$APPEND__SEPL__SEPR$APPEND_2SEPL__SEPR$APPEND_Ġ)SEPL__SEPR$APPEND_Ġ) ĠvarSEPL|||SEPR$KEEP _SEPL|||SEPR$KEEP 2SEPL|||SEPR$KEEP Ġ.SEPL|||SEPR$KEEP ĠmethodSEPL|||SEPR$KEEP _SEPL|||SEPR$KEEP 3SEPL|||SEPR$KEEP Ġ(SEPL|||SEPR$KEEP ĠvarSEPL|||SEPR$KEEP _SEPL|||SEPR$KEEP 3SEPL|||SEPR$KEEP Ġ)SEPL|||SEPR$KEEP Ġ;SEPL|||SEPR$KEEP Ġ}SEPL|||SEPR$KEEP
[truncated: 6,009,005 more chars]
