# Supplementary material for: An enhanced approach for automatic annotation of error codes based on Seq2edit
Source: PeerJ Comput Sci. 2025 Jul 25;11:e3024. doi: 10.7717/peerj-cs.3024 (PMC12453778; doi:10.7717/peerj-cs.3024)
Supplement: Supplemental Information 1 — The Seq2editErrorAnnotator project encompasses a meticulously preprocessed dataset and an integrated codebase designed to facilitate the study of error annotation in coding. This repository contains everything needed to train, test, and evaluate various annotation methods using the CodeBERT model. [file peerj-cs-11-3024-s001.zip › codebert_gec-main/data/verb-form-vocab.txt]

abandon_abandoned:VB_VBD
abandon_abandoned:VB_VBN
abandon_abandoning:VB_VBG
abandon_abandons:VB_VBZ
abandoned_abandon:VBD_VB
abandoned_abandon:VBN_VB
abandoned_abandoned:VBD_VBN
abandoned_abandoned:VBN_VBD
abandoned_abandoning:VBD_VBG
abandoned_abandoning:VBN_VBG
abandoned_abandons:VBD_VBZ
abandoned_abandons:VBN_VBZ
abandoning_abandon:VBG_VB
abandoning_abandoned:VBG_VBD
abandoning_abandoned:VBG_VBN
abandoning_abandons:VBG_VBZ
abandons_abandon:VBZ_VB
abandons_abandoned:VBZ_VBD
abandons_abandoned:VBZ_VBN
abandons_abandoning:VBZ_VBG
abase_abased:VB_VBD
abase_abased:VB_VBN
abase_abases:VB_VBZ
abase_abasing:VB_VBG
abased_abase:VBD_VB
abased_abase:VBN_VB
abased_abased:VBD_VBN
abased_abased:VBN_VBD
abased_abases:VBD_VBZ
abased_abases:VBN_VBZ
abased_abasing:VBD_VBG
abased_abasing:VBN_VBG
abases_abase:VBZ_VB
abases_abased:VBZ_VBD
abases_abased:VBZ_VBN
abases_abasing:VBZ_VBG
abash_abashed:VB_VBD
abash_abashed:VB_VBN
abash_abashes:VB_VBZ
abash_abashing:VB_VBG
abashed_abash:VBD_VB
abashed_abash:VBN_VB
abashed_abashed:VBD_VBN
abashed_abashed:VBN_VBD
abashed_abashes:VBD_VBZ
abashed_abashes:VBN_VBZ
abashed_abashing:VBD_VBG
abashed_abashing:VBN_VBG
abashes_abash:VBZ_VB
abashes_abashed:VBZ_VBD
abashes_abashed:VBZ_VBN
abashes_abashing:VBZ_VBG
abashing_abash:VBG_VB
abashing_abashed:VBG_VBD
abashing_abashed:VBG_VBN
abashing_abashes:VBG_VBZ
abasing_abase:VBG_VB
abasing_abased:VBG_VBD
abasing_abased:VBG_VBN
abasing_abases:VBG_VBZ
abate_abated:VB_VBD
abate_abated:VB_VBN
abate_abates:VB_VBZ
abate_abating:VB_VBG
abated_abate:VBD_VB
abated_abate:VBN_VB
abated_abated:VBD_VBN
abated_abated:VBN_VBD
abated_abates:VBD_VBZ
abated_abates:VBN_VBZ
abated_abating:VBD_VBG
abated_abating:VBN_VBG
abates_abate:VBZ_VB
abates_abated:VBZ_VBD
abates_abated:VBZ_VBN
abates_abating:VBZ_VBG
abating_abate:VBG_VB
abating_abated:VBG_VBD
abating_abated:VBG_VBN
abating_abates:VBG_VBZ
abbreviate_abbreviated:VB_VBD
abbreviate_abbreviated:VB_VBN
abbreviate_abbreviates:VB_VBZ
abbreviate_abbreviating:VB_VBG
abbreviated_abbreviate:VBD_VB
abbreviated_abbreviate:VBN_VB
abbreviated_abbreviated:VBD_VBN
abbreviated_abbreviated:VBN_VBD
abbreviated_abbreviates:VBD_VBZ
abbreviated_abbreviates:VBN_VBZ
abbreviated_abbreviating:VBD_VBG
abbreviated_abbreviating:VBN_VBG
abbreviates_abbreviate:VBZ_VB
abbreviates_abbreviated:VBZ_VBD
abbreviates_abbreviated:VBZ_VBN
abbreviates_abbreviating:VBZ_VBG
abbreviating_abbreviate:VBG_VB
abbreviating_abbreviated:VBG_VBD
abbreviating_abbreviated:VBG_VBN
abbreviating_abbreviates:VBG_VBZ
abdicate_abdicated:VB_VBD
abdicate_abdicated:VB_VBN
abdicate_abdicates:VB_VBZ
abdicate_abdicating:VB_VBG
abdicated_abdicate:VBD_VB
abdicated_abdicate:VBN_VB
abdicated_abdicated:VBD_VBN
abdicated_abdicated:VBN_VBD
abdicated_abdicates:VBD_VBZ
abdicated_abdicates:VBN_VBZ
abdicated_abdicating:VBD_VBG
abdicated_abdicating:VBN_VBG
abdicates_abdicate:VBZ_VB
abdicates_abdicated:VBZ_VBD
abdicates_abdicated:VBZ_VBN
abdicates_abdicating:VBZ_VBG
abdicating_abdicate:VBG_VB
abdicating_abdicated:VBG_VBD
abdicating_abdicated:VBG_VBN
abdicating_abdicates:VBG_VBZ
abduct_abducted:VB_VBD
abduct_abducted:VB_VBN
abduct_abducting:VB_VBG
abduct_abducts:VB_VBZ
abducted_abduct:VBD_VB
abducted_abduct:VBN_VB
abducted_abducted:VBD_VBN
abducted_abducted:VBN_VBD
abducted_abducting:VBD_VBG
abducted_abducting:VBN_VBG
abducted_abducts:VBD_VBZ
abducted_abducts:VBN_VBZ
abducting_abduct:VBG_VB
abducting_abducted:VBG_VBD
abducting_abducted:VBG_VBN
abducting_abducts:VBG_VBZ
abducts_abduct:VBZ_VB
abducts_abducted:VBZ_VBD
abducts_abducted:VBZ_VBN
abducts_abducting:VBZ_VBG
abet_abets:VB_VBZ
abet_abetted:VB_VBD
abet_abetted:VB_VBN
abet_abetting:VB_VBG
abets_abet:VBZ_VB
abets_abetted:VBZ_VBD
abets_abetted:VBZ_VBN
abets_abetting:VBZ_VBG
abetted_abet:VBD_VB
abetted_abet:VBN_VB
abetted_abets:VBD_VBZ
abetted_abets:VBN_VBZ
abetted_abetted:VBD_VBN
abetted_abetted:VBN_VBD
abetted_abetting:VBD_VBG
abetted_abetting:VBN_VBG
abetting_abet:VBG_VB
abetting_abets:VBG_VBZ
abetting_abetted:VBG_VBD
abetting_abetted:VBG_VBN
abhor_abhorred:VB_VBD
abhor_abhorred:VB_VBN
abhor_abhorring:VB_VBG
abhor_abhors:VB_VBZ
abhorred_abhor:VBD_VB
abhorred_abhor:VBN_VB
abhorred_abhorred:VBD_VBN
abhorred_abhorred:VBN_VBD
abhorred_abhorring:VBD_VBG
abhorred_abhorring:VBN_VBG
abhorred_abhors:VBD_VBZ
abhorred_abhors:VBN_VBZ
abhorring_abhor:VBG_VB
abhorring_abhorred:VBG_VBD
abhorring_abhorred:VBG_VBN
abhorring_abhors:VBG_VBZ
abhors_abhor:VBZ_VB
abhors_abhorred:VBZ_VBD
abhors_abhorred:VBZ_VBN
abhors_abhorring:VBZ_VBG
abide_abides:VB_VBZ
abide_abiding:VB_VBG
abide_abode:VB_VBD
abide_abode:VB_VBN
abides_abide:VBZ_VB
abides_abiding:VBZ_VBG
abides_abode:VBZ_VBD
abides_abode:VBZ_VBN
abiding_abide:VBG_VB
abiding_abides:VBG_VBZ
abiding_abode:VBG_VBD
abiding_abode:VBG_VBN
abirritate_abirritated:VB_VBD
abirritate_abirritated:VB_VBN
abirritate_abirritates:VB_VBZ
abirritate_abirritating:VB_VBG
abirritated_abirritate:VBD_VB
abirritated_abirritate:VBN_VB
abirritated_abirritated:VBD_VBN
abirritated_abirritated:VBN_VBD
abirritated_abirritates:VBD_VBZ
abirritated_abirritates:VBN_VBZ
abirritated_abirritating:VBD_VBG
abirritated_abirritating:VBN_VBG
abirritates_abirritate:VBZ_VB
abirritates_abirritated:VBZ_VBD
abirritates_abirritated:VBZ_VBN
abirritates_abirritating:VBZ_VBG
abirritating_abirritate:VBG_VB
abirritating_abirritated:VBG_VBD
abirritating_abirritated:VBG_VBN
abirritating_abirritates:VBG_VBZ
abjure_abjured:VB_VBD
abjure_abjured:VB_VBN
abjure_abjures:VB_VBZ
abjure_abjuring:VB_VBG
abjured_abjure:VBD_VB
abjured_abjure:VBN_VB
abjured_abjured:VBD_VBN
abjured_abjured:VBN_VBD
abjured_abjures:VBD_VBZ
abjured_abjures:VBN_VBZ
abjured_abjuring:VBD_VBG
abjured_abjuring:VBN_VBG
abjures_abjure:VBZ_VB
abjures_abjured:VBZ_VBD
abjures_abjured:VBZ_VBN
abjures_abjuring:VBZ_VBG
abjuring_abjure:VBG_VB
abjuring_abjured:VBG_VBD
abjuring_abjured:VBG_VBN
abjuring_abjures:VBG_VBZ
ablate_ablated:VB_VBD
ablate_ablated:VB_VBN
ablate_ablates:VB_VBZ
ablate_ablating:VB_VBG
ablated_ablate:VBD_VB
ablated_ablate:VBN_VB
ablated_ablated:VBD_VBN
ablated_ablated:VBN_VBD
ablated_ablates:VBD_VBZ
ablated_ablates:VBN_VBZ
ablated_ablating:VBD_VBG
ablated_ablating:VBN_VBG
ablates_ablate:VBZ_VB
ablates_ablated:VBZ_VBD
ablates_ablated:VBZ_VBN
ablates_ablating:VBZ_VBG
ablating_ablate:VBG_VB
ablating_ablated:VBG_VBD
ablating_ablated:VBG_VBN
ablating_ablates:VBG_VBZ
abnegate_abnegated:VB_VBD
abnegate_abnegated:VB_VBN
abnegate_abnegates:VB_VBZ
abnegate_abnegating:VB_VBG
abnegated_abnegate:VBD_VB
abnegated_abnegate:VBN_VB
abnegated_abnegated:VBD_VBN
abnegated_abnegated:VBN_VBD
abnegated_abnegates:VBD_VBZ
abnegated_abnegates:VBN_VBZ
abnegated_abnegating:VBD_VBG
abnegated_abnegating:VBN_VBG
abnegates_abnegate:VBZ_VB
abnegates_abnegated:VBZ_VBD
abnegates_abnegated:VBZ_VBN
abnegates_abnegating:VBZ_VBG
abnegating_abnegate:VBG_VB
abnegating_abnegated:VBG_VBD
abnegating_abnegated:VBG_VBN
abnegating_abnegates:VBG_VBZ
abode_abide:VBD_VB
abode_abide:VBN_VB
abode_abides:VBD_VBZ
abode_abides:VBN_VBZ
abode_abiding:VBD_VBG
abode_abiding:VBN_VBG
abode_abode:VBD_VBN
abode_abode:VBN_VBD
abolish_abolished:VB_VBD
abolish_abolished:VB_VBN
abolish_abolishes:VB_VBZ
abolish_abolishing:VB_VBG
abolished_abolish:VBD_VB
abolished_abolish:VBN_VB
abolished_abolished:VBD_VBN
abolished_abolished:VBN_VBD
abolished_abolishes:VBD_VBZ
abolished_abolishes:VBN_VBZ
abolished_abolishing:VBD_VBG
abolished_abolishing:VBN_VBG
abolishes_abolish:VBZ_VB
abolishes_abolished:VBZ_VBD
abolishes_abolished:VBZ_VBN
abolishes_abolishing:VBZ_VBG
abolishing_abolish:VBG_VB
abolishing_abolished:VBG_VBD
abolishing_abolished:VBG_VBN
abolishing_abolishes:VBG_VBZ
abominate_abominated:VB_VBD
abominate_abominated:VB_VBN
abominate_abominates:VB_VBZ
abominate_abominating:VB_VBG
abominated_abominate:VBD_VB
abominated_abominate:VBN_VB
abominated_abominated:VBD_VBN
abominated_abominated:VBN_VBD
abominated_abominates:VBD_VBZ
abominated_abominates:VBN_VBZ
abominated_abominating:VBD_VBG
abominated_abominating:VBN_VBG
abominates_abominate:VBZ_VB
abominates_abominated:VBZ_VBD
abominates_abominated:VBZ_VBN
abominates_abominating:VBZ_VBG
abominating_abominate:VBG_VB
abominating_abominated:VBG_VBD
abominating_abominated:VBG_VBN
abominating_abominates:VBG_VBZ
abort_aborted:VB_VBD
abort_aborted:VB_VBN
abort_aborting:VB_VBG
abort_aborts:VB_VBZ
aborted_abort:VBD_VB
aborted_abort:VBN_VB
aborted_aborted:VBD_VBN
aborted_aborted:VBN_VBD
aborted_aborting:VBD_VBG
aborted_aborting:VBN_VBG
aborted_aborts:VBD_VBZ
aborted_aborts:VBN_VBZ
aborting_abort:VBG_VB
aborting_aborted:VBG_VBD
aborting_aborted:VBG_VBN
aborting_aborts:VBG_VBZ
aborts_abort:VBZ_VB
aborts_aborted:VBZ_VBD
aborts_aborted:VBZ_VBN
aborts_aborting:VBZ_VBG
abought_abought:VBD_VBN
abought_abought:VBN_VBD
abought_abye:VBD_VB
abought_abye:VBN_VB
abought_abying:VBD_VBG
abought_abying:VBN_VBG
abought_abys:VBD_VBZ
abought_abys:VBN_VBZ
abound_abounded:VB_VBD
abound_abounded:VB_VBN
abound_abounding:VB_VBG
abound_abounds:VB_VBZ
abounded_abound:VBD_VB
abounded_abound:VBN_VB
abounded_abounded:VBD_VBN
abounded_abounded:VBN_VBD
abounded_abounding:VBD_VBG
abounded_abounding:VBN_VBG
abounded_abounds:VBD_VBZ
abounded_abounds:VBN_VBZ
abounding_abound:VBG_VB
abounding_abounded:VBG_VBD
abounding_abounded:VBG_VBN
abounding_abounds:VBG_VBZ
abounds_abound:VBZ_VB
abounds_abounded:VBZ_VBD
abounds_abounded:VBZ_VBN
abounds_abounding:VBZ_VBG
about-ship_about-shipped:VB_VBD
about-ship_about-shipped:VB_VBN
about-ship_about-shipping:VB_VBG
about-ship_about-ships:VB_VBZ
about-shipped_about-ship:VBD_VB
about-shipped_about-ship:VBN_VB
about-shipped_about-shipped:VBD_VBN
about-shipped_about-shipped:VBN_VBD
about-shipped_about-shipping:VBD_VBG
about-shipped_about-shipping:VBN_VBG
about-shipped_about-ships:VBD_VBZ
about-shipped_about-ships:VBN_VBZ
about-shipping_about-ship:VBG_VB
about-shipping_about-shipped:VBG_VBD
about-shipping_about-shipped:VBG_VBN
about-shipping_about-ships:VBG_VBZ
about-ships_about-ship:VBZ_VB
about-ships_about-shipped:VBZ_VBD
about-ships_about-shipped:VBZ_VBN
about-ships_about-shipping:VBZ_VBG
about-turn_about-turned:VB_VBD
about-turn_about-turned:VB_VBN
about-turn_about-turning:VB_VBG
about-turn_about-turns:VB_VBZ
about-turned_about-turn:VBD_VB
about-turned_about-turn:VBN_VB
about-turned_about-turned:VBD_VBN
about-turned_about-turned:VBN_VBD
about-turned_about-turning:VBD_VBG
about-turned_about-turning:VBN_VBG
about-turned_about-turns:VBD_VBZ
about-turned_about-turns:VBN_VBZ
about-turning_about-turn:VBG_VB
about-turning_about-turned:VBG_VBD
about-turning_about-turned:VBG_VBN
about-turning_about-turns:VBG_VBZ
about-turns_about-turn:VBZ_VB
about-turns_about-turned:VBZ_VBD
about-turns_about-turned:VBZ_VBN
about-turns_about-turning:VBZ_VBG
aboutface_aboutfaced:VB_VBD
aboutface_aboutfaced:VB_VBN
aboutface_aboutfaces:VB_VBZ
aboutface_aboutfacing:VB_VBG
aboutfaced_aboutface:VBD_VB
aboutfaced_aboutface:VBN_VB
aboutfaced_aboutfaced:VBD_VBN
aboutfaced_aboutfaced:VBN_VBD
aboutfaced_aboutfaces:VBD_VBZ
aboutfaced_aboutfaces:VBN_VBZ
aboutfaced_aboutfacing:VBD_VBG
aboutfaced_aboutfacing:VBN_VBG
aboutfaces_aboutface:VBZ_VB
aboutfaces_aboutfaced:VBZ_VBD
aboutfaces_aboutfaced:VBZ_VBN
aboutfaces_aboutfacing:VBZ_VBG
aboutfacing_aboutface:VBG_VB
aboutfacing_aboutfaced:VBG_VBD
aboutfacing_aboutfaced:VBG_VBN
aboutfacing_aboutfaces:VBG_VBZ
abrade_abraded:VB_VBD
abrade_abraded:VB_VBN
abrade_abrades:VB_VBZ
abrade_abrading:VB_VBG
abraded_abrade:VBD_VB
abraded_abrade:VBN_VB
abraded_abraded:VBD_VBN
abraded_abraded:VBN_VBD
abraded_abrades:VBD_VBZ
abraded_abrades:VBN_VBZ
abraded_abrading:VBD_VBG
abraded_abrading:VBN_VBG
abrades_abrade:VBZ_VB
abrades_abraded:VBZ_VBD
abrades_abraded:VBZ_VBN
abrades_abrading:VBZ_VBG
abrading_abrade:VBG_VB
abrading_abraded:VBG_VBD
abrading_abraded:VBG_VBN
abrading_abrades:VBG_VBZ
abreact_abreacted:VB_VBD
abreact_abreacted:VB_VBN
abreact_abreacting:VB_VBG
abreact_abreacts:VB_VBZ
abreacted_abreact:VBD_VB
abreacted_abreact:VBN_VB
abreacted_abreacted:VBD_VBN
abreacted_abreacted:VBN_VBD
abreacted_abreacting:VBD_VBG
abreacted_abreacting:VBN_VBG
abreacted_abreacts:VBD_VBZ
abreacted_abreacts:VBN_VBZ
abreacting_abreact:VBG_VB
abreacting_abreacted:VBG_VBD
abreacting_abreacted:VBG_VBN
abreacting_abreacts:VBG_VBZ
abreacts_abreact:VBZ_VB
abreacts_abreacted:VBZ_VBD
abreacts_abreacted:VBZ_VBN
abreacts_abreacting:VBZ_VBG
abridge_abridged:VB_VBD
abridge_abridged:VB_VBN
abridge_abridges:VB_VBZ
abridge_abridging:VB_VBG
abridged_abridge:VBD_VB
abridged_abridge:VBN_VB
abridged_abridged:VBD_VBN
abridged_abridged:VBN_VBD
abridged_abridges:VBD_VBZ
abridged_abridges:VBN_VBZ
abridged_abridging:VBD_VBG
abridged_abridging:VBN_VBG
abridges_abridge:VBZ_VB
abridges_abridged:VBZ_VBD
abridges_abridged:VBZ_VBN
abridges_abridging:VBZ_VBG
abridging_abridge:VBG_VB
abridging_abridged:VBG_VBD
abridging_abridged:VBG_VBN
abridging_abridges:VBG_VBZ
abrogate_abrogated:VB_VBD
abrogate_abrogated:VB_VBN
abrogate_abrogates:VB_VBZ
abrogate_abrogating:VB_VBG
abrogated_abrogate:VBD_VB
abrogated_abrogate:VBN_VB
abrogated_abrogated:VBD_VBN
abrogated_abrogated:VBN_VBD
abrogated_abrogates:VBD_VBZ
abrogated_abrogates:VBN_VBZ
abrogated_abrogating:VBD_VBG
abrogated_abrogating:VBN_VBG
abrogates_abrogate:VBZ_VB
abrogates_abrogated:VBZ_VBD
abrogates_abrogated:VBZ_VBN
abrogates_abrogating:VBZ_VBG
abrogating_abrogate:VBG_VB
abrogating_abrogated:VBG_VBD
abrogating_abrogated:VBG_VBN
abrogating_abrogates:VBG_VBZ
abscess_abscessed:VB_VBD
abscess_abscessed:VB_VBN
abscess_abscesses:VB_VBZ
abscess_abscessing:VB_VBG
abscessed_abscess:VBD_VB
abscessed_abscess:VBN_VB
abscessed_abscessed:VBD_VBN
abscessed_abscessed:VBN_VBD
abscessed_abscesses:VBD_VBZ
abscessed_abscesses:VBN_VBZ
abscessed_abscessing:VBD_VBG
abscessed_abscessing:VBN_VBG
abscesses_abscess:VBZ_VB
abscesses_abscessed:VBZ_VBD
abscesses_abscessed:VBZ_VBN
abscesses_abscessing:VBZ_VBG
abscessing_abscess:VBG_VB
abscessing_abscessed:VBG_VBD
abscessing_abscessed:VBG_VBN
abscessing_abscesses:VBG_VBZ
abscise_abscised:VB_VBD
abscise_abscised:VB_VBN
abscise_abscises:VB_VBZ
abscise_abscising:VB_VBG
abscised_abscise:VBD_VB
abscised_abscise:VBN_VB
abscised_abscised:VBD_VBN
abscised_abscised:VBN_VBD
abscised_abscises:VBD_VBZ
abscised_abscises:VBN_VBZ
abscised_abscising:VBD_VBG
abscised_abscising:VBN_VBG
abscises_abscise:VBZ_VB
abscises_abscised:VBZ_VBD
abscises_abscised:VBZ_VBN
abscises_abscising:VBZ_VBG
abscising_abscise:VBG_VB
abscising_abscised:VBG_VBD
abscising_abscised:VBG_VBN
abscising_abscises:VBG_VBZ
abscond_absconded:VB_VBD
abscond_absconded:VB_VBN
abscond_absconding:VB_VBG
abscond_absconds:VB_VBZ
absconded_abscond:VBD_VB
absconded_abscond:VBN_VB
absconded_absconded:VBD_VBN
absconded_absconded:VBN_VBD
absconded_absconding:VBD_VBG
absconded_absconding:VBN_VBG
absconded_absconds:VBD_VBZ
absconded_absconds:VBN_VBZ
absconding_abscond:VBG_VB
absconding_absconded:VBG_VBD
absconding_absconded:VBG_VBN
absconding_absconds:VBG_VBZ
absconds_abscond:VBZ_VB
absconds_absconded:VBZ_VBD
absconds_absconded:VBZ_VBN
absconds_absconding:VBZ_VBG
abseil_abseiled:VB_VBD
abseil_abseiled:VB_VBN
abseil_abseiling:VB_VBG
abseil_abseils:VB_VBZ
abseiled_abseil:VBD_VB
abseiled_abseil:VBN_VB
abseiled_abseiled:VBD_VBN
abseiled_abseiled:VBN_VBD
abseiled_abseiling:VBD_VBG
abseiled_abseiling:VBN_VBG
abseiled_abseils:VBD_VBZ
abseiled_abseils:VBN_VBZ
abseiling_abseil:VBG_VB
abseiling_abseiled:VBG_VBD
abseiling_abseiled:VBG_VBN
abseiling_abseils:VBG_VBZ
abseils_abseil:VBZ_VB
abseils_abseiled:VBZ_VBD
abseils_abseiled:VBZ_VBN
abseils_abseiling:VBZ_VBG
absent_absented:VB_VBD
absent_absented:VB_VBN
absent_absenting:VB_VBG
absent_absents:VB_VBZ
absented_absent:VBD_VB
absented_absent:VBN_VB
absented_absented:VBD_VBN
absented_absented:VBN_VBD
absented_absenting:VBD_VBG
absented_absenting:VBN_VBG
absented_absents:VBD_VBZ
absented_absents:VBN_VBZ
absenting_absent:VBG_VB
absenting_absented:VBG_VBD
absenting_absented:VBG_VBN
absenting_absents:VBG_VBZ
absents_absent:VBZ_VB
absents_absented:VBZ_VBD
absents_absented:VBZ_VBN
absents_absenting:VBZ_VBG
absolve_absolved:VB_VBD
absolve_absolved:VB_VBN
absolve_absolves:VB_VBZ
absolve_absolving:VB_VBG
absolved_absolve:VBD_VB
absolved_absolve:VBN_VB
absolved_absolved:VBD_VBN
absolved_absolved:VBN_VBD
absolved_absolves:VBD_VBZ
absolved_absolves:VBN_VBZ
absolved_absolving:VBD_VBG
absolved_absolving:VBN_VBG
absolves_absolve:VBZ_VB
absolves_absolved:VBZ_VBD
absolves_absolved:VBZ_VBN
absolves_absolving:VBZ_VBG
absolving_absolve:VBG_VB
absolving_absolved:VBG_VBD
absolving_absolved:VBG_VBN
absolving_absolves:VBG_VBZ
absorb_absorbed:VB_VBD
absorb_absorbed:VB_VBN
absorb_absorbing:VB_VBG
absorb_absorbs:VB_VBZ
absorbed_absorb:VBD_VB
absorbed_absorb:VBN_VB
absorbed_absorbed:VBD_VBN
absorbed_absorbed:VBN_VBD
absorbed_absorbing:VBD_VBG
absorbed_absorbing:VBN_VBG
absorbed_absorbs:VBD_VBZ
absorbed_absorbs:VBN_VBZ
absorbing_absorb:VBG_VB
absorbing_absorbed:VBG_VBD
absorbing_absorbed:VBG_VBN
absorbing_absorbs:VBG_VBZ
absorbs_absorb:VBZ_VB
absorbs_absorbed:VBZ_VBD
absorbs_absorbed:VBZ_VBN
absorbs_absorbing:VBZ_VBG
absquatulate_absquatulated:VB_VBD
absquatulate_absquatulated:VB_VBN
absquatulate_absquatulates:VB_VBZ
absquatulate_absquatulating:VB_VBG
absquatulated_absquatulate:VBD_VB
absquatulated_absquatulate:VBN_VB
absquatulated_absquatulated:VBD_VBN
absquatulated_absquatulated:VBN_VBD
absquatulated_absquatulates:VBD_VBZ
absquatulated_absquatulates:VBN_VBZ
absquatulated_absquatulating:VBD_VBG
absquatulated_absquatulating:VBN_VBG
absquatulates_absquatulate:VBZ_VB
absquatulates_absquatulated:VBZ_VBD
absquatulates_absquatulated:VBZ_VBN
absquatulates_absquatulating:VBZ_VBG
absquatulating_absquatulate:VBG_VB
absquatulating_absquatulated:VBG_VBD
absquatulating_absquatulated:VBG_VBN
absquatulating_absquatulates:VBG_VBZ
abstain_abstained:VB_VBD
abstain_abstained:VB_VBN
abstain_abstaining:VB_VBG
abstain_abstains:VB_VBZ
abstained_abstain:VBD_VB
abstained_abstain:VBN_VB
abstained_abstained:VBD_VBN
abstained_abstained:VBN_VBD
abstained_abstaining:VBD_VBG
abstained_abstaining:VBN_VBG
abstained_abstains:VBD_VBZ
abstained_abstains:VBN_VBZ
abstaining_abstain:VBG_VB
abstaining_abstained:VBG_VBD
abstaining_abstained:VBG_VBN
abstaining_abstains:VBG_VBZ
abstains_abstain:VBZ_VB
abstains_abstained:VBZ_VBD
abstains_abstained:VBZ_VBN
abstains_abstaining:VBZ_VBG
abstract_abstracted:VB_VBD
abstract_abstracted:VB_VBN
abstract_abstracting:VB_VBG
abstract_abstracts:VB_VBZ
abstracted_abstract:VBD_VB
abstracted_abstract:VBN_VB
abstracted_abstracted:VBD_VBN
abstracted_abstracted:VBN_VBD
abstracted_abstracting:VBD_VBG
abstracted_abstracting:VBN_VBG
abstracted_abstracts:VBD_VBZ
abstracted_abstracts:VBN_VBZ
abstracting_abstract:VBG_VB
abstracting_abstracted:VBG_VBD
abstracting_abstracted:VBG_VBN
abstracting_abstracts:VBG_VBZ
abstracts_abstract:VBZ_VB
abstracts_abstracted:VBZ_VBD
abstracts_abstracted:VBZ_VBN
abstracts_abstracting:VBZ_VBG
abuse_abused:VB_VBD
abuse_abused:VB_VBN
abuse_abuses:VB_VBZ
abuse_abusing:VB_VBG
abused_abuse:VBD_VB
abused_abuse:VBN_VB
abused_abused:VBD_VBN
abused_abused:VBN_VBD
abused_abuses:VBD_VBZ
abused_abuses:VBN_VBZ
abused_abusing:VBD_VBG
abused_abusing:VBN_VBG
abuses_abuse:VBZ_VB
abuses_abused:VBZ_VBD
abuses_abused:VBZ_VBN
abuses_abusing:VBZ_VBG
abusing_abuse:VBG_VB
abusing_abused:VBG_VBD
abusing_abused:VBG_VBN
abusing_abuses:VBG_VBZ
abut_abuts:VB_VBZ
abut_abutted:VB_VBD
abut_abutted:VB_VBN
abut_abutting:VB_VBG
abuts_abut:VBZ_VB
abuts_abutted:VBZ_VBD
abuts_abutted:VBZ_VBN
abuts_abutting:VBZ_VBG
abutted_abut:VBD_VB
abutted_abut:VBN_VB
abutted_abuts:VBD_VBZ
abutted_abuts:VBN_VBZ
abutted_abutted:VBD_VBN
abutted_abutted:VBN_VBD
abutted_abutting:VBD_VBG
abutted_abutting:VBN_VBG
abutting_abut:VBG_VB
abutting_abuts:VBG_VBZ
abutting_abutted:VBG_VBD
abutting_abutted:VBG_VBN
abye_abought:VB_VBD
abye_abought:VB_VBN
abye_abying:VB_VBG
abye_abys:VB_VBZ
abying_abought:VBG_VBD
abying_abought:VBG_VBN
abying_abye:VBG_VB
abying_abys:VBG_VBZ
abys_abought:VBZ_VBD
abys_abought:VBZ_VBN
abys_abye:VBZ_VB
abys_abying:VBZ_VBG
accede_acceded:VB_VBD
accede_acceded:VB_VBN
accede_accedes:VB_VBZ
accede_acceding:VB_VBG
acceded_accede:VBD_VB
acceded_accede:VBN_VB
acceded_acceded:VBD_VBN
acceded_acceded:VBN_VBD
acceded_accedes:VBD_VBZ
acceded_accedes:VBN_VBZ
acceded_acceding:VBD_VBG
acceded_acceding:VBN_VBG
accedes_accede:VBZ_VB
accedes_acceded:VBZ_VBD
accedes_acceded:VBZ_VBN
accedes_acceding:VBZ_VBG
acceding_accede:VBG_VB
acceding_acceded:VBG_VBD
acceding_acceded:VBG_VBN
acceding_accedes:VBG_VBZ
accelerate_accelerated:VB_VBD
accelerate_accelerated:VB_VBN
accelerate_accelerates:VB_VBZ
accelerate_accelerating:VB_VBG
accelerated_accelerate:VBD_VB
accelerated_accelerate:VBN_VB
accelerated_accelerated:VBD_VBN
accelerated_accelerated:VBN_VBD
accelerated_accelerates:VBD_VBZ
accelerated_accelerates:VBN_VBZ
accelerated_accelerating:VBD_VBG
accelerated_accelerating:VBN_VBG
accelerates_accelerate:VBZ_VB
accelerates_accelerated:VBZ_VBD
accelerates_accelerated:VBZ_VBN
accelerates_accelerating:VBZ_VBG
accelerating_accelerate:VBG_VB
accelerating_accelerated:VBG_VBD
accelerating_accelerated:VBG_VBN
accelerating_accelerates:VBG_VBZ
accent_accented:VB_VBD
accent_accented:VB_VBN
accent_accenting:VB_VBG
accent_accents:VB_VBZ
accented_accent:VBD_VB
accented_accent:VBN_VB
accented_accented:VBD_VBN
accented_accented:VBN_VBD
accented_accenting:VBD_VBG
accented_accenting:VBN_VBG
accented_accents:VBD_VBZ
accented_accents:VBN_VBZ
accenting_accent:VBG_VB
accenting_accented:VBG_VBD
accenting_accented:VBG_VBN
accenting_accents:VBG_VBZ
accents_accent:VBZ_VB
accents_accented:VBZ_VBD
accents_accented:VBZ_VBN
accents_accenting:VBZ_VBG
accentuate_accentuated:VB_VBD
accentuate_accentuated:VB_VBN
accentuate_accentuates:VB_VBZ
accentuate_accentuating:VB_VBG
accentuated_accentuate:VBD_VB
accentuated_accentuate:VBN_VB
accentuated_accentuated:VBD_VBN
accentuated_accentuated:VBN_VBD
accentuated_accentuates:VBD_VBZ
accentuated_accentuates:VBN_VBZ
accentuated_accentuating:VBD_VBG
accentuated_accentuating:VBN_VBG
accentuates_accentuate:VBZ_VB
accentuates_accentuated:VBZ_VBD
accentuates_accentuated:VBZ_VBN
accentuates_accentuating:VBZ_VBG
accentuating_accentuate:VBG_VB
accentuating_accentuated:VBG_VBD
accentuating_accentuated:VBG_VBN
accentuating_accentuates:VBG_VBZ
accept_accepted:VB_VBD
accept_accepted:VB_VBN
accept_accepting:VB_VBG
accept_accepts:VB_VBZ
accepted_accept:VBD_VB
accepted_accept:VBN_VB
accepted_accepted:VBD_VBN
accepted_accepted:VBN_VBD
accepted_accepting:VBD_VBG
accepted_accepting:VBN_VBG
accepted_accepts:VBD_VBZ
accepted_accepts:VBN_VBZ
accepting_accept:VBG_VB
accepting_accepted:VBG_VBD
accepting_accepted:VBG_VBN
accepting_accepts:VBG_VBZ
accepts_accept:VBZ_VB
accepts_accepted:VBZ_VBD
accepts_accepted:VBZ_VBN
accepts_accepting:VBZ_VBG
access_accessed:VB_VBD
access_accessed:VB_VBN
access_accesses:VB_VBZ
access_accessing:VB_VBG
accessed_access:VBD_VB
accessed_access:VBN_VB
accessed_accessed:VBD_VBN
accessed_accessed:VBN_VBD
accessed_accesses:VBD_VBZ
accessed_accesses:VBN_VBZ
accessed_accessing:VBD_VBG
accessed_accessing:VBN_VBG
accesses_access:VBZ_VB
accesses_accessed:VBZ_VBD
accesses_accessed:VBZ_VBN
accesses_accessing:VBZ_VBG
accessing_access:VBG_VB
accessing_accessed:VBG_VBD
accessing_accessed:VBG_VBN
accessing_accesses:VBG_VBZ
accession_accessioned:VB_VBD
accession_accessioned:VB_VBN
accession_accessioning:VB_VBG
accession_accessions:VB_VBZ
accessioned_accession:VBD_VB
accessioned_accession:VBN_VB
accessioned_accessioned:VBD_VBN
accessioned_accessioned:VBN_VBD
accessioned_accessioning:VBD_VBG
accessioned_accessioning:VBN_VBG
accessioned_accessions:VBD_VBZ
accessioned_accessions:VBN_VBZ
accessioning_accession:VBG_VB
accessioning_accessioned:VBG_VBD
accessioning_accessioned:VBG_VBN
accessioning_accessions:VBG_VBZ
accessions_accession:VBZ_VB
accessions_accessioned:VBZ_VBD
accessions_accessioned:VBZ_VBN
accessions_accessioning:VBZ_VBG
acclaim_acclaimed:VB_VBD
acclaim_acclaimed:VB_VBN
acclaim_acclaiming:VB_VBG
acclaim_acclaims:VB_VBZ
acclaimed_acclaim:VBD_VB
acclaimed_acclaim:VBN_VB
acclaimed_acclaimed:VBD_VBN
acclaimed_acclaimed:VBN_VBD
acclaimed_acclaiming:VBD_VBG
acclaimed_acclaiming:VBN_VBG
acclaimed_acclaims:VBD_VBZ
acclaimed_acclaims:VBN_VBZ
acclaiming_acclaim:VBG_VB
acclaiming_acclaimed:VBG_VBD
acclaiming_acclaimed:VBG_VBN
acclaiming_acclaims:VBG_VBZ
acclaims_acclaim:VBZ_VB
acclaims_acclaimed:VBZ_VBD
acclaims_acclaimed:VBZ_VBN
acclaims_acclaiming:VBZ_VBG
acclimatises_acclimatize:VBZ_VB
acclimatises_acclimatized:VBZ_VBD
acclimatises_acclimatized:VBZ_VBN
acclimatises_acclimatizing:VBZ_VBG
acclimatize_acclimatises:VB_VBZ
acclimatize_acclimatized:VB_VBD
acclimatize_acclimatized:VB_VBN
acclimatize_acclimatizing:VB_VBG
acclimatized_acclimatises:VBD_VBZ
acclimatized_acclimatises:VBN_VBZ
acclimatized_acclimatize:VBD_VB
acclimatized_acclimatize:VBN_VB
acclimatized_acclimatized:VBD_VBN
acclimatized_acclimatized:VBN_VBD
acclimatized_acclimatizing:VBD_VBG
acclimatized_acclimatizing:VBN_VBG
acclimatizing_acclimatises:VBG_VBZ
acclimatizing_acclimatize:VBG_VB
acclimatizing_acclimatized:VBG_VBD
acclimatizing_acclimatized:VBG_VBN
accommodate_accommodated:VB_VBD
accommodate_accommodated:VB_VBN
accommodate_accommodates:VB_VBZ
accommodate_accommodating:VB_VBG
accommodated_accommodate:VBD_VB
accommodated_accommodate:VBN_VB
accommodated_accommodated:VBD_VBN
accommodated_accommodated:VBN_VBD
accommodated_accommodates:VBD_VBZ
accommodated_accommodates:VBN_VBZ
accommodated_accommodating:VBD_VBG
accommodated_accommodating:VBN_VBG
accommodates_accommodate:VBZ_VB
accommodates_accommodated:VBZ_VBD
accommodates_accommodated:VBZ_VBN
accommodates_accommodating:VBZ_VBG
accommodating_accommodate:VBG_VB
accommodating_accommodated:VBG_VBD
accommodating_accommodated:VBG_VBN
accommodating_accommodates:VBG_VBZ
accompanied_accompanied:VBD_VBN
accompanied_accompanied:VBN_VBD
accompanied_accompanies:VBD_VBZ
accompanied_accompanies:VBN_VBZ
accompanied_accompany:VBD_VB
accompanied_accompany:VBN_VB
accompanied_accompanying:VBD_VBG
accompanied_accompanying:VBN_VBG
accompanies_accompanied:VBZ_VBD
accompanies_accompanied:VBZ_VBN
accompanies_accompany:VBZ_VB
accompanies_accompanying:VBZ_VBG
accompany_accompanied:VB_VBD
accompany_accompanied:VB_VBN
accompany_accompanies:VB_VBZ
accompany_accompanying:VB_VBG
accompanying_accompanied:VBG_VBD
accompanying_accompanied:VBG_VBN
accompanying_accompanies:VBG_VBZ
accompanying_accompany:VBG_VB
accomplish_accomplished:VB_VBD
accomplish_accomplished:VB_VBN
accomplish_accomplishes:VB_VBZ
accomplish_accomplishing:VB_VBG
accomplished_accomplish:VBD_VB
accomplished_accomplish:VBN_VB
accomplished_accomplished:VBD_VBN
accomplished_accomplished:VBN_VBD
accomplished_accomplishes:VBD_VBZ
accomplished_accomplishes:VBN_VBZ
accomplished_accomplishing:VBD_VBG
accomplished_accomplishing:VBN_VBG
accomplishes_accomplish:VBZ_VB
accomplishes_accomplished:VBZ_VBD
accomplishes_accomplished:VBZ_VBN
accomplishes_accomplishing:VBZ_VBG
accomplishing_accomplish:VBG_VB
accomplishing_accomplished:VBG_VBD
accomplishing_accomplished:VBG_VBN
accomplishing_accomplishes:VBG_VBZ
accord_accorded:VB_VBD
accord_accorded:VB_VBN
accord_according:VB_VBG
accord_accords:VB_VBZ
accorded_accord:VBD_VB
accorded_accord:VBN_VB
accorded_accorded:VBD_VBN
accorded_accorded:VBN_VBD
accorded_according:VBD_VBG
accorded_according:VBN_VBG
accorded_accords:VBD_VBZ
accorded_accords:VBN_VBZ
according_accord:VBG_VB
according_accorded:VBG_VBD
according_accorded:VBG_VBN
according_accords:VBG_VBZ
accords_accord:VBZ_VB
accords_accorded:VBZ_VBD
accords_accorded:VBZ_VBN
accords_according:VBZ_VBG
accost_accosted:VB_VBD
accost_accosted:VB_VBN
accost_accosting:VB_VBG
accost_accosts:VB_VBZ
accosted_accost:VBD_VB
accosted_accost:VBN_VB
accosted_accosted:VBD_VBN
accosted_accosted:VBN_VBD
accosted_accosting:VBD_VBG
accosted_accosting:VBN_VBG
accosted_accosts:VBD_VBZ
accosted_accosts:VBN_VBZ
accosting_accost:VBG_VB
accosting_accosted:VBG_VBD
accosting_accosted:VBG_VBN
accosting_accosts:VBG_VBZ
accosts_accost:VBZ_VB
accosts_accosted:VBZ_VBD
accosts_accosted:VBZ_VBN
accosts_accosting:VBZ_VBG
account_accounted:VB_VBD
account_accounted:VB_VBN
account_accounting:VB_VBG
account_accounts:VB_VBZ
accounted_account:VBD_VB
accounted_account:VBN_VB
accounted_accounted:VBD_VBN
accounted_accounted:VBN_VBD
accounted_accounting:VBD_VBG
accounted_accounting:VBN_VBG
accounted_accounts:VBD_VBZ
accounted_accounts:VBN_VBZ
accounting_account:VBG_VB
accounting_accounted:VBG_VBD
accounting_accounted:VBG_VBN
accounting_accounts:VBG_VBZ
accounts_account:VBZ_VB
accounts_accounted:VBZ_VBD
accounts_accounted:VBZ_VBN
accounts_accounting:VBZ_VBG
accoutre_accoutred:VB_VBD
accoutre_accoutred:VB_VBN
accoutre_accoutres:VB_VBZ
accoutre_accoutring:VB_VBG
accoutred_accoutre:VBD_VB
accoutred_accoutre:VBN_VB
accoutred_accoutred:VBD_VBN
accoutred_accoutred:VBN_VBD
accoutred_accoutres:VBD_VBZ
accoutred_accoutres:VBN_VBZ
accoutred_accoutring:VBD_VBG
accoutred_accoutring:VBN_VBG
accoutres_accoutre:VBZ_VB
accoutres_accoutred:VBZ_VBD
accoutres_accoutred:VBZ_VBN
accoutres_accoutring:VBZ_VBG
accoutring_accoutre:VBG_VB
accoutring_accoutred:VBG_VBD
accoutring_accoutred:VBG_VBN
accoutring_accoutres:VBG_VBZ
accredit_accredited:VB_VBD
accredit_accredited:VB_VBN
accredit_accrediting:VB_VBG
accredit_accredits:VB_VBZ
accredited_accredit:VBD_VB
accredited_accredit:VBN_VB
accredited_accredited:VBD_VBN
accredited_accredited:VBN_VBD
accredited_accrediting:VBD_VBG
accredited_accrediting:VBN_VBG
accredited_accredits:VBD_VBZ
accredited_accredits:VBN_VBZ
accrediting_accredit:VBG_VB
accrediting_accredited:VBG_VBD
accrediting_accredited:VBG_VBN
accrediting_accredits:VBG_VBZ
accredits_accredit:VBZ_VB
accredits_accredited:VBZ_VBD
accredits_accredited:VBZ_VBN
accredits_accrediting:VBZ_VBG
accrete_accreted:VB_VBD
accrete_accreted:VB_VBN
accrete_accretes:VB_VBZ
accrete_accreting:VB_VBG
accreted_accrete:VBD_VB
accreted_accrete:VBN_VB
accreted_accreted:VBD_VBN
accreted_accreted:VBN_VBD
accreted_accretes:VBD_VBZ
accreted_accretes:VBN_VBZ
accreted_accreting:VBD_VBG
accreted_accreting:VBN_VBG
accretes_accrete:VBZ_VB
accretes_accreted:VBZ_VBD
accretes_accreted:VBZ_VBN
accretes_accreting:VBZ_VBG
accreting_accrete:VBG_VB
accreting_accreted:VBG_VBD
accreting_accreted:VBG_VBN
accreting_accretes:VBG_VBZ
accrue_accrued:VB_VBD
accrue_accrued:VB_VBN
accrue_accrues:VB_VBZ
accrue_accruing:VB_VBG
accrued_accrue:VBD_VB
accrued_accrue:VBN_VB
accrued_accrued:VBD_VBN
accrued_accrued:VBN_VBD
accrued_accrues:VBD_VBZ
accrued_accrues:VBN_VBZ
accrued_accruing:VBD_VBG
accrued_accruing:VBN_VBG
accrues_accrue:VBZ_VB
accrues_accrued:VBZ_VBD
accrues_accrued:VBZ_VBN
accrues_accruing:VBZ_VBG
accruing_accrue:VBG_VB
accruing_accrued:VBG_VBD
accruing_accrued:VBG_VBN
accruing_accrues:VBG_VBZ
acculturate_acculturated:VB_VBD
acculturate_acculturated:VB_VBN
acculturate_acculturates:VB_VBZ
acculturate_acculturating:VB_VBG
acculturated_acculturate:VBD_VB
acculturated_acculturate:VBN_VB
acculturated_acculturated:VBD_VBN
acculturated_acculturated:VBN_VBD
acculturated_acculturates:VBD_VBZ
acculturated_acculturates:VBN_VBZ
acculturated_acculturating:VBD_VBG
acculturated_acculturating:VBN_VBG
acculturates_acculturate:VBZ_VB
acculturates_acculturated:VBZ_VBD
acculturates_acculturated:VBZ_VBN
acculturates_acculturating:VBZ_VBG
acculturating_acculturate:VBG_VB
acculturating_acculturated:VBG_VBD
acculturating_acculturated:VBG_VBN
acculturating_acculturates:VBG_VBZ
accumulate_accumulated:VB_VBD
accumulate_accumulated:VB_VBN
accumulate_accumulates:VB_VBZ
accumulate_accumulating:VB_VBG
accumulated_accumulate:VBD_VB
accumulated_accumulate:VBN_VB
accumulated_accumulated:VBD_VBN
accumulated_accumulated:VBN_VBD
accumulated_accumulates:VBD_VBZ
accumulated_accumulates:VBN_VBZ
accumulated_accumulating:VBD_VBG
accumulated_accumulating:VBN_VBG
accumulates_accumulate:VBZ_VB
accumulates_accumulated:VBZ_VBD
accumulates_accumulated:VBZ_VBN
accumulates_accumulating:VBZ_VBG
accumulating_accumulate:VBG_VB
accumulating_accumulated:VBG_VBD
accumulating_accumulated:VBG_VBN
accumulating_accumulates:VBG_VBZ
accuse_accused:VB_VBD
accuse_accused:VB_VBN
accuse_accuses:VB_VBZ
accuse_accusing:VB_VBG
accused_accuse:VBD_VB
accused_accuse:VBN_VB
accused_accused:VBD_VBN
accused_accused:VBN_VBD
accused_accuses:VBD_VBZ
accused_accuses:VBN_VBZ
accused_accusing:VBD_VBG
accused_accusing:VBN_VBG
accuses_accuse:VBZ_VB
accuses_accused:VBZ_VBD
accuses_accused:VBZ_VBN
accuses_accusing:VBZ_VBG
accusing_accuse:VBG_VB
accusing_accused:VBG_VBD
accusing_accused:VBG_VBN
accusing_accuses:VBG_VBZ
accustom_accustomed:VB_VBD
accustom_accustomed:VB_VBN
accustom_accustoming:VB_VBG
accustom_accustoms:VB_VBZ
accustomed_accustom:VBD_VB
accustomed_accustom:VBN_VB
accustomed_accustomed:VBD_VBN
accustomed_accustomed:VBN_VBD
accustomed_accustoming:VBD_VBG
accustomed_accustoming:VBN_VBG
accustomed_accustoms:VBD_VBZ
accustomed_accustoms:VBN_VBZ
accustoming_accustom:VBG_VB
accustoming_accustomed:VBG_VBD
accustoming_accustomed:VBG_VBN
accustoming_accustoms:VBG_VBZ
accustoms_accustom:VBZ_VB
accustoms_accustomed:VBZ_VBD
accustoms_accustomed:VBZ_VBN
accustoms_accustoming:VBZ_VBG
acerbate_acerbated:VB_VBD
acerbate_acerbated:VB_VBN
acerbate_acerbates:VB_VBZ
acerbate_acerbating:VB_VBG
acerbated_acerbate:VBD_VB
acerbated_acerbate:VBN_VB
acerbated_acerbated:VBD_VBN
acerbated_acerbated:VBN_VBD
acerbated_acerbates:VBD_VBZ
acerbated_acerbates:VBN_VBZ
acerbated_acerbating:VBD_VBG
acerbated_acerbating:VBN_VBG
acerbates_acerbate:VBZ_VB
acerbates_acerbated:VBZ_VBD
acerbates_acerbated:VBZ_VBN
acerbates_acerbating:VBZ_VBG
acerbating_acerbate:VBG_VB
acerbating_acerbated:VBG_VBD
acerbating_acerbated:VBG_VBN
acerbating_acerbates:VBG_VBZ
acetified_acetified:VBD_VBN
acetified_acetified:VBN_VBD
acetified_acetifies:VBD_VBZ
acetified_acetifies:VBN_VBZ
acetified_acetify:VBD_VB
acetified_acetify:VBN_VB
acetified_acetifying:VBD_VBG
acetified_acetifying:VBN_VBG
acetifies_acetified:VBZ_VBD
acetifies_acetified:VBZ_VBN
acetifies_acetify:VBZ_VB
acetifies_acetifying:VBZ_VBG
acetify_acetified:VB_VBD
acetify_acetified:VB_VBN
acetify_acetifies:VB_VBZ
acetify_acetifying:VB_VBG
acetifying_acetified:VBG_VBD
acetifying_acetified:VBG_VBN
acetifying_acetifies:VBG_VBZ
acetifying_acetify:VBG_VB
acetylate_acetylated:VB_VBD
acetylate_acetylated:VB_VBN
acetylate_acetylates:VB_VBZ
acetylate_acetylating:VB_VBG
acetylated_acetylate:VBD_VB
acetylated_acetylate:VBN_VB
acetylated_acetylated:VBD_VBN
acetylated_acetylated:VBN_VBD
acetylated_acetylates:VBD_VBZ
acetylated_acetylates:VBN_VBZ
acetylated_acetylating:VBD_VBG
acetylated_acetylating:VBN_VBG
acetylates_acetylate:VBZ_VB
acetylates_acetylated:VBZ_VBD
acetylates_acetylated:VBZ_VBN
acetylates_acetylating:VBZ_VBG
acetylating_acetylate:VBG_VB
acetylating_acetylated:VBG_VBD
acetylating_acetylated:VBG_VBN
acetylating_acetylates:VBG_VBZ
ache_ached:VB_VBD
ache_ached:VB_VBN
ache_aches:VB_VBZ
ache_aching:VB_VBG
ached_ache:VBD_VB
ached_ache:VBN_VB
ached_ached:VBD_VBN
ached_ached:VBN_VBD
ached_aches:VBD_VBZ
ached_aches:VBN_VBZ
ached_aching:VBD_VBG
ached_aching:VBN_VBG
aches_ache:VBZ_VB
aches_ached:VBZ_VBD
aches_ached:VBZ_VBN
aches_aching:VBZ_VBG
achieve_achieved:VB_VBD
achieve_achieved:VB_VBN
achieve_achieves:VB_VBZ
achieve_achieving:VB_VBG
achieved_achieve:VBD_VB
achieved_achieve:VBN_VB
achieved_achieved:VBD_VBN
achieved_achieved:VBN_VBD
achieved_achieves:VBD_VBZ
achieved_achieves:VBN_VBZ
achieved_achieving:VBD_VBG
achieved_achieving:VBN_VBG
achieves_achieve:VBZ_VB
achieves_achieved:VBZ_VBD
achieves_achieved:VBZ_VBN
achieves_achieving:VBZ_VBG
achieving_achieve:VBG_VB
achieving_achieved:VBG_VBD
achieving_achieved:VBG_VBN
achieving_achieves:VBG_VBZ
aching_ache:VBG_VB
aching_ached:VBG_VBD
aching_ached:VBG_VBN
aching_aches:VBG_VBZ
achromatize_achromatized:VB_VBD
achromatize_achromatized:VB_VBN
achromatize_achromatizes:VB_VBZ
achromatize_achromatizing:VB_VBG
achromatized_achromatize:VBD_VB
achromatized_achromatize:VBN_VB
achromatized_achromatized:VBD_VBN
achromatized_achromatized:VBN_VBD
achromatized_achromatizes:VBD_VBZ
achromatized_achromatizes:VBN_VBZ
achromatized_achromatizing:VBD_VBG
achromatized_achromatizing:VBN_VBG
achromatizes_achromatize:VBZ_VB
achromatizes_achromatized:VBZ_VBD
achromatizes_achromatized:VBZ_VBN
achromatizes_achromatizing:VBZ_VBG
achromatizing_achromatize:VBG_VB
achromatizing_achromatized:VBG_VBD
achromatizing_achromatized:VBG_VBN
achromatizing_achromatizes:VBG_VBZ
acidified_acidified:VBD_VBN
acidified_acidified:VBN_VBD
acidified_acidifies:VBD_VBZ
acidified_acidifies:VBN_VBZ
acidified_acidify:VBD_VB
acidified_acidify:VBN_VB
acidified_acidifying:VBD_VBG
acidified_acidifying:VBN_VBG
acidifies_acidified:VBZ_VBD
acidifies_acidified:VBZ_VBN
acidifies_acidify:VBZ_VB
acidifies_acidifying:VBZ_VBG
acidify_acidified:VB_VBD
acidify_acidified:VB_VBN
acidify_acidifies:VB_VBZ
acidify_acidifying:VB_VBG
acidifying_acidified:VBG_VBD
acidifying_acidified:VBG_VBN
acidifying_acidifies:VBG_VBZ
acidifying_acidify:VBG_VB
acidulate_acidulated:VB_VBD
acidulate_acidulated:VB_VBN
acidulate_acidulates:VB_VBZ
acidulate_acidulating:VB_VBG
acidulated_acidulate:VBD_VB
acidulated_acidulate:VBN_VB
acidulated_acidulated:VBD_VBN
acidulated_acidulated:VBN_VBD
acidulated_acidulates:VBD_VBZ
acidulated_acidulates:VBN_VBZ
acidulated_acidulating:VBD_VBG
acidulated_acidulating:VBN_VBG
acidulates_acidulate:VBZ_VB
acidulates_acidulated:VBZ_VBD
acidulates_acidulated:VBZ_VBN
acidulates_acidulating:VBZ_VBG
acidulating_acidulate:VBG_VB
acidulating_acidulated:VBG_VBD
acidulating_acidulated:VBG_VBN
acidulating_acidulates:VBG_VBZ
acierate_acierated:VB_VBD
acierate_acierated:VB_VBN
acierate_acierates:VB_VBZ
acierate_acierating:VB_VBG
acierated_acierate:VBD_VB
acierated_acierate:VBN_VB
acierated_acierated:VBD_VBN
acierated_acierated:VBN_VBD
acierated_acierates:VBD_VBZ
acierated_acierates:VBN_VBZ
acierated_acierating:VBD_VBG
acierated_acierating:VBN_VBG
acierates_acierate:VBZ_VB
acierates_acierated:VBZ_VBD
acierates_acierated:VBZ_VBN
acierates_acierating:VBZ_VBG
acierating_acierate:VBG_VB
acierating_acierated:VBG_VBD
acierating_acierated:VBG_VBN
acierating_acierates:VBG_VBZ
acknowledge_acknowledged:VB_VBD
acknowledge_acknowledged:VB_VBN
acknowledge_acknowledges:VB_VBZ
acknowledge_acknowledging:VB_VBG
acknowledged_acknowledge:VBD_VB
acknowledged_acknowledge:VBN_VB
acknowledged_acknowledged:VBD_VBN
acknowledged_acknowledged:VBN_VBD
acknowledged_acknowledges:VBD_VBZ
acknowledged_acknowledges:VBN_VBZ
acknowledged_acknowledging:VBD_VBG
acknowledged_acknowledging:VBN_VBG
acknowledges_acknowledge:VBZ_VB
acknowledges_acknowledged:VBZ_VBD
acknowledges_acknowledged:VBZ_VBN
acknowledges_acknowledging:VBZ_VBG
acknowledging_acknowledge:VBG_VB
acknowledging_acknowledged:VBG_VBD
acknowledging_acknowledged:VBG_VBN
acknowledging_acknowledges:VBG_VBZ
acquaint_acquainted:VB_VBD
acquaint_acquainted:VB_VBN
acquaint_acquainting:VB_VBG
acquaint_acquaints:VB_VBZ
acquainted_acquaint:VBD_VB
acquainted_acquaint:VBN_VB
acquainted_acquainted:VBD_VBN
acquainted_acquainted:VBN_VBD
acquainted_acquainting:VBD_VBG
acquainted_acquainting:VBN_VBG
acquainted_acquaints:VBD_VBZ
acquainted_acquaints:VBN_VBZ
acquainting_acquaint:VBG_VB
acquainting_acquainted:VBG_VBD
acquainting_acquainted:VBG_VBN
acquainting_acquaints:VBG_VBZ
acquaints_acquaint:VBZ_VB
acquaints_acquainted:VBZ_VBD
acquaints_acquainted:VBZ_VBN
acquaints_acquainting:VBZ_VBG
acquiesce_acquiesced:VB_VBD
acquiesce_acquiesced:VB_VBN
acquiesce_acquiesces:VB_VBZ
acquiesce_acquiescing:VB_VBG
acquiesced_acquiesce:VBD_VB
acquiesced_acquiesce:VBN_VB
acquiesced_acquiesced:VBD_VBN
acquiesced_acquiesced:VBN_VBD
acquiesced_acquiesces:VBD_VBZ
acquiesced_acquiesces:VBN_VBZ
acquiesced_acquiescing:VBD_VBG
acquiesced_acquiescing:VBN_VBG
acquiesces_acquiesce:VBZ_VB
acquiesces_acquiesced:VBZ_VBD
acquiesces_acquiesced:VBZ_VBN
acquiesces_acquiescing:VBZ_VBG
acquiescing_acquiesce:VBG_VB
acquiescing_acquiesced:VBG_VBD
acquiescing_acquiesced:VBG_VBN
acquiescing_acquiesces:VBG_VBZ
acquire_acquired:VB_VBD
acquire_acquired:VB_VBN
acquire_acquires:VB_VBZ
acquire_acquiring:VB_VBG
acquired_acquire:VBD_VB
acquired_acquire:VBN_VB
acquired_acquired:VBD_VBN
acquired_acquired:VBN_VBD
acquired_acquires:VBD_VBZ
acquired_acquires:VBN_VBZ
acquired_acquiring:VBD_VBG
acquired_acquiring:VBN_VBG
acquires_acquire:VBZ_VB
acquires_acquired:VBZ_VBD
acquires_acquired:VBZ_VBN
acquires_acquiring:VBZ_VBG
acquiring_acquire:VBG_VB
acquiring_acquired:VBG_VBD
acquiring_acquired:VBG_VBN
acquiring_acquires:VBG_VBZ
acquit_acquits:VB_VBZ
acquit_acquitted:VB_VBD
acquit_acquitted:VB_VBN
acquit_acquitting:VB_VBG
acquits_acquit:VBZ_VB
acquits_acquitted:VBZ_VBD
acquits_acquitted:VBZ_VBN
acquits_acquitting:VBZ_VBG
acquitted_acquit:VBD_VB
acquitted_acquit:VBN_VB
acquitted_acquits:VBD_VBZ
acquitted_acquits:VBN_VBZ
acquitted_acquitted:VBD_VBN
acquitted_acquitted:VBN_VBD
acquitted_acquitting:VBD_VBG
acquitted_acquitting:VBN_VBG
acquitting_acquit:VBG_VB
acquitting_acquits:VBG_VBZ
acquitting_acquitted:VBG_VBD
acquitting_acquitted:VBG_VBN
act_acted:VB_VBD
act_acted:VB_VBN
act_acting:VB_VBG
act_acts:VB_VBZ
acted_act:VBD_VB
acted_act:VBN_VB
acted_acted:VBD_VBN
acted_acted:VBN_VBD
acted_acting:VBD_VBG
acted_acting:VBN_VBG
acted_acts:VBD_VBZ
acted_acts:VBN_VBZ
acting_act:VBG_VB
acting_acted:VBG_VBD
acting_acted:VBG_VBN
acting_acts:VBG_VBZ
activate_activated:VB_VBD
activate_activated:VB_VBN
activate_activates:VB_VBZ
activate_activating:VB_VBG
activated_activate:VBD_VB
activated_activate:VBN_VB
activated_activated:VBD_VBN
activated_activated:VBN_VBD
activated_activates:VBD_VBZ
activated_activates:VBN_VBZ
activated_activating:VBD_VBG
activated_activating:VBN_VBG
activates_activate:VBZ_VB
activates_activated:VBZ_VBD
activates_activated:VBZ_VBN
activates_activating:VBZ_VBG
activating_activate:VBG_VB
activating_activated:VBG_VBD
activating_activated:VBG_VBN
activating_activates:VBG_VBZ
acts_act:VBZ_VB
acts_acted:VBZ_VBD
acts_acted:VBZ_VBN
acts_acting:VBZ_VBG
actualize_actualized:VB_VBD
actualize_actualized:VB_VBN
actualize_actualizes:VB_VBZ
actualize_actualizing:VB_VBG
actualized_actualize:VBD_VB
actualized_actualize:VBN_VB
actualized_actualized:VBD_VBN
actualized_actualized:VBN_VBD
actualized_actualizes:VBD_VBZ
actualized_actualizes:VBN_VBZ
actualized_actualizing:VBD_VBG
actualized_actualizing:VBN_VBG
actualizes_actualize:VBZ_VB
actualizes_actualized:VBZ_VBD
actualizes_actualized:VBZ_VBN
actualizes_actualizing:VBZ_VBG
actualizing_actualize:VBG_VB
actualizing_actualized:VBG_VBD
actualizing_actualized:VBG_VBN
actualizing_actualizes:VBG_VBZ
actuate_actuated:VB_VBD
actuate_actuated:VB_VBN
actuate_actuates:VB_VBZ
actuate_actuating:VB_VBG
actuated_actuate:VBD_VB
actuated_actuate:VBN_VB
actuated_actuated:VBD_VBN
actuated_actuated:VBN_VBD
actuated_actuates:VBD_VBZ
actuated_actuates:VBN_VBZ
actuated_actuating:VBD_VBG
actuated_actuating:VBN_VBG
actuates_actuate:VBZ_VB
actuates_actuated:VBZ_VBD
actuates_actuated:VBZ_VBN
actuates_actuating:VBZ_VBG
actuating_actuate:VBG_VB
actuating_actuated:VBG_VBD
actuating_actuated:VBG_VBN
actuating_actuates:VBG_VBZ
acuminate_acuminated:VB_VBD
acuminate_acuminated:VB_VBN
acuminate_acuminates:VB_VBZ
acuminate_acuminating:VB_VBG
acuminated_acuminate:VBD_VB
acuminated_acuminate:VBN_VB
acuminated_acuminated:VBD_VBN
acuminated_acuminated:VBN_VBD
acuminated_acuminates:VBD_VBZ
acuminated_acuminates:VBN_VBZ
acuminated_acuminating:VBD_VBG
acuminated_acuminating:VBN_VBG
acuminates_acuminate:VBZ_VB
acuminates_acuminated:VBZ_VBD
acuminates_acuminated:VBZ_VBN
acuminates_acuminating:VBZ_VBG
acuminating_acuminate:VBG_VB
acuminating_acuminated:VBG_VBD
acuminating_acuminated:VBG_VBN
acuminating_acuminates:VBG_VBZ
adapt_adapted:VB_VBD
adapt_adapted:VB_VBN
adapt_adapting:VB_VBG
adapt_adapts:VB_VBZ
adapted_adapt:VBD_VB
adapted_adapt:VBN_VB
adapted_adapted:VBD_VBN
adapted_adapted:VBN_VBD
adapted_adapting:VBD_VBG
adapted_adapting:VBN_VBG
adapted_adapts:VBD_VBZ
adapted_adapts:VBN_VBZ
adapting_adapt:VBG_VB
adapting_adapted:VBG_VBD
adapting_adapted:VBG_VBN
adapting_adapts:VBG_VBZ
adapts_adapt:VBZ_VB
adapts_adapted:VBZ_VBD
adapts_adapted:VBZ_VBN
adapts_adapting:VBZ_VBG
add_added:VB_VBD
add_added:VB_VBN
add_adding:VB_VBG
add_adds:VB_VBZ
added_add:VBD_VB
added_add:VBN_VB
added_added:VBD_VBN
added_added:VBN_VBD
added_adding:VBD_VBG
added_adding:VBN_VBG
added_adds:VBD_VBZ
added_adds:VBN_VBZ
addict_addicted:VB_VBD
addict_addicted:VB_VBN
addict_addicting:VB_VBG
addict_addicts:VB_VBZ
addicted_addict:VBD_VB
addicted_addict:VBN_VB
addicted_addicted:VBD_VBN
addicted_addicted:VBN_VBD
addicted_addicting:VBD_VBG
addicted_addicting:VBN_VBG
addicted_addicts:VBD_VBZ
addicted_addicts:VBN_VBZ
addicting_addict:VBG_VB
addicting_addicted:VBG_VBD
addicting_addicted:VBG_VBN
addicting_addicts:VBG_VBZ
addicts_addict:VBZ_VB
addicts_addicted:VBZ_VBD
addicts_addicted:VBZ_VBN
addicts_addicting:VBZ_VBG
adding_add:VBG_VB
adding_added:VBG_VBD
adding_added:VBG_VBN
adding_adds:VBG_VBZ
addle_addled:VB_VBD
addle_addled:VB_VBN
addle_addles:VB_VBZ
addle_addling:VB_VBG
addled_addle:VBD_VB
addled_addle:VBN_VB
addled_addled:VBD_VBN
addled_addled:VBN_VBD
addled_addles:VBD_VBZ
addled_addles:VBN_VBZ
addled_addling:VBD_VBG
addled_addling:VBN_VBG
addles_addle:VBZ_VB
addles_addled:VBZ_VBD
addles_addled:VBZ_VBN
addles_addling:VBZ_VBG
addling_addle:VBG_VB
addling_addled:VBG_VBD
addling_addled:VBG_VBN
addling_addles:VBG_VBZ
address_addresses:VB_VBZ
address_addressing:VB_VBG
address_addrest:VB_VBD
address_addrest:VB_VBN
addresses_address:VBZ_VB
addresses_addressing:VBZ_VBG
addresses_addrest:VBZ_VBD
addresses_addrest:VBZ_VBN
addressing_address:VBG_VB
addressing_addresses:VBG_VBZ
addressing_addrest:VBG_VBD
addressing_addrest:VBG_VBN
addrest_address:VBD_VB
addrest_address:VBN_VB
addrest_addresses:VBD_VBZ
addrest_addresses:VBN_VBZ
addrest_addressing:VBD_VBG
addrest_addressing:VBN_VBG
addrest_addrest:VBD_VBN
addrest_addrest:VBN_VBD
adds_add:VBZ_VB
adds_added:VBZ_VBD
adds_added:VBZ_VBN
adds_adding:VBZ_VBG
adduce_adduced:VB_VBD
adduce_adduced:VB_VBN
adduce_adduces:VB_VBZ
adduce_adducing:VB_VBG
adduced_adduce:VBD_VB
adduced_adduce:VBN_VB
adduced_adduced:VBD_VBN
adduced_adduced:VBN_VBD
adduced_adduces:VBD_VBZ
adduced_adduces:VBN_VBZ
adduced_adducing:VBD_VBG
adduced_adducing:VBN_VBG
adduces_adduce:VBZ_VB
adduces_adduced:VBZ_VBD
adduces_adduced:VBZ_VBN
adduces_adducing:VBZ_VBG
adducing_adduce:VBG_VB
adducing_adduced:VBG_VBD
adducing_adduced:VBG_VBN
adducing_adduces:VBG_VBZ
adduct_adducted:VB_VBD
adduct_adducted:VB_VBN
adduct_adducting:VB_VBG
adduct_adducts:VB_VBZ
adducted_adduct:VBD_VB
adducted_adduct:VBN_VB
adducted_adducted:VBD_VBN
adducted_adducted:VBN_VBD
adducted_adducting:VBD_VBG
adducted_adducting:VBN_VBG
adducted_adducts:VBD_VBZ
adducted_adducts:VBN_VBZ
adducting_adduct:VBG_VB
adducting_adducted:VBG_VBD
adducting_adducted:VBG_VBN
adducting_adducts:VBG_VBZ
adducts_adduct:VBZ_VB
adducts_adducted:VBZ_VBD
adducts_adducted:VBZ_VBN
adducts_adducting:VBZ_VBG
adhere_adhered:VB_VBD
adhere_adhered:VB_VBN
adhere_adheres:VB_VBZ
adhere_adhering:VB_VBG
adhered_adhere:VBD_VB
adhered_adhere:VBN_VB
adhered_adhered:VBD_VBN
adhered_adhered:VBN_VBD
adhered_adheres:VBD_VBZ
adhered_adheres:VBN_VBZ
adhered_adhering:VBD_VBG
adhered_adhering:VBN_VBG
adheres_adhere:VBZ_VB
adheres_adhered:VBZ_VBD
adheres_adhered:VBZ_VBN
adheres_adhering:VBZ_VBG
adhering_adhere:VBG_VB
adhering_adhered:VBG_VBD
adhering_adhered:VBG_VBN
adhering_adheres:VBG_VBZ
adhibit_adhibited:VB_VBD
adhibit_adhibited:VB_VBN
adhibit_adhibiting:VB_VBG
adhibit_adhibits:VB_VBZ
adhibited_adhibit:VBD_VB
adhibited_adhibit:VBN_VB
adhibited_adhibited:VBD_VBN
adhibited_adhibited:VBN_VBD
adhibited_adhibiting:VBD_VBG
adhibited_adhibiting:VBN_VBG
adhibited_adhibits:VBD_VBZ
adhibited_adhibits:VBN_VBZ
adhibiting_adhibit:VBG_VB
adhibiting_adhibited:VBG_VBD
adhibiting_adhibited:VBG_VBN
adhibiting_adhibits:VBG_VBZ
adhibits_adhibit:VBZ_VB
adhibits_adhibited:VBZ_VBD
adhibits_adhibited:VBZ_VBN
adhibits_adhibiting:VBZ_VBG
adjoin_adjoined:VB_VBD
adjoin_adjoined:VB_VBN
adjoin_adjoining:VB_VBG
adjoin_adjoins:VB_VBZ
adjoined_adjoin:VBD_VB
adjoined_adjoin:VBN_VB
adjoined_adjoined:VBD_VBN
adjoined_adjoined:VBN_VBD
adjoined_adjoining:VBD_VBG
adjoined_adjoining:VBN_VBG
adjoined_adjoins:VBD_VBZ
adjoined_adjoins:VBN_VBZ
adjoining_adjoin:VBG_VB
adjoining_adjoined:VBG_VBD
adjoining_adjoined:VBG_VBN
adjoining_adjoins:VBG_VBZ
adjoins_adjoin:VBZ_VB
adjoins_adjoined:VBZ_VBD
adjoins_adjoined:VBZ_VBN
adjoins_adjoining:VBZ_VBG
adjourn_adjourned:VB_VBD
adjourn_adjourned:VB_VBN
adjourn_adjourning:VB_VBG
adjourn_adjourns:VB_VBZ
adjourned_adjourn:VBD_VB
adjourned_adjourn:VBN_VB
adjourned_adjourned:VBD_VBN
adjourned_adjourned:VBN_VBD
adjourned_adjourning:VBD_VBG
adjourned_adjourning:VBN_VBG
adjourned_adjourns:VBD_VBZ
adjourned_adjourns:VBN_VBZ
adjourning_adjourn:VBG_VB
adjourning_adjourned:VBG_VBD
adjourning_adjourned:VBG_VBN
adjourning_adjourns:VBG_VBZ
adjourns_adjourn:VBZ_VB
adjourns_adjourned:VBZ_VBD
adjourns_adjourned:VBZ_VBN
adjourns_adjourning:VBZ_VBG
adjudge_adjudged:VB_VBD
adjudge_adjudged:VB_VBN
adjudge_adjudges:VB_VBZ
adjudge_adjudging:VB_VBG
adjudged_adjudge:VBD_VB
adjudged_adjudge:VBN_VB
adjudged_adjudged:VBD_VBN
adjudged_adjudged:VBN_VBD
adjudged_adjudges:VBD_VBZ
adjudged_adjudges:VBN_VBZ
adjudged_adjudging:VBD_VBG
adjudged_adjudging:VBN_VBG
adjudges_adjudge:VBZ_VB
adjudges_adjudged:VBZ_VBD
adjudges_adjudged:VBZ_VBN
adjudges_adjudging:VBZ_VBG
adjudging_adjudge:VBG_VB
adjudging_adjudged:VBG_VBD
adjudging_adjudged:VBG_VBN
adjudging_adjudges:VBG_VBZ
adjudicate_adjudicated:VB_VBD
adjudicate_adjudicated:VB_VBN
adjudicate_adjudicates:VB_VBZ
adjudicate_adjudicating:VB_VBG
adjudicated_adjudicate:VBD_VB
adjudicated_adjudicate:VBN_VB
adjudicated_adjudicated:VBD_VBN
adjudicated_adjudicated:VBN_VBD
adjudicated_adjudicates:VBD_VBZ
adjudicated_adjudicates:VBN_VBZ
adjudicated_adjudicating:VBD_VBG
adjudicated_adjudicating:VBN_VBG
adjudicates_adjudicate:VBZ_VB
adjudicates_adjudicated:VBZ_VBD
adjudicates_adjudicated:VBZ_VBN
adjudicates_adjudicating:VBZ_VBG
adjudicating_adjudicate:VBG_VB
adjudicating_adjudicated:VBG_VBD
adjudicating_adjudicated:VBG_VBN
adjudicating_adjudicates:VBG_VBZ
adjure_adjured:VB_VBD
adjure_adjured:VB_VBN
adjure_adjures:VB_VBZ
adjure_adjuring:VB_VBG
adjured_adjure:VBD_VB
adjured_adjure:VBN_VB
adjured_adjured:VBD_VBN
adjured_adjured:VBN_VBD
adjured_adjures:VBD_VBZ
adjured_adjures:VBN_VBZ
adjured_adjuring:VBD_VBG
adjured_adjuring:VBN_VBG
adjures_adjure:VBZ_VB
adjures_adjured:VBZ_VBD
adjures_adjured:VBZ_VBN
adjures_adjuring:VBZ_VBG
adjuring_adjure:VBG_VB
adjuring_adjured:VBG_VBD
adjuring_adjured:VBG_VBN
adjuring_adjures:VBG_VBZ
adjust_adjusted:VB_VBD
adjust_adjusted:VB_VBN
adjust_adjusting:VB_VBG
adjust_adjusts:VB_VBZ
adjusted_adjust:VBD_VB
adjusted_adjust:VBN_VB
adjusted_adjusted:VBD_VBN
adjusted_adjusted:VBN_VBD
adjusted_adjusting:VBD_VBG
adjusted_adjusting:VBN_VBG
adjusted_adjusts:VBD_VBZ
adjusted_adjusts:VBN_VBZ
adjusting_adjust:VBG_VB
adjusting_adjusted:VBG_VBD
adjusting_adjusted:VBG_VBN
adjusting_adjusts:VBG_VBZ
adjusts_adjust:VBZ_VB
adjusts_adjusted:VBZ_VBD
adjusts_adjusted:VBZ_VBN
adjusts_adjusting:VBZ_VBG
adlib_adlibbed:VB_VBD
adlib_adlibbed:VB_VBN
adlib_adlibbing:VB_VBG
adlib_adlibs:VB_VBZ
adlibbed_adlib:VBD_VB
adlibbed_adlib:VBN_VB
adlibbed_adlibbed:VBD_VBN
adlibbed_adlibbed:VBN_VBD
adlibbed_adlibbing:VBD_VBG
adlibbed_adlibbing:VBN_VBG
adlibbed_adlibs:VBD_VBZ
adlibbed_adlibs:VBN_VBZ
adlibbing_adlib:VBG_VB
adlibbing_adlibbed:VBG_VBD
adlibbing_adlibbed:VBG_VBN
adlibbing_adlibs:VBG_VBZ
adlibs_adlib:VBZ_VB
adlibs_adlibbed:VBZ_VBD
adlibs_adlibbed:VBZ_VBN
adlibs_adlibbing:VBZ_VBG
admeasure_admeasured:VB_VBD
admeasure_admeasured:VB_VBN
admeasure_admeasures:VB_VBZ
admeasure_admeasuring:VB_VBG
admeasured_admeasure:VBD_VB
admeasured_admeasure:VBN_VB
admeasured_admeasured:VBD_VBN
admeasured_admeasured:VBN_VBD
admeasured_admeasures:VBD_VBZ
admeasured_admeasures:VBN_VBZ
admeasured_admeasuring:VBD_VBG
admeasured_admeasuring:VBN_VBG
admeasures_admeasure:VBZ_VB
admeasures_admeasured:VBZ_VBD
admeasures_admeasured:VBZ_VBN
admeasures_admeasuring:VBZ_VBG
admeasuring_admeasure:VBG_VB
admeasuring_admeasured:VBG_VBD
admeasuring_admeasured:VBG_VBN
admeasuring_admeasures:VBG_VBZ
administer_administered:VB_VBD
administer_administered:VB_VBN
administer_administering:VB_VBG
administer_administers:VB_VBZ
administered_administer:VBD_VB
administered_administer:VBN_VB
administered_administered:VBD_VBN
administered_administered:VBN_VBD
administered_administering:VBD_VBG
administered_administering:VBN_VBG
administered_administers:VBD_VBZ
administered_administers:VBN_VBZ
administering_administer:VBG_VB
administering_administered:VBG_VBD
administering_administered:VBG_VBN
administering_administers:VBG_VBZ
administers_administer:VBZ_VB
administers_administered:VBZ_VBD
administers_administered:VBZ_VBN
administers_administering:VBZ_VBG
administrate_administrated:VB_VBD
administrate_administrated:VB_VBN
administrate_administrates:VB_VBZ
administrate_administrating:VB_VBG
administrated_administrate:VBD_VB
administrated_administrate:VBN_VB
administrated_administrated:VBD_VBN
administrated_administrated:VBN_VBD
administrated_administrates:VBD_VBZ
administrated_administrates:VBN_VBZ
administrated_administrating:VBD_VBG
administrated_administrating:VBN_VBG
administrates_administrate:VBZ_VB
administrates_administrated:VBZ_VBD
administrates_administrated:VBZ_VBN
administrates_administrating:VBZ_VBG
administrating_administrate:VBG_VB
administrating_administrated:VBG_VBD
administrating_administrated:VBG_VBN
administrating_administrates:VBG_VBZ
admire_admired:VB_VBD
admire_admired:VB_VBN
admire_admires:VB_VBZ
admire_admiring:VB_VBG
admired_admire:VBD_VB
admired_admire:VBN_VB
admired_admired:VBD_VBN
admired_admired:VBN_VBD
admired_admires:VBD_VBZ
admired_admires:VBN_VBZ
admired_admiring:VBD_VBG
admired_admiring:VBN_VBG
admires_admire:VBZ_VB
admires_admired:VBZ_VBD
admires_admired:VBZ_VBN
admires_admiring:VBZ_VBG
admiring_admire:VBG_VB
admiring_admired:VBG_VBD
admiring_admired:VBG_VBN
admiring_admires:VBG_VBZ
admit_admits:VB_VBZ
admit_admitted:VB_VBD
admit_admitted:VB_VBN
admit_admitting:VB_VBG
admits_admit:VBZ_VB
admits_admitted:VBZ_VBD
admits_admitted:VBZ_VBN
admits_admitting:VBZ_VBG
admitted_admit:VBD_VB
admitted_admit:VBN_VB
admitted_admits:VBD_VBZ
admitted_admits:VBN_VBZ
admitted_admitted:VBD_VBN
admitted_admitted:VBN_VBD
admitted_admitting:VBD_VBG
admitted_admitting:VBN_VBG
admitting_admit:VBG_VB
admitting_admits:VBG_VBZ
admitting_admitted:VBG_VBD
admitting_admitted:VBG_VBN
admix_admixed:VB_VBD
admix_admixed:VB_VBN
admix_admixes:VB_VBZ
admix_admixing:VB_VBG
admixed_admix:VBD_VB
admixed_admix:VBN_VB
admixed_admixed:VBD_VBN
admixed_admixed:VBN_VBD
admixed_admixes:VBD_VBZ
admixed_admixes:VBN_VBZ
admixed_admixing:VBD_VBG
admixed_admixing:VBN_VBG
admixes_admix:VBZ_VB
admixes_admixed:VBZ_VBD
admixes_admixed:VBZ_VBN
admixes_admixing:VBZ_VBG
admixing_admix:VBG_VB
admixing_admixed:VBG_VBD
admixing_admixed:VBG_VBN
admixing_admixes:VBG_VBZ
admonish_admonished:VB_VBD
admonish_admonished:VB_VBN
admonish_admonishes:VB_VBZ
admonish_admonishing:VB_VBG
admonished_admonish:VBD_VB
admonished_admonish:VBN_VB
admonished_admonished:VBD_VBN
admonished_admonished:VBN_VBD
admonished_admonishes:VBD_VBZ
admonished_admonishes:VBN_VBZ
admonished_admonishing:VBD_VBG
admonished_admonishing:VBN_VBG
admonishes_admonish:VBZ_VB
admonishes_admonished:VBZ_VBD
admonishes_admonished:VBZ_VBN
admonishes_admonishing:VBZ_VBG
admonishing_admonish:VBG_VB
admonishing_admonished:VBG_VBD
admonishing_admonished:VBG_VBN
admonishing_admonishes:VBG_VBZ
adopt_adopted:VB_VBD
adopt_adopted:VB_VBN
adopt_adopting:VB_VBG
adopt_adopts:VB_VBZ
adopted_adopt:VBD_VB
adopted_adopt:VBN_VB
adopted_adopted:VBD_VBN
adopted_adopted:VBN_VBD
adopted_adopting:VBD_VBG
adopted_adopting:VBN_VBG
adopted_adopts:VBD_VBZ
adopted_adopts:VBN_VBZ
adopting_adopt:VBG_VB
adopting_adopted:VBG_VBD
adopting_adopted:VBG_VBN
adopting_adopts:VBG_VBZ
adopts_adopt:VBZ_VB
adopts_adopted:VBZ_VBD
adopts_adopted:VBZ_VBN
adopts_adopting:VBZ_VBG
adore_adored:VB_VBD
adore_adored:VB_VBN
adore_adores:VB_VBZ
adore_adoring:VB_VBG
adored_adore:VBD_VB
adored_adore:VBN_VB
adored_adored:VBD_VBN
adored_adored:VBN_VBD
adored_adores:VBD_VBZ
adored_adores:VBN_VBZ
adored_adoring:VBD_VBG
adored_adoring:VBN_VBG
adores_adore:VBZ_VB
adores_adored:VBZ_VBD
adores_adored:VBZ_VBN
adores_adoring:VBZ_VBG
adoring_adore:VBG_VB
adoring_adored:VBG_VBD
adoring_adored:VBG_VBN
adoring_adores:VBG_VBZ
adorn_adorned:VB_VBD
adorn_adorned:VB_VBN
adorn_adorning:VB_VBG
adorn_adorns:VB_VBZ
adorned_adorn:VBD_VB
adorned_adorn:VBN_VB
adorned_adorned:VBD_VBN
adorned_adorned:VBN_VBD
adorned_adorning:VBD_VBG
adorned_adorning:VBN_VBG
adorned_adorns:VBD_VBZ
adorned_adorns:VBN_VBZ
adorning_adorn:VBG_VB
adorning_adorned:VBG_VBD
adorning_adorned:VBG_VBN
adorning_adorns:VBG_VBZ
adorns_adorn:VBZ_VB
adorns_adorned:VBZ_VBD
adorns_adorned:VBZ_VBN
adorns_adorning:VBZ_VBG
adsorb_adsorbed:VB_VBD
adsorb_adsorbed:VB_VBN
adsorb_adsorbing:VB_VBG
adsorb_adsorbs:VB_VBZ
adsorbed_adsorb:VBD_VB
adsorbed_adsorb:VBN_VB
adsorbed_adsorbed:VBD_VBN
adsorbed_adsorbed:VBN_VBD
adsorbed_adsorbing:VBD_VBG
adsorbed_adsorbing:VBN_VBG
adsorbed_adsorbs:VBD_VBZ
adsorbed_adsorbs:VBN_VBZ
adsorbing_adsorb:VBG_VB
adsorbing_adsorbed:VBG_VBD
adsorbing_adsorbed:VBG_VBN
adsorbing_adsorbs:VBG_VBZ
adsorbs_adsorb:VBZ_VB
adsorbs_adsorbed:VBZ_VBD
adsorbs_adsorbed:VBZ_VBN
adsorbs_adsorbing:VBZ_VBG
adulate_adulated:VB_VBD
adulate_adulated:VB_VBN
adulate_adulates:VB_VBZ
adulate_adulating:VB_VBG
adulated_adulate:VBD_VB
adulated_adulate:VBN_VB
adulated_adulated:VBD_VBN
adulated_adulated:VBN_VBD
adulated_adulates:VBD_VBZ
adulated_adulates:VBN_VBZ
adulated_adulating:VBD_VBG
adulated_adulating:VBN_VBG
adulates_adulate:VBZ_VB
adulates_adulated:VBZ_VBD
adulates_adulated:VBZ_VBN
adulates_adulating:VBZ_VBG
adulating_adulate:VBG_VB
adulating_adulated:VBG_VBD
adulating_adulated:VBG_VBN
adulating_adulates:VBG_VBZ
adulterate_adulterated:VB_VBD
adulterate_adulterated:VB_VBN
adulterate_adulterates:VB_VBZ
adulterate_adulterating:VB_VBG
adulterated_adulterate:VBD_VB
adulterated_adulterate:VBN_VB
adulterated_adulterated:VBD_VBN
adulterated_adulterated:VBN_VBD
adulterated_adulterates:VBD_VBZ
adulterated_adulterates:VBN_VBZ
adulterated_adulterating:VBD_VBG
adulterated_adulterating:VBN_VBG
adulterates_adulterate:VBZ_VB
adulterates_adulterated:VBZ_VBD
adulterates_adulterated:VBZ_VBN
adulterates_adulterating:VBZ_VBG
adulterating_adulterate:VBG_VB
adulterating_adulterated:VBG_VBD
adulterating_adulterated:VBG_VBN
adulterating_adulterates:VBG_VBZ
adumbrate_adumbrated:VB_VBD
adumbrate_adumbrated:VB_VBN
adumbrate_adumbrates:VB_VBZ
adumbrate_adumbrating:VB_VBG
adumbrated_adumbrate:VBD_VB
adumbrated_adumbrate:VBN_VB
adumbrated_adumbrated:VBD_VBN
adumbrated_adumbrated:VBN_VBD
adumbrated_adumbrates:VBD_VBZ
adumbrated_adumbrates:VBN_VBZ
adumbrated_adumbrating:VBD_VBG
adumbrated_adumbrating:VBN_VBG
adumbrates_adumbrate:VBZ_VB
adumbrates_adumbrated:VBZ_VBD
adumbrates_adumbrated:VBZ_VBN
adumbrates_adumbrating:VBZ_VBG
adumbrating_adumbrate:VBG_VB
adumbrating_adumbrated:VBG_VBD
adumbrating_adumbrated:VBG_VBN
adumbrating_adumbrates:VBG_VBZ
advance_advanced:VB_VBD
advance_advanced:VB_VBN
advance_advances:VB_VBZ
advance_advancing:VB_VBG
advanced_advance:VBD_VB
advanced_advance:VBN_VB
advanced_advanced:VBD_VBN
advanced_advanced:VBN_VBD
advanced_advances:VBD_VBZ
advanced_advances:VBN_VBZ
advanced_advancing:VBD_VBG
advanced_advancing:VBN_VBG
advances_advance:VBZ_VB
advances_advanced:VBZ_VBD
advances_advanced:VBZ_VBN
advances_advancing:VBZ_VBG
advancing_advance:VBG_VB
advancing_advanced:VBG_VBD
advancing_advanced:VBG_VBN
advancing_advances:VBG_VBZ
advantage_advantaged:VB_VBD
advantage_advantaged:VB_VBN
advantage_advantages:VB_VBZ
advantage_advantaging:VB_VBG
advantaged_advantage:VBD_VB
advantaged_advantage:VBN_VB
advantaged_advantaged:VBD_VBN
advantaged_advantaged:VBN_VBD
advantaged_advantages:VBD_VBZ
advantaged_advantages:VBN_VBZ
advantaged_advantaging:VBD_VBG
advantaged_advantaging:VBN_VBG
advantages_advantage:VBZ_VB
advantages_advantaged:VBZ_VBD
advantages_advantaged:VBZ_VBN
advantages_advantaging:VBZ_VBG
advantaging_advantage:VBG_VB
advantaging_advantaged:VBG_VBD
advantaging_advantaged:VBG_VBN
advantaging_advantages:VBG_VBZ
adventure_adventured:VB_VBD
adventure_adventured:VB_VBN
adventure_adventures:VB_VBZ
adventure_adventuring:VB_VBG
adventured_adventure:VBD_VB
adventured_adventure:VBN_VB
adventured_adventured:VBD_VBN
adventured_adventured:VBN_VBD
adventured_adventures:VBD_VBZ
adventured_adventures:VBN_VBZ
adventured_adventuring:VBD_VBG
adventured_adventuring:VBN_VBG
adventures_adventure:VBZ_VB
adventures_adventured:VBZ_VBD
adventures_adventured:VBZ_VBN
adventures_adventuring:VBZ_VBG
adventuring_adventure:VBG_VB
adventuring_adventured:VBG_VBD
adventuring_adventured:VBG_VBN
adventuring_adventures:VBG_VBZ
advert_adverted:VB_VBD
advert_adverted:VB_VBN
advert_adverting:VB_VBG
advert_adverts:VB_VBZ
adverted_advert:VBD_VB
adverted_advert:VBN_VB
adverted_adverted:VBD_VBN
adverted_adverted:VBN_VBD
adverted_adverting:VBD_VBG
adverted_adverting:VBN_VBG
adverted_adverts:VBD_VBZ
adverted_adverts:VBN_VBZ
adverting_advert:VBG_VB
adverting_adverted:VBG_VBD
adverting_adverted:VBG_VBN
adverting_adverts:VBG_VBZ
advertize_advertized:VB_VBD
advertize_advertized:VB_VBN
advertize_advertizes:VB_VBZ
advertize_advertizing:VB_VBG
advertized_advertize:VBD_VB
advertized_advertize:VBN_VB
advertized_advertized:VBD_VBN
advertized_advertized:VBN_VBD
advertized_advertizes:VBD_VBZ
advertized_advertizes:VBN_VBZ
advertized_advertizing:VBD_VBG
advertized_advertizing:VBN_VBG
advertizes_advertize:VBZ_VB
advertizes_advertized:VBZ_VBD
advertizes_advertized:VBZ_VBN
advertizes_advertizing:VBZ_VBG
advertizing_advertize:VBG_VB
advertizing_advertized:VBG_VBD
advertizing_advertized:VBG_VBN
advertizing_advertizes:VBG_VBZ
adverts_advert:VBZ_VB
adverts_adverted:VBZ_VBD
adverts_adverted:VBZ_VBN
adverts_adverting:VBZ_VBG
advise_advised:VB_VBD
advise_advised:VB_VBN
advise_advises:VB_VBZ
advise_advising:VB_VBG
advised_advise:VBD_VB
advised_advise:VBN_VB
advised_advised:VBD_VBN
advised_advised:VBN_VBD
advised_advises:VBD_VBZ
advised_advises:VBN_VBZ
advised_advising:VBD_VBG
advised_advising:VBN_VBG
advises_advise:VBZ_VB
advises_advised:VBZ_VBD
advises_advised:VBZ_VBN
advises_advising:VBZ_VBG
advising_advise:VBG_VB
advising_advised:VBG_VBD
advising_advised:VBG_VBN
advising_advises:VBG_VBZ
advocate_advocated:VB_VBD
advocate_advocated:VB_VBN
advocate_advocates:VB_VBZ
advocate_advocating:VB_VBG
advocated_advocate:VBD_VB
advocated_advocate:VBN_VB
advocated_advocated:VBD_VBN
advocated_advocated:VBN_VBD
advocated_advocates:VBD_VBZ
advocated_advocates:VBN_VBZ
advocated_advocating:VBD_VBG
advocated_advocating:VBN_VBG
advocates_advocate:VBZ_VB
advocates_advocated:VBZ_VBD
advocates_advocated:VBZ_VBN
advocates_advocating:VBZ_VBG
advocating_advocate:VBG_VB
advocating_advocated:VBG_VBD
advocating_advocated:VBG_VBN
advocating_advocates:VBG_VBZ
aerate_aerated:VB_VBD
aerate_aerated:VB_VBN
aerate_aerates:VB_VBZ
aerate_aerating:VB_VBG
aerated_aerate:VBD_VB
aerated_aerate:VBN_VB
aerated_aerated:VBD_VBN
aerated_aerated:VBN_VBD
aerated_aerates:VBD_VBZ
aerated_aerates:VBN_VBZ
aerated_aerating:VBD_VBG
aerated_aerating:VBN_VBG
aerates_aerate:VBZ_VB
aerates_aerated:VBZ_VBD
aerates_aerated:VBZ_VBN
aerates_aerating:VBZ_VBG
aerating_aerate:VBG_VB
aerating_aerated:VBG_VBD
aerating_aerated:VBG_VBN
aerating_aerates:VBG_VBZ
aerified_aerified:VBD_VBN
aerified_aerified:VBN_VBD
aerified_aerifies:VBD_VBZ
aerified_aerifies:VBN_VBZ
aerified_aerify:VBD_VB
aerified_aerify:VBN_VB
aerified_aerifying:VBD_VBG
aerified_aerifying:VBN_VBG
aerifies_aerified:VBZ_VBD
aerifies_aerified:VBZ_VBN
aerifies_aerify:VBZ_VB
aerifies_aerifying:VBZ_VBG
aerify_aerified:VB_VBD
aerify_aerified:VB_VBN
aerify_aerifies:VB_VBZ
aerify_aerifying:VB_VBG
aerifying_aerified:VBG_VBD
aerifying_aerified:VBG_VBN
aerifying_aerifies:VBG_VBZ
aerifying_aerify:VBG_VB
aestivate_aestivated:VB_VBD
aestivate_aestivated:VB_VBN
aestivate_aestivates:VB_VBZ
aestivate_aestivating:VB_VBG
aestivated_aestivate:VBD_VB
aestivated_aestivate:VBN_VB
aestivated_aestivated:VBD_VBN
aestivated_aestivated:VBN_VBD
aestivated_aestivates:VBD_VBZ
aestivated_aestivates:VBN_VBZ
aestivated_aestivating:VBD_VBG
aestivated_aestivating:VBN_VBG
aestivates_aestivate:VBZ_VB
aestivates_aestivated:VBZ_VBD
aestivates_aestivated:VBZ_VBN
aestivates_aestivating:VBZ_VBG
aestivating_aestivate:VBG_VB
aestivating_aestivated:VBG_VBD
aestivating_aestivated:VBG_VBN
aestivating_aestivates:VBG_VBZ
affect_affected:VB_VBD
affect_affected:VB_VBN
affect_affecting:VB_VBG
affect_affects:VB_VBZ
affected_affect:VBD_VB
affected_affect:VBN_VB
affected_affected:VBD_VBN
affected_affected:VBN_VBD
affected_affecting:VBD_VBG
affected_affecting:VBN_VBG
affected_affects:VBD_VBZ
affected_affects:VBN_VBZ
affecting_affect:VBG_VB
affecting_affected:VBG_VBD
affecting_affected:VBG_VBN
affecting_affects:VBG_VBZ
affects_affect:VBZ_VB
affects_affected:VBZ_VBD
affects_affected:VBZ_VBN
affects_affecting:VBZ_VBG
affiance_affianced:VB_VBD
affiance_affianced:VB_VBN
affiance_affiances:VB_VBZ
affiance_affiancing:VB_VBG
affianced_affiance:VBD_VB
affianced_affiance:VBN_VB
affianced_affianced:VBD_VBN
affianced_affianced:VBN_VBD
affianced_affiances:VBD_VBZ
affianced_affiances:VBN_VBZ
affianced_affiancing:VBD_VBG
affianced_affiancing:VBN_VBG
affiances_affiance:VBZ_VB
affiances_affianced:VBZ_VBD
affiances_affianced:VBZ_VBN
affiances_affiancing:VBZ_VBG
affiancing_affiance:VBG_VB
affiancing_affianced:VBG_VBD
affiancing_affianced:VBG_VBN
affiancing_affiances:VBG_VBZ
affiliate_affiliated:VB_VBD
affiliate_affiliated:VB_VBN
affiliate_affiliates:VB_VBZ
affiliate_affiliating:VB_VBG
affiliated_affiliate:VBD_VB
affiliated_affiliate:VBN_VB
affiliated_affiliated:VBD_VBN
affiliated_affiliated:VBN_VBD
affiliated_affiliates:VBD_VBZ
affiliated_affiliates:VBN_VBZ
affiliated_affiliating:VBD_VBG
affiliated_affiliating:VBN_VBG
affiliates_affiliate:VBZ_VB
affiliates_affiliated:VBZ_VBD
affiliates_affiliated:VBZ_VBN
affiliates_affiliating:VBZ_VBG
affiliating_affiliate:VBG_VB
affiliating_affiliated:VBG_VBD
affiliating_affiliated:VBG_VBN
affiliating_affiliates:VBG_VBZ
affirm_affirmed:VB_VBD
affirm_affirmed:VB_VBN
affirm_affirming:VB_VBG
affirm_affirms:VB_VBZ
affirmed_affirm:VBD_VB
affirmed_affirm:VBN_VB
affirmed_affirmed:VBD_VBN
affirmed_affirmed:VBN_VBD
affirmed_affirming:VBD_VBG
affirmed_affirming:VBN_VBG
affirmed_affirms:VBD_VBZ
affirmed_affirms:VBN_VBZ
affirming_affirm:VBG_VB
affirming_affirmed:VBG_VBD
affirming_affirmed:VBG_VBN
affirming_affirms:VBG_VBZ
affirms_affirm:VBZ_VB
affirms_affirmed:VBZ_VBD
affirms_affirmed:VBZ_VBN
affirms_affirming:VBZ_VBG
affix_affixed:VB_VBD
affix_affixed:VB_VBN
affix_affixes:VB_VBZ
affix_affixing:VB_VBG
affixed_affix:VBD_VB
affixed_affix:VBN_VB
affixed_affixed:VBD_VBN
affixed_affixed:VBN_VBD
affixed_affixes:VBD_VBZ
affixed_affixes:VBN_VBZ
affixed_affixing:VBD_VBG
affixed_affixing:VBN_VBG
affixes_affix:VBZ_VB
affixes_affixed:VBZ_VBD
affixes_affixed:VBZ_VBN
affixes_affixing:VBZ_VBG
affixing_affix:VBG_VB
affixing_affixed:VBG_VBD
affixing_affixed:VBG_VBN
affixing_affixes:VBG_VBZ
afflict_afflicted:VB_VBD
afflict_afflicted:VB_VBN
afflict_afflicting:VB_VBG
afflict_afflicts:VB_VBZ
afflicted_afflict:VBD_VB
afflicted_afflict:VBN_VB
afflicted_afflicted:VBD_VBN
afflicted_afflicted:VBN_VBD
afflicted_afflicting:VBD_VBG
afflicted_afflicting:VBN_VBG
afflicted_afflicts:VBD_VBZ
afflicted_afflicts:VBN_VBZ
afflicting_afflict:VBG_VB
afflicting_afflicted:VBG_VBD
afflicting_afflicted:VBG_VBN
afflicting_afflicts:VBG_VBZ
afflicts_afflict:VBZ_VB
afflicts_afflicted:VBZ_VBD
afflicts_afflicted:VBZ_VBN
afflicts_afflicting:VBZ_VBG
afford_afforded:VB_VBD
afford_afforded:VB_VBN
afford_affording:VB_VBG
afford_affords:VB_VBZ
afforded_afford:VBD_VB
afforded_afford:VBN_VB
afforded_afforded:VBD_VBN
afforded_afforded:VBN_VBD
afforded_affording:VBD_VBG
afforded_affording:VBN_VBG
afforded_affords:VBD_VBZ
afforded_affords:VBN_VBZ
affording_afford:VBG_VB
affording_afforded:VBG_VBD
affording_afforded:VBG_VBN
affording_affords:VBG_VBZ
affords_afford:VBZ_VB
affords_afforded:VBZ_VBD
affords_afforded:VBZ_VBN
affords_affording:VBZ_VBG
afforest_afforested:VB_VBD
afforest_afforested:VB_VBN
afforest_afforesting:VB_VBG
afforest_afforests:VB_VBZ
afforested_afforest:VBD_VB
afforested_afforest:VBN_VB
afforested_afforested:VBD_VBN
afforested_afforested:VBN_VBD
afforested_afforesting:VBD_VBG
afforested_afforesting:VBN_VBG
afforested_afforests:VBD_VBZ
afforested_afforests:VBN_VBZ
afforesting_afforest:VBG_VB
afforesting_afforested:VBG_VBD
afforesting_afforested:VBG_VBN
afforesting_afforests:VBG_VBZ
afforests_afforest:VBZ_VB
afforests_afforested:VBZ_VBD
afforests_afforested:VBZ_VBN
afforests_afforesting:VBZ_VBG
affranchise_affranchised:VB_VBD
affranchise_affranchised:VB_VBN
affranchise_affranchises:VB_VBZ
affranchise_affranchising:VB_VBG
affranchised_affranchise:VBD_VB
affranchised_affranchise:VBN_VB
affranchised_affranchised:VBD_VBN
affranchised_affranchised:VBN_VBD
affranchised_affranchises:VBD_VBZ
affranchised_affranchises:VBN_VBZ
affranchised_affranchising:VBD_VBG
affranchised_affranchising:VBN_VBG
affranchises_affranchise:VBZ_VB
affranchises_affranchised:VBZ_VBD
affranchises_affranchised:VBZ_VBN
affranchises_affranchising:VBZ_VBG
affranchising_affranchise:VBG_VB
affranchising_affranchised:VBG_VBD
affranchising_affranchised:VBG_VBN
affranchising_affranchises:VBG_VBZ
affray_affrayed:VB_VBD
affray_affrayed:VB_VBN
affray_affraying:VB_VBG
affray_affrays:VB_VBZ
affrayed_affray:VBD_VB
affrayed_affray:VBN_VB
affrayed_affrayed:VBD_VBN
affrayed_affrayed:VBN_VBD
affrayed_affraying:VBD_VBG
affrayed_affraying:VBN_VBG
affrayed_affrays:VBD_VBZ
affrayed_affrays:VBN_VBZ
affraying_affray:VBG_VB
affraying_affrayed:VBG_VBD
affraying_affrayed:VBG_VBN
affraying_affrays:VBG_VBZ
affrays_affray:VBZ_VB
affrays_affrayed:VBZ_VBD
affrays_affrayed:VBZ_VBN
affrays_affraying:VBZ_VBG
affright_affrighted:VB_VBD
affright_affrighted:VB_VBN
affright_affrighting:VB_VBG
affright_affrights:VB_VBZ
affrighted_affright:VBD_VB
affrighted_affright:VBN_VB
affrighted_affrighted:VBD_VBN
affrighted_affrighted:VBN_VBD
affrighted_affrighting:VBD_VBG
affrighted_affrighting:VBN_VBG
affrighted_affrights:VBD_VBZ
affrighted_affrights:VBN_VBZ
affrighting_affright:VBG_VB
affrighting_affrighted:VBG_VBD
affrighting_affrighted:VBG_VBN
affrighting_affrights:VBG_VBZ
affrights_affright:VBZ_VB
affrights_affrighted:VBZ_VBD
affrights_affrighted:VBZ_VBN
affrights_affrighting:VBZ_VBG
affront_affronted:VB_VBD
affront_affronted:VB_VBN
affront_affronting:VB_VBG
affront_affronts:VB_VBZ
affronted_affront:VBD_VB
affronted_affront:VBN_VB
affronted_affronted:VBD_VBN
affronted_affronted:VBN_VBD
affronted_affronting:VBD_VBG
affronted_affronting:VBN_VBG
affronted_affronts:VBD_VBZ
affronted_affronts:VBN_VBZ
affronting_affront:VBG_VB
affronting_affronted:VBG_VBD
affronting_affronted:VBG_VBN
affronting_affronts:VBG_VBZ
affronts_affront:VBZ_VB
affronts_affronted:VBZ_VBD
affronts_affronted:VBZ_VBN
affronts_affronting:VBZ_VBG
Africanize_Africanized:VB_VBD
Africanize_Africanized:VB_VBN
Africanize_Africanizes:VB_VBZ
Africanize_Africanizing:VB_VBG
Africanized_Africanize:VBD_VB
Africanized_Africanize:VBN_VB
Africanized_Africanized:VBD_VBN
Africanized_Africanized:VBN_VBD
Africanized_Africanizes:VBD_VBZ
Africanized_Africanizes:VBN_VBZ
Africanized_Africanizing:VBD_VBG
Africanized_Africanizing:VBN_VBG
Africanizes_Africanize:VBZ_VB
Africanizes_Africanized:VBZ_VBD
Africanizes_Africanized:VBZ_VBN
Africanizes_Africanizing:VBZ_VBG
Africanizing_Africanize:VBG_VB
Africanizing_Africanized:VBG_VBD
Africanizing_Africanized:VBG_VBN
Africanizing_Africanizes:VBG_VBZ
Afrikanerize_Afrikanerized:VB_VBD
Afrikanerize_Afrikanerized:VB_VBN
Afrikanerize_Afrikanerizes:VB_VBZ
Afrikanerize_Afrikanerizing:VB_VBG
Afrikanerized_Afrikanerize:VBD_VB
Afrikanerized_Afrikanerize:VBN_VB
Afrikanerized_Afrikanerized:VBD_VBN
Afrikanerized_Afrikanerized:VBN_VBD
Afrikanerized_Afrikanerizes:VBD_VBZ
Afrikanerized_Afrikanerizes:VBN_VBZ
Afrikanerized_Afrikanerizing:VBD_VBG
Afrikanerized_Afrikanerizing:VBN_VBG
Afrikanerizes_Afrikanerize:VBZ_VB
Afrikanerizes_Afrikanerized:VBZ_VBD
Afrikanerizes_Afrikanerized:VBZ_VBN
Afrikanerizes_Afrikanerizing:VBZ_VBG
Afrikanerizing_Afrikanerize:VBG_VB
Afrikanerizing_Afrikanerized:VBG_VBD
Afrikanerizing_Afrikanerized:VBG_VBN
Afrikanerizing_Afrikanerizes:VBG_VBZ
age_aged:VB_VBD
age_aged:VB_VBN
age_ages:VB_VBZ
age_aging:VB_VBG
aged_age:VBD_VB
aged_age:VBN_VB
aged_aged:VBD_VBN
aged_aged:VBN_VBD
aged_ages:VBD_VBZ
aged_ages:VBN_VBZ
aged_aging:VBD_VBG
aged_aging:VBN_VBG
ages_age:VBZ_VB
ages_aged:VBZ_VBD
ages_aged:VBZ_VBN
ages_aging:VBZ_VBG
agglomerate_agglomerated:VB_VBD
agglomerate_agglomerated:VB_VBN
agglomerate_agglomerates:VB_VBZ
agglomerate_agglomerating:VB_VBG
agglomerated_agglomerate:VBD_VB
agglomerated_agglomerate:VBN_VB
agglomerated_agglomerated:VBD_VBN
agglomerated_agglomerated:VBN_VBD
agglomerated_agglomerates:VBD_VBZ
agglomerated_agglomerates:VBN_VBZ
agglomerated_agglomerating:VBD_VBG
agglomerated_agglomerating:VBN_VBG
agglomerates_agglomerate:VBZ_VB
agglomerates_agglomerated:VBZ_VBD
agglomerates_agglomerated:VBZ_VBN
agglomerates_agglomerating:VBZ_VBG
agglomerating_agglomerate:VBG_VB
agglomerating_agglomerated:VBG_VBD
agglomerating_agglomerated:VBG_VBN
agglomerating_agglomerates:VBG_VBZ
agglutinate_agglutinated:VB_VBD
agglutinate_agglutinated:VB_VBN
agglutinate_agglutinates:VB_VBZ
agglutinate_agglutinating:VB_VBG
agglutinated_agglutinate:VBD_VB
agglutinated_agglutinate:VBN_VB
agglutinated_agglutinated:VBD_VBN
agglutinated_agglutinated:VBN_VBD
agglutinated_agglutinates:VBD_VBZ
agglutinated_agglutinates:VBN_VBZ
agglutinated_agglutinating:VBD_VBG
agglutinated_agglutinating:VBN_VBG
agglutinates_agglutinate:VBZ_VB
agglutinates_agglutinated:VBZ_VBD
agglutinates_agglutinated:VBZ_VBN
agglutinates_agglutinating:VBZ_VBG
agglutinating_agglutinate:VBG_VB
agglutinating_agglutinated:VBG_VBD
agglutinating_agglutinated:VBG_VBN
agglutinating_agglutinates:VBG_VBZ
aggrade_aggraded:VB_VBD
aggrade_aggraded:VB_VBN
aggrade_aggrades:VB_VBZ
aggrade_aggrading:VB_VBG
aggraded_aggrade:VBD_VB
aggraded_aggrade:VBN_VB
aggraded_aggraded:VBD_VBN
aggraded_aggraded:VBN_VBD
aggraded_aggrades:VBD_VBZ
aggraded_aggrades:VBN_VBZ
aggraded_aggrading:VBD_VBG
aggraded_aggrading:VBN_VBG
aggrades_aggrade:VBZ_VB
aggrades_aggraded:VBZ_VBD
aggrades_aggraded:VBZ_VBN
aggrades_aggrading:VBZ_VBG
aggrading_aggrade:VBG_VB
aggrading_aggraded:VBG_VBD
aggrading_aggraded:VBG_VBN
aggrading_aggrades:VBG_VBZ
aggrandize_aggrandized:VB_VBD
aggrandize_aggrandized:VB_VBN
aggrandize_aggrandizes:VB_VBZ
aggrandize_aggrandizing:VB_VBG
aggrandized_aggrandize:VBD_VB
aggrandized_aggrandize:VBN_VB
aggrandized_aggrandized:VBD_VBN
aggrandized_aggrandized:VBN_VBD
aggrandized_aggrandizes:VBD_VBZ
aggrandized_aggrandizes:VBN_VBZ
aggrandized_aggrandizing:VBD_VBG
aggrandized_aggrandizing:VBN_VBG
aggrandizes_aggrandize:VBZ_VB
aggrandizes_aggrandized:VBZ_VBD
aggrandizes_aggrandized:VBZ_VBN
aggrandizes_aggrandizing:VBZ_VBG
aggrandizing_aggrandize:VBG_VB
aggrandizing_aggrandized:VBG_VBD
aggrandizing_aggrandized:VBG_VBN
aggrandizing_aggrandizes:VBG_VBZ
aggravate_aggravated:VB_VBD
aggravate_aggravated:VB_VBN
aggravate_aggravates:VB_VBZ
aggravate_aggravating:VB_VBG
aggravated_aggravate:VBD_VB
aggravated_aggravate:VBN_VB
aggravated_aggravated:VBD_VBN
aggravated_aggravated:VBN_VBD
aggravated_aggravates:VBD_VBZ
aggravated_aggravates:VBN_VBZ
aggravated_aggravating:VBD_VBG
aggravated_aggravating:VBN_VBG
aggravates_aggravate:VBZ_VB
aggravates_aggravated:VBZ_VBD
aggravates_aggravated:VBZ_VBN
aggravates_aggravating:VBZ_VBG
aggravating_aggravate:VBG_VB
aggravating_aggravated:VBG_VBD
aggravating_aggravated:VBG_VBN
aggravating_aggravates:VBG_VBZ
aggregate_aggregated:VB_VBD
aggregate_aggregated:VB_VBN
aggregate_aggregates:VB_VBZ
aggregate_aggregating:VB_VBG
aggregated_aggregate:VBD_VB
aggregated_aggregate:VBN_VB
aggregated_aggregated:VBD_VBN
aggregated_aggregated:VBN_VBD
aggregated_aggregates:VBD_VBZ
aggregated_aggregates:VBN_VBZ
aggregated_aggregating:VBD_VBG
aggregated_aggregating:VBN_VBG
aggregates_aggregate:VBZ_VB
aggregates_aggregated:VBZ_VBD
aggregates_aggregated:VBZ_VBN
aggregates_aggregating:VBZ_VBG
aggregating_aggregate:VBG_VB
aggregating_aggregated:VBG_VBD
aggregating_aggregated:VBG_VBN
aggregating_aggregates:VBG_VBZ
aggress_aggressed:VB_VBD
aggress_aggressed:VB_VBN
aggress_aggresses:VB_VBZ
aggress_aggressing:VB_VBG
aggressed_aggress:VBD_VB
aggressed_aggress:VBN_VB
aggressed_aggressed:VBD_VBN
aggressed_aggressed:VBN_VBD
aggressed_aggresses:VBD_VBZ
aggressed_aggresses:VBN_VBZ
aggressed_aggressing:VBD_VBG
aggressed_aggressing:VBN_VBG
aggresses_aggress:VBZ_VB
aggresses_aggressed:VBZ_VBD
aggresses_aggressed:VBZ_VBN
aggresses_aggressing:VBZ_VBG
aggressing_aggress:VBG_VB
aggressing_aggressed:VBG_VBD
aggressing_aggressed:VBG_VBN
aggressing_aggresses:VBG_VBZ
aggrieve_aggrieved:VB_VBD
aggrieve_aggrieved:VB_VBN
aggrieve_aggrieves:VB_VBZ
aggrieve_aggrieving:VB_VBG
aggrieved_aggrieve:VBD_VB
aggrieved_aggrieve:VBN_VB
aggrieved_aggrieved:VBD_VBN
aggrieved_aggrieved:VBN_VBD
aggrieved_aggrieves:VBD_VBZ
aggrieved_aggrieves:VBN_VBZ
aggrieved_aggrieving:VBD_VBG
aggrieved_aggrieving:VBN_VBG
aggrieves_aggrieve:VBZ_VB
aggrieves_aggrieved:VBZ_VBD
aggrieves_aggrieved:VBZ_VBN
aggrieves_aggrieving:VBZ_VBG
aggrieving_aggrieve:VBG_VB
aggrieving_aggrieved:VBG_VBD
aggrieving_aggrieved:VBG_VBN
aggrieving_aggrieves:VBG_VBZ
aging_age:VBG_VB
aging_aged:VBG_VBD
aging_aged:VBG_VBN
aging_ages:VBG_VBZ
agist_agisted:VB_VBD
agist_agisted:VB_VBN
agist_agisting:VB_VBG
agist_agists:VB_VBZ
agisted_agist:VBD_VB
agisted_agist:VBN_VB
agisted_agisted:VBD_VBN
agisted_agisted:VBN_VBD
agisted_agisting:VBD_VBG
agisted_agisting:VBN_VBG
agisted_agists:VBD_VBZ
agisted_agists:VBN_VBZ
agisting_agist:VBG_VB
agisting_agisted:VBG_VBD
agisting_agisted:VBG_VBN
agisting_agists:VBG_VBZ
agists_agist:VBZ_VB
agists_agisted:VBZ_VBD
agists_agisted:VBZ_VBN
agists_agisting:VBZ_VBG
agitate_agitated:VB_VBD
agitate_agitated:VB_VBN
agitate_agitates:VB_VBZ
agitate_agitating:VB_VBG
agitated_agitate:VBD_VB
agitated_agitate:VBN_VB
agitated_agitated:VBD_VBN
agitated_agitated:VBN_VBD
agitated_agitates:VBD_VBZ
agitated_agitates:VBN_VBZ
agitated_agitating:VBD_VBG
agitated_agitating:VBN_VBG
agitates_agitate:VBZ_VB
agitates_agitated:VBZ_VBD
agitates_agitated:VBZ_VBN
agitates_agitating:VBZ_VBG
agitating_agitate:VBG_VB
agitating_agitated:VBG_VBD
agitating_agitated:VBG_VBN
agitating_agitates:VBG_VBZ
agonize_agonized:VB_VBD
agonize_agonized:VB_VBN
agonize_agonizes:VB_VBZ
agonize_agonizing:VB_VBG
agonized_agonize:VBD_VB
agonized_agonize:VBN_VB
agonized_agonized:VBD_VBN
agonized_agonized:VBN_VBD
agonized_agonizes:VBD_VBZ
agonized_agonizes:VBN_VBZ
agonized_agonizing:VBD_VBG
agonized_agonizing:VBN_VBG
agonizes_agonize:VBZ_VB
agonizes_agonized:VBZ_VBD
agonizes_agonized:VBZ_VBN
agonizes_agonizing:VBZ_VBG
agonizing_agonize:VBG_VB
agonizing_agonized:VBG_VBD
agonizing_agonized:VBG_VBN
agonizing_agonizes:VBG_VBZ
agree_agreed:VB_VBD
agree_agreed:VB_VBN
agree_agreeing:VB_VBG
agree_agrees:VB_VBZ
agreed_agree:VBD_VB
agreed_agree:VBN_VB
agreed_agreed:VBD_VBN
agreed_agreed:VBN_VBD
agreed_agreeing:VBD_VBG
agreed_agreeing:VBN_VBG
agreed_agrees:VBD_VBZ
agreed_agrees:VBN_VBZ
agreeing_agree:VBG_VB
agreeing_agreed:VBG_VBD
agreeing_agreed:VBG_VBN
agreeing_agrees:VBG_VBZ
agrees_agree:VBZ_VB
agrees_agreed:VBZ_VBD
agrees_agreed:VBZ_VBN
agrees_agreeing:VBZ_VBG
aid_aided:VB_VBD
aid_aided:VB_VBN
aid_aiding:VB_VBG
aid_aids:VB_VBZ
aided_aid:VBD_VB
aided_aid:VBN_VB
aided_aided:VBD_VBN
aided_aided:VBN_VBD
aided_aiding:VBD_VBG
aided_aiding:VBN_VBG
aided_aids:VBD_VBZ
aided_aids:VBN_VBZ
aiding_aid:VBG_VB
aiding_aided:VBG_VBD
aiding_aided:VBG_VBN
aiding_aids:VBG_VBZ
aids_aid:VBZ_VB
aids_aided:VBZ_VBD
aids_aided:VBZ_VBN
aids_aiding:VBZ_VBG
ail_ailed:VB_VBD
ail_ailed:VB_VBN
ail_ailing:VB_VBG
ail_ails:VB_VBZ
ailed_ail:VBD_VB
ailed_ail:VBN_VB
ailed_ailed:VBD_VBN
ailed_ailed:VBN_VBD
ailed_ailing:VBD_VBG
ailed_ailing:VBN_VBG
ailed_ails:VBD_VBZ
ailed_ails:VBN_VBZ
ailing_ail:VBG_VB
ailing_ailed:VBG_VBD
ailing_ailed:VBG_VBN
ailing_ails:VBG_VBZ
ails_ail:VBZ_VB
ails_ailed:VBZ_VBD
ails_ailed:VBZ_VBN
ails_ailing:VBZ_VBG
aim_aimed:VB_VBD
aim_aimed:VB_VBN
aim_aiming:VB_VBG
aim_aims:VB_VBZ
aimed_aim:VBD_VB
aimed_aim:VBN_VB
aimed_aimed:VBD_VBN
aimed_aimed:VBN_VBD
aimed_aiming:VBD_VBG
aimed_aiming:VBN_VBG
aimed_aims:VBD_VBZ
aimed_aims:VBN_VBZ
aiming_aim:VBG_VB
aiming_aimed:VBG_VBD
aiming_aimed:VBG_VBN
aiming_aims:VBG_VBZ
aims_aim:VBZ_VB
aims_aimed:VBZ_VBD
aims_aimed:VBZ_VBN
aims_aiming:VBZ_VBG
air_aired:VB_VBD
air_aired:VB_VBN
air_airing:VB_VBG
air_airs:VB_VBZ
aircondition_airconditioned:VB_VBD
aircondition_airconditioned:VB_VBN
aircondition_airconditioning:VB_VBG
aircondition_airconditions:VB_VBZ
airconditioned_aircondition:VBD_VB
airconditioned_aircondition:VBN_VB
airconditioned_airconditioned:VBD_VBN
airconditioned_airconditioned:VBN_VBD
airconditioned_airconditioning:VBD_VBG
airconditioned_airconditioning:VBN_VBG
airconditioned_airconditions:VBD_VBZ
airconditioned_airconditions:VBN_VBZ
airconditioning_aircondition:VBG_VB
airconditioning_airconditioned:VBG_VBD
airconditioning_airconditioned:VBG_VBN
airconditioning_airconditions:VBG_VBZ
airconditions_aircondition:VBZ_VB
airconditions_airconditioned:VBZ_VBD
airconditions_airconditioned:VBZ_VBN
airconditions_airconditioning:VBZ_VBG
aircool_aircooled:VB_VBD
aircool_aircooled:VB_VBN
aircool_aircooling:VB_VBG
aircool_aircools:VB_VBZ
aircooled_aircool:VBD_VB
aircooled_aircool:VBN_VB
aircooled_aircooled:VBD_VBN
aircooled_aircooled:VBN_VBD
aircooled_aircooling:VBD_VBG
aircooled_aircooling:VBN_VBG
aircooled_aircools:VBD_VBZ
aircooled_aircools:VBN_VBZ
aircooling_aircool:VBG_VB
aircooling_aircooled:VBG_VBD
aircooling_aircooled:VBG_VBN
aircooling_aircools:VBG_VBZ
aircools_aircool:VBZ_VB
aircools_aircooled:VBZ_VBD
aircools_aircooled:VBZ_VBN
aircools_aircooling:VBZ_VBG
airdried_airdried:VBD_VBN
airdried_airdried:VBN_VBD
airdried_airdries:VBD_VBZ
airdried_airdries:VBN_VBZ
airdried_airdry:VBD_VB
airdried_airdry:VBN_VB
airdried_airdrying:VBD_VBG
airdried_airdrying:VBN_VBG
airdries_airdried:VBZ_VBD
airdries_airdried:VBZ_VBN
airdries_airdry:VBZ_VB
airdries_airdrying:VBZ_VBG
airdrop_airdropped:VB_VBD
airdrop_airdropped:VB_VBN
airdrop_airdropping:VB_VBG
airdrop_airdrops:VB_VBZ
airdropped_airdrop:VBD_VB
airdropped_airdrop:VBN_VB
airdropped_airdropped:VBD_VBN
airdropped_airdropped:VBN_VBD
airdropped_airdropping:VBD_VBG
airdropped_airdropping:VBN_VBG
airdropped_airdrops:VBD_VBZ
airdropped_airdrops:VBN_VBZ
airdropping_airdrop:VBG_VB
airdropping_airdropped:VBG_VBD
airdropping_airdropped:VBG_VBN
airdropping_airdrops:VBG_VBZ
airdrops_airdrop:VBZ_VB
airdrops_airdropped:VBZ_VBD
airdrops_airdropped:VBZ_VBN
airdrops_airdropping:VBZ_VBG
airdry_airdried:VB_VBD
airdry_airdried:VB_VBN
airdry_airdries:VB_VBZ
airdry_airdrying:VB_VBG
airdrying_airdried:VBG_VBD
airdrying_airdried:VBG_VBN
airdrying_airdries:VBG_VBZ
airdrying_airdry:VBG_VB
aired_air:VBD_VB
aired_air:VBN_VB
aired_aired:VBD_VBN
aired_aired:VBN_VBD
aired_airing:VBD_VBG
aired_airing:VBN_VBG
aired_airs:VBD_VBZ
aired_airs:VBN_VBZ
airing_air:VBG_VB
airing_aired:VBG_VBD
airing_aired:VBG_VBN
airing_airs:VBG_VBZ
airlift_airlifted:VB_VBD
airlift_airlifted:VB_VBN
airlift_airlifting:VB_VBG
airlift_airlifts:VB_VBZ
airlifted_airlift:VBD_VB
airlifted_airlift:VBN_VB
airlifted_airlifted:VBD_VBN
airlifted_airlifted:VBN_VBD
airlifted_airlifting:VBD_VBG
airlifted_airlifting:VBN_VBG
airlifted_airlifts:VBD_VBZ
airlifted_airlifts:VBN_VBZ
airlifting_airlift:VBG_VB
airlifting_airlifted:VBG_VBD
airlifting_airlifted:VBG_VBN
airlifting_airlifts:VBG_VBZ
airlifts_airlift:VBZ_VB
airlifts_airlifted:VBZ_VBD
airlifts_airlifted:VBZ_VBN
airlifts_airlifting:VBZ_VBG
airmail_airmailed:VB_VBD
airmail_airmailed:VB_VBN
airmail_airmailing:VB_VBG
airmail_airmails:VB_VBZ
airmailed_airmail:VBD_VB
airmailed_airmail:VBN_VB
airmailed_airmailed:VBD_VBN
airmailed_airmailed:VBN_VBD
airmailed_airmailing:VBD_VBG
airmailed_airmailing:VBN_VBG
airmailed_airmails:VBD_VBZ
airmailed_airmails:VBN_VBZ
airmailing_airmail:VBG_VB
airmailing_airmailed:VBG_VBD
airmailing_airmailed:VBG_VBN
airmailing_airmails:VBG_VBZ
airmails_airmail:VBZ_VB
airmails_airmailed:VBZ_VBD
airmails_airmailed:VBZ_VBN
airmails_airmailing:VBZ_VBG
airs_air:VBZ_VB
airs_aired:VBZ_VBD
airs_aired:VBZ_VBN
airs_airing:VBZ_VBG
alarm_alarmed:VB_VBD
alarm_alarmed:VB_VBN
alarm_alarming:VB_VBG
alarm_alarms:VB_VBZ
alarmed_alarm:VBD_VB
alarmed_alarm:VBN_VB
alarmed_alarmed:VBD_VBN
alarmed_alarmed:VBN_VBD
alarmed_alarming:VBD_VBG
alarmed_alarming:VBN_VBG
alarmed_alarms:VBD_VBZ
alarmed_alarms:VBN_VBZ
alarming_alarm:VBG_VB
alarming_alarmed:VBG_VBD
alarming_alarmed:VBG_VBN
alarming_alarms:VBG_VBZ
alarms_alarm:VBZ_VB
alarms_alarmed:VBZ_VBD
alarms_alarmed:VBZ_VBN
alarms_alarming:VBZ_VBG
albumenize_albumenized:VB_VBD
albumenize_albumenized:VB_VBN
albumenize_albumenizes:VB_VBZ
albumenize_albumenizing:VB_VBG
albumenized_albumenize:VBD_VB
albumenized_albumenize:VBN_VB
albumenized_albumenized:VBD_VBN
albumenized_albumenized:VBN_VBD
albumenized_albumenizes:VBD_VBZ
albumenized_albumenizes:VBN_VBZ
albumenized_albumenizing:VBD_VBG
albumenized_albumenizing:VBN_VBG
albumenizes_albumenize:VBZ_VB
albumenizes_albumenized:VBZ_VBD
albumenizes_albumenized:VBZ_VBN
albumenizes_albumenizing:VBZ_VBG
albumenizing_albumenize:VBG_VB
albumenizing_albumenized:VBG_VBD
albumenizing_albumenized:VBG_VBN
albumenizing_albumenizes:VBG_VBZ
alchemize_alchemized:VB_VBD
alchemize_alchemized:VB_VBN
alchemize_alchemizes:VB_VBZ
alchemize_alchemizing:VB_VBG
alchemized_alchemize:VBD_VB
alchemized_alchemize:VBN_VB
alchemized_alchemized:VBD_VBN
alchemized_alchemized:VBN_VBD
alchemized_alchemizes:VBD_VBZ
alchemized_alchemizes:VBN_VBZ
alchemized_alchemizing:VBD_VBG
alchemized_alchemizing:VBN_VBG
alchemizes_alchemize:VBZ_VB
alchemizes_alchemized:VBZ_VBD
alchemizes_alchemized:VBZ_VBN
alchemizes_alchemizing:VBZ_VBG
alchemizing_alchemize:VBG_VB
alchemizing_alchemized:VBG_VBD
alchemizing_alchemized:VBG_VBN
alchemizing_alchemizes:VBG_VBZ
alcoholize_alcoholized:VB_VBD
alcoholize_alcoholized:VB_VBN
alcoholize_alcoholizes:VB_VBZ
alcoholize_alcoholizing:VB_VBG
alcoholized_alcoholize:VBD_VB
alcoholized_alcoholize:VBN_VB
alcoholized_alcoholized:VBD_VBN
alcoholized_alcoholized:VBN_VBD
alcoholized_alcoholizes:VBD_VBZ
alcoholized_alcoholizes:VBN_VBZ
alcoholized_alcoholizing:VBD_VBG
alcoholized_alcoholizing:VBN_VBG
alcoholizes_alcoholize:VBZ_VB
alcoholizes_alcoholized:VBZ_VBD
alcoholizes_alcoholized:VBZ_VBN
alcoholizes_alcoholizing:VBZ_VBG
alcoholizing_alcoholize:VBG_VB
alcoholizing_alcoholized:VBG_VBD
alcoholizing_alcoholized:VBG_VBN
alcoholizing_alcoholizes:VBG_VBZ
alert_alerted:VB_VBD
alert_alerted:VB_VBN
alert_alerting:VB_VBG
alert_alerts:VB_VBZ
alerted_alert:VBD_VB
alerted_alert:VBN_VB
alerted_alerted:VBD_VBN
alerted_alerted:VBN_VBD
alerted_alerting:VBD_VBG
alerted_alerting:VBN_VBG
alerted_alerts:VBD_VBZ
alerted_alerts:VBN_VBZ
alerting_alert:VBG_VB
alerting_alerted:VBG_VBD
alerting_alerted:VBG_VBN
alerting_alerts:VBG_VBZ
alerts_alert:VBZ_VB
alerts_alerted:VBZ_VBD
alerts_alerted:VBZ_VBN
alerts_alerting:VBZ_VBG
alibi_alibied:VB_VBD
alibi_alibied:VB_VBN
alibi_alibiing:VB_VBG
alibi_alibis:VB_VBZ
alibied_alibi:VBD_VB
alibied_alibi:VBN_VB
alibied_alibied:VBD_VBN
alibied_alibied:VBN_VBD
alibied_alibiing:VBD_VBG
alibied_alibiing:VBN_VBG
alibied_alibis:VBD_VBZ
alibied_alibis:VBN_VBZ
alibiing_alibi:VBG_VB
alibiing_alibied:VBG_VBD
alibiing_alibied:VBG_VBN
alibiing_alibis:VBG_VBZ
alibis_alibi:VBZ_VB
alibis_alibied:VBZ_VBD
alibis_alibied:VBZ_VBN
alibis_alibiing:VBZ_VBG
alien_aliened:VB_VBD
alien_aliened:VB_VBN
alien_aliening:VB_VBG
alien_aliens:VB_VBZ
alienate_alienated:VB_VBD
alienate_alienated:VB_VBN
alienate_alienates:VB_VBZ
alienate_alienating:VB_VBG
alienated_alienate:VBD_VB
alienated_alienate:VBN_VB
alienated_alienated:VBD_VBN
alienated_alienated:VBN_VBD
alienated_alienates:VBD_VBZ
alienated_alienates:VBN_VBZ
alienated_alienating:VBD_VBG
alienated_alienating:VBN_VBG
alienates_alienate:VBZ_VB
alienates_alienated:VBZ_VBD
alienates_alienated:VBZ_VBN
alienates_alienating:VBZ_VBG
alienating_alienate:VBG_VB
alienating_alienated:VBG_VBD
alienating_alienated:VBG_VBN
alienating_alienates:VBG_VBZ
aliened_alien:VBD_VB
aliened_alien:VBN_VB
aliened_aliened:VBD_VBN
aliened_aliened:VBN_VBD
aliened_aliening:VBD_VBG
aliened_aliening:VBN_VBG
aliened_aliens:VBD_VBZ
aliened_aliens:VBN_VBZ
aliening_alien:VBG_VB
aliening_aliened:VBG_VBD
aliening_aliened:VBG_VBN
aliening_aliens:VBG_VBZ
aliens_alien:VBZ_VB
aliens_aliened:VBZ_VBD
aliens_aliened:VBZ_VBN
aliens_aliening:VBZ_VBG
alight_alighted:VB_VBD
alight_alighted:VB_VBN
alight_alighting:VB_VBG
alight_alights:VB_VBZ
alighted_alight:VBD_VB
alighted_alight:VBN_VB
alighted_alighted:VBD_VBN
alighted_alighted:VBN_VBD
alighted_alighting:VBD_VBG
alighted_alighting:VBN_VBG
alighted_alights:VBD_VBZ
alighted_alights:VBN_VBZ
alighting_alight:VBG_VB
alighting_alighted:VBG_VBD
alighting_alighted:VBG_VBN
alighting_alights:VBG_VBZ
alights_alight:VBZ_VB
alights_alighted:VBZ_VBD
alights_alighted:VBZ_VBN
alights_alighting:VBZ_VBG
aliment_alimented:VB_VBD
aliment_alimented:VB_VBN
aliment_alimenting:VB_VBG
aliment_aliments:VB_VBZ
alimented_aliment:VBD_VB
alimented_aliment:VBN_VB
alimented_alimented:VBD_VBN
alimented_alimented:VBN_VBD
alimented_alimenting:VBD_VBG
alimented_alimenting:VBN_VBG
alimented_aliments:VBD_VBZ
alimented_aliments:VBN_VBZ
alimenting_aliment:VBG_VB
alimenting_alimented:VBG_VBD
alimenting_alimented:VBG_VBN
alimenting_aliments:VBG_VBZ
aliments_aliment:VBZ_VB
aliments_alimented:VBZ_VBD
aliments_alimented:VBZ_VBN
aliments_alimenting:VBZ_VBG
aline_alined:VB_VBD
aline_alined:VB_VBN
aline_alines:VB_VBZ
aline_alining:VB_VBG
alined_aline:VBD_VB
alined_aline:VBN_VB
alined_alined:VBD_VBN
alined_alined:VBN_VBD
alined_alines:VBD_VBZ
alined_alines:VBN_VBZ
alined_alining:VBD_VBG
alined_alining:VBN_VBG
alines_aline:VBZ_VB
alines_alined:VBZ_VBD
alines_alined:VBZ_VBN
alines_alining:VBZ_VBG
alining_aline:VBG_VB
alining_alined:VBG_VBD
alining_alined:VBG_VBN
alining_alines:VBG_VBZ
alkalified_alkalified:VBD_VBN
alkalified_alkalified:VBN_VBD
alkalified_alkalifies:VBD_VBZ
alkalified_alkalifies:VBN_VBZ
alkalified_alkalify:VBD_VB
alkalified_alkalify:VBN_VB
alkalified_alkalifying:VBD_VBG
alkalified_alkalifying:VBN_VBG
alkalifies_alkalified:VBZ_VBD
alkalifies_alkalified:VBZ_VBN
alkalifies_alkalify:VBZ_VB
alkalifies_alkalifying:VBZ_VBG
alkalify_alkalified:VB_VBD
alkalify_alkalified:VB_VBN
alkalify_alkalifies:VB_VBZ
alkalify_alkalifying:VB_VBG
alkalifying_alkalified:VBG_VBD
alkalifying_alkalified:VBG_VBN
alkalifying_alkalifies:VBG_VBZ
alkalifying_alkalify:VBG_VB
alkalize_alkalized:VB_VBD
alkalize_alkalized:VB_VBN
alkalize_alkalizes:VB_VBZ
alkalize_alkalizing:VB_VBG
alkalized_alkalize:VBD_VB
alkalized_alkalize:VBN_VB
alkalized_alkalized:VBD_VBN
alkalized_alkalized:VBN_VBD
alkalized_alkalizes:VBD_VBZ
alkalized_alkalizes:VBN_VBZ
alkalized_alkalizing:VBD_VBG
alkalized_alkalizing:VBN_VBG
alkalizes_alkalize:VBZ_VB
alkalizes_alkalized:VBZ_VBD
alkalizes_alkalized:VBZ_VBN
alkalizes_alkalizing:VBZ_VBG
alkalizing_alkalize:VBG_VB
alkalizing_alkalized:VBG_VBD
alkalizing_alkalized:VBG_VBN
alkalizing_alkalizes:VBG_VBZ
allay_allayed:VB_VBD
allay_allayed:VB_VBN
allay_allaying:VB_VBG
allay_allays:VB_VBZ
allayed_allay:VBD_VB
allayed_allay:VBN_VB
allayed_allayed:VBD_VBN
allayed_allayed:VBN_VBD
allayed_allaying:VBD_VBG
allayed_allaying:VBN_VBG
allayed_allays:VBD_VBZ
allayed_allays:VBN_VBZ
allaying_allay:VBG_VB
allaying_allayed:VBG_VBD
allaying_allayed:VBG_VBN
allaying_allays:VBG_VBZ
allays_allay:VBZ_VB
allays_allayed:VBZ_VBD
allays_allayed:VBZ_VBN
allays_allaying:VBZ_VBG
allege_alleged:VB_VBD
allege_alleged:VB_VBN
allege_alleges:VB_VBZ
allege_alleging:VB_VBG
alleged_allege:VBD_VB
alleged_allege:VBN_VB
alleged_alleged:VBD_VBN
alleged_alleged:VBN_VBD
alleged_alleges:VBD_VBZ
alleged_alleges:VBN_VBZ
alleged_alleging:VBD_VBG
alleged_alleging:VBN_VBG
alleges_allege:VBZ_VB
alleges_alleged:VBZ_VBD
alleges_alleged:VBZ_VBN
alleges_alleging:VBZ_VBG
alleging_allege:VBG_VB
alleging_alleged:VBG_VBD
alleging_alleged:VBG_VBN
alleging_alleges:VBG_VBZ
allegorize_allegorized:VB_VBD
allegorize_allegorized:VB_VBN
allegorize_allegorizes:VB_VBZ
allegorize_allegorizing:VB_VBG
allegorized_allegorize:VBD_VB
allegorized_allegorize:VBN_VB
allegorized_allegorized:VBD_VBN
allegorized_allegorized:VBN_VBD
allegorized_allegorizes:VBD_VBZ
allegorized_allegorizes:VBN_VBZ
allegorized_allegorizing:VBD_VBG
allegorized_allegorizing:VBN_VBG
allegorizes_allegorize:VBZ_VB
allegorizes_allegorized:VBZ_VBD
allegorizes_allegorized:VBZ_VBN
allegorizes_allegorizing:VBZ_VBG
allegorizing_allegorize:VBG_VB
allegorizing_allegorized:VBG_VBD
allegorizing_allegorized:VBG_VBN
allegorizing_allegorizes:VBG_VBZ
alleviate_alleviated:VB_VBD
alleviate_alleviated:VB_VBN
alleviate_alleviates:VB_VBZ
alleviate_alleviating:VB_VBG
alleviated_alleviate:VBD_VB
alleviated_alleviate:VBN_VB
alleviated_alleviated:VBD_VBN
alleviated_alleviated:VBN_VBD
alleviated_alleviates:VBD_VBZ
alleviated_alleviates:VBN_VBZ
alleviated_alleviating:VBD_VBG
alleviated_alleviating:VBN_VBG
alleviates_alleviate:VBZ_VB
alleviates_alleviated:VBZ_VBD
alleviates_alleviated:VBZ_VBN
alleviates_alleviating:VBZ_VBG
alleviating_alleviate:VBG_VB
alleviating_alleviated:VBG_VBD
alleviating_alleviated:VBG_VBN
alleviating_alleviates:VBG_VBZ
allied_allied:VBD_VBN
allied_allied:VBN_VBD
allied_allies:VBD_VBZ
allied_allies:VBN_VBZ
allied_ally:VBD_VB
allied_ally:VBN_VB
allied_allying:VBD_VBG
allied_allying:VBN_VBG
allies_allied:VBZ_VBD
allies_allied:VBZ_VBN
allies_ally:VBZ_VB
allies_allying:VBZ_VBG
alliterate_alliterated:VB_VBD
alliterate_alliterated:VB_VBN
alliterate_alliterates:VB_VBZ
alliterate_alliterating:VB_VBG
alliterated_alliterate:VBD_VB
alliterated_alliterate:VBN_VB
alliterated_alliterated:VBD_VBN
alliterated_alliterated:VBN_VBD
alliterated_alliterates:VBD_VBZ
alliterated_alliterates:VBN_VBZ
alliterated_alliterating:VBD_VBG
alliterated_alliterating:VBN_VBG
alliterates_alliterate:VBZ_VB
alliterates_alliterated:VBZ_VBD
alliterates_alliterated:VBZ_VBN
alliterates_alliterating:VBZ_VBG
alliterating_alliterate:VBG_VB
alliterating_alliterated:VBG_VBD
alliterating_alliterated:VBG_VBN
alliterating_alliterates:VBG_VBZ
allocate_allocated:VB_VBD
allocate_allocated:VB_VBN
allocate_allocates:VB_VBZ
allocate_allocating:VB_VBG
allocated_allocate:VBD_VB
allocated_allocate:VBN_VB
allocated_allocated:VBD_VBN
allocated_allocated:VBN_VBD
allocated_allocates:VBD_VBZ
allocated_allocates:VBN_VBZ
allocated_allocating:VBD_VBG
allocated_allocating:VBN_VBG
allocates_allocate:VBZ_VB
allocates_allocated:VBZ_VBD
allocates_allocated:VBZ_VBN
allocates_allocating:VBZ_VBG
allocating_allocate:VBG_VB
allocating_allocated:VBG_VBD
allocating_allocated:VBG_VBN
allocating_allocates:VBG_VBZ
allot_allots:VB_VBZ
allot_allotted:VB_VBD
allot_allotted:VB_VBN
allot_allotting:VB_VBG
allots_allot:VBZ_VB
allots_allotted:VBZ_VBD
allots_allotted:VBZ_VBN
allots_allotting:VBZ_VBG
allotted_allot:VBD_VB
allotted_allot:VBN_VB
allotted_allots:VBD_VBZ
allotted_allots:VBN_VBZ
allotted_allotted:VBD_VBN
allotted_allotted:VBN_VBD
allotted_allotting:VBD_VBG
allotted_allotting:VBN_VBG
allotting_allot:VBG_VB
allotting_allots:VBG_VBZ
allotting_allotted:VBG_VBD
allotting_allotted:VBG_VBN
allow_allowed:VB_VBD
allow_allowed:VB_VBN
allow_allowing:VB_VBG
allow_allows:VB_VBZ
allowance_allowanced:VB_VBD
allowance_allowanced:VB_VBN
allowance_allowances:VB_VBZ
allowance_allowancing:VB_VBG
allowanced_allowance:VBD_VB
allowanced_allowance:VBN_VB
allowanced_allowanced:VBD_VBN
allowanced_allowanced:VBN_VBD
allowanced_allowances:VBD_VBZ
allowanced_allowances:VBN_VBZ
allowanced_allowancing:VBD_VBG
allowanced_allowancing:VBN_VBG
allowances_allowance:VBZ_VB
allowances_allowanced:VBZ_VBD
allowances_allowanced:VBZ_VBN
allowances_allowancing:VBZ_VBG
allowancing_allowance:VBG_VB
allowancing_allowanced:VBG_VBD
allowancing_allowanced:VBG_VBN
allowancing_allowances:VBG_VBZ
allowed_allow:VBD_VB
allowed_allow:VBN_VB
allowed_allowed:VBD_VBN
allowed_allowed:VBN_VBD
allowed_allowing:VBD_VBG
allowed_allowing:VBN_VBG
allowed_allows:VBD_VBZ
allowed_allows:VBN_VBZ
allowing_allow:VBG_VB
allowing_allowed:VBG_VBD
allowing_allowed:VBG_VBN
allowing_allows:VBG_VBZ
allows_allow:VBZ_VB
allows_allowed:VBZ_VBD
allows_allowed:VBZ_VBN
allows_allowing:VBZ_VBG
alloy_alloyed:VB_VBD
alloy_alloyed:VB_VBN
alloy_alloying:VB_VBG
alloy_alloys:VB_VBZ
alloyed_alloy:VBD_VB
alloyed_alloy:VBN_VB
alloyed_alloyed:VBD_VBN
alloyed_alloyed:VBN_VBD
alloyed_alloying:VBD_VBG
alloyed_alloying:VBN_VBG
alloyed_alloys:VBD_VBZ
alloyed_alloys:VBN_VBZ
alloying_alloy:VBG_VB
alloying_alloyed:VBG_VBD
alloying_alloyed:VBG_VBN
alloying_alloys:VBG_VBZ
alloys_alloy:VBZ_VB
alloys_alloyed:VBZ_VBD
alloys_alloyed:VBZ_VBN
alloys_alloying:VBZ_VBG
allude_alluded:VB_VBD
allude_alluded:VB_VBN
allude_alludes:VB_VBZ
allude_alluding:VB_VBG
alluded_allude:VBD_VB
alluded_allude:VBN_VB
alluded_alluded:VBD_VBN
alluded_alluded:VBN_VBD
alluded_alludes:VBD_VBZ
alluded_alludes:VBN_VBZ
alluded_alluding:VBD_VBG
alluded_alluding:VBN_VBG
alludes_allude:VBZ_VB
alludes_alluded:VBZ_VBD
alludes_alluded:VBZ_VBN
alludes_alluding:VBZ_VBG
alluding_allude:VBG_VB
alluding_alluded:VBG_VBD
alluding_alluded:VBG_VBN
alluding_alludes:VBG_VBZ
allure_allured:VB_VBD
allure_allured:VB_VBN
allure_allures:VB_VBZ
allure_alluring:VB_VBG
allured_allure:VBD_VB
allured_allure:VBN_VB
allured_allured:VBD_VBN
allured_allured:VBN_VBD
allured_allures:VBD_VBZ
allured_allures:VBN_VBZ
allured_alluring:VBD_VBG
allured_alluring:VBN_VBG
allures_allure:VBZ_VB
allures_allured:VBZ_VBD
allures_allured:VBZ_VBN
allures_alluring:VBZ_VBG
alluring_allure:VBG_VB
alluring_allured:VBG_VBD
alluring_allured:VBG_VBN
alluring_allures:VBG_VBZ
ally_allied:VB_VBD
ally_allied:VB_VBN
ally_allies:VB_VBZ
ally_allying:VB_VBG
allying_allied:VBG_VBD
allying_allied:VBG_VBN
allying_allies:VBG_VBZ
allying_ally:VBG_VB
alphabetize_alphabetized:VB_VBD
alphabetize_alphabetized:VB_VBN
alphabetize_alphabetizes:VB_VBZ
alphabetize_alphabetizing:VB_VBG
alphabetized_alphabetize:VBD_VB
alphabetized_alphabetize:VBN_VB
alphabetized_alphabetized:VBD_VBN
alphabetized_alphabetized:VBN_VBD
alphabetized_alphabetizes:VBD_VBZ
alphabetized_alphabetizes:VBN_VBZ
alphabetized_alphabetizing:VBD_VBG
alphabetized_alphabetizing:VBN_VBG
alphabetizes_alphabetize:VBZ_VB
alphabetizes_alphabetized:VBZ_VBD
alphabetizes_alphabetized:VBZ_VBN
alphabetizes_alphabetizing:VBZ_VBG
alphabetizing_alphabetize:VBG_VB
alphabetizing_alphabetized:VBG_VBD
alphabetizing_alphabetized:VBG_VBN
alphabetizing_alphabetizes:VBG_VBZ
alter_altered:VB_VBD
alter_altered:VB_VBN
alter_altering:VB_VBG
alter_alters:VB_VBZ
altercate_altercated:VB_VBD
altercate_altercated:VB_VBN
altercate_altercates:VB_VBZ
altercate_altercating:VB_VBG
altercated_altercate:VBD_VB
altercated_altercate:VBN_VB
altercated_altercated:VBD_VBN
altercated_altercated:VBN_VBD
altercated_altercates:VBD_VBZ
altercated_altercates:VBN_VBZ
altercated_altercating:VBD_VBG
altercated_altercating:VBN_VBG
altercates_altercate:VBZ_VB
altercates_altercated:VBZ_VBD
altercates_altercated:VBZ_VBN
altercates_altercating:VBZ_VBG
altercating_altercate:VBG_VB
altercating_altercated:VBG_VBD
altercating_altercated:VBG_VBN
altercating_altercates:VBG_VBZ
altered_alter:VBD_VB
altered_alter:VBN_VB
altered_altered:VBD_VBN
altered_altered:VBN_VBD
altered_altering:VBD_VBG
altered_altering:VBN_VBG
altered_alters:VBD_VBZ
altered_alters:VBN_VBZ
altering_alter:VBG_VB
altering_altered:VBG_VBD
altering_altered:VBG_VBN
altering_alters:VBG_VBZ
alternate_alternated:VB_VBD
alternate_alternated:VB_VBN
alternate_alternates:VB_VBZ
alternate_alternating:VB_VBG
alternated_alternate:VBD_VB
alternated_alternate:VBN_VB
alternated_alternated:VBD_VBN
alternated_alternated:VBN_VBD
alternated_alternates:VBD_VBZ
alternated_alternates:VBN_VBZ
alternated_alternating:VBD_VBG
alternated_alternating:VBN_VBG
alternates_alternate:VBZ_VB
alternates_alternated:VBZ_VBD
alternates_alternated:VBZ_VBN
alternates_alternating:VBZ_VBG
alternating_alternate:VBG_VB
alternating_alternated:VBG_VBD
alternating_alternated:VBG_VBN
alternating_alternates:VBG_VBZ
alters_alter:VBZ_VB
alters_altered:VBZ_VBD
alters_altered:VBZ_VBN
alters_altering:VBZ_VBG
aluminize_aluminized:VB_VBD
aluminize_aluminized:VB_VBN
aluminize_aluminizes:VB_VBZ
aluminize_aluminizing:VB_VBG
aluminized_aluminize:VBD_VB
aluminized_aluminize:VBN_VB
aluminized_aluminized:VBD_VBN
aluminized_aluminized:VBN_VBD
aluminized_aluminizes:VBD_VBZ
aluminized_aluminizes:VBN_VBZ
aluminized_aluminizing:VBD_VBG
aluminized_aluminizing:VBN_VBG
aluminizes_aluminize:VBZ_VB
aluminizes_aluminized:VBZ_VBD
aluminizes_aluminized:VBZ_VBN
aluminizes_aluminizing:VBZ_VBG
aluminizing_aluminize:VBG_VB
aluminizing_aluminized:VBG_VBD
aluminizing_aluminized:VBG_VBN
aluminizing_aluminizes:VBG_VBZ
amalgamate_amalgamated:VB_VBD
amalgamate_amalgamated:VB_VBN
amalgamate_amalgamates:VB_VBZ
amalgamate_amalgamating:VB_VBG
amalgamated_amalgamate:VBD_VB
amalgamated_amalgamate:VBN_VB
amalgamated_amalgamated:VBD_VBN
amalgamated_amalgamated:VBN_VBD
amalgamated_amalgamates:VBD_VBZ
amalgamated_amalgamates:VBN_VBZ
amalgamated_amalgamating:VBD_VBG
amalgamated_amalgamating:VBN_VBG
amalgamates_amalgamate:VBZ_VB
amalgamates_amalgamated:VBZ_VBD
amalgamates_amalgamated:VBZ_VBN
amalgamates_amalgamating:VBZ_VBG
amalgamating_amalgamate:VBG_VB
amalgamating_amalgamated:VBG_VBD
amalgamating_amalgamated:VBG_VBN
amalgamating_amalgamates:VBG_VBZ
amass_amassed:VB_VBD
amass_amassed:VB_VBN
amass_amasses:VB_VBZ
amass_amassing:VB_VBG
amassed_amass:VBD_VB
amassed_amass:VBN_VB
amassed_amassed:VBD_VBN
amassed_amassed:VBN_VBD
amassed_amasses:VBD_VBZ
amassed_amasses:VBN_VBZ
amassed_amassing:VBD_VBG
amassed_amassing:VBN_VBG
amasses_amass:VBZ_VB
amasses_amassed:VBZ_VBD
amasses_amassed:VBZ_VBN
amasses_amassing:VBZ_VBG
amassing_amass:VBG_VB
amassing_amassed:VBG_VBD
amassing_amassed:VBG_VBN
amassing_amasses:VBG_VBZ
amaze_amazed:VB_VBD
amaze_amazed:VB_VBN
amaze_amazes:VB_VBZ
amaze_amazing:VB_VBG
amazed_amaze:VBD_VB
amazed_amaze:VBN_VB
amazed_amazed:VBD_VBN
amazed_amazed:VBN_VBD
amazed_amazes:VBD_VBZ
amazed_amazes:VBN_VBZ
amazed_amazing:VBD_VBG
amazed_amazing:VBN_VBG
amazes_amaze:VBZ_VB
amazes_amazed:VBZ_VBD
amazes_amazed:VBZ_VBN
amazes_amazing:VBZ_VBG
amazing_amaze:VBG_VB
amazing_amazed:VBG_VBD
amazing_amazed:VBG_VBN
amazing_amazes:VBG_VBZ
amble_ambled:VB_VBD
amble_ambled:VB_VBN
amble_ambles:VB_VBZ
amble_ambling:VB_VBG
ambled_amble:VBD_VB
ambled_amble:VBN_VB
ambled_ambled:VBD_VBN
ambled_ambled:VBN_VBD
ambled_ambles:VBD_VBZ
ambled_ambles:VBN_VBZ
ambled_ambling:VBD_VBG
ambled_ambling:VBN_VBG
ambles_amble:VBZ_VB
ambles_ambled:VBZ_VBD
ambles_ambled:VBZ_VBN
ambles_ambling:VBZ_VBG
ambling_amble:VBG_VB
ambling_ambled:VBG_VBD
ambling_ambled:VBG_VBN
ambling_ambles:VBG_VBZ
ambulate_ambulated:VB_VBD
ambulate_ambulated:VB_VBN
ambulate_ambulates:VB_VBZ
ambulate_ambulating:VB_VBG
ambulated_ambulate:VBD_VB
ambulated_ambulate:VBN_VB
ambulated_ambulated:VBD_VBN
ambulated_ambulated:VBN_VBD
ambulated_ambulates:VBD_VBZ
ambulated_ambulates:VBN_VBZ
ambulated_ambulating:VBD_VBG
ambulated_ambulating:VBN_VBG
ambulates_ambulate:VBZ_VB
ambulates_ambulated:VBZ_VBD
ambulates_ambulated:VBZ_VBN
ambulates_ambulating:VBZ_VBG
ambulating_ambulate:VBG_VB
ambulating_ambulated:VBG_VBD
ambulating_ambulated:VBG_VBN
ambulating_ambulates:VBG_VBZ
ambuscade_ambuscaded:VB_VBD
ambuscade_ambuscaded:VB_VBN
ambuscade_ambuscades:VB_VBZ
ambuscade_ambuscading:VB_VBG
ambuscaded_ambuscade:VBD_VB
ambuscaded_ambuscade:VBN_VB
ambuscaded_ambuscaded:VBD_VBN
ambuscaded_ambuscaded:VBN_VBD
ambuscaded_ambuscades:VBD_VBZ
ambuscaded_ambuscades:VBN_VBZ
ambuscaded_ambuscading:VBD_VBG
ambuscaded_ambuscading:VBN_VBG
ambuscades_ambuscade:VBZ_VB
ambuscades_ambuscaded:VBZ_VBD
ambuscades_ambuscaded:VBZ_VBN
ambuscades_ambuscading:VBZ_VBG
ambuscading_ambuscade:VBG_VB
ambuscading_ambuscaded:VBG_VBD
ambuscading_ambuscaded:VBG_VBN
ambuscading_ambuscades:VBG_VBZ
ambush_ambushed:VB_VBD
ambush_ambushed:VB_VBN
ambush_ambushes:VB_VBZ
ambush_ambushing:VB_VBG
ambushed_ambush:VBD_VB
ambushed_ambush:VBN_VB
ambushed_ambushed:VBD_VBN
ambushed_ambushed:VBN_VBD
ambushed_ambushes:VBD_VBZ
ambushed_ambushes:VBN_VBZ
ambushed_ambushing:VBD_VBG
ambushed_ambushing:VBN_VBG
ambushes_ambush:VBZ_VB
ambushes_ambushed:VBZ_VBD
ambushes_ambushed:VBZ_VBN
ambushes_ambushing:VBZ_VBG
ambushing_ambush:VBG_VB
ambushing_ambushed:VBG_VBD
ambushing_ambushed:VBG_VBN
ambushing_ambushes:VBG_VBZ
ameliorate_ameliorated:VB_VBD
ameliorate_ameliorated:VB_VBN
ameliorate_ameliorates:VB_VBZ
ameliorate_ameliorating:VB_VBG
ameliorated_ameliorate:VBD_VB
ameliorated_ameliorate:VBN_VB
ameliorated_ameliorated:VBD_VBN
ameliorated_ameliorated:VBN_VBD
ameliorated_ameliorates:VBD_VBZ
ameliorated_ameliorates:VBN_VBZ
ameliorated_ameliorating:VBD_VBG
ameliorated_ameliorating:VBN_VBG
ameliorates_ameliorate:VBZ_VB
ameliorates_ameliorated:VBZ_VBD
ameliorates_ameliorated:VBZ_VBN
ameliorates_ameliorating:VBZ_VBG
ameliorating_ameliorate:VBG_VB
ameliorating_ameliorated:VBG_VBD
ameliorating_ameliorated:VBG_VBN
ameliorating_ameliorates:VBG_VBZ
amend_amended:VB_VBD
amend_amended:VB_VBN
amend_amending:VB_VBG
amend_amends:VB_VBZ
amended_amend:VBD_VB
amended_amend:VBN_VB
amended_amended:VBD_VBN
amended_amended:VBN_VBD
amended_amending:VBD_VBG
amended_amending:VBN_VBG
amended_amends:VBD_VBZ
amended_amends:VBN_VBZ
amending_amend:VBG_VB
amending_amended:VBG_VBD
amending_amended:VBG_VBN
amending_amends:VBG_VBZ
amends_amend:VBZ_VB
amends_amended:VBZ_VBD
amends_amended:VBZ_VBN
amends_amending:VBZ_VBG
amerce_amerced:VB_VBD
amerce_amerced:VB_VBN
amerce_amerces:VB_VBZ
amerce_amercing:VB_VBG
amerced_amerce:VBD_VB
amerced_amerce:VBN_VB
amerced_amerced:VBD_VBN
amerced_amerced:VBN_VBD
amerced_amerces:VBD_VBZ
amerced_amerces:VBN_VBZ
amerced_amercing:VBD_VBG
amerced_amercing:VBN_VBG
amerces_amerce:VBZ_VB
amerces_amerced:VBZ_VBD
amerces_amerced:VBZ_VBN
amerces_amercing:VBZ_VBG
amercing_amerce:VBG_VB
amercing_amerced:VBG_VBD
amercing_amerced:VBG_VBN
amercing_amerces:VBG_VBZ
Americanize_Americanized:VB_VBD
Americanize_Americanized:VB_VBN
Americanize_Americanizes:VB_VBZ
Americanize_Americanizing:VB_VBG
Americanized_Americanize:VBD_VB
Americanized_Americanize:VBN_VB
Americanized_Americanized:VBD_VBN
Americanized_Americanized:VBN_VBD
Americanized_Americanizes:VBD_VBZ
Americanized_Americanizes:VBN_VBZ
Americanized_Americanizing:VBD_VBG
Americanized_Americanizing:VBN_VBG
Americanizes_Americanize:VBZ_VB
Americanizes_Americanized:VBZ_VBD
Americanizes_Americanized:VBZ_VBN
Americanizes_Americanizing:VBZ_VBG
Americanizing_Americanize:VBG_VB
Americanizing_Americanized:VBG_VBD
Americanizing_Americanized:VBG_VBN
Americanizing_Americanizes:VBG_VBZ
ammoniate_ammoniated:VB_VBD
ammoniate_ammoniated:VB_VBN
ammoniate_ammoniates:VB_VBZ
ammoniate_ammoniating:VB_VBG
ammoniated_ammoniate:VBD_VB
ammoniated_ammoniate:VBN_VB
ammoniated_ammoniated:VBD_VBN
ammoniated_ammoniated:VBN_VBD
ammoniated_ammoniates:VBD_VBZ
ammoniated_ammoniates:VBN_VBZ
ammoniated_ammoniating:VBD_VBG
ammoniated_ammoniating:VBN_VBG
ammoniates_ammoniate:VBZ_VB
ammoniates_ammoniated:VBZ_VBD
ammoniates_ammoniated:VBZ_VBN
ammoniates_ammoniating:VBZ_VBG
ammoniating_ammoniate:VBG_VB
ammoniating_ammoniated:VBG_VBD
ammoniating_ammoniated:VBG_VBN
ammoniating_ammoniates:VBG_VBZ
ammonified_ammonified:VBD_VBN
ammonified_ammonified:VBN_VBD
ammonified_ammonifies:VBD_VBZ
ammonified_ammonifies:VBN_VBZ
ammonified_ammonify:VBD_VB
ammonified_ammonify:VBN_VB
ammonified_ammonifying:VBD_VBG
ammonified_ammonifying:VBN_VBG
ammonifies_ammonified:VBZ_VBD
ammonifies_ammonified:VBZ_VBN
ammonifies_ammonify:VBZ_VB
ammonifies_ammonifying:VBZ_VBG
ammonify_ammonified:VB_VBD
ammonify_ammonified:VB_VBN
ammonify_ammonifies:VB_VBZ
ammonify_ammonifying:VB_VBG
ammonifying_ammonified:VBG_VBD
ammonifying_ammonified:VBG_VBN
ammonifying_ammonifies:VBG_VBZ
ammonifying_ammonify:VBG_VB
amnestied_amnestied:VBD_VBN
amnestied_amnestied:VBN_VBD
amnestied_amnesties:VBD_VBZ
amnestied_amnesties:VBN_VBZ
amnestied_amnesty:VBD_VB
amnestied_amnesty:VBN_VB
amnestied_amnestying:VBD_VBG
amnestied_amnestying:VBN_VBG
amnesties_amnestied:VBZ_VBD
amnesties_amnestied:VBZ_VBN
amnesties_amnesty:VBZ_VB
amnesties_amnestying:VBZ_VBG
amnesty_amnestied:VB_VBD
amnesty_amnestied:VB_VBN
amnesty_amnesties:VB_VBZ
amnesty_amnestying:VB_VBG
amnestying_amnestied:VBG_VBD
amnestying_amnestied:VBG_VBN
amnestying_amnesties:VBG_VBZ
amnestying_amnesty:VBG_VB
amortize_amortized:VB_VBD
amortize_amortized:VB_VBN
amortize_amortizes:VB_VBZ
amortize_amortizing:VB_VBG
amortized_amortize:VBD_VB
amortized_amortize:VBN_VB
amortized_amortized:VBD_VBN
amortized_amortized:VBN_VBD
amortized_amortizes:VBD_VBZ
amortized_amortizes:VBN_VBZ
amortized_amortizing:VBD_VBG
amortized_amortizing:VBN_VBG
amortizes_amortize:VBZ_VB
amortizes_amortized:VBZ_VBD
amortizes_amortized:VBZ_VBN
amortizes_amortizing:VBZ_VBG
amortizing_amortize:VBG_VB
amortizing_amortized:VBG_VBD
amortizing_amortized:VBG_VBN
amortizing_amortizes:VBG_VBZ
amount_amounted:VB_VBD
amount_amounted:VB_VBN
amount_amounting:VB_VBG
amount_amounts:VB_VBZ
amounted_amount:VBD_VB
amounted_amount:VBN_VB
amounted_amounted:VBD_VBN
amounted_amounted:VBN_VBD
amounted_amounting:VBD_VBG
amounted_amounting:VBN_VBG
amounted_amounts:VBD_VBZ
amounted_amounts:VBN_VBZ
amounting_amount:VBG_VB
amounting_amounted:VBG_VBD
amounting_amounted:VBG_VBN
amounting_amounts:VBG_VBZ
amounts_amount:VBZ_VB
amounts_amounted:VBZ_VBD
amounts_amounted:VBZ_VBN
amounts_amounting:VBZ_VBG
amplified_amplified:VBD_VBN
amplified_amplified:VBN_VBD
amplified_amplifies:VBD_VBZ
amplified_amplifies:VBN_VBZ
amplified_amplify:VBD_VB
amplified_amplify:VBN_VB
amplified_amplifying:VBD_VBG
amplified_amplifying:VBN_VBG
amplifies_amplified:VBZ_VBD
amplifies_amplified:VBZ_VBN
amplifies_amplify:VBZ_VB
amplifies_amplifying:VBZ_VBG
amplify_amplified:VB_VBD
amplify_amplified:VB_VBN
amplify_amplifies:VB_VBZ
amplify_amplifying:VB_VBG
amplifying_amplified:VBG_VBD
amplifying_amplified:VBG_VBN
amplifying_amplifies:VBG_VBZ
amplifying_amplify:VBG_VB
amputate_amputated:VB_VBD
amputate_amputated:VB_VBN
amputate_amputates:VB_VBZ
amputate_amputating:VB_VBG
amputated_amputate:VBD_VB
amputated_amputate:VBN_VB
amputated_amputated:VBD_VBN
amputated_amputated:VBN_VBD
amputated_amputates:VBD_VBZ
amputated_amputates:VBN_VBZ
amputated_amputating:VBD_VBG
amputated_amputating:VBN_VBG
amputates_amputate:VBZ_VB
amputates_amputated:VBZ_VBD
amputates_amputated:VBZ_VBN
amputates_amputating:VBZ_VBG
amputating_amputate:VBG_VB
amputating_amputated:VBG_VBD
amputating_amputated:VBG_VBN
amputating_amputates:VBG_VBZ
amuse_amused:VB_VBD
amuse_amused:VB_VBN
amuse_amuses:VB_VBZ
amuse_amusing:VB_VBG
amused_amuse:VBD_VB
amused_amuse:VBN_VB
amused_amused:VBD_VBN
amused_amused:VBN_VBD
amused_amuses:VBD_VBZ
amused_amuses:VBN_VBZ
amused_amusing:VBD_VBG
amused_amusing:VBN_VBG
amuses_amuse:VBZ_VB
amuses_amused:VBZ_VBD
amuses_amused:VBZ_VBN
amuses_amusing:VBZ_VBG
amusing_amuse:VBG_VB
amusing_amused:VBG_VBD
amusing_amused:VBG_VBN
amusing_amuses:VBG_VBZ
anagrammatize_anagrammatized:VB_VBD
anagrammatize_anagrammatized:VB_VBN
anagrammatize_anagrammatizes:VB_VBZ
anagrammatize_anagrammatizing:VB_VBG
anagrammatized_anagrammatize:VBD_VB
anagrammatized_anagrammatize:VBN_VB
anagrammatized_anagrammatized:VBD_VBN
anagrammatized_anagrammatized:VBN_VBD
anagrammatized_anagrammatizes:VBD_VBZ
anagrammatized_anagrammatizes:VBN_VBZ
anagrammatized_anagrammatizing:VBD_VBG
anagrammatized_anagrammatizing:VBN_VBG
anagrammatizes_anagrammatize:VBZ_VB
anagrammatizes_anagrammatized:VBZ_VBD
anagrammatizes_anagrammatized:VBZ_VBN
anagrammatizes_anagrammatizing:VBZ_VBG
anagrammatizing_anagrammatize:VBG_VB
anagrammatizing_anagrammatized:VBG_VBD
anagrammatizing_anagrammatized:VBG_VBN
anagrammatizing_anagrammatizes:VBG_VBZ
analogize_analogized:VB_VBD
analogize_analogized:VB_VBN
analogize_analogizes:VB_VBZ
analogize_analogizing:VB_VBG
analogized_analogize:VBD_VB
analogized_analogize:VBN_VB
analogized_analogized:VBD_VBN
analogized_analogized:VBN_VBD
analogized_analogizes:VBD_VBZ
analogized_analogizes:VBN_VBZ
analogized_analogizing:VBD_VBG
analogized_analogizing:VBN_VBG
analogizes_analogize:VBZ_VB
analogizes_analogized:VBZ_VBD
analogizes_analogized:VBZ_VBN
analogizes_analogizing:VBZ_VBG
analogizing_analogize:VBG_VB
analogizing_analogized:VBG_VBD
analogizing_analogized:VBG_VBN
analogizing_analogizes:VBG_VBZ
analyze_analyzed:VB_VBD
analyze_analyzed:VB_VBN
analyze_analyzes:VB_VBZ
analyze_analyzing:VB_VBG
analyzed_analyze:VBD_VB
analyzed_analyze:VBN_VB
analyzed_analyzed:VBD_VBN
analyzed_analyzed:VBN_VBD
analyzed_analyzes:VBD_VBZ
analyzed_analyzes:VBN_VBZ
analyzed_analyzing:VBD_VBG
analyzed_analyzing:VBN_VBG
analyzes_analyze:VBZ_VB
analyzes_analyzed:VBZ_VBD
analyzes_analyzed:VBZ_VBN
analyzes_analyzing:VBZ_VBG
analyzing_analyze:VBG_VB
analyzing_analyzed:VBG_VBD
analyzing_analyzed:VBG_VBN
analyzing_analyzes:VBG_VBZ
anastomose_anastomosed:VB_VBD
anastomose_anastomosed:VB_VBN
anastomose_anastomoses:VB_VBZ
anastomose_anastomosing:VB_VBG
anastomosed_anastomose:VBD_VB
anastomosed_anastomose:VBN_VB
anastomosed_anastomosed:VBD_VBN
anastomosed_anastomosed:VBN_VBD
anastomosed_anastomoses:VBD_VBZ
anastomosed_anastomoses:VBN_VBZ
anastomosed_anastomosing:VBD_VBG
anastomosed_anastomosing:VBN_VBG
anastomoses_anastomose:VBZ_VB
anastomoses_anastomosed:VBZ_VBD
anastomoses_anastomosed:VBZ_VBN
anastomoses_anastomosing:VBZ_VBG
anastomosing_anastomose:VBG_VB
anastomosing_anastomosed:VBG_VBD
anastomosing_anastomosed:VBG_VBN
anastomosing_anastomoses:VBG_VBZ
anathematize_anathematized:VB_VBD
anathematize_anathematized:VB_VBN
anathematize_anathematizes:VB_VBZ
anathematize_anathematizing:VB_VBG
anathematized_anathematize:VBD_VB
anathematized_anathematize:VBN_VB
anathematized_anathematized:VBD_VBN
anathematized_anathematized:VBN_VBD
anathematized_anathematizes:VBD_VBZ
anathematized_anathematizes:VBN_VBZ
anathematized_anathematizing:VBD_VBG
anathematized_anathematizing:VBN_VBG
anathematizes_anathematize:VBZ_VB
anathematizes_anathematized:VBZ_VBD
anathematizes_anathematized:VBZ_VBN
anathematizes_anathematizing:VBZ_VBG
anathematizing_anathematize:VBG_VB
anathematizing_anathematized:VBG_VBD
anathematizing_anathematized:VBG_VBN
anathematizing_anathematizes:VBG_VBZ
anatomize_anatomized:VB_VBD
anatomize_anatomized:VB_VBN
anatomize_anatomizes:VB_VBZ
anatomize_anatomizing:VB_VBG
anatomized_anatomize:VBD_VB
anatomized_anatomize:VBN_VB
anatomized_anatomized:VBD_VBN
anatomized_anatomized:VBN_VBD
anatomized_anatomizes:VBD_VBZ
anatomized_anatomizes:VBN_VBZ
anatomized_anatomizing:VBD_VBG
anatomized_anatomizing:VBN_VBG
anatomizes_anatomize:VBZ_VB
anatomizes_anatomized:VBZ_VBD
anatomizes_anatomized:VBZ_VBN
anatomizes_anatomizing:VBZ_VBG
anatomizing_anatomize:VBG_VB
anatomizing_anatomized:VBG_VBD
anatomizing_anatomized:VBG_VBN
anatomizing_anatomizes:VBG_VBZ
anchor_anchored:VB_VBD
anchor_anchored:VB_VBN
anchor_anchoring:VB_VBG
anchor_anchors:VB_VBZ
anchored_anchor:VBD_VB
anchored_anchor:VBN_VB
anchored_anchored:VBD_VBN
anchored_anchored:VBN_VBD
anchored_anchoring:VBD_VBG
anchored_anchoring:VBN_VBG
anchored_anchors:VBD_VBZ
anchored_anchors:VBN_VBZ
anchoring_anchor:VBG_VB
anchoring_anchored:VBG_VBD
anchoring_anchored:VBG_VBN
anchoring_anchors:VBG_VBZ
anchors_anchor:VBZ_VB
anchors_anchored:VBZ_VBD
anchors_anchored:VBZ_VBN
anchors_anchoring:VBZ_VBG
anele_aneled:VB_VBD
anele_aneled:VB_VBN
anele_aneles:VB_VBZ
anele_aneling:VB_VBG
aneled_anele:VBD_VB
aneled_anele:VBN_VB
aneled_aneled:VBD_VBN
aneled_aneled:VBN_VBD
aneled_aneles:VBD_VBZ
aneled_aneles:VBN_VBZ
aneled_aneling:VBD_VBG
aneled_aneling:VBN_VBG
aneles_anele:VBZ_VB
aneles_aneled:VBZ_VBD
aneles_aneled:VBZ_VBN
aneles_aneling:VBZ_VBG
aneling_anele:VBG_VB
aneling_aneled:VBG_VBD
aneling_aneled:VBG_VBN
aneling_aneles:VBG_VBZ
anesthetize_anesthetized:VB_VBD
anesthetize_anesthetized:VB_VBN
anesthetize_anesthetizes:VB_VBZ
anesthetize_anesthetizing:VB_VBG
anesthetized_anesthetize:VBD_VB
anesthetized_anesthetize:VBN_VB
anesthetized_anesthetized:VBD_VBN
anesthetized_anesthetized:VBN_VBD
anesthetized_anesthetizes:VBD_VBZ
anesthetized_anesthetizes:VBN_VBZ
anesthetized_anesthetizing:VBD_VBG
anesthetized_anesthetizing:VBN_VBG
anesthetizes_anesthetize:VBZ_VB
anesthetizes_anesthetized:VBZ_VBD
anesthetizes_anesthetized:VBZ_VBN
anesthetizes_anesthetizing:VBZ_VBG
anesthetizing_anesthetize:VBG_VB
anesthetizing_anesthetized:VBG_VBD
anesthetizing_anesthetized:VBG_VBN
anesthetizing_anesthetizes:VBG_VBZ
anger_angered:VB_VBD
anger_angered:VB_VBN
anger_angering:VB_VBG
anger_angers:VB_VBZ
angered_anger:VBD_VB
angered_anger:VBN_VB
angered_angered:VBD_VBN
angered_angered:VBN_VBD
angered_angering:VBD_VBG
angered_angering:VBN_VBG
angered_angers:VBD_VBZ
angered_angers:VBN_VBZ
angering_anger:VBG_VB
angering_angered:VBG_VBD
angering_angered:VBG_VBN
angering_angers:VBG_VBZ
angers_anger:VBZ_VB
angers_angered:VBZ_VBD
angers_angered:VBZ_VBN
angers_angering:VBZ_VBG
angle-park_angle-parked:VB_VBD
angle-park_angle-parked:VB_VBN
angle-park_angle-parking:VB_VBG
angle-park_angle-parks:VB_VBZ
angle-parked_angle-park:VBD_VB
angle-parked_angle-park:VBN_VB
angle-parked_angle-parked:VBD_VBN
angle-parked_angle-parked:VBN_VBD
angle-parked_angle-parking:VBD_VBG
angle-parked_angle-parking:VBN_VBG
angle-parked_angle-parks:VBD_VBZ
angle-parked_angle-parks:VBN_VBZ
angle-parking_angle-park:VBG_VB
angle-parking_angle-parked:VBG_VBD
angle-parking_angle-parked:VBG_VBN
angle-parking_angle-parks:VBG_VBZ
angle-parks_angle-park:VBZ_VB
angle-parks_angle-parked:VBZ_VBD
angle-parks_angle-parked:VBZ_VBN
angle-parks_angle-parking:VBZ_VBG
angle_angled:VB_VBD
angle_angled:VB_VBN
angle_angles:VB_VBZ
angle_angling:VB_VBG
angled_angle:VBD_VB
angled_angle:VBN_VB
angled_angled:VBD_VBN
angled_angled:VBN_VBD
angled_angles:VBD_VBZ
angled_angles:VBN_VBZ
angled_angling:VBD_VBG
angled_angling:VBN_VBG
angles_angle:VBZ_VB
angles_angled:VBZ_VBD
angles_angled:VBZ_VBN
angles_angling:VBZ_VBG
anglicize_anglicized:VB_VBD
anglicize_anglicized:VB_VBN
anglicize_anglicizes:VB_VBZ
anglicize_anglicizing:VB_VBG
anglicized_anglicize:VBD_VB
anglicized_anglicize:VBN_VB
anglicized_anglicized:VBD_VBN
anglicized_anglicized:VBN_VBD
anglicized_anglicizes:VBD_VBZ
anglicized_anglicizes:VBN_VBZ
anglicized_anglicizing:VBD_VBG
anglicized_anglicizing:VBN_VBG
anglicizes_anglicize:VBZ_VB
anglicizes_anglicized:VBZ_VBD
anglicizes_anglicized:VBZ_VBN
anglicizes_anglicizing:VBZ_VBG
anglicizing_anglicize:VBG_VB
anglicizing_anglicized:VBG_VBD
anglicizing_anglicized:VBG_VBN
anglicizing_anglicizes:VBG_VBZ
anglified_anglified:VBD_VBN
anglified_anglified:VBN_VBD
anglified_anglifies:VBD_VBZ
anglified_anglifies:VBN_VBZ
anglified_anglify:VBD_VB
anglified_anglify:VBN_VB
anglified_anglifying:VBD_VBG
anglified_anglifying:VBN_VBG
anglifies_anglified:VBZ_VBD
anglifies_anglified:VBZ_VBN
anglifies_anglify:VBZ_VB
anglifies_anglifying:VBZ_VBG
anglify_anglified:VB_VBD
anglify_anglified:VB_VBN
anglify_anglifies:VB_VBZ
anglify_anglifying:VB_VBG
anglifying_anglified:VBG_VBD
anglifying_anglified:VBG_VBN
anglifying_anglifies:VBG_VBZ
anglifying_anglify:VBG_VB
angling_angle:VBG_VB
angling_angled:VBG_VBD
angling_angled:VBG_VBN
angling_angles:VBG_VBZ
anguish_anguished:VB_VBD
anguish_anguished:VB_VBN
anguish_anguishes:VB_VBZ
anguish_anguishing:VB_VBG
anguished_anguish:VBD_VB
anguished_anguish:VBN_VB
anguished_anguished:VBD_VBN
anguished_anguished:VBN_VBD
anguished_anguishes:VBD_VBZ
anguished_anguishes:VBN_VBZ
anguished_anguishing:VBD_VBG
anguished_anguishing:VBN_VBG
anguishes_anguish:VBZ_VB
anguishes_anguished:VBZ_VBD
anguishes_anguished:VBZ_VBN
anguishes_anguishing:VBZ_VBG
anguishing_anguish:VBG_VB
anguishing_anguished:VBG_VBD
anguishing_anguished:VBG_VBN
anguishing_anguishes:VBG_VBZ
angulate_angulated:VB_VBD
angulate_angulated:VB_VBN
angulate_angulates:VB_VBZ
angulate_angulating:VB_VBG
angulated_angulate:VBD_VB
angulated_angulate:VBN_VB
angulated_angulated:VBD_VBN
angulated_angulated:VBN_VBD
angulated_angulates:VBD_VBZ
angulated_angulates:VBN_VBZ
angulated_angulating:VBD_VBG
angulated_angulating:VBN_VBG
angulates_angulate:VBZ_VB
angulates_angulated:VBZ_VBD
angulates_angulated:VBZ_VBN
angulates_angulating:VBZ_VBG
angulating_angulate:VBG_VB
angulating_angulated:VBG_VBD
angulating_angulated:VBG_VBN
angulating_angulates:VBG_VBZ
animadvert_animadverted:VB_VBD
animadvert_animadverted:VB_VBN
animadvert_animadverting:VB_VBG
animadvert_animadverts:VB_VBZ
animadverted_animadvert:VBD_VB
animadverted_animadvert:VBN_VB
animadverted_animadverted:VBD_VBN
animadverted_animadverted:VBN_VBD
animadverted_animadverting:VBD_VBG
animadverted_animadverting:VBN_VBG
animadverted_animadverts:VBD_VBZ
animadverted_animadverts:VBN_VBZ
animadverting_animadvert:VBG_VB
animadverting_animadverted:VBG_VBD
animadverting_animadverted:VBG_VBN
animadverting_animadverts:VBG_VBZ
animadverts_animadvert:VBZ_VB
animadverts_animadverted:VBZ_VBD
animadverts_animadverted:VBZ_VBN
animadverts_animadverting:VBZ_VBG
animalize_animalized:VB_VBD
animalize_animalized:VB_VBN
animalize_animalizes:VB_VBZ
animalize_animalizing:VB_VBG
animalized_animalize:VBD_VB
animalized_animalize:VBN_VB
animalized_animalized:VBD_VBN
animalized_animalized:VBN_VBD
animalized_animalizes:VBD_VBZ
animalized_animalizes:VBN_VBZ
animalized_animalizing:VBD_VBG
animalized_animalizing:VBN_VBG
animalizes_animalize:VBZ_VB
animalizes_animalized:VBZ_VBD
animalizes_animalized:VBZ_VBN
animalizes_animalizing:VBZ_VBG
animalizing_animalize:VBG_VB
animalizing_animalized:VBG_VBD
animalizing_animalized:VBG_VBN
animalizing_animalizes:VBG_VBZ
animate_animated:VB_VBD
animate_animated:VB_VBN
animate_animates:VB_VBZ
animate_animating:VB_VBG
animated_animate:VBD_VB
animated_animate:VBN_VB
animated_animated:VBD_VBN
animated_animated:VBN_VBD
animated_animates:VBD_VBZ
animated_animates:VBN_VBZ
animated_animating:VBD_VBG
animated_animating:VBN_VBG
animates_animate:VBZ_VB
animates_animated:VBZ_VBD
animates_animated:VBZ_VBN
animates_animating:VBZ_VBG
animating_animate:VBG_VB
animating_animated:VBG_VBD
animating_animated:VBG_VBN
animating_animates:VBG_VBZ
ankylose_ankylosed:VB_VBD
ankylose_ankylosed:VB_VBN
ankylose_ankyloses:VB_VBZ
ankylose_ankylosing:VB_VBG
ankylosed_ankylose:VBD_VB
ankylosed_ankylose:VBN_VB
ankylosed_ankylosed:VBD_VBN
ankylosed_ankylosed:VBN_VBD
ankylosed_ankyloses:VBD_VBZ
ankylosed_ankyloses:VBN_VBZ
ankylosed_ankylosing:VBD_VBG
ankylosed_ankylosing:VBN_VBG
ankyloses_ankylose:VBZ_VB
ankyloses_ankylosed:VBZ_VBD
ankyloses_ankylosed:VBZ_VBN
ankyloses_ankylosing:VBZ_VBG
ankylosing_ankylose:VBG_VB
ankylosing_ankylosed:VBG_VBD
ankylosing_ankylosed:VBG_VBN
ankylosing_ankyloses:VBG_VBZ
anneal_annealed:VB_VBD
anneal_annealed:VB_VBN
anneal_annealing:VB_VBG
anneal_anneals:VB_VBZ
annealed_anneal:VBD_VB
annealed_anneal:VBN_VB
annealed_annealed:VBD_VBN
annealed_annealed:VBN_VBD
annealed_annealing:VBD_VBG
annealed_annealing:VBN_VBG
annealed_anneals:VBD_VBZ
annealed_anneals:VBN_VBZ
annealing_anneal:VBG_VB
annealing_annealed:VBG_VBD
annealing_annealed:VBG_VBN
annealing_anneals:VBG_VBZ
anneals_anneal:VBZ_VB
anneals_annealed:VBZ_VBD
anneals_annealed:VBZ_VBN
anneals_annealing:VBZ_VBG
annex_annexed:VB_VBD
annex_annexed:VB_VBN
annex_annexes:VB_VBZ
annex_annexing:VB_VBG
annexed_annex:VBD_VB
annexed_annex:VBN_VB
annexed_annexed:VBD_VBN
annexed_annexed:VBN_VBD
annexed_annexes:VBD_VBZ
annexed_annexes:VBN_VBZ
annexed_annexing:VBD_VBG
annexed_annexing:VBN_VBG
annexes_annex:VBZ_VB
annexes_annexed:VBZ_VBD
annexes_annexed:VBZ_VBN
annexes_annexing:VBZ_VBG
annexing_annex:VBG_VB
annexing_annexed:VBG_VBD
annexing_annexed:VBG_VBN
annexing_annexes:VBG_VBZ
annihilate_annihilated:VB_VBD
annihilate_annihilated:VB_VBN
annihilate_annihilates:VB_VBZ
annihilate_annihilating:VB_VBG
annihilated_annihilate:VBD_VB
annihilated_annihilate:VBN_VB
annihilated_annihilated:VBD_VBN
annihilated_annihilated:VBN_VBD
annihilated_annihilates:VBD_VBZ
annihilated_annihilates:VBN_VBZ
annihilated_annihilating:VBD_VBG
annihilated_annihilating:VBN_VBG
annihilates_annihilate:VBZ_VB
annihilates_annihilated:VBZ_VBD
annihilates_annihilated:VBZ_VBN
annihilates_annihilating:VBZ_VBG
annihilating_annihilate:VBG_VB
annihilating_annihilated:VBG_VBD
annihilating_annihilated:VBG_VBN
annihilating_annihilates:VBG_VBZ
annotate_annotated:VB_VBD
annotate_annotated:VB_VBN
annotate_annotates:VB_VBZ
annotate_annotating:VB_VBG
annotated_annotate:VBD_VB
annotated_annotate:VBN_VB
annotated_annotated:VBD_VBN
annotated_annotated:VBN_VBD
annotated_annotates:VBD_VBZ
annotated_annotates:VBN_VBZ
annotated_annotating:VBD_VBG
annotated_annotating:VBN_VBG
annotates_annotate:VBZ_VB
annotates_annotated:VBZ_VBD
annotates_annotated:VBZ_VBN
annotates_annotating:VBZ_VBG
annotating_annotate:VBG_VB
annotating_annotated:VBG_VBD
annotating_annotated:VBG_VBN
annotating_annotates:VBG_VBZ
announce_announced:VB_VBD
announce_announced:VB_VBN
announce_announces:VB_VBZ
announce_announcing:VB_VBG
announced_announce:VBD_VB
announced_announce:VBN_VB
announced_announced:VBD_VBN
announced_announced:VBN_VBD
announced_announces:VBD_VBZ
announced_announces:VBN_VBZ
announced_announcing:VBD_VBG
announced_announcing:VBN_VBG
announces_announce:VBZ_VB
announces_announced:VBZ_VBD
announces_announced:VBZ_VBN
announces_announcing:VBZ_VBG
announcing_announce:VBG_VB
announcing_announced:VBG_VBD
announcing_announced:VBG_VBN
announcing_announces:VBG_VBZ
annoy_annoyed:VB_VBD
annoy_annoyed:VB_VBN
annoy_annoying:VB_VBG
annoy_annoys:VB_VBZ
annoyed_annoy:VBD_VB
annoyed_annoy:VBN_VB
annoyed_annoyed:VBD_VBN
annoyed_annoyed:VBN_VBD
annoyed_annoying:VBD_VBG
annoyed_annoying:VBN_VBG
annoyed_annoys:VBD_VBZ
annoyed_annoys:VBN_VBZ
annoying_annoy:VBG_VB
annoying_annoyed:VBG_VBD
annoying_annoyed:VBG_VBN
annoying_annoys:VBG_VBZ
annoys_annoy:VBZ_VB
annoys_annoyed:VBZ_VBD
annoys_annoyed:VBZ_VBN
annoys_annoying:VBZ_VBG
annualize_annualized:VB_VBD
annualize_annualized:VB_VBN
annualize_annualizes:VB_VBZ
annualize_annualizing:VB_VBG
annualized_annualize:VBD_VB
annualized_annualize:VBN_VB
annualized_annualized:VBD_VBN
annualized_annualized:VBN_VBD
annualized_annualizes:VBD_VBZ
annualized_annualizes:VBN_VBZ
annualized_annualizing:VBD_VBG
annualized_annualizing:VBN_VBG
annualizes_annualize:VBZ_VB
annualizes_annualized:VBZ_VBD
annualizes_annualized:VBZ_VBN
annualizes_annualizing:VBZ_VBG
annualizing_annualize:VBG_VB
annualizing_annualized:VBG_VBD
annualizing_annualized:VBG_VBN
annualizing_annualizes:VBG_VBZ
annul_annulled:VB_VBD
annul_annulled:VB_VBN
annul_annulling:VB_VBG
annul_annuls:VB_VBZ
annulled_annul:VBD_VB
annulled_annul:VBN_VB
annulled_annulled:VBD_VBN
annulled_annulled:VBN_VBD
annulled_annulling:VBD_VBG
annulled_annulling:VBN_VBG
annulled_annuls:VBD_VBZ
annulled_annuls:VBN_VBZ
annulling_annul:VBG_VB
annulling_annulled:VBG_VBD
annulling_annulled:VBG_VBN
annulling_annuls:VBG_VBZ
annuls_annul:VBZ_VB
annuls_annulled:VBZ_VBD
annuls_annulled:VBZ_VBN
annuls_annulling:VBZ_VBG
annunciate_annunciated:VB_VBD
annunciate_annunciated:VB_VBN
annunciate_annunciates:VB_VBZ
annunciate_annunciating:VB_VBG
annunciated_annunciate:VBD_VB
annunciated_annunciate:VBN_VB
annunciated_annunciated:VBD_VBN
annunciated_annunciated:VBN_VBD
annunciated_annunciates:VBD_VBZ
annunciated_annunciates:VBN_VBZ
annunciated_annunciating:VBD_VBG
annunciated_annunciating:VBN_VBG
annunciates_annunciate:VBZ_VB
annunciates_annunciated:VBZ_VBD
annunciates_annunciated:VBZ_VBN
annunciates_annunciating:VBZ_VBG
annunciating_annunciate:VBG_VB
annunciating_annunciated:VBG_VBD
annunciating_annunciated:VBG_VBN
annunciating_annunciates:VBG_VBZ
anodize_anodized:VB_VBD
anodize_anodized:VB_VBN
anodize_anodizes:VB_VBZ
anodize_anodizing:VB_VBG
anodized_anodize:VBD_VB
anodized_anodize:VBN_VB
anodized_anodized:VBD_VBN
anodized_anodized:VBN_VBD
anodized_anodizes:VBD_VBZ
anodized_anodizes:VBN_VBZ
anodized_anodizing:VBD_VBG
anodized_anodizing:VBN_VBG
anodizes_anodize:VBZ_VB
anodizes_anodized:VBZ_VBD
anodizes_anodized:VBZ_VBN
anodizes_anodizing:VBZ_VBG
anodizing_anodize:VBG_VB
anodizing_anodized:VBG_VBD
anodizing_anodized:VBG_VBN
anodizing_anodizes:VBG_VBZ
anoint_anointed:VB_VBD
anoint_anointed:VB_VBN
anoint_anointing:VB_VBG
anoint_anoints:VB_VBZ
anointed_anoint:VBD_VB
anointed_anoint:VBN_VB
anointed_anointed:VBD_VBN
anointed_anointed:VBN_VBD
anointed_anointing:VBD_VBG
anointed_anointing:VBN_VBG
anointed_anoints:VBD_VBZ
anointed_anoints:VBN_VBZ
anointing_anoint:VBG_VB
anointing_anointed:VBG_VBD
anointing_anointed:VBG_VBN
anointing_anoints:VBG_VBZ
anoints_anoint:VBZ_VB
anoints_anointed:VBZ_VBD
anoints_anointed:VBZ_VBN
anoints_anointing:VBZ_VBG
answer_answered:VB_VBD
answer_answered:VB_VBN
answer_answering:VB_VBG
answer_answers:VB_VBZ
answered_answer:VBD_VB
answered_answer:VBN_VB
answered_answered:VBD_VBN
answered_answered:VBN_VBD
answered_answering:VBD_VBG
answered_answering:VBN_VBG
answered_answers:VBD_VBZ
answered_answers:VBN_VBZ
answering_answer:VBG_VB
answering_answered:VBG_VBD
answering_answered:VBG_VBN
answering_answers:VBG_VBZ
answers_answer:VBZ_VB
answers_answered:VBZ_VBD
answers_answered:VBZ_VBN
answers_answering:VBZ_VBG
antagonize_antagonized:VB_VBD
antagonize_antagonized:VB_VBN
antagonize_antagonizes:VB_VBZ
antagonize_antagonizing:VB_VBG
antagonized_antagonize:VBD_VB
antagonized_antagonize:VBN_VB
antagonized_antagonized:VBD_VBN
antagonized_antagonized:VBN_VBD
antagonized_antagonizes:VBD_VBZ
antagonized_antagonizes:VBN_VBZ
antagonized_antagonizing:VBD_VBG
antagonized_antagonizing:VBN_VBG
antagonizes_antagonize:VBZ_VB
antagonizes_antagonized:VBZ_VBD
antagonizes_antagonized:VBZ_VBN
antagonizes_antagonizing:VBZ_VBG
antagonizing_antagonize:VBG_VB
antagonizing_antagonized:VBG_VBD
antagonizing_antagonized:VBG_VBN
antagonizing_antagonizes:VBG_VBZ
ante_anteed:VB_VBD
ante_anteed:VB_VBN
ante_anteing:VB_VBG
ante_antes:VB_VBZ
antecede_anteceded:VB_VBD
antecede_anteceded:VB_VBN
antecede_antecedes:VB_VBZ
antecede_anteceding:VB_VBG
anteceded_antecede:VBD_VB
anteceded_antecede:VBN_VB
anteceded_anteceded:VBD_VBN
anteceded_anteceded:VBN_VBD
anteceded_antecedes:VBD_VBZ
anteceded_antecedes:VBN_VBZ
anteceded_anteceding:VBD_VBG
anteceded_anteceding:VBN_VBG
antecedes_antecede:VBZ_VB
antecedes_anteceded:VBZ_VBD
antecedes_anteceded:VBZ_VBN
antecedes_anteceding:VBZ_VBG
anteceding_antecede:VBG_VB
anteceding_anteceded:VBG_VBD
anteceding_anteceded:VBG_VBN
anteceding_antecedes:VBG_VBZ
antedate_antedated:VB_VBD
antedate_antedated:VB_VBN
antedate_antedates:VB_VBZ
antedate_antedating:VB_VBG
antedated_antedate:VBD_VB
antedated_antedate:VBN_VB
antedated_antedated:VBD_VBN
antedated_antedated:VBN_VBD
antedated_antedates:VBD_VBZ
antedated_antedates:VBN_VBZ
antedated_antedating:VBD_VBG
antedated_antedating:VBN_VBG
antedates_antedate:VBZ_VB
antedates_antedated:VBZ_VBD
antedates_antedated:VBZ_VBN
antedates_antedating:VBZ_VBG
antedating_antedate:VBG_VB
antedating_antedated:VBG_VBD
antedating_antedated:VBG_VBN
antedating_antedates:VBG_VBZ
anteed_ante:VBD_VB
anteed_ante:VBN_VB
anteed_anteed:VBD_VBN
anteed_anteed:VBN_VBD
anteed_anteing:VBD_VBG
anteed_anteing:VBN_VBG
anteed_antes:VBD_VBZ
anteed_antes:VBN_VBZ
anteing_ante:VBG_VB
anteing_anteed:VBG_VBD
anteing_anteed:VBG_VBN
anteing_antes:VBG_VBZ
antes_ante:VBZ_VB
antes_anteed:VBZ_VBD
antes_anteed:VBZ_VBN
antes_anteing:VBZ_VBG
antevert_anteverted:VB_VBD
antevert_anteverted:VB_VBN
antevert_anteverting:VB_VBG
antevert_anteverts:VB_VBZ
anteverted_antevert:VBD_VB
anteverted_antevert:VBN_VB
anteverted_anteverted:VBD_VBN
anteverted_anteverted:VBN_VBD
anteverted_anteverting:VBD_VBG
anteverted_anteverting:VBN_VBG
anteverted_anteverts:VBD_VBZ
anteverted_anteverts:VBN_VBZ
anteverting_antevert:VBG_VB
anteverting_anteverted:VBG_VBD
anteverting_anteverted:VBG_VBN
anteverting_anteverts:VBG_VBZ
anteverts_antevert:VBZ_VB
anteverts_anteverted:VBZ_VBD
anteverts_anteverted:VBZ_VBN
anteverts_anteverting:VBZ_VBG
anthologize_anthologized:VB_VBD
anthologize_anthologized:VB_VBN
anthologize_anthologizes:VB_VBZ
anthologize_anthologizing:VB_VBG
anthologized_anthologize:VBD_VB
anthologized_anthologize:VBN_VB
anthologized_anthologized:VBD_VBN
anthologized_anthologized:VBN_VBD
anthologized_anthologizes:VBD_VBZ
anthologized_anthologizes:VBN_VBZ
anthologized_anthologizing:VBD_VBG
anthologized_anthologizing:VBN_VBG
anthologizes_anthologize:VBZ_VB
anthologizes_anthologized:VBZ_VBD
anthologizes_anthologized:VBZ_VBN
anthologizes_anthologizing:VBZ_VBG
anthologizing_anthologize:VBG_VB
anthologizing_anthologized:VBG_VBD
anthologizing_anthologized:VBG_VBN
anthologizing_anthologizes:VBG_VBZ
anthropomorphize_anthropomorphized:VB_VBD
anthropomorphize_anthropomorphized:VB_VBN
anthropomorphize_anthropomorphizes:VB_VBZ
anthropomorphize_anthropomorphizing:VB_VBG
anthropomorphized_anthropomorphize:VBD_VB
anthropomorphized_anthropomorphize:VBN_VB
anthropomorphized_anthropomorphized:VBD_VBN
anthropomorphized_anthropomorphized:VBN_VBD
anthropomorphized_anthropomorphizes:VBD_VBZ
anthropomorphized_anthropomorphizes:VBN_VBZ
anthropomorphized_anthropomorphizing:VBD_VBG
anthropomorphized_anthropomorphizing:VBN_VBG
anthropomorphizes_anthropomorphize:VBZ_VB
anthropomorphizes_anthropomorphized:VBZ_VBD
anthropomorphizes_anthropomorphized:VBZ_VBN
anthropomorphizes_anthropomorphizing:VBZ_VBG
anthropomorphizing_anthropomorphize:VBG_VB
anthropomorphizing_anthropomorphized:VBG_VBD
anthropomorphizing_anthropomorphized:VBG_VBN
anthropomorphizing_anthropomorphizes:VBG_VBZ
anticipate_anticipated:VB_VBD
anticipate_anticipated:VB_VBN
anticipate_anticipates:VB_VBZ
anticipate_anticipating:VB_VBG
anticipated_anticipate:VBD_VB
anticipated_anticipate:VBN_VB
anticipated_anticipated:VBD_VBN
anticipated_anticipated:VBN_VBD
anticipated_anticipates:VBD_VBZ
anticipated_anticipates:VBN_VBZ
anticipated_anticipating:VBD_VBG
anticipated_anticipating:VBN_VBG
anticipates_anticipate:VBZ_VB
anticipates_anticipated:VBZ_VBD
anticipates_anticipated:VBZ_VBN
anticipates_anticipating:VBZ_VBG
anticipating_anticipate:VBG_VB
anticipating_anticipated:VBG_VBD
anticipating_anticipated:VBG_VBN
anticipating_anticipates:VBG_VBZ
antiquate_antiquated:VB_VBD
antiquate_antiquated:VB_VBN
antiquate_antiquates:VB_VBZ
antiquate_antiquating:VB_VBG
antiquated_antiquate:VBD_VB
antiquated_antiquate:VBN_VB
antiquated_antiquated:VBD_VBN
antiquated_antiquated:VBN_VBD
antiquated_antiquates:VBD_VBZ
antiquated_antiquates:VBN_VBZ
antiquated_antiquating:VBD_VBG
antiquated_antiquating:VBN_VBG
antiquates_antiquate:VBZ_VB
antiquates_antiquated:VBZ_VBD
antiquates_antiquated:VBZ_VBN
antiquates_antiquating:VBZ_VBG
antiquating_antiquate:VBG_VB
antiquating_antiquated:VBG_VBD
antiquating_antiquated:VBG_VBN
antiquating_antiquates:VBG_VBZ
antique_antiqued:VB_VBD
antique_antiqued:VB_VBN
antique_antiques:VB_VBZ
antique_antiquing:VB_VBG
antiqued_antique:VBD_VB
antiqued_antique:VBN_VB
antiqued_antiqued:VBD_VBN
antiqued_antiqued:VBN_VBD
antiqued_antiques:VBD_VBZ
antiqued_antiques:VBN_VBZ
antiqued_antiquing:VBD_VBG
antiqued_antiquing:VBN_VBG
antiques_antique:VBZ_VB
antiques_antiqued:VBZ_VBD
antiques_antiqued:VBZ_VBN
antiques_antiquing:VBZ_VBG
antiquing_antique:VBG_VB
antiquing_antiqued:VBG_VBD
antiquing_antiqued:VBG_VBN
antiquing_antiques:VBG_VBZ
ape_aped:VB_VBD
ape_aped:VB_VBN
ape_apes:VB_VBZ
ape_aping:VB_VBG
aped_ape:VBD_VB
aped_ape:VBN_VB
aped_aped:VBD_VBN
aped_aped:VBN_VBD
aped_apes:VBD_VBZ
aped_apes:VBN_VBZ
aped_aping:VBD_VBG
aped_aping:VBN_VBG
apes_ape:VBZ_VB
apes_aped:VBZ_VBD
apes_aped:VBZ_VBN
apes_aping:VBZ_VBG
aphorize_aphorized:VB_VBD
aphorize_aphorized:VB_VBN
aphorize_aphorizes:VB_VBZ
aphorize_aphorizing:VB_VBG
aphorized_aphorize:VBD_VB
aphorized_aphorize:VBN_VB
aphorized_aphorized:VBD_VBN
aphorized_aphorized:VBN_VBD
aphorized_aphorizes:VBD_VBZ
aphorized_aphorizes:VBN_VBZ
aphorized_aphorizing:VBD_VBG
aphorized_aphorizing:VBN_VBG
aphorizes_aphorize:VBZ_VB
aphorizes_aphorized:VBZ_VBD
aphorizes_aphorized:VBZ_VBN
aphorizes_aphorizing:VBZ_VBG
aphorizing_aphorize:VBG_VB
aphorizing_aphorized:VBG_VBD
aphorizing_aphorized:VBG_VBN
aphorizing_aphorizes:VBG_VBZ
aping_ape:VBG_VB
aping_aped:VBG_VBD
aping_aped:VBG_VBN
aping_apes:VBG_VBZ
apocopate_apocopated:VB_VBD
apocopate_apocopated:VB_VBN
apocopate_apocopates:VB_VBZ
apocopate_apocopating:VB_VBG
apocopated_apocopate:VBD_VB
apocopated_apocopate:VBN_VB
apocopated_apocopated:VBD_VBN
apocopated_apocopated:VBN_VBD
apocopated_apocopates:VBD_VBZ
apocopated_apocopates:VBN_VBZ
apocopated_apocopating:VBD_VBG
apocopated_apocopating:VBN_VBG
apocopates_apocopate:VBZ_VB
apocopates_apocopated:VBZ_VBD
apocopates_apocopated:VBZ_VBN
apocopates_apocopating:VBZ_VBG
apocopating_apocopate:VBG_VB
apocopating_apocopated:VBG_VBD
apocopating_apocopated:VBG_VBN
apocopating_apocopates:VBG_VBZ
apologize_apologized:VB_VBD
apologize_apologized:VB_VBN
apologize_apologizes:VB_VBZ
apologize_apologizing:VB_VBG
apologized_apologize:VBD_VB
apologized_apologize:VBN_VB
apologized_apologized:VBD_VBN
apologized_apologized:VBN_VBD
apologized_apologizes:VBD_VBZ
apologized_apologizes:VBN_VBZ
apologized_apologizing:VBD_VBG
apologized_apologizing:VBN_VBG
apologizes_apologize:VBZ_VB
apologizes_apologized:VBZ_VBD
apologizes_apologized:VBZ_VBN
apologizes_apologizing:VBZ_VBG
apologizing_apologize:VBG_VB
apologizing_apologized:VBG_VBD
apologizing_apologized:VBG_VBN
apologizing_apologizes:VBG_VBZ
apostatize_apostatized:VB_VBD
apostatize_apostatized:VB_VBN
apostatize_apostatizes:VB_VBZ
apostatize_apostatizing:VB_VBG
apostatized_apostatize:VBD_VB
apostatized_apostatize:VBN_VB
apostatized_apostatized:VBD_VBN
apostatized_apostatized:VBN_VBD
apostatized_apostatizes:VBD_VBZ
apostatized_apostatizes:VBN_VBZ
apostatized_apostatizing:VBD_VBG
apostatized_apostatizing:VBN_VBG
apostatizes_apostatize:VBZ_VB
apostatizes_apostatized:VBZ_VBD
apostatizes_apostatized:VBZ_VBN
apostatizes_apostatizing:VBZ_VBG
apostatizing_apostatize:VBG_VB
apostatizing_apostatized:VBG_VBD
apostatizing_apostatized:VBG_VBN
apostatizing_apostatizes:VBG_VBZ
apostrophize_apostrophized:VB_VBD
apostrophize_apostrophized:VB_VBN
apostrophize_apostrophizes:VB_VBZ
apostrophize_apostrophizing:VB_VBG
apostrophized_apostrophize:VBD_VB
apostrophized_apostrophize:VBN_VB
apostrophized_apostrophized:VBD_VBN
apostrophized_apostrophized:VBN_VBD
apostrophized_apostrophizes:VBD_VBZ
apostrophized_apostrophizes:VBN_VBZ
apostrophized_apostrophizing:VBD_VBG
apostrophized_apostrophizing:VBN_VBG
apostrophizes_apostrophize:VBZ_VB
apostrophizes_apostrophized:VBZ_VBD
apostrophizes_apostrophized:VBZ_VBN
apostrophizes_apostrophizing:VBZ_VBG
apostrophizing_apostrophize:VBG_VB
apostrophizing_apostrophized:VBG_VBD
apostrophizing_apostrophized:VBG_VBN
apostrophizing_apostrophizes:VBG_VBZ
apotheosize_apotheosized:VB_VBD
apotheosize_apotheosized:VB_VBN
apotheosize_apotheosizes:VB_VBZ
apotheosize_apotheosizing:VB_VBG
apotheosized_apotheosize:VBD_VB
apotheosized_apotheosize:VBN_VB
apotheosized_apotheosized:VBD_VBN
apotheosized_apotheosized:VBN_VBD
apotheosized_apotheosizes:VBD_VBZ
apotheosized_apotheosizes:VBN_VBZ
apotheosized_apotheosizing:VBD_VBG
apotheosized_apotheosizing:VBN_VBG
apotheosizes_apotheosize:VBZ_VB
apotheosizes_apotheosized:VBZ_VBD
apotheosizes_apotheosized:VBZ_VBN
apotheosizes_apotheosizing:VBZ_VBG
apotheosizing_apotheosize:VBG_VB
apotheosizing_apotheosized:VBG_VBD
apotheosizing_apotheosized:VBG_VBN
apotheosizing_apotheosizes:VBG_VBZ
appall_appalled:VB_VBD
appall_appalled:VB_VBN
appall_appalling:VB_VBG
appall_appals:VB_VBZ
appalled_appall:VBD_VB
appalled_appall:VBN_VB
appalled_appalled:VBD_VBN
appalled_appalled:VBN_VBD
appalled_appalling:VBD_VBG
appalled_appalling:VBN_VBG
appalled_appals:VBD_VBZ
appalled_appals:VBN_VBZ
appalling_appall:VBG_VB
appalling_appalled:VBG_VBD
appalling_appalled:VBG_VBN
appalling_appals:VBG_VBZ
appals_appall:VBZ_VB
appals_appalled:VBZ_VBD
appals_appalled:VBZ_VBN
appals_appalling:VBZ_VBG
appeal_appealed:VB_VBD
appeal_appealed:VB_VBN
appeal_appealing:VB_VBG
appeal_appeals:VB_VBZ
appealed_appeal:VBD_VB
appealed_appeal:VBN_VB
appealed_appealed:VBD_VBN
appealed_appealed:VBN_VBD
appealed_appealing:VBD_VBG
appealed_appealing:VBN_VBG
appealed_appeals:VBD_VBZ
appealed_appeals:VBN_VBZ
appealing_appeal:VBG_VB
appealing_appealed:VBG_VBD
appealing_appealed:VBG_VBN
appealing_appeals:VBG_VBZ
appeals_appeal:VBZ_VB
appeals_appealed:VBZ_VBD
appeals_appealed:VBZ_VBN
appeals_appealing:VBZ_VBG
appear_appeared:VB_VBD
appear_appeared:VB_VBN
appear_appearing:VB_VBG
appear_appears:VB_VBZ
appeared_appear:VBD_VB
appeared_appear:VBN_VB
appeared_appeared:VBD_VBN
appeared_appeared:VBN_VBD
appeared_appearing:VBD_VBG
appeared_appearing:VBN_VBG
appeared_appears:VBD_VBZ
appeared_appears:VBN_VBZ
appearing_appear:VBG_VB
appearing_appeared:VBG_VBD
appearing_appeared:VBG_VBN
appearing_appears:VBG_VBZ
appears_appear:VBZ_VB
appears_appeared:VBZ_VBD
appears_appeared:VBZ_VBN
appears_appearing:VBZ_VBG
appease_appeased:VB_VBD
appease_appeased:VB_VBN
appease_appeases:VB_VBZ
appease_appeasing:VB_VBG
appeased_appease:VBD_VB
appeased_appease:VBN_VB
appeased_appeased:VBD_VBN
appeased_appeased:VBN_VBD
appeased_appeases:VBD_VBZ
appeased_appeases:VBN_VBZ
appeased_appeasing:VBD_VBG
appeased_appeasing:VBN_VBG
appeases_appease:VBZ_VB
appeases_appeased:VBZ_VBD
appeases_appeased:VBZ_VBN
appeases_appeasing:VBZ_VBG
appeasing_appease:VBG_VB
appeasing_appeased:VBG_VBD
appeasing_appeased:VBG_VBN
appeasing_appeases:VBG_VBZ
append_appended:VB_VBD
append_appended:VB_VBN
append_appending:VB_VBG
append_appends:VB_VBZ
appended_append:VBD_VB
appended_append:VBN_VB
appended_appended:VBD_VBN
appended_appended:VBN_VBD
appended_appending:VBD_VBG
appended_appending:VBN_VBG
appended_appends:VBD_VBZ
appended_appends:VBN_VBZ
appending_append:VBG_VB
appending_appended:VBG_VBD
appending_appended:VBG_VBN
appending_appends:VBG_VBZ
appends_append:VBZ_VB
appends_appended:VBZ_VBD
appends_appended:VBZ_VBN
appends_appending:VBZ_VBG
apperceive_apperceived:VB_VBD
apperceive_apperceived:VB_VBN
apperceive_apperceives:VB_VBZ
apperceive_apperceiving:VB_VBG
apperceived_apperceive:VBD_VB
apperceived_apperceive:VBN_VB
apperceived_apperceived:VBD_VBN
apperceived_apperceived:VBN_VBD
apperceived_apperceives:VBD_VBZ
apperceived_apperceives:VBN_VBZ
apperceived_apperceiving:VBD_VBG
apperceived_apperceiving:VBN_VBG
apperceives_apperceive:VBZ_VB
apperceives_apperceived:VBZ_VBD
apperceives_apperceived:VBZ_VBN
apperceives_apperceiving:VBZ_VBG
apperceiving_apperceive:VBG_VB
apperceiving_apperceived:VBG_VBD
apperceiving_apperceived:VBG_VBN
apperceiving_apperceives:VBG_VBZ
appertain_appertained:VB_VBD
appertain_appertained:VB_VBN
appertain_appertaining:VB_VBG
appertain_appertains:VB_VBZ
appertained_appertain:VBD_VB
appertained_appertain:VBN_VB
appertained_appertained:VBD_VBN
appertained_appertained:VBN_VBD
appertained_appertaining:VBD_VBG
appertained_appertaining:VBN_VBG
appertained_appertains:VBD_VBZ
appertained_appertains:VBN_VBZ
appertaining_appertain:VBG_VB
appertaining_appertained:VBG_VBD
appertaining_appertained:VBG_VBN
appertaining_appertains:VBG_VBZ
appertains_appertain:VBZ_VB
appertains_appertained:VBZ_VBD
appertains_appertained:VBZ_VBN
appertains_appertaining:VBZ_VBG
applaud_applauded:VB_VBD
applaud_applauded:VB_VBN
applaud_applauding:VB_VBG
applaud_applauds:VB_VBZ
applauded_applaud:VBD_VB
applauded_applaud:VBN_VB
applauded_applauded:VBD_VBN
applauded_applauded:VBN_VBD
applauded_applauding:VBD_VBG
applauded_applauding:VBN_VBG
applauded_applauds:VBD_VBZ
applauded_applauds:VBN_VBZ
applauding_applaud:VBG_VB
applauding_applauded:VBG_VBD
applauding_applauded:VBG_VBN
applauding_applauds:VBG_VBZ
applauds_applaud:VBZ_VB
applauds_applauded:VBZ_VBD
applauds_applauded:VBZ_VBN
applauds_applauding:VBZ_VBG
applied_applied:VBD_VBN
applied_applied:VBN_VBD
applied_applies:VBD_VBZ
applied_applies:VBN_VBZ
applied_apply:VBD_VB
applied_apply:VBN_VB
applied_applying:VBD_VBG
applied_applying:VBN_VBG
applies_applied:VBZ_VBD
applies_applied:VBZ_VBN
applies_apply:VBZ_VB
applies_applying:VBZ_VBG
apply_applied:VB_VBD
apply_applied:VB_VBN
apply_applies:VB_VBZ
apply_applying:VB_VBG
applying_applied:VBG_VBD
applying_applied:VBG_VBN
applying_applies:VBG_VBZ
applying_apply:VBG_VB
appoint_appointed:VB_VBD
appoint_appointed:VB_VBN
appoint_appointing:VB_VBG
appoint_appoints:VB_VBZ
appointed_appoint:VBD_VB
appointed_appoint:VBN_VB
appointed_appointed:VBD_VBN
appointed_appointed:VBN_VBD
appointed_appointing:VBD_VBG
appointed_appointing:VBN_VBG
appointed_appoints:VBD_VBZ
appointed_appoints:VBN_VBZ
appointing_appoint:VBG_VB
appointing_appointed:VBG_VBD
appointing_appointed:VBG_VBN
appointing_appoints:VBG_VBZ
appoints_appoint:VBZ_VB
appoints_appointed:VBZ_VBD
appoints_appointed:VBZ_VBN
appoints_appointing:VBZ_VBG
apportion_apportioned:VB_VBD
apportion_apportioned:VB_VBN
apportion_apportioning:VB_VBG
apportion_apportions:VB_VBZ
apportioned_apportion:VBD_VB
apportioned_apportion:VBN_VB
apportioned_apportioned:VBD_VBN
apportioned_apportioned:VBN_VBD
apportioned_apportioning:VBD_VBG
apportioned_apportioning:VBN_VBG
apportioned_apportions:VBD_VBZ
apportioned_apportions:VBN_VBZ
apportioning_apportion:VBG_VB
apportioning_apportioned:VBG_VBD
apportioning_apportioned:VBG_VBN
apportioning_apportions:VBG_VBZ
apportions_apportion:VBZ_VB
apportions_apportioned:VBZ_VBD
apportions_apportioned:VBZ_VBN
apportions_apportioning:VBZ_VBG
appose_apposed:VB_VBD
appose_apposed:VB_VBN
appose_apposes:VB_VBZ
appose_apposing:VB_VBG
apposed_appose:VBD_VB
apposed_appose:VBN_VB
apposed_apposed:VBD_VBN
apposed_apposed:VBN_VBD
apposed_apposes:VBD_VBZ
apposed_apposes:VBN_VBZ
apposed_apposing:VBD_VBG
apposed_apposing:VBN_VBG
apposes_appose:VBZ_VB
apposes_apposed:VBZ_VBD
apposes_apposed:VBZ_VBN
apposes_apposing:VBZ_VBG
apposing_appose:VBG_VB
apposing_apposed:VBG_VBD
apposing_apposed:VBG_VBN
apposing_apposes:VBG_VBZ
appraise_appraised:VB_VBD
appraise_appraised:VB_VBN
appraise_appraises:VB_VBZ
appraise_appraising:VB_VBG
appraised_appraise:VBD_VB
appraised_appraise:VBN_VB
appraised_appraised:VBD_VBN
appraised_appraised:VBN_VBD
appraised_appraises:VBD_VBZ
appraised_appraises:VBN_VBZ
appraised_appraising:VBD_VBG
appraised_appraising:VBN_VBG
appraises_appraise:VBZ_VB
appraises_appraised:VBZ_VBD
appraises_appraised:VBZ_VBN
appraises_appraising:VBZ_VBG
appraising_appraise:VBG_VB
appraising_appraised:VBG_VBD
appraising_appraised:VBG_VBN
appraising_appraises:VBG_VBZ
appreciate_appreciated:VB_VBD
appreciate_appreciated:VB_VBN
appreciate_appreciates:VB_VBZ
appreciate_appreciating:VB_VBG
appreciated_appreciate:VBD_VB
appreciated_appreciate:VBN_VB
appreciated_appreciated:VBD_VBN
appreciated_appreciated:VBN_VBD
appreciated_appreciates:VBD_VBZ
appreciated_appreciates:VBN_VBZ
appreciated_appreciating:VBD_VBG
appreciated_appreciating:VBN_VBG
appreciates_appreciate:VBZ_VB
appreciates_appreciated:VBZ_VBD
appreciates_appreciated:VBZ_VBN
appreciates_appreciating:VBZ_VBG
appreciating_appreciate:VBG_VB
appreciating_appreciated:VBG_VBD
appreciating_appreciated:VBG_VBN
appreciating_appreciates:VBG_VBZ
apprehend_apprehended:VB_VBD
apprehend_apprehended:VB_VBN
apprehend_apprehending:VB_VBG
apprehend_apprehends:VB_VBZ
apprehended_apprehend:VBD_VB
apprehended_apprehend:VBN_VB
apprehended_apprehended:VBD_VBN
apprehended_apprehended:VBN_VBD
apprehended_apprehending:VBD_VBG
apprehended_apprehending:VBN_VBG
apprehended_apprehends:VBD_VBZ
apprehended_apprehends:VBN_VBZ
apprehending_apprehend:VBG_VB
apprehending_apprehended:VBG_VBD
apprehending_apprehended:VBG_VBN
apprehending_apprehends:VBG_VBZ
apprehends_apprehend:VBZ_VB
apprehends_apprehended:VBZ_VBD
apprehends_apprehended:VBZ_VBN
apprehends_apprehending:VBZ_VBG
apprentice_apprenticed:VB_VBD
apprentice_apprenticed:VB_VBN
apprentice_apprentices:VB_VBZ
apprentice_apprenticing:VB_VBG
apprenticed_apprentice:VBD_VB
apprenticed_apprentice:VBN_VB
apprenticed_apprenticed:VBD_VBN
apprenticed_apprenticed:VBN_VBD
apprenticed_apprentices:VBD_VBZ
apprenticed_apprentices:VBN_VBZ
apprenticed_apprenticing:VBD_VBG
apprenticed_apprenticing:VBN_VBG
apprentices_apprentice:VBZ_VB
apprentices_apprenticed:VBZ_VBD
apprentices_apprenticed:VBZ_VBN
apprentices_apprenticing:VBZ_VBG
apprenticing_apprentice:VBG_VB
apprenticing_apprenticed:VBG_VBD
apprenticing_apprenticed:VBG_VBN
apprenticing_apprentices:VBG_VBZ
apprize_apprized:VB_VBD
apprize_apprized:VB_VBN
apprize_apprizes:VB_VBZ
apprize_apprizing:VB_VBG
apprized_apprize:VBD_VB
apprized_apprize:VBN_VB
apprized_apprized:VBD_VBN
apprized_apprized:VBN_VBD
apprized_apprizes:VBD_VBZ
apprized_apprizes:VBN_VBZ
apprized_apprizing:VBD_VBG
apprized_apprizing:VBN_VBG
apprizes_apprize:VBZ_VB
apprizes_apprized:VBZ_VBD
apprizes_apprized:VBZ_VBN
apprizes_apprizing:VBZ_VBG
apprizing_apprize:VBG_VB
apprizing_apprized:VBG_VBD
apprizing_apprized:VBG_VBN
apprizing_apprizes:VBG_VBZ
approach_approached:VB_VBD
approach_approached:VB_VBN
approach_approaches:VB_VBZ
approach_approaching:VB_VBG
approached_approach:VBD_VB
approached_approach:VBN_VB
approached_approached:VBD_VBN
approached_approached:VBN_VBD
approached_approaches:VBD_VBZ
approached_approaches:VBN_VBZ
approached_approaching:VBD_VBG
approached_approaching:VBN_VBG
approaches_approach:VBZ_VB
approaches_approached:VBZ_VBD
approaches_approached:VBZ_VBN
approaches_approaching:VBZ_VBG
approaching_approach:VBG_VB
approaching_approached:VBG_VBD
approaching_approached:VBG_VBN
approaching_approaches:VBG_VBZ
approbate_approbated:VB_VBD
approbate_approbated:VB_VBN
approbate_approbates:VB_VBZ
approbate_approbating:VB_VBG
approbated_approbate:VBD_VB
approbated_approbate:VBN_VB
approbated_approbated:VBD_VBN
approbated_approbated:VBN_VBD
approbated_approbates:VBD_VBZ
approbated_approbates:VBN_VBZ
approbated_approbating:VBD_VBG
approbated_approbating:VBN_VBG
approbates_approbate:VBZ_VB
approbates_approbated:VBZ_VBD
approbates_approbated:VBZ_VBN
approbates_approbating:VBZ_VBG
approbating_approbate:VBG_VB
approbating_approbated:VBG_VBD
approbating_approbated:VBG_VBN
approbating_approbates:VBG_VBZ
appropriate_appropriated:VB_VBD
appropriate_appropriated:VB_VBN
appropriate_appropriates:VB_VBZ
appropriate_appropriating:VB_VBG
appropriated_appropriate:VBD_VB
appropriated_appropriate:VBN_VB
appropriated_appropriated:VBD_VBN
appropriated_appropriated:VBN_VBD
appropriated_appropriates:VBD_VBZ
appropriated_appropriates:VBN_VBZ
appropriated_appropriating:VBD_VBG
appropriated_appropriating:VBN_VBG
appropriates_appropriate:VBZ_VB
appropriates_appropriated:VBZ_VBD
appropriates_appropriated:VBZ_VBN
appropriates_appropriating:VBZ_VBG
appropriating_appropriate:VBG_VB
appropriating_appropriated:VBG_VBD
appropriating_appropriated:VBG_VBN
appropriating_appropriates:VBG_VBZ
approve_approved:VB_VBD
approve_approved:VB_VBN
approve_approves:VB_VBZ
approve_approving:VB_VBG
approved_approve:VBD_VB
approved_approve:VBN_VB
approved_approved:VBD_VBN
approved_approved:VBN_VBD
approved_approves:VBD_VBZ
approved_approves:VBN_VBZ
approved_approving:VBD_VBG
approved_approving:VBN_VBG
approves_approve:VBZ_VB
approves_approved:VBZ_VBD
approves_approved:VBZ_VBN
approves_approving:VBZ_VBG
approving_approve:VBG_VB
approving_approved:VBG_VBD
approving_approved:VBG_VBN
approving_approves:VBG_VBZ
approximate_approximated:VB_VBD
approximate_approximated:VB_VBN
approximate_approximates:VB_VBZ
approximate_approximating:VB_VBG
approximated_approximate:VBD_VB
approximated_approximate:VBN_VB
approximated_approximated:VBD_VBN
approximated_approximated:VBN_VBD
approximated_approximates:VBD_VBZ
approximated_approximates:VBN_VBZ
approximated_approximating:VBD_VBG
approximated_approximating:VBN_VBG
approximates_approximate:VBZ_VB
approximates_approximated:VBZ_VBD
approximates_approximated:VBZ_VBN
approximates_approximating:VBZ_VBG
approximating_approximate:VBG_VB
approximating_approximated:VBG_VBD
approximating_approximated:VBG_VBN
approximating_approximates:VBG_VBZ
apron_aproned:VB_VBD
apron_aproned:VB_VBN
apron_aproning:VB_VBG
apron_aprons:VB_VBZ
aproned_apron:VBD_VB
aproned_apron:VBN_VB
aproned_aproned:VBD_VBN
aproned_aproned:VBN_VBD
aproned_aproning:VBD_VBG
aproned_aproning:VBN_VBG
aproned_aprons:VBD_VBZ
aproned_aprons:VBN_VBZ
aproning_apron:VBG_VB
aproning_aproned:VBG_VBD
aproning_aproned:VBG_VBN
aproning_aprons:VBG_VBZ
aprons_apron:VBZ_VB
aprons_aproned:VBZ_VBD
aprons_aproned:VBZ_VBN
aprons_aproning:VBZ_VBG
aquaplane_aquaplaned:VB_VBD
aquaplane_aquaplaned:VB_VBN
aquaplane_aquaplanes:VB_VBZ
aquaplane_aquaplaning:VB_VBG
aquaplaned_aquaplane:VBD_VB
aquaplaned_aquaplane:VBN_VB
aquaplaned_aquaplaned:VBD_VBN
aquaplaned_aquaplaned:VBN_VBD
aquaplaned_aquaplanes:VBD_VBZ
aquaplaned_aquaplanes:VBN_VBZ
aquaplaned_aquaplaning:VBD_VBG
aquaplaned_aquaplaning:VBN_VBG
aquaplanes_aquaplane:VBZ_VB
aquaplanes_aquaplaned:VBZ_VBD
aquaplanes_aquaplaned:VBZ_VBN
aquaplanes_aquaplaning:VBZ_VBG
aquaplaning_aquaplane:VBG_VB
aquaplaning_aquaplaned:VBG_VBD
aquaplaning_aquaplaned:VBG_VBN
aquaplaning_aquaplanes:VBG_VBZ
aquatint_aquatinted:VB_VBD
aquatint_aquatinted:VB_VBN
aquatint_aquatinting:VB_VBG
aquatint_aquatints:VB_VBZ
aquatinted_aquatint:VBD_VB
aquatinted_aquatint:VBN_VB
aquatinted_aquatinted:VBD_VBN
aquatinted_aquatinted:VBN_VBD
aquatinted_aquatinting:VBD_VBG
aquatinted_aquatinting:VBN_VBG
aquatinted_aquatints:VBD_VBZ
aquatinted_aquatints:VBN_VBZ
aquatinting_aquatint:VBG_VB
aquatinting_aquatinted:VBG_VBD
aquatinting_aquatinted:VBG_VBN
aquatinting_aquatints:VBG_VBZ
aquatints_aquatint:VBZ_VB
aquatints_aquatinted:VBZ_VBD
aquatints_aquatinted:VBZ_VBN
aquatints_aquatinting:VBZ_VBG
arbitrate_arbitrated:VB_VBD
arbitrate_arbitrated:VB_VBN
arbitrate_arbitrates:VB_VBZ
arbitrate_arbitrating:VB_VBG
arbitrated_arbitrate:VBD_VB
arbitrated_arbitrate:VBN_VB
arbitrated_arbitrated:VBD_VBN
arbitrated_arbitrated:VBN_VBD
arbitrated_arbitrates:VBD_VBZ
arbitrated_arbitrates:VBN_VBZ
arbitrated_arbitrating:VBD_VBG
arbitrated_arbitrating:VBN_VBG
arbitrates_arbitrate:VBZ_VB
arbitrates_arbitrated:VBZ_VBD
arbitrates_arbitrated:VBZ_VBN
arbitrates_arbitrating:VBZ_VBG
arbitrating_arbitrate:VBG_VB
arbitrating_arbitrated:VBG_VBD
arbitrating_arbitrated:VBG_VBN
arbitrating_arbitrates:VBG_VBZ
arc_arcked:VB_VBD
arc_arcked:VB_VBN
arc_arcking:VB_VBG
arc_arcs:VB_VBZ
arch_arched:VB_VBD
arch_arched:VB_VBN
arch_arches:VB_VBZ
arch_arching:VB_VBG
archaize_archaized:VB_VBD
archaize_archaized:VB_VBN
archaize_archaizes:VB_VBZ
archaize_archaizing:VB_VBG
archaized_archaize:VBD_VB
archaized_archaize:VBN_VB
archaized_archaized:VBD_VBN
archaized_archaized:VBN_VBD
archaized_archaizes:VBD_VBZ
archaized_archaizes:VBN_VBZ
archaized_archaizing:VBD_VBG
archaized_archaizing:VBN_VBG
archaizes_archaize:VBZ_VB
archaizes_archaized:VBZ_VBD
archaizes_archaized:VBZ_VBN
archaizes_archaizing:VBZ_VBG
archaizing_archaize:VBG_VB
archaizing_archaized:VBG_VBD
archaizing_archaized:VBG_VBN
archaizing_archaizes:VBG_VBZ
arched_arch:VBD_VB
arched_arch:VBN_VB
arched_arched:VBD_VBN
arched_arched:VBN_VBD
arched_arches:VBD_VBZ
arched_arches:VBN_VBZ
arched_arching:VBD_VBG
arched_arching:VBN_VBG
arches_arch:VBZ_VB
arches_arched:VBZ_VBD
arches_arched:VBZ_VBN
arches_arching:VBZ_VBG
arching_arch:VBG_VB
arching_arched:VBG_VBD
arching_arched:VBG_VBN
arching_arches:VBG_VBZ
arcked_arc:VBD_VB
arcked_arc:VBN_VB
arcked_arcked:VBD_VBN
arcked_arcked:VBN_VBD
arcked_arcking:VBD_VBG
arcked_arcking:VBN_VBG
arcked_arcs:VBD_VBZ
arcked_arcs:VBN_VBZ
arcking_arc:VBG_VB
arcking_arcked:VBG_VBD
arcking_arcked:VBG_VBN
arcking_arcs:VBG_VBZ
arcs_arc:VBZ_VB
arcs_arcked:VBZ_VBD
arcs_arcked:VBZ_VBN
arcs_arcking:VBZ_VBG
argue_argued:VB_VBD
argue_argued:VB_VBN
argue_argues:VB_VBZ
argue_arguing:VB_VBG
argued_argue:VBD_VB
argued_argue:VBN_VB
argued_argued:VBD_VBN
argued_argued:VBN_VBD
argued_argues:VBD_VBZ
argued_argues:VBN_VBZ
argued_arguing:VBD_VBG
argued_arguing:VBN_VBG
argues_argue:VBZ_VB
argues_argued:VBZ_VBD
argues_argued:VBZ_VBN
argues_arguing:VBZ_VBG
argufied_argufied:VBD_VBN
argufied_argufied:VBN_VBD
argufied_argufies:VBD_VBZ
argufied_argufies:VBN_VBZ
argufied_argufy:VBD_VB
argufied_argufy:VBN_VB
argufied_argufying:VBD_VBG
argufied_argufying:VBN_VBG
argufies_argufied:VBZ_VBD
argufies_argufied:VBZ_VBN
argufies_argufy:VBZ_VB
argufies_argufying:VBZ_VBG
argufy_argufied:VB_VBD
argufy_argufied:VB_VBN
argufy_argufies:VB_VBZ
argufy_argufying:VB_VBG
argufying_argufied:VBG_VBD
argufying_argufied:VBG_VBN
argufying_argufies:VBG_VBZ
argufying_argufy:VBG_VB
arguing_argue:VBG_VB
arguing_argued:VBG_VBD
arguing_argued:VBG_VBN
arguing_argues:VBG_VBZ
arise_arisen:VB_VBN
arise_arises:VB_VBZ
arise_arising:VB_VBG
arise_arose:VB_VBD
arisen_arise:VBN_VB
arisen_arises:VBN_VBZ
arisen_arising:VBN_VBG
arisen_arose:VBN_VBD
arises_arise:VBZ_VB
arises_arisen:VBZ_VBN
arises_arising:VBZ_VBG
arises_arose:VBZ_VBD
arising_arise:VBG_VB
arising_arisen:VBG_VBN
arising_arises:VBG_VBZ
arising_arose:VBG_VBD
arm_armed:VB_VBD
arm_armed:VB_VBN
arm_arming:VB_VBG
arm_arms:VB_VBZ
armed_arm:VBD_VB
armed_arm:VBN_VB
armed_armed:VBD_VBN
armed_armed:VBN_VBD
armed_arming:VBD_VBG
armed_arming:VBN_VBG
armed_arms:VBD_VBZ
armed_arms:VBN_VBZ
arming_arm:VBG_VB
arming_armed:VBG_VBD
arming_armed:VBG_VBN
arming_arms:VBG_VBZ
armour_armoured:VB_VBD
armour_armoured:VB_VBN
armour_armouring:VB_VBG
armour_armours:VB_VBZ
armoured_armour:VBD_VB
armoured_armour:VBN_VB
armoured_armoured:VBD_VBN
armoured_armoured:VBN_VBD
armoured_armouring:VBD_VBG
armoured_armouring:VBN_VBG
armoured_armours:VBD_VBZ
armoured_armours:VBN_VBZ
armouring_armour:VBG_VB
armouring_armoured:VBG_VBD
armouring_armoured:VBG_VBN
armouring_armours:VBG_VBZ
armours_armour:VBZ_VB
armours_armoured:VBZ_VBD
armours_armoured:VBZ_VBN
armours_armouring:VBZ_VBG
arms_arm:VBZ_VB
arms_armed:VBZ_VBD
arms_armed:VBZ_VBN
arms_arming:VBZ_VBG
aromatize_aromatized:VB_VBD
aromatize_aromatized:VB_VBN
aromatize_aromatizes:VB_VBZ
aromatize_aromatizing:VB_VBG
aromatized_aromatize:VBD_VB
aromatized_aromatize:VBN_VB
aromatized_aromatized:VBD_VBN
aromatized_aromatized:VBN_VBD
aromatized_aromatizes:VBD_VBZ
aromatized_aromatizes:VBN_VBZ
aromatized_aromatizing:VBD_VBG
aromatized_aromatizing:VBN_VBG
aromatizes_aromatize:VBZ_VB
aromatizes_aromatized:VBZ_VBD
aromatizes_aromatized:VBZ_VBN
aromatizes_aromatizing:VBZ_VBG
aromatizing_aromatize:VBG_VB
aromatizing_aromatized:VBG_VBD
aromatizing_aromatized:VBG_VBN
aromatizing_aromatizes:VBG_VBZ
arose_arise:VBD_VB
arose_arisen:VBD_VBN
arose_arises:VBD_VBZ
arose_arising:VBD_VBG
arouse_aroused:VB_VBD
arouse_aroused:VB_VBN
arouse_arouses:VB_VBZ
arouse_arousing:VB_VBG
aroused_arouse:VBD_VB
aroused_arouse:VBN_VB
aroused_aroused:VBD_VBN
aroused_aroused:VBN_VBD
aroused_arouses:VBD_VBZ
aroused_arouses:VBN_VBZ
aroused_arousing:VBD_VBG
aroused_arousing:VBN_VBG
arouses_arouse:VBZ_VB
arouses_aroused:VBZ_VBD
arouses_aroused:VBZ_VBN
arouses_arousing:VBZ_VBG
arousing_arouse:VBG_VB
arousing_aroused:VBG_VBD
arousing_aroused:VBG_VBN
arousing_arouses:VBG_VBZ
arraign_arraigned:VB_VBD
arraign_arraigned:VB_VBN
arraign_arraigning:VB_VBG
arraign_arraigns:VB_VBZ
arraigned_arraign:VBD_VB
arraigned_arraign:VBN_VB
arraigned_arraigned:VBD_VBN
arraigned_arraigned:VBN_VBD
arraigned_arraigning:VBD_VBG
arraigned_arraigning:VBN_VBG
arraigned_arraigns:VBD_VBZ
arraigned_arraigns:VBN_VBZ
arraigning_arraign:VBG_VB
arraigning_arraigned:VBG_VBD
arraigning_arraigned:VBG_VBN
arraigning_arraigns:VBG_VBZ
arraigns_arraign:VBZ_VB
arraigns_arraigned:VBZ_VBD
arraigns_arraigned:VBZ_VBN
arraigns_arraigning:VBZ_VBG
arrange_arranged:VB_VBD
arrange_arranged:VB_VBN
arrange_arranges:VB_VBZ
arrange_arranging:VB_VBG
arranged_arrange:VBD_VB
arranged_arrange:VBN_VB
arranged_arranged:VBD_VBN
arranged_arranged:VBN_VBD
arranged_arranges:VBD_VBZ
arranged_arranges:VBN_VBZ
arranged_arranging:VBD_VBG
arranged_arranging:VBN_VBG
arranges_arrange:VBZ_VB
arranges_arranged:VBZ_VBD
arranges_arranged:VBZ_VBN
arranges_arranging:VBZ_VBG
arranging_arrange:VBG_VB
arranging_arranged:VBG_VBD
arranging_arranged:VBG_VBN
arranging_arranges:VBG_VBZ
array_arrayed:VB_VBD
array_arrayed:VB_VBN
array_arraying:VB_VBG
array_arrays:VB_VBZ
arrayed_array:VBD_VB
arrayed_array:VBN_VB
arrayed_arrayed:VBD_VBN
arrayed_arrayed:VBN_VBD
arrayed_arraying:VBD_VBG
arrayed_arraying:VBN_VBG
arrayed_arrays:VBD_VBZ
arrayed_arrays:VBN_VBZ
arraying_array:VBG_VB
arraying_arrayed:VBG_VBD
arraying_arrayed:VBG_VBN
arraying_arrays:VBG_VBZ
arrays_array:VBZ_VB
arrays_arrayed:VBZ_VBD
arrays_arrayed:VBZ_VBN
arrays_arraying:VBZ_VBG
arrest_arrested:VB_VBD
arrest_arrested:VB_VBN
arrest_arresting:VB_VBG
arrest_arrests:VB_VBZ
arrested_arrest:VBD_VB
arrested_arrest:VBN_VB
arrested_arrested:VBD_VBN
arrested_arrested:VBN_VBD
arrested_arresting:VBD_VBG
arrested_arresting:VBN_VBG
arrested_arrests:VBD_VBZ
arrested_arrests:VBN_VBZ
arresting_arrest:VBG_VB
arresting_arrested:VBG_VBD
arresting_arrested:VBG_VBN
arresting_arrests:VBG_VBZ
arrests_arrest:VBZ_VB
arrests_arrested:VBZ_VBD
arrests_arrested:VBZ_VBN
arrests_arresting:VBZ_VBG
arrive_arrived:VB_VBD
arrive_arrived:VB_VBN
arrive_arrives:VB_VBZ
arrive_arriving:VB_VBG
arrived_arrive:VBD_VB
arrived_arrive:VBN_VB
arrived_arrived:VBD_VBN
arrived_arrived:VBN_VBD
arrived_arrives:VBD_VBZ
arrived_arrives:VBN_VBZ
arrived_arriving:VBD_VBG
arrived_arriving:VBN_VBG
arrives_arrive:VBZ_VB
arrives_arrived:VBZ_VBD
arrives_arrived:VBZ_VBN
arrives_arriving:VBZ_VBG
arriving_arrive:VBG_VB
arriving_arrived:VBG_VBD
arriving_arrived:VBG_VBN
arriving_arrives:VBG_VBZ
arrogate_arrogated:VB_VBD
arrogate_arrogated:VB_VBN
arrogate_arrogates:VB_VBZ
arrogate_arrogating:VB_VBG
arrogated_arrogate:VBD_VB
arrogated_arrogate:VBN_VB
arrogated_arrogated:VBD_VBN
arrogated_arrogated:VBN_VBD
arrogated_arrogates:VBD_VBZ
arrogated_arrogates:VBN_VBZ
arrogated_arrogating:VBD_VBG
arrogated_arrogating:VBN_VBG
arrogates_arrogate:VBZ_VB
arrogates_arrogated:VBZ_VBD
arrogates_arrogated:VBZ_VBN
arrogates_arrogating:VBZ_VBG
arrogating_arrogate:VBG_VB
arrogating_arrogated:VBG_VBD
arrogating_arrogated:VBG_VBN
arrogating_arrogates:VBG_VBZ
arterialize_arterialized:VB_VBD
arterialize_arterialized:VB_VBN
arterialize_arterializes:VB_VBZ
arterialize_arterializing:VB_VBG
arterialized_arterialize:VBD_VB
arterialized_arterialize:VBN_VB
arterialized_arterialized:VBD_VBN
arterialized_arterialized:VBN_VBD
arterialized_arterializes:VBD_VBZ
arterialized_arterializes:VBN_VBZ
arterialized_arterializing:VBD_VBG
arterialized_arterializing:VBN_VBG
arterializes_arterialize:VBZ_VB
arterializes_arterialized:VBZ_VBD
arterializes_arterialized:VBZ_VBN
arterializes_arterializing:VBZ_VBG
arterializing_arterialize:VBG_VB
arterializing_arterialized:VBG_VBD
arterializing_arterialized:VBG_VBN
arterializing_arterializes:VBG_VBZ
article_articled:VB_VBD
article_articled:VB_VBN
article_articles:VB_VBZ
article_articling:VB_VBG
articled_article:VBD_VB
articled_article:VBN_VB
articled_articled:VBD_VBN
articled_articled:VBN_VBD
articled_articles:VBD_VBZ
articled_articles:VBN_VBZ
articled_articling:VBD_VBG
articled_articling:VBN_VBG
articles_article:VBZ_VB
articles_articled:VBZ_VBD
articles_articled:VBZ_VBN
articles_articling:VBZ_VBG
articling_article:VBG_VB
articling_articled:VBG_VBD
articling_articled:VBG_VBN
articling_articles:VBG_VBZ
articulate_articulated:VB_VBD
articulate_articulated:VB_VBN
articulate_articulates:VB_VBZ
articulate_articulating:VB_VBG
articulated_articulate:VBD_VB
articulated_articulate:VBN_VB
articulated_articulated:VBD_VBN
articulated_articulated:VBN_VBD
articulated_articulates:VBD_VBZ
articulated_articulates:VBN_VBZ
articulated_articulating:VBD_VBG
articulated_articulating:VBN_VBG
articulates_articulate:VBZ_VB
articulates_articulated:VBZ_VBD
articulates_articulated:VBZ_VBN
articulates_articulating:VBZ_VBG
articulating_articulate:VBG_VB
articulating_articulated:VBG_VBD
articulating_articulated:VBG_VBN
articulating_articulates:VBG_VBZ
artificialize_artificialized:VB_VBD
artificialize_artificialized:VB_VBN
artificialize_artificializes:VB_VBZ
artificialize_artificializing:VB_VBG
artificialized_artificialize:VBD_VB
artificialized_artificialize:VBN_VB
artificialized_artificialized:VBD_VBN
artificialized_artificialized:VBN_VBD
artificialized_artificializes:VBD_VBZ
artificialized_artificializes:VBN_VBZ
artificialized_artificializing:VBD_VBG
artificialized_artificializing:VBN_VBG
artificializes_artificialize:VBZ_VB
artificializes_artificialized:VBZ_VBD
artificializes_artificialized:VBZ_VBN
artificializes_artificializing:VBZ_VBG
artificializing_artificialize:VBG_VB
artificializing_artificialized:VBG_VBD
artificializing_artificialized:VBG_VBN
artificializing_artificializes:VBG_VBZ
Aryanize_Aryanized:VB_VBD
Aryanize_Aryanized:VB_VBN
Aryanize_Aryanizes:VB_VBZ
Aryanize_Aryanizing:VB_VBG
Aryanized_Aryanize:VBD_VB
Aryanized_Aryanize:VBN_VB
Aryanized_Aryanized:VBD_VBN
Aryanized_Aryanized:VBN_VBD
Aryanized_Aryanizes:VBD_VBZ
Aryanized_Aryanizes:VBN_VBZ
Aryanized_Aryanizing:VBD_VBG
Aryanized_Aryanizing:VBN_VBG
Aryanizes_Aryanize:VBZ_VB
Aryanizes_Aryanized:VBZ_VBD
Aryanizes_Aryanized:VBZ_VBN
Aryanizes_Aryanizing:VBZ_VBG
Aryanizing_Aryanize:VBG_VB
Aryanizing_Aryanized:VBG_VBD
Aryanizing_Aryanized:VBG_VBN
Aryanizing_Aryanizes:VBG_VBZ
ascend_ascended:VB_VBD
ascend_ascended:VB_VBN
ascend_ascending:VB_VBG
ascend_ascends:VB_VBZ
ascended_ascend:VBD_VB
ascended_ascend:VBN_VB
ascended_ascended:VBD_VBN
ascended_ascended:VBN_VBD
ascended_ascending:VBD_VBG
ascended_ascending:VBN_VBG
ascended_ascends:VBD_VBZ
ascended_ascends:VBN_VBZ
ascending_ascend:VBG_VB
ascending_ascended:VBG_VBD
ascending_ascended:VBG_VBN
ascending_ascends:VBG_VBZ
ascends_ascend:VBZ_VB
ascends_ascended:VBZ_VBD
ascends_ascended:VBZ_VBN
ascends_ascending:VBZ_VBG
ascertain_ascertained:VB_VBD
ascertain_ascertained:VB_VBN
ascertain_ascertaining:VB_VBG
ascertain_ascertains:VB_VBZ
ascertained_ascertain:VBD_VB
ascertained_ascertain:VBN_VB
ascertained_ascertained:VBD_VBN
ascertained_ascertained:VBN_VBD
ascertained_ascertaining:VBD_VBG
ascertained_ascertaining:VBN_VBG
ascertained_ascertains:VBD_VBZ
ascertained_ascertains:VBN_VBZ
ascertaining_ascertain:VBG_VB
ascertaining_ascertained:VBG_VBD
ascertaining_ascertained:VBG_VBN
ascertaining_ascertains:VBG_VBZ
ascertains_ascertain:VBZ_VB
ascertains_ascertained:VBZ_VBD
ascertains_ascertained:VBZ_VBN
ascertains_ascertaining:VBZ_VBG
ascribe_ascribed:VB_VBD
ascribe_ascribed:VB_VBN
ascribe_ascribes:VB_VBZ
ascribe_ascribing:VB_VBG
ascribed_ascribe:VBD_VB
ascribed_ascribe:VBN_VB
ascribed_ascribed:VBD_VBN
ascribed_ascribed:VBN_VBD
ascribed_ascribes:VBD_VBZ
ascribed_ascribes:VBN_VBZ
ascribed_ascribing:VBD_VBG
ascribed_ascribing:VBN_VBG
ascribes_ascribe:VBZ_VB
ascribes_ascribed:VBZ_VBD
ascribes_ascribed:VBZ_VBN
ascribes_ascribing:VBZ_VBG
ascribing_ascribe:VBG_VB
ascribing_ascribed:VBG_VBD
ascribing_ascribed:VBG_VBN
ascribing_ascribes:VBG_VBZ
ask_asked:VB_VBD
ask_asked:VB_VBN
ask_asking:VB_VBG
ask_asks:VB_VBZ
asked_ask:VBD_VB
asked_ask:VBN_VB
asked_asked:VBD_VBN
asked_asked:VBN_VBD
asked_asking:VBD_VBG
asked_asking:VBN_VBG
asked_asks:VBD_VBZ
asked_asks:VBN_VBZ
asking_ask:VBG_VB
asking_asked:VBG_VBD
asking_asked:VBG_VBN
asking_asks:VBG_VBZ
asks_ask:VBZ_VB
asks_asked:VBZ_VBD
asks_asked:VBZ_VBN
asks_asking:VBZ_VBG
asperse_aspersed:VB_VBD
asperse_aspersed:VB_VBN
asperse_asperses:VB_VBZ
asperse_aspersing:VB_VBG
aspersed_asperse:VBD_VB
aspersed_asperse:VBN_VB
aspersed_aspersed:VBD_VBN
aspersed_aspersed:VBN_VBD
aspersed_asperses:VBD_VBZ
aspersed_asperses:VBN_VBZ
aspersed_aspersing:VBD_VBG
aspersed_aspersing:VBN_VBG
asperses_asperse:VBZ_VB
asperses_aspersed:VBZ_VBD
asperses_aspersed:VBZ_VBN
asperses_aspersing:VBZ_VBG
aspersing_asperse:VBG_VB
aspersing_aspersed:VBG_VBD
aspersing_aspersed:VBG_VBN
aspersing_asperses:VBG_VBZ
asphalt_asphalted:VB_VBD
asphalt_asphalted:VB_VBN
asphalt_asphalting:VB_VBG
asphalt_asphalts:VB_VBZ
asphalted_asphalt:VBD_VB
asphalted_asphalt:VBN_VB
asphalted_asphalted:VBD_VBN
asphalted_asphalted:VBN_VBD
asphalted_asphalting:VBD_VBG
asphalted_asphalting:VBN_VBG
asphalted_asphalts:VBD_VBZ
asphalted_asphalts:VBN_VBZ
asphalting_asphalt:VBG_VB
asphalting_asphalted:VBG_VBD
asphalting_asphalted:VBG_VBN
asphalting_asphalts:VBG_VBZ
asphalts_asphalt:VBZ_VB
asphalts_asphalted:VBZ_VBD
asphalts_asphalted:VBZ_VBN
asphalts_asphalting:VBZ_VBG
asphyxiate_asphyxiated:VB_VBD
asphyxiate_asphyxiated:VB_VBN
asphyxiate_asphyxiates:VB_VBZ
asphyxiate_asphyxiating:VB_VBG
asphyxiated_asphyxiate:VBD_VB
asphyxiated_asphyxiate:VBN_VB
asphyxiated_asphyxiated:VBD_VBN
asphyxiated_asphyxiated:VBN_VBD
asphyxiated_asphyxiates:VBD_VBZ
asphyxiated_asphyxiates:VBN_VBZ
asphyxiated_asphyxiating:VBD_VBG
asphyxiated_asphyxiating:VBN_VBG
asphyxiates_asphyxiate:VBZ_VB
asphyxiates_asphyxiated:VBZ_VBD
asphyxiates_asphyxiated:VBZ_VBN
asphyxiates_asphyxiating:VBZ_VBG
asphyxiating_asphyxiate:VBG_VB
asphyxiating_asphyxiated:VBG_VBD
asphyxiating_asphyxiated:VBG_VBN
asphyxiating_asphyxiates:VBG_VBZ
aspirate_aspirated:VB_VBD
aspirate_aspirated:VB_VBN
aspirate_aspirates:VB_VBZ
aspirate_aspirating:VB_VBG
aspirated_aspirate:VBD_VB
aspirated_aspirate:VBN_VB
aspirated_aspirated:VBD_VBN
aspirated_aspirated:VBN_VBD
aspirated_aspirates:VBD_VBZ
aspirated_aspirates:VBN_VBZ
aspirated_aspirating:VBD_VBG
aspirated_aspirating:VBN_VBG
aspirates_aspirate:VBZ_VB
aspirates_aspirated:VBZ_VBD
aspirates_aspirated:VBZ_VBN
aspirates_aspirating:VBZ_VBG
aspirating_aspirate:VBG_VB
aspirating_aspirated:VBG_VBD
aspirating_aspirated:VBG_VBN
aspirating_aspirates:VBG_VBZ
aspire_aspired:VB_VBD
aspire_aspired:VB_VBN
aspire_aspires:VB_VBZ
aspire_aspiring:VB_VBG
aspired_aspire:VBD_VB
aspired_aspire:VBN_VB
aspired_aspired:VBD_VBN
aspired_aspired:VBN_VBD
aspired_aspires:VBD_VBZ
aspired_aspires:VBN_VBZ
aspired_aspiring:VBD_VBG
aspired_aspiring:VBN_VBG
aspires_aspire:VBZ_VB
aspires_aspired:VBZ_VBD
aspires_aspired:VBZ_VBN
aspires_aspiring:VBZ_VBG
aspiring_aspire:VBG_VB
aspiring_aspired:VBG_VBD
aspiring_aspired:VBG_VBN
aspiring_aspires:VBG_VBZ
assail_assailed:VB_VBD
assail_assailed:VB_VBN
assail_assailing:VB_VBG
assail_assails:VB_VBZ
assailed_assail:VBD_VB
assailed_assail:VBN_VB
assailed_assailed:VBD_VBN
assailed_assailed:VBN_VBD
assailed_assailing:VBD_VBG
assailed_assailing:VBN_VBG
assailed_assails:VBD_VBZ
assailed_assails:VBN_VBZ
assailing_assail:VBG_VB
assailing_assailed:VBG_VBD
assailing_assailed:VBG_VBN
assailing_assails:VBG_VBZ
assails_assail:VBZ_VB
assails_assailed:VBZ_VBD
assails_assailed:VBZ_VBN
assails_assailing:VBZ_VBG
assassinate_assassinated:VB_VBD
assassinate_assassinated:VB_VBN
assassinate_assassinates:VB_VBZ
assassinate_assassinating:VB_VBG
assassinated_assassinate:VBD_VB
assassinated_assassinate:VBN_VB
assassinated_assassinated:VBD_VBN
assassinated_assassinated:VBN_VBD
assassinated_assassinates:VBD_VBZ
assassinated_assassinates:VBN_VBZ
assassinated_assassinating:VBD_VBG
assassinated_assassinating:VBN_VBG
assassinates_assassinate:VBZ_VB
assassinates_assassinated:VBZ_VBD
assassinates_assassinated:VBZ_VBN
assassinates_assassinating:VBZ_VBG
assassinating_assassinate:VBG_VB
assassinating_assassinated:VBG_VBD
assassinating_assassinated:VBG_VBN
assassinating_assassinates:VBG_VBZ
assault_assaulted:VB_VBD
assault_assaulted:VB_VBN
assault_assaulting:VB_VBG
assault_assaults:VB_VBZ
assaulted_assault:VBD_VB
assaulted_assault:VBN_VB
assaulted_assaulted:VBD_VBN
assaulted_assaulted:VBN_VBD
assaulted_assaulting:VBD_VBG
assaulted_assaulting:VBN_VBG
assaulted_assaults:VBD_VBZ
assaulted_assaults:VBN_VBZ
assaulting_assault:VBG_VB
assaulting_assaulted:VBG_VBD
assaulting_assaulted:VBG_VBN
assaulting_assaults:VBG_VBZ
assaults_assault:VBZ_VB
assaults_assaulted:VBZ_VBD
assaults_assaulted:VBZ_VBN
assaults_assaulting:VBZ_VBG
assay_assayed:VB_VBD
assay_assayed:VB_VBN
assay_assaying:VB_VBG
assay_assays:VB_VBZ
assayed_assay:VBD_VB
assayed_assay:VBN_VB
assayed_assayed:VBD_VBN
assayed_assayed:VBN_VBD
assayed_assaying:VBD_VBG
assayed_assaying:VBN_VBG
assayed_assays:VBD_VBZ
assayed_assays:VBN_VBZ
assaying_assay:VBG_VB
assaying_assayed:VBG_VBD
assaying_assayed:VBG_VBN
assaying_assays:VBG_VBZ
assays_assay:VBZ_VB
assays_assayed:VBZ_VBD
assays_assayed:VBZ_VBN
assays_assaying:VBZ_VBG
assemble_assembled:VB_VBD
assemble_assembled:VB_VBN
assemble_assembles:VB_VBZ
assemble_assembling:VB_VBG
assembled_assemble:VBD_VB
assembled_assemble:VBN_VB
assembled_assembled:VBD_VBN
assembled_assembled:VBN_VBD
assembled_assembles:VBD_VBZ
assembled_assembles:VBN_VBZ
assembled_assembling:VBD_VBG
assembled_assembling:VBN_VBG
assembles_assemble:VBZ_VB
assembles_assembled:VBZ_VBD
assembles_assembled:VBZ_VBN
assembles_assembling:VBZ_VBG
assembling_assemble:VBG_VB
assembling_assembled:VBG_VBD
assembling_assembled:VBG_VBN
assembling_assembles:VBG_VBZ
assent_assented:VB_VBD
assent_assented:VB_VBN
assent_assenting:VB_VBG
assent_assents:VB_VBZ
assented_assent:VBD_VB
assented_assent:VBN_VB
assented_assented:VBD_VBN
assented_assented:VBN_VBD
assented_assenting:VBD_VBG
assented_assenting:VBN_VBG
assented_assents:VBD_VBZ
assented_assents:VBN_VBZ
assenting_assent:VBG_VB
assenting_assented:VBG_VBD
assenting_assented:VBG_VBN
assenting_assents:VBG_VBZ
assents_assent:VBZ_VB
assents_assented:VBZ_VBD
assents_assented:VBZ_VBN
assents_assenting:VBZ_VBG
assert_asserted:VB_VBD
assert_asserted:VB_VBN
assert_asserting:VB_VBG
assert_asserts:VB_VBZ
asserted_assert:VBD_VB
asserted_assert:VBN_VB
asserted_asserted:VBD_VBN
asserted_asserted:VBN_VBD
asserted_asserting:VBD_VBG
asserted_asserting:VBN_VBG
asserted_asserts:VBD_VBZ
asserted_asserts:VBN_VBZ
asserting_assert:VBG_VB
asserting_asserted:VBG_VBD
asserting_asserted:VBG_VBN
asserting_asserts:VBG_VBZ
asserts_assert:VBZ_VB
asserts_asserted:VBZ_VBD
asserts_asserted:VBZ_VBN
asserts_asserting:VBZ_VBG
assess_assessed:VB_VBD
assess_assessed:VB_VBN
assess_assesses:VB_VBZ
assess_assessing:VB_VBG
assessed_assess:VBD_VB
assessed_assess:VBN_VB
assessed_assessed:VBD_VBN
assessed_assessed:VBN_VBD
assessed_assesses:VBD_VBZ
assessed_assesses:VBN_VBZ
assessed_assessing:VBD_VBG
assessed_assessing:VBN_VBG
assesses_assess:VBZ_VB
assesses_assessed:VBZ_VBD
assesses_assessed:VBZ_VBN
assesses_assessing:VBZ_VBG
assessing_assess:VBG_VB
assessing_assessed:VBG_VBD
assessing_assessed:VBG_VBN
assessing_assesses:VBG_VBZ
asseverate_asseverated:VB_VBD
asseverate_asseverated:VB_VBN
asseverate_asseverates:VB_VBZ
asseverate_asseverating:VB_VBG
asseverated_asseverate:VBD_VB
asseverated_asseverate:VBN_VB
asseverated_asseverated:VBD_VBN
asseverated_asseverated:VBN_VBD
asseverated_asseverates:VBD_VBZ
asseverated_asseverates:VBN_VBZ
asseverated_asseverating:VBD_VBG
asseverated_asseverating:VBN_VBG
asseverates_asseverate:VBZ_VB
asseverates_asseverated:VBZ_VBD
asseverates_asseverated:VBZ_VBN
asseverates_asseverating:VBZ_VBG
asseverating_asseverate:VBG_VB
asseverating_asseverated:VBG_VBD
asseverating_asseverated:VBG_VBN
asseverating_asseverates:VBG_VBZ
assibilate_assibilated:VB_VBD
assibilate_assibilated:VB_VBN
assibilate_assibilates:VB_VBZ
assibilate_assibilating:VB_VBG
assibilated_assibilate:VBD_VB
assibilated_assibilate:VBN_VB
assibilated_assibilated:VBD_VBN
assibilated_assibilated:VBN_VBD
assibilated_assibilates:VBD_VBZ
assibilated_assibilates:VBN_VBZ
assibilated_assibilating:VBD_VBG
assibilated_assibilating:VBN_VBG
assibilates_assibilate:VBZ_VB
assibilates_assibilated:VBZ_VBD
assibilates_assibilated:VBZ_VBN
assibilates_assibilating:VBZ_VBG
assibilating_assibilate:VBG_VB
assibilating_assibilated:VBG_VBD
assibilating_assibilated:VBG_VBN
assibilating_assibilates:VBG_VBZ
assign_assigned:VB_VBD
assign_assigned:VB_VBN
assign_assigning:VB_VBG
assign_assigns:VB_VBZ
assigned_assign:VBD_VB
assigned_assign:VBN_VB
assigned_assigned:VBD_VBN
assigned_assigned:VBN_VBD
assigned_assigning:VBD_VBG
assigned_assigning:VBN_VBG
assigned_assigns:VBD_VBZ
assigned_assigns:VBN_VBZ
assigning_assign:VBG_VB
assigning_assigned:VBG_VBD
assigning_assigned:VBG_VBN
assigning_assigns:VBG_VBZ
assigns_assign:VBZ_VB
assigns_assigned:VBZ_VBD
assigns_assigned:VBZ_VBN
assigns_assigning:VBZ_VBG
assimilate_assimilated:VB_VBD
assimilate_assimilated:VB_VBN
assimilate_assimilates:VB_VBZ
assimilate_assimilating:VB_VBG
assimilated_assimilate:VBD_VB
assimilated_assimilate:VBN_VB
assimilated_assimilated:VBD_VBN
assimilated_assimilated:VBN_VBD
assimilated_assimilates:VBD_VBZ
assimilated_assimilates:VBN_VBZ
assimilated_assimilating:VBD_VBG
assimilated_assimilating:VBN_VBG
assimilates_assimilate:VBZ_VB
assimilates_assimilated:VBZ_VBD
assimilates_assimilated:VBZ_VBN
assimilates_assimilating:VBZ_VBG
assimilating_assimilate:VBG_VB
assimilating_assimilated:VBG_VBD
assimilating_assimilated:VBG_VBN
assimilating_assimilates:VBG_VBZ
assist_assisted:VB_VBD
assist_assisted:VB_VBN
assist_assisting:VB_VBG
assist_assists:VB_VBZ
assisted_assist:VBD_VB
assisted_assist:VBN_VB
assisted_assisted:VBD_VBN
assisted_assisted:VBN_VBD
assisted_assisting:VBD_VBG
assisted_assisting:VBN_VBG
assisted_assists:VBD_VBZ
assisted_assists:VBN_VBZ
assisting_assist:VBG_VB
assisting_assisted:VBG_VBD
assisting_assisted:VBG_VBN
assisting_assists:VBG_VBZ
assists_assist:VBZ_VB
assists_assisted:VBZ_VBD
assists_assisted:VBZ_VBN
assists_assisting:VBZ_VBG
associate_associated:VB_VBD
associate_associated:VB_VBN
associate_associates:VB_VBZ
associate_associating:VB_VBG
associated_associate:VBD_VB
associated_associate:VBN_VB
associated_associated:VBD_VBN
associated_associated:VBN_VBD
associated_associates:VBD_VBZ
associated_associates:VBN_VBZ
associated_associating:VBD_VBG
associated_associating:VBN_VBG
associates_associate:VBZ_VB
associates_associated:VBZ_VBD
associates_associated:VBZ_VBN
associates_associating:VBZ_VBG
associating_associate:VBG_VB
associating_associated:VBG_VBD
associating_associated:VBG_VBN
associating_associates:VBG_VBZ
assoil_assoiled:VB_VBD
assoil_assoiled:VB_VBN
assoil_assoiling:VB_VBG
assoil_assoils:VB_VBZ
assoiled_assoil:VBD_VB
assoiled_assoil:VBN_VB
assoiled_assoiled:VBD_VBN
assoiled_assoiled:VBN_VBD
assoiled_assoiling:VBD_VBG
assoiled_assoiling:VBN_VBG
assoiled_assoils:VBD_VBZ
assoiled_assoils:VBN_VBZ
assoiling_assoil:VBG_VB
assoiling_assoiled:VBG_VBD
assoiling_assoiled:VBG_VBN
assoiling_assoils:VBG_VBZ
assoils_assoil:VBZ_VB
assoils_assoiled:VBZ_VBD
assoils_assoiled:VBZ_VBN
assoils_assoiling:VBZ_VBG
assort_assorted:VB_VBD
assort_assorted:VB_VBN
assort_assorting:VB_VBG
assort_assorts:VB_VBZ
assorted_assort:VBD_VB
assorted_assort:VBN_VB
assorted_assorted:VBD_VBN
assorted_assorted:VBN_VBD
assorted_assorting:VBD_VBG
assorted_assorting:VBN_VBG
assorted_assorts:VBD_VBZ
assorted_assorts:VBN_VBZ
assorting_assort:VBG_VB
assorting_assorted:VBG_VBD
assorting_assorted:VBG_VBN
assorting_assorts:VBG_VBZ
assorts_assort:VBZ_VB
assorts_assorted:VBZ_VBD
assorts_assorted:VBZ_VBN
assorts_assorting:VBZ_VBG
assuage_assuaged:VB_VBD
assuage_assuaged:VB_VBN
assuage_assuages:VB_VBZ
assuage_assuaging:VB_VBG
assuaged_assuage:VBD_VB
assuaged_assuage:VBN_VB
assuaged_assuaged:VBD_VBN
assuaged_assuaged:VBN_VBD
assuaged_assuages:VBD_VBZ
assuaged_assuages:VBN_VBZ
assuaged_assuaging:VBD_VBG
assuaged_assuaging:VBN_VBG
assuages_assuage:VBZ_VB
assuages_assuaged:VBZ_VBD
assuages_assuaged:VBZ_VBN
assuages_assuaging:VBZ_VBG
assuaging_assuage:VBG_VB
assuaging_assuaged:VBG_VBD
assuaging_assuaged:VBG_VBN
assuaging_assuages:VBG_VBZ
assume_assumed:VB_VBD
assume_assumed:VB_VBN
assume_assumes:VB_VBZ
assume_assuming:VB_VBG
assumed_assume:VBD_VB
assumed_assume:VBN_VB
assumed_assumed:VBD_VBN
assumed_assumed:VBN_VBD
assumed_assumes:VBD_VBZ
assumed_assumes:VBN_VBZ
assumed_assuming:VBD_VBG
assumed_assuming:VBN_VBG
assumes_assume:VBZ_VB
assumes_assumed:VBZ_VBD
assumes_assumed:VBZ_VBN
assumes_assuming:VBZ_VBG
assuming_assume:VBG_VB
assuming_assumed:VBG_VBD
assuming_assumed:VBG_VBN
assuming_assumes:VBG_VBZ
assure_assured:VB_VBD
assure_assured:VB_VBN
assure_assures:VB_VBZ
assure_assuring:VB_VBG
assured_assure:VBD_VB
assured_assure:VBN_VB
assured_assured:VBD_VBN
assured_assured:VBN_VBD
assured_assures:VBD_VBZ
assured_assures:VBN_VBZ
assured_assuring:VBD_VBG
assured_assuring:VBN_VBG
assures_assure:VBZ_VB
assures_assured:VBZ_VBD
assures_assured:VBZ_VBN
assures_assuring:VBZ_VBG
assuring_assure:VBG_VB
assuring_assured:VBG_VBD
assuring_assured:VBG_VBN
assuring_assures:VBG_VBZ
asterisk_asterisked:VB_VBD
asterisk_asterisked:VB_VBN
asterisk_asterisking:VB_VBG
asterisk_asterisks:VB_VBZ
asterisked_asterisk:VBD_VB
asterisked_asterisk:VBN_VB
asterisked_asterisked:VBD_VBN
asterisked_asterisked:VBN_VBD
asterisked_asterisking:VBD_VBG
asterisked_asterisking:VBN_VBG
asterisked_asterisks:VBD_VBZ
asterisked_asterisks:VBN_VBZ
asterisking_asterisk:VBG_VB
asterisking_asterisked:VBG_VBD
asterisking_asterisked:VBG_VBN
asterisking_asterisks:VBG_VBZ
asterisks_asterisk:VBZ_VB
asterisks_asterisked:VBZ_VBD
asterisks_asterisked:VBZ_VBN
asterisks_asterisking:VBZ_VBG
astonish_astonished:VB_VBD
astonish_astonished:VB_VBN
astonish_astonishes:VB_VBZ
astonish_astonishing:VB_VBG
astonished_astonish:VBD_VB
astonished_astonish:VBN_VB
astonished_astonished:VBD_VBN
astonished_astonished:VBN_VBD
astonished_astonishes:VBD_VBZ
astonished_astonishes:VBN_VBZ
astonished_astonishing:VBD_VBG
astonished_astonishing:VBN_VBG
astonishes_astonish:VBZ_VB
astonishes_astonished:VBZ_VBD
astonishes_astonished:VBZ_VBN
astonishes_astonishing:VBZ_VBG
astonishing_astonish:VBG_VB
astonishing_astonished:VBG_VBD
astonishing_astonished:VBG_VBN
astonishing_astonishes:VBG_VBZ
astound_astounded:VB_VBD
astound_astounded:VB_VBN
astound_astounding:VB_VBG
astound_astounds:VB_VBZ
astounded_astound:VBD_VB
astounded_astound:VBN_VB
astounded_astounded:VBD_VBN
astounded_astounded:VBN_VBD
astounded_astounding:VBD_VBG
astounded_astounding:VBN_VBG
astounded_astounds:VBD_VBZ
astounded_astounds:VBN_VBZ
astounding_astound:VBG_VB
astounding_astounded:VBG_VBD
astounding_astounded:VBG_VBN
astounding_astounds:VBG_VBZ
astounds_astound:VBZ_VB
astounds_astounded:VBZ_VBD
astounds_astounded:VBZ_VBN
astounds_astounding:VBZ_VBG
astrict_astricted:VB_VBD
astrict_astricted:VB_VBN
astrict_astricting:VB_VBG
astrict_astricts:VB_VBZ
astricted_astrict:VBD_VB
astricted_astrict:VBN_VB
astricted_astricted:VBD_VBN
astricted_astricted:VBN_VBD
astricted_astricting:VBD_VBG
astricted_astricting:VBN_VBG
astricted_astricts:VBD_VBZ
astricted_astricts:VBN_VBZ
astricting_astrict:VBG_VB
astricting_astricted:VBG_VBD
astricting_astricted:VBG_VBN
astricting_astricts:VBG_VBZ
astricts_astrict:VBZ_VB
astricts_astricted:VBZ_VBD
astricts_astricted:VBZ_VBN
astricts_astricting:VBZ_VBG
ate_eat:VBD_VB
ate_eaten:VBD_VBN
ate_eating:VBD_VBG
ate_eats:VBD_VBZ
atomize_atomized:VB_VBD
atomize_atomized:VB_VBN
atomize_atomizes:VB_VBZ
atomize_atomizing:VB_VBG
atomized_atomize:VBD_VB
atomized_atomize:VBN_VB
atomized_atomized:VBD_VBN
atomized_atomized:VBN_VBD
atomized_atomizes:VBD_VBZ
atomized_atomizes:VBN_VBZ
atomized_atomizing:VBD_VBG
atomized_atomizing:VBN_VBG
atomizes_atomize:VBZ_VB
atomizes_atomized:VBZ_VBD
atomizes_atomized:VBZ_VBN
atomizes_atomizing:VBZ_VBG
atomizing_atomize:VBG_VB
atomizing_atomized:VBG_VBD
atomizing_atomized:VBG_VBN
atomizing_atomizes:VBG_VBZ
atone_atoned:VB_VBD
atone_atoned:VB_VBN
atone_atones:VB_VBZ
atone_atoning:VB_VBG
atoned_atone:VBD_VB
atoned_atone:VBN_VB
atoned_atoned:VBD_VBN
atoned_atoned:VBN_VBD
atoned_atones:VBD_VBZ
atoned_atones:VBN_VBZ
atoned_atoning:VBD_VBG
atoned_atoning:VBN_VBG
atones_atone:VBZ_VB
atones_atoned:VBZ_VBD
atones_atoned:VBZ_VBN
atones_atoning:VBZ_VBG
atoning_atone:VBG_VB
atoning_atoned:VBG_VBD
atoning_atoned:VBG_VBN
atoning_atones:VBG_VBZ
atrophied_atrophied:VBD_VBN
atrophied_atrophied:VBN_VBD
atrophied_atrophies:VBD_VBZ
atrophied_atrophies:VBN_VBZ
atrophied_atrophy:VBD_VB
atrophied_atrophy:VBN_VB
atrophied_atrophying:VBD_VBG
atrophied_atrophying:VBN_VBG
atrophies_atrophied:VBZ_VBD
atrophies_atrophied:VBZ_VBN
atrophies_atrophy:VBZ_VB
atrophies_atrophying:VBZ_VBG
atrophy_atrophied:VB_VBD
atrophy_atrophied:VB_VBN
atrophy_atrophies:VB_VBZ
atrophy_atrophying:VB_VBG
atrophying_atrophied:VBG_VBD
atrophying_atrophied:VBG_VBN
atrophying_atrophies:VBG_VBZ
atrophying_atrophy:VBG_VB
attach_attached:VB_VBD
attach_attached:VB_VBN
attach_attaches:VB_VBZ
attach_attaching:VB_VBG
attached_attach:VBD_VB
attached_attach:VBN_VB
attached_attached:VBD_VBN
attached_attached:VBN_VBD
attached_attaches:VBD_VBZ
attached_attaches:VBN_VBZ
attached_attaching:VBD_VBG
attached_attaching:VBN_VBG
attaches_attach:VBZ_VB
attaches_attached:VBZ_VBD
attaches_attached:VBZ_VBN
attaches_attaching:VBZ_VBG
attaching_attach:VBG_VB
attaching_attached:VBG_VBD
attaching_attached:VBG_VBN
attaching_attaches:VBG_VBZ
attack_attacked:VB_VBD
attack_attacked:VB_VBN
attack_attacking:VB_VBG
attack_attacks:VB_VBZ
attacked_attack:VBD_VB
attacked_attack:VBN_VB
attacked_attacked:VBD_VBN
attacked_attacked:VBN_VBD
attacked_attacking:VBD_VBG
attacked_attacking:VBN_VBG
attacked_attacks:VBD_VBZ
attacked_attacks:VBN_VBZ
attacking_attack:VBG_VB
attacking_attacked:VBG_VBD
attacking_attacked:VBG_VBN
attacking_attacks:VBG_VBZ
attacks_attack:VBZ_VB
attacks_attacked:VBZ_VBD
attacks_attacked:VBZ_VBN
attacks_attacking:VBZ_VBG
attain_attained:VB_VBD
attain_attained:VB_VBN
attain_attaining:VB_VBG
attain_attains:VB_VBZ
attained_attain:VBD_VB
attained_attain:VBN_VB
attained_attained:VBD_VBN
attained_attained:VBN_VBD
attained_attaining:VBD_VBG
attained_attaining:VBN_VBG
attained_attains:VBD_VBZ
attained_attains:VBN_VBZ
attaining_attain:VBG_VB
attaining_attained:VBG_VBD
attaining_attained:VBG_VBN
attaining_attains:VBG_VBZ
attains_attain:VBZ_VB
attains_attained:VBZ_VBD
attains_attained:VBZ_VBN
attains_attaining:VBZ_VBG
attaint_attainted:VB_VBD
attaint_attainted:VB_VBN
attaint_attainting:VB_VBG
attaint_attaints:VB_VBZ
attainted_attaint:VBD_VB
attainted_attaint:VBN_VB
attainted_attainted:VBD_VBN
attainted_attainted:VBN_VBD
attainted_attainting:VBD_VBG
attainted_attainting:VBN_VBG
attainted_attaints:VBD_VBZ
attainted_attaints:VBN_VBZ
attainting_attaint:VBG_VB
attainting_attainted:VBG_VBD
attainting_attainted:VBG_VBN
attainting_attaints:VBG_VBZ
attaints_attaint:VBZ_VB
attaints_attainted:VBZ_VBD
attaints_attainted:VBZ_VBN
attaints_attainting:VBZ_VBG
attemper_attempered:VB_VBD
attemper_attempered:VB_VBN
attemper_attempering:VB_VBG
attemper_attempers:VB_VBZ
attempered_attemper:VBD_VB
attempered_attemper:VBN_VB
attempered_attempered:VBD_VBN
attempered_attempered:VBN_VBD
attempered_attempering:VBD_VBG
attempered_attempering:VBN_VBG
attempered_attempers:VBD_VBZ
attempered_attempers:VBN_VBZ
attempering_attemper:VBG_VB
attempering_attempered:VBG_VBD
attempering_attempered:VBG_VBN
attempering_attempers:VBG_VBZ
attempers_attemper:VBZ_VB
attempers_attempered:VBZ_VBD
attempers_attempered:VBZ_VBN
attempers_attempering:VBZ_VBG
attempt_attempted:VB_VBD
attempt_attempted:VB_VBN
attempt_attempting:VB_VBG
attempt_attempts:VB_VBZ
attempted_attempt:VBD_VB
attempted_attempt:VBN_VB
attempted_attempted:VBD_VBN
attempted_attempted:VBN_VBD
attempted_attempting:VBD_VBG
attempted_attempting:VBN_VBG
attempted_attempts:VBD_VBZ
attempted_attempts:VBN_VBZ
attempting_attempt:VBG_VB
attempting_attempted:VBG_VBD
attempting_attempted:VBG_VBN
attempting_attempts:VBG_VBZ
attempts_attempt:VBZ_VB
attempts_attempted:VBZ_VBD
attempts_attempted:VBZ_VBN
attempts_attempting:VBZ_VBG
attend_attended:VB_VBD
attend_attended:VB_VBN
attend_attending:VB_VBG
attend_attends:VB_VBZ
attended_attend:VBD_VB
attended_attend:VBN_VB
attended_attended:VBD_VBN
attended_attended:VBN_VBD
attended_attending:VBD_VBG
attended_attending:VBN_VBG
attended_attends:VBD_VBZ
attended_attends:VBN_VBZ
attending_attend:VBG_VB
attending_attended:VBG_VBD
attending_attended:VBG_VBN
attending_attends:VBG_VBZ
attends_attend:VBZ_VB
attends_attended:VBZ_VBD
attends_attended:VBZ_VBN
attends_attending:VBZ_VBG
attenuate_attenuated:VB_VBD
attenuate_attenuated:VB_VBN
attenuate_attenuates:VB_VBZ
attenuate_attenuating:VB_VBG
attenuated_attenuate:VBD_VB
attenuated_attenuate:VBN_VB
attenuated_attenuated:VBD_VBN
attenuated_attenuated:VBN_VBD
attenuated_attenuates:VBD_VBZ
attenuated_attenuates:VBN_VBZ
attenuated_attenuating:VBD_VBG
attenuated_attenuating:VBN_VBG
attenuates_attenuate:VBZ_VB
attenuates_attenuated:VBZ_VBD
attenuates_attenuated:VBZ_VBN
attenuates_attenuating:VBZ_VBG
attenuating_attenuate:VBG_VB
attenuating_attenuated:VBG_VBD
attenuating_attenuated:VBG_VBN
attenuating_attenuates:VBG_VBZ
attest_attested:VB_VBD
attest_attested:VB_VBN
attest_attesting:VB_VBG
attest_attests:VB_VBZ
attested_attest:VBD_VB
attested_attest:VBN_VB
attested_attested:VBD_VBN
attested_attested:VBN_VBD
attested_attesting:VBD_VBG
attested_attesting:VBN_VBG
attested_attests:VBD_VBZ
attested_attests:VBN_VBZ
attesting_attest:VBG_VB
attesting_attested:VBG_VBD
attesting_attested:VBG_VBN
attesting_attests:VBG_VBZ
attests_attest:VBZ_VB
attests_attested:VBZ_VBD
attests_attested:VBZ_VBN
attests_attesting:VBZ_VBG
attire_attired:VB_VBD
attire_attired:VB_VBN
attire_attires:VB_VBZ
attire_attiring:VB_VBG
attired_attire:VBD_VB
attired_attire:VBN_VB
attired_attired:VBD_VBN
attired_attired:VBN_VBD
attired_attires:VBD_VBZ
attired_attires:VBN_VBZ
attired_attiring:VBD_VBG
attired_attiring:VBN_VBG
attires_attire:VBZ_VB
attires_attired:VBZ_VBD
attires_attired:VBZ_VBN
attires_attiring:VBZ_VBG
attiring_attire:VBG_VB
attiring_attired:VBG_VBD
attiring_attired:VBG_VBN
attiring_attires:VBG_VBZ
attitudinize_attitudinized:VB_VBD
attitudinize_attitudinized:VB_VBN
attitudinize_attitudinizes:VB_VBZ
attitudinize_attitudinizing:VB_VBG
attitudinized_attitudinize:VBD_VB
attitudinized_attitudinize:VBN_VB
attitudinized_attitudinized:VBD_VBN
attitudinized_attitudinized:VBN_VBD
attitudinized_attitudinizes:VBD_VBZ
attitudinized_attitudinizes:VBN_VBZ
attitudinized_attitudinizing:VBD_VBG
attitudinized_attitudinizing:VBN_VBG
attitudinizes_attitudinize:VBZ_VB
attitudinizes_attitudinized:VBZ_VBD
attitudinizes_attitudinized:VBZ_VBN
attitudinizes_attitudinizing:VBZ_VBG
attitudinizing_attitudinize:VBG_VB
attitudinizing_attitudinized:VBG_VBD
attitudinizing_attitudinized:VBG_VBN
attitudinizing_attitudinizes:VBG_VBZ
attorn_attorned:VB_VBD
attorn_attorned:VB_VBN
attorn_attorning:VB_VBG
attorn_attorns:VB_VBZ
attorned_attorn:VBD_VB
attorned_attorn:VBN_VB
attorned_attorned:VBD_VBN
attorned_attorned:VBN_VBD
attorned_attorning:VBD_VBG
attorned_attorning:VBN_VBG
attorned_attorns:VBD_VBZ
attorned_attorns:VBN_VBZ
attorning_attorn:VBG_VB
attorning_attorned:VBG_VBD
attorning_attorned:VBG_VBN
attorning_attorns:VBG_VBZ
attorns_attorn:VBZ_VB
attorns_attorned:VBZ_VBD
attorns_attorned:VBZ_VBN
attorns_attorning:VBZ_VBG
attract_attracted:VB_VBD
attract_attracted:VB_VBN
attract_attracting:VB_VBG
attract_attracts:VB_VBZ
attracted_attract:VBD_VB
attracted_attract:VBN_VB
attracted_attracted:VBD_VBN
attracted_attracted:VBN_VBD
attracted_attracting:VBD_VBG
attracted_attracting:VBN_VBG
attracted_attracts:VBD_VBZ
attracted_attracts:VBN_VBZ
attracting_attract:VBG_VB
attracting_attracted:VBG_VBD
attracting_attracted:VBG_VBN
attracting_attracts:VBG_VBZ
attracts_attract:VBZ_VB
attracts_attracted:VBZ_VBD
attracts_attracted:VBZ_VBN
attracts_attracting:VBZ_VBG
attribute_attributed:VB_VBD
attribute_attributed:VB_VBN
attribute_attributes:VB_VBZ
attribute_attributing:VB_VBG
attributed_attribute:VBD_VB
attributed_attribute:VBN_VB
attributed_attributed:VBD_VBN
attributed_attributed:VBN_VBD
attributed_attributes:VBD_VBZ
attributed_attributes:VBN_VBZ
attributed_attributing:VBD_VBG
attributed_attributing:VBN_VBG
attributes_attribute:VBZ_VB
attributes_attributed:VBZ_VBD
attributes_attributed:VBZ_VBN
attributes_attributing:VBZ_VBG
attributing_attribute:VBG_VB
attributing_attributed:VBG_VBD
attributing_attributed:VBG_VBN
attributing_attributes:VBG_VBZ
attune_attuned:VB_VBD
attune_attuned:VB_VBN
attune_attunes:VB_VBZ
attune_attuning:VB_VBG
attuned_attune:VBD_VB
attuned_attune:VBN_VB
attuned_attuned:VBD_VBN
attuned_attuned:VBN_VBD
attuned_attunes:VBD_VBZ
attuned_attunes:VBN_VBZ
attuned_attuning:VBD_VBG
attuned_attuning:VBN_VBG
attunes_attune:VBZ_VB
attunes_attuned:VBZ_VBD
attunes_attuned:VBZ_VBN
attunes_attuning:VBZ_VBG
attuning_attune:VBG_VB
attuning_attuned:VBG_VBD
attuning_attuned:VBG_VBN
attuning_attunes:VBG_VBZ
auction_auctioned:VB_VBD
auction_auctioned:VB_VBN
auction_auctioning:VB_VBG
auction_auctions:VB_VBZ
auctioned_auction:VBD_VB
auctioned_auction:VBN_VB
auctioned_auctioned:VBD_VBN
auctioned_auctioned:VBN_VBD
auctioned_auctioning:VBD_VBG
auctioned_auctioning:VBN_VBG
auctioned_auctions:VBD_VBZ
auctioned_auctions:VBN_VBZ
auctioneer_auctioneered:VB_VBD
auctioneer_auctioneered:VB_VBN
auctioneer_auctioneering:VB_VBG
auctioneer_auctioneers:VB_VBZ
auctioneered_auctioneer:VBD_VB
auctioneered_auctioneer:VBN_VB
auctioneered_auctioneered:VBD_VBN
auctioneered_auctioneered:VBN_VBD
auctioneered_auctioneering:VBD_VBG
auctioneered_auctioneering:VBN_VBG
auctioneered_auctioneers:VBD_VBZ
auctioneered_auctioneers:VBN_VBZ
auctioneering_auctioneer:VBG_VB
auctioneering_auctioneered:VBG_VBD
auctioneering_auctioneered:VBG_VBN
auctioneering_auctioneers:VBG_VBZ
auctioneers_auctioneer:VBZ_VB
auctioneers_auctioneered:VBZ_VBD
auctioneers_auctioneered:VBZ_VBN
auctioneers_auctioneering:VBZ_VBG
auctioning_auction:VBG_VB
auctioning_auctioned:VBG_VBD
auctioning_auctioned:VBG_VBN
auctioning_auctions:VBG_VBZ
auctions_auction:VBZ_VB
auctions_auctioned:VBZ_VBD
auctions_auctioned:VBZ_VBN
auctions_auctioning:VBZ_VBG
audit_audited:VB_VBD
audit_audited:VB_VBN
audit_auditing:VB_VBG
audit_audits:VB_VBZ
audited_audit:VBD_VB
audited_audit:VBN_VB
audited_audited:VBD_VBN
audited_audited:VBN_VBD
audited_auditing:VBD_VBG
audited_auditing:VBN_VBG
audited_audits:VBD_VBZ
audited_audits:VBN_VBZ
auditing_audit:VBG_VB
auditing_audited:VBG_VBD
auditing_audited:VBG_VBN
auditing_audits:VBG_VBZ
audition_auditioned:VB_VBD
audition_auditioned:VB_VBN
audition_auditioning:VB_VBG
audition_auditions:VB_VBZ
auditioned_audition:VBD_VB
auditioned_audition:VBN_VB
auditioned_auditioned:VBD_VBN
auditioned_auditioned:VBN_VBD
auditioned_auditioning:VBD_VBG
auditioned_auditioning:VBN_VBG
auditioned_auditions:VBD_VBZ
auditioned_auditions:VBN_VBZ
auditioning_audition:VBG_VB
auditioning_auditioned:VBG_VBD
auditioning_auditioned:VBG_VBN
auditioning_auditions:VBG_VBZ
auditions_audition:VBZ_VB
auditions_auditioned:VBZ_VBD
auditions_auditioned:VBZ_VBN
auditions_auditioning:VBZ_VBG
audits_audit:VBZ_VB
audits_audited:VBZ_VBD
audits_audited:VBZ_VBN
audits_auditing:VBZ_VBG
augment_augmented:VB_VBD
augment_augmented:VB_VBN
augment_augmenting:VB_VBG
augment_augments:VB_VBZ
augmented_augment:VBD_VB
augmented_augment:VBN_VB
augmented_augmented:VBD_VBN
augmented_augmented:VBN_VBD
augmented_augmenting:VBD_VBG
augmented_augmenting:VBN_VBG
augmented_augments:VBD_VBZ
augmented_augments:VBN_VBZ
augmenting_augment:VBG_VB
augmenting_augmented:VBG_VBD
augmenting_augmented:VBG_VBN
augmenting_augments:VBG_VBZ
augments_augment:VBZ_VB
augments_augmented:VBZ_VBD
augments_augmented:VBZ_VBN
augments_augmenting:VBZ_VBG
augur_augured:VB_VBD
augur_augured:VB_VBN
augur_auguring:VB_VBG
augur_augurs:VB_VBZ
augured_augur:VBD_VB
augured_augur:VBN_VB
augured_augured:VBD_VBN
augured_augured:VBN_VBD
augured_auguring:VBD_VBG
augured_auguring:VBN_VBG
augured_augurs:VBD_VBZ
augured_augurs:VBN_VBZ
auguring_augur:VBG_VB
auguring_augured:VBG_VBD
auguring_augured:VBG_VBN
auguring_augurs:VBG_VBZ
augurs_augur:VBZ_VB
augurs_augured:VBZ_VBD
augurs_augured:VBZ_VBN
augurs_auguring:VBZ_VBG
auscultate_auscultated:VB_VBD
auscultate_auscultated:VB_VBN
auscultate_auscultates:VB_VBZ
auscultate_auscultating:VB_VBG
auscultated_auscultate:VBD_VB
auscultated_auscultate:VBN_VB
auscultated_auscultated:VBD_VBN
auscultated_auscultated:VBN_VBD
auscultated_auscultates:VBD_VBZ
auscultated_auscultates:VBN_VBZ
auscultated_auscultating:VBD_VBG
auscultated_auscultating:VBN_VBG
auscultates_auscultate:VBZ_VB
auscultates_auscultated:VBZ_VBD
auscultates_auscultated:VBZ_VBN
auscultates_auscultating:VBZ_VBG
auscultating_auscultate:VBG_VB
auscultating_auscultated:VBG_VBD
auscultating_auscultated:VBG_VBN
auscultating_auscultates:VBG_VBZ
auspicate_auspicated:VB_VBD
auspicate_auspicated:VB_VBN
auspicate_auspicates:VB_VBZ
auspicate_auspicating:VB_VBG
auspicated_auspicate:VBD_VB
auspicated_auspicate:VBN_VB
auspicated_auspicated:VBD_VBN
auspicated_auspicated:VBN_VBD
auspicated_auspicates:VBD_VBZ
auspicated_auspicates:VBN_VBZ
auspicated_auspicating:VBD_VBG
auspicated_auspicating:VBN_VBG
auspicates_auspicate:VBZ_VB
auspicates_auspicated:VBZ_VBD
auspicates_auspicated:VBZ_VBN
auspicates_auspicating:VBZ_VBG
auspicating_auspicate:VBG_VB
auspicating_auspicated:VBG_VBD
auspicating_auspicated:VBG_VBN
auspicating_auspicates:VBG_VBZ
Australianize_Australianized:VB_VBD
Australianize_Australianized:VB_VBN
Australianize_Australianizes:VB_VBZ
Australianize_Australianizing:VB_VBG
Australianized_Australianize:VBD_VB
Australianized_Australianize:VBN_VB
Australianized_Australianized:VBD_VBN
Australianized_Australianized:VBN_VBD
Australianized_Australianizes:VBD_VBZ
Australianized_Australianizes:VBN_VBZ
Australianized_Australianizing:VBD_VBG
Australianized_Australianizing:VBN_VBG
Australianizes_Australianize:VBZ_VB
Australianizes_Australianized:VBZ_VBD
Australianizes_Australianized:VBZ_VBN
Australianizes_Australianizing:VBZ_VBG
Australianizing_Australianize:VBG_VB
Australianizing_Australianized:VBG_VBD
Australianizing_Australianized:VBG_VBN
Australianizing_Australianizes:VBG_VBZ
authenticate_authenticated:VB_VBD
authenticate_authenticated:VB_VBN
authenticate_authenticates:VB_VBZ
authenticate_authenticating:VB_VBG
authenticated_authenticate:VBD_VB
authenticated_authenticate:VBN_VB
authenticated_authenticated:VBD_VBN
authenticated_authenticated:VBN_VBD
authenticated_authenticates:VBD_VBZ
authenticated_authenticates:VBN_VBZ
authenticated_authenticating:VBD_VBG
authenticated_authenticating:VBN_VBG
authenticates_authenticate:VBZ_VB
authenticates_authenticated:VBZ_VBD
authenticates_authenticated:VBZ_VBN
authenticates_authenticating:VBZ_VBG
authenticating_authenticate:VBG_VB
authenticating_authenticated:VBG_VBD
authenticating_authenticated:VBG_VBN
authenticating_authenticates:VBG_VBZ
authorize_authorized:VB_VBD
authorize_authorized:VB_VBN
authorize_authorizes:VB_VBZ
authorize_authorizing:VB_VBG
authorized_authorize:VBD_VB
authorized_authorize:VBN_VB
authorized_authorized:VBD_VBN
authorized_authorized:VBN_VBD
authorized_authorizes:VBD_VBZ
authorized_authorizes:VBN_VBZ
authorized_authorizing:VBD_VBG
authorized_authorizing:VBN_VBG
authorizes_authorize:VBZ_VB
authorizes_authorized:VBZ_VBD
authorizes_authorized:VBZ_VBN
authorizes_authorizing:VBZ_VBG
authorizing_authorize:VBG_VB
authorizing_authorized:VBG_VBD
authorizing_authorized:VBG_VBN
authorizing_authorizes:VBG_VBZ
autoclave_autoclaved:VB_VBD
autoclave_autoclaved:VB_VBN
autoclave_autoclaves:VB_VBZ
autoclave_autoclaving:VB_VBG
autoclaved_autoclave:VBD_VB
autoclaved_autoclave:VBN_VB
autoclaved_autoclaved:VBD_VBN
autoclaved_autoclaved:VBN_VBD
autoclaved_autoclaves:VBD_VBZ
autoclaved_autoclaves:VBN_VBZ
autoclaved_autoclaving:VBD_VBG
autoclaved_autoclaving:VBN_VBG
autoclaves_autoclave:VBZ_VB
autoclaves_autoclaved:VBZ_VBD
autoclaves_autoclaved:VBZ_VBN
autoclaves_autoclaving:VBZ_VBG
autoclaving_autoclave:VBG_VB
autoclaving_autoclaved:VBG_VBD
autoclaving_autoclaved:VBG_VBN
autoclaving_autoclaves:VBG_VBZ
autograph_autographed:VB_VBD
autograph_autographed:VB_VBN
autograph_autographing:VB_VBG
autograph_autographs:VB_VBZ
autographed_autograph:VBD_VB
autographed_autograph:VBN_VB
autographed_autographed:VBD_VBN
autographed_autographed:VBN_VBD
autographed_autographing:VBD_VBG
autographed_autographing:VBN_VBG
autographed_autographs:VBD_VBZ
autographed_autographs:VBN_VBZ
autographing_autograph:VBG_VB
autographing_autographed:VBG_VBD
autographing_autographed:VBG_VBN
autographing_autographs:VBG_VBZ
autographs_autograph:VBZ_VB
autographs_autographed:VBZ_VBD
autographs_autographed:VBZ_VBN
autographs_autographing:VBZ_VBG
autolyze_autolyzed:VB_VBD
autolyze_autolyzed:VB_VBN
autolyze_autolyzes:VB_VBZ
autolyze_autolyzing:VB_VBG
autolyzed_autolyze:VBD_VB
autolyzed_autolyze:VBN_VB
autolyzed_autolyzed:VBD_VBN
autolyzed_autolyzed:VBN_VBD
autolyzed_autolyzes:VBD_VBZ
autolyzed_autolyzes:VBN_VBZ
autolyzed_autolyzing:VBD_VBG
autolyzed_autolyzing:VBN_VBG
autolyzes_autolyze:VBZ_VB
autolyzes_autolyzed:VBZ_VBD
autolyzes_autolyzed:VBZ_VBN
autolyzes_autolyzing:VBZ_VBG
autolyzing_autolyze:VBG_VB
autolyzing_autolyzed:VBG_VBD
autolyzing_autolyzed:VBG_VBN
autolyzing_autolyzes:VBG_VBZ
automate_automated:VB_VBD
automate_automated:VB_VBN
automate_automates:VB_VBZ
automate_automating:VB_VBG
automated_automate:VBD_VB
automated_automate:VBN_VB
automated_automated:VBD_VBN
automated_automated:VBN_VBD
automated_automates:VBD_VBZ
automated_automates:VBN_VBZ
automated_automating:VBD_VBG
automated_automating:VBN_VBG
automates_automate:VBZ_VB
automates_automated:VBZ_VBD
automates_automated:VBZ_VBN
automates_automating:VBZ_VBG
automating_automate:VBG_VB
automating_automated:VBG_VBD
automating_automated:VBG_VBN
automating_automates:VBG_VBZ
automatize_automatized:VB_VBD
automatize_automatized:VB_VBN
automatize_automatizes:VB_VBZ
automatize_automatizing:VB_VBG
automatized_automatize:VBD_VB
automatized_automatize:VBN_VB
automatized_automatized:VBD_VBN
automatized_automatized:VBN_VBD
automatized_automatizes:VBD_VBZ
automatized_automatizes:VBN_VBZ
automatized_automatizing:VBD_VBG
automatized_automatizing:VBN_VBG
automatizes_automatize:VBZ_VB
automatizes_automatized:VBZ_VBD
automatizes_automatized:VBZ_VBN
automatizes_automatizing:VBZ_VBG
automatizing_automatize:VBG_VB
automatizing_automatized:VBG_VBD
automatizing_automatized:VBG_VBN
automatizing_automatizes:VBG_VBZ
autotomize_autotomized:VB_VBD
autotomize_autotomized:VB_VBN
autotomize_autotomizes:VB_VBZ
autotomize_autotomizing:VB_VBG
autotomized_autotomize:VBD_VB
autotomized_autotomize:VBN_VB
autotomized_autotomized:VBD_VBN
autotomized_autotomized:VBN_VBD
autotomized_autotomizes:VBD_VBZ
autotomized_autotomizes:VBN_VBZ
autotomized_autotomizing:VBD_VBG
autotomized_autotomizing:VBN_VBG
autotomizes_autotomize:VBZ_VB
autotomizes_autotomized:VBZ_VBD
autotomizes_autotomized:VBZ_VBN
autotomizes_autotomizing:VBZ_VBG
autotomizing_autotomize:VBG_VB
autotomizing_autotomized:VBG_VBD
autotomizing_autotomized:VBG_VBN
autotomizing_autotomizes:VBG_VBZ
avail_availed:VB_VBD
avail_availed:VB_VBN
avail_availing:VB_VBG
avail_avails:VB_VBZ
availed_avail:VBD_VB
availed_avail:VBN_VB
availed_availed:VBD_VBN
availed_availed:VBN_VBD
availed_availing:VBD_VBG
availed_availing:VBN_VBG
availed_avails:VBD_VBZ
availed_avails:VBN_VBZ
availing_avail:VBG_VB
availing_availed:VBG_VBD
availing_availed:VBG_VBN
availing_avails:VBG_VBZ
avails_avail:VBZ_VB
avails_availed:VBZ_VBD
avails_availed:VBZ_VBN
avails_availing:VBZ_VBG
avalanche_avalanched:VB_VBD
avalanche_avalanched:VB_VBN
avalanche_avalanches:VB_VBZ
avalanche_avalanching:VB_VBG
avalanched_avalanche:VBD_VB
avalanched_avalanche:VBN_VB
avalanched_avalanched:VBD_VBN
avalanched_avalanched:VBN_VBD
avalanched_avalanches:VBD_VBZ
avalanched_avalanches:VBN_VBZ
avalanched_avalanching:VBD_VBG
avalanched_avalanching:VBN_VBG
avalanches_avalanche:VBZ_VB
avalanches_avalanched:VBZ_VBD
avalanches_avalanched:VBZ_VBN
avalanches_avalanching:VBZ_VBG
avalanching_avalanche:VBG_VB
avalanching_avalanched:VBG_VBD
avalanching_avalanched:VBG_VBN
avalanching_avalanches:VBG_VBZ
avenge_avenged:VB_VBD
avenge_avenged:VB_VBN
avenge_avenges:VB_VBZ
avenge_avenging:VB_VBG
avenged_avenge:VBD_VB
avenged_avenge:VBN_VB
avenged_avenged:VBD_VBN
avenged_avenged:VBN_VBD
avenged_avenges:VBD_VBZ
avenged_avenges:VBN_VBZ
avenged_avenging:VBD_VBG
avenged_avenging:VBN_VBG
avenges_avenge:VBZ_VB
avenges_avenged:VBZ_VBD
avenges_avenged:VBZ_VBN
avenges_avenging:VBZ_VBG
avenging_avenge:VBG_VB
avenging_avenged:VBG_VBD
avenging_avenged:VBG_VBN
avenging_avenges:VBG_VBZ
aver_averred:VB_VBD
aver_averred:VB_VBN
aver_averring:VB_VBG
aver_avers:VB_VBZ
average_averaged:VB_VBD
average_averaged:VB_VBN
average_averages:VB_VBZ
average_averaging:VB_VBG
averaged_average:VBD_VB
averaged_average:VBN_VB
averaged_averaged:VBD_VBN
averaged_averaged:VBN_VBD
averaged_averages:VBD_VBZ
averaged_averages:VBN_VBZ
averaged_averaging:VBD_VBG
averaged_averaging:VBN_VBG
averages_average:VBZ_VB
averages_averaged:VBZ_VBD
averages_averaged:VBZ_VBN
averages_averaging:VBZ_VBG
averaging_average:VBG_VB
averaging_averaged:VBG_VBD
averaging_averaged:VBG_VBN
averaging_averages:VBG_VBZ
averred_aver:VBD_VB
averred_aver:VBN_VB
averred_averred:VBD_VBN
averred_averred:VBN_VBD
averred_averring:VBD_VBG
averred_averring:VBN_VBG
averred_avers:VBD_VBZ
averred_avers:VBN_VBZ
averring_aver:VBG_VB
averring_averred:VBG_VBD
averring_averred:VBG_VBN
averring_avers:VBG_VBZ
avers_aver:VBZ_VB
avers_averred:VBZ_VBD
avers_averred:VBZ_VBN
avers_averring:VBZ_VBG
avert_averted:VB_VBD
avert_averted:VB_VBN
avert_averting:VB_VBG
avert_averts:VB_VBZ
averted_avert:VBD_VB
averted_avert:VBN_VB
averted_averted:VBD_VBN
averted_averted:VBN_VBD
averted_averting:VBD_VBG
averted_averting:VBN_VBG
averted_averts:VBD_VBZ
averted_averts:VBN_VBZ
averting_avert:VBG_VB
averting_averted:VBG_VBD
averting_averted:VBG_VBN
averting_averts:VBG_VBZ
averts_avert:VBZ_VB
averts_averted:VBZ_VBD
averts_averted:VBZ_VBN
averts_averting:VBZ_VBG
aviate_aviated:VB_VBD
aviate_aviated:VB_VBN
aviate_aviates:VB_VBZ
aviate_aviating:VB_VBG
aviated_aviate:VBD_VB
aviated_aviate:VBN_VB
aviated_aviated:VBD_VBN
aviated_aviated:VBN_VBD
aviated_aviates:VBD_VBZ
aviated_aviates:VBN_VBZ
aviated_aviating:VBD_VBG
aviated_aviating:VBN_VBG
aviates_aviate:VBZ_VB
aviates_aviated:VBZ_VBD
aviates_aviated:VBZ_VBN
aviates_aviating:VBZ_VBG
aviating_aviate:VBG_VB
aviating_aviated:VBG_VBD
aviating_aviated:VBG_VBN
aviating_aviates:VBG_VBZ
avoid_avoided:VB_VBD
avoid_avoided:VB_VBN
avoid_avoiding:VB_VBG
avoid_avoids:VB_VBZ
avoided_avoid:VBD_VB
avoided_avoid:VBN_VB
avoided_avoided:VBD_VBN
avoided_avoided:VBN_VBD
avoided_avoiding:VBD_VBG
avoided_avoiding:VBN_VBG
avoided_avoids:VBD_VBZ
avoided_avoids:VBN_VBZ
avoiding_avoid:VBG_VB
avoiding_avoided:VBG_VBD
avoiding_avoided:VBG_VBN
avoiding_avoids:VBG_VBZ
avoids_avoid:VBZ_VB
avoids_avoided:VBZ_VBD
avoids_avoided:VBZ_VBN
avoids_avoiding:VBZ_VBG
avouch_avouched:VB_VBD
avouch_avouched:VB_VBN
avouch_avouches:VB_VBZ
avouch_avouching:VB_VBG
avouched_avouch:VBD_VB
avouched_avouch:VBN_VB
avouched_avouched:VBD_VBN
avouched_avouched:VBN_VBD
avouched_avouches:VBD_VBZ
avouched_avouches:VBN_VBZ
avouched_avouching:VBD_VBG
avouched_avouching:VBN_VBG
avouches_avouch:VBZ_VB
avouches_avouched:VBZ_VBD
avouches_avouched:VBZ_VBN
avouches_avouching:VBZ_VBG
avouching_avouch:VBG_VB
avouching_avouched:VBG_VBD
avouching_avouched:VBG_VBN
avouching_avouches:VBG_VBZ
avow_avowed:VB_VBD
avow_avowed:VB_VBN
avow_avowing:VB_VBG
avow_avows:VB_VBZ
avowed_avow:VBD_VB
avowed_avow:VBN_VB
avowed_avowed:VBD_VBN
avowed_avowed:VBN_VBD
avowed_avowing:VBD_VBG
avowed_avowing:VBN_VBG
avowed_avows:VBD_VBZ
avowed_avows:VBN_VBZ
avowing_avow:VBG_VB
avowing_avowed:VBG_VBD
avowing_avowed:VBG_VBN
avowing_avows:VBG_VBZ
avows_avow:VBZ_VB
avows_avowed:VBZ_VBD
avows_avowed:VBZ_VBN
avows_avowing:VBZ_VBG
await_awaited:VB_VBD
await_awaited:VB_VBN
await_awaiting:VB_VBG
await_awaits:VB_VBZ
awaited_await:VBD_VB
awaited_await:VBN_VB
awaited_awaited:VBD_VBN
awaited_awaited:VBN_VBD
awaited_awaiting:VBD_VBG
awaited_awaiting:VBN_VBG
awaited_awaits:VBD_VBZ
awaited_awaits:VBN_VBZ
awaiting_await:VBG_VB
awaiting_awaited:VBG_VBD
awaiting_awaited:VBG_VBN
awaiting_awaits:VBG_VBZ
awaits_await:VBZ_VB
awaits_awaited:VBZ_VBD
awaits_awaited:VBZ_VBN
awaits_awaiting:VBZ_VBG
awake_awakes:VB_VBZ
awake_awaking:VB_VBG
awake_awoke:VB_VBD
awake_awoken:VB_VBN
awaken_awakened:VB_VBD
awaken_awakened:VB_VBN
awaken_awakening:VB_VBG
awaken_awakens:VB_VBZ
awakened_awaken:VBD_VB
awakened_awaken:VBN_VB
awakened_awakened:VBD_VBN
awakened_awakened:VBN_VBD
awakened_awakening:VBD_VBG
awakened_awakening:VBN_VBG
awakened_awakens:VBD_VBZ
awakened_awakens:VBN_VBZ
awakening_awaken:VBG_VB
awakening_awakened:VBG_VBD
awakening_awakened:VBG_VBN
awakening_awakens:VBG_VBZ
awakens_awaken:VBZ_VB
awakens_awakened:VBZ_VBD
awakens_awakened:VBZ_VBN
awakens_awakening:VBZ_VBG
awakes_awake:VBZ_VB
awakes_awaking:VBZ_VBG
awakes_awoke:VBZ_VBD
awakes_awoken:VBZ_VBN
awaking_awake:VBG_VB
awaking_awakes:VBG_VBZ
awaking_awoke:VBG_VBD
awaking_awoken:VBG_VBN
award_awarded:VB_VBD
award_awarded:VB_VBN
award_awarding:VB_VBG
award_awards:VB_VBZ
awarded_award:VBD_VB
awarded_award:VBN_VB
awarded_awarded:VBD_VBN
awarded_awarded:VBN_VBD
awarded_awarding:VBD_VBG
awarded_awarding:VBN_VBG
awarded_awards:VBD_VBZ
awarded_awards:VBN_VBZ
awarding_award:VBG_VB
awarding_awarded:VBG_VBD
awarding_awarded:VBG_VBN
awarding_awards:VBG_VBZ
awards_award:VBZ_VB
awards_awarded:VBZ_VBD
awards_awarded:VBZ_VBN
awards_awarding:VBZ_VBG
awe_awed:VB_VBD
awe_awed:VB_VBN
awe_awes:VB_VBZ
awe_awing:VB_VBG
awed_awe:VBD_VB
awed_awe:VBN_VB
awed_awed:VBD_VBN
awed_awed:VBN_VBD
awed_awes:VBD_VBZ
awed_awes:VBN_VBZ
awed_awing:VBD_VBG
awed_awing:VBN_VBG
awes_awe:VBZ_VB
awes_awed:VBZ_VBD
awes_awed:VBZ_VBN
awes_awing:VBZ_VBG
awing_awe:VBG_VB
awing_awed:VBG_VBD
awing_awed:VBG_VBN
awing_awes:VBG_VBZ
awoke_awake:VBD_VB
awoke_awakes:VBD_VBZ
awoke_awaking:VBD_VBG
awoke_awoken:VBD_VBN
awoken_awake:VBN_VB
awoken_awakes:VBN_VBZ
awoken_awaking:VBN_VBG
awoken_awoke:VBN_VBD
axe_axed:VB_VBD
axe_axed:VB_VBN
axe_axes:VB_VBZ
axe_axing:VB_VBG
axed_axe:VBD_VB
axed_axe:VBN_VB
axed_axed:VBD_VBN
axed_axed:VBN_VBD
axed_axes:VBD_VBZ
axed_axes:VBN_VBZ
axed_axing:VBD_VBG
axed_axing:VBN_VBG
axes_axe:VBZ_VB
axes_axed:VBZ_VBD
axes_axed:VBZ_VBN
axes_axing:VBZ_VBG
axing_axe:VBG_VB
axing_axed:VBG_VBD
axing_axed:VBG_VBN
axing_axes:VBG_VBZ
azotize_azotized:VB_VBD
azotize_azotized:VB_VBN
azotize_azotizes:VB_VBZ
azotize_azotizing:VB_VBG
azotized_azotize:VBD_VB
azotized_azotize:VBN_VB
azotized_azotized:VBD_VBN
azotized_azotized:VBN_VBD
azotized_azotizes:VBD_VBZ
azotized_azotizes:VBN_VBZ
azotized_azotizing:VBD_VBG
azotized_azotizing:VBN_VBG
azotizes_azotize:VBZ_VB
azotizes_azotized:VBZ_VBD
azotizes_azotized:VBZ_VBN
azotizes_azotizing:VBZ_VBG
azotizing_azotize:VBG_VB
azotizing_azotized:VBG_VBD
azotizing_azotized:VBG_VBN
azotizing_azotizes:VBG_VBZ
baa_baaed:VB_VBD
baa_baaed:VB_VBN
baa_baaing:VB_VBG
baa_baas:VB_VBZ
baaed_baa:VBD_VB
baaed_baa:VBN_VB
baaed_baaed:VBD_VBN
baaed_baaed:VBN_VBD
baaed_baaing:VBD_VBG
baaed_baaing:VBN_VBG
baaed_baas:VBD_VBZ
baaed_baas:VBN_VBZ
baaing_baa:VBG_VB
baaing_baaed:VBG_VBD
baaing_baaed:VBG_VBN
baaing_baas:VBG_VBZ
baas_baa:VBZ_VB
baas_baaed:VBZ_VBD
baas_baaed:VBZ_VBN
baas_baaing:VBZ_VBG
babbitt_babbitted:VB_VBD
babbitt_babbitted:VB_VBN
babbitt_babbitting:VB_VBG
babbitt_babbitts:VB_VBZ
babbitted_babbitt:VBD_VB
babbitted_babbitt:VBN_VB
babbitted_babbitted:VBD_VBN
babbitted_babbitted:VBN_VBD
babbitted_babbitting:VBD_VBG
babbitted_babbitting:VBN_VBG
babbitted_babbitts:VBD_VBZ
babbitted_babbitts:VBN_VBZ
babbitting_babbitt:VBG_VB
babbitting_babbitted:VBG_VBD
babbitting_babbitted:VBG_VBN
babbitting_babbitts:VBG_VBZ
babbitts_babbitt:VBZ_VB
babbitts_babbitted:VBZ_VBD
babbitts_babbitted:VBZ_VBN
babbitts_babbitting:VBZ_VBG
babble_babbled:VB_VBD
babble_babbled:VB_VBN
babble_babbles:VB_VBZ
babble_babbling:VB_VBG
babbled_babble:VBD_VB
babbled_babble:VBN_VB
babbled_babbled:VBD_VBN
babbled_babbled:VBN_VBD
babbled_babbles:VBD_VBZ
babbled_babbles:VBN_VBZ
babbled_babbling:VBD_VBG
babbled_babbling:VBN_VBG
babbles_babble:VBZ_VB
babbles_babbled:VBZ_VBD
babbles_babbled:VBZ_VBN
babbles_babbling:VBZ_VBG
babbling_babble:VBG_VB
babbling_babbled:VBG_VBD
babbling_babbled:VBG_VBN
babbling_babbles:VBG_VBZ
babied_babied:VBD_VBN
babied_babied:VBN_VBD
babied_babies:VBD_VBZ
babied_babies:VBN_VBZ
babied_baby:VBD_VB
babied_baby:VBN_VB
babied_babying:VBD_VBG
babied_babying:VBN_VBG
babies_babied:VBZ_VBD
babies_babied:VBZ_VBN
babies_baby:VBZ_VB
babies_babying:VBZ_VBG
baby_babied:VB_VBD
baby_babied:VB_VBN
baby_babies:VB_VBZ
baby_babying:VB_VBG
babying_babied:VBG_VBD
babying_babied:VBG_VBN
babying_babies:VBG_VBZ
babying_baby:VBG_VB
babysat_babysat:VBD_VBN
babysat_babysat:VBN_VBD
babysat_babysit:VBD_VB
babysat_babysit:VBN_VB
babysat_babysits:VBD_VBZ
babysat_babysits:VBN_VBZ
babysat_babysitting:VBD_VBG
babysat_babysitting:VBN_VBG
babysit_babysat:VB_VBD
babysit_babysat:VB_VBN
babysit_babysits:VB_VBZ
babysit_babysitting:VB_VBG
babysits_babysat:VBZ_VBD
babysits_babysat:VBZ_VBN
babysits_babysit:VBZ_VB
babysits_babysitting:VBZ_VBG
babysitting_babysat:VBG_VBD
babysitting_babysat:VBG_VBN
babysitting_babysit:VBG_VB
babysitting_babysits:VBG_VBZ
back_backed:VB_VBD
back_backed:VB_VBN
back_backing:VB_VBG
back_backs:VB_VBZ
backbit_backbite:VBD_VB
backbit_backbites:VBD_VBZ
backbit_backbiting:VBD_VBG
backbit_backbitten:VBD_VBN
backbite_backbit:VB_VBD
backbite_backbites:VB_VBZ
backbite_backbiting:VB_VBG
backbite_backbitten:VB_VBN
backbites_backbit:VBZ_VBD
backbites_backbite:VBZ_VB
backbites_backbiting:VBZ_VBG
backbites_backbitten:VBZ_VBN
backbiting_backbit:VBG_VBD
backbiting_backbite:VBG_VB
backbiting_backbites:VBG_VBZ
backbiting_backbitten:VBG_VBN
backbitten_backbit:VBN_VBD
backbitten_backbite:VBN_VB
backbitten_backbites:VBN_VBZ
backbitten_backbiting:VBN_VBG
backcomb_backcombed:VB_VBD
backcomb_backcombed:VB_VBN
backcomb_backcombing:VB_VBG
backcomb_backcombs:VB_VBZ
backcombed_backcomb:VBD_VB
backcombed_backcomb:VBN_VB
backcombed_backcombed:VBD_VBN
backcombed_backcombed:VBN_VBD
backcombed_backcombing:VBD_VBG
backcombed_backcombing:VBN_VBG
backcombed_backcombs:VBD_VBZ
backcombed_backcombs:VBN_VBZ
backcombing_backcomb:VBG_VB
backcombing_backcombed:VBG_VBD
backcombing_backcombed:VBG_VBN
backcombing_backcombs:VBG_VBZ
backcombs_backcomb:VBZ_VB
backcombs_backcombed:VBZ_VBD
backcombs_backcombed:VBZ_VBN
backcombs_backcombing:VBZ_VBG
backcross_backcrossed:VB_VBD
backcross_backcrossed:VB_VBN
backcross_backcrosses:VB_VBZ
backcross_backcrossing:VB_VBG
backcrossed_backcross:VBD_VB
backcrossed_backcross:VBN_VB
backcrossed_backcrossed:VBD_VBN
backcrossed_backcrossed:VBN_VBD
backcrossed_backcrosses:VBD_VBZ
backcrossed_backcrosses:VBN_VBZ
backcrossed_backcrossing:VBD_VBG
backcrossed_backcrossing:VBN_VBG
backcrosses_backcross:VBZ_VB
backcrosses_backcrossed:VBZ_VBD
backcrosses_backcrossed:VBZ_VBN
backcrosses_backcrossing:VBZ_VBG
backcrossing_backcross:VBG_VB
backcrossing_backcrossed:VBG_VBD
backcrossing_backcrossed:VBG_VBN
backcrossing_backcrosses:VBG_VBZ
backdate_backdated:VB_VBD
backdate_backdated:VB_VBN
backdate_backdates:VB_VBZ
backdate_backdating:VB_VBG
backdated_backdate:VBD_VB
backdated_backdate:VBN_VB
backdated_backdated:VBD_VBN
backdated_backdated:VBN_VBD
backdated_backdates:VBD_VBZ
backdated_backdates:VBN_VBZ
backdated_backdating:VBD_VBG
backdated_backdating:VBN_VBG
backdates_backdate:VBZ_VB
backdates_backdated:VBZ_VBD
backdates_backdated:VBZ_VBN
backdates_backdating:VBZ_VBG
backdating_backdate:VBG_VB
backdating_backdated:VBG_VBD
backdating_backdated:VBG_VBN
backdating_backdates:VBG_VBZ
backed_back:VBD_VB
backed_back:VBN_VB
backed_backed:VBD_VBN
backed_backed:VBN_VBD
backed_backing:VBD_VBG
backed_backing:VBN_VBG
backed_backs:VBD_VBZ
backed_backs:VBN_VBZ
backfill_backfilled:VB_VBD
backfill_backfilled:VB_VBN
backfill_backfilling:VB_VBG
backfill_backfills:VB_VBZ
backfilled_backfill:VBD_VB
backfilled_backfill:VBN_VB
backfilled_backfilled:VBD_VBN
backfilled_backfilled:VBN_VBD
backfilled_backfilling:VBD_VBG
backfilled_backfilling:VBN_VBG
backfilled_backfills:VBD_VBZ
backfilled_backfills:VBN_VBZ
backfilling_backfill:VBG_VB
backfilling_backfilled:VBG_VBD
backfilling_backfilled:VBG_VBN
backfilling_backfills:VBG_VBZ
backfills_backfill:VBZ_VB
backfills_backfilled:VBZ_VBD
backfills_backfilled:VBZ_VBN
backfills_backfilling:VBZ_VBG
backfire_backfired:VB_VBD
backfire_backfired:VB_VBN
backfire_backfires:VB_VBZ
backfire_backfiring:VB_VBG
backfired_backfire:VBD_VB
backfired_backfire:VBN_VB
backfired_backfired:VBD_VBN
backfired_backfired:VBN_VBD
backfired_backfires:VBD_VBZ
backfired_backfires:VBN_VBZ
backfired_backfiring:VBD_VBG
backfired_backfiring:VBN_VBG
backfires_backfire:VBZ_VB
backfires_backfired:VBZ_VBD
backfires_backfired:VBZ_VBN
backfires_backfiring:VBZ_VBG
backfiring_backfire:VBG_VB
backfiring_backfired:VBG_VBD
backfiring_backfired:VBG_VBN
backfiring_backfires:VBG_VBZ
backhand_backhanded:VB_VBD
backhand_backhanded:VB_VBN
backhand_backhanding:VB_VBG
backhand_backhands:VB_VBZ
backhanded_backhand:VBD_VB
backhanded_backhand:VBN_VB
backhanded_backhanded:VBD_VBN
backhanded_backhanded:VBN_VBD
backhanded_backhanding:VBD_VBG
backhanded_backhanding:VBN_VBG
backhanded_backhands:VBD_VBZ
backhanded_backhands:VBN_VBZ
backhanding_backhand:VBG_VB
backhanding_backhanded:VBG_VBD
backhanding_backhanded:VBG_VBN
backhanding_backhands:VBG_VBZ
backhands_backhand:VBZ_VB
backhands_backhanded:VBZ_VBD
backhands_backhanded:VBZ_VBN
backhands_backhanding:VBZ_VBG
backing_back:VBG_VB
backing_backed:VBG_VBD
backing_backed:VBG_VBN
backing_backs:VBG_VBZ
backpedal_backpedalled:VB_VBD
backpedal_backpedalled:VB_VBN
backpedal_backpedalling:VB_VBG
backpedal_backpedals:VB_VBZ
backpedalled_backpedal:VBD_VB
backpedalled_backpedal:VBN_VB
backpedalled_backpedalled:VBD_VBN
backpedalled_backpedalled:VBN_VBD
backpedalled_backpedalling:VBD_VBG
backpedalled_backpedalling:VBN_VBG
backpedalled_backpedals:VBD_VBZ
backpedalled_backpedals:VBN_VBZ
backpedalling_backpedal:VBG_VB
backpedalling_backpedalled:VBG_VBD
backpedalling_backpedalled:VBG_VBN
backpedalling_backpedals:VBG_VBZ
backpedals_backpedal:VBZ_VB
backpedals_backpedalled:VBZ_VBD
backpedals_backpedalled:VBZ_VBN
backpedals_backpedalling:VBZ_VBG
backs_back:VBZ_VB
backs_backed:VBZ_VBD
backs_backed:VBZ_VBN
backs_backing:VBZ_VBG
backslidden_backslidden:VBD_VBN
backslidden_backslidden:VBN_VBD
backslidden_backslide:VBD_VB
backslidden_backslide:VBN_VB
backslidden_backslides:VBD_VBZ
backslidden_backslides:VBN_VBZ
backslidden_backsliding:VBD_VBG
backslidden_backsliding:VBN_VBG
backslide_backslidden:VB_VBD
backslide_backslidden:VB_VBN
backslide_backslides:VB_VBZ
backslide_backsliding:VB_VBG
backslides_backslidden:VBZ_VBD
backslides_backslidden:VBZ_VBN
backslides_backslide:VBZ_VB
backslides_backsliding:VBZ_VBG
backsliding_backslidden:VBG_VBD
backsliding_backslidden:VBG_VBN
backsliding_backslide:VBG_VB
backsliding_backslides:VBG_VBZ
backspace_backspaced:VB_VBD
backspace_backspaced:VB_VBN
backspace_backspaces:VB_VBZ
backspace_backspacing:VB_VBG
backspaced_backspace:VBD_VB
backspaced_backspace:VBN_VB
backspaced_backspaced:VBD_VBN
backspaced_backspaced:VBN_VBD
backspaced_backspaces:VBD_VBZ
backspaced_backspaces:VBN_VBZ
backspaced_backspacing:VBD_VBG
backspaced_backspacing:VBN_VBG
backspaces_backspace:VBZ_VB
backspaces_backspaced:VBZ_VBD
backspaces_backspaced:VBZ_VBN
backspaces_backspacing:VBZ_VBG
backspacing_backspace:VBG_VB
backspacing_backspaced:VBG_VBD
backspacing_backspaced:VBG_VBN
backspacing_backspaces:VBG_VBZ
backstitch_backstitched:VB_VBD
backstitch_backstitched:VB_VBN
backstitch_backstitches:VB_VBZ
backstitch_backstitching:VB_VBG
backstitched_backstitch:VBD_VB
backstitched_backstitch:VBN_VB
backstitched_backstitched:VBD_VBN
backstitched_backstitched:VBN_VBD
backstitched_backstitches:VBD_VBZ
backstitched_backstitches:VBN_VBZ
backstitched_backstitching:VBD_VBG
backstitched_backstitching:VBN_VBG
backstitches_backstitch:VBZ_VB
backstitches_backstitched:VBZ_VBD
backstitches_backstitched:VBZ_VBN
backstitches_backstitching:VBZ_VBG
backstitching_backstitch:VBG_VB
backstitching_backstitched:VBG_VBD
backstitching_backstitched:VBG_VBN
backstitching_backstitches:VBG_VBZ
backstroke_backstroked:VB_VBD
backstroke_backstroked:VB_VBN
backstroke_backstrokes:VB_VBZ
backstroke_backstroking:VB_VBG
backstroked_backstroke:VBD_VB
backstroked_backstroke:VBN_VB
backstroked_backstroked:VBD_VBN
backstroked_backstroked:VBN_VBD
backstroked_backstrokes:VBD_VBZ
backstroked_backstrokes:VBN_VBZ
backstroked_backstroking:VBD_VBG
backstroked_backstroking:VBN_VBG
backstrokes_backstroke:VBZ_VB
backstrokes_backstroked:VBZ_VBD
backstrokes_backstroked:VBZ_VBN
backstrokes_backstroking:VBZ_VBG
backstroking_backstroke:VBG_VB
backstroking_backstroked:VBG_VBD
backstroking_backstroked:VBG_VBN
backstroking_backstrokes:VBG_VBZ
backtrack_backtracked:VB_VBD
backtrack_backtracked:VB_VBN
backtrack_backtracking:VB_VBG
backtrack_backtracks:VB_VBZ
backtracked_backtrack:VBD_VB
backtracked_backtrack:VBN_VB
backtracked_backtracked:VBD_VBN
backtracked_backtracked:VBN_VBD
backtracked_backtracking:VBD_VBG
backtracked_backtracking:VBN_VBG
backtracked_backtracks:VBD_VBZ
backtracked_backtracks:VBN_VBZ
backtracking_backtrack:VBG_VB
backtracking_backtracked:VBG_VBD
backtracking_backtracked:VBG_VBN
backtracking_backtracks:VBG_VBZ
backtracks_backtrack:VBZ_VB
backtracks_backtracked:VBZ_VBD
backtracks_backtracked:VBZ_VBN
backtracks_backtracking:VBZ_VBG
backwash_backwashed:VB_VBD
backwash_backwashed:VB_VBN
backwash_backwashes:VB_VBZ
backwash_backwashing:VB_VBG
backwashed_backwash:VBD_VB
backwashed_backwash:VBN_VB
backwashed_backwashed:VBD_VBN
backwashed_backwashed:VBN_VBD
backwashed_backwashes:VBD_VBZ
backwashed_backwashes:VBN_VBZ
backwashed_backwashing:VBD_VBG
backwashed_backwashing:VBN_VBG
backwashes_backwash:VBZ_VB
backwashes_backwashed:VBZ_VBD
backwashes_backwashed:VBZ_VBN
backwashes_backwashing:VBZ_VBG
backwashing_backwash:VBG_VB
backwashing_backwashed:VBG_VBD
backwashing_backwashed:VBG_VBN
backwashing_backwashes:VBG_VBZ
backwater_backwatered:VB_VBD
backwater_backwatered:VB_VBN
backwater_backwatering:VB_VBG
backwater_backwaters:VB_VBZ
backwatered_backwater:VBD_VB
backwatered_backwater:VBN_VB
backwatered_backwatered:VBD_VBN
backwatered_backwatered:VBN_VBD
backwatered_backwatering:VBD_VBG
backwatered_backwatering:VBN_VBG
backwatered_backwaters:VBD_VBZ
backwatered_backwaters:VBN_VBZ
backwatering_backwater:VBG_VB
backwatering_backwatered:VBG_VBD
backwatering_backwatered:VBG_VBN
backwatering_backwaters:VBG_VBZ
backwaters_backwater:VBZ_VB
backwaters_backwatered:VBZ_VBD
backwaters_backwatered:VBZ_VBN
backwaters_backwatering:VBZ_VBG
badger_badgered:VB_VBD
badger_badgered:VB_VBN
badger_badgering:VB_VBG
badger_badgers:VB_VBZ
badgered_badger:VBD_VB
badgered_badger:VBN_VB
badgered_badgered:VBD_VBN
badgered_badgered:VBN_VBD
badgered_badgering:VBD_VBG
badgered_badgering:VBN_VBG
badgered_badgers:VBD_VBZ
badgered_badgers:VBN_VBZ
badgering_badger:VBG_VB
badgering_badgered:VBG_VBD
badgering_badgered:VBG_VBN
badgering_badgers:VBG_VBZ
badgers_badger:VBZ_VB
badgers_badgered:VBZ_VBD
badgers_badgered:VBZ_VBN
badgers_badgering:VBZ_VBG
badmouth_badmouthed:VB_VBD
badmouth_badmouthed:VB_VBN
badmouth_badmouthing:VB_VBG
badmouth_badmouths:VB_VBZ
badmouthed_badmouth:VBD_VB
badmouthed_badmouth:VBN_VB
badmouthed_badmouthed:VBD_VBN
badmouthed_badmouthed:VBN_VBD
badmouthed_badmouthing:VBD_VBG
badmouthed_badmouthing:VBN_VBG
badmouthed_badmouths:VBD_VBZ
badmouthed_badmouths:VBN_VBZ
badmouthing_badmouth:VBG_VB
badmouthing_badmouthed:VBG_VBD
badmouthing_badmouthed:VBG_VBN
badmouthing_badmouths:VBG_VBZ
badmouths_badmouth:VBZ_VB
badmouths_badmouthed:VBZ_VBD
badmouths_badmouthed:VBZ_VBN
badmouths_badmouthing:VBZ_VBG
baffle_baffled:VB_VBD
baffle_baffled:VB_VBN
baffle_baffles:VB_VBZ
baffle_baffling:VB_VBG
baffled_baffle:VBD_VB
baffled_baffle:VBN_VB
baffled_baffled:VBD_VBN
baffled_baffled:VBN_VBD
baffled_baffles:VBD_VBZ
baffled_baffles:VBN_VBZ
baffled_baffling:VBD_VBG
baffled_baffling:VBN_VBG
baffles_baffle:VBZ_VB
baffles_baffled:VBZ_VBD
baffles_baffled:VBZ_VBN
baffles_baffling:VBZ_VBG
baffling_baffle:VBG_VB
baffling_baffled:VBG_VBD
baffling_baffled:VBG_VBN
baffling_baffles:VBG_VBZ
bag_bagged:VB_VBD
bag_bagged:VB_VBN
bag_bagging:VB_VBG
bag_bags:VB_VBZ
bagged_bag:VBD_VB
bagged_bag:VBN_VB
bagged_bagged:VBD_VBN
bagged_bagged:VBN_VBD
bagged_bagging:VBD_VBG
bagged_bagging:VBN_VBG
bagged_bags:VBD_VBZ
bagged_bags:VBN_VBZ
bagging_bag:VBG_VB
bagging_bagged:VBG_VBD
bagging_bagged:VBG_VBN
bagging_bags:VBG_VBZ
bags_bag:VBZ_VB
bags_bagged:VBZ_VBD
bags_bagged:VBZ_VBN
bags_bagging:VBZ_VBG
bail_bailed:VB_VBD
bail_bailed:VB_VBN
bail_bailing:VB_VBG
bail_bails:VB_VBZ
bailed_bail:VBD_VB
bailed_bail:VBN_VB
bailed_bailed:VBD_VBN
bailed_bailed:VBN_VBD
bailed_bailing:VBD_VBG
bailed_bailing:VBN_VBG
bailed_bails:VBD_VBZ
bailed_bails:VBN_VBZ
bailing_bail:VBG_VB
bailing_bailed:VBG_VBD
bailing_bailed:VBG_VBN
bailing_bails:VBG_VBZ
bails_bail:VBZ_VB
bails_bailed:VBZ_VBD
bails_bailed:VBZ_VBN
bails_bailing:VBZ_VBG
bait_baited:VB_VBD
bait_baited:VB_VBN
bait_baiting:VB_VBG
bait_baits:VB_VBZ
baited_bait:VBD_VB
baited_bait:VBN_VB
baited_baited:VBD_VBN
baited_baited:VBN_VBD
baited_baiting:VBD_VBG
baited_baiting:VBN_VBG
baited_baits:VBD_VBZ
baited_baits:VBN_VBZ
baiting_bait:VBG_VB
baiting_baited:VBG_VBD
baiting_baited:VBG_VBN
baiting_baits:VBG_VBZ
baits_bait:VBZ_VB
baits_baited:VBZ_VBD
baits_baited:VBZ_VBN
baits_baiting:VBZ_VBG
baize_baized:VB_VBD
baize_baized:VB_VBN
baize_baizes:VB_VBZ
baize_baizing:VB_VBG
baized_baize:VBD_VB
baized_baize:VBN_VB
baized_baized:VBD_VBN
baized_baized:VBN_VBD
baized_baizes:VBD_VBZ
baized_baizes:VBN_VBZ
baized_baizing:VBD_VBG
baized_baizing:VBN_VBG
baizes_baize:VBZ_VB
baizes_baized:VBZ_VBD
baizes_baized:VBZ_VBN
baizes_baizing:VBZ_VBG
baizing_baize:VBG_VB
baizing_baized:VBG_VBD
baizing_baized:VBG_VBN
baizing_baizes:VBG_VBZ
bake_baked:VB_VBD
bake_baked:VB_VBN
bake_bakes:VB_VBZ
bake_baking:VB_VBG
baked_bake:VBD_VB
baked_bake:VBN_VB
baked_baked:VBD_VBN
baked_baked:VBN_VBD
baked_bakes:VBD_VBZ
baked_bakes:VBN_VBZ
baked_baking:VBD_VBG
baked_baking:VBN_VBG
bakes_bake:VBZ_VB
bakes_baked:VBZ_VBD
bakes_baked:VBZ_VBN
bakes_baking:VBZ_VBG
baking_bake:VBG_VB
baking_baked:VBG_VBD
baking_baked:VBG_VBN
baking_bakes:VBG_VBZ
baksheesh_baksheeshed:VB_VBD
baksheesh_baksheeshed:VB_VBN
baksheesh_baksheeshes:VB_VBZ
baksheesh_baksheeshing:VB_VBG
baksheeshed_baksheesh:VBD_VB
baksheeshed_baksheesh:VBN_VB
baksheeshed_baksheeshed:VBD_VBN
baksheeshed_baksheeshed:VBN_VBD
baksheeshed_baksheeshes:VBD_VBZ
baksheeshed_baksheeshes:VBN_VBZ
baksheeshed_baksheeshing:VBD_VBG
baksheeshed_baksheeshing:VBN_VBG
baksheeshes_baksheesh:VBZ_VB
baksheeshes_baksheeshed:VBZ_VBD
baksheeshes_baksheeshed:VBZ_VBN
baksheeshes_baksheeshing:VBZ_VBG
baksheeshing_baksheesh:VBG_VB
baksheeshing_baksheeshed:VBG_VBD
baksheeshing_baksheeshed:VBG_VBN
baksheeshing_baksheeshes:VBG_VBZ
balance_balanced:VB_VBD
balance_balanced:VB_VBN
balance_balances:VB_VBZ
balance_balancing:VB_VBG
balanced_balance:VBD_VB
balanced_balance:VBN_VB
balanced_balanced:VBD_VBN
balanced_balanced:VBN_VBD
balanced_balances:VBD_VBZ
balanced_balances:VBN_VBZ
balanced_balancing:VBD_VBG
balanced_balancing:VBN_VBG
balances_balance:VBZ_VB
balances_balanced:VBZ_VBD
balances_balanced:VBZ_VBN
balances_balancing:VBZ_VBG
balancing_balance:VBG_VB
balancing_balanced:VBG_VBD
balancing_balanced:VBG_VBN
balancing_balances:VBG_VBZ
bale_baled:VB_VBD
bale_baled:VB_VBN
bale_bales:VB_VBZ
bale_baling:VB_VBG
baled_bale:VBD_VB
baled_bale:VBN_VB
baled_baled:VBD_VBN
baled_baled:VBN_VBD
baled_bales:VBD_VBZ
baled_bales:VBN_VBZ
baled_baling:VBD_VBG
baled_baling:VBN_VBG
bales_bale:VBZ_VB
bales_baled:VBZ_VBD
bales_baled:VBZ_VBN
bales_baling:VBZ_VBG
baling_bale:VBG_VB
baling_baled:VBG_VBD
baling_baled:VBG_VBN
baling_bales:VBG_VBZ
Balkanize_Balkanized:VB_VBD
Balkanize_Balkanized:VB_VBN
Balkanize_Balkanizes:VB_VBZ
Balkanize_Balkanizing:VB_VBG
Balkanized_Balkanize:VBD_VB
Balkanized_Balkanize:VBN_VB
Balkanized_Balkanized:VBD_VBN
Balkanized_Balkanized:VBN_VBD
Balkanized_Balkanizes:VBD_VBZ
Balkanized_Balkanizes:VBN_VBZ
Balkanized_Balkanizing:VBD_VBG
Balkanized_Balkanizing:VBN_VBG
Balkanizes_Balkanize:VBZ_VB
Balkanizes_Balkanized:VBZ_VBD
Balkanizes_Balkanized:VBZ_VBN
Balkanizes_Balkanizing:VBZ_VBG
Balkanizing_Balkanize:VBG_VB
Balkanizing_Balkanized:VBG_VBD
Balkanizing_Balkanized:VBG_VBN
Balkanizing_Balkanizes:VBG_VBZ
ball_balled:VB_VBD
ball_balled:VB_VBN
ball_balling:VB_VBG
ball_balls:VB_VBZ
ballast_ballasted:VB_VBD
ballast_ballasted:VB_VBN
ballast_ballasting:VB_VBG
ballast_ballasts:VB_VBZ
ballasted_ballast:VBD_VB
ballasted_ballast:VBN_VB
ballasted_ballasted:VBD_VBN
ballasted_ballasted:VBN_VBD
ballasted_ballasting:VBD_VBG
ballasted_ballasting:VBN_VBG
ballasted_ballasts:VBD_VBZ
ballasted_ballasts:VBN_VBZ
ballasting_ballast:VBG_VB
ballasting_ballasted:VBG_VBD
ballasting_ballasted:VBG_VBN
ballasting_ballasts:VBG_VBZ
ballasts_ballast:VBZ_VB
ballasts_ballasted:VBZ_VBD
ballasts_ballasted:VBZ_VBN
ballasts_ballasting:VBZ_VBG
balled_ball:VBD_VB
balled_ball:VBN_VB
balled_balled:VBD_VBN
balled_balled:VBN_VBD
balled_balling:VBD_VBG
balled_balling:VBN_VBG
balled_balls:VBD_VBZ
balled_balls:VBN_VBZ
balling_ball:VBG_VB
balling_balled:VBG_VBD
balling_balled:VBG_VBN
balling_balls:VBG_VBZ
balloon_ballooned:VB_VBD
balloon_ballooned:VB_VBN
balloon_ballooning:VB_VBG
balloon_balloons:VB_VBZ
ballooned_balloon:VBD_VB
ballooned_balloon:VBN_VB
ballooned_ballooned:VBD_VBN
ballooned_ballooned:VBN_VBD
ballooned_ballooning:VBD_VBG
ballooned_ballooning:VBN_VBG
ballooned_balloons:VBD_VBZ
ballooned_balloons:VBN_VBZ
ballooning_balloon:VBG_VB
ballooning_ballooned:VBG_VBD
ballooning_ballooned:VBG_VBN
ballooning_balloons:VBG_VBZ
balloons_balloon:VBZ_VB
balloons_ballooned:VBZ_VBD
balloons_ballooned:VBZ_VBN
balloons_ballooning:VBZ_VBG
ballot_balloted:VB_VBD
ballot_balloted:VB_VBN
ballot_balloting:VB_VBG
ballot_ballots:VB_VBZ
balloted_ballot:VBD_VB
balloted_ballot:VBN_VB
balloted_balloted:VBD_VBN
balloted_balloted:VBN_VBD
balloted_balloting:VBD_VBG
balloted_balloting:VBN_VBG
balloted_ballots:VBD_VBZ
balloted_ballots:VBN_VBZ
balloting_ballot:VBG_VB
balloting_balloted:VBG_VBD
balloting_balloted:VBG_VBN
balloting_ballots:VBG_VBZ
ballots_ballot:VBZ_VB
ballots_balloted:VBZ_VBD
ballots_balloted:VBZ_VBN
ballots_balloting:VBZ_VBG
balls_ball:VBZ_VB
balls_balled:VBZ_VBD
balls_balled:VBZ_VBN
balls_balling:VBZ_VBG
ballyhoo_ballyhooed:VB_VBD
ballyhoo_ballyhooed:VB_VBN
ballyhoo_ballyhooing:VB_VBG
ballyhoo_ballyhoos:VB_VBZ
ballyhooed_ballyhoo:VBD_VB
ballyhooed_ballyhoo:VBN_VB
ballyhooed_ballyhooed:VBD_VBN
ballyhooed_ballyhooed:VBN_VBD
ballyhooed_ballyhooing:VBD_VBG
ballyhooed_ballyhooing:VBN_VBG
ballyhooed_ballyhoos:VBD_VBZ
ballyhooed_ballyhoos:VBN_VBZ
ballyhooing_ballyhoo:VBG_VB
ballyhooing_ballyhooed:VBG_VBD
ballyhooing_ballyhooed:VBG_VBN
ballyhooing_ballyhoos:VBG_VBZ
ballyhoos_ballyhoo:VBZ_VB
ballyhoos_ballyhooed:VBZ_VBD
ballyhoos_ballyhooed:VBZ_VBN
ballyhoos_ballyhooing:VBZ_VBG
ballyrag_ballyragged:VB_VBD
ballyrag_ballyragged:VB_VBN
ballyrag_ballyragging:VB_VBG
ballyrag_ballyrags:VB_VBZ
ballyragged_ballyrag:VBD_VB
ballyragged_ballyrag:VBN_VB
ballyragged_ballyragged:VBD_VBN
ballyragged_ballyragged:VBN_VBD
ballyragged_ballyragging:VBD_VBG
ballyragged_ballyragging:VBN_VBG
ballyragged_ballyrags:VBD_VBZ
ballyragged_ballyrags:VBN_VBZ
ballyragging_ballyrag:VBG_VB
ballyragging_ballyragged:VBG_VBD
ballyragging_ballyragged:VBG_VBN
ballyragging_ballyrags:VBG_VBZ
ballyrags_ballyrag:VBZ_VB
ballyrags_ballyragged:VBZ_VBD
ballyrags_ballyragged:VBZ_VBN
ballyrags_ballyragging:VBZ_VBG
bamboozle_bamboozled:VB_VBD
bamboozle_bamboozled:VB_VBN
bamboozle_bamboozles:VB_VBZ
bamboozle_bamboozling:VB_VBG
bamboozled_bamboozle:VBD_VB
bamboozled_bamboozle:VBN_VB
bamboozled_bamboozled:VBD_VBN
bamboozled_bamboozled:VBN_VBD
bamboozled_bamboozles:VBD_VBZ
bamboozled_bamboozles:VBN_VBZ
bamboozled_bamboozling:VBD_VBG
bamboozled_bamboozling:VBN_VBG
bamboozles_bamboozle:VBZ_VB
bamboozles_bamboozled:VBZ_VBD
bamboozles_bamboozled:VBZ_VBN
bamboozles_bamboozling:VBZ_VBG
bamboozling_bamboozle:VBG_VB
bamboozling_bamboozled:VBG_VBD
bamboozling_bamboozled:VBG_VBN
bamboozling_bamboozles:VBG_VBZ
ban_banned:VB_VBD
ban_banned:VB_VBN
ban_banning:VB_VBG
ban_bans:VB_VBZ
band_banded:VB_VBD
band_banded:VB_VBN
band_banding:VB_VBG
band_bands:VB_VBZ
bandage_bandaged:VB_VBD
bandage_bandaged:VB_VBN
bandage_bandages:VB_VBZ
bandage_bandaging:VB_VBG
bandaged_bandage:VBD_VB
bandaged_bandage:VBN_VB
bandaged_bandaged:VBD_VBN
bandaged_bandaged:VBN_VBD
bandaged_bandages:VBD_VBZ
bandaged_bandages:VBN_VBZ
bandaged_bandaging:VBD_VBG
bandaged_bandaging:VBN_VBG
bandages_bandage:VBZ_VB
bandages_bandaged:VBZ_VBD
bandages_bandaged:VBZ_VBN
bandages_bandaging:VBZ_VBG
bandaging_bandage:VBG_VB
bandaging_bandaged:VBG_VBD
bandaging_bandaged:VBG_VBN
bandaging_bandages:VBG_VBZ
banded_band:VBD_VB
banded_band:VBN_VB
banded_banded:VBD_VBN
banded_banded:VBN_VBD
banded_banding:VBD_VBG
banded_banding:VBN_VBG
banded_bands:VBD_VBZ
banded_bands:VBN_VBZ
bandied_bandied:VBD_VBN
bandied_bandied:VBN_VBD
bandied_bandies:VBD_VBZ
bandied_bandies:VBN_VBZ
bandied_bandy:VBD_VB
bandied_bandy:VBN_VB
bandied_bandying:VBD_VBG
bandied_bandying:VBN_VBG
bandies_bandied:VBZ_VBD
bandies_bandied:VBZ_VBN
bandies_bandy:VBZ_VB
bandies_bandying:VBZ_VBG
banding_band:VBG_VB
banding_banded:VBG_VBD
banding_banded:VBG_VBN
banding_bands:VBG_VBZ
bands_band:VBZ_VB
bands_banded:VBZ_VBD
bands_banded:VBZ_VBN
bands_banding:VBZ_VBG
bandy_bandied:VB_VBD
bandy_bandied:VB_VBN
bandy_bandies:VB_VBZ
bandy_bandying:VB_VBG
bandying_bandied:VBG_VBD
bandying_bandied:VBG_VBN
bandying_bandies:VBG_VBZ
bandying_bandy:VBG_VB
bang_banged:VB_VBD
bang_banged:VB_VBN
bang_banging:VB_VBG
bang_bangs:VB_VBZ
banged_bang:VBD_VB
banged_bang:VBN_VB
banged_banged:VBD_VBN
banged_banged:VBN_VBD
banged_banging:VBD_VBG
banged_banging:VBN_VBG
banged_bangs:VBD_VBZ
banged_bangs:VBN_VBZ
banging_bang:VBG_VB
banging_banged:VBG_VBD
banging_banged:VBG_VBN
banging_bangs:VBG_VBZ
bangs_bang:VBZ_VB
bangs_banged:VBZ_VBD
bangs_banged:VBZ_VBN
bangs_banging:VBZ_VBG
banish_banished:VB_VBD
banish_banished:VB_VBN
banish_banishes:VB_VBZ
banish_banishing:VB_VBG
banished_banish:VBD_VB
banished_banish:VBN_VB
banished_banished:VBD_VBN
banished_banished:VBN_VBD
banished_banishes:VBD_VBZ
banished_banishes:VBN_VBZ
banished_banishing:VBD_VBG
banished_banishing:VBN_VBG
banishes_banish:VBZ_VB
banishes_banished:VBZ_VBD
banishes_banished:VBZ_VBN
banishes_banishing:VBZ_VBG
banishing_banish:VBG_VB
banishing_banished:VBG_VBD
banishing_banished:VBG_VBN
banishing_banishes:VBG_VBZ
banked_banked:VBD_VBN
banked_banked:VBN_VBD
banked_banking:VBD_VBG
banked_banking:VBN_VBG
banked_draft:VBD_VB
banked_draft:VBN_VB
banked_drafts:VBD_VBZ
banked_drafts:VBN_VBZ
banking_banked:VBG_VBD
banking_banked:VBG_VBN
banking_draft:VBG_VB
banking_drafts:VBG_VBZ
bankroll_bankrolled:VB_VBD
bankroll_bankrolled:VB_VBN
bankroll_bankrolling:VB_VBG
bankroll_bankrolls:VB_VBZ
bankrolled_bankroll:VBD_VB
bankrolled_bankroll:VBN_VB
bankrolled_bankrolled:VBD_VBN
bankrolled_bankrolled:VBN_VBD
bankrolled_bankrolling:VBD_VBG
bankrolled_bankrolling:VBN_VBG
bankrolled_bankrolls:VBD_VBZ
bankrolled_bankrolls:VBN_VBZ
bankrolling_bankroll:VBG_VB
bankrolling_bankrolled:VBG_VBD
bankrolling_bankrolled:VBG_VBN
bankrolling_bankrolls:VBG_VBZ
bankrolls_bankroll:VBZ_VB
bankrolls_bankrolled:VBZ_VBD
bankrolls_bankrolled:VBZ_VBN
bankrolls_bankrolling:VBZ_VBG
bankrupt_bankrupted:VB_VBD
bankrupt_bankrupted:VB_VBN
bankrupt_bankrupting:VB_VBG
bankrupt_bankrupts:VB_VBZ
bankrupted_bankrupt:VBD_VB
bankrupted_bankrupt:VBN_VB
bankrupted_bankrupted:VBD_VBN
bankrupted_bankrupted:VBN_VBD
bankrupted_bankrupting:VBD_VBG
bankrupted_bankrupting:VBN_VBG
bankrupted_bankrupts:VBD_VBZ
bankrupted_bankrupts:VBN_VBZ
bankrupting_bankrupt:VBG_VB
bankrupting_bankrupted:VBG_VBD
bankrupting_bankrupted:VBG_VBN
bankrupting_bankrupts:VBG_VBZ
bankrupts_bankrupt:VBZ_VB
bankrupts_bankrupted:VBZ_VBD
bankrupts_bankrupted:VBZ_VBN
bankrupts_bankrupting:VBZ_VBG
banned_ban:VBD_VB
banned_ban:VBN_VB
banned_banned:VBD_VBN
banned_banned:VBN_VBD
banned_banning:VBD_VBG
banned_banning:VBN_VBG
banned_bans:VBD_VBZ
banned_bans:VBN_VBZ
banning_ban:VBG_VB
banning_banned:VBG_VBD
banning_banned:VBG_VBN
banning_bans:VBG_VBZ
banquet_banqueted:VB_VBD
banquet_banqueted:VB_VBN
banquet_banqueting:VB_VBG
banquet_banquets:VB_VBZ
banqueted_banquet:VBD_VB
banqueted_banquet:VBN_VB
banqueted_banqueted:VBD_VBN
banqueted_banqueted:VBN_VBD
banqueted_banqueting:VBD_VBG
banqueted_banqueting:VBN_VBG
banqueted_banquets:VBD_VBZ
banqueted_banquets:VBN_VBZ
banqueting_banquet:VBG_VB
banqueting_banqueted:VBG_VBD
banqueting_banqueted:VBG_VBN
banqueting_banquets:VBG_VBZ
banquets_banquet:VBZ_VB
banquets_banqueted:VBZ_VBD
banquets_banqueted:VBZ_VBN
banquets_banqueting:VBZ_VBG
bans_ban:VBZ_VB
bans_banned:VBZ_VBD
bans_banned:VBZ_VBN
bans_banning:VBZ_VBG
bant_banted:VB_VBD
bant_banted:VB_VBN
bant_banting:VB_VBG
bant_bants:VB_VBZ
banted_bant:VBD_VB
banted_bant:VBN_VB
banted_banted:VBD_VBN
banted_banted:VBN_VBD
banted_banting:VBD_VBG
banted_banting:VBN_VBG
banted_bants:VBD_VBZ
banted_bants:VBN_VBZ
banter_bantered:VB_VBD
banter_bantered:VB_VBN
banter_bantering:VB_VBG
banter_banters:VB_VBZ
bantered_banter:VBD_VB
bantered_banter:VBN_VB
bantered_bantered:VBD_VBN
bantered_bantered:VBN_VBD
bantered_bantering:VBD_VBG
bantered_bantering:VBN_VBG
bantered_banters:VBD_VBZ
bantered_banters:VBN_VBZ
bantering_banter:VBG_VB
bantering_bantered:VBG_VBD
bantering_bantered:VBG_VBN
bantering_banters:VBG_VBZ
banters_banter:VBZ_VB
banters_bantered:VBZ_VBD
banters_bantered:VBZ_VBN
banters_bantering:VBZ_VBG
banting_bant:VBG_VB
banting_banted:VBG_VBD
banting_banted:VBG_VBN
banting_bants:VBG_VBZ
bants_bant:VBZ_VB
bants_banted:VBZ_VBD
bants_banted:VBZ_VBN
bants_banting:VBZ_VBG
baptize_baptized:VB_VBD
baptize_baptized:VB_VBN
baptize_baptizes:VB_VBZ
baptize_baptizing:VB_VBG
baptized_baptize:VBD_VB
baptized_baptize:VBN_VB
baptized_baptized:VBD_VBN
baptized_baptized:VBN_VBD
baptized_baptizes:VBD_VBZ
baptized_baptizes:VBN_VBZ
baptized_baptizing:VBD_VBG
baptized_baptizing:VBN_VBG
baptizes_baptize:VBZ_VB
baptizes_baptized:VBZ_VBD
baptizes_baptized:VBZ_VBN
baptizes_baptizing:VBZ_VBG
baptizing_baptize:VBG_VB
baptizing_baptized:VBG_VBD
baptizing_baptized:VBG_VBN
baptizing_baptizes:VBG_VBZ
bar_barred:VB_VBD
bar_barred:VB_VBN
bar_barring:VB_VBG
bar_bars:VB_VBZ
barbarize_barbarized:VB_VBD
barbarize_barbarized:VB_VBN
barbarize_barbarizes:VB_VBZ
barbarize_barbarizing:VB_VBG
barbarized_barbarize:VBD_VB
barbarized_barbarize:VBN_VB
barbarized_barbarized:VBD_VBN
barbarized_barbarized:VBN_VBD
barbarized_barbarizes:VBD_VBZ
barbarized_barbarizes:VBN_VBZ
barbarized_barbarizing:VBD_VBG
barbarized_barbarizing:VBN_VBG
barbarizes_barbarize:VBZ_VB
barbarizes_barbarized:VBZ_VBD
barbarizes_barbarized:VBZ_VBN
barbarizes_barbarizing:VBZ_VBG
barbarizing_barbarize:VBG_VB
barbarizing_barbarized:VBG_VBD
barbarizing_barbarized:VBG_VBN
barbarizing_barbarizes:VBG_VBZ
barber_barbered:VB_VBD
barber_barbered:VB_VBN
barber_barbering:VB_VBG
barber_barbers:VB_VBZ
barbered_barber:VBD_VB
barbered_barber:VBN_VB
barbered_barbered:VBD_VBN
barbered_barbered:VBN_VBD
barbered_barbering:VBD_VBG
barbered_barbering:VBN_VBG
barbered_barbers:VBD_VBZ
barbered_barbers:VBN_VBZ
barbering_barber:VBG_VB
barbering_barbered:VBG_VBD
barbering_barbered:VBG_VBN
barbering_barbers:VBG_VBZ
barbers_barber:VBZ_VB
barbers_barbered:VBZ_VBD
barbers_barbered:VBZ_VBN
barbers_barbering:VBZ_VBG
barde_barded:VB_VBD
barde_barded:VB_VBN
barde_barding:VB_VBG
barde_bards:VB_VBZ
barded_barde:VBD_VB
barded_barde:VBN_VB
barded_barded:VBD_VBN
barded_barded:VBN_VBD
barded_barding:VBD_VBG
barded_barding:VBN_VBG
barded_bards:VBD_VBZ
barded_bards:VBN_VBZ
barding_barde:VBG_VB
barding_barded:VBG_VBD
barding_barded:VBG_VBN
barding_bards:VBG_VBZ
bards_barde:VBZ_VB
bards_barded:VBZ_VBD
bards_barded:VBZ_VBN
bards_barding:VBZ_VBG
bare_bared:VB_VBD
bare_bared:VB_VBN
bare_bares:VB_VBZ
bare_baring:VB_VBG
bared_bare:VBD_VB
bared_bare:VBN_VB
bared_bared:VBD_VBN
bared_bared:VBN_VBD
bared_bares:VBD_VBZ
bared_bares:VBN_VBZ
bared_baring:VBD_VBG
bared_baring:VBN_VBG
bares_bare:VBZ_VB
bares_bared:VBZ_VBD
bares_bared:VBZ_VBN
bares_baring:VBZ_VBG
bargain_bargained:VB_VBD
bargain_bargained:VB_VBN
bargain_bargaining:VB_VBG
bargain_bargains:VB_VBZ
bargained_bargain:VBD_VB
bargained_bargain:VBN_VB
bargained_bargained:VBD_VBN
bargained_bargained:VBN_VBD
bargained_bargaining:VBD_VBG
bargained_bargaining:VBN_VBG
bargained_bargains:VBD_VBZ
bargained_bargains:VBN_VBZ
bargaining_bargain:VBG_VB
bargaining_bargained:VBG_VBD
bargaining_bargained:VBG_VBN
bargaining_bargains:VBG_VBZ
bargains_bargain:VBZ_VB
bargains_bargained:VBZ_VBD
bargains_bargained:VBZ_VBN
bargains_bargaining:VBZ_VBG
barge_barged:VB_VBD
barge_barged:VB_VBN
barge_barges:VB_VBZ
barge_barging:VB_VBG
barged_barge:VBD_VB
barged_barge:VBN_VB
barged_barged:VBD_VBN
barged_barged:VBN_VBD
barged_barges:VBD_VBZ
barged_barges:VBN_VBZ
barged_barging:VBD_VBG
barged_barging:VBN_VBG
barges_barge:VBZ_VB
barges_barged:VBZ_VBD
barges_barged:VBZ_VBN
barges_barging:VBZ_VBG
barging_barge:VBG_VB
barging_barged:VBG_VBD
barging_barged:VBG_VBN
barging_barges:VBG_VBZ
baring_bare:VBG_VB
baring_bared:VBG_VBD
baring_bared:VBG_VBN
baring_bares:VBG_VBZ
bark_barked:VB_VBD
bark_barked:VB_VBN
bark_barking:VB_VBG
bark_barks:VB_VBZ
barked_bark:VBD_VB
barked_bark:VBN_VB
barked_barked:VBD_VBN
barked_barked:VBN_VBD
barked_barking:VBD_VBG
barked_barking:VBN_VBG
barked_barks:VBD_VBZ
barked_barks:VBN_VBZ
barking_bark:VBG_VB
barking_barked:VBG_VBD
barking_barked:VBG_VBN
barking_barks:VBG_VBZ
barks_bark:VBZ_VB
barks_barked:VBZ_VBD
barks_barked:VBZ_VBN
barks_barking:VBZ_VBG
barnstorm_barnstormed:VB_VBD
barnstorm_barnstormed:VB_VBN
barnstorm_barnstorming:VB_VBG
barnstorm_barnstorms:VB_VBZ
barnstormed_barnstorm:VBD_VB
barnstormed_barnstorm:VBN_VB
barnstormed_barnstormed:VBD_VBN
barnstormed_barnstormed:VBN_VBD
barnstormed_barnstorming:VBD_VBG
barnstormed_barnstorming:VBN_VBG
barnstormed_barnstorms:VBD_VBZ
barnstormed_barnstorms:VBN_VBZ
barnstorming_barnstorm:VBG_VB
barnstorming_barnstormed:VBG_VBD
barnstorming_barnstormed:VBG_VBN
barnstorming_barnstorms:VBG_VBZ
barnstorms_barnstorm:VBZ_VB
barnstorms_barnstormed:VBZ_VBD
barnstorms_barnstormed:VBZ_VBN
barnstorms_barnstorming:VBZ_VBG
barrack_barracked:VB_VBD
barrack_barracked:VB_VBN
barrack_barracking:VB_VBG
barrack_barracks:VB_VBZ
barracked_barrack:VBD_VB
barracked_barrack:VBN_VB
barracked_barracked:VBD_VBN
barracked_barracked:VBN_VBD
barracked_barracking:VBD_VBG
barracked_barracking:VBN_VBG
barracked_barracks:VBD_VBZ
barracked_barracks:VBN_VBZ
barracking_barrack:VBG_VB
barracking_barracked:VBG_VBD
barracking_barracked:VBG_VBN
barracking_barracks:VBG_VBZ
barracks_barrack:VBZ_VB
barracks_barracked:VBZ_VBD
barracks_barracked:VBZ_VBN
barracks_barracking:VBZ_VBG
barrage_barraged:VB_VBD
barrage_barraged:VB_VBN
barrage_barrages:VB_VBZ
barrage_barraging:VB_VBG
barraged_barrage:VBD_VB
barraged_barrage:VBN_VB
barraged_barraged:VBD_VBN
barraged_barraged:VBN_VBD
barraged_barrages:VBD_VBZ
barraged_barrages:VBN_VBZ
barraged_barraging:VBD_VBG
barraged_barraging:VBN_VBG
barrages_barrage:VBZ_VB
barrages_barraged:VBZ_VBD
barrages_barraged:VBZ_VBN
barrages_barraging:VBZ_VBG
barraging_barrage:VBG_VB
barraging_barraged:VBG_VBD
barraging_barraged:VBG_VBN
barraging_barrages:VBG_VBZ
barred_bar:VBD_VB
barred_bar:VBN_VB
barred_barred:VBD_VBN
barred_barred:VBN_VBD
barred_barring:VBD_VBG
barred_barring:VBN_VBG
barred_bars:VBD_VBZ
barred_bars:VBN_VBZ
barrel-roll_barrel-rolled:VB_VBD
barrel-roll_barrel-rolled:VB_VBN
barrel-roll_barrel-rolling:VB_VBG
barrel-roll_barrel-rolls:VB_VBZ
barrel-rolled_barrel-roll:VBD_VB
barrel-rolled_barrel-roll:VBN_VB
barrel-rolled_barrel-rolled:VBD_VBN
barrel-rolled_barrel-rolled:VBN_VBD
barrel-rolled_barrel-rolling:VBD_VBG
barrel-rolled_barrel-rolling:VBN_VBG
barrel-rolled_barrel-rolls:VBD_VBZ
barrel-rolled_barrel-rolls:VBN_VBZ
barrel-rolling_barrel-roll:VBG_VB
barrel-rolling_barrel-rolled:VBG_VBD
barrel-rolling_barrel-rolled:VBG_VBN
barrel-rolling_barrel-rolls:VBG_VBZ
barrel-rolls_barrel-roll:VBZ_VB
barrel-rolls_barrel-rolled:VBZ_VBD
barrel-rolls_barrel-rolled:VBZ_VBN
barrel-rolls_barrel-rolling:VBZ_VBG
barrel_barrelled:VB_VBD
barrel_barrelled:VB_VBN
barrel_barrelling:VB_VBG
barrel_barrels:VB_VBZ
barrelled_barrel:VBD_VB
barrelled_barrel:VBN_VB
barrelled_barrelled:VBD_VBN
barrelled_barrelled:VBN_VBD
barrelled_barrelling:VBD_VBG
barrelled_barrelling:VBN_VBG
barrelled_barrels:VBD_VBZ
barrelled_barrels:VBN_VBZ
barrelling_barrel:VBG_VB
barrelling_barrelled:VBG_VBD
barrelling_barrelled:VBG_VBN
barrelling_barrels:VBG_VBZ
barrels_barrel:VBZ_VB
barrels_barrelled:VBZ_VBD
barrels_barrelled:VBZ_VBN
barrels_barrelling:VBZ_VBG
barricade_barricaded:VB_VBD
barricade_barricaded:VB_VBN
barricade_barricades:VB_VBZ
barricade_barricading:VB_VBG
barricaded_barricade:VBD_VB
barricaded_barricade:VBN_VB
barricaded_barricaded:VBD_VBN
barricaded_barricaded:VBN_VBD
barricaded_barricades:VBD_VBZ
barricaded_barricades:VBN_VBZ
barricaded_barricading:VBD_VBG
barricaded_barricading:VBN_VBG
barricades_barricade:VBZ_VB
barricades_barricaded:VBZ_VBD
barricades_barricaded:VBZ_VBN
barricades_barricading:VBZ_VBG
barricading_barricade:VBG_VB
barricading_barricaded:VBG_VBD
barricading_barricaded:VBG_VBN
barricading_barricades:VBG_VBZ
barring_bar:VBG_VB
barring_barred:VBG_VBD
barring_barred:VBG_VBN
barring_bars:VBG_VBZ
bars_bar:VBZ_VB
bars_barred:VBZ_VBD
bars_barred:VBZ_VBN
bars_barring:VBZ_VBG
barter_bartered:VB_VBD
barter_bartered:VB_VBN
barter_bartering:VB_VBG
barter_barters:VB_VBZ
bartered_barter:VBD_VB
bartered_barter:VBN_VB
bartered_bartered:VBD_VBN
bartered_bartered:VBN_VBD
bartered_bartering:VBD_VBG
bartered_bartering:VBN_VBG
bartered_barters:VBD_VBZ
bartered_barters:VBN_VBZ
bartering_barter:VBG_VB
bartering_bartered:VBG_VBD
bartering_bartered:VBG_VBN
bartering_barters:VBG_VBZ
barters_barter:VBZ_VB
barters_bartered:VBZ_VBD
barters_bartered:VBZ_VBN
barters_bartering:VBZ_VBG
base_based:VB_VBD
base_based:VB_VBN
base_bases:VB_VBZ
base_basing:VB_VBG
based_base:VBD_VB
based_base:VBN_VB
based_based:VBD_VBN
based_based:VBN_VBD
based_bases:VBD_VBZ
based_bases:VBN_VBZ
based_basing:VBD_VBG
based_basing:VBN_VBG
bases_base:VBZ_VB
bases_based:VBZ_VBD
bases_based:VBZ_VBN
bases_basing:VBZ_VBG
bash_bashed:VB_VBD
bash_bashed:VB_VBN
bash_bashes:VB_VBZ
bash_bashing:VB_VBG
bashed_bash:VBD_VB
bashed_bash:VBN_VB
bashed_bashed:VBD_VBN
bashed_bashed:VBN_VBD
bashed_bashes:VBD_VBZ
bashed_bashes:VBN_VBZ
bashed_bashing:VBD_VBG
bashed_bashing:VBN_VBG
bashes_bash:VBZ_VB
bashes_bashed:VBZ_VBD
bashes_bashed:VBZ_VBN
bashes_bashing:VBZ_VBG
bashing_bash:VBG_VB
bashing_bashed:VBG_VBD
bashing_bashed:VBG_VBN
bashing_bashes:VBG_VBZ
basified_basified:VBD_VBN
basified_basified:VBN_VBD
basified_basifies:VBD_VBZ
basified_basifies:VBN_VBZ
basified_basify:VBD_VB
basified_basify:VBN_VB
basified_basifying:VBD_VBG
basified_basifying:VBN_VBG
basifies_basified:VBZ_VBD
basifies_basified:VBZ_VBN
basifies_basify:VBZ_VB
basifies_basifying:VBZ_VBG
basify_basified:VB_VBD
basify_basified:VB_VBN
basify_basifies:VB_VBZ
basify_basifying:VB_VBG
basifying_basified:VBG_VBD
basifying_basified:VBG_VBN
basifying_basifies:VBG_VBZ
basifying_basify:VBG_VB
basing_base:VBG_VB
basing_based:VBG_VBD
basing_based:VBG_VBN
basing_bases:VBG_VBZ
bask_basked:VB_VBD
bask_basked:VB_VBN
bask_basking:VB_VBG
bask_basks:VB_VBZ
basked_bask:VBD_VB
basked_bask:VBN_VB
basked_basked:VBD_VBN
basked_basked:VBN_VBD
basked_basking:VBD_VBG
basked_basking:VBN_VBG
basked_basks:VBD_VBZ
basked_basks:VBN_VBZ
basking_bask:VBG_VB
basking_basked:VBG_VBD
basking_basked:VBG_VBN
basking_basks:VBG_VBZ
basks_bask:VBZ_VB
basks_basked:VBZ_VBD
basks_basked:VBZ_VBN
basks_basking:VBZ_VBG
basset_basseted:VB_VBD
basset_basseted:VB_VBN
basset_basseting:VB_VBG
basset_bassets:VB_VBZ
basseted_basset:VBD_VB
basseted_basset:VBN_VB
basseted_basseted:VBD_VBN
basseted_basseted:VBN_VBD
basseted_basseting:VBD_VBG
basseted_basseting:VBN_VBG
basseted_bassets:VBD_VBZ
basseted_bassets:VBN_VBZ
basseting_basset:VBG_VB
basseting_basseted:VBG_VBD
basseting_basseted:VBG_VBN
basseting_bassets:VBG_VBZ
bassets_basset:VBZ_VB
bassets_basseted:VBZ_VBD
bassets_basseted:VBZ_VBN
bassets_basseting:VBZ_VBG
bastardize_bastardized:VB_VBD
bastardize_bastardized:VB_VBN
bastardize_bastardizes:VB_VBZ
bastardize_bastardizing:VB_VBG
bastardized_bastardize:VBD_VB
bastardized_bastardize:VBN_VB
bastardized_bastardized:VBD_VBN
bastardized_bastardized:VBN_VBD
bastardized_bastardizes:VBD_VBZ
bastardized_bastardizes:VBN_VBZ
bastardized_bastardizing:VBD_VBG
bastardized_bastardizing:VBN_VBG
bastardizes_bastardize:VBZ_VB
bastardizes_bastardized:VBZ_VBD
bastardizes_bastardized:VBZ_VBN
bastardizes_bastardizing:VBZ_VBG
bastardizing_bastardize:VBG_VB
bastardizing_bastardized:VBG_VBD
bastardizing_bastardized:VBG_VBN
bastardizing_bastardizes:VBG_VBZ
baste_basted:VB_VBD
baste_basted:VB_VBN
baste_bastes:VB_VBZ
baste_basting:VB_VBG
basted_baste:VBD_VB
basted_baste:VBN_VB
basted_basted:VBD_VBN
basted_basted:VBN_VBD
basted_bastes:VBD_VBZ
basted_bastes:VBN_VBZ
basted_basting:VBD_VBG
basted_basting:VBN_VBG
bastes_baste:VBZ_VB
bastes_basted:VBZ_VBD
bastes_basted:VBZ_VBN
bastes_basting:VBZ_VBG
bastinado_bastinadoed:VB_VBD
bastinado_bastinadoed:VB_VBN
bastinado_bastinadoes:VB_VBZ
bastinado_bastinadoing:VB_VBG
bastinadoed_bastinado:VBD_VB
bastinadoed_bastinado:VBN_VB
bastinadoed_bastinadoed:VBD_VBN
bastinadoed_bastinadoed:VBN_VBD
bastinadoed_bastinadoes:VBD_VBZ
bastinadoed_bastinadoes:VBN_VBZ
bastinadoed_bastinadoing:VBD_VBG
bastinadoed_bastinadoing:VBN_VBG
bastinadoes_bastinado:VBZ_VB
bastinadoes_bastinadoed:VBZ_VBD
bastinadoes_bastinadoed:VBZ_VBN
bastinadoes_bastinadoing:VBZ_VBG
bastinadoing_bastinado:VBG_VB
bastinadoing_bastinadoed:VBG_VBD
bastinadoing_bastinadoed:VBG_VBN
bastinadoing_bastinadoes:VBG_VBZ
basting_baste:VBG_VB
basting_basted:VBG_VBD
basting_basted:VBG_VBN
basting_bastes:VBG_VBZ
bat_bats:VB_VBZ
bat_batted:VB_VBD
bat_batted:VB_VBN
bat_batting:VB_VBG
batch_batched:VB_VBD
batch_batched:VB_VBN
batch_batches:VB_VBZ
batch_batching:VB_VBG
batched_batch:VBD_VB
batched_batch:VBN_VB
batched_batched:VBD_VBN
batched_batched:VBN_VBD
batched_batches:VBD_VBZ
batched_batches:VBN_VBZ
batched_batching:VBD_VBG
batched_batching:VBN_VBG
batches_batch:VBZ_VB
batches_batched:VBZ_VBD
batches_batched:VBZ_VBN
batches_batching:VBZ_VBG
batching_batch:VBG_VB
batching_batched:VBG_VBD
batching_batched:VBG_VBN
batching_batches:VBG_VBZ
bate_bated:VB_VBD
bate_bated:VB_VBN
bate_bates:VB_VBZ
bate_bating:VB_VBG
bated_bate:VBD_VB
bated_bate:VBN_VB
bated_bated:VBD_VBN
bated_bated:VBN_VBD
bated_bates:VBD_VBZ
bated_bates:VBN_VBZ
bated_bating:VBD_VBG
bated_bating:VBN_VBG
bates_bate:VBZ_VB
bates_bated:VBZ_VBD
bates_bated:VBZ_VBN
bates_bating:VBZ_VBG
batfowl_batfowled:VB_VBD
batfowl_batfowled:VB_VBN
batfowl_batfowling:VB_VBG
batfowl_batfowls:VB_VBZ
batfowled_batfowl:VBD_VB
batfowled_batfowl:VBN_VB
batfowled_batfowled:VBD_VBN
batfowled_batfowled:VBN_VBD
batfowled_batfowling:VBD_VBG
batfowled_batfowling:VBN_VBG
batfowled_batfowls:VBD_VBZ
batfowled_batfowls:VBN_VBZ
batfowling_batfowl:VBG_VB
batfowling_batfowled:VBG_VBD
batfowling_batfowled:VBG_VBN
batfowling_batfowls:VBG_VBZ
batfowls_batfowl:VBZ_VB
batfowls_batfowled:VBZ_VBD
batfowls_batfowled:VBZ_VBN
batfowls_batfowling:VBZ_VBG
bathe_bathed:VB_VBD
bathe_bathed:VB_VBN
bathe_bathes:VB_VBZ
bathe_bathing:VB_VBG
bathed_bathe:VBD_VB
bathed_bathe:VBN_VB
bathed_bathed:VBD_VBN
bathed_bathed:VBN_VBD
bathed_bathes:VBD_VBZ
bathed_bathes:VBN_VBZ
bathed_bathing:VBD_VBG
bathed_bathing:VBN_VBG
bathes_bathe:VBZ_VB
bathes_bathed:VBZ_VBD
bathes_bathed:VBZ_VBN
bathes_bathing:VBZ_VBG
bathing_bathe:VBG_VB
bathing_bathed:VBG_VBD
bathing_bathed:VBG_VBN
bathing_bathes:VBG_VBZ
bating_bate:VBG_VB
bating_bated:VBG_VBD
bating_bated:VBG_VBN
bating_bates:VBG_VBZ
bats_bat:VBZ_VB
bats_batted:VBZ_VBD
bats_batted:VBZ_VBN
bats_batting:VBZ_VBG
batted_bat:VBD_VB
batted_bat:VBN_VB
batted_bats:VBD_VBZ
batted_bats:VBN_VBZ
batted_batted:VBD_VBN
batted_batted:VBN_VBD
batted_batting:VBD_VBG
batted_batting:VBN_VBG
batten_battened:VB_VBD
batten_battened:VB_VBN
batten_battening:VB_VBG
batten_battens:VB_VBZ
battened_batten:VBD_VB
battened_batten:VBN_VB
battened_battened:VBD_VBN
battened_battened:VBN_VBD
battened_battening:VBD_VBG
battened_battening:VBN_VBG
battened_battens:VBD_VBZ
battened_battens:VBN_VBZ
battening_batten:VBG_VB
battening_battened:VBG_VBD
battening_battened:VBG_VBN
battening_battens:VBG_VBZ
battens_batten:VBZ_VB
battens_battened:VBZ_VBD
battens_battened:VBZ_VBN
battens_battening:VBZ_VBG
batter_battered:VB_VBD
batter_battered:VB_VBN
batter_battering:VB_VBG
batter_batters:VB_VBZ
battered_batter:VBD_VB
battered_batter:VBN_VB
battered_battered:VBD_VBN
battered_battered:VBN_VBD
battered_battering:VBD_VBG
battered_battering:VBN_VBG
battered_batters:VBD_VBZ
battered_batters:VBN_VBZ
battering_batter:VBG_VB
battering_battered:VBG_VBD
battering_battered:VBG_VBN
battering_batters:VBG_VBZ
batters_batter:VBZ_VB
batters_battered:VBZ_VBD
batters_battered:VBZ_VBN
batters_battering:VBZ_VBG
batting_bat:VBG_VB
batting_bats:VBG_VBZ
batting_batted:VBG_VBD
batting_batted:VBG_VBN
battle_battled:VB_VBD
battle_battled:VB_VBN
battle_battles:VB_VBZ
battle_battling:VB_VBG
battled_battle:VBD_VB
battled_battle:VBN_VB
battled_battled:VBD_VBN
battled_battled:VBN_VBD
battled_battles:VBD_VBZ
battled_battles:VBN_VBZ
battled_battling:VBD_VBG
battled_battling:VBN_VBG
battledore_battledored:VB_VBD
battledore_battledored:VB_VBN
battledore_battledores:VB_VBZ
battledore_battledoring:VB_VBG
battledored_battledore:VBD_VB
battledored_battledore:VBN_VB
battledored_battledored:VBD_VBN
battledored_battledored:VBN_VBD
battledored_battledores:VBD_VBZ
battledored_battledores:VBN_VBZ
battledored_battledoring:VBD_VBG
battledored_battledoring:VBN_VBG
battledores_battledore:VBZ_VB
battledores_battledored:VBZ_VBD
battledores_battledored:VBZ_VBN
battledores_battledoring:VBZ_VBG
battledoring_battledore:VBG_VB
battledoring_battledored:VBG_VBD
battledoring_battledored:VBG_VBN
battledoring_battledores:VBG_VBZ
battles_battle:VBZ_VB
battles_battled:VBZ_VBD
battles_battled:VBZ_VBN
battles_battling:VBZ_VBG
battling_battle:VBG_VB
battling_battled:VBG_VBD
battling_battled:VBG_VBN
battling_battles:VBG_VBZ
baulk_baulked:VB_VBD
baulk_baulked:VB_VBN
baulk_baulking:VB_VBG
baulk_baulks:VB_VBZ
baulked_baulk:VBD_VB
baulked_baulk:VBN_VB
baulked_baulked:VBD_VBN
baulked_baulked:VBN_VBD
baulked_baulking:VBD_VBG
baulked_baulking:VBN_VBG
baulked_baulks:VBD_VBZ
baulked_baulks:VBN_VBZ
baulking_baulk:VBG_VB
baulking_baulked:VBG_VBD
baulking_baulked:VBG_VBN
baulking_baulks:VBG_VBZ
baulks_baulk:VBZ_VB
baulks_baulked:VBZ_VBD
baulks_baulked:VBZ_VBN
baulks_baulking:VBZ_VBG
bawl_bawled:VB_VBD
bawl_bawled:VB_VBN
bawl_bawling:VB_VBG
bawl_bawls:VB_VBZ
bawled_bawl:VBD_VB
bawled_bawl:VBN_VB
bawled_bawled:VBD_VBN
bawled_bawled:VBN_VBD
bawled_bawling:VBD_VBG
bawled_bawling:VBN_VBG
bawled_bawls:VBD_VBZ
bawled_bawls:VBN_VBZ
bawling_bawl:VBG_VB
bawling_bawled:VBG_VBD
bawling_bawled:VBG_VBN
bawling_bawls:VBG_VBZ
bawls_bawl:VBZ_VB
bawls_bawled:VBZ_VBD
bawls_bawled:VBZ_VBN
bawls_bawling:VBZ_VBG
bay_bayed:VB_VBD
bay_bayed:VB_VBN
bay_baying:VB_VBG
bay_bays:VB_VBZ
bayed_bay:VBD_VB
bayed_bay:VBN_VB
bayed_bayed:VBD_VBN
bayed_bayed:VBN_VBD
bayed_baying:VBD_VBG
bayed_baying:VBN_VBG
bayed_bays:VBD_VBZ
bayed_bays:VBN_VBZ
baying_bay:VBG_VB
baying_bayed:VBG_VBD
baying_bayed:VBG_VBN
baying_bays:VBG_VBZ
bayonet_bayoneted:VB_VBD
bayonet_bayoneted:VB_VBN
bayonet_bayoneting:VB_VBG
bayonet_bayonets:VB_VBZ
bayoneted_bayonet:VBD_VB
bayoneted_bayonet:VBN_VB
bayoneted_bayoneted:VBD_VBN
bayoneted_bayoneted:VBN_VBD
bayoneted_bayoneting:VBD_VBG
bayoneted_bayoneting:VBN_VBG
bayoneted_bayonets:VBD_VBZ
bayoneted_bayonets:VBN_VBZ
bayoneting_bayonet:VBG_VB
bayoneting_bayoneted:VBG_VBD
bayoneting_bayoneted:VBG_VBN
bayoneting_bayonets:VBG_VBZ
bayonets_bayonet:VBZ_VB
bayonets_bayoneted:VBZ_VBD
bayonets_bayoneted:VBZ_VBN
bayonets_bayoneting:VBZ_VBG
bays_bay:VBZ_VB
bays_bayed:VBZ_VBD
bays_bayed:VBZ_VBN
bays_baying:VBZ_VBG
beach_beached:VB_VBD
beach_beached:VB_VBN
beach_beaches:VB_VBZ
beach_beaching:VB_VBG
beached_beach:VBD_VB
beached_beach:VBN_VB
beached_beached:VBD_VBN
beached_beached:VBN_VBD
beached_beaches:VBD_VBZ
beached_beaches:VBN_VBZ
beached_beaching:VBD_VBG
beached_beaching:VBN_VBG
beaches_beach:VBZ_VB
beaches_beached:VBZ_VBD
beaches_beached:VBZ_VBN
beaches_beaching:VBZ_VBG
beaching_beach:VBG_VB
beaching_beached:VBG_VBD
beaching_beached:VBG_VBN
beaching_beaches:VBG_VBZ
beacon_beaconed:VB_VBD
beacon_beaconed:VB_VBN
beacon_beaconing:VB_VBG
beacon_beacons:VB_VBZ
beaconed_beacon:VBD_VB
beaconed_beacon:VBN_VB
beaconed_beaconed:VBD_VBN
beaconed_beaconed:VBN_VBD
beaconed_beaconing:VBD_VBG
beaconed_beaconing:VBN_VBG
beaconed_beacons:VBD_VBZ
beaconed_beacons:VBN_VBZ
beaconing_beacon:VBG_VB
beaconing_beaconed:VBG_VBD
beaconing_beaconed:VBG_VBN
beaconing_beacons:VBG_VBZ
beacons_beacon:VBZ_VB
beacons_beaconed:VBZ_VBD
beacons_beaconed:VBZ_VBN
beacons_beaconing:VBZ_VBG
bead_beaded:VB_VBD
bead_beaded:VB_VBN
bead_beading:VB_VBG
bead_beads:VB_VBZ
beaded_bead:VBD_VB
beaded_bead:VBN_VB
beaded_beaded:VBD_VBN
beaded_beaded:VBN_VBD
beaded_beading:VBD_VBG
beaded_beading:VBN_VBG
beaded_beads:VBD_VBZ
beaded_beads:VBN_VBZ
beading_bead:VBG_VB
beading_beaded:VBG_VBD
beading_beaded:VBG_VBN
beading_beads:VBG_VBZ
beads_bead:VBZ_VB
beads_beaded:VBZ_VBD
beads_beaded:VBZ_VBN
beads_beading:VBZ_VBG
beagle_beagled:VB_VBD
beagle_beagled:VB_VBN
beagle_beagles:VB_VBZ
beagle_beagling:VB_VBG
beagled_beagle:VBD_VB
beagled_beagle:VBN_VB
beagled_beagled:VBD_VBN
beagled_beagled:VBN_VBD
beagled_beagles:VBD_VBZ
beagled_beagles:VBN_VBZ
beagled_beagling:VBD_VBG
beagled_beagling:VBN_VBG
beagles_beagle:VBZ_VB
beagles_beagled:VBZ_VBD
beagles_beagled:VBZ_VBN
beagles_beagling:VBZ_VBG
beagling_beagle:VBG_VB
beagling_beagled:VBG_VBD
beagling_beagled:VBG_VBN
beagling_beagles:VBG_VBZ
beam_beamed:VB_VBD
beam_beamed:VB_VBN
beam_beaming:VB_VBG
beam_beams:VB_VBZ
beamed_beam:VBD_VB
beamed_beam:VBN_VB
beamed_beamed:VBD_VBN
beamed_beamed:VBN_VBD
beamed_beaming:VBD_VBG
beamed_beaming:VBN_VBG
beamed_beams:VBD_VBZ
beamed_beams:VBN_VBZ
beaming_beam:VBG_VB
beaming_beamed:VBG_VBD
beaming_beamed:VBG_VBN
beaming_beams:VBG_VBZ
beams_beam:VBZ_VB
beams_beamed:VBZ_VBD
beams_beamed:VBZ_VBN
beams_beaming:VBZ_VBG
beard_bearded:VB_VBD
beard_bearded:VB_VBN
beard_bearding:VB_VBG
beard_beards:VB_VBZ
bearded_beard:VBD_VB
bearded_beard:VBN_VB
bearded_bearded:VBD_VBN
bearded_bearded:VBN_VBD
bearded_bearding:VBD_VBG
bearded_bearding:VBN_VBG
bearded_beards:VBD_VBZ
bearded_beards:VBN_VBZ
bearding_beard:VBG_VB
bearding_bearded:VBG_VBD
bearding_bearded:VBG_VBN
bearding_beards:VBG_VBZ
beards_beard:VBZ_VB
beards_bearded:VBZ_VBD
beards_bearded:VBZ_VBN
beards_bearding:VBZ_VBG
beat_beat:VB_VBD
beat_beat:VBD_VB
beat_beaten:VB_VBN
beat_beaten:VBD_VBN
beat_beating:VB_VBG
beat_beating:VBD_VBG
beat_beats:VB_VBZ
beat_beats:VBD_VBZ
beaten_beat:VBN_VB
beaten_beat:VBN_VBD
beaten_beating:VBN_VBG
beaten_beats:VBN_VBZ
beatified_beatified:VBD_VBN
beatified_beatified:VBN_VBD
beatified_beatifies:VBD_VBZ
beatified_beatifies:VBN_VBZ
beatified_beatify:VBD_VB
beatified_beatify:VBN_VB
beatified_beatifying:VBD_VBG
beatified_beatifying:VBN_VBG
beatifies_beatified:VBZ_VBD
beatifies_beatified:VBZ_VBN
beatifies_beatify:VBZ_VB
beatifies_beatifying:VBZ_VBG
beatify_beatified:VB_VBD
beatify_beatified:VB_VBN
beatify_beatifies:VB_VBZ
beatify_beatifying:VB_VBG
beatifying_beatified:VBG_VBD
beatifying_beatified:VBG_VBN
beatifying_beatifies:VBG_VBZ
beatifying_beatify:VBG_VB
beating_beat:VBG_VB
beating_beat:VBG_VBD
beating_beaten:VBG_VBN
beating_beats:VBG_VBZ
beats_beat:VBZ_VB
beats_beat:VBZ_VBD
beats_beaten:VBZ_VBN
beats_beating:VBZ_VBG
beautified_beautified:VBD_VBN
beautified_beautified:VBN_VBD
beautified_beautifies:VBD_VBZ
beautified_beautifies:VBN_VBZ
beautified_beautify:VBD_VB
beautified_beautify:VBN_VB
beautified_beautifying:VBD_VBG
beautified_beautifying:VBN_VBG
beautifies_beautified:VBZ_VBD
beautifies_beautified:VBZ_VBN
beautifies_beautify:VBZ_VB
beautifies_beautifying:VBZ_VBG
beautify_beautified:VB_VBD
beautify_beautified:VB_VBN
beautify_beautifies:VB_VBZ
beautify_beautifying:VB_VBG
beautifying_beautified:VBG_VBD
beautifying_beautified:VBG_VBN
beautifying_beautifies:VBG_VBZ
beautifying_beautify:VBG_VB
beaver_beavered:VB_VBD
beaver_beavered:VB_VBN
beaver_beavering:VB_VBG
beaver_beavers:VB_VBZ
beavered_beaver:VBD_VB
beavered_beaver:VBN_VB
beavered_beavered:VBD_VBN
beavered_beavered:VBN_VBD
beavered_beavering:VBD_VBG
beavered_beavering:VBN_VBG
beavered_beavers:VBD_VBZ
beavered_beavers:VBN_VBZ
beavering_beaver:VBG_VB
beavering_beavered:VBG_VBD
beavering_beavered:VBG_VBN
beavering_beavers:VBG_VBZ
beavers_beaver:VBZ_VB
beavers_beavered:VBZ_VBD
beavers_beavered:VBZ_VBN
beavers_beavering:VBZ_VBG
became_become:VBD_VB
became_become:VBD_VBN
became_becomes:VBD_VBZ
became_becoming:VBD_VBG
bechance_bechanced:VB_VBD
bechance_bechanced:VB_VBN
bechance_bechances:VB_VBZ
bechance_bechancing:VB_VBG
bechanced_bechance:VBD_VB
bechanced_bechance:VBN_VB
bechanced_bechanced:VBD_VBN
bechanced_bechanced:VBN_VBD
bechanced_bechances:VBD_VBZ
bechanced_bechances:VBN_VBZ
bechanced_bechancing:VBD_VBG
bechanced_bechancing:VBN_VBG
bechances_bechance:VBZ_VB
bechances_bechanced:VBZ_VBD
bechances_bechanced:VBZ_VBN
bechances_bechancing:VBZ_VBG
bechancing_bechance:VBG_VB
bechancing_bechanced:VBG_VBD
bechancing_bechanced:VBG_VBN
bechancing_bechances:VBG_VBZ
beckon_beckoned:VB_VBD
beckon_beckoned:VB_VBN
beckon_beckoning:VB_VBG
beckon_beckons:VB_VBZ
beckoned_beckon:VBD_VB
beckoned_beckon:VBN_VB
beckoned_beckoned:VBD_VBN
beckoned_beckoned:VBN_VBD
beckoned_beckoning:VBD_VBG
beckoned_beckoning:VBN_VBG
beckoned_beckons:VBD_VBZ
beckoned_beckons:VBN_VBZ
beckoning_beckon:VBG_VB
beckoning_beckoned:VBG_VBD
beckoning_beckoned:VBG_VBN
beckoning_beckons:VBG_VBZ
beckons_beckon:VBZ_VB
beckons_beckoned:VBZ_VBD
beckons_beckoned:VBZ_VBN
beckons_beckoning:VBZ_VBG
becloud_beclouded:VB_VBD
becloud_beclouded:VB_VBN
becloud_beclouding:VB_VBG
becloud_beclouds:VB_VBZ
beclouded_becloud:VBD_VB
beclouded_becloud:VBN_VB
beclouded_beclouded:VBD_VBN
beclouded_beclouded:VBN_VBD
beclouded_beclouding:VBD_VBG
beclouded_beclouding:VBN_VBG
beclouded_beclouds:VBD_VBZ
beclouded_beclouds:VBN_VBZ
beclouding_becloud:VBG_VB
beclouding_beclouded:VBG_VBD
beclouding_beclouded:VBG_VBN
beclouding_beclouds:VBG_VBZ
beclouds_becloud:VBZ_VB
beclouds_beclouded:VBZ_VBD
beclouds_beclouded:VBZ_VBN
beclouds_beclouding:VBZ_VBG
become_became:VB_VBD
become_became:VBN_VBD
become_become:VB_VBN
become_become:VBN_VB
become_becomes:VB_VBZ
become_becomes:VBN_VBZ
become_becoming:VB_VBG
become_becoming:VBN_VBG
becomes_became:VBZ_VBD
becomes_become:VBZ_VB
becomes_become:VBZ_VBN
becomes_becoming:VBZ_VBG
becoming_became:VBG_VBD
becoming_become:VBG_VB
becoming_become:VBG_VBN
becoming_becomes:VBG_VBZ
bed_bedded:VB_VBD
bed_bedded:VB_VBN
bed_bedding:VB_VBG
bed_beds:VB_VBZ
bedaub_bedaubed:VB_VBD
bedaub_bedaubed:VB_VBN
bedaub_bedaubing:VB_VBG
bedaub_bedaubs:VB_VBZ
bedaubed_bedaub:VBD_VB
bedaubed_bedaub:VBN_VB
bedaubed_bedaubed:VBD_VBN
bedaubed_bedaubed:VBN_VBD
bedaubed_bedaubing:VBD_VBG
bedaubed_bedaubing:VBN_VBG
bedaubed_bedaubs:VBD_VBZ
bedaubed_bedaubs:VBN_VBZ
bedaubing_bedaub:VBG_VB
bedaubing_bedaubed:VBG_VBD
bedaubing_bedaubed:VBG_VBN
bedaubing_bedaubs:VBG_VBZ
bedaubs_bedaub:VBZ_VB
bedaubs_bedaubed:VBZ_VBD
bedaubs_bedaubed:VBZ_VBN
bedaubs_bedaubing:VBZ_VBG
bedazzle_bedazzled:VB_VBD
bedazzle_bedazzled:VB_VBN
bedazzle_bedazzles:VB_VBZ
bedazzle_bedazzling:VB_VBG
bedazzled_bedazzle:VBD_VB
bedazzled_bedazzle:VBN_VB
bedazzled_bedazzled:VBD_VBN
bedazzled_bedazzled:VBN_VBD
bedazzled_bedazzles:VBD_VBZ
bedazzled_bedazzles:VBN_VBZ
bedazzled_bedazzling:VBD_VBG
bedazzled_bedazzling:VBN_VBG
bedazzles_bedazzle:VBZ_VB
bedazzles_bedazzled:VBZ_VBD
bedazzles_bedazzled:VBZ_VBN
bedazzles_bedazzling:VBZ_VBG
bedazzling_bedazzle:VBG_VB
bedazzling_bedazzled:VBG_VBD
bedazzling_bedazzled:VBG_VBN
bedazzling_bedazzles:VBG_VBZ
bedded_bed:VBD_VB
bedded_bed:VBN_VB
bedded_bedded:VBD_VBN
bedded_bedded:VBN_VBD
bedded_bedding:VBD_VBG
bedded_bedding:VBN_VBG
bedded_beds:VBD_VBZ
bedded_beds:VBN_VBZ
bedding_bed:VBG_VB
bedding_bedded:VBG_VBD
bedding_bedded:VBG_VBN
bedding_beds:VBG_VBZ
bedeck_bedecked:VB_VBD
bedeck_bedecked:VB_VBN
bedeck_bedecking:VB_VBG
bedeck_bedecks:VB_VBZ
bedecked_bedeck:VBD_VB
bedecked_bedeck:VBN_VB
bedecked_bedecked:VBD_VBN
bedecked_bedecked:VBN_VBD
bedecked_bedecking:VBD_VBG
bedecked_bedecking:VBN_VBG
bedecked_bedecks:VBD_VBZ
bedecked_bedecks:VBN_VBZ
bedecking_bedeck:VBG_VB
bedecking_bedecked:VBG_VBD
bedecking_bedecked:VBG_VBN
bedecking_bedecks:VBG_VBZ
bedecks_bedeck:VBZ_VB
bedecks_bedecked:VBZ_VBD
bedecks_bedecked:VBZ_VBN
bedecks_bedecking:VBZ_VBG
bedevil_bedevilled:VB_VBD
bedevil_bedevilled:VB_VBN
bedevil_bedevilling:VB_VBG
bedevil_bedevils:VB_VBZ
bedevilled_bedevil:VBD_VB
bedevilled_bedevil:VBN_VB
bedevilled_bedevilled:VBD_VBN
bedevilled_bedevilled:VBN_VBD
bedevilled_bedevilling:VBD_VBG
bedevilled_bedevilling:VBN_VBG
bedevilled_bedevils:VBD_VBZ
bedevilled_bedevils:VBN_VBZ
bedevilling_bedevil:VBG_VB
bedevilling_bedevilled:VBG_VBD
bedevilling_bedevilled:VBG_VBN
bedevilling_bedevils:VBG_VBZ
bedevils_bedevil:VBZ_VB
bedevils_bedevilled:VBZ_VBD
bedevils_bedevilled:VBZ_VBN
bedevils_bedevilling:VBZ_VBG
bedew_bedewed:VB_VBD
bedew_bedewed:VB_VBN
bedew_bedewing:VB_VBG
bedew_bedews:VB_VBZ
bedewed_bedew:VBD_VB
bedewed_bedew:VBN_VB
bedewed_bedewed:VBD_VBN
bedewed_bedewed:VBN_VBD
bedewed_bedewing:VBD_VBG
bedewed_bedewing:VBN_VBG
bedewed_bedews:VBD_VBZ
bedewed_bedews:VBN_VBZ
bedewing_bedew:VBG_VB
bedewing_bedewed:VBG_VBD
bedewing_bedewed:VBG_VBN
bedewing_bedews:VBG_VBZ
bedews_bedew:VBZ_VB
bedews_bedewed:VBZ_VBD
bedews_bedewed:VBZ_VBN
bedews_bedewing:VBZ_VBG
bedight_bedighted:VB_VBD
bedight_bedighted:VB_VBN
bedight_bedighting:VB_VBG
bedight_bedights:VB_VBZ
bedighted_bedight:VBD_VB
bedighted_bedight:VBN_VB
bedighted_bedighted:VBD_VBN
bedighted_bedighted:VBN_VBD
bedighted_bedighting:VBD_VBG
bedighted_bedighting:VBN_VBG
bedighted_bedights:VBD_VBZ
bedighted_bedights:VBN_VBZ
bedighting_bedight:VBG_VB
bedighting_bedighted:VBG_VBD
bedighting_bedighted:VBG_VBN
bedighting_bedights:VBG_VBZ
bedights_bedight:VBZ_VB
bedights_bedighted:VBZ_VBD
bedights_bedighted:VBZ_VBN
bedights_bedighting:VBZ_VBG
bedim_bedimmed:VB_VBD
bedim_bedimmed:VB_VBN
bedim_bedimming:VB_VBG
bedim_bedims:VB_VBZ
bedimmed_bedim:VBD_VB
bedimmed_bedim:VBN_VB
bedimmed_bedimmed:VBD_VBN
bedimmed_bedimmed:VBN_VBD
bedimmed_bedimming:VBD_VBG
bedimmed_bedimming:VBN_VBG
bedimmed_bedims:VBD_VBZ
bedimmed_bedims:VBN_VBZ
bedimming_bedim:VBG_VB
bedimming_bedimmed:VBG_VBD
bedimming_bedimmed:VBG_VBN
bedimming_bedims:VBG_VBZ
bedims_bedim:VBZ_VB
bedims_bedimmed:VBZ_VBD
bedims_bedimmed:VBZ_VBN
bedims_bedimming:VBZ_VBG
bedizen_bedizened:VB_VBD
bedizen_bedizened:VB_VBN
bedizen_bedizening:VB_VBG
bedizen_bedizens:VB_VBZ
bedizened_bedizen:VBD_VB
bedizened_bedizen:VBN_VB
bedizened_bedizened:VBD_VBN
bedizened_bedizened:VBN_VBD
bedizened_bedizening:VBD_VBG
bedizened_bedizening:VBN_VBG
bedizened_bedizens:VBD_VBZ
bedizened_bedizens:VBN_VBZ
bedizening_bedizen:VBG_VB
bedizening_bedizened:VBG_VBD
bedizening_bedizened:VBG_VBN
bedizening_bedizens:VBG_VBZ
bedizens_bedizen:VBZ_VB
bedizens_bedizened:VBZ_VBD
bedizens_bedizened:VBZ_VBN
bedizens_bedizening:VBZ_VBG
bedraggle_bedraggled:VB_VBD
bedraggle_bedraggled:VB_VBN
bedraggle_bedraggles:VB_VBZ
bedraggle_bedraggling:VB_VBG
bedraggled_bedraggle:VBD_VB
bedraggled_bedraggle:VBN_VB
bedraggled_bedraggled:VBD_VBN
bedraggled_bedraggled:VBN_VBD
bedraggled_bedraggles:VBD_VBZ
bedraggled_bedraggles:VBN_VBZ
bedraggled_bedraggling:VBD_VBG
bedraggled_bedraggling:VBN_VBG
bedraggles_bedraggle:VBZ_VB
bedraggles_bedraggled:VBZ_VBD
bedraggles_bedraggled:VBZ_VBN
bedraggles_bedraggling:VBZ_VBG
bedraggling_bedraggle:VBG_VB
bedraggling_bedraggled:VBG_VBD
bedraggling_bedraggled:VBG_VBN
bedraggling_bedraggles:VBG_VBZ
beds_bed:VBZ_VB
beds_bedded:VBZ_VBD
beds_bedded:VBZ_VBN
beds_bedding:VBZ_VBG
beef_beefed:VB_VBD
beef_beefed:VB_VBN
beef_beefing:VB_VBG
beef_beefs:VB_VBZ
beefed_beef:VBD_VB
beefed_beef:VBN_VB
beefed_beefed:VBD_VBN
beefed_beefed:VBN_VBD
beefed_beefing:VBD_VBG
beefed_beefing:VBN_VBG
beefed_beefs:VBD_VBZ
beefed_beefs:VBN_VBZ
beefing_beef:VBG_VB
beefing_beefed:VBG_VBD
beefing_beefed:VBG_VBN
beefing_beefs:VBG_VBZ
beefs_beef:VBZ_VB
beefs_beefed:VBZ_VBD
beefs_beefed:VBZ_VBN
beefs_beefing:VBZ_VBG
beep_beeped:VB_VBD
beep_beeped:VB_VBN
beep_beeping:VB_VBG
beep_beeps:VB_VBZ
beeped_beep:VBD_VB
beeped_beep:VBN_VB
beeped_beeped:VBD_VBN
beeped_beeped:VBN_VBD
beeped_beeping:VBD_VBG
beeped_beeping:VBN_VBG
beeped_beeps:VBD_VBZ
beeped_beeps:VBN_VBZ
beeping_beep:VBG_VB
beeping_beeped:VBG_VBD
beeping_beeped:VBG_VBN
beeping_beeps:VBG_VBZ
beeps_beep:VBZ_VB
beeps_beeped:VBZ_VBD
beeps_beeped:VBZ_VBN
beeps_beeping:VBZ_VBG
beeswax_beeswaxed:VB_VBD
beeswax_beeswaxed:VB_VBN
beeswax_beeswaxes:VB_VBZ
beeswax_beeswaxing:VB_VBG
beeswaxed_beeswax:VBD_VB
beeswaxed_beeswax:VBN_VB
beeswaxed_beeswaxed:VBD_VBN
beeswaxed_beeswaxed:VBN_VBD
beeswaxed_beeswaxes:VBD_VBZ
beeswaxed_beeswaxes:VBN_VBZ
beeswaxed_beeswaxing:VBD_VBG
beeswaxed_beeswaxing:VBN_VBG
beeswaxes_beeswax:VBZ_VB
beeswaxes_beeswaxed:VBZ_VBD
beeswaxes_beeswaxed:VBZ_VBN
beeswaxes_beeswaxing:VBZ_VBG
beeswaxing_beeswax:VBG_VB
beeswaxing_beeswaxed:VBG_VBD
beeswaxing_beeswaxed:VBG_VBN
beeswaxing_beeswaxes:VBG_VBZ
beetle_beetled:VB_VBD
beetle_beetled:VB_VBN
beetle_beetles:VB_VBZ
beetle_beetling:VB_VBG
beetled_beetle:VBD_VB
beetled_beetle:VBN_VB
beetled_beetled:VBD_VBN
beetled_beetled:VBN_VBD
beetled_beetles:VBD_VBZ
beetled_beetles:VBN_VBZ
beetled_beetling:VBD_VBG
beetled_beetling:VBN_VBG
beetles_beetle:VBZ_VB
beetles_beetled:VBZ_VBD
beetles_beetled:VBZ_VBN
beetles_beetling:VBZ_VBG
beetling_beetle:VBG_VB
beetling_beetled:VBG_VBD
beetling_beetled:VBG_VBN
beetling_beetles:VBG_VBZ
befall_befallen:VB_VBN
befall_befalling:VB_VBG
befall_befalls:VB_VBZ
befall_befell:VB_VBD
befallen_befall:VBN_VB
befallen_befalling:VBN_VBG
befallen_befalls:VBN_VBZ
befallen_befell:VBN_VBD
befalling_befall:VBG_VB
befalling_befallen:VBG_VBN
befalling_befalls:VBG_VBZ
befalling_befell:VBG_VBD
befalls_befall:VBZ_VB
befalls_befallen:VBZ_VBN
befalls_befalling:VBZ_VBG
befalls_befell:VBZ_VBD
befell_befall:VBD_VB
befell_befallen:VBD_VBN
befell_befalling:VBD_VBG
befell_befalls:VBD_VBZ
befit_befits:VB_VBZ
befit_befitted:VB_VBD
befit_befitted:VB_VBN
befit_befitting:VB_VBG
befits_befit:VBZ_VB
befits_befitted:VBZ_VBD
befits_befitted:VBZ_VBN
befits_befitting:VBZ_VBG
befitted_befit:VBD_VB
befitted_befit:VBN_VB
befitted_befits:VBD_VBZ
befitted_befits:VBN_VBZ
befitted_befitted:VBD_VBN
befitted_befitted:VBN_VBD
befitted_befitting:VBD_VBG
befitted_befitting:VBN_VBG
befitting_befit:VBG_VB
befitting_befits:VBG_VBZ
befitting_befitted:VBG_VBD
befitting_befitted:VBG_VBN
befog_befogged:VB_VBD
befog_befogged:VB_VBN
befog_befogging:VB_VBG
befog_befogs:VB_VBZ
befogged_befog:VBD_VB
befogged_befog:VBN_VB
befogged_befogged:VBD_VBN
befogged_befogged:VBN_VBD
befogged_befogging:VBD_VBG
befogged_befogging:VBN_VBG
befogged_befogs:VBD_VBZ
befogged_befogs:VBN_VBZ
befogging_befog:VBG_VB
befogging_befogged:VBG_VBD
befogging_befogged:VBG_VBN
befogging_befogs:VBG_VBZ
befogs_befog:VBZ_VB
befogs_befogged:VBZ_VBD
befogs_befogged:VBZ_VBN
befogs_befogging:VBZ_VBG
befool_befooled:VB_VBD
befool_befooled:VB_VBN
befool_befooling:VB_VBG
befool_befools:VB_VBZ
befooled_befool:VBD_VB
befooled_befool:VBN_VB
befooled_befooled:VBD_VBN
befooled_befooled:VBN_VBD
befooled_befooling:VBD_VBG
befooled_befooling:VBN_VBG
befooled_befools:VBD_VBZ
befooled_befools:VBN_VBZ
befooling_befool:VBG_VB
befooling_befooled:VBG_VBD
befooling_befooled:VBG_VBN
befooling_befools:VBG_VBZ
befools_befool:VBZ_VB
befools_befooled:VBZ_VBD
befools_befooled:VBZ_VBN
befools_befooling:VBZ_VBG
befoul_befouled:VB_VBD
befoul_befouled:VB_VBN
befoul_befouling:VB_VBG
befoul_befouls:VB_VBZ
befouled_befoul:VBD_VB
befouled_befoul:VBN_VB
befouled_befouled:VBD_VBN
befouled_befouled:VBN_VBD
befouled_befouling:VBD_VBG
befouled_befouling:VBN_VBG
befouled_befouls:VBD_VBZ
befouled_befouls:VBN_VBZ
befouling_befoul:VBG_VB
befouling_befouled:VBG_VBD
befouling_befouled:VBG_VBN
befouling_befouls:VBG_VBZ
befouls_befoul:VBZ_VB
befouls_befouled:VBZ_VBD
befouls_befouled:VBZ_VBN
befouls_befouling:VBZ_VBG
befriend_befriended:VB_VBD
befriend_befriended:VB_VBN
befriend_befriending:VB_VBG
befriend_befriends:VB_VBZ
befriended_befriend:VBD_VB
befriended_befriend:VBN_VB
befriended_befriended:VBD_VBN
befriended_befriended:VBN_VBD
befriended_befriending:VBD_VBG
befriended_befriending:VBN_VBG
befriended_befriends:VBD_VBZ
befriended_befriends:VBN_VBZ
befriending_befriend:VBG_VB
befriending_befriended:VBG_VBD
befriending_befriended:VBG_VBN
befriending_befriends:VBG_VBZ
befriends_befriend:VBZ_VB
befriends_befriended:VBZ_VBD
befriends_befriended:VBZ_VBN
befriends_befriending:VBZ_VBG
befuddle_befuddled:VB_VBD
befuddle_befuddled:VB_VBN
befuddle_befuddles:VB_VBZ
befuddle_befuddling:VB_VBG
befuddled_befuddle:VBD_VB
befuddled_befuddle:VBN_VB
befuddled_befuddled:VBD_VBN
befuddled_befuddled:VBN_VBD
befuddled_befuddles:VBD_VBZ
befuddled_befuddles:VBN_VBZ
befuddled_befuddling:VBD_VBG
befuddled_befuddling:VBN_VBG
befuddles_befuddle:VBZ_VB
befuddles_befuddled:VBZ_VBD
befuddles_befuddled:VBZ_VBN
befuddles_befuddling:VBZ_VBG
befuddling_befuddle:VBG_VB
befuddling_befuddled:VBG_VBD
befuddling_befuddled:VBG_VBN
befuddling_befuddles:VBG_VBZ
beg_begged:VB_VBD
beg_begged:VB_VBN
beg_begging:VB_VBG
beg_begs:VB_VBZ
began_begin:VBD_VB
began_beginning:VBD_VBG
began_begins:VBD_VBZ
began_begun:VBD_VBN
beget_begets:VB_VBZ
beget_begetting:VB_VBG
beget_begot:VB_VBD
beget_begotten:VB_VBN
begets_beget:VBZ_VB
begets_begetting:VBZ_VBG
begets_begot:VBZ_VBD
begets_begotten:VBZ_VBN
begetting_beget:VBG_VB
begetting_begets:VBG_VBZ
begetting_begot:VBG_VBD
begetting_begotten:VBG_VBN
beggar_beggared:VB_VBD
beggar_beggared:VB_VBN
beggar_beggaring:VB_VBG
beggar_beggars:VB_VBZ
beggared_beggar:VBD_VB
beggared_beggar:VBN_VB
beggared_beggared:VBD_VBN
beggared_beggared:VBN_VBD
beggared_beggaring:VBD_VBG
beggared_beggaring:VBN_VBG
beggared_beggars:VBD_VBZ
beggared_beggars:VBN_VBZ
beggaring_beggar:VBG_VB
beggaring_beggared:VBG_VBD
beggaring_beggared:VBG_VBN
beggaring_beggars:VBG_VBZ
beggars_beggar:VBZ_VB
beggars_beggared:VBZ_VBD
beggars_beggared:VBZ_VBN
beggars_beggaring:VBZ_VBG
begged_beg:VBD_VB
begged_beg:VBN_VB
begged_begged:VBD_VBN
begged_begged:VBN_VBD
begged_begging:VBD_VBG
begged_begging:VBN_VBG
begged_begs:VBD_VBZ
begged_begs:VBN_VBZ
begging_beg:VBG_VB
begging_begged:VBG_VBD
begging_begged:VBG_VBN
begging_begs:VBG_VBZ
begin_began:VB_VBD
begin_beginning:VB_VBG
begin_begins:VB_VBZ
begin_begun:VB_VBN
beginning_began:VBG_VBD
beginning_begin:VBG_VB
beginning_begins:VBG_VBZ
beginning_begun:VBG_VBN
begins_began:VBZ_VBD
begins_begin:VBZ_VB
begins_beginning:VBZ_VBG
begins_begun:VBZ_VBN
begird_begirding:VB_VBG
begird_begirds:VB_VBZ
begird_begirt:VB_VBD
begird_begirt:VB_VBN
begirding_begird:VBG_VB
begirding_begirds:VBG_VBZ
begirding_begirt:VBG_VBD
begirding_begirt:VBG_VBN
begirds_begird:VBZ_VB
begirds_begirding:VBZ_VBG
begirds_begirt:VBZ_VBD
begirds_begirt:VBZ_VBN
begirt_begird:VBD_VB
begirt_begird:VBN_VB
begirt_begirding:VBD_VBG
begirt_begirding:VBN_VBG
begirt_begirds:VBD_VBZ
begirt_begirds:VBN_VBZ
begirt_begirt:VBD_VBN
begirt_begirt:VBN_VBD
begot_beget:VBD_VB
begot_begets:VBD_VBZ
begot_begetting:VBD_VBG
begot_begotten:VBD_VBN
begotten_beget:VBN_VB
begotten_begets:VBN_VBZ
begotten_begetting:VBN_VBG
begotten_begot:VBN_VBD
begrime_begrimed:VB_VBD
begrime_begrimed:VB_VBN
begrime_begrimes:VB_VBZ
begrime_begriming:VB_VBG
begrimed_begrime:VBD_VB
begrimed_begrime:VBN_VB
begrimed_begrimed:VBD_VBN
begrimed_begrimed:VBN_VBD
begrimed_begrimes:VBD_VBZ
begrimed_begrimes:VBN_VBZ
begrimed_begriming:VBD_VBG
begrimed_begriming:VBN_VBG
begrimes_begrime:VBZ_VB
begrimes_begrimed:VBZ_VBD
begrimes_begrimed:VBZ_VBN
begrimes_begriming:VBZ_VBG
begriming_begrime:VBG_VB
begriming_begrimed:VBG_VBD
begriming_begrimed:VBG_VBN
begriming_begrimes:VBG_VBZ
begrudge_begrudged:VB_VBD
begrudge_begrudged:VB_VBN
begrudge_begrudges:VB_VBZ
begrudge_begrudging:VB_VBG
begrudged_begrudge:VBD_VB
begrudged_begrudge:VBN_VB
begrudged_begrudged:VBD_VBN
begrudged_begrudged:VBN_VBD
begrudged_begrudges:VBD_VBZ
begrudged_begrudges:VBN_VBZ
begrudged_begrudging:VBD_VBG
begrudged_begrudging:VBN_VBG
begrudges_begrudge:VBZ_VB
begrudges_begrudged:VBZ_VBD
begrudges_begrudged:VBZ_VBN
begrudges_begrudging:VBZ_VBG
begrudging_begrudge:VBG_VB
begrudging_begrudged:VBG_VBD
begrudging_begrudged:VBG_VBN
begrudging_begrudges:VBG_VBZ
begs_beg:VBZ_VB
begs_begged:VBZ_VBD
begs_begged:VBZ_VBN
begs_begging:VBZ_VBG
beguile_beguiled:VB_VBD
beguile_beguiled:VB_VBN
beguile_beguiles:VB_VBZ
beguile_beguiling:VB_VBG
beguiled_beguile:VBD_VB
beguiled_beguile:VBN_VB
beguiled_beguiled:VBD_VBN
beguiled_beguiled:VBN_VBD
beguiled_beguiles:VBD_VBZ
beguiled_beguiles:VBN_VBZ
beguiled_beguiling:VBD_VBG
beguiled_beguiling:VBN_VBG
beguiles_beguile:VBZ_VB
beguiles_beguiled:VBZ_VBD
beguiles_beguiled:VBZ_VBN
beguiles_beguiling:VBZ_VBG
beguiling_beguile:VBG_VB
beguiling_beguiled:VBG_VBD
beguiling_beguiled:VBG_VBN
beguiling_beguiles:VBG_VBZ
begun_began:VBN_VBD
begun_begin:VBN_VB
begun_beginning:VBN_VBG
begun_begins:VBN_VBZ
behave_behaved:VB_VBD
behave_behaved:VB_VBN
behave_behaves:VB_VBZ
behave_behaving:VB_VBG
behaved_behave:VBD_VB
behaved_behave:VBN_VB
behaved_behaved:VBD_VBN
behaved_behaved:VBN_VBD
behaved_behaves:VBD_VBZ
behaved_behaves:VBN_VBZ
behaved_behaving:VBD_VBG
behaved_behaving:VBN_VBG
behaves_behave:VBZ_VB
behaves_behaved:VBZ_VBD
behaves_behaved:VBZ_VBN
behaves_behaving:VBZ_VBG
behaving_behave:VBG_VB
behaving_behaved:VBG_VBD
behaving_behaved:VBG_VBN
behaving_behaves:VBG_VBZ
behead_beheaded:VB_VBD
behead_beheaded:VB_VBN
behead_beheading:VB_VBG
behead_beheads:VB_VBZ
beheaded_behead:VBD_VB
beheaded_behead:VBN_VB
beheaded_beheaded:VBD_VBN
beheaded_beheaded:VBN_VBD
beheaded_beheading:VBD_VBG
beheaded_beheading:VBN_VBG
beheaded_beheads:VBD_VBZ
beheaded_beheads:VBN_VBZ
beheading_behead:VBG_VB
beheading_beheaded:VBG_VBD
beheading_beheaded:VBG_VBN
beheading_beheads:VBG_VBZ
beheads_behead:VBZ_VB
beheads_beheaded:VBZ_VBD
beheads_beheaded:VBZ_VBN
beheads_beheading:VBZ_VBG
beheld_beheld:VBD_VBN
beheld_beheld:VBN_VBD
beheld_behold:VBD_VB
beheld_behold:VBN_VB
beheld_beholding:VBD_VBG
beheld_beholding:VBN_VBG
beheld_beholds:VBD_VBZ
beheld_beholds:VBN_VBZ
behold_beheld:VB_VBD
behold_beheld:VB_VBN
behold_beholding:VB_VBG
behold_beholds:VB_VBZ
beholding_beheld:VBG_VBD
beholding_beheld:VBG_VBN
beholding_behold:VBG_VB
beholding_beholds:VBG_VBZ
beholds_beheld:VBZ_VBD
beholds_beheld:VBZ_VBN
beholds_behold:VBZ_VB
beholds_beholding:VBZ_VBG
behove_behoved:VB_VBD
behove_behoved:VB_VBN
behove_behoves:VB_VBZ
behove_behoving:VB_VBG
behoved_behove:VBD_VB
behoved_behove:VBN_VB
behoved_behoved:VBD_VBN
behoved_behoved:VBN_VBD
behoved_behoves:VBD_VBZ
behoved_behoves:VBN_VBZ
behoved_behoving:VBD_VBG
behoved_behoving:VBN_VBG
behoves_behove:VBZ_VB
behoves_behoved:VBZ_VBD
behoves_behoved:VBZ_VBN
behoves_behoving:VBZ_VBG
behoving_behove:VBG_VB
behoving_behoved:VBG_VBD
behoving_behoved:VBG_VBN
behoving_behoves:VBG_VBZ
bejewel_bejewelled:VB_VBD
bejewel_bejewelled:VB_VBN
bejewel_bejewelling:VB_VBG
bejewel_bejewels:VB_VBZ
bejewelled_bejewel:VBD_VB
bejewelled_bejewel:VBN_VB
bejewelled_bejewelled:VBD_VBN
bejewelled_bejewelled:VBN_VBD
bejewelled_bejewelling:VBD_VBG
bejewelled_bejewelling:VBN_VBG
bejewelled_bejewels:VBD_VBZ
bejewelled_bejewels:VBN_VBZ
bejewelling_bejewel:VBG_VB
bejewelling_bejewelled:VBG_VBD
bejewelling_bejewelled:VBG_VBN
bejewelling_bejewels:VBG_VBZ
bejewels_bejewel:VBZ_VB
bejewels_bejewelled:VBZ_VBD
bejewels_bejewelled:VBZ_VBN
bejewels_bejewelling:VBZ_VBG
belabour_belaboured:VB_VBD
belabour_belaboured:VB_VBN
belabour_belabouring:VB_VBG
belabour_belabours:VB_VBZ
belaboured_belabour:VBD_VB
belaboured_belabour:VBN_VB
belaboured_belaboured:VBD_VBN
belaboured_belaboured:VBN_VBD
belaboured_belabouring:VBD_VBG
belaboured_belabouring:VBN_VBG
belaboured_belabours:VBD_VBZ
belaboured_belabours:VBN_VBZ
belabouring_belabour:VBG_VB
belabouring_belaboured:VBG_VBD
belabouring_belaboured:VBG_VBN
belabouring_belabours:VBG_VBZ
belabours_belabour:VBZ_VB
belabours_belaboured:VBZ_VBD
belabours_belaboured:VBZ_VBN
belabours_belabouring:VBZ_VBG
belay_belayed:VB_VBD
belay_belayed:VB_VBN
belay_belaying:VB_VBG
belay_belays:VB_VBZ
belayed_belay:VBD_VB
belayed_belay:VBN_VB
belayed_belayed:VBD_VBN
belayed_belayed:VBN_VBD
belayed_belaying:VBD_VBG
belayed_belaying:VBN_VBG
belayed_belays:VBD_VBZ
belayed_belays:VBN_VBZ
belaying_belay:VBG_VB
belaying_belayed:VBG_VBD
belaying_belayed:VBG_VBN
belaying_belays:VBG_VBZ
belays_belay:VBZ_VB
belays_belayed:VBZ_VBD
belays_belayed:VBZ_VBN
belays_belaying:VBZ_VBG
belch_belched:VB_VBD
belch_belched:VB_VBN
belch_belches:VB_VBZ
belch_belching:VB_VBG
belched_belch:VBD_VB
belched_belch:VBN_VB
belched_belched:VBD_VBN
belched_belched:VBN_VBD
belched_belches:VBD_VBZ
belched_belches:VBN_VBZ
belched_belching:VBD_VBG
belched_belching:VBN_VBG
belches_belch:VBZ_VB
belches_belched:VBZ_VBD
belches_belched:VBZ_VBN
belches_belching:VBZ_VBG
belching_belch:VBG_VB
belching_belched:VBG_VBD
belching_belched:VBG_VBN
belching_belches:VBG_VBZ
beleaguer_beleaguered:VB_VBD
beleaguer_beleaguered:VB_VBN
beleaguer_beleaguering:VB_VBG
beleaguer_beleaguers:VB_VBZ
beleaguered_beleaguer:VBD_VB
beleaguered_beleaguer:VBN_VB
beleaguered_beleaguered:VBD_VBN
beleaguered_beleaguered:VBN_VBD
beleaguered_beleaguering:VBD_VBG
beleaguered_beleaguering:VBN_VBG
beleaguered_beleaguers:VBD_VBZ
beleaguered_beleaguers:VBN_VBZ
beleaguering_beleaguer:VBG_VB
beleaguering_beleaguered:VBG_VBD
beleaguering_beleaguered:VBG_VBN
beleaguering_beleaguers:VBG_VBZ
beleaguers_beleaguer:VBZ_VB
beleaguers_beleaguered:VBZ_VBD
beleaguers_beleaguered:VBZ_VBN
beleaguers_beleaguering:VBZ_VBG
belie_belied:VB_VBD
belie_belied:VB_VBN
belie_belies:VB_VBZ
belie_belying:VB_VBG
belied_belie:VBD_VB
belied_belie:VBN_VB
belied_belied:VBD_VBN
belied_belied:VBN_VBD
belied_belies:VBD_VBZ
belied_belies:VBN_VBZ
belied_belying:VBD_VBG
belied_belying:VBN_VBG
belies_belie:VBZ_VB
belies_belied:VBZ_VBD
belies_belied:VBZ_VBN
belies_belying:VBZ_VBG
believe_believed:VB_VBD
believe_believed:VB_VBN
believe_believes:VB_VBZ
believe_believing:VB_VBG
believed_believe:VBD_VB
believed_believe:VBN_VB
believed_believed:VBD_VBN
believed_believed:VBN_VBD
believed_believes:VBD_VBZ
believed_believes:VBN_VBZ
believed_believing:VBD_VBG
believed_believing:VBN_VBG
believes_believe:VBZ_VB
believes_believed:VBZ_VBD
believes_believed:VBZ_VBN
believes_believing:VBZ_VBG
believing_believe:VBG_VB
believing_believed:VBG_VBD
believing_believed:VBG_VBN
believing_believes:VBG_VBZ
belittle_belittled:VB_VBD
belittle_belittled:VB_VBN
belittle_belittles:VB_VBZ
belittle_belittling:VB_VBG
belittled_belittle:VBD_VB
belittled_belittle:VBN_VB
belittled_belittled:VBD_VBN
belittled_belittled:VBN_VBD
belittled_belittles:VBD_VBZ
belittled_belittles:VBN_VBZ
belittled_belittling:VBD_VBG
belittled_belittling:VBN_VBG
belittles_belittle:VBZ_VB
belittles_belittled:VBZ_VBD
belittles_belittled:VBZ_VBN
belittles_belittling:VBZ_VBG
belittling_belittle:VBG_VB
belittling_belittled:VBG_VBD
belittling_belittled:VBG_VBN
belittling_belittles:VBG_VBZ
bell_belled:VB_VBD
bell_belled:VB_VBN
bell_belling:VB_VBG
bell_bells:VB_VBZ
belled_bell:VBD_VB
belled_bell:VBN_VB
belled_belled:VBD_VBN
belled_belled:VBN_VBD
belled_belling:VBD_VBG
belled_belling:VBN_VBG
belled_bells:VBD_VBZ
belled_bells:VBN_VBZ
bellied_bellied:VBD_VBN
bellied_bellied:VBN_VBD
bellied_bellies:VBD_VBZ
bellied_bellies:VBN_VBZ
bellied_belly:VBD_VB
bellied_belly:VBN_VB
bellied_bellying:VBD_VBG
bellied_bellying:VBN_VBG
bellies_bellied:VBZ_VBD
bellies_bellied:VBZ_VBN
bellies_belly:VBZ_VB
bellies_bellying:VBZ_VBG
belling_bell:VBG_VB
belling_belled:VBG_VBD
belling_belled:VBG_VBN
belling_bells:VBG_VBZ
bellow_bellowed:VB_VBD
bellow_bellowed:VB_VBN
bellow_bellowing:VB_VBG
bellow_bellows:VB_VBZ
bellowed_bellow:VBD_VB
bellowed_bellow:VBN_VB
bellowed_bellowed:VBD_VBN
bellowed_bellowed:VBN_VBD
bellowed_bellowing:VBD_VBG
bellowed_bellowing:VBN_VBG
bellowed_bellows:VBD_VBZ
bellowed_bellows:VBN_VBZ
bellowing_bellow:VBG_VB
bellowing_bellowed:VBG_VBD
bellowing_bellowed:VBG_VBN
bellowing_bellows:VBG_VBZ
bellows_bellow:VBZ_VB
bellows_bellowed:VBZ_VBD
bellows_bellowed:VBZ_VBN
bellows_bellowing:VBZ_VBG
bells_bell:VBZ_VB
bells_belled:VBZ_VBD
bells_belled:VBZ_VBN
bells_belling:VBZ_VBG
belly-ached_belly-aching:VBN_VBG
belly-ached_bellyache:VBN_VB
belly-ached_bellyached:VBN_VBD
belly-ached_bellyaches':VBN_VBZ
belly-aching_belly-ached:VBG_VBN
belly-aching_bellyache:VBG_VB
belly-aching_bellyached:VBG_VBD
belly-aching_bellyaches':VBG_VBZ
belly-laugh_belly-laughed:VB_VBD
belly-laugh_belly-laughed:VB_VBN
belly-laugh_belly-laughing:VB_VBG
belly-laugh_belly-laughs':VB_VBZ
belly-laughed_belly-laugh:VBD_VB
belly-laughed_belly-laugh:VBN_VB
belly-laughed_belly-laughed:VBD_VBN
belly-laughed_belly-laughed:VBN_VBD
belly-laughed_belly-laughing:VBD_VBG
belly-laughed_belly-laughing:VBN_VBG
belly-laughed_belly-laughs':VBD_VBZ
belly-laughed_belly-laughs':VBN_VBZ
belly-laughing_belly-laugh:VBG_VB
belly-laughing_belly-laughed:VBG_VBD
belly-laughing_belly-laughed:VBG_VBN
belly-laughing_belly-laughs':VBG_VBZ
belly-laughs'_belly-laugh:VBZ_VB
belly-laughs'_belly-laughed:VBZ_VBD
belly-laughs'_belly-laughed:VBZ_VBN
belly-laughs'_belly-laughing:VBZ_VBG
belly_bellied:VB_VBD
belly_bellied:VB_VBN
belly_bellies:VB_VBZ
belly_bellying:VB_VBG
bellyache_belly-ached:VB_VBN
bellyache_belly-aching:VB_VBG
bellyache_bellyached:VB_VBD
bellyache_bellyached:VB_VBN
bellyache_bellyaches':VB_VBZ
bellyache_bellyaches:VB_VBZ
bellyache_bellyaching:VB_VBG
bellyached_belly-ached:VBD_VBN
bellyached_belly-aching:VBD_VBG
bellyached_bellyache:VBD_VB
bellyached_bellyache:VBN_VB
bellyached_bellyached:VBD_VBN
bellyached_bellyached:VBN_VBD
bellyached_bellyaches':VBD_VBZ
bellyached_bellyaches:VBD_VBZ
bellyached_bellyaches:VBN_VBZ
bellyached_bellyaching:VBD_VBG
bellyached_bellyaching:VBN_VBG
bellyaches'_belly-ached:VBZ_VBN
bellyaches'_belly-aching:VBZ_VBG
bellyaches'_bellyache:VBZ_VB
bellyaches'_bellyached:VBZ_VBD
bellyaches_bellyache:VBZ_VB
bellyaches_bellyached:VBZ_VBD
bellyaches_bellyached:VBZ_VBN
bellyaches_bellyaching:VBZ_VBG
bellyaching_bellyache:VBG_VB
bellyaching_bellyached:VBG_VBD
bellyaching_bellyached:VBG_VBN
bellyaching_bellyaches:VBG_VBZ
bellying_bellied:VBG_VBD
bellying_bellied:VBG_VBN
bellying_bellies:VBG_VBZ
bellying_belly:VBG_VB
bellyland_bellylanded:VB_VBD
bellyland_bellylanded:VB_VBN
bellyland_bellylanding:VB_VBG
bellyland_bellylands:VB_VBZ
bellylanded_bellyland:VBD_VB
bellylanded_bellyland:VBN_VB
bellylanded_bellylanded:VBD_VBN
bellylanded_bellylanded:VBN_VBD
bellylanded_bellylanding:VBD_VBG
bellylanded_bellylanding:VBN_VBG
bellylanded_bellylands:VBD_VBZ
bellylanded_bellylands:VBN_VBZ
bellylanding_bellyland:VBG_VB
bellylanding_bellylanded:VBG_VBD
bellylanding_bellylanded:VBG_VBN
bellylanding_bellylands:VBG_VBZ
bellylands_bellyland:VBZ_VB
bellylands_bellylanded:VBZ_VBD
bellylands_bellylanded:VBZ_VBN
bellylands_bellylanding:VBZ_VBG
belong_belonged:VB_VBD
belong_belonged:VB_VBN
belong_belonging:VB_VBG
belong_belongs:VB_VBZ
belonged_belong:VBD_VB
belonged_belong:VBN_VB
belonged_belonged:VBD_VBN
belonged_belonged:VBN_VBD
belonged_belonging:VBD_VBG
belonged_belonging:VBN_VBG
belonged_belongs:VBD_VBZ
belonged_belongs:VBN_VBZ
belonging_belong:VBG_VB
belonging_belonged:VBG_VBD
belonging_belonged:VBG_VBN
belonging_belongs:VBG_VBZ
belongs_belong:VBZ_VB
belongs_belonged:VBZ_VBD
belongs_belonged:VBZ_VBN
belongs_belonging:VBZ_VBG
belt_belted:VB_VBD
belt_belted:VB_VBN
belt_belting:VB_VBG
belt_belts:VB_VBZ
belted_belt:VBD_VB
belted_belt:VBN_VB
belted_belted:VBD_VBN
belted_belted:VBN_VBD
belted_belting:VBD_VBG
belted_belting:VBN_VBG
belted_belts:VBD_VBZ
belted_belts:VBN_VBZ
belting_belt:VBG_VB
belting_belted:VBG_VBD
belting_belted:VBG_VBN
belting_belts:VBG_VBZ
belts_belt:VBZ_VB
belts_belted:VBZ_VBD
belts_belted:VBZ_VBN
belts_belting:VBZ_VBG
belying_belie:VBG_VB
belying_belied:VBG_VBD
belying_belied:VBG_VBN
belying_belies:VBG_VBZ
bemean_bemeaned:VB_VBD
bemean_bemeaned:VB_VBN
bemean_bemeaning:VB_VBG
bemean_bemeans:VB_VBZ
bemeaned_bemean:VBD_VB
bemeaned_bemean:VBN_VB
bemeaned_bemeaned:VBD_VBN
bemeaned_bemeaned:VBN_VBD
bemeaned_bemeaning:VBD_VBG
bemeaned_bemeaning:VBN_VBG
bemeaned_bemeans:VBD_VBZ
bemeaned_bemeans:VBN_VBZ
bemeaning_bemean:VBG_VB
bemeaning_bemeaned:VBG_VBD
bemeaning_bemeaned:VBG_VBN
bemeaning_bemeans:VBG_VBZ
bemeans_bemean:VBZ_VB
bemeans_bemeaned:VBZ_VBD
bemeans_bemeaned:VBZ_VBN
bemeans_bemeaning:VBZ_VBG
bemire_bemired:VB_VBD
bemire_bemired:VB_VBN
bemire_bemires:VB_VBZ
bemire_bemiring:VB_VBG
bemired_bemire:VBD_VB
bemired_bemire:VBN_VB
bemired_bemired:VBD_VBN
bemired_bemired:VBN_VBD
bemired_bemires:VBD_VBZ
bemired_bemires:VBN_VBZ
bemired_bemiring:VBD_VBG
bemired_bemiring:VBN_VBG
bemires_bemire:VBZ_VB
bemires_bemired:VBZ_VBD
bemires_bemired:VBZ_VBN
bemires_bemiring:VBZ_VBG
bemiring_bemire:VBG_VB
bemiring_bemired:VBG_VBD
bemiring_bemired:VBG_VBN
bemiring_bemires:VBG_VBZ
bemoan_bemoaned:VB_VBD
bemoan_bemoaned:VB_VBN
bemoan_bemoaning:VB_VBG
bemoan_bemoans:VB_VBZ
bemoaned_bemoan:VBD_VB
bemoaned_bemoan:VBN_VB
bemoaned_bemoaned:VBD_VBN
bemoaned_bemoaned:VBN_VBD
bemoaned_bemoaning:VBD_VBG
bemoaned_bemoaning:VBN_VBG
bemoaned_bemoans:VBD_VBZ
bemoaned_bemoans:VBN_VBZ
bemoaning_bemoan:VBG_VB
bemoaning_bemoaned:VBG_VBD
bemoaning_bemoaned:VBG_VBN
bemoaning_bemoans:VBG_VBZ
bemoans_bemoan:VBZ_VB
bemoans_bemoaned:VBZ_VBD
bemoans_bemoaned:VBZ_VBN
bemoans_bemoaning:VBZ_VBG
bemuse_bemused:VB_VBD
bemuse_bemused:VB_VBN
bemuse_bemuses:VB_VBZ
bemuse_bemusing:VB_VBG
bemused_bemuse:VBD_VB
bemused_bemuse:VBN_VB
bemused_bemused:VBD_VBN
bemused_bemused:VBN_VBD
bemused_bemuses:VBD_VBZ
bemused_bemuses:VBN_VBZ
bemused_bemusing:VBD_VBG
bemused_bemusing:VBN_VBG
bemuses_bemuse:VBZ_VB
bemuses_bemused:VBZ_VBD
bemuses_bemused:VBZ_VBN
bemuses_bemusing:VBZ_VBG
bemusing_bemuse:VBG_VB
bemusing_bemused:VBG_VBD
bemusing_bemused:VBG_VBN
bemusing_bemuses:VBG_VBZ
bename_benames:VB_VBZ
bename_benaming:VB_VBG
bename_benempt:VB_VBD
bename_benempt:VB_VBN
benames_bename:VBZ_VB
benames_benaming:VBZ_VBG
benames_benempt:VBZ_VBD
benames_benempt:VBZ_VBN
benaming_bename:VBG_VB
benaming_benames:VBG_VBZ
benaming_benempt:VBG_VBD
benaming_benempt:VBG_VBN
bench_benched:VB_VBD
bench_benched:VB_VBN
bench_benches:VB_VBZ
bench_benching:VB_VBG
benched_bench:VBD_VB
benched_bench:VBN_VB
benched_benched:VBD_VBN
benched_benched:VBN_VBD
benched_benches:VBD_VBZ
benched_benches:VBN_VBZ
benched_benching:VBD_VBG
benched_benching:VBN_VBG
benches_bench:VBZ_VB
benches_benched:VBZ_VBD
benches_benched:VBZ_VBN
benches_benching:VBZ_VBG
benching_bench:VBG_VB
benching_benched:VBG_VBD
benching_benched:VBG_VBN
benching_benches:VBG_VBZ
bend_bending:VB_VBG
bend_bends:VB_VBZ
bend_bent:VB_VBD
bend_bent:VB_VBN
bending_bend:VBG_VB
bending_bends:VBG_VBZ
bending_bent:VBG_VBD
bending_bent:VBG_VBN
bends_bend:VBZ_VB
bends_bending:VBZ_VBG
bends_bent:VBZ_VBD
bends_bent:VBZ_VBN
benefice_beneficed:VB_VBD
benefice_beneficed:VB_VBN
benefice_benefices:VB_VBZ
benefice_beneficing:VB_VBG
beneficed_benefice:VBD_VB
beneficed_benefice:VBN_VB
beneficed_beneficed:VBD_VBN
beneficed_beneficed:VBN_VBD
beneficed_benefices:VBD_VBZ
beneficed_benefices:VBN_VBZ
beneficed_beneficing:VBD_VBG
beneficed_beneficing:VBN_VBG
benefices_benefice:VBZ_VB
benefices_beneficed:VBZ_VBD
benefices_beneficed:VBZ_VBN
benefices_beneficing:VBZ_VBG
beneficing_benefice:VBG_VB
beneficing_beneficed:VBG_VBD
beneficing_beneficed:VBG_VBN
beneficing_benefices:VBG_VBZ
benefit_benefited:VB_VBD
benefit_benefited:VB_VBN
benefit_benefiting:VB_VBG
benefit_benefits:VB_VBZ
benefited_benefit:VBD_VB
benefited_benefit:VBN_VB
benefited_benefited:VBD_VBN
benefited_benefited:VBN_VBD
benefited_benefiting:VBD_VBG
benefited_benefiting:VBN_VBG
benefited_benefits:VBD_VBZ
benefited_benefits:VBN_VBZ
benefiting_benefit:VBG_VB
benefiting_benefited:VBG_VBD
benefiting_benefited:VBG_VBN
benefiting_benefits:VBG_VBZ
benefits_benefit:VBZ_VB
benefits_benefited:VBZ_VBD
benefits_benefited:VBZ_VBN
benefits_benefiting:VBZ_VBG
benempt_bename:VBD_VB
benempt_bename:VBN_VB
benempt_benames:VBD_VBZ
benempt_benames:VBN_VBZ
benempt_benaming:VBD_VBG
benempt_benaming:VBN_VBG
benempt_benempt:VBD_VBN
benempt_benempt:VBN_VBD
bent_bend:VBD_VB
bent_bend:VBN_VB
bent_bending:VBD_VBG
bent_bending:VBN_VBG
bent_bends:VBD_VBZ
bent_bends:VBN_VBZ
bent_bent:VBD_VBN
bent_bent:VBN_VBD
benumb_benumbed:VB_VBD
benumb_benumbed:VB_VBN
benumb_benumbing:VB_VBG
benumb_benumbs:VB_VBZ
benumbed_benumb:VBD_VB
benumbed_benumb:VBN_VB
benumbed_benumbed:VBD_VBN
benumbed_benumbed:VBN_VBD
benumbed_benumbing:VBD_VBG
benumbed_benumbing:VBN_VBG
benumbed_benumbs:VBD_VBZ
benumbed_benumbs:VBN_VBZ
benumbing_benumb:VBG_VB
benumbing_benumbed:VBG_VBD
benumbing_benumbed:VBG_VBN
benumbing_benumbs:VBG_VBZ
benumbs_benumb:VBZ_VB
benumbs_benumbed:VBZ_VBD
benumbs_benumbed:VBZ_VBN
benumbs_benumbing:VBZ_VBG
bequeath_bequeathed:VB_VBD
bequeath_bequeathed:VB_VBN
bequeath_bequeathing:VB_VBG
bequeath_bequeaths:VB_VBZ
bequeathed_bequeath:VBD_VB
bequeathed_bequeath:VBN_VB
bequeathed_bequeathed:VBD_VBN
bequeathed_bequeathed:VBN_VBD
bequeathed_bequeathing:VBD_VBG
bequeathed_bequeathing:VBN_VBG
bequeathed_bequeaths:VBD_VBZ
bequeathed_bequeaths:VBN_VBZ
bequeathing_bequeath:VBG_VB
bequeathing_bequeathed:VBG_VBD
bequeathing_bequeathed:VBG_VBN
bequeathing_bequeaths:VBG_VBZ
bequeaths_bequeath:VBZ_VB
bequeaths_bequeathed:VBZ_VBD
bequeaths_bequeathed:VBZ_VBN
bequeaths_bequeathing:VBZ_VBG
berate_berated:VB_VBD
berate_berated:VB_VBN
berate_berates:VB_VBZ
berate_berating:VB_VBG
berated_berate:VBD_VB
berated_berate:VBN_VB
berated_berated:VBD_VBN
berated_berated:VBN_VBD
berated_berates:VBD_VBZ
berated_berates:VBN_VBZ
berated_berating:VBD_VBG
berated_berating:VBN_VBG
berates_berate:VBZ_VB
berates_berated:VBZ_VBD
berates_berated:VBZ_VBN
berates_berating:VBZ_VBG
berating_berate:VBG_VB
berating_berated:VBG_VBD
berating_berated:VBG_VBN
berating_berates:VBG_VBZ
bereave_bereaved:VB_VBD
bereave_bereaved:VB_VBN
bereave_bereaves:VB_VBZ
bereave_bereaving:VB_VBG
bereaved_bereave:VBD_VB
bereaved_bereave:VBN_VB
bereaved_bereaved:VBD_VBN
bereaved_bereaved:VBN_VBD
bereaved_bereaves:VBD_VBZ
bereaved_bereaves:VBN_VBZ
bereaved_bereaving:VBD_VBG
bereaved_bereaving:VBN_VBG
bereaves_bereave:VBZ_VB
bereaves_bereaved:VBZ_VBD
bereaves_bereaved:VBZ_VBN
bereaves_bereaving:VBZ_VBG
bereaving_bereave:VBG_VB
bereaving_bereaved:VBG_VBD
bereaving_bereaved:VBG_VBN
bereaving_bereaves:VBG_VBZ
berried_berried:VBD_VBN
berried_berried:VBN_VBD
berried_berries:VBD_VBZ
berried_berries:VBN_VBZ
berried_berry:VBD_VB
berried_berry:VBN_VB
berried_berrying:VBD_VBG
berried_berrying:VBN_VBG
berries_berried:VBZ_VBD
berries_berried:VBZ_VBN
berries_berry:VBZ_VB
berries_berrying:VBZ_VBG
berry_berried:VB_VBD
berry_berried:VB_VBN
berry_berries:VB_VBZ
berry_berrying:VB_VBG
berrying_berried:VBG_VBD
berrying_berried:VBG_VBN
berrying_berries:VBG_VBZ
berrying_berry:VBG_VB
berth_berthed:VB_VBD
berth_berthed:VB_VBN
berth_berthing:VB_VBG
berth_berths:VB_VBZ
berthed_berth:VBD_VB
berthed_berth:VBN_VB
berthed_berthed:VBD_VBN
berthed_berthed:VBN_VBD
berthed_berthing:VBD_VBG
berthed_berthing:VBN_VBG
berthed_berths:VBD_VBZ
berthed_berths:VBN_VBZ
berthing_berth:VBG_VB
berthing_berthed:VBG_VBD
berthing_berthed:VBG_VBN
berthing_berths:VBG_VBZ
berths_berth:VBZ_VB
berths_berthed:VBZ_VBD
berths_berthed:VBZ_VBN
berths_berthing:VBZ_VBG
beseech_beseeches:VB_VBZ
beseech_beseeching:VB_VBG
beseech_besought:VB_VBD
beseech_besought:VB_VBN
beseeches_beseech:VBZ_VB
beseeches_beseeching:VBZ_VBG
beseeches_besought:VBZ_VBD
beseeches_besought:VBZ_VBN
beseeching_beseech:VBG_VB
beseeching_beseeches:VBG_VBZ
beseeching_besought:VBG_VBD
beseeching_besought:VBG_VBN
beseem_beseemed:VB_VBD
beseem_beseemed:VB_VBN
beseem_beseeming:VB_VBG
beseem_beseems:VB_VBZ
beseemed_beseem:VBD_VB
beseemed_beseem:VBN_VB
beseemed_beseemed:VBD_VBN
beseemed_beseemed:VBN_VBD
beseemed_beseeming:VBD_VBG
beseemed_beseeming:VBN_VBG
beseemed_beseems:VBD_VBZ
beseemed_beseems:VBN_VBZ
beseeming_beseem:VBG_VB
beseeming_beseemed:VBG_VBD
beseeming_beseemed:VBG_VBN
beseeming_beseems:VBG_VBZ
beseems_beseem:VBZ_VB
beseems_beseemed:VBZ_VBD
beseems_beseemed:VBZ_VBN
beseems_beseeming:VBZ_VBG
beset_beset:VB_VBD
beset_beset:VB_VBN
beset_beset:VBD_VB
beset_beset:VBD_VBN
beset_beset:VBN_VB
beset_beset:VBN_VBD
beset_besets:VB_VBZ
beset_besets:VBD_VBZ
beset_besets:VBN_VBZ
beset_besetting:VB_VBG
beset_besetting:VBD_VBG
beset_besetting:VBN_VBG
besets_beset:VBZ_VB
besets_beset:VBZ_VBD
besets_beset:VBZ_VBN
besets_besetting:VBZ_VBG
besetting_beset:VBG_VB
besetting_beset:VBG_VBD
besetting_beset:VBG_VBN
besetting_besets:VBG_VBZ
beshrew_beshrewed:VB_VBD
beshrew_beshrewed:VB_VBN
beshrew_beshrewing:VB_VBG
beshrew_beshrews:VB_VBZ
beshrewed_beshrew:VBD_VB
beshrewed_beshrew:VBN_VB
beshrewed_beshrewed:VBD_VBN
beshrewed_beshrewed:VBN_VBD
beshrewed_beshrewing:VBD_VBG
beshrewed_beshrewing:VBN_VBG
beshrewed_beshrews:VBD_VBZ
beshrewed_beshrews:VBN_VBZ
beshrewing_beshrew:VBG_VB
beshrewing_beshrewed:VBG_VBD
beshrewing_beshrewed:VBG_VBN
beshrewing_beshrews:VBG_VBZ
beshrews_beshrew:VBZ_VB
beshrews_beshrewed:VBZ_VBD
beshrews_beshrewed:VBZ_VBN
beshrews_beshrewing:VBZ_VBG
besiege_besieged:VB_VBD
besiege_besieged:VB_VBN
besiege_besieges:VB_VBZ
besiege_besieging:VB_VBG
besieged_besiege:VBD_VB
besieged_besiege:VBN_VB
besieged_besieged:VBD_VBN
besieged_besieged:VBN_VBD
besieged_besieges:VBD_VBZ
besieged_besieges:VBN_VBZ
besieged_besieging:VBD_VBG
besieged_besieging:VBN_VBG
besieges_besiege:VBZ_VB
besieges_besieged:VBZ_VBD
besieges_besieged:VBZ_VBN
besieges_besieging:VBZ_VBG
besieging_besiege:VBG_VB
besieging_besieged:VBG_VBD
besieging_besieged:VBG_VBN
besieging_besieges:VBG_VBZ
besmear_besmeared:VB_VBD
besmear_besmeared:VB_VBN
besmear_besmearing:VB_VBG
besmear_besmears:VB_VBZ
besmeared_besmear:VBD_VB
besmeared_besmear:VBN_VB
besmeared_besmeared:VBD_VBN
besmeared_besmeared:VBN_VBD
besmeared_besmearing:VBD_VBG
besmeared_besmearing:VBN_VBG
besmeared_besmears:VBD_VBZ
besmeared_besmears:VBN_VBZ
besmearing_besmear:VBG_VB
besmearing_besmeared:VBG_VBD
besmearing_besmeared:VBG_VBN
besmearing_besmears:VBG_VBZ
besmears_besmear:VBZ_VB
besmears_besmeared:VBZ_VBD
besmears_besmeared:VBZ_VBN
besmears_besmearing:VBZ_VBG
besmirch_besmirched:VB_VBD
besmirch_besmirched:VB_VBN
besmirch_besmirches:VB_VBZ
besmirch_besmirching:VB_VBG
besmirched_besmirch:VBD_VB
besmirched_besmirch:VBN_VB
besmirched_besmirched:VBD_VBN
besmirched_besmirched:VBN_VBD
besmirched_besmirches:VBD_VBZ
besmirched_besmirches:VBN_VBZ
besmirched_besmirching:VBD_VBG
besmirched_besmirching:VBN_VBG
besmirches_besmirch:VBZ_VB
besmirches_besmirched:VBZ_VBD
besmirches_besmirched:VBZ_VBN
besmirches_besmirching:VBZ_VBG
besmirching_besmirch:VBG_VB
besmirching_besmirched:VBG_VBD
besmirching_besmirched:VBG_VBN
besmirching_besmirches:VBG_VBZ
besought_beseech:VBD_VB
besought_beseech:VBN_VB
besought_beseeches:VBD_VBZ
besought_beseeches:VBN_VBZ
besought_beseeching:VBD_VBG
besought_beseeching:VBN_VBG
besought_besought:VBD_VBN
besought_besought:VBN_VBD
bespangle_bespangled:VB_VBD
bespangle_bespangled:VB_VBN
bespangle_bespangles:VB_VBZ
bespangle_bespangling:VB_VBG
bespangled_bespangle:VBD_VB
bespangled_bespangle:VBN_VB
bespangled_bespangled:VBD_VBN
bespangled_bespangled:VBN_VBD
bespangled_bespangles:VBD_VBZ
bespangled_bespangles:VBN_VBZ
bespangled_bespangling:VBD_VBG
bespangled_bespangling:VBN_VBG
bespangles_bespangle:VBZ_VB
bespangles_bespangled:VBZ_VBD
bespangles_bespangled:VBZ_VBN
bespangles_bespangling:VBZ_VBG
bespangling_bespangle:VBG_VB
bespangling_bespangled:VBG_VBD
bespangling_bespangled:VBG_VBN
bespangling_bespangles:VBG_VBZ
bespatter_bespattered:VB_VBD
bespatter_bespattered:VB_VBN
bespatter_bespattering:VB_VBG
bespatter_bespatters:VB_VBZ
bespattered_bespatter:VBD_VB
bespattered_bespatter:VBN_VB
bespattered_bespattered:VBD_VBN
bespattered_bespattered:VBN_VBD
bespattered_bespattering:VBD_VBG
bespattered_bespattering:VBN_VBG
bespattered_bespatters:VBD_VBZ
bespattered_bespatters:VBN_VBZ
bespattering_bespatter:VBG_VB
bespattering_bespattered:VBG_VBD
bespattering_bespattered:VBG_VBN
bespattering_bespatters:VBG_VBZ
bespatters_bespatter:VBZ_VB
bespatters_bespattered:VBZ_VBD
bespatters_bespattered:VBZ_VBN
bespatters_bespattering:VBZ_VBG
bespeak_bespeaking:VB_VBG
bespeak_bespeaks:VB_VBZ
bespeak_bespoke:VB_VBD
bespeak_bespoken:VB_VBN
bespeaking_bespeak:VBG_VB
bespeaking_bespeaks:VBG_VBZ
bespeaking_bespoke:VBG_VBD
bespeaking_bespoken:VBG_VBN
bespeaks_bespeak:VBZ_VB
bespeaks_bespeaking:VBZ_VBG
bespeaks_bespoke:VBZ_VBD
bespeaks_bespoken:VBZ_VBN
bespoke_bespeak:VBD_VB
bespoke_bespeaking:VBD_VBG
bespoke_bespeaks:VBD_VBZ
bespoke_bespoken:VBD_VBN
bespoken_bespeak:VBN_VB
bespoken_bespeaking:VBN_VBG
bespoken_bespeaks:VBN_VBZ
bespoken_bespoke:VBN_VBD
bespread_bespreaded:VB_VBD
bespread_bespreaded:VB_VBN
bespread_bespreading:VB_VBG
bespread_bespreads:VB_VBZ
bespreaded_bespread:VBD_VB
bespreaded_bespread:VBN_VB
bespreaded_bespreaded:VBD_VBN
bespreaded_bespreaded:VBN_VBD
bespreaded_bespreading:VBD_VBG
bespreaded_bespreading:VBN_VBG
bespreaded_bespreads:VBD_VBZ
bespreaded_bespreads:VBN_VBZ
bespreading_bespread:VBG_VB
bespreading_bespreaded:VBG_VBD
bespreading_bespreaded:VBG_VBN
bespreading_bespreads:VBG_VBZ
bespreads_bespread:VBZ_VB
bespreads_bespreaded:VBZ_VBD
bespreads_bespreaded:VBZ_VBN
bespreads_bespreading:VBZ_VBG
besprinkle_besprinkled:VB_VBD
besprinkle_besprinkled:VB_VBN
besprinkle_besprinkles:VB_VBZ
besprinkle_besprinkling:VB_VBG
besprinkled_besprinkle:VBD_VB
besprinkled_besprinkle:VBN_VB
besprinkled_besprinkled:VBD_VBN
besprinkled_besprinkled:VBN_VBD
besprinkled_besprinkles:VBD_VBZ
besprinkled_besprinkles:VBN_VBZ
besprinkled_besprinkling:VBD_VBG
besprinkled_besprinkling:VBN_VBG
besprinkles_besprinkle:VBZ_VB
besprinkles_besprinkled:VBZ_VBD
besprinkles_besprinkled:VBZ_VBN
besprinkles_besprinkling:VBZ_VBG
besprinkling_besprinkle:VBG_VB
besprinkling_besprinkled:VBG_VBD
besprinkling_besprinkled:VBG_VBN
besprinkling_besprinkles:VBG_VBZ
best_bested:VB_VBD
best_bested:VB_VBN
best_besting:VB_VBG
best_bests:VB_VBZ
besteaded_besteadeded:VB_VBD
besteaded_besteadeded:VB_VBN
besteaded_besteading:VB_VBG
besteaded_besteads:VB_VBZ
besteadeded_besteaded:VBD_VB
besteadeded_besteaded:VBN_VB
besteadeded_besteadeded:VBD_VBN
besteadeded_besteadeded:VBN_VBD
besteadeded_besteading:VBD_VBG
besteadeded_besteading:VBN_VBG
besteadeded_besteads:VBD_VBZ
besteadeded_besteads:VBN_VBZ
besteading_besteaded:VBG_VB
besteading_besteadeded:VBG_VBD
besteading_besteadeded:VBG_VBN
besteading_besteads:VBG_VBZ
besteads_besteaded:VBZ_VB
besteads_besteadeded:VBZ_VBD
besteads_besteadeded:VBZ_VBN
besteads_besteading:VBZ_VBG
bested_best:VBD_VB
bested_best:VBN_VB
bested_bested:VBD_VBN
bested_bested:VBN_VBD
bested_besting:VBD_VBG
bested_besting:VBN_VBG
bested_bests:VBD_VBZ
bested_bests:VBN_VBZ
bestialize_bestialized:VB_VBD
bestialize_bestialized:VB_VBN
bestialize_bestializes:VB_VBZ
bestialize_bestializing:VB_VBG
bestialized_bestialize:VBD_VB
bestialized_bestialize:VBN_VB
bestialized_bestialized:VBD_VBN
bestialized_bestialized:VBN_VBD
bestialized_bestializes:VBD_VBZ
bestialized_bestializes:VBN_VBZ
bestialized_bestializing:VBD_VBG
bestialized_bestializing:VBN_VBG
bestializes_bestialize:VBZ_VB
bestializes_bestialized:VBZ_VBD
bestializes_bestialized:VBZ_VBN
bestializes_bestializing:VBZ_VBG
bestializing_bestialize:VBG_VB
bestializing_bestialized:VBG_VBD
bestializing_bestialized:VBG_VBN
bestializing_bestializes:VBG_VBZ
besting_best:VBG_VB
besting_bested:VBG_VBD
besting_bested:VBG_VBN
besting_bests:VBG_VBZ
bestir_bestirred:VB_VBD
bestir_bestirred:VB_VBN
bestir_bestirring:VB_VBG
bestir_bestirs:VB_VBZ
bestirred_bestir:VBD_VB
bestirred_bestir:VBN_VB
bestirred_bestirred:VBD_VBN
bestirred_bestirred:VBN_VBD
bestirred_bestirring:VBD_VBG
bestirred_bestirring:VBN_VBG
bestirred_bestirs:VBD_VBZ
bestirred_bestirs:VBN_VBZ
bestirring_bestir:VBG_VB
bestirring_bestirred:VBG_VBD
bestirring_bestirred:VBG_VBN
bestirring_bestirs:VBG_VBZ
bestirs_bestir:VBZ_VB
bestirs_bestirred:VBZ_VBD
bestirs_bestirred:VBZ_VBN
bestirs_bestirring:VBZ_VBG
bestow_bestowed:VB_VBD
bestow_bestowed:VB_VBN
bestow_bestowing:VB_VBG
bestow_bestows:VB_VBZ
bestowed_bestow:VBD_VB
bestowed_bestow:VBN_VB
bestowed_bestowed:VBD_VBN
bestowed_bestowed:VBN_VBD
bestowed_bestowing:VBD_VBG
bestowed_bestowing:VBN_VBG
bestowed_bestows:VBD_VBZ
bestowed_bestows:VBN_VBZ
bestowing_bestow:VBG_VB
bestowing_bestowed:VBG_VBD
bestowing_bestowed:VBG_VBN
bestowing_bestows:VBG_VBZ
bestows_bestow:VBZ_VB
bestows_bestowed:VBZ_VBD
bestows_bestowed:VBZ_VBN
bestows_bestowing:VBZ_VBG
bestrew_bestrewed:VB_VBD
bestrew_bestrewing:VB_VBG
bestrew_bestrewn:VB_VBN
bestrew_bestrews:VB_VBZ
bestrewed_bestrew:VBD_VB
bestrewed_bestrewing:VBD_VBG
bestrewed_bestrewn:VBD_VBN
bestrewed_bestrews:VBD_VBZ
bestrewing_bestrew:VBG_VB
bestrewing_bestrewed:VBG_VBD
bestrewing_bestrewn:VBG_VBN
bestrewing_bestrews:VBG_VBZ
bestrewn_bestrew:VBN_VB
bestrewn_bestrewed:VBN_VBD
bestrewn_bestrewing:VBN_VBG
bestrewn_bestrews:VBN_VBZ
bestrews_bestrew:VBZ_VB
bestrews_bestrewed:VBZ_VBD
bestrews_bestrewing:VBZ_VBG
bestrews_bestrewn:VBZ_VBN
bestride_bestrides:VB_VBZ
bestride_bestriding:VB_VBG
bestride_bestrode:VB_VBD
bestride_bestrode:VB_VBN
bestrides_bestride:VBZ_VB
bestrides_bestriding:VBZ_VBG
bestrides_bestrode:VBZ_VBD
bestrides_bestrode:VBZ_VBN
bestriding_bestride:VBG_VB
bestriding_bestrides:VBG_VBZ
bestriding_bestrode:VBG_VBD
bestriding_bestrode:VBG_VBN
bestrode_bestride:VBD_VB
bestrode_bestride:VBN_VB
bestrode_bestrides:VBD_VBZ
bestrode_bestrides:VBN_VBZ
bestrode_bestriding:VBD_VBG
bestrode_bestriding:VBN_VBG
bestrode_bestrode:VBD_VBN
bestrode_bestrode:VBN_VBD
bests_best:VBZ_VB
bests_bested:VBZ_VBD
bests_bested:VBZ_VBN
bests_besting:VBZ_VBG
bet_bets:VB_VBZ
bet_betted:VB_VBD
bet_betted:VB_VBN
bet_betting:VB_VBG
betake_betaken:VB_VBN
betake_betakes:VB_VBZ
betake_betaking:VB_VBG
betake_betook:VB_VBD
betaken_betake:VBN_VB
betaken_betakes:VBN_VBZ
betaken_betaking:VBN_VBG
betaken_betook:VBN_VBD
betakes_betake:VBZ_VB
betakes_betaken:VBZ_VBN
betakes_betaking:VBZ_VBG
betakes_betook:VBZ_VBD
betaking_betake:VBG_VB
betaking_betaken:VBG_VBN
betaking_betakes:VBG_VBZ
betaking_betook:VBG_VBD
bethink_bethinking:VB_VBG
bethink_bethinks:VB_VBZ
bethink_bethought:VB_VBD
bethink_bethought:VB_VBN
bethinking_bethink:VBG_VB
bethinking_bethinks:VBG_VBZ
bethinking_bethought:VBG_VBD
bethinking_bethought:VBG_VBN
bethinks_bethink:VBZ_VB
bethinks_bethinking:VBZ_VBG
bethinks_bethought:VBZ_VBD
bethinks_bethought:VBZ_VBN
bethought_bethink:VBD_VB
bethought_bethink:VBN_VB
bethought_bethinking:VBD_VBG
bethought_bethinking:VBN_VBG
bethought_bethinks:VBD_VBZ
bethought_bethinks:VBN_VBZ
bethought_bethought:VBD_VBN
bethought_bethought:VBN_VBD
betide_betided:VB_VBD
betide_betided:VB_VBN
betide_betides:VB_VBZ
betide_betiding:VB_VBG
betided_betide:VBD_VB
betided_betide:VBN_VB
betided_betided:VBD_VBN
betided_betided:VBN_VBD
betided_betides:VBD_VBZ
betided_betides:VBN_VBZ
betided_betiding:VBD_VBG
betided_betiding:VBN_VBG
betides_betide:VBZ_VB
betides_betided:VBZ_VBD
betides_betided:VBZ_VBN
betides_betiding:VBZ_VBG
betiding_betide:VBG_VB
betiding_betided:VBG_VBD
betiding_betided:VBG_VBN
betiding_betides:VBG_VBZ
betoken_betokened:VB_VBD
betoken_betokened:VB_VBN
betoken_betokening:VB_VBG
betoken_betokens:VB_VBZ
betokened_betoken:VBD_VB
betokened_betoken:VBN_VB
betokened_betokened:VBD_VBN
betokened_betokened:VBN_VBD
betokened_betokening:VBD_VBG
betokened_betokening:VBN_VBG
betokened_betokens:VBD_VBZ
betokened_betokens:VBN_VBZ
betokening_betoken:VBG_VB
betokening_betokened:VBG_VBD
betokening_betokened:VBG_VBN
betokening_betokens:VBG_VBZ
betokens_betoken:VBZ_VB
betokens_betokened:VBZ_VBD
betokens_betokened:VBZ_VBN
betokens_betokening:VBZ_VBG
betook_betake:VBD_VB
betook_betaken:VBD_VBN
betook_betakes:VBD_VBZ
betook_betaking:VBD_VBG
betray_betrayed:VB_VBD
betray_betrayed:VB_VBN
betray_betraying:VB_VBG
betray_betrays:VB_VBZ
betrayed_betray:VBD_VB
betrayed_betray:VBN_VB
betrayed_betrayed:VBD_VBN
betrayed_betrayed:VBN_VBD
betrayed_betraying:VBD_VBG
betrayed_betraying:VBN_VBG
betrayed_betrays:VBD_VBZ
betrayed_betrays:VBN_VBZ
betraying_betray:VBG_VB
betraying_betrayed:VBG_VBD
betraying_betrayed:VBG_VBN
betraying_betrays:VBG_VBZ
betrays_betray:VBZ_VB
betrays_betrayed:VBZ_VBD
betrays_betrayed:VBZ_VBN
betrays_betraying:VBZ_VBG
betroth_betrothed:VB_VBD
betroth_betrothed:VB_VBN
betroth_betrothing:VB_VBG
betroth_betroths:VB_VBZ
betrothed_betroth:VBD_VB
betrothed_betroth:VBN_VB
betrothed_betrothed:VBD_VBN
betrothed_betrothed:VBN_VBD
betrothed_betrothing:VBD_VBG
betrothed_betrothing:VBN_VBG
betrothed_betroths:VBD_VBZ
betrothed_betroths:VBN_VBZ
betrothing_betroth:VBG_VB
betrothing_betrothed:VBG_VBD
betrothing_betrothed:VBG_VBN
betrothing_betroths:VBG_VBZ
betroths_betroth:VBZ_VB
betroths_betrothed:VBZ_VBD
betroths_betrothed:VBZ_VBN
betroths_betrothing:VBZ_VBG
bets_bet:VBZ_VB
bets_betted:VBZ_VBD
bets_betted:VBZ_VBN
bets_betting:VBZ_VBG
betted_bet:VBD_VB
betted_bet:VBN_VB
betted_bets:VBD_VBZ
betted_bets:VBN_VBZ
betted_betted:VBD_VBN
betted_betted:VBN_VBD
betted_betting:VBD_VBG
betted_betting:VBN_VBG
better_bettered:VB_VBD
better_bettered:VB_VBN
better_bettering:VB_VBG
better_betters:VB_VBZ
bettered_better:VBD_VB
bettered_better:VBN_VB
bettered_bettered:VBD_VBN
bettered_bettered:VBN_VBD
bettered_bettering:VBD_VBG
bettered_bettering:VBN_VBG
bettered_betters:VBD_VBZ
bettered_betters:VBN_VBZ
bettering_better:VBG_VB
bettering_bettered:VBG_VBD
bettering_bettered:VBG_VBN
bettering_betters:VBG_VBZ
betters_better:VBZ_VB
betters_bettered:VBZ_VBD
betters_bettered:VBZ_VBN
betters_bettering:VBZ_VBG
betting_bet:VBG_VB
betting_bets:VBG_VBZ
betting_betted:VBG_VBD
betting_betted:VBG_VBN
bewail_bewailed:VB_VBD
bewail_bewailed:VB_VBN
bewail_bewailing:VB_VBG
bewail_bewails:VB_VBZ
bewailed_bewail:VBD_VB
bewailed_bewail:VBN_VB
bewailed_bewailed:VBD_VBN
bewailed_bewailed:VBN_VBD
bewailed_bewailing:VBD_VBG
bewailed_bewailing:VBN_VBG
bewailed_bewails:VBD_VBZ
bewailed_bewails:VBN_VBZ
bewailing_bewail:VBG_VB
bewailing_bewailed:VBG_VBD
bewailing_bewailed:VBG_VBN
bewailing_bewails:VBG_VBZ
bewails_bewail:VBZ_VB
bewails_bewailed:VBZ_VBD
bewails_bewailed:VBZ_VBN
bewails_bewailing:VBZ_VBG
beware_bewared:VB_VBD
beware_bewared:VB_VBN
beware_bewares:VB_VBZ
beware_bewaring:VB_VBG
bewared_beware:VBD_VB
bewared_beware:VBN_VB
bewared_bewared:VBD_VBN
bewared_bewared:VBN_VBD
bewared_bewares:VBD_VBZ
bewared_bewares:VBN_VBZ
bewared_bewaring:VBD_VBG
bewared_bewaring:VBN_VBG
bewares_beware:VBZ_VB
bewares_bewared:VBZ_VBD
bewares_bewared:VBZ_VBN
bewares_bewaring:VBZ_VBG
bewaring_beware:VBG_VB
bewaring_bewared:VBG_VBD
bewaring_bewared:VBG_VBN
bewaring_bewares:VBG_VBZ
bewilder_bewildered:VB_VBD
bewilder_bewildered:VB_VBN
bewilder_bewildering:VB_VBG
bewilder_bewilders:VB_VBZ
bewildered_bewilder:VBD_VB
bewildered_bewilder:VBN_VB
bewildered_bewildered:VBD_VBN
bewildered_bewildered:VBN_VBD
bewildered_bewildering:VBD_VBG
bewildered_bewildering:VBN_VBG
bewildered_bewilders:VBD_VBZ
bewildered_bewilders:VBN_VBZ
bewildering_bewilder:VBG_VB
bewildering_bewildered:VBG_VBD
bewildering_bewildered:VBG_VBN
bewildering_bewilders:VBG_VBZ
bewilders_bewilder:VBZ_VB
bewilders_bewildered:VBZ_VBD
bewilders_bewildered:VBZ_VBN
bewilders_bewildering:VBZ_VBG
bewitch_bewitched:VB_VBD
bewitch_bewitched:VB_VBN
bewitch_bewitches:VB_VBZ
bewitch_bewitching:VB_VBG
bewitched_bewitch:VBD_VB
bewitched_bewitch:VBN_VB
bewitched_bewitched:VBD_VBN
bewitched_bewitched:VBN_VBD
bewitched_bewitches:VBD_VBZ
bewitched_bewitches:VBN_VBZ
bewitched_bewitching:VBD_VBG
bewitched_bewitching:VBN_VBG
bewitches_bewitch:VBZ_VB
bewitches_bewitched:VBZ_VBD
bewitches_bewitched:VBZ_VBN
bewitches_bewitching:VBZ_VBG
bewitching_bewitch:VBG_VB
bewitching_bewitched:VBG_VBD
bewitching_bewitched:VBG_VBN
bewitching_bewitches:VBG_VBZ
bewray_bewrayed:VB_VBD
bewray_bewrayed:VB_VBN
bewray_bewraying:VB_VBG
bewray_bewrays:VB_VBZ
bewrayed_bewray:VBD_VB
bewrayed_bewray:VBN_VB
bewrayed_bewrayed:VBD_VBN
bewrayed_bewrayed:VBN_VBD
bewrayed_bewraying:VBD_VBG
bewrayed_bewraying:VBN_VBG
bewrayed_bewrays:VBD_VBZ
bewrayed_bewrays:VBN_VBZ
bewraying_bewray:VBG_VB
bewraying_bewrayed:VBG_VBD
bewraying_bewrayed:VBG_VBN
bewraying_bewrays:VBG_VBZ
bewrays_bewray:VBZ_VB
bewrays_bewrayed:VBZ_VBD
bewrays_bewrayed:VBZ_VBN
bewrays_bewraying:VBZ_VBG
bias_biases:VB_VBZ
bias_biassed:VB_VBD
bias_biassed:VB_VBN
bias_biassing:VB_VBG
biases_bias:VBZ_VB
biases_biassed:VBZ_VBD
biases_biassed:VBZ_VBN
biases_biassing:VBZ_VBG
biassed_bias:VBD_VB
biassed_bias:VBN_VB
biassed_biases:VBD_VBZ
biassed_biases:VBN_VBZ
biassed_biassed:VBD_VBN
biassed_biassed:VBN_VBD
biassed_biassing:VBD_VBG
biassed_biassing:VBN_VBG
biassing_bias:VBG_VB
biassing_biases:VBG_VBZ
biassing_biassed:VBG_VBD
biassing_biassed:VBG_VBN
bicker_bickered:VB_VBD
bicker_bickered:VB_VBN
bicker_bickering:VB_VBG
bicker_bickers:VB_VBZ
bickered_bicker:VBD_VB
bickered_bicker:VBN_VB
bickered_bickered:VBD_VBN
bickered_bickered:VBN_VBD
bickered_bickering:VBD_VBG
bickered_bickering:VBN_VBG
bickered_bickers:VBD_VBZ
bickered_bickers:VBN_VBZ
bickering_bicker:VBG_VB
bickering_bickered:VBG_VBD
bickering_bickered:VBG_VBN
bickering_bickers:VBG_VBZ
bickers_bicker:VBZ_VB
bickers_bickered:VBZ_VBD
bickers_bickered:VBZ_VBN
bickers_bickering:VBZ_VBG
bicycle_bicycled:VB_VBD
bicycle_bicycled:VB_VBN
bicycle_bicycles:VB_VBZ
bicycle_bicycling:VB_VBG
bicycled_bicycle:VBD_VB
bicycled_bicycle:VBN_VB
bicycled_bicycled:VBD_VBN
bicycled_bicycled:VBN_VBD
bicycled_bicycles:VBD_VBZ
bicycled_bicycles:VBN_VBZ
bicycled_bicycling:VBD_VBG
bicycled_bicycling:VBN_VBG
bicycles_bicycle:VBZ_VB
bicycles_bicycled:VBZ_VBD
bicycles_bicycled:VBZ_VBN
bicycles_bicycling:VBZ_VBG
bicycling_bicycle:VBG_VB
bicycling_bicycled:VBG_VBD
bicycling_bicycled:VBG_VBN
bicycling_bicycles:VBG_VBZ
bid_bid:VB_VBD
bid_bid:VBD_VB
bid_bidden:VB_VBN
bid_bidden:VBD_VBN
bid_bidding:VB_VBG
bid_bidding:VBD_VBG
bid_bids:VB_VBZ
bid_bids:VBD_VBZ
bidden_bid:VBN_VB
bidden_bid:VBN_VBD
bidden_bidding:VBN_VBG
bidden_bids:VBN_VBZ
bidding_bid:VBG_VB
bidding_bid:VBG_VBD
bidding_bidden:VBG_VBN
bidding_bids:VBG_VBZ
bide_bided:VB_VBD
bide_bided:VB_VBN
bide_bides:VB_VBZ
bide_biding:VB_VBG
bided_bide:VBD_VB
bided_bide:VBN_VB
bided_bided:VBD_VBN
bided_bided:VBN_VBD
bided_bides:VBD_VBZ
bided_bides:VBN_VBZ
bided_biding:VBD_VBG
bided_biding:VBN_VBG
bides_bide:VBZ_VB
bides_bided:VBZ_VBD
bides_bided:VBZ_VBN
bides_biding:VBZ_VBG
biding_bide:VBG_VB
biding_bided:VBG_VBD
biding_bided:VBG_VBN
biding_bides:VBG_VBZ
bids_bid:VBZ_VB
bids_bid:VBZ_VBD
bids_bidden:VBZ_VBN
bids_bidding:VBZ_VBG
biff_biffed:VB_VBD
biff_biffed:VB_VBN
biff_biffing:VB_VBG
biff_biffs:VB_VBZ
biffed_biff:VBD_VB
biffed_biff:VBN_VB
biffed_biffed:VBD_VBN
biffed_biffed:VBN_VBD
biffed_biffing:VBD_VBG
biffed_biffing:VBN_VBG
biffed_biffs:VBD_VBZ
biffed_biffs:VBN_VBZ
biffing_biff:VBG_VB
biffing_biffed:VBG_VBD
biffing_biffed:VBG_VBN
biffing_biffs:VBG_VBZ
biffs_biff:VBZ_VB
biffs_biffed:VBZ_VBD
biffs_biffed:VBZ_VBN
biffs_biffing:VBZ_VBG
bifurcate_bifurcated:VB_VBD
bifurcate_bifurcated:VB_VBN
bifurcate_bifurcates:VB_VBZ
bifurcate_bifurcating:VB_VBG
bifurcated_bifurcate:VBD_VB
bifurcated_bifurcate:VBN_VB
bifurcated_bifurcated:VBD_VBN
bifurcated_bifurcated:VBN_VBD
bifurcated_bifurcates:VBD_VBZ
bifurcated_bifurcates:VBN_VBZ
bifurcated_bifurcating:VBD_VBG
bifurcated_bifurcating:VBN_VBG
bifurcates_bifurcate:VBZ_VB
bifurcates_bifurcated:VBZ_VBD
bifurcates_bifurcated:VBZ_VBN
bifurcates_bifurcating:VBZ_VBG
bifurcating_bifurcate:VBG_VB
bifurcating_bifurcated:VBG_VBD
bifurcating_bifurcated:VBG_VBN
bifurcating_bifurcates:VBG_VBZ
big-note_big-noted:VB_VBD
big-note_big-noted:VB_VBN
big-note_big-notes:VB_VBZ
big-note_big-noting:VB_VBG
big-noted_big-note:VBD_VB
big-noted_big-note:VBN_VB
big-noted_big-noted:VBD_VBN
big-noted_big-noted:VBN_VBD
big-noted_big-notes:VBD_VBZ
big-noted_big-notes:VBN_VBZ
big-noted_big-noting:VBD_VBG
big-noted_big-noting:VBN_VBG
big-notes_big-note:VBZ_VB
big-notes_big-noted:VBZ_VBD
big-notes_big-noted:VBZ_VBN
big-notes_big-noting:VBZ_VBG
big-noting_big-note:VBG_VB
big-noting_big-noted:VBG_VBD
big-noting_big-noted:VBG_VBN
big-noting_big-notes:VBG_VBZ
bight_bighted:VB_VBD
bight_bighted:VB_VBN
bight_bighting:VB_VBG
bight_bights:VB_VBZ
bighted_bight:VBD_VB
bighted_bight:VBN_VB
bighted_bighted:VBD_VBN
bighted_bighted:VBN_VBD
bighted_bighting:VBD_VBG
bighted_bighting:VBN_VBG
bighted_bights:VBD_VBZ
bighted_bights:VBN_VBZ
bighting_bight:VBG_VB
bighting_bighted:VBG_VBD
bighting_bighted:VBG_VBN
bighting_bights:VBG_VBZ
bights_bight:VBZ_VB
bights_bighted:VBZ_VBD
bights_bighted:VBZ_VBN
bights_bighting:VBZ_VBG
bike_biked:VB_VBD
bike_biked:VB_VBN
bike_bikes:VB_VBZ
bike_biking:VB_VBG
biked_bike:VBD_VB
biked_bike:VBN_VB
biked_biked:VBD_VBN
biked_biked:VBN_VBD
biked_bikes:VBD_VBZ
biked_bikes:VBN_VBZ
biked_biking:VBD_VBG
biked_biking:VBN_VBG
bikes_bike:VBZ_VB
bikes_biked:VBZ_VBD
bikes_biked:VBZ_VBN
bikes_biking:VBZ_VBG
biking_bike:VBG_VB
biking_biked:VBG_VBD
biking_biked:VBG_VBN
biking_bikes:VBG_VBZ
bilge_bilged:VB_VBD
bilge_bilged:VB_VBN
bilge_bilges:VB_VBZ
bilge_bilging:VB_VBG
bilged_bilge:VBD_VB
bilged_bilge:VBN_VB
bilged_bilged:VBD_VBN
bilged_bilged:VBN_VBD
bilged_bilges:VBD_VBZ
bilged_bilges:VBN_VBZ
bilged_bilging:VBD_VBG
bilged_bilging:VBN_VBG
bilges_bilge:VBZ_VB
bilges_bilged:VBZ_VBD
bilges_bilged:VBZ_VBN
bilges_bilging:VBZ_VBG
bilging_bilge:VBG_VB
bilging_bilged:VBG_VBD
bilging_bilged:VBG_VBN
bilging_bilges:VBG_VBZ
bilk_bilked:VB_VBD
bilk_bilked:VB_VBN
bilk_bilking:VB_VBG
bilk_bilks:VB_VBZ
bilked_bilk:VBD_VB
bilked_bilk:VBN_VB
bilked_bilked:VBD_VBN
bilked_bilked:VBN_VBD
bilked_bilking:VBD_VBG
bilked_bilking:VBN_VBG
bilked_bilks:VBD_VBZ
bilked_bilks:VBN_VBZ
bilking_bilk:VBG_VB
bilking_bilked:VBG_VBD
bilking_bilked:VBG_VBN
bilking_bilks:VBG_VBZ
bilks_bilk:VBZ_VB
bilks_bilked:VBZ_VBD
bilks_bilked:VBZ_VBN
bilks_bilking:VBZ_VBG
bill_billed:VB_VBD
bill_billed:VB_VBN
bill_billing:VB_VBG
bill_bills:VB_VBZ
billed_bill:VBD_VB
billed_bill:VBN_VB
billed_billed:VBD_VBN
billed_billed:VBN_VBD
billed_billing:VBD_VBG
billed_billing:VBN_VBG
billed_bills:VBD_VBZ
billed_bills:VBN_VBZ
billet_billeted:VB_VBD
billet_billeted:VB_VBN
billet_billeting:VB_VBG
billet_billets:VB_VBZ
billeted_billet:VBD_VB
billeted_billet:VBN_VB
billeted_billeted:VBD_VBN
billeted_billeted:VBN_VBD
billeted_billeting:VBD_VBG
billeted_billeting:VBN_VBG
billeted_billets:VBD_VBZ
billeted_billets:VBN_VBZ
billeting_billet:VBG_VB
billeting_billeted:VBG_VBD
billeting_billeted:VBG_VBN
billeting_billets:VBG_VBZ
billets_billet:VBZ_VB
billets_billeted:VBZ_VBD
billets_billeted:VBZ_VBN
billets_billeting:VBZ_VBG
billing_bill:VBG_VB
billing_billed:VBG_VBD
billing_billed:VBG_VBN
billing_bills:VBG_VBZ
bills_bill:VBZ_VB
bills_billed:VBZ_VBD
bills_billed:VBZ_VBN
bills_billing:VBZ_VBG
bin_binned:VB_VBD
bin_binned:VB_VBN
bin_binning:VB_VBG
bin_bins:VB_VBZ
binding_binds:VBG_VBZ
binding_bound:VBG_VB
binding_bound:VBG_VBD
binding_bound:VBG_VBN
binds_binding:VBZ_VBG
binds_bound:VBZ_VB
binds_bound:VBZ_VBD
binds_bound:VBZ_VBN
binned_bin:VBD_VB
binned_bin:VBN_VB
binned_binned:VBD_VBN
binned_binned:VBN_VBD
binned_binning:VBD_VBG
binned_binning:VBN_VBG
binned_bins:VBD_VBZ
binned_bins:VBN_VBZ
binning_bin:VBG_VB
binning_binned:VBG_VBD
binning_binned:VBG_VBN
binning_bins:VBG_VBZ
bins_bin:VBZ_VB
bins_binned:VBZ_VBD
bins_binned:VBZ_VBN
bins_binning:VBZ_VBG
bioassay_bioassayed:VB_VBD
bioassay_bioassayed:VB_VBN
bioassay_bioassaying:VB_VBG
bioassay_bioassays:VB_VBZ
bioassayed_bioassay:VBD_VB
bioassayed_bioassay:VBN_VB
bioassayed_bioassayed:VBD_VBN
bioassayed_bioassayed:VBN_VBD
bioassayed_bioassaying:VBD_VBG
bioassayed_bioassaying:VBN_VBG
bioassayed_bioassays:VBD_VBZ
bioassayed_bioassays:VBN_VBZ
bioassaying_bioassay:VBG_VB
bioassaying_bioassayed:VBG_VBD
bioassaying_bioassayed:VBG_VBN
bioassaying_bioassays:VBG_VBZ
bioassays_bioassay:VBZ_VB
bioassays_bioassayed:VBZ_VBD
bioassays_bioassayed:VBZ_VBN
bioassays_bioassaying:VBZ_VBG
birch_birched:VB_VBD
birch_birched:VB_VBN
birch_birches:VB_VBZ
birch_birching:VB_VBG
birched_birch:VBD_VB
birched_birch:VBN_VB
birched_birched:VBD_VBN
birched_birched:VBN_VBD
birched_birches:VBD_VBZ
birched_birches:VBN_VBZ
birched_birching:VBD_VBG
birched_birching:VBN_VBG
birches_birch:VBZ_VB
birches_birched:VBZ_VBD
birches_birched:VBZ_VBN
birches_birching:VBZ_VBG
birching_birch:VBG_VB
birching_birched:VBG_VBD
birching_birched:VBG_VBN
birching_birches:VBG_VBZ
bird's-nest_bird's-nested:VB_VBD
bird's-nest_bird's-nested:VB_VBN
bird's-nest_bird's-nesting:VB_VBG
bird's-nest_bird's-nests:VB_VBZ
bird's-nested_bird's-nest:VBD_VB
bird's-nested_bird's-nest:VBN_VB
bird's-nested_bird's-nested:VBD_VBN
bird's-nested_bird's-nested:VBN_VBD
bird's-nested_bird's-nesting:VBD_VBG
bird's-nested_bird's-nesting:VBN_VBG
bird's-nested_bird's-nests:VBD_VBZ
bird's-nested_bird's-nests:VBN_VBZ
bird's-nesting_bird's-nest:VBG_VB
bird's-nesting_bird's-nested:VBG_VBD
bird's-nesting_bird's-nested:VBG_VBN
bird's-nesting_bird's-nests:VBG_VBZ
bird's-nests_bird's-nest:VBZ_VB
bird's-nests_bird's-nested:VBZ_VBD
bird's-nests_bird's-nested:VBZ_VBN
bird's-nests_bird's-nesting:VBZ_VBG
birddog_birddogged:VB_VBD
birddog_birddogged:VB_VBN
birddog_birddogging:VB_VBG
birddog_birddogs:VB_VBZ
birddogged_birddog:VBD_VB
birddogged_birddog:VBN_VB
birddogged_birddogged:VBD_VBN
birddogged_birddogged:VBN_VBD
birddogged_birddogging:VBD_VBG
birddogged_birddogging:VBN_VBG
birddogged_birddogs:VBD_VBZ
birddogged_birddogs:VBN_VBZ
birddogging_birddog:VBG_VB
birddogging_birddogged:VBG_VBD
birddogging_birddogged:VBG_VBN
birddogging_birddogs:VBG_VBZ
birddogs_birddog:VBZ_VB
birddogs_birddogged:VBZ_VBD
birddogs_birddogged:VBZ_VBN
birddogs_birddogging:VBZ_VBG
birdied_birdied:VBD_VBN
birdied_birdied:VBN_VBD
birdied_birdies:VBD_VBZ
birdied_birdies:VBN_VBZ
birdied_birdy:VBD_VB
birdied_birdy:VBN_VB
birdied_birdying:VBD_VBG
birdied_birdying:VBN_VBG
birdies_birdied:VBZ_VBD
birdies_birdied:VBZ_VBN
birdies_birdy:VBZ_VB
birdies_birdying:VBZ_VBG
birdlime_birdlimed:VB_VBD
birdlime_birdlimed:VB_VBN
birdlime_birdlimes:VB_VBZ
birdlime_birdliming:VB_VBG
birdlimed_birdlime:VBD_VB
birdlimed_birdlime:VBN_VB
birdlimed_birdlimed:VBD_VBN
birdlimed_birdlimed:VBN_VBD
birdlimed_birdlimes:VBD_VBZ
birdlimed_birdlimes:VBN_VBZ
birdlimed_birdliming:VBD_VBG
birdlimed_birdliming:VBN_VBG
birdlimes_birdlime:VBZ_VB
birdlimes_birdlimed:VBZ_VBD
birdlimes_birdlimed:VBZ_VBN
birdlimes_birdliming:VBZ_VBG
birdliming_birdlime:VBG_VB
birdliming_birdlimed:VBG_VBD
birdliming_birdlimed:VBG_VBN
birdliming_birdlimes:VBG_VBZ
birdy_birdied:VB_VBD
birdy_birdied:VB_VBN
birdy_birdies:VB_VBZ
birdy_birdying:VB_VBG
birdying_birdied:VBG_VBD
birdying_birdied:VBG_VBN
birdying_birdies:VBG_VBZ
birdying_birdy:VBG_VB
birl_birled:VB_VBD
birl_birled:VB_VBN
birl_birling:VB_VBG
birl_birls:VB_VBZ
birled_birl:VBD_VB
birled_birl:VBN_VB
birled_birled:VBD_VBN
birled_birled:VBN_VBD
birled_birling:VBD_VBG
birled_birling:VBN_VBG
birled_birls:VBD_VBZ
birled_birls:VBN_VBZ
birling_birl:VBG_VB
birling_birled:VBG_VBD
birling_birled:VBG_VBN
birling_birls:VBG_VBZ
birls_birl:VBZ_VB
birls_birled:VBZ_VBD
birls_birled:VBZ_VBN
birls_birling:VBZ_VBG
birr_birred:VB_VBD
birr_birred:VB_VBN
birr_birring:VB_VBG
birr_birrs:VB_VBZ
birred_birr:VBD_VB
birred_birr:VBN_VB
birred_birred:VBD_VBN
birred_birred:VBN_VBD
birred_birring:VBD_VBG
birred_birring:VBN_VBG
birred_birrs:VBD_VBZ
birred_birrs:VBN_VBZ
birring_birr:VBG_VB
birring_birred:VBG_VBD
birring_birred:VBG_VBN
birring_birrs:VBG_VBZ
birrs_birr:VBZ_VB
birrs_birred:VBZ_VBD
birrs_birred:VBZ_VBN
birrs_birring:VBZ_VBG
birth_birthed:VB_VBD
birth_birthed:VB_VBN
birth_birthing:VB_VBG
birth_births:VB_VBZ
birthed_birth:VBD_VB
birthed_birth:VBN_VB
birthed_birthed:VBD_VBN
birthed_birthed:VBN_VBD
birthed_birthing:VBD_VBG
birthed_birthing:VBN_VBG
birthed_births:VBD_VBZ
birthed_births:VBN_VBZ
birthing_birth:VBG_VB
birthing_birthed:VBG_VBD
birthing_birthed:VBG_VBN
birthing_births:VBG_VBZ
births_birth:VBZ_VB
births_birthed:VBZ_VBD
births_birthed:VBZ_VBN
births_birthing:VBZ_VBG
bisect_bisected:VB_VBD
bisect_bisected:VB_VBN
bisect_bisecting:VB_VBG
bisect_bisects:VB_VBZ
bisected_bisect:VBD_VB
bisected_bisect:VBN_VB
bisected_bisected:VBD_VBN
bisected_bisected:VBN_VBD
bisected_bisecting:VBD_VBG
bisected_bisecting:VBN_VBG
bisected_bisects:VBD_VBZ
bisected_bisects:VBN_VBZ
bisecting_bisect:VBG_VB
bisecting_bisected:VBG_VBD
bisecting_bisected:VBG_VBN
bisecting_bisects:VBG_VBZ
bisects_bisect:VBZ_VB
bisects_bisected:VBZ_VBD
bisects_bisected:VBZ_VBN
bisects_bisecting:VBZ_VBG
bit_bits:VB_VBZ
bit_bitted:VB_VBD
bit_bitted:VB_VBN
bit_bitting:VB_VBG
bitch_bitched:VB_VBD
bitch_bitched:VB_VBN
bitch_bitches:VB_VBZ
bitch_bitching:VB_VBG
bitched_bitch:VBD_VB
bitched_bitch:VBN_VB
bitched_bitched:VBD_VBN
bitched_bitched:VBN_VBD
bitched_bitches:VBD_VBZ
bitched_bitches:VBN_VBZ
bitched_bitching:VBD_VBG
bitched_bitching:VBN_VBG
bitches_bitch:VBZ_VB
bitches_bitched:VBZ_VBD
bitches_bitched:VBZ_VBN
bitches_bitching:VBZ_VBG
bitching_bitch:VBG_VB
bitching_bitched:VBG_VBD
bitching_bitched:VBG_VBN
bitching_bitches:VBG_VBZ
bite_bited:VB_VBD
bite_bites:VB_VBZ
bite_biting:VB_VBG
bite_bitten:VB_VBN
bited_bite:VBD_VB
bited_bites:VBD_VBZ
bited_biting:VBD_VBG
bited_bitten:VBD_VBN
bites_bite:VBZ_VB
bites_bited:VBZ_VBD
bites_biting:VBZ_VBG
bites_bitten:VBZ_VBN
biting_bite:VBG_VB
biting_bited:VBG_VBD
biting_bites:VBG_VBZ
biting_bitten:VBG_VBN
bits_bit:VBZ_VB
bits_bitted:VBZ_VBD
bits_bitted:VBZ_VBN
bits_bitting:VBZ_VBG
bitted_bit:VBD_VB
bitted_bit:VBN_VB
bitted_bits:VBD_VBZ
bitted_bits:VBN_VBZ
bitted_bitted:VBD_VBN
bitted_bitted:VBN_VBD
bitted_bitting:VBD_VBG
bitted_bitting:VBN_VBG
bitten_bite:VBN_VB
bitten_bited:VBN_VBD
bitten_bites:VBN_VBZ
bitten_biting:VBN_VBG
bitter_bittered:VB_VBD
bitter_bittered:VB_VBN
bitter_bittering:VB_VBG
bitter_bitters:VB_VBZ
bittered_bitter:VBD_VB
bittered_bitter:VBN_VB
bittered_bittered:VBD_VBN
bittered_bittered:VBN_VBD
bittered_bittering:VBD_VBG
bittered_bittering:VBN_VBG
bittered_bitters:VBD_VBZ
bittered_bitters:VBN_VBZ
bittering_bitter:VBG_VB
bittering_bittered:VBG_VBD
bittering_bittered:VBG_VBN
bittering_bitters:VBG_VBZ
bitters_bitter:VBZ_VB
bitters_bittered:VBZ_VBD
bitters_bittered:VBZ_VBN
bitters_bittering:VBZ_VBG
bitting_bit:VBG_VB
bitting_bits:VBG_VBZ
bitting_bitted:VBG_VBD
bitting_bitted:VBG_VBN
bituminize_bituminized:VB_VBD
bituminize_bituminized:VB_VBN
bituminize_bituminizes:VB_VBZ
bituminize_bituminizing:VB_VBG
bituminized_bituminize:VBD_VB
bituminized_bituminize:VBN_VB
bituminized_bituminized:VBD_VBN
bituminized_bituminized:VBN_VBD
bituminized_bituminizes:VBD_VBZ
bituminized_bituminizes:VBN_VBZ
bituminized_bituminizing:VBD_VBG
bituminized_bituminizing:VBN_VBG
bituminizes_bituminize:VBZ_VB
bituminizes_bituminized:VBZ_VBD
bituminizes_bituminized:VBZ_VBN
bituminizes_bituminizing:VBZ_VBG
bituminizing_bituminize:VBG_VB
bituminizing_bituminized:VBG_VBD
bituminizing_bituminized:VBG_VBN
bituminizing_bituminizes:VBG_VBZ
bivouac_bivouacked:VB_VBD
bivouac_bivouacked:VB_VBN
bivouac_bivouacking:VB_VBG
bivouac_bivouacs:VB_VBZ
bivouacked_bivouac:VBD_VB
bivouacked_bivouac:VBN_VB
bivouacked_bivouacked:VBD_VBN
bivouacked_bivouacked:VBN_VBD
bivouacked_bivouacking:VBD_VBG
bivouacked_bivouacking:VBN_VBG
bivouacked_bivouacs:VBD_VBZ
bivouacked_bivouacs:VBN_VBZ
bivouacking_bivouac:VBG_VB
bivouacking_bivouacked:VBG_VBD
bivouacking_bivouacked:VBG_VBN
bivouacking_bivouacs:VBG_VBZ
bivouacs_bivouac:VBZ_VB
bivouacs_bivouacked:VBZ_VBD
bivouacs_bivouacked:VBZ_VBN
bivouacs_bivouacking:VBZ_VBG
blab_blabbed:VB_VBD
blab_blabbed:VB_VBN
blab_blabbing:VB_VBG
blab_blabs:VB_VBZ
blabbed_blab:VBD_VB
blabbed_blab:VBN_VB
blabbed_blabbed:VBD_VBN
blabbed_blabbed:VBN_VBD
blabbed_blabbing:VBD_VBG
blabbed_blabbing:VBN_VBG
blabbed_blabs:VBD_VBZ
blabbed_blabs:VBN_VBZ
blabber_blabbered:VB_VBD
blabber_blabbered:VB_VBN
blabber_blabbering:VB_VBG
blabber_blabbers:VB_VBZ
blabbered_blabber:VBD_VB
blabbered_blabber:VBN_VB
blabbered_blabbered:VBD_VBN
blabbered_blabbered:VBN_VBD
blabbered_blabbering:VBD_VBG
blabbered_blabbering:VBN_VBG
blabbered_blabbers:VBD_VBZ
blabbered_blabbers:VBN_VBZ
blabbering_blabber:VBG_VB
blabbering_blabbered:VBG_VBD
blabbering_blabbered:VBG_VBN
blabbering_blabbers:VBG_VBZ
blabbers_blabber:VBZ_VB
blabbers_blabbered:VBZ_VBD
blabbers_blabbered:VBZ_VBN
blabbers_blabbering:VBZ_VBG
blabbing_blab:VBG_VB
blabbing_blabbed:VBG_VBD
blabbing_blabbed:VBG_VBN
blabbing_blabs:VBG_VBZ
blabs_blab:VBZ_VB
blabs_blabbed:VBZ_VBD
blabs_blabbed:VBZ_VBN
blabs_blabbing:VBZ_VBG
black-lead_black-leaded:VB_VBD
black-lead_black-leaded:VB_VBN
black-lead_black-leading:VB_VBG
black-lead_black-leads:VB_VBZ
black-leaded_black-lead:VBD_VB
black-leaded_black-lead:VBN_VB
black-leaded_black-leaded:VBD_VBN
black-leaded_black-leaded:VBN_VBD
black-leaded_black-leading:VBD_VBG
black-leaded_black-leading:VBN_VBG
black-leaded_black-leads:VBD_VBZ
black-leaded_black-leads:VBN_VBZ
black-leading_black-lead:VBG_VB
black-leading_black-leaded:VBG_VBD
black-leading_black-leaded:VBG_VBN
black-leading_black-leads:VBG_VBZ
black-leads_black-lead:VBZ_VB
black-leads_black-leaded:VBZ_VBD
black-leads_black-leaded:VBZ_VBN
black-leads_black-leading:VBZ_VBG
blackball_blackballed:VB_VBD
blackball_blackballed:VB_VBN
blackball_blackballing:VB_VBG
blackball_blackballs:VB_VBZ
blackballed_blackball:VBD_VB
blackballed_blackball:VBN_VB
blackballed_blackballed:VBD_VBN
blackballed_blackballed:VBN_VBD
blackballed_blackballing:VBD_VBG
blackballed_blackballing:VBN_VBG
blackballed_blackballs:VBD_VBZ
blackballed_blackballs:VBN_VBZ
blackballing_blackball:VBG_VB
blackballing_blackballed:VBG_VBD
blackballing_blackballed:VBG_VBN
blackballing_blackballs:VBG_VBZ
blackballs_blackball:VBZ_VB
blackballs_blackballed:VBZ_VBD
blackballs_blackballed:VBZ_VBN
blackballs_blackballing:VBZ_VBG
blackbird_blackbirded:VB_VBD
blackbird_blackbirded:VB_VBN
blackbird_blackbirding:VB_VBG
blackbird_blackbirds:VB_VBZ
blackbirded_blackbird:VBD_VB
blackbirded_blackbird:VBN_VB
blackbirded_blackbirded:VBD_VBN
blackbirded_blackbirded:VBN_VBD
blackbirded_blackbirding:VBD_VBG
blackbirded_blackbirding:VBN_VBG
blackbirded_blackbirds:VBD_VBZ
blackbirded_blackbirds:VBN_VBZ
blackbirding_blackbird:VBG_VB
blackbirding_blackbirded:VBG_VBD
blackbirding_blackbirded:VBG_VBN
blackbirding_blackbirds:VBG_VBZ
blackbirds_blackbird:VBZ_VB
blackbirds_blackbirded:VBZ_VBD
blackbirds_blackbirded:VBZ_VBN
blackbirds_blackbirding:VBZ_VBG
blacken_blackened:VB_VBD
blacken_blackened:VB_VBN
blacken_blackens:VB_VBZ
blacken_blacking:VB_VBG
blackened_blacken:VBD_VB
blackened_blacken:VBN_VB
blackened_blackened:VBD_VBN
blackened_blackened:VBN_VBD
blackened_blackens:VBD_VBZ
blackened_blackens:VBN_VBZ
blackened_blacking:VBD_VBG
blackened_blacking:VBN_VBG
blackens_blacken:VBZ_VB
blackens_blackened:VBZ_VBD
blackens_blackened:VBZ_VBN
blackens_blacking:VBZ_VBG
blackguard_blackguarded:VB_VBD
blackguard_blackguarded:VB_VBN
blackguard_blackguarding:VB_VBG
blackguard_blackguards:VB_VBZ
blackguarded_blackguard:VBD_VB
blackguarded_blackguard:VBN_VB
blackguarded_blackguarded:VBD_VBN
blackguarded_blackguarded:VBN_VBD
blackguarded_blackguarding:VBD_VBG
blackguarded_blackguarding:VBN_VBG
blackguarded_blackguards:VBD_VBZ
blackguarded_blackguards:VBN_VBZ
blackguarding_blackguard:VBG_VB
blackguarding_blackguarded:VBG_VBD
blackguarding_blackguarded:VBG_VBN
blackguarding_blackguards:VBG_VBZ
blackguards_blackguard:VBZ_VB
blackguards_blackguarded:VBZ_VBD
blackguards_blackguarded:VBZ_VBN
blackguards_blackguarding:VBZ_VBG
blacking_blacken:VBG_VB
blacking_blackened:VBG_VBD
blacking_blackened:VBG_VBN
blacking_blackens:VBG_VBZ
blackjack_blackjacked:VB_VBD
blackjack_blackjacked:VB_VBN
blackjack_blackjacking:VB_VBG
blackjack_blackjacks:VB_VBZ
blackjacked_blackjack:VBD_VB
blackjacked_blackjack:VBN_VB
blackjacked_blackjacked:VBD_VBN
blackjacked_blackjacked:VBN_VBD
blackjacked_blackjacking:VBD_VBG
blackjacked_blackjacking:VBN_VBG
blackjacked_blackjacks:VBD_VBZ
blackjacked_blackjacks:VBN_VBZ
blackjacking_blackjack:VBG_VB
blackjacking_blackjacked:VBG_VBD
blackjacking_blackjacked:VBG_VBN
blackjacking_blackjacks:VBG_VBZ
blackjacks_blackjack:VBZ_VB
blackjacks_blackjacked:VBZ_VBD
blackjacks_blackjacked:VBZ_VBN
blackjacks_blackjacking:VBZ_VBG
blackleg_blacklegged:VB_VBD
blackleg_blacklegged:VB_VBN
blackleg_blacklegging:VB_VBG
blackleg_blacklegs:VB_VBZ
blacklegged_blackleg:VBD_VB
blacklegged_blackleg:VBN_VB
blacklegged_blacklegged:VBD_VBN
blacklegged_blacklegged:VBN_VBD
blacklegged_blacklegging:VBD_VBG
blacklegged_blacklegging:VBN_VBG
blacklegged_blacklegs:VBD_VBZ
blacklegged_blacklegs:VBN_VBZ
blacklegging_blackleg:VBG_VB
blacklegging_blacklegged:VBG_VBD
blacklegging_blacklegged:VBG_VBN
blacklegging_blacklegs:VBG_VBZ
blacklegs_blackleg:VBZ_VB
blacklegs_blacklegged:VBZ_VBD
blacklegs_blacklegged:VBZ_VBN
blacklegs_blacklegging:VBZ_VBG
blacklist_blacklisted:VB_VBD
blacklist_blacklisted:VB_VBN
blacklist_blacklisting:VB_VBG
blacklist_blacklists:VB_VBZ
blacklisted_blacklist:VBD_VB
blacklisted_blacklist:VBN_VB
blacklisted_blacklisted:VBD_VBN
blacklisted_blacklisted:VBN_VBD
blacklisted_blacklisting:VBD_VBG
blacklisted_blacklisting:VBN_VBG
blacklisted_blacklists:VBD_VBZ
blacklisted_blacklists:VBN_VBZ
blacklisting_blacklist:VBG_VB
blacklisting_blacklisted:VBG_VBD
blacklisting_blacklisted:VBG_VBN
blacklisting_blacklists:VBG_VBZ
blacklists_blacklist:VBZ_VB
blacklists_blacklisted:VBZ_VBD
blacklists_blacklisted:VBZ_VBN
blacklists_blacklisting:VBZ_VBG
blackmail_blackmailed:VB_VBD
blackmail_blackmailed:VB_VBN
blackmail_blackmailing:VB_VBG
blackmail_blackmails:VB_VBZ
blackmailed_blackmail:VBD_VB
blackmailed_blackmail:VBN_VB
blackmailed_blackmailed:VBD_VBN
blackmailed_blackmailed:VBN_VBD
blackmailed_blackmailing:VBD_VBG
blackmailed_blackmailing:VBN_VBG
blackmailed_blackmails:VBD_VBZ
blackmailed_blackmails:VBN_VBZ
blackmailing_blackmail:VBG_VB
blackmailing_blackmailed:VBG_VBD
blackmailing_blackmailed:VBG_VBN
blackmailing_blackmails:VBG_VBZ
blackmails_blackmail:VBZ_VB
blackmails_blackmailed:VBZ_VBD
blackmails_blackmailed:VBZ_VBN
blackmails_blackmailing:VBZ_VBG
blackmarket_blackmarketed:VB_VBD
blackmarket_blackmarketed:VB_VBN
blackmarket_blackmarketing:VB_VBG
blackmarket_blackmarkets:VB_VBZ
blackmarketed_blackmarket:VBD_VB
blackmarketed_blackmarket:VBN_VB
blackmarketed_blackmarketed:VBD_VBN
blackmarketed_blackmarketed:VBN_VBD
blackmarketed_blackmarketing:VBD_VBG
blackmarketed_blackmarketing:VBN_VBG
blackmarketed_blackmarkets:VBD_VBZ
blackmarketed_blackmarkets:VBN_VBZ
blackmarketing_blackmarket:VBG_VB
blackmarketing_blackmarketed:VBG_VBD
blackmarketing_blackmarketed:VBG_VBN
blackmarketing_blackmarkets:VBG_VBZ
blackmarkets_blackmarket:VBZ_VB
blackmarkets_blackmarketed:VBZ_VBD
blackmarkets_blackmarketed:VBZ_VBN
blackmarkets_blackmarketing:VBZ_VBG
blackout_blackouted:VB_VBD
blackout_blackouted:VB_VBN
blackout_blackouting:VB_VBG
blackout_blackouts:VB_VBZ
blackouted_blackout:VBD_VB
blackouted_blackout:VBN_VB
blackouted_blackouted:VBD_VBN
blackouted_blackouted:VBN_VBD
blackouted_blackouting:VBD_VBG
blackouted_blackouting:VBN_VBG
blackouted_blackouts:VBD_VBZ
blackouted_blackouts:VBN_VBZ
blackouting_blackout:VBG_VB
blackouting_blackouted:VBG_VBD
blackouting_blackouted:VBG_VBN
blackouting_blackouts:VBG_VBZ
blackouts_blackout:VBZ_VB
blackouts_blackouted:VBZ_VBD
blackouts_blackouted:VBZ_VBN
blackouts_blackouting:VBZ_VBG
blah_blahed:VB_VBD
blah_blahed:VB_VBN
blah_blahing:VB_VBG
blah_blahs:VB_VBZ
blahed_blah:VBD_VB
blahed_blah:VBN_VB
blahed_blahed:VBD_VBN
blahed_blahed:VBN_VBD
blahed_blahing:VBD_VBG
blahed_blahing:VBN_VBG
blahed_blahs:VBD_VBZ
blahed_blahs:VBN_VBZ
blahing_blah:VBG_VB
blahing_blahed:VBG_VBD
blahing_blahed:VBG_VBN
blahing_blahs:VBG_VBZ
blahs_blah:VBZ_VB
blahs_blahed:VBZ_VBD
blahs_blahed:VBZ_VBN
blahs_blahing:VBZ_VBG
blame_blamed:VB_VBD
blame_blamed:VB_VBN
blame_blames:VB_VBZ
blame_blaming:VB_VBG
blamed_blame:VBD_VB
blamed_blame:VBN_VB
blamed_blamed:VBD_VBN
blamed_blamed:VBN_VBD
blamed_blames:VBD_VBZ
blamed_blames:VBN_VBZ
blamed_blaming:VBD_VBG
blamed_blaming:VBN_VBG
blames_blame:VBZ_VB
blames_blamed:VBZ_VBD
blames_blamed:VBZ_VBN
blames_blaming:VBZ_VBG
blaming_blame:VBG_VB
blaming_blamed:VBG_VBD
blaming_blamed:VBG_VBN
blaming_blames:VBG_VBZ
blanch_blanched:VB_VBD
blanch_blanched:VB_VBN
blanch_blanches:VB_VBZ
blanch_blanching:VB_VBG
blanched_blanch:VBD_VB
blanched_blanch:VBN_VB
blanched_blanched:VBD_VBN
blanched_blanched:VBN_VBD
blanched_blanches:VBD_VBZ
blanched_blanches:VBN_VBZ
blanched_blanching:VBD_VBG
blanched_blanching:VBN_VBG
blanches_blanch:VBZ_VB
blanches_blanched:VBZ_VBD
blanches_blanched:VBZ_VBN
blanches_blanching:VBZ_VBG
blanching_blanch:VBG_VB
blanching_blanched:VBG_VBD
blanching_blanched:VBG_VBN
blanching_blanches:VBG_VBZ
blandish_blandished:VB_VBD
blandish_blandished:VB_VBN
blandish_blandishes:VB_VBZ
blandish_blandishing:VB_VBG
blandished_blandish:VBD_VB
blandished_blandish:VBN_VB
blandished_blandished:VBD_VBN
blandished_blandished:VBN_VBD
blandished_blandishes:VBD_VBZ
blandished_blandishes:VBN_VBZ
blandished_blandishing:VBD_VBG
blandished_blandishing:VBN_VBG
blandishes_blandish:VBZ_VB
blandishes_blandished:VBZ_VBD
blandishes_blandished:VBZ_VBN
blandishes_blandishing:VBZ_VBG
blandishing_blandish:VBG_VB
blandishing_blandished:VBG_VBD
blandishing_blandished:VBG_VBN
blandishing_blandishes:VBG_VBZ
blank_blanked:VB_VBD
blank_blanked:VB_VBN
blank_blanking:VB_VBG
blank_blanks:VB_VBZ
blanked_blank:VBD_VB
blanked_blank:VBN_VB
blanked_blanked:VBD_VBN
blanked_blanked:VBN_VBD
blanked_blanking:VBD_VBG
blanked_blanking:VBN_VBG
blanked_blanks:VBD_VBZ
blanked_blanks:VBN_VBZ
blanket_blanketed:VB_VBD
blanket_blanketed:VB_VBN
blanket_blanketing:VB_VBG
blanket_blankets:VB_VBZ
blanketed_blanket:VBD_VB
blanketed_blanket:VBN_VB
blanketed_blanketed:VBD_VBN
blanketed_blanketed:VBN_VBD
blanketed_blanketing:VBD_VBG
blanketed_blanketing:VBN_VBG
blanketed_blankets:VBD_VBZ
blanketed_blankets:VBN_VBZ
blanketing_blanket:VBG_VB
blanketing_blanketed:VBG_VBD
blanketing_blanketed:VBG_VBN
blanketing_blankets:VBG_VBZ
blankets_blanket:VBZ_VB
blankets_blanketed:VBZ_VBD
blankets_blanketed:VBZ_VBN
blankets_blanketing:VBZ_VBG
blanking_blank:VBG_VB
blanking_blanked:VBG_VBD
blanking_blanked:VBG_VBN
blanking_blanks:VBG_VBZ
blanks_blank:VBZ_VB
blanks_blanked:VBZ_VBD
blanks_blanked:VBZ_VBN
blanks_blanking:VBZ_VBG
blare_blared:VB_VBD
blare_blared:VB_VBN
blare_blares:VB_VBZ
blare_blaring:VB_VBG
blared_blare:VBD_VB
blared_blare:VBN_VB
blared_blared:VBD_VBN
blared_blared:VBN_VBD
blared_blares:VBD_VBZ
blared_blares:VBN_VBZ
blared_blaring:VBD_VBG
blared_blaring:VBN_VBG
blares_blare:VBZ_VB
blares_blared:VBZ_VBD
blares_blared:VBZ_VBN
blares_blaring:VBZ_VBG
blaring_blare:VBG_VB
blaring_blared:VBG_VBD
blaring_blared:VBG_VBN
blaring_blares:VBG_VBZ
blarney_blarneyed:VB_VBD
blarney_blarneyed:VB_VBN
blarney_blarneying:VB_VBG
blarney_blarneys:VB_VBZ
blarneyed_blarney:VBD_VB
blarneyed_blarney:VBN_VB
blarneyed_blarneyed:VBD_VBN
blarneyed_blarneyed:VBN_VBD
blarneyed_blarneying:VBD_VBG
blarneyed_blarneying:VBN_VBG
blarneyed_blarneys:VBD_VBZ
blarneyed_blarneys:VBN_VBZ
blarneying_blarney:VBG_VB
blarneying_blarneyed:VBG_VBD
blarneying_blarneyed:VBG_VBN
blarneying_blarneys:VBG_VBZ
blarneys_blarney:VBZ_VB
blarneys_blarneyed:VBZ_VBD
blarneys_blarneyed:VBZ_VBN
blarneys_blarneying:VBZ_VBG
blaspheme_blasphemed:VB_VBD
blaspheme_blasphemed:VB_VBN
blaspheme_blasphemes:VB_VBZ
blaspheme_blaspheming:VB_VBG
blasphemed_blaspheme:VBD_VB
blasphemed_blaspheme:VBN_VB
blasphemed_blasphemed:VBD_VBN
blasphemed_blasphemed:VBN_VBD
blasphemed_blasphemes:VBD_VBZ
blasphemed_blasphemes:VBN_VBZ
blasphemed_blaspheming:VBD_VBG
blasphemed_blaspheming:VBN_VBG
blasphemes_blaspheme:VBZ_VB
blasphemes_blasphemed:VBZ_VBD
blasphemes_blasphemed:VBZ_VBN
blasphemes_blaspheming:VBZ_VBG
blaspheming_blaspheme:VBG_VB
blaspheming_blasphemed:VBG_VBD
blaspheming_blasphemed:VBG_VBN
blaspheming_blasphemes:VBG_VBZ
blast_blasted:VB_VBD
blast_blasted:VB_VBN
blast_blasting:VB_VBG
blast_blasts:VB_VBZ
blasted_blast:VBD_VB
blasted_blast:VBN_VB
blasted_blasted:VBD_VBN
blasted_blasted:VBN_VBD
blasted_blasting:VBD_VBG
blasted_blasting:VBN_VBG
blasted_blasts:VBD_VBZ
blasted_blasts:VBN_VBZ
blasting_blast:VBG_VB
blasting_blasted:VBG_VBD
blasting_blasted:VBG_VBN
blasting_blasts:VBG_VBZ
blasts_blast:VBZ_VB
blasts_blasted:VBZ_VBD
blasts_blasted:VBZ_VBN
blasts_blasting:VBZ_VBG
blat_blats:VB_VBZ
blat_blatted:VB_VBD
blat_blatted:VB_VBN
blat_blatting:VB_VBG
blather_blathered:VB_VBD
blather_blathered:VB_VBN
blather_blathering:VB_VBG
blather_blathers:VB_VBZ
blathered_blather:VBD_VB
blathered_blather:VBN_VB
blathered_blathered:VBD_VBN
blathered_blathered:VBN_VBD
blathered_blathering:VBD_VBG
blathered_blathering:VBN_VBG
blathered_blathers:VBD_VBZ
blathered_blathers:VBN_VBZ
blathering_blather:VBG_VB
blathering_blathered:VBG_VBD
blathering_blathered:VBG_VBN
blathering_blathers:VBG_VBZ
blathers_blather:VBZ_VB
blathers_blathered:VBZ_VBD
blathers_blathered:VBZ_VBN
blathers_blathering:VBZ_VBG
blats_blat:VBZ_VB
blats_blatted:VBZ_VBD
blats_blatted:VBZ_VBN
blats_blatting:VBZ_VBG
blatted_blat:VBD_VB
blatted_blat:VBN_VB
blatted_blats:VBD_VBZ
blatted_blats:VBN_VBZ
blatted_blatted:VBD_VBN
blatted_blatted:VBN_VBD
blatted_blatting:VBD_VBG
blatted_blatting:VBN_VBG
blatting_blat:VBG_VB
blatting_blats:VBG_VBZ
blatting_blatted:VBG_VBD
blatting_blatted:VBG_VBN
blaze_blazed:VB_VBD
blaze_blazed:VB_VBN
blaze_blazes:VB_VBZ
blaze_blazing:VB_VBG
blazed_blaze:VBD_VB
blazed_blaze:VBN_VB
blazed_blazed:VBD_VBN
blazed_blazed:VBN_VBD
blazed_blazes:VBD_VBZ
blazed_blazes:VBN_VBZ
blazed_blazing:VBD_VBG
blazed_blazing:VBN_VBG
blazes_blaze:VBZ_VB
blazes_blazed:VBZ_VBD
blazes_blazed:VBZ_VBN
blazes_blazing:VBZ_VBG
blazing_blaze:VBG_VB
blazing_blazed:VBG_VBD
blazing_blazed:VBG_VBN
blazing_blazes:VBG_VBZ
blazon_blazoned:VB_VBD
blazon_blazoned:VB_VBN
blazon_blazoning:VB_VBG
blazon_blazons:VB_VBZ
blazoned_blazon:VBD_VB
blazoned_blazon:VBN_VB
blazoned_blazoned:VBD_VBN
blazoned_blazoned:VBN_VBD
blazoned_blazoning:VBD_VBG
blazoned_blazoning:VBN_VBG
blazoned_blazons:VBD_VBZ
blazoned_blazons:VBN_VBZ
blazoning_blazon:VBG_VB
blazoning_blazoned:VBG_VBD
blazoning_blazoned:VBG_VBN
blazoning_blazons:VBG_VBZ
blazons_blazon:VBZ_VB
blazons_blazoned:VBZ_VBD
blazons_blazoned:VBZ_VBN
blazons_blazoning:VBZ_VBG
bleach_bleached:VB_VBD
bleach_bleached:VB_VBN
bleach_bleaches:VB_VBZ
bleach_bleaching:VB_VBG
bleached_bleach:VBD_VB
bleached_bleach:VBN_VB
bleached_bleached:VBD_VBN
bleached_bleached:VBN_VBD
bleached_bleaches:VBD_VBZ
bleached_bleaches:VBN_VBZ
bleached_bleaching:VBD_VBG
bleached_bleaching:VBN_VBG
bleaches_bleach:VBZ_VB
bleaches_bleached:VBZ_VBD
bleaches_bleached:VBZ_VBN
bleaches_bleaching:VBZ_VBG
bleaching_bleach:VBG_VB
bleaching_bleached:VBG_VBD
bleaching_bleached:VBG_VBN
bleaching_bleaches:VBG_VBZ
blear_blear:VB_VBZ
blear_blear:VBZ_VB
blear_bleared:VB_VBD
blear_bleared:VB_VBN
blear_bleared:VBZ_VBD
blear_bleared:VBZ_VBN
blear_blearing:VB_VBG
blear_blearing:VBZ_VBG
bleared_blear:VBD_VB
bleared_blear:VBD_VBZ
bleared_blear:VBN_VB
bleared_blear:VBN_VBZ
bleared_bleared:VBD_VBN
bleared_bleared:VBN_VBD
bleared_blearing:VBD_VBG
bleared_blearing:VBN_VBG
blearing_blear:VBG_VB
blearing_blear:VBG_VBZ
blearing_bleared:VBG_VBD
blearing_bleared:VBG_VBN
bleat_bleated:VB_VBD
bleat_bleated:VB_VBN
bleat_bleating:VB_VBG
bleat_bleats:VB_VBZ
bleated_bleat:VBD_VB
bleated_bleat:VBN_VB
bleated_bleated:VBD_VBN
bleated_bleated:VBN_VBD
bleated_bleating:VBD_VBG
bleated_bleating:VBN_VBG
bleated_bleats:VBD_VBZ
bleated_bleats:VBN_VBZ
bleating_bleat:VBG_VB
bleating_bleated:VBG_VBD
bleating_bleated:VBG_VBN
bleating_bleats:VBG_VBZ
bleats_bleat:VBZ_VB
bleats_bleated:VBZ_VBD
bleats_bleated:VBZ_VBN
bleats_bleating:VBZ_VBG
bled_bled:VBD_VBN
bled_bled:VBN_VBD
bled_bleed:VBD_VB
bled_bleed:VBN_VB
bled_bleeding:VBD_VBG
bled_bleeding:VBN_VBG
bled_bleeds:VBD_VBZ
bled_bleeds:VBN_VBZ
bleed_bled:VB_VBD
bleed_bled:VB_VBN
bleed_bleeding:VB_VBG
bleed_bleeds:VB_VBZ
bleeding_bled:VBG_VBD
bleeding_bled:VBG_VBN
bleeding_bleed:VBG_VB
bleeding_bleeds:VBG_VBZ
bleeds_bled:VBZ_VBD
bleeds_bled:VBZ_VBN
bleeds_bleed:VBZ_VB
bleeds_bleeding:VBZ_VBG
bleep_bleeped:VB_VBD
bleep_bleeped:VB_VBN
bleep_bleeping:VB_VBG
bleep_bleeps:VB_VBZ
bleeped_bleep:VBD_VB
bleeped_bleep:VBN_VB
bleeped_bleeped:VBD_VBN
bleeped_bleeped:VBN_VBD
bleeped_bleeping:VBD_VBG
bleeped_bleeping:VBN_VBG
bleeped_bleeps:VBD_VBZ
bleeped_bleeps:VBN_VBZ
bleeping_bleep:VBG_VB
bleeping_bleeped:VBG_VBD
bleeping_bleeped:VBG_VBN
bleeping_bleeps:VBG_VBZ
bleeps_bleep:VBZ_VB
bleeps_bleeped:VBZ_VBD
bleeps_bleeped:VBZ_VBN
bleeps_bleeping:VBZ_VBG
blemish_blemished:VB_VBD
blemish_blemished:VB_VBN
blemish_blemishes:VB_VBZ
blemish_blemishing:VB_VBG
blemished_blemish:VBD_VB
blemished_blemish:VBN_VB
blemished_blemished:VBD_VBN
blemished_blemished:VBN_VBD
blemished_blemishes:VBD_VBZ
blemished_blemishes:VBN_VBZ
blemished_blemishing:VBD_VBG
blemished_blemishing:VBN_VBG
blemishes_blemish:VBZ_VB
blemishes_blemished:VBZ_VBD
blemishes_blemished:VBZ_VBN
blemishes_blemishing:VBZ_VBG
blemishing_blemish:VBG_VB
blemishing_blemished:VBG_VBD
blemishing_blemished:VBG_VBN
blemishing_blemishes:VBG_VBZ
blench_blenched:VB_VBD
blench_blenched:VB_VBN
blench_blenches:VB_VBZ
blench_blenching:VB_VBG
blenched_blench:VBD_VB
blenched_blench:VBN_VB
blenched_blenched:VBD_VBN
blenched_blenched:VBN_VBD
blenched_blenches:VBD_VBZ
blenched_blenches:VBN_VBZ
blenched_blenching:VBD_VBG
blenched_blenching:VBN_VBG
blenches_blench:VBZ_VB
blenches_blenched:VBZ_VBD
blenches_blenched:VBZ_VBN
blenches_blenching:VBZ_VBG
blenching_blench:VBG_VB
blenching_blenched:VBG_VBD
blenching_blenched:VBG_VBN
blenching_blenches:VBG_VBZ
blend_blended:VB_VBD
blend_blended:VB_VBN
blend_blending:VB_VBG
blend_blends:VB_VBZ
blended_blend:VBD_VB
blended_blend:VBN_VB
blended_blended:VBD_VBN
blended_blended:VBN_VBD
blended_blending:VBD_VBG
blended_blending:VBN_VBG
blended_blends:VBD_VBZ
blended_blends:VBN_VBZ
blending_blend:VBG_VB
blending_blended:VBG_VBD
blending_blended:VBG_VBN
blending_blends:VBG_VBZ
blends_blend:VBZ_VB
blends_blended:VBZ_VBD
blends_blended:VBZ_VBN
blends_blending:VBZ_VBG
blent_blented:VB_VBD
blent_blented:VB_VBN
blent_blenting:VB_VBG
blent_blents:VB_VBZ
blented_blent:VBD_VB
blented_blent:VBN_VB
blented_blented:VBD_VBN
blented_blented:VBN_VBD
blented_blenting:VBD_VBG
blented_blenting:VBN_VBG
blented_blents:VBD_VBZ
blented_blents:VBN_VBZ
blenting_blent:VBG_VB
blenting_blented:VBG_VBD
blenting_blented:VBG_VBN
blenting_blents:VBG_VBZ
blents_blent:VBZ_VB
blents_blented:VBZ_VBD
blents_blented:VBZ_VBN
blents_blenting:VBZ_VBG
bless_blessed:VB_VBN
bless_blesses:VB_VBZ
bless_blessing:VB_VBG
bless_blest:VB_VBD
blessed_bless:VBN_VB
blessed_blesses:VBN_VBZ
blessed_blessing:VBN_VBG
blessed_blest:VBN_VBD
blesses_bless:VBZ_VB
blesses_blessed:VBZ_VBN
blesses_blessing:VBZ_VBG
blesses_blest:VBZ_VBD
blessing_bless:VBG_VB
blessing_blessed:VBG_VBN
blessing_blesses:VBG_VBZ
blessing_blest:VBG_VBD
blest_bless:VBD_VB
blest_blessed:VBD_VBN
blest_blesses:VBD_VBZ
blest_blessing:VBD_VBG
blest_blested:VB_VBD
blest_blested:VB_VBN
blest_blesting:VB_VBG
blest_blests:VB_VBZ
blested_blest:VBD_VB
blested_blest:VBN_VB
blested_blested:VBD_VBN
blested_blested:VBN_VBD
blested_blesting:VBD_VBG
blested_blesting:VBN_VBG
blested_blests:VBD_VBZ
blested_blests:VBN_VBZ
blesting_blest:VBG_VB
blesting_blested:VBG_VBD
blesting_blested:VBG_VBN
blesting_blests:VBG_VBZ
blests_blest:VBZ_VB
blests_blested:VBZ_VBD
blests_blested:VBZ_VBN
blests_blesting:VBZ_VBG
blether_blethered:VB_VBD
blether_blethered:VB_VBN
blether_blethering:VB_VBG
blether_blethers:VB_VBZ
blethered_blether:VBD_VB
blethered_blether:VBN_VB
blethered_blethered:VBD_VBN
blethered_blethered:VBN_VBD
blethered_blethering:VBD_VBG
blethered_blethering:VBN_VBG
blethered_blethers:VBD_VBZ
blethered_blethers:VBN_VBZ
blethering_blether:VBG_VB
blethering_blethered:VBG_VBD
blethering_blethered:VBG_VBN
blethering_blethers:VBG_VBZ
blethers_blether:VBZ_VB
blethers_blethered:VBZ_VBD
blethers_blethered:VBZ_VBN
blethers_blethering:VBZ_VBG
blew_blow:VBD_VB
blew_blowing:VBD_VBG
blew_blown:VBD_VBN
blew_blows:VBD_VBZ
blight_blighted:VB_VBD
blight_blighted:VB_VBN
blight_blighting:VB_VBG
blight_blights:VB_VBZ
blighted_blight:VBD_VB
blighted_blight:VBN_VB
blighted_blighted:VBD_VBN
blighted_blighted:VBN_VBD
blighted_blighting:VBD_VBG
blighted_blighting:VBN_VBG
blighted_blights:VBD_VBZ
blighted_blights:VBN_VBZ
blighting_blight:VBG_VB
blighting_blighted:VBG_VBD
blighting_blighted:VBG_VBN
blighting_blights:VBG_VBZ
blights_blight:VBZ_VB
blights_blighted:VBZ_VBD
blights_blighted:VBZ_VBN
blights_blighting:VBZ_VBG
blind_blinded:VB_VBD
blind_blinded:VB_VBN
blind_blinding:VB_VBG
blind_blinds:VB_VBZ
blinded_blind:VBD_VB
blinded_blind:VBN_VB
blinded_blinded:VBD_VBN
blinded_blinded:VBN_VBD
blinded_blinding:VBD_VBG
blinded_blinding:VBN_VBG
blinded_blinds:VBD_VBZ
blinded_blinds:VBN_VBZ
blindfold_blindfolded:VB_VBD
blindfold_blindfolded:VB_VBN
blindfold_blindfolding:VB_VBG
blindfold_blindfolds:VB_VBZ
blindfolded_blindfold:VBD_VB
blindfolded_blindfold:VBN_VB
blindfolded_blindfolded:VBD_VBN
blindfolded_blindfolded:VBN_VBD
blindfolded_blindfolding:VBD_VBG
blindfolded_blindfolding:VBN_VBG
blindfolded_blindfolds:VBD_VBZ
blindfolded_blindfolds:VBN_VBZ
blindfolding_blindfold:VBG_VB
blindfolding_blindfolded:VBG_VBD
blindfolding_blindfolded:VBG_VBN
blindfolding_blindfolds:VBG_VBZ
blindfolds_blindfold:VBZ_VB
blindfolds_blindfolded:VBZ_VBD
blindfolds_blindfolded:VBZ_VBN
blindfolds_blindfolding:VBZ_VBG
blinding_blind:VBG_VB
blinding_blinded:VBG_VBD
blinding_blinded:VBG_VBN
blinding_blinds:VBG_VBZ
blinds_blind:VBZ_VB
blinds_blinded:VBZ_VBD
blinds_blinded:VBZ_VBN
blinds_blinding:VBZ_VBG
blink_blinked:VB_VBD
blink_blinked:VB_VBN
blink_blinking:VB_VBG
blink_blinks:VB_VBZ
blinked_blink:VBD_VB
blinked_blink:VBN_VB
blinked_blinked:VBD_VBN
blinked_blinked:VBN_VBD
blinked_blinking:VBD_VBG
blinked_blinking:VBN_VBG
blinked_blinks:VBD_VBZ
blinked_blinks:VBN_VBZ
blinking_blink:VBG_VB
blinking_blinked:VBG_VBD
blinking_blinked:VBG_VBN
blinking_blinks:VBG_VBZ
blinks_blink:VBZ_VB
blinks_blinked:VBZ_VBD
blinks_blinked:VBZ_VBN
blinks_blinking:VBZ_VBG
blip_blipped:VB_VBD
blip_blipped:VB_VBN
blip_blipping:VB_VBG
blip_blips:VB_VBZ
blipped_blip:VBD_VB
blipped_blip:VBN_VB
blipped_blipped:VBD_VBN
blipped_blipped:VBN_VBD
blipped_blipping:VBD_VBG
blipped_blipping:VBN_VBG
blipped_blips:VBD_VBZ
blipped_blips:VBN_VBZ
blipping_blip:VBG_VB
blipping_blipped:VBG_VBD
blipping_blipped:VBG_VBN
blipping_blips:VBG_VBZ
blips_blip:VBZ_VB
blips_blipped:VBZ_VBD
blips_blipped:VBZ_VBN
blips_blipping:VBZ_VBG
blister_blistered:VB_VBD
blister_blistered:VB_VBN
blister_blistering:VB_VBG
blister_blisters:VB_VBZ
blistered_blister:VBD_VB
blistered_blister:VBN_VB
blistered_blistered:VBD_VBN
blistered_blistered:VBN_VBD
blistered_blistering:VBD_VBG
blistered_blistering:VBN_VBG
blistered_blisters:VBD_VBZ
blistered_blisters:VBN_VBZ
blistering_blister:VBG_VB
blistering_blistered:VBG_VBD
blistering_blistered:VBG_VBN
blistering_blisters:VBG_VBZ
blisters_blister:VBZ_VB
blisters_blistered:VBZ_VBD
blisters_blistered:VBZ_VBN
blisters_blistering:VBZ_VBG
blitz_blitzed:VB_VBD
blitz_blitzed:VB_VBN
blitz_blitzes:VB_VBZ
blitz_blitzing:VB_VBG
blitzed_blitz:VBD_VB
blitzed_blitz:VBN_VB
blitzed_blitzed:VBD_VBN
blitzed_blitzed:VBN_VBD
blitzed_blitzes:VBD_VBZ
blitzed_blitzes:VBN_VBZ
blitzed_blitzing:VBD_VBG
blitzed_blitzing:VBN_VBG
blitzes_blitz:VBZ_VB
blitzes_blitzed:VBZ_VBD
blitzes_blitzed:VBZ_VBN
blitzes_blitzing:VBZ_VBG
blitzing_blitz:VBG_VB
blitzing_blitzed:VBG_VBD
blitzing_blitzed:VBG_VBN
blitzing_blitzes:VBG_VBZ
bloat_bloated:VB_VBD
bloat_bloated:VB_VBN
bloat_bloating:VB_VBG
bloat_bloats:VB_VBZ
bloated_bloat:VBD_VB
bloated_bloat:VBN_VB
bloated_bloated:VBD_VBN
bloated_bloated:VBN_VBD
bloated_bloating:VBD_VBG
bloated_bloating:VBN_VBG
bloated_bloats:VBD_VBZ
bloated_bloats:VBN_VBZ
bloating_bloat:VBG_VB
bloating_bloated:VBG_VBD
bloating_bloated:VBG_VBN
bloating_bloats:VBG_VBZ
bloats_bloat:VBZ_VB
bloats_bloated:VBZ_VBD
bloats_bloated:VBZ_VBN
bloats_bloating:VBZ_VBG
blob_blobbed:VB_VBD
blob_blobbed:VB_VBN
blob_blobbing:VB_VBG
blob_blobs:VB_VBZ
blobbed_blob:VBD_VB
blobbed_blob:VBN_VB
blobbed_blobbed:VBD_VBN
blobbed_blobbed:VBN_VBD
blobbed_blobbing:VBD_VBG
blobbed_blobbing:VBN_VBG
blobbed_blobs:VBD_VBZ
blobbed_blobs:VBN_VBZ
blobbing_blob:VBG_VB
blobbing_blobbed:VBG_VBD
blobbing_blobbed:VBG_VBN
blobbing_blobs:VBG_VBZ
blobs_blob:VBZ_VB
blobs_blobbed:VBZ_VBD
blobs_blobbed:VBZ_VBN
blobs_blobbing:VBZ_VBG
block_blocked:VB_VBD
block_blocked:VB_VBN
block_blocking:VB_VBG
block_blocks:VB_VBZ
blockade_blockaded:VB_VBD
blockade_blockaded:VB_VBN
blockade_blockades:VB_VBZ
blockade_blockading:VB_VBG
blockaded_blockade:VBD_VB
blockaded_blockade:VBN_VB
blockaded_blockaded:VBD_VBN
blockaded_blockaded:VBN_VBD
blockaded_blockades:VBD_VBZ
blockaded_blockades:VBN_VBZ
blockaded_blockading:VBD_VBG
blockaded_blockading:VBN_VBG
blockades_blockade:VBZ_VB
blockades_blockaded:VBZ_VBD
blockades_blockaded:VBZ_VBN
blockades_blockading:VBZ_VBG
blockading_blockade:VBG_VB
blockading_blockaded:VBG_VBD
blockading_blockaded:VBG_VBN
blockading_blockades:VBG_VBZ
blocked_block:VBD_VB
blocked_block:VBN_VB
blocked_blocked:VBD_VBN
blocked_blocked:VBN_VBD
blocked_blocking:VBD_VBG
blocked_blocking:VBN_VBG
blocked_blocks:VBD_VBZ
blocked_blocks:VBN_VBZ
blocking_block:VBG_VB
blocking_blocked:VBG_VBD
blocking_blocked:VBG_VBN
blocking_blocks:VBG_VBZ
blocks_block:VBZ_VB
blocks_blocked:VBZ_VBD
blocks_blocked:VBZ_VBN
blocks_blocking:VBZ_VBG
blood_blooded:VB_VBD
blood_blooded:VB_VBN
blood_blooding:VB_VBG
blood_bloods:VB_VBZ
blooded_blood:VBD_VB
blooded_blood:VBN_VB
blooded_blooded:VBD_VBN
blooded_blooded:VBN_VBD
blooded_blooding:VBD_VBG
blooded_blooding:VBN_VBG
blooded_bloods:VBD_VBZ
blooded_bloods:VBN_VBZ
bloodied_bloodied:VBD_VBN
bloodied_bloodied:VBN_VBD
bloodied_bloodies:VBD_VBZ
bloodied_bloodies:VBN_VBZ
bloodied_bloody:VBD_VB
bloodied_bloody:VBN_VB
bloodied_bloodying:VBD_VBG
bloodied_bloodying:VBN_VBG
bloodies_bloodied:VBZ_VBD
bloodies_bloodied:VBZ_VBN
bloodies_bloody:VBZ_VB
bloodies_bloodying:VBZ_VBG
blooding_blood:VBG_VB
blooding_blooded:VBG_VBD
blooding_blooded:VBG_VBN
blooding_bloods:VBG_VBZ
bloods_blood:VBZ_VB
bloods_blooded:VBZ_VBD
bloods_blooded:VBZ_VBN
bloods_blooding:VBZ_VBG
bloody_bloodied:VB_VBD
bloody_bloodied:VB_VBN
bloody_bloodies:VB_VBZ
bloody_bloodying:VB_VBG
bloodying_bloodied:VBG_VBD
bloodying_bloodied:VBG_VBN
bloodying_bloodies:VBG_VBZ
bloodying_bloody:VBG_VB
bloom_bloomed:VB_VBD
bloom_bloomed:VB_VBN
bloom_blooming:VB_VBG
bloom_blooms:VB_VBZ
bloomed_bloom:VBD_VB
bloomed_bloom:VBN_VB
bloomed_bloomed:VBD_VBN
bloomed_bloomed:VBN_VBD
bloomed_blooming:VBD_VBG
bloomed_blooming:VBN_VBG
bloomed_blooms:VBD_VBZ
bloomed_blooms:VBN_VBZ
blooming_bloom:VBG_VB
blooming_bloomed:VBG_VBD
blooming_bloomed:VBG_VBN
blooming_blooms:VBG_VBZ
blooms_bloom:VBZ_VB
blooms_bloomed:VBZ_VBD
blooms_bloomed:VBZ_VBN
blooms_blooming:VBZ_VBG
blossom_blossomed:VB_VBD
blossom_blossomed:VB_VBN
blossom_blossoming:VB_VBG
blossom_blossoms:VB_VBZ
blossomed_blossom:VBD_VB
blossomed_blossom:VBN_VB
blossomed_blossomed:VBD_VBN
blossomed_blossomed:VBN_VBD
blossomed_blossoming:VBD_VBG
blossomed_blossoming:VBN_VBG
blossomed_blossoms:VBD_VBZ
blossomed_blossoms:VBN_VBZ
blossoming_blossom:VBG_VB
blossoming_blossomed:VBG_VBD
blossoming_blossomed:VBG_VBN
blossoming_blossoms:VBG_VBZ
blossoms_blossom:VBZ_VB
blossoms_blossomed:VBZ_VBD
blossoms_blossomed:VBZ_VBN
blossoms_blossoming:VBZ_VBG
blot_blots:VB_VBZ
blot_blotted:VB_VBD
blot_blotted:VB_VBN
blot_blotting:VB_VBG
blotch_blotched:VB_VBD
blotch_blotched:VB_VBN
blotch_blotches:VB_VBZ
blotch_blotching:VB_VBG
blotched_blotch:VBD_VB
blotched_blotch:VBN_VB
blotched_blotched:VBD_VBN
blotched_blotched:VBN_VBD
blotched_blotches:VBD_VBZ
blotched_blotches:VBN_VBZ
blotched_blotching:VBD_VBG
blotched_blotching:VBN_VBG
blotches_blotch:VBZ_VB
blotches_blotched:VBZ_VBD
blotches_blotched:VBZ_VBN
blotches_blotching:VBZ_VBG
blotching_blotch:VBG_VB
blotching_blotched:VBG_VBD
blotching_blotched:VBG_VBN
blotching_blotches:VBG_VBZ
blots_blot:VBZ_VB
blots_blotted:VBZ_VBD
blots_blotted:VBZ_VBN
blots_blotting:VBZ_VBG
blotted_blot:VBD_VB
blotted_blot:VBN_VB
blotted_blots:VBD_VBZ
blotted_blots:VBN_VBZ
blotted_blotted:VBD_VBN
blotted_blotted:VBN_VBD
blotted_blotting:VBD_VBG
blotted_blotting:VBN_VBG
blotting_blot:VBG_VB
blotting_blots:VBG_VBZ
blotting_blotted:VBG_VBD
blotting_blotted:VBG_VBN
blouse_bloused:VB_VBD
blouse_bloused:VB_VBN
blouse_blouses:VB_VBZ
blouse_blousing:VB_VBG
bloused_blouse:VBD_VB
bloused_blouse:VBN_VB
bloused_bloused:VBD_VBN
bloused_bloused:VBN_VBD
bloused_blouses:VBD_VBZ
bloused_blouses:VBN_VBZ
bloused_blousing:VBD_VBG
bloused_blousing:VBN_VBG
blouses_blouse:VBZ_VB
blouses_bloused:VBZ_VBD
blouses_bloused:VBZ_VBN
blouses_blousing:VBZ_VBG
blousing_blouse:VBG_VB
blousing_bloused:VBG_VBD
blousing_bloused:VBG_VBN
blousing_blouses:VBG_VBZ
blow-wave_blow-waved:VB_VBD
blow-wave_blow-waved:VB_VBN
blow-wave_blow-waves:VB_VBZ
blow-wave_blow-waving:VB_VBG
blow-waved_blow-wave:VBD_VB
blow-waved_blow-wave:VBN_VB
blow-waved_blow-waved:VBD_VBN
blow-waved_blow-waved:VBN_VBD
blow-waved_blow-waves:VBD_VBZ
blow-waved_blow-waves:VBN_VBZ
blow-waved_blow-waving:VBD_VBG
blow-waved_blow-waving:VBN_VBG
blow-waves_blow-wave:VBZ_VB
blow-waves_blow-waved:VBZ_VBD
blow-waves_blow-waved:VBZ_VBN
blow-waves_blow-waving:VBZ_VBG
blow-waving_blow-wave:VBG_VB
blow-waving_blow-waved:VBG_VBD
blow-waving_blow-waved:VBG_VBN
blow-waving_blow-waves:VBG_VBZ
blow_blew:VB_VBD
blow_blowing:VB_VBG
blow_blown:VB_VBN
blow_blows:VB_VBZ
blowdried_blowdried:VBD_VBN
blowdried_blowdried:VBN_VBD
blowdried_blowdries:VBD_VBZ
blowdried_blowdries:VBN_VBZ
blowdried_blowdry:VBD_VB
blowdried_blowdry:VBN_VB
blowdried_blowdrying:VBD_VBG
blowdried_blowdrying:VBN_VBG
blowdries_blowdried:VBZ_VBD
blowdries_blowdried:VBZ_VBN
blowdries_blowdry:VBZ_VB
blowdries_blowdrying:VBZ_VBG
blowdry_blowdried:VB_VBD
blowdry_blowdried:VB_VBN
blowdry_blowdries:VB_VBZ
blowdry_blowdrying:VB_VBG
blowdrying_blowdried:VBG_VBD
blowdrying_blowdried:VBG_VBN
blowdrying_blowdries:VBG_VBZ
blowdrying_blowdry:VBG_VB
blowing_blew:VBG_VBD
blowing_blow:VBG_VB
blowing_blown:VBG_VBN
blowing_blows:VBG_VBZ
blown_blew:VBN_VBD
blown_blow:VBN_VB
blown_blowing:VBN_VBG
blown_blows:VBN_VBZ
blows_blew:VBZ_VBD
blows_blow:VBZ_VB
blows_blowing:VBZ_VBG
blows_blown:VBZ_VBN
blub_blubbed:VB_VBD
blub_blubbed:VB_VBN
blub_blubbing:VB_VBG
blub_blubs:VB_VBZ
blubbed_blub:VBD_VB
blubbed_blub:VBN_VB
blubbed_blubbed:VBD_VBN
blubbed_blubbed:VBN_VBD
blubbed_blubbing:VBD_VBG
blubbed_blubbing:VBN_VBG
blubbed_blubs:VBD_VBZ
blubbed_blubs:VBN_VBZ
blubber_blubbered:VB_VBD
blubber_blubbered:VB_VBN
blubber_blubbering:VB_VBG
blubber_blubbers:VB_VBZ
blubbered_blubber:VBD_VB
blubbered_blubber:VBN_VB
blubbered_blubbered:VBD_VBN
blubbered_blubbered:VBN_VBD
blubbered_blubbering:VBD_VBG
blubbered_blubbering:VBN_VBG
blubbered_blubbers:VBD_VBZ
blubbered_blubbers:VBN_VBZ
blubbering_blubber:VBG_VB
blubbering_blubbered:VBG_VBD
blubbering_blubbered:VBG_VBN
blubbering_blubbers:VBG_VBZ
blubbers_blubber:VBZ_VB
blubbers_blubbered:VBZ_VBD
blubbers_blubbered:VBZ_VBN
blubbers_blubbering:VBZ_VBG
blubbing_blub:VBG_VB
blubbing_blubbed:VBG_VBD
blubbing_blubbed:VBG_VBN
blubbing_blubs:VBG_VBZ
blubs_blub:VBZ_VB
blubs_blubbed:VBZ_VBD
blubs_blubbed:VBZ_VBN
blubs_blubbing:VBZ_VBG
bludge_bludged:VB_VBD
bludge_bludged:VB_VBN
bludge_bludges:VB_VBZ
bludge_bludging:VB_VBG
bludged_bludge:VBD_VB
bludged_bludge:VBN_VB
bludged_bludged:VBD_VBN
bludged_bludged:VBN_VBD
bludged_bludges:VBD_VBZ
bludged_bludges:VBN_VBZ
bludged_bludging:VBD_VBG
bludged_bludging:VBN_VBG
bludgeon_bludgeoned:VB_VBD
bludgeon_bludgeoned:VB_VBN
bludgeon_bludgeoning:VB_VBG
bludgeon_bludgeons:VB_VBZ
bludgeoned_bludgeon:VBD_VB
bludgeoned_bludgeon:VBN_VB
bludgeoned_bludgeoned:VBD_VBN
bludgeoned_bludgeoned:VBN_VBD
bludgeoned_bludgeoning:VBD_VBG
bludgeoned_bludgeoning:VBN_VBG
bludgeoned_bludgeons:VBD_VBZ
bludgeoned_bludgeons:VBN_VBZ
bludgeoning_bludgeon:VBG_VB
bludgeoning_bludgeoned:VBG_VBD
bludgeoning_bludgeoned:VBG_VBN
bludgeoning_bludgeons:VBG_VBZ
bludgeons_bludgeon:VBZ_VB
bludgeons_bludgeoned:VBZ_VBD
bludgeons_bludgeoned:VBZ_VBN
bludgeons_bludgeoning:VBZ_VBG
bludges_bludge:VBZ_VB
bludges_bludged:VBZ_VBD
bludges_bludged:VBZ_VBN
bludges_bludging:VBZ_VBG
bludging_bludge:VBG_VB
bludging_bludged:VBG_VBD
bludging_bludged:VBG_VBN
bludging_bludges:VBG_VBZ
blue_blued:VB_VBD
blue_blued:VB_VBN
blue_blues:VB_VBZ
blue_bluing:VB_VBG
blued_blue:VBD_VB
blued_blue:VBN_VB
blued_blued:VBD_VBN
blued_blued:VBN_VBD
blued_blues:VBD_VBZ
blued_blues:VBN_VBZ
blued_bluing:VBD_VBG
blued_bluing:VBN_VBG
bluepencil_bluepenciled:VB_VBD
bluepencil_bluepenciled:VB_VBN
bluepencil_bluepenciling:VB_VBG
bluepencil_bluepencils:VB_VBZ
bluepenciled_bluepencil:VBD_VB
bluepenciled_bluepencil:VBN_VB
bluepenciled_bluepenciled:VBD_VBN
bluepenciled_bluepenciled:VBN_VBD
bluepenciled_bluepenciling:VBD_VBG
bluepenciled_bluepenciling:VBN_VBG
bluepenciled_bluepencils:VBD_VBZ
bluepenciled_bluepencils:VBN_VBZ
bluepenciling_bluepencil:VBG_VB
bluepenciling_bluepenciled:VBG_VBD
bluepenciling_bluepenciled:VBG_VBN
bluepenciling_bluepencils:VBG_VBZ
bluepencils_bluepencil:VBZ_VB
bluepencils_bluepenciled:VBZ_VBD
bluepencils_bluepenciled:VBZ_VBN
bluepencils_bluepenciling:VBZ_VBG
blueprint_blueprinted:VB_VBD
blueprint_blueprinted:VB_VBN
blueprint_blueprinting:VB_VBG
blueprint_blueprints:VB_VBZ
blueprinted_blueprint:VBD_VB
blueprinted_blueprint:VBN_VB
blueprinted_blueprinted:VBD_VBN
blueprinted_blueprinted:VBN_VBD
blueprinted_blueprinting:VBD_VBG
blueprinted_blueprinting:VBN_VBG
blueprinted_blueprints:VBD_VBZ
blueprinted_blueprints:VBN_VBZ
blueprinting_blueprint:VBG_VB
blueprinting_blueprinted:VBG_VBD
blueprinting_blueprinted:VBG_VBN
blueprinting_blueprints:VBG_VBZ
blueprints_blueprint:VBZ_VB
blueprints_blueprinted:VBZ_VBD
blueprints_blueprinted:VBZ_VBN
blueprints_blueprinting:VBZ_VBG
blues_blue:VBZ_VB
blues_blued:VBZ_VBD
blues_blued:VBZ_VBN
blues_bluing:VBZ_VBG
bluff_bluffed:VB_VBD
bluff_bluffed:VB_VBN
bluff_bluffing:VB_VBG
bluff_bluffs:VB_VBZ
bluffed_bluff:VBD_VB
bluffed_bluff:VBN_VB
bluffed_bluffed:VBD_VBN
bluffed_bluffed:VBN_VBD
bluffed_bluffing:VBD_VBG
bluffed_bluffing:VBN_VBG
bluffed_bluffs:VBD_VBZ
bluffed_bluffs:VBN_VBZ
bluffing_bluff:VBG_VB
bluffing_bluffed:VBG_VBD
bluffing_bluffed:VBG_VBN
bluffing_bluffs:VBG_VBZ
bluffs_bluff:VBZ_VB
bluffs_bluffed:VBZ_VBD
bluffs_bluffed:VBZ_VBN
bluffs_bluffing:VBZ_VBG
bluing_blue:VBG_VB
bluing_blued:VBG_VBD
bluing_blued:VBG_VBN
bluing_blues:VBG_VBZ
blunder_blundered:VB_VBD
blunder_blundered:VB_VBN
blunder_blundering:VB_VBG
blunder_blunders:VB_VBZ
blundered_blunder:VBD_VB
blundered_blunder:VBN_VB
blundered_blundered:VBD_VBN
blundered_blundered:VBN_VBD
blundered_blundering:VBD_VBG
blundered_blundering:VBN_VBG
blundered_blunders:VBD_VBZ
blundered_blunders:VBN_VBZ
blundering_blunder:VBG_VB
blundering_blundered:VBG_VBD
blundering_blundered:VBG_VBN
blundering_blunders:VBG_VBZ
blunders_blunder:VBZ_VB
blunders_blundered:VBZ_VBD
blunders_blundered:VBZ_VBN
blunders_blundering:VBZ_VBG
blunge_blunged:VB_VBD
blunge_blunged:VB_VBN
blunge_blunges:VB_VBZ
blunge_blunging:VB_VBG
blunged_blunge:VBD_VB
blunged_blunge:VBN_VB
blunged_blunged:VBD_VBN
blunged_blunged:VBN_VBD
blunged_blunges:VBD_VBZ
blunged_blunges:VBN_VBZ
blunged_blunging:VBD_VBG
blunged_blunging:VBN_VBG
blunges_blunge:VBZ_VB
blunges_blunged:VBZ_VBD
blunges_blunged:VBZ_VBN
blunges_blunging:VBZ_VBG
blunging_blunge:VBG_VB
blunging_blunged:VBG_VBD
blunging_blunged:VBG_VBN
blunging_blunges:VBG_VBZ
blunt_blunted:VB_VBD
blunt_blunted:VB_VBN
blunt_blunting:VB_VBG
blunt_blunts:VB_VBZ
blunted_blunt:VBD_VB
blunted_blunt:VBN_VB
blunted_blunted:VBD_VBN
blunted_blunted:VBN_VBD
blunted_blunting:VBD_VBG
blunted_blunting:VBN_VBG
blunted_blunts:VBD_VBZ
blunted_blunts:VBN_VBZ
blunting_blunt:VBG_VB
blunting_blunted:VBG_VBD
blunting_blunted:VBG_VBN
blunting_blunts:VBG_VBZ
blunts_blunt:VBZ_VB
blunts_blunted:VBZ_VBD
blunts_blunted:VBZ_VBN
blunts_blunting:VBZ_VBG
blur_blurred:VB_VBD
blur_blurred:VB_VBN
blur_blurring:VB_VBG
blur_blurs:VB_VBZ
blurred_blur:VBD_VB
blurred_blur:VBN_VB
blurred_blurred:VBD_VBN
blurred_blurred:VBN_VBD
blurred_blurring:VBD_VBG
blurred_blurring:VBN_VBG
blurred_blurs:VBD_VBZ
blurred_blurs:VBN_VBZ
blurring_blur:VBG_VB
blurring_blurred:VBG_VBD
blurring_blurred:VBG_VBN
blurring_blurs:VBG_VBZ
blurs_blur:VBZ_VB
blurs_blurred:VBZ_VBD
blurs_blurred:VBZ_VBN
blurs_blurring:VBZ_VBG
blurt_blurted:VB_VBD
blurt_blurted:VB_VBN
blurt_blurting:VB_VBG
blurt_blurts:VB_VBZ
blurted_blurt:VBD_VB
blurted_blurt:VBN_VB
blurted_blurted:VBD_VBN
blurted_blurted:VBN_VBD
blurted_blurting:VBD_VBG
blurted_blurting:VBN_VBG
blurted_blurts:VBD_VBZ
blurted_blurts:VBN_VBZ
blurting_blurt:VBG_VB
blurting_blurted:VBG_VBD
blurting_blurted:VBG_VBN
blurting_blurts:VBG_VBZ
blurts_blurt:VBZ_VB
blurts_blurted:VBZ_VBD
blurts_blurted:VBZ_VBN
blurts_blurting:VBZ_VBG
blush_blushed:VB_VBD
blush_blushed:VB_VBN
blush_blushes:VB_VBZ
blush_blushing:VB_VBG
blushed_blush:VBD_VB
blushed_blush:VBN_VB
blushed_blushed:VBD_VBN
blushed_blushed:VBN_VBD
blushed_blushes:VBD_VBZ
blushed_blushes:VBN_VBZ
blushed_blushing:VBD_VBG
blushed_blushing:VBN_VBG
blushes_blush:VBZ_VB
blushes_blushed:VBZ_VBD
blushes_blushed:VBZ_VBN
blushes_blushing:VBZ_VBG
blushing_blush:VBG_VB
blushing_blushed:VBG_VBD
blushing_blushed:VBG_VBN
blushing_blushes:VBG_VBZ
bluster_blustered:VB_VBD
bluster_blustered:VB_VBN
bluster_blustering:VB_VBG
bluster_blusters:VB_VBZ
blustered_bluster:VBD_VB
blustered_bluster:VBN_VB
blustered_blustered:VBD_VBN
blustered_blustered:VBN_VBD
blustered_blustering:VBD_VBG
blustered_blustering:VBN_VBG
blustered_blusters:VBD_VBZ
blustered_blusters:VBN_VBZ
blustering_bluster:VBG_VB
blustering_blustered:VBG_VBD
blustering_blustered:VBG_VBN
blustering_blusters:VBG_VBZ
blusters_bluster:VBZ_VB
blusters_blustered:VBZ_VBD
blusters_blustered:VBZ_VBN
blusters_blustering:VBZ_VBG
board_boarded:VB_VBD
board_boarded:VB_VBN
board_boarding:VB_VBG
board_boards:VB_VBZ
boarded_board:VBD_VB
boarded_board:VBN_VB
boarded_boarded:VBD_VBN
boarded_boarded:VBN_VBD
boarded_boarding:VBD_VBG
boarded_boarding:VBN_VBG
boarded_boards:VBD_VBZ
boarded_boards:VBN_VBZ
boarding_board:VBG_VB
boarding_boarded:VBG_VBD
boarding_boarded:VBG_VBN
boarding_boards:VBG_VBZ
boards_board:VBZ_VB
boards_boarded:VBZ_VBD
boards_boarded:VBZ_VBN
boards_boarding:VBZ_VBG
boast_boasted:VB_VBD
boast_boasted:VB_VBN
boast_boasting:VB_VBG
boast_boasts:VB_VBZ
boasted_boast:VBD_VB
boasted_boast:VBN_VB
boasted_boasted:VBD_VBN
boasted_boasted:VBN_VBD
boasted_boasting:VBD_VBG
boasted_boasting:VBN_VBG
boasted_boasts:VBD_VBZ
boasted_boasts:VBN_VBZ
boasting_boast:VBG_VB
boasting_boasted:VBG_VBD
boasting_boasted:VBG_VBN
boasting_boasts:VBG_VBZ
boasts_boast:VBZ_VB
boasts_boasted:VBZ_VBD
boasts_boasted:VBZ_VBN
boasts_boasting:VBZ_VBG
boat_boated:VB_VBD
boat_boated:VB_VBN
boat_boating:VB_VBG
boat_boats:VB_VBZ
boated_boat:VBD_VB
boated_boat:VBN_VB
boated_boated:VBD_VBN
boated_boated:VBN_VBD
boated_boating:VBD_VBG
boated_boating:VBN_VBG
boated_boats:VBD_VBZ
boated_boats:VBN_VBZ
boating_boat:VBG_VB
boating_boated:VBG_VBD
boating_boated:VBG_VBN
boating_boats:VBG_VBZ
boats_boat:VBZ_VB
boats_boated:VBZ_VBD
boats_boated:VBZ_VBN
boats_boating:VBZ_VBG
bob_bobbed:VB_VBD
bob_bobbed:VB_VBN
bob_bobbing:VB_VBG
bob_bobs:VB_VBZ
bobbed_bob:VBD_VB
bobbed_bob:VBN_VB
bobbed_bobbed:VBD_VBN
bobbed_bobbed:VBN_VBD
bobbed_bobbing:VBD_VBG
bobbed_bobbing:VBN_VBG
bobbed_bobs:VBD_VBZ
bobbed_bobs:VBN_VBZ
bobbing_bob:VBG_VB
bobbing_bobbed:VBG_VBD
bobbing_bobbed:VBG_VBN
bobbing_bobs:VBG_VBZ
bobol_boboled:VB_VBD
bobol_boboled:VB_VBN
bobol_boboling:VB_VBG
bobol_bobols:VB_VBZ
boboled_bobol:VBD_VB
boboled_bobol:VBN_VB
boboled_boboled:VBD_VBN
boboled_boboled:VBN_VBD
boboled_boboling:VBD_VBG
boboled_boboling:VBN_VBG
boboled_bobols:VBD_VBZ
boboled_bobols:VBN_VBZ
boboling_bobol:VBG_VB
boboling_boboled:VBG_VBD
boboling_boboled:VBG_VBN
boboling_bobols:VBG_VBZ
bobols_bobol:VBZ_VB
bobols_boboled:VBZ_VBD
bobols_boboled:VBZ_VBN
bobols_boboling:VBZ_VBG
bobs_bob:VBZ_VB
bobs_bobbed:VBZ_VBD
bobs_bobbed:VBZ_VBN
bobs_bobbing:VBZ_VBG
bobsleigh_bobsleighed:VB_VBD
bobsleigh_bobsleighed:VB_VBN
bobsleigh_bobsleighing:VB_VBG
bobsleigh_bobsleighs:VB_VBZ
bobsleighed_bobsleigh:VBD_VB
bobsleighed_bobsleigh:VBN_VB
bobsleighed_bobsleighed:VBD_VBN
bobsleighed_bobsleighed:VBN_VBD
bobsleighed_bobsleighing:VBD_VBG
bobsleighed_bobsleighing:VBN_VBG
bobsleighed_bobsleighs:VBD_VBZ
bobsleighed_bobsleighs:VBN_VBZ
bobsleighing_bobsleigh:VBG_VB
bobsleighing_bobsleighed:VBG_VBD
bobsleighing_bobsleighed:VBG_VBN
bobsleighing_bobsleighs:VBG_VBZ
bobsleighs_bobsleigh:VBZ_VB
bobsleighs_bobsleighed:VBZ_VBD
bobsleighs_bobsleighed:VBZ_VBN
bobsleighs_bobsleighing:VBZ_VBG
bode_boded:VB_VBD
bode_boded:VB_VBN
bode_bodes:VB_VBZ
bode_boding:VB_VBG
boded_bode:VBD_VB
boded_bode:VBN_VB
boded_boded:VBD_VBN
boded_boded:VBN_VBD
boded_bodes:VBD_VBZ
boded_bodes:VBN_VBZ
boded_boding:VBD_VBG
boded_boding:VBN_VBG
bodes_bode:VBZ_VB
bodes_boded:VBZ_VBD
bodes_boded:VBZ_VBN
bodes_boding:VBZ_VBG
bodge_bodged:VB_VBD
bodge_bodged:VB_VBN
bodge_bodges:VB_VBZ
bodge_bodging:VB_VBG
bodged_bodge:VBD_VB
bodged_bodge:VBN_VB
bodged_bodged:VBD_VBN
bodged_bodged:VBN_VBD
bodged_bodges:VBD_VBZ
bodged_bodges:VBN_VBZ
bodged_bodging:VBD_VBG
bodged_bodging:VBN_VBG
bodges_bodge:VBZ_VB
bodges_bodged:VBZ_VBD
bodges_bodged:VBZ_VBN
bodges_bodging:VBZ_VBG
bodging_bodge:VBG_VB
bodging_bodged:VBG_VBD
bodging_bodged:VBG_VBN
bodging_bodges:VBG_VBZ
bodied_bodied:VBD_VBN
bodied_bodied:VBN_VBD
bodied_bodies:VBD_VBZ
bodied_bodies:VBN_VBZ
bodied_body:VBD_VB
bodied_body:VBN_VB
bodied_bodying:VBD_VBG
bodied_bodying:VBN_VBG
bodies_bodied:VBZ_VBD
bodies_bodied:VBZ_VBN
bodies_body:VBZ_VB
bodies_bodying:VBZ_VBG
boding_bode:VBG_VB
boding_boded:VBG_VBD
boding_boded:VBG_VBN
boding_bodes:VBG_VBZ
body_bodied:VB_VBD
body_bodied:VB_VBN
body_bodies:VB_VBZ
body_bodying:VB_VBG
bodycheck_bodychecked:VB_VBD
bodycheck_bodychecked:VB_VBN
bodycheck_bodychecking:VB_VBG
bodycheck_bodychecks:VB_VBZ
bodychecked_bodycheck:VBD_VB
bodychecked_bodycheck:VBN_VB
bodychecked_bodychecked:VBD_VBN
bodychecked_bodychecked:VBN_VBD
bodychecked_bodychecking:VBD_VBG
bodychecked_bodychecking:VBN_VBG
bodychecked_bodychecks:VBD_VBZ
bodychecked_bodychecks:VBN_VBZ
bodychecking_bodycheck:VBG_VB
bodychecking_bodychecked:VBG_VBD
bodychecking_bodychecked:VBG_VBN
bodychecking_bodychecks:VBG_VBZ
bodychecks_bodycheck:VBZ_VB
bodychecks_bodychecked:VBZ_VBD
bodychecks_bodychecked:VBZ_VBN
bodychecks_bodychecking:VBZ_VBG
bodying_bodied:VBG_VBD
bodying_bodied:VBG_VBN
bodying_bodies:VBG_VBZ
bodying_body:VBG_VB
boggle_boggled:VB_VBD
boggle_boggled:VB_VBN
boggle_boggles:VB_VBZ
boggle_boggling:VB_VBG
boggled_boggle:VBD_VB
boggled_boggle:VBN_VB
boggled_boggled:VBD_VBN
boggled_boggled:VBN_VBD
boggled_boggles:VBD_VBZ
boggled_boggles:VBN_VBZ
boggled_boggling:VBD_VBG
boggled_boggling:VBN_VBG
boggles_boggle:VBZ_VB
boggles_boggled:VBZ_VBD
boggles_boggled:VBZ_VBN
boggles_boggling:VBZ_VBG
boggling_boggle:VBG_VB
boggling_boggled:VBG_VBD
boggling_boggled:VBG_VBN
boggling_boggles:VBG_VBZ
bogie_bogied:VB_VBD
bogie_bogied:VB_VBN
bogie_bogies:VB_VBZ
bogie_bogying:VB_VBG
bogied_bogie:VBD_VB
bogied_bogie:VBN_VB
bogied_bogied:VBD_VBN
bogied_bogied:VBN_VBD
bogied_bogies:VBD_VBZ
bogied_bogies:VBN_VBZ
bogied_bogying:VBD_VBG
bogied_bogying:VBN_VBG
bogies_bogie:VBZ_VB
bogies_bogied:VBZ_VBD
bogies_bogied:VBZ_VBN
bogies_bogying:VBZ_VBG
bogying_bogie:VBG_VB
bogying_bogied:VBG_VBD
bogying_bogied:VBG_VBN
bogying_bogies:VBG_VBZ
boil_boiled:VB_VBD
boil_boiled:VB_VBN
boil_boiling:VB_VBG
boil_boils:VB_VBZ
boiled_boil:VBD_VB
boiled_boil:VBN_VB
boiled_boiled:VBD_VBN
boiled_boiled:VBN_VBD
boiled_boiling:VBD_VBG
boiled_boiling:VBN_VBG
boiled_boils:VBD_VBZ
boiled_boils:VBN_VBZ
boiling_boil:VBG_VB
boiling_boiled:VBG_VBD
boiling_boiled:VBG_VBN
boiling_boils:VBG_VBZ
boils_boil:VBZ_VB
boils_boiled:VBZ_VBD
boils_boiled:VBZ_VBN
boils_boiling:VBZ_VBG
bolster_bolstered:VB_VBD
bolster_bolstered:VB_VBN
bolster_bolstering:VB_VBG
bolster_bolsters:VB_VBZ
bolstered_bolster:VBD_VB
bolstered_bolster:VBN_VB
bolstered_bolstered:VBD_VBN
bolstered_bolstered:VBN_VBD
bolstered_bolstering:VBD_VBG
bolstered_bolstering:VBN_VBG
bolstered_bolsters:VBD_VBZ
bolstered_bolsters:VBN_VBZ
bolstering_bolster:VBG_VB
bolstering_bolstered:VBG_VBD
bolstering_bolstered:VBG_VBN
bolstering_bolsters:VBG_VBZ
bolsters_bolster:VBZ_VB
bolsters_bolstered:VBZ_VBD
bolsters_bolstered:VBZ_VBN
bolsters_bolstering:VBZ_VBG
bomb_bombed:VB_VBD
bomb_bombed:VB_VBN
bomb_bombing:VB_VBG
bomb_bombs:VB_VBZ
bombard_bombarded:VB_VBD
bombard_bombarded:VB_VBN
bombard_bombarding:VB_VBG
bombard_bombards:VB_VBZ
bombarded_bombard:VBD_VB
bombarded_bombard:VBN_VB
bombarded_bombarded:VBD_VBN
bombarded_bombarded:VBN_VBD
bombarded_bombarding:VBD_VBG
bombarded_bombarding:VBN_VBG
bombarded_bombards:VBD_VBZ
bombarded_bombards:VBN_VBZ
bombarding_bombard:VBG_VB
bombarding_bombarded:VBG_VBD
bombarding_bombarded:VBG_VBN
bombarding_bombards:VBG_VBZ
bombards_bombard:VBZ_VB
bombards_bombarded:VBZ_VBD
bombards_bombarded:VBZ_VBN
bombards_bombarding:VBZ_VBG
bombed_bomb:VBD_VB
bombed_bomb:VBN_VB
bombed_bombed:VBD_VBN
bombed_bombed:VBN_VBD
bombed_bombing:VBD_VBG
bombed_bombing:VBN_VBG
bombed_bombs:VBD_VBZ
bombed_bombs:VBN_VBZ
bombing_bomb:VBG_VB
bombing_bombed:VBG_VBD
bombing_bombed:VBG_VBN
bombing_bombs:VBG_VBZ
bombs_bomb:VBZ_VB
bombs_bombed:VBZ_VBD
bombs_bombed:VBZ_VBN
bombs_bombing:VBZ_VBG
bond_bonded:VB_VBD
bond_bonded:VB_VBN
bond_bonding:VB_VBG
bond_bonds:VB_VBZ
bonded_bond:VBD_VB
bonded_bond:VBN_VB
bonded_bonded:VBD_VBN
bonded_bonded:VBN_VBD
bonded_bonding:VBD_VBG
bonded_bonding:VBN_VBG
bonded_bonds:VBD_VBZ
bonded_bonds:VBN_VBZ
bonding_bond:VBG_VB
bonding_bonded:VBG_VBD
bonding_bonded:VBG_VBN
bonding_bonds:VBG_VBZ
bonds_bond:VBZ_VB
bonds_bonded:VBZ_VBD
bonds_bonded:VBZ_VBN
bonds_bonding:VBZ_VBG
bone_boned:VB_VBD
bone_boned:VB_VBN
bone_bones:VB_VBZ
bone_boning:VB_VBG
boned_bone:VBD_VB
boned_bone:VBN_VB
boned_boned:VBD_VBN
boned_boned:VBN_VBD
boned_bones:VBD_VBZ
boned_bones:VBN_VBZ
boned_boning:VBD_VBG
boned_boning:VBN_VBG
bones_bone:VBZ_VB
bones_boned:VBZ_VBD
bones_boned:VBZ_VBN
bones_boning:VBZ_VBG
bong_bonged:VB_VBD
bong_bonged:VB_VBN
bong_bonging:VB_VBG
bong_bongs:VB_VBZ
bonged_bong:VBD_VB
bonged_bong:VBN_VB
bonged_bonged:VBD_VBN
bonged_bonged:VBN_VBD
bonged_bonging:VBD_VBG
bonged_bonging:VBN_VBG
bonged_bongs:VBD_VBZ
bonged_bongs:VBN_VBZ
bonging_bong:VBG_VB
bonging_bonged:VBG_VBD
bonging_bonged:VBG_VBN
bonging_bongs:VBG_VBZ
bongs_bong:VBZ_VB
bongs_bonged:VBZ_VBD
bongs_bonged:VBZ_VBN
bongs_bonging:VBZ_VBG
boning_bone:VBG_VB
boning_boned:VBG_VBD
boning_boned:VBG_VBN
boning_bones:VBG_VBZ
boo_booed:VB_VBD
boo_booed:VB_VBN
boo_booing:VB_VBG
boo_boos:VB_VBZ
boob_boobed:VB_VBD
boob_boobed:VB_VBN
boob_boobing:VB_VBG
boob_boobs:VB_VBZ
boobed_boob:VBD_VB
boobed_boob:VBN_VB
boobed_boobed:VBD_VBN
boobed_boobed:VBN_VBD
boobed_boobing:VBD_VBG
boobed_boobing:VBN_VBG
boobed_boobs:VBD_VBZ
boobed_boobs:VBN_VBZ
boobing_boob:VBG_VB
boobing_boobed:VBG_VBD
boobing_boobed:VBG_VBN
boobing_boobs:VBG_VBZ
boobs_boob:VBZ_VB
boobs_boobed:VBZ_VBD
boobs_boobed:VBZ_VBN
boobs_boobing:VBZ_VBG
booby-trap_booby-trapped:VB_VBD
booby-trap_booby-trapped:VB_VBN
booby-trap_booby-trapping:VB_VBG
booby-trap_booby-traps:VB_VBZ
booby-trapped_booby-trap:VBD_VB
booby-trapped_booby-trap:VBN_VB
booby-trapped_booby-trapped:VBD_VBN
booby-trapped_booby-trapped:VBN_VBD
booby-trapped_booby-trapping:VBD_VBG
booby-trapped_booby-trapping:VBN_VBG
booby-trapped_booby-traps:VBD_VBZ
booby-trapped_booby-traps:VBN_VBZ
booby-trapping_booby-trap:VBG_VB
booby-trapping_booby-trapped:VBG_VBD
booby-trapping_booby-trapped:VBG_VBN
booby-trapping_booby-traps:VBG_VBZ
booby-traps_booby-trap:VBZ_VB
booby-traps_booby-trapped:VBZ_VBD
booby-traps_booby-trapped:VBZ_VBN
booby-traps_booby-trapping:VBZ_VBG
boodle_boodled:VB_VBD
boodle_boodled:VB_VBN
boodle_boodles:VB_VBZ
boodle_boodling:VB_VBG
boodled_boodle:VBD_VB
boodled_boodle:VBN_VB
boodled_boodled:VBD_VBN
boodled_boodled:VBN_VBD
boodled_boodles:VBD_VBZ
boodled_boodles:VBN_VBZ
boodled_boodling:VBD_VBG
boodled_boodling:VBN_VBG
boodles_boodle:VBZ_VB
boodles_boodled:VBZ_VBD
boodles_boodled:VBZ_VBN
boodles_boodling:VBZ_VBG
boodling_boodle:VBG_VB
boodling_boodled:VBG_VBD
boodling_boodled:VBG_VBN
boodling_boodles:VBG_VBZ
booed_boo:VBD_VB
booed_boo:VBN_VB
booed_booed:VBD_VBN
booed_booed:VBN_VBD
booed_booing:VBD_VBG
booed_booing:VBN_VBG
booed_boos:VBD_VBZ
booed_boos:VBN_VBZ
boogie_boogied:VB_VBD
boogie_boogied:VB_VBN
boogie_boogieing:VB_VBG
boogie_boogies:VB_VBZ
boogied_boogie:VBD_VB
boogied_boogie:VBN_VB
boogied_boogied:VBD_VBN
boogied_boogied:VBN_VBD
boogied_boogieing:VBD_VBG
boogied_boogieing:VBN_VBG
boogied_boogies:VBD_VBZ
boogied_boogies:VBN_VBZ
boogieing_boogie:VBG_VB
boogieing_boogied:VBG_VBD
boogieing_boogied:VBG_VBN
boogieing_boogies:VBG_VBZ
boogies_boogie:VBZ_VB
boogies_boogied:VBZ_VBD
boogies_boogied:VBZ_VBN
boogies_boogieing:VBZ_VBG
boohoo_boohooed:VB_VBD
boohoo_boohooed:VB_VBN
boohoo_boohooing:VB_VBG
boohoo_boohoos:VB_VBZ
boohooed_boohoo:VBD_VB
boohooed_boohoo:VBN_VB
boohooed_boohooed:VBD_VBN
boohooed_boohooed:VBN_VBD
boohooed_boohooing:VBD_VBG
boohooed_boohooing:VBN_VBG
boohooed_boohoos:VBD_VBZ
boohooed_boohoos:VBN_VBZ
boohooing_boohoo:VBG_VB
boohooing_boohooed:VBG_VBD
boohooing_boohooed:VBG_VBN
boohooing_boohoos:VBG_VBZ
boohoos_boohoo:VBZ_VB
boohoos_boohooed:VBZ_VBD
boohoos_boohooed:VBZ_VBN
boohoos_boohooing:VBZ_VBG
booing_boo:VBG_VB
booing_booed:VBG_VBD
booing_booed:VBG_VBN
booing_boos:VBG_VBZ
book_booked:VB_VBD
book_booked:VB_VBN
book_booking:VB_VBG
book_books:VB_VBZ
booked_book:VBD_VB
booked_book:VBN_VB
booked_booked:VBD_VBN
booked_booked:VBN_VBD
booked_booking:VBD_VBG
booked_booking:VBN_VBG
booked_books:VBD_VBZ
booked_books:VBN_VBZ
booking_book:VBG_VB
booking_booked:VBG_VBD
booking_booked:VBG_VBN
booking_books:VBG_VBZ
books_book:VBZ_VB
books_booked:VBZ_VBD
books_booked:VBZ_VBN
books_booking:VBZ_VBG
boom_boomed:VB_VBD
boom_boomed:VB_VBN
boom_booming:VB_VBG
boom_booms:VB_VBZ
boomed_boom:VBD_VB
boomed_boom:VBN_VB
boomed_boomed:VBD_VBN
boomed_boomed:VBN_VBD
boomed_booming:VBD_VBG
boomed_booming:VBN_VBG
boomed_booms:VBD_VBZ
boomed_booms:VBN_VBZ
boomerang_boomeranged:VB_VBD
boomerang_boomeranged:VB_VBN
boomerang_boomeranging:VB_VBG
boomerang_boomerangs:VB_VBZ
boomeranged_boomerang:VBD_VB
boomeranged_boomerang:VBN_VB
boomeranged_boomeranged:VBD_VBN
boomeranged_boomeranged:VBN_VBD
boomeranged_boomeranging:VBD_VBG
boomeranged_boomeranging:VBN_VBG
boomeranged_boomerangs:VBD_VBZ
boomeranged_boomerangs:VBN_VBZ
boomeranging_boomerang:VBG_VB
boomeranging_boomeranged:VBG_VBD
boomeranging_boomeranged:VBG_VBN
boomeranging_boomerangs:VBG_VBZ
boomerangs_boomerang:VBZ_VB
boomerangs_boomeranged:VBZ_VBD
boomerangs_boomeranged:VBZ_VBN
boomerangs_boomeranging:VBZ_VBG
booming_boom:VBG_VB
booming_boomed:VBG_VBD
booming_boomed:VBG_VBN
booming_booms:VBG_VBZ
booms_boom:VBZ_VB
booms_boomed:VBZ_VBD
booms_boomed:VBZ_VBN
booms_booming:VBZ_VBG
boondoggle_boondoggled:VB_VBD
boondoggle_boondoggled:VB_VBN
boondoggle_boondoggles:VB_VBZ
boondoggle_boondoggling:VB_VBG
boondoggled_boondoggle:VBD_VB
boondoggled_boondoggle:VBN_VB
boondoggled_boondoggled:VBD_VBN
boondoggled_boondoggled:VBN_VBD
boondoggled_boondoggles:VBD_VBZ
boondoggled_boondoggles:VBN_VBZ
boondoggled_boondoggling:VBD_VBG
boondoggled_boondoggling:VBN_VBG
boondoggles_boondoggle:VBZ_VB
boondoggles_boondoggled:VBZ_VBD
boondoggles_boondoggled:VBZ_VBN
boondoggles_boondoggling:VBZ_VBG
boondoggling_boondoggle:VBG_VB
boondoggling_boondoggled:VBG_VBD
boondoggling_boondoggled:VBG_VBN
boondoggling_boondoggles:VBG_VBZ
boos_boo:VBZ_VB
boos_booed:VBZ_VBD
boos_booed:VBZ_VBN
boos_booing:VBZ_VBG
boost_boosted:VB_VBD
boost_boosted:VB_VBN
boost_boosting:VB_VBG
boost_boosts:VB_VBZ
boosted_boost:VBD_VB
boosted_boost:VBN_VB
boosted_boosted:VBD_VBN
boosted_boosted:VBN_VBD
boosted_boosting:VBD_VBG
boosted_boosting:VBN_VBG
boosted_boosts:VBD_VBZ
boosted_boosts:VBN_VBZ
boosting_boost:VBG_VB
boosting_boosted:VBG_VBD
boosting_boosted:VBG_VBN
boosting_boosts:VBG_VBZ
boosts_boost:VBZ_VB
boosts_boosted:VBZ_VBD
boosts_boosted:VBZ_VBN
boosts_boosting:VBZ_VBG
boot_booted:VB_VBD
boot_booted:VB_VBN
boot_booting:VB_VBG
boot_boots:VB_VBZ
booted_boot:VBD_VB
booted_boot:VBN_VB
booted_booted:VBD_VBN
booted_booted:VBN_VBD
booted_booting:VBD_VBG
booted_booting:VBN_VBG
booted_boots:VBD_VBZ
booted_boots:VBN_VBZ
booting_boot:VBG_VB
booting_booted:VBG_VBD
booting_booted:VBG_VBN
booting_boots:VBG_VBZ
bootleg_bootlegged:VB_VBD
bootleg_bootlegged:VB_VBN
bootleg_bootlegging:VB_VBG
bootleg_bootlegs:VB_VBZ
bootlegged_bootleg:VBD_VB
bootlegged_bootleg:VBN_VB
bootlegged_bootlegged:VBD_VBN
bootlegged_bootlegged:VBN_VBD
bootlegged_bootlegging:VBD_VBG
bootlegged_bootlegging:VBN_VBG
bootlegged_bootlegs:VBD_VBZ
bootlegged_bootlegs:VBN_VBZ
bootlegging_bootleg:VBG_VB
bootlegging_bootlegged:VBG_VBD
bootlegging_bootlegged:VBG_VBN
bootlegging_bootlegs:VBG_VBZ
bootlegs_bootleg:VBZ_VB
bootlegs_bootlegged:VBZ_VBD
bootlegs_bootlegged:VBZ_VBN
bootlegs_bootlegging:VBZ_VBG
bootlick_bootlicked:VB_VBD
bootlick_bootlicked:VB_VBN
bootlick_bootlicking:VB_VBG
bootlick_bootlicks:VB_VBZ
bootlicked_bootlick:VBD_VB
bootlicked_bootlick:VBN_VB
bootlicked_bootlicked:VBD_VBN
bootlicked_bootlicked:VBN_VBD
bootlicked_bootlicking:VBD_VBG
bootlicked_bootlicking:VBN_VBG
bootlicked_bootlicks:VBD_VBZ
bootlicked_bootlicks:VBN_VBZ
bootlicking_bootlick:VBG_VB
bootlicking_bootlicked:VBG_VBD
bootlicking_bootlicked:VBG_VBN
bootlicking_bootlicks:VBG_VBZ
bootlicks_bootlick:VBZ_VB
bootlicks_bootlicked:VBZ_VBD
bootlicks_bootlicked:VBZ_VBN
bootlicks_bootlicking:VBZ_VBG
boots_boot:VBZ_VB
boots_booted:VBZ_VBD
boots_booted:VBZ_VBN
boots_booting:VBZ_VBG
booze_boozed:VB_VBD
booze_boozed:VB_VBN
booze_boozes:VB_VBZ
booze_boozing:VB_VBG
boozed_booze:VBD_VB
boozed_booze:VBN_VB
boozed_boozed:VBD_VBN
boozed_boozed:VBN_VBD
boozed_boozes:VBD_VBZ
boozed_boozes:VBN_VBZ
boozed_boozing:VBD_VBG
boozed_boozing:VBN_VBG
boozes_booze:VBZ_VB
boozes_boozed:VBZ_VBD
boozes_boozed:VBZ_VBN
boozes_boozing:VBZ_VBG
boozing_booze:VBG_VB
boozing_boozed:VBG_VBD
boozing_boozed:VBG_VBN
boozing_boozes:VBG_VBZ
bop_bopped:VB_VBD
bop_bopped:VB_VBN
bop_bopping:VB_VBG
bop_bops:VB_VBZ
bopped_bop:VBD_VB
bopped_bop:VBN_VB
bopped_bopped:VBD_VBN
bopped_bopped:VBN_VBD
bopped_bopping:VBD_VBG
bopped_bopping:VBN_VBG
bopped_bops:VBD_VBZ
bopped_bops:VBN_VBZ
bopping_bop:VBG_VB
bopping_bopped:VBG_VBD
bopping_bopped:VBG_VBN
bopping_bops:VBG_VBZ
bops_bop:VBZ_VB
bops_bopped:VBZ_VBD
bops_bopped:VBZ_VBN
bops_bopping:VBZ_VBG
borate_borated:VB_VBD
borate_borated:VB_VBN
borate_borates:VB_VBZ
borate_borating:VB_VBG
borated_borate:VBD_VB
borated_borate:VBN_VB
borated_borated:VBD_VBN
borated_borated:VBN_VBD
borated_borates:VBD_VBZ
borated_borates:VBN_VBZ
borated_borating:VBD_VBG
borated_borating:VBN_VBG
borates_borate:VBZ_VB
borates_borated:VBZ_VBD
borates_borated:VBZ_VBN
borates_borating:VBZ_VBG
borating_borate:VBG_VB
borating_borated:VBG_VBD
borating_borated:VBG_VBN
borating_borates:VBG_VBZ
border_bordered:VB_VBD
border_bordered:VB_VBN
border_bordering:VB_VBG
border_borders:VB_VBZ
bordered_border:VBD_VB
bordered_border:VBN_VB
bordered_bordered:VBD_VBN
bordered_bordered:VBN_VBD
bordered_bordering:VBD_VBG
bordered_bordering:VBN_VBG
bordered_borders:VBD_VBZ
bordered_borders:VBN_VBZ
bordering_border:VBG_VB
bordering_bordered:VBG_VBD
bordering_bordered:VBG_VBN
bordering_borders:VBG_VBZ
borders_border:VBZ_VB
borders_bordered:VBZ_VBD
borders_bordered:VBZ_VBN
borders_bordering:VBZ_VBG
bore_bored:VB_VBD
bore_bored:VB_VBN
bore_bores:VB_VBZ
bore_boring:VB_VBG
bored_bore:VBD_VB
bored_bore:VBN_VB
bored_bored:VBD_VBN
bored_bored:VBN_VBD
bored_bores:VBD_VBZ
bored_bores:VBN_VBZ
bored_boring:VBD_VBG
bored_boring:VBN_VBG
bores_bore:VBZ_VB
bores_bored:VBZ_VBD
bores_bored:VBZ_VBN
bores_boring:VBZ_VBG
boring_bore:VBG_VB
boring_bored:VBG_VBD
boring_bored:VBG_VBN
boring_bores:VBG_VBZ
borrow_borrowed:VB_VBD
borrow_borrowed:VB_VBN
borrow_borrowing:VB_VBG
borrow_borrows:VB_VBZ
borrowed_borrow:VBD_VB
borrowed_borrow:VBN_VB
borrowed_borrowed:VBD_VBN
borrowed_borrowed:VBN_VBD
borrowed_borrowing:VBD_VBG
borrowed_borrowing:VBN_VBG
borrowed_borrows:VBD_VBZ
borrowed_borrows:VBN_VBZ
borrowing_borrow:VBG_VB
borrowing_borrowed:VBG_VBD
borrowing_borrowed:VBG_VBN
borrowing_borrows:VBG_VBZ
borrows_borrow:VBZ_VB
borrows_borrowed:VBZ_VBD
borrows_borrowed:VBZ_VBN
borrows_borrowing:VBZ_VBG
bosom_bosomed:VB_VBD
bosom_bosomed:VB_VBN
bosom_bosoming:VB_VBG
bosom_bosoms:VB_VBZ
bosomed_bosom:VBD_VB
bosomed_bosom:VBN_VB
bosomed_bosomed:VBD_VBN
bosomed_bosomed:VBN_VBD
bosomed_bosoming:VBD_VBG
bosomed_bosoming:VBN_VBG
bosomed_bosoms:VBD_VBZ
bosomed_bosoms:VBN_VBZ
bosoming_bosom:VBG_VB
bosoming_bosomed:VBG_VBD
bosoming_bosomed:VBG_VBN
bosoming_bosoms:VBG_VBZ
bosoms_bosom:VBZ_VB
bosoms_bosomed:VBZ_VBD
bosoms_bosomed:VBZ_VBN
bosoms_bosoming:VBZ_VBG
boss_bossed:VB_VBD
boss_bossed:VB_VBN
boss_bosses:VB_VBZ
boss_bossing:VB_VBG
bossed_boss:VBD_VB
bossed_boss:VBN_VB
bossed_bossed:VBD_VBN
bossed_bossed:VBN_VBD
bossed_bosses:VBD_VBZ
bossed_bosses:VBN_VBZ
bossed_bossing:VBD_VBG
bossed_bossing:VBN_VBG
bosses_boss:VBZ_VB
bosses_bossed:VBZ_VBD
bosses_bossed:VBZ_VBN
bosses_bossing:VBZ_VBG
bossing_boss:VBG_VB
bossing_bossed:VBG_VBD
bossing_bossed:VBG_VBN
bossing_bosses:VBG_VBZ
botanize_botanized:VB_VBD
botanize_botanized:VB_VBN
botanize_botanizes:VB_VBZ
botanize_botanizing:VB_VBG
botanized_botanize:VBD_VB
botanized_botanize:VBN_VB
botanized_botanized:VBD_VBN
botanized_botanized:VBN_VBD
botanized_botanizes:VBD_VBZ
botanized_botanizes:VBN_VBZ
botanized_botanizing:VBD_VBG
botanized_botanizing:VBN_VBG
botanizes_botanize:VBZ_VB
botanizes_botanized:VBZ_VBD
botanizes_botanized:VBZ_VBN
botanizes_botanizing:VBZ_VBG
botanizing_botanize:VBG_VB
botanizing_botanized:VBG_VBD
botanizing_botanized:VBG_VBN
botanizing_botanizes:VBG_VBZ
botch_botched:VB_VBD
botch_botched:VB_VBN
botch_botches:VB_VBZ
botch_botching:VB_VBG
botched_botch:VBD_VB
botched_botch:VBN_VB
botched_botched:VBD_VBN
botched_botched:VBN_VBD
botched_botches:VBD_VBZ
botched_botches:VBN_VBZ
botched_botching:VBD_VBG
botched_botching:VBN_VBG
botches_botch:VBZ_VB
botches_botched:VBZ_VBD
botches_botched:VBZ_VBN
botches_botching:VBZ_VBG
botching_botch:VBG_VB
botching_botched:VBG_VBD
botching_botched:VBG_VBN
botching_botches:VBG_VBZ
bother_bothered:VB_VBD
bother_bothered:VB_VBN
bother_bothering:VB_VBG
bother_bothers:VB_VBZ
bothered_bother:VBD_VB
bothered_bother:VBN_VB
bothered_bothered:VBD_VBN
bothered_bothered:VBN_VBD
bothered_bothering:VBD_VBG
bothered_bothering:VBN_VBG
bothered_bothers:VBD_VBZ
bothered_bothers:VBN_VBZ
bothering_bother:VBG_VB
bothering_bothered:VBG_VBD
bothering_bothered:VBG_VBN
bothering_bothers:VBG_VBZ
bothers_bother:VBZ_VB
bothers_bothered:VBZ_VBD
bothers_bothered:VBZ_VBN
bothers_bothering:VBZ_VBG
bottle_bottled:VB_VBD
bottle_bottled:VB_VBN
bottle_bottles:VB_VBZ
bottle_bottling:VB_VBG
bottled_bottle:VBD_VB
bottled_bottle:VBN_VB
bottled_bottled:VBD_VBN
bottled_bottled:VBN_VBD
bottled_bottles:VBD_VBZ
bottled_bottles:VBN_VBZ
bottled_bottling:VBD_VBG
bottled_bottling:VBN_VBG
bottlefed_bottlefed:VBD_VBN
bottlefed_bottlefed:VBN_VBD
bottlefed_bottlefeed:VBD_VB
bottlefed_bottlefeed:VBN_VB
bottlefed_bottlefeeding:VBD_VBG
bottlefed_bottlefeeding:VBN_VBG
bottlefed_bottlefeeds:VBD_VBZ
bottlefed_bottlefeeds:VBN_VBZ
bottlefeed_bottlefed:VB_VBD
bottlefeed_bottlefed:VB_VBN
bottlefeed_bottlefeeding:VB_VBG
bottlefeed_bottlefeeds:VB_VBZ
bottlefeeding_bottlefed:VBG_VBD
bottlefeeding_bottlefed:VBG_VBN
bottlefeeding_bottlefeed:VBG_VB
bottlefeeding_bottlefeeds:VBG_VBZ
bottlefeeds_bottlefed:VBZ_VBD
bottlefeeds_bottlefed:VBZ_VBN
bottlefeeds_bottlefeed:VBZ_VB
bottlefeeds_bottlefeeding:VBZ_VBG
bottleneck_bottlenecked:VB_VBD
bottleneck_bottlenecked:VB_VBN
bottleneck_bottlenecking:VB_VBG
bottleneck_bottlenecks:VB_VBZ
bottlenecked_bottleneck:VBD_VB
bottlenecked_bottleneck:VBN_VB
bottlenecked_bottlenecked:VBD_VBN
bottlenecked_bottlenecked:VBN_VBD
bottlenecked_bottlenecking:VBD_VBG
bottlenecked_bottlenecking:VBN_VBG
bottlenecked_bottlenecks:VBD_VBZ
bottlenecked_bottlenecks:VBN_VBZ
bottlenecking_bottleneck:VBG_VB
bottlenecking_bottlenecked:VBG_VBD
bottlenecking_bottlenecked:VBG_VBN
bottlenecking_bottlenecks:VBG_VBZ
bottlenecks_bottleneck:VBZ_VB
bottlenecks_bottlenecked:VBZ_VBD
bottlenecks_bottlenecked:VBZ_VBN
bottlenecks_bottlenecking:VBZ_VBG
bottles_bottle:VBZ_VB
bottles_bottled:VBZ_VBD
bottles_bottled:VBZ_VBN
bottles_bottling:VBZ_VBG
bottling_bottle:VBG_VB
bottling_bottled:VBG_VBD
bottling_bottled:VBG_VBN
bottling_bottles:VBG_VBZ
bottom_bottomed:VB_VBD
bottom_bottomed:VB_VBN
bottom_bottoming:VB_VBG
bottom_bottoms:VB_VBZ
bottomed_bottom:VBD_VB
bottomed_bottom:VBN_VB
bottomed_bottomed:VBD_VBN
bottomed_bottomed:VBN_VBD
bottomed_bottoming:VBD_VBG
bottomed_bottoming:VBN_VBG
bottomed_bottoms:VBD_VBZ
bottomed_bottoms:VBN_VBZ
bottoming_bottom:VBG_VB
bottoming_bottomed:VBG_VBD
bottoming_bottomed:VBG_VBN
bottoming_bottoms:VBG_VBZ
bottoms_bottom:VBZ_VB
bottoms_bottomed:VBZ_VBD
bottoms_bottomed:VBZ_VBN
bottoms_bottoming:VBZ_VBG
bought_bought:VBD_VBN
bought_bought:VBN_VBD
bought_buy:VBD_VB
bought_buy:VBN_VB
bought_buying:VBD_VBG
bought_buying:VBN_VBG
bought_buys:VBD_VBZ
bought_buys:VBN_VBZ
boult_boulted:VB_VBD
boult_boulted:VB_VBN
boult_boulting:VB_VBG
boult_boults:VB_VBZ
boulted_boult:VBD_VB
boulted_boult:VBN_VB
boulted_boulted:VBD_VBN
boulted_boulted:VBN_VBD
boulted_boulting:VBD_VBG
boulted_boulting:VBN_VBG
boulted_boults:VBD_VBZ
boulted_boults:VBN_VBZ
boulting_boult:VBG_VB
boulting_boulted:VBG_VBD
boulting_boulted:VBG_VBN
boulting_boults:VBG_VBZ
boults_boult:VBZ_VB
boults_boulted:VBZ_VBD
boults_boulted:VBZ_VBN
boults_boulting:VBZ_VBG
bounce_bounced:VB_VBD
bounce_bounced:VB_VBN
bounce_bounces:VB_VBZ
bounce_bouncing:VB_VBG
bounced_bounce:VBD_VB
bounced_bounce:VBN_VB
bounced_bounced:VBD_VBN
bounced_bounced:VBN_VBD
bounced_bounces:VBD_VBZ
bounced_bounces:VBN_VBZ
bounced_bouncing:VBD_VBG
bounced_bouncing:VBN_VBG
bounces_bounce:VBZ_VB
bounces_bounced:VBZ_VBD
bounces_bounced:VBZ_VBN
bounces_bouncing:VBZ_VBG
bouncing_bounce:VBG_VB
bouncing_bounced:VBG_VBD
bouncing_bounced:VBG_VBN
bouncing_bounces:VBG_VBZ
bound_binding:VB_VBG
bound_binding:VBD_VBG
bound_binding:VBN_VBG
bound_binds:VB_VBZ
bound_binds:VBD_VBZ
bound_binds:VBN_VBZ
bound_bound:VB_VBD
bound_bound:VB_VBN
bound_bound:VBD_VB
bound_bound:VBD_VBN
bound_bound:VBN_VB
bound_bound:VBN_VBD
bound_bounded:VB_VBD
bound_bounded:VB_VBN
bound_bounding:VB_VBG
bound_bounds:VB_VBZ
bounded_bound:VBD_VB
bounded_bound:VBN_VB
bounded_bounded:VBD_VBN
bounded_bounded:VBN_VBD
bounded_bounding:VBD_VBG
bounded_bounding:VBN_VBG
bounded_bounds:VBD_VBZ
bounded_bounds:VBN_VBZ
bounding_bound:VBG_VB
bounding_bounded:VBG_VBD
bounding_bounded:VBG_VBN
bounding_bounds:VBG_VBZ
bounds_bound:VBZ_VB
bounds_bounded:VBZ_VBD
bounds_bounded:VBZ_VBN
bounds_bounding:VBZ_VBG
bow_bowed:VB_VBD
bow_bowed:VB_VBN
bow_bowing:VB_VBG
bow_bows:VB_VBZ
bowdlerize_bowdlerized:VB_VBD
bowdlerize_bowdlerized:VB_VBN
bowdlerize_bowdlerizes:VB_VBZ
bowdlerize_bowdlerizing:VB_VBG
bowdlerized_bowdlerize:VBD_VB
bowdlerized_bowdlerize:VBN_VB
bowdlerized_bowdlerized:VBD_VBN
bowdlerized_bowdlerized:VBN_VBD
bowdlerized_bowdlerizes:VBD_VBZ
bowdlerized_bowdlerizes:VBN_VBZ
bowdlerized_bowdlerizing:VBD_VBG
bowdlerized_bowdlerizing:VBN_VBG
bowdlerizes_bowdlerize:VBZ_VB
bowdlerizes_bowdlerized:VBZ_VBD
bowdlerizes_bowdlerized:VBZ_VBN
bowdlerizes_bowdlerizing:VBZ_VBG
bowdlerizing_bowdlerize:VBG_VB
bowdlerizing_bowdlerized:VBG_VBD
bowdlerizing_bowdlerized:VBG_VBN
bowdlerizing_bowdlerizes:VBG_VBZ
bowed_bow:VBD_VB
bowed_bow:VBN_VB
bowed_bowed:VBD_VBN
bowed_bowed:VBN_VBD
bowed_bowing:VBD_VBG
bowed_bowing:VBN_VBG
bowed_bows:VBD_VBZ
bowed_bows:VBN_VBZ
bowing_bow:VBG_VB
bowing_bowed:VBG_VBD
bowing_bowed:VBG_VBN
bowing_bows:VBG_VBZ
bowl_bowled:VB_VBD
bowl_bowled:VB_VBN
bowl_bowling:VB_VBG
bowl_bowls:VB_VBZ
bowled_bowl:VBD_VB
bowled_bowl:VBN_VB
bowled_bowled:VBD_VBN
bowled_bowled:VBN_VBD
bowled_bowling:VBD_VBG
bowled_bowling:VBN_VBG
bowled_bowls:VBD_VBZ
bowled_bowls:VBN_VBZ
bowling_bowl:VBG_VB
bowling_bowled:VBG_VBD
bowling_bowled:VBG_VBN
bowling_bowls:VBG_VBZ
bowls_bowl:VBZ_VB
bowls_bowled:VBZ_VBD
bowls_bowled:VBZ_VBN
bowls_bowling:VBZ_VBG
bows_bow:VBZ_VB
bows_bowed:VBZ_VBD
bows_bowed:VBZ_VBN
bows_bowing:VBZ_VBG
bowse_bowsed:VB_VBD
bowse_bowsed:VB_VBN
bowse_bowses:VB_VBZ
bowse_bowsing:VB_VBG
bowsed_bowse:VBD_VB
bowsed_bowse:VBN_VB
bowsed_bowsed:VBD_VBN
bowsed_bowsed:VBN_VBD
bowsed_bowses:VBD_VBZ
bowsed_bowses:VBN_VBZ
bowsed_bowsing:VBD_VBG
bowsed_bowsing:VBN_VBG
bowses_bowse:VBZ_VB
bowses_bowsed:VBZ_VBD
bowses_bowsed:VBZ_VBN
bowses_bowsing:VBZ_VBG
bowsing_bowse:VBG_VB
bowsing_bowsed:VBG_VBD
bowsing_bowsed:VBG_VBN
bowsing_bowses:VBG_VBZ
bowwow_bowwowed:VB_VBD
bowwow_bowwowed:VB_VBN
bowwow_bowwowing:VB_VBG
bowwow_bowwows:VB_VBZ
bowwowed_bowwow:VBD_VB
bowwowed_bowwow:VBN_VB
bowwowed_bowwowed:VBD_VBN
bowwowed_bowwowed:VBN_VBD
bowwowed_bowwowing:VBD_VBG
bowwowed_bowwowing:VBN_VBG
bowwowed_bowwows:VBD_VBZ
bowwowed_bowwows:VBN_VBZ
bowwowing_bowwow:VBG_VB
bowwowing_bowwowed:VBG_VBD
bowwowing_bowwowed:VBG_VBN
bowwowing_bowwows:VBG_VBZ
bowwows_bowwow:VBZ_VB
bowwows_bowwowed:VBZ_VBD
bowwows_bowwowed:VBZ_VBN
bowwows_bowwowing:VBZ_VBG
box_boxed:VB_VBD
box_boxed:VB_VBN
box_boxes:VB_VBZ
box_boxing:VB_VBG
boxed_box:VBD_VB
boxed_box:VBN_VB
boxed_boxed:VBD_VBN
boxed_boxed:VBN_VBD
boxed_boxes:VBD_VBZ
boxed_boxes:VBN_VBZ
boxed_boxing:VBD_VBG
boxed_boxing:VBN_VBG
boxes_box:VBZ_VB
boxes_boxed:VBZ_VBD
boxes_boxed:VBZ_VBN
boxes_boxing:VBZ_VBG
boxhaul_boxhauled:VB_VBD
boxhaul_boxhauled:VB_VBN
boxhaul_boxhauling:VB_VBG
boxhaul_boxhauls:VB_VBZ
boxhauled_boxhaul:VBD_VB
boxhauled_boxhaul:VBN_VB
boxhauled_boxhauled:VBD_VBN
boxhauled_boxhauled:VBN_VBD
boxhauled_boxhauling:VBD_VBG
boxhauled_boxhauling:VBN_VBG
boxhauled_boxhauls:VBD_VBZ
boxhauled_boxhauls:VBN_VBZ
boxhauling_boxhaul:VBG_VB
boxhauling_boxhauled:VBG_VBD
boxhauling_boxhauled:VBG_VBN
boxhauling_boxhauls:VBG_VBZ
boxhauls_boxhaul:VBZ_VB
boxhauls_boxhauled:VBZ_VBD
boxhauls_boxhauled:VBZ_VBN
boxhauls_boxhauling:VBZ_VBG
boxing_box:VBG_VB
boxing_boxed:VBG_VBD
boxing_boxed:VBG_VBN
boxing_boxes:VBG_VBZ
boycott_boycotted:VB_VBD
boycott_boycotted:VB_VBN
boycott_boycotting:VB_VBG
boycott_boycotts:VB_VBZ
boycotted_boycott:VBD_VB
boycotted_boycott:VBN_VB
boycotted_boycotted:VBD_VBN
boycotted_boycotted:VBN_VBD
boycotted_boycotting:VBD_VBG
boycotted_boycotting:VBN_VBG
boycotted_boycotts:VBD_VBZ
boycotted_boycotts:VBN_VBZ
boycotting_boycott:VBG_VB
boycotting_boycotted:VBG_VBD
boycotting_boycotted:VBG_VBN
boycotting_boycotts:VBG_VBZ
boycotts_boycott:VBZ_VB
boycotts_boycotted:VBZ_VBD
boycotts_boycotted:VBZ_VBN
boycotts_boycotting:VBZ_VBG
brabble_brabbled:VB_VBD
brabble_brabbled:VB_VBN
brabble_brabbles:VB_VBZ
brabble_brabbling:VB_VBG
brabbled_brabble:VBD_VB
brabbled_brabble:VBN_VB
brabbled_brabbled:VBD_VBN
brabbled_brabbled:VBN_VBD
brabbled_brabbles:VBD_VBZ
brabbled_brabbles:VBN_VBZ
brabbled_brabbling:VBD_VBG
brabbled_brabbling:VBN_VBG
brabbles_brabble:VBZ_VB
brabbles_brabbled:VBZ_VBD
brabbles_brabbled:VBZ_VBN
brabbles_brabbling:VBZ_VBG
brabbling_brabble:VBG_VB
brabbling_brabbled:VBG_VBD
brabbling_brabbled:VBG_VBN
brabbling_brabbles:VBG_VBZ
brace_braced:VB_VBD
brace_braced:VB_VBN
brace_braces:VB_VBZ
brace_bracing:VB_VBG
braced_brace:VBD_VB
braced_brace:VBN_VB
braced_braced:VBD_VBN
braced_braced:VBN_VBD
braced_braces:VBD_VBZ
braced_braces:VBN_VBZ
braced_bracing:VBD_VBG
braced_bracing:VBN_VBG
braces_brace:VBZ_VB
braces_braced:VBZ_VBD
braces_braced:VBZ_VBN
braces_bracing:VBZ_VBG
brachiate_brachiated:VB_VBD
brachiate_brachiated:VB_VBN
brachiate_brachiates:VB_VBZ
brachiate_brachiating:VB_VBG
brachiated_brachiate:VBD_VB
brachiated_brachiate:VBN_VB
brachiated_brachiated:VBD_VBN
brachiated_brachiated:VBN_VBD
brachiated_brachiates:VBD_VBZ
brachiated_brachiates:VBN_VBZ
brachiated_brachiating:VBD_VBG
brachiated_brachiating:VBN_VBG
brachiates_brachiate:VBZ_VB
brachiates_brachiated:VBZ_VBD
brachiates_brachiated:VBZ_VBN
brachiates_brachiating:VBZ_VBG
brachiating_brachiate:VBG_VB
brachiating_brachiated:VBG_VBD
brachiating_brachiated:VBG_VBN
brachiating_brachiates:VBG_VBZ
bracing_brace:VBG_VB
bracing_braced:VBG_VBD
bracing_braced:VBG_VBN
bracing_braces:VBG_VBZ
bracket_bracketed:VB_VBD
bracket_bracketed:VB_VBN
bracket_bracketing:VB_VBG
bracket_brackets:VB_VBZ
bracketed_bracket:VBD_VB
bracketed_bracket:VBN_VB
bracketed_bracketed:VBD_VBN
bracketed_bracketed:VBN_VBD
bracketed_bracketing:VBD_VBG
bracketed_bracketing:VBN_VBG
bracketed_brackets:VBD_VBZ
bracketed_brackets:VBN_VBZ
bracketing_bracket:VBG_VB
bracketing_bracketed:VBG_VBD
bracketing_bracketed:VBG_VBN
bracketing_brackets:VBG_VBZ
brackets_bracket:VBZ_VB
brackets_bracketed:VBZ_VBD
brackets_bracketed:VBZ_VBN
brackets_bracketing:VBZ_VBG
brag_bragged:VB_VBD
brag_bragged:VB_VBN
brag_bragging:VB_VBG
brag_brags:VB_VBZ
bragged_brag:VBD_VB
bragged_brag:VBN_VB
bragged_bragged:VBD_VBN
bragged_bragged:VBN_VBD
bragged_bragging:VBD_VBG
bragged_bragging:VBN_VBG
bragged_brags:VBD_VBZ
bragged_brags:VBN_VBZ
bragging_brag:VBG_VB
bragging_bragged:VBG_VBD
bragging_bragged:VBG_VBN
bragging_brags:VBG_VBZ
brags_brag:VBZ_VB
brags_bragged:VBZ_VBD
brags_bragged:VBZ_VBN
brags_bragging:VBZ_VBG
brail_brailed:VB_VBD
brail_brailed:VB_VBN
brail_brailing:VB_VBG
brail_brails:VB_VBZ
brailed_brail:VBD_VB
brailed_brail:VBN_VB
brailed_brailed:VBD_VBN
brailed_brailed:VBN_VBD
brailed_brailing:VBD_VBG
brailed_brailing:VBN_VBG
brailed_brails:VBD_VBZ
brailed_brails:VBN_VBZ
brailing_brail:VBG_VB
brailing_brailed:VBG_VBD
brailing_brailed:VBG_VBN
brailing_brails:VBG_VBZ
Braille_Brailled:VB_VBD
Braille_Brailled:VB_VBN
Braille_Brailles:VB_VBZ
Braille_Brailling:VB_VBG
Brailled_Braille:VBD_VB
Brailled_Braille:VBN_VB
Brailled_Brailled:VBD_VBN
Brailled_Brailled:VBN_VBD
Brailled_Brailles:VBD_VBZ
Brailled_Brailles:VBN_VBZ
Brailled_Brailling:VBD_VBG
Brailled_Brailling:VBN_VBG
Brailles_Braille:VBZ_VB
Brailles_Brailled:VBZ_VBD
Brailles_Brailled:VBZ_VBN
Brailles_Brailling:VBZ_VBG
Brailling_Braille:VBG_VB
Brailling_Brailled:VBG_VBD
Brailling_Brailled:VBG_VBN
Brailling_Brailles:VBG_VBZ
brails_brail:VBZ_VB
brails_brailed:VBZ_VBD
brails_brailed:VBZ_VBN
brails_brailing:VBZ_VBG
brain_brained:VB_VBD
brain_brained:VB_VBN
brain_braining:VB_VBG
brain_brains:VB_VBZ
brained_brain:VBD_VB
brained_brain:VBN_VB
brained_brained:VBD_VBN
brained_brained:VBN_VBD
brained_braining:VBD_VBG
brained_braining:VBN_VBG
brained_brains:VBD_VBZ
brained_brains:VBN_VBZ
braining_brain:VBG_VB
braining_brained:VBG_VBD
braining_brained:VBG_VBN
braining_brains:VBG_VBZ
brains_brain:VBZ_VB
brains_brained:VBZ_VBD
brains_brained:VBZ_VBN
brains_braining:VBZ_VBG
brainwash_brainwashed:VB_VBD
brainwash_brainwashed:VB_VBN
brainwash_brainwashes:VB_VBZ
brainwash_brainwashing:VB_VBG
brainwashed_brainwash:VBD_VB
brainwashed_brainwash:VBN_VB
brainwashed_brainwashed:VBD_VBN
brainwashed_brainwashed:VBN_VBD
brainwashed_brainwashes:VBD_VBZ
brainwashed_brainwashes:VBN_VBZ
brainwashed_brainwashing:VBD_VBG
brainwashed_brainwashing:VBN_VBG
brainwashes_brainwash:VBZ_VB
brainwashes_brainwashed:VBZ_VBD
brainwashes_brainwashed:VBZ_VBN
brainwashes_brainwashing:VBZ_VBG
brainwashing_brainwash:VBG_VB
brainwashing_brainwashed:VBG_VBD
brainwashing_brainwashed:VBG_VBN
brainwashing_brainwashes:VBG_VBZ
braise_braised:VB_VBD
braise_braised:VB_VBN
braise_braises:VB_VBZ
braise_braising:VB_VBG
braised_braise:VBD_VB
braised_braise:VBN_VB
braised_braised:VBD_VBN
braised_braised:VBN_VBD
braised_braises:VBD_VBZ
braised_braises:VBN_VBZ
braised_braising:VBD_VBG
braised_braising:VBN_VBG
braises_braise:VBZ_VB
braises_braised:VBZ_VBD
braises_braised:VBZ_VBN
braises_braising:VBZ_VBG
braising_braise:VBG_VB
braising_braised:VBG_VBD
braising_braised:VBG_VBN
braising_braises:VBG_VBZ
brake_braked:VB_VBD
brake_braked:VB_VBN
brake_brakes:VB_VBZ
brake_braking:VB_VBG
braked_brake:VBD_VB
braked_brake:VBN_VB
braked_braked:VBD_VBN
braked_braked:VBN_VBD
braked_brakes:VBD_VBZ
braked_brakes:VBN_VBZ
braked_braking:VBD_VBG
braked_braking:VBN_VBG
brakes_brake:VBZ_VB
brakes_braked:VBZ_VBD
brakes_braked:VBZ_VBN
brakes_braking:VBZ_VBG
braking_brake:VBG_VB
braking_braked:VBG_VBD
braking_braked:VBG_VBN
braking_brakes:VBG_VBZ
bramble_brambled:VB_VBD
bramble_brambled:VB_VBN
bramble_brambles:VB_VBZ
bramble_brambling:VB_VBG
brambled_bramble:VBD_VB
brambled_bramble:VBN_VB
brambled_brambled:VBD_VBN
brambled_brambled:VBN_VBD
brambled_brambles:VBD_VBZ
brambled_brambles:VBN_VBZ
brambled_brambling:VBD_VBG
brambled_brambling:VBN_VBG
brambles_bramble:VBZ_VB
brambles_brambled:VBZ_VBD
brambles_brambled:VBZ_VBN
brambles_brambling:VBZ_VBG
brambling_bramble:VBG_VB
brambling_brambled:VBG_VBD
brambling_brambled:VBG_VBN
brambling_brambles:VBG_VBZ
branch_branched:VB_VBD
branch_branched:VB_VBN
branch_branches:VB_VBZ
branch_branching:VB_VBG
branched_branch:VBD_VB
branched_branch:VBN_VB
branched_branched:VBD_VBN
branched_branched:VBN_VBD
branched_branches:VBD_VBZ
branched_branches:VBN_VBZ
branched_branching:VBD_VBG
branched_branching:VBN_VBG
branches_branch:VBZ_VB
branches_branched:VBZ_VBD
branches_branched:VBZ_VBN
branches_branching:VBZ_VBG
branching_branch:VBG_VB
branching_branched:VBG_VBD
branching_branched:VBG_VBN
branching_branches:VBG_VBZ
brand_branded:VB_VBD
brand_branded:VB_VBN
brand_branding:VB_VBG
brand_brands:VB_VBZ
branded_brand:VBD_VB
branded_brand:VBN_VB
branded_branded:VBD_VBN
branded_branded:VBN_VBD
branded_branding:VBD_VBG
branded_branding:VBN_VBG
branded_brands:VBD_VBZ
branded_brands:VBN_VBZ
branding_brand:VBG_VB
branding_branded:VBG_VBD
branding_branded:VBG_VBN
branding_brands:VBG_VBZ
brandish_brandished:VB_VBD
brandish_brandished:VB_VBN
brandish_brandishes:VB_VBZ
brandish_brandishing:VB_VBG
brandished_brandish:VBD_VB
brandished_brandish:VBN_VB
brandished_brandished:VBD_VBN
brandished_brandished:VBN_VBD
brandished_brandishes:VBD_VBZ
brandished_brandishes:VBN_VBZ
brandished_brandishing:VBD_VBG
brandished_brandishing:VBN_VBG
brandishes_brandish:VBZ_VB
brandishes_brandished:VBZ_VBD
brandishes_brandished:VBZ_VBN
brandishes_brandishing:VBZ_VBG
brandishing_brandish:VBG_VB
brandishing_brandished:VBG_VBD
brandishing_brandished:VBG_VBN
brandishing_brandishes:VBG_VBZ
brands_brand:VBZ_VB
brands_branded:VBZ_VBD
brands_branded:VBZ_VBN
brands_branding:VBZ_VBG
brattice_bratticed:VB_VBD
brattice_bratticed:VB_VBN
brattice_brattices:VB_VBZ
brattice_bratticing:VB_VBG
bratticed_brattice:VBD_VB
bratticed_brattice:VBN_VB
bratticed_bratticed:VBD_VBN
bratticed_bratticed:VBN_VBD
bratticed_brattices:VBD_VBZ
bratticed_brattices:VBN_VBZ
bratticed_bratticing:VBD_VBG
bratticed_bratticing:VBN_VBG
brattices_brattice:VBZ_VB
brattices_bratticed:VBZ_VBD
brattices_bratticed:VBZ_VBN
brattices_bratticing:VBZ_VBG
bratticing_brattice:VBG_VB
bratticing_bratticed:VBG_VBD
bratticing_bratticed:VBG_VBN
bratticing_brattices:VBG_VBZ
brave_braved:VB_VBD
brave_braved:VB_VBN
brave_braves:VB_VBZ
brave_braving:VB_VBG
braved_brave:VBD_VB
braved_brave:VBN_VB
braved_braved:VBD_VBN
braved_braved:VBN_VBD
braved_braves:VBD_VBZ
braved_braves:VBN_VBZ
braved_braving:VBD_VBG
braved_braving:VBN_VBG
braves_brave:VBZ_VB
braves_braved:VBZ_VBD
braves_braved:VBZ_VBN
braves_braving:VBZ_VBG
braving_brave:VBG_VB
braving_braved:VBG_VBD
braving_braved:VBG_VBN
braving_braves:VBG_VBZ
brawl_brawled:VB_VBD
brawl_brawled:VB_VBN
brawl_brawling:VB_VBG
brawl_brawls:VB_VBZ
brawled_brawl:VBD_VB
brawled_brawl:VBN_VB
brawled_brawled:VBD_VBN
brawled_brawled:VBN_VBD
brawled_brawling:VBD_VBG
brawled_brawling:VBN_VBG
brawled_brawls:VBD_VBZ
brawled_brawls:VBN_VBZ
brawling_brawl:VBG_VB
brawling_brawled:VBG_VBD
brawling_brawled:VBG_VBN
brawling_brawls:VBG_VBZ
brawls_brawl:VBZ_VB
brawls_brawled:VBZ_VBD
brawls_brawled:VBZ_VBN
brawls_brawling:VBZ_VBG
bray_brayed:VB_VBD
bray_brayed:VB_VBN
bray_braying:VB_VBG
bray_brays:VB_VBZ
brayed_bray:VBD_VB
brayed_bray:VBN_VB
brayed_brayed:VBD_VBN
[truncated: 3,990,092 more chars]
