# Supplementary material for: An enhanced approach for automatic annotation of error codes based on Seq2edit
Source: PeerJ Comput Sci. 2025 Jul 25;11:e3024. doi: 10.7717/peerj-cs.3024 (PMC12453778; doi:10.7717/peerj-cs.3024)
Supplement: Supplemental Information 1 — The Seq2editErrorAnnotator project encompasses a meticulously preprocessed dataset and an integrated codebase designed to facilitate the study of error annotation in coding. This repository contains everything needed to train, test, and evaluate various annotation methods using the CodeBERT model. [file peerj-cs-11-3024-s001.zip › codebert_gec-main/predict.py]

# -*- coding: utf-8
import os
from transformers import BertModel
import torch
import tokenization
import argparse
from tools.gec_model import GecBERTModel
import re
from opencc import OpenCC

cc = OpenCC("t2s")

def split_sentence(document: str, flag: str = "all", limit: int = 510):
    sent_list = []
    try:
        if flag == "zh":
            document = re.sub('(?P<quotation_mark>([。？！](?![”’"\'])))', r'\g<quotation_mark>\n', document)  
            document = re.sub('(?P<quotation_mark>([。？！])[”’"\'])', r'\g<quotation_mark>\n', document) 
        elif flag == "en":
            document = re.sub('(?P<quotation_mark>([.?!](?![”’"\'])))', r'\g<quotation_mark>\n', document)  
            document = re.sub('(?P<quotation_mark>([?!.]["\']))', r'\g<quotation_mark>\n', document)  
        else:
            document = re.sub('(?P<quotation_mark>([。？！….?!](?![”’"\'])))', r'\g<quotation_mark>\n', document)
            document = re.sub('(?P<quotation_mark>(([。？！.!?]|…{1,2})[”’"\']))', r'\g<quotation_mark>\n', document)  

        sent_list_ori = document.splitlines()
        for sent in sent_list_ori:
            sent = sent.strip()
            if not sent:
                continue
            else:
                while len(sent) > limit:
                    temp = sent[0:limit]
                    sent_list.append(temp)
                    sent = sent[limit:]
                sent_list.append(sent)
    except:
        sent_list.clear()
        sent_list.append(document)
    return sent_list


def predict_for_file(input_file, output_file, model, batch_size, log=True, seg=False):
    with open(input_file, 'r', encoding='utf-8') as f:
        lines = f.readlines()
    sents = [s.strip().replace("  "," ") for s in lines]
    subsents = []
    s_map = []
    for i, sent in enumerate(sents):  
        if seg:
            subsent_list = split_sentence(sent, flag="zh")
        else:
            subsent_list = [sent]
        s_map.extend([i for _ in range(len(subsent_list))])
        subsents.extend(subsent_list)
    assert len(subsents) == len(s_map)
    predictions = []
    cnt_corrections = 0
    batch = []
    for sent in subsents:
        batch.append(sent.split())
        if len(batch) == batch_size: 
            preds, cnt = model.handle_batch(batch)
            assert len(preds) == len(batch)
            predictions.extend(preds)
            cnt_corrections += cnt
            if log:
                for z in zip(batch, preds):
                    print("source： " + "".join(z[0]))
                    print("target： " + "".join(z[1]))
                    print()
            batch = []

    if batch:
        preds, cnt = model.handle_batch(batch)
        assert len(preds) == len(batch)
        predictions.extend(preds)
        cnt_corrections += cnt
        if log:
            for z in zip(batch, preds):
                print("source： " + "".join(z[0]))
                print("target： " + "".join(z[1]))
                print()

    assert len(subsents) == len(predictions)
    print("prediction number:",len(predictions))
    if output_file:
        with open(output_file, 'w',encoding="utf-8") as f1:
            results = ["" for _ in range(len(sents))]
            for i, ret in enumerate(predictions):
                ret_new = [tok.lstrip("##") for tok in ret]
                ret = cc.convert(" ".join(ret_new))
                results[s_map[i]] += cc.convert(ret)
                #tokenizer = tokenization.FullTokenizer(vocab_file="vocab.txt", do_lower_case=False)
            print("results:",len(results))
            for ret in results:
                f1.write(ret + "\n")
            f1.close()
    return cnt_corrections


def main(args):
    model = GecBERTModel(vocab_path=args.vocab_path,model_paths=args.model_path.split(','),weights_names=args.weights_name.split(','),max_len=args.max_len, min_len=args.min_len,iterations=args.iteration_count,min_error_probability=args.min_error_probability,min_probability=args.min_error_probability,log=False,confidence=args.additional_confidence,is_ensemble=args.is_ensemble,weigths=args.weights,cuda_device=args.cuda_device)
    cnt_corrections = predict_for_file(args.input_file, args.output_file, model,
                                                   batch_size=args.batch_size, log=args.log, seg=args.seg)
    print(f"Produced overall corrections: {cnt_corrections}")


if __name__ == '__main__':
    #参数
    parser = argparse.ArgumentParser()
    parser.add_argument('--model_path',
                        help='Path to the model file',
                        required=True)  
    parser.add_argument('--weights_name',
                        help='Path to the bert encoder model',
                        default='bert',
                        required=True)  
    parser.add_argument('--vocab_path',
                        help='Path to the vocab file',
                        default='',
                        ) 
    parser.add_argument('--input_file',
                        required=True)  
    parser.add_argument('--output_file',
                        required=True)  
    parser.add_argument('--max_len',
                        type=int,
                        help='The max sentence length',
                        default=200) 
    parser.add_argument('--min_len',
                        type=int,
                        help='The minimum sentence length',
                        default=0) 
    parser.add_argument('--batch_size',
                        type=int,
                        default=128) 
    parser.add_argument('--iteration_count',
                        type=int,
                        default=5) 
    parser.add_argument('--additional_confidence',
                        type=float,
                        default=0.0) 
    parser.add_argument('--min_probability',
                        type=float,
                        default=0) 
    parser.add_argument('--min_error_probability',
                        type=float,
                        default=0.0)  
    parser.add_argument('--is_ensemble', 
                        type=int,
                        default=0)  
    parser.add_argument('--weights',
                        nargs='+',
                        default=None) 
    parser.add_argument('--cuda_device',  
                        help='The number of GPU',
                        default=0)
    parser.add_argument('--log',  
                        action='store_true')  
    parser.add_argument('--seg',  
                        action='store_true')  
    args = parser.parse_args()
    main(args)
