# Supplementary material for: An enhanced approach for automatic annotation of error codes based on Seq2edit
Source: PeerJ Comput Sci. 2025 Jul 25;11:e3024. doi: 10.7717/peerj-cs.3024 (PMC12453778; doi:10.7717/peerj-cs.3024)
Supplement: Supplemental Information 1 — The Seq2editErrorAnnotator project encompasses a meticulously preprocessed dataset and an integrated codebase designed to facilitate the study of error annotation in coding. This repository contains everything needed to train, test, and evaluate various annotation methods using the CodeBERT model. [file peerj-cs-11-3024-s001.zip › codebert_gec-main/tag/convert_tag_codebert.py]

from transformers import AutoTokenizer
from tag_seq import dotagwordseq
from tqdm import tqdm
import argparse
import os 
class convertor():
  def __init__ (self):
    self.tokenizer=AutoTokenizer.from_pretrained("microsoft/codebert-base")
    
  
  def doConveror(self,bug,w,t,p):
    bugs=bug.split()
    ret=['KEEP']+['KEEP' for _ in bugs]
    retw=['']+['' for _ in bugs]
    lasti=0
    for index in range(len(t)):
      if t[index]=='self':
        lasti=p[index]
        continue
      elif t[index]=='replace':
        ws=w[index].split()
        for i in range(lasti+1,p[index]+1):
          ret[i]='replace'
          if i-lasti-1 < len(ws):
            ret[i]='replace'
            retw[i]=ws[i-lasti-1]
          else:
            ret[i]='delete'
        if len(ws)>p[index]-lasti:
          retw[p[index]]= retw[p[index]]+('' if retw[p[index]]=='' else ' ')+' '.join(ws[p[index]-lasti:])
        lasti=p[index]
        continue
      elif t[index]=='insert':
        ret[p[index]]='insert'
        retw[p[index]]=w[index]
        lasti=p[index]
        continue
      elif t[index]=='delete':
        for i in range(lasti+1,p[index]+1):
          ret[i]='delete'
        lasti=p[index]
        continue
      else:
        raise ValueError('error tag')
        exit()
    for ri in range(len(ret)):
      if ri==0:
        if ret[ri]=='KEEP':
          ret[ri]='$STARTSEPL|||SEPR$KEEP'
        elif ret[ri]=='insert':
          ret[ri]='$STARTSEPL|||'
          tokens=self.tokenizer.tokenize(retw[ri])
          for token in tokens[:-1]:
            ret[ri]=ret[ri]+'SEPR$APPEND_'+token+'SEPL__'
          ret[ri]=ret[ri]+'SEPR$APPEND_'+tokens[-1]
        else:
          raise ValueError('error tag when ri is 0')
          exit()
      else:
        if ret[ri]=='KEEP':
          ret[ri]=''
          if ri-1==0:
            tokens=self.tokenizer.tokenize(bugs[ri-1])
          else:
            tokens=self.tokenizer.tokenize(' '+bugs[ri-1])
          for token in tokens:
            ret[ri]=ret[ri]+token+ 'SEPL|||SEPR$KEEP '
          ret[ri]=ret[ri][:-1]
          
        elif ret[ri]=='insert':
          ret[ri]=''
          if ri-1==0:
            tokens=self.tokenizer.tokenize(bugs[ri-1])
          else:
            tokens=self.tokenizer.tokenize(' '+bugs[ri-1])
          for token in tokens[:-1]:
            ret[ri]=ret[ri]+token+ 'SEPL|||SEPR$KEEP '
          ret[ri]=ret[ri]+tokens[-1]+ 'SEPL|||'
          tokens=self.tokenizer.tokenize(' '+retw[ri])
          for token in tokens[:-1]:
            ret[ri]=ret[ri]+'SEPR$APPEND_'+token+'SEPL__'
          ret[ri]=ret[ri]+'SEPR$APPEND_'+tokens[-1]
       
        elif ret[ri]=='delete':
          ret[ri]=''
          if ri-1==0:
            tokens=self.tokenizer.tokenize(bugs[ri-1])
          else:
            tokens=self.tokenizer.tokenize(' '+bugs[ri-1])
          for token in tokens:
            ret[ri]=ret[ri]+token+ 'SEPL|||SEPR$DELETE '
          ret[ri]=ret[ri][:-1]
          
        elif ret[ri]=='replace':
          ret[ri]=''
          if ri-1==0:
            tokens1=self.tokenizer.tokenize(bugs[ri-1])
            tokens2=self.tokenizer.tokenize(retw[ri])
          else:
            tokens1=self.tokenizer.tokenize(' '+bugs[ri-1])
            tokens2=self.tokenizer.tokenize(' '+retw[ri])
          ci=0
          for i in range(min(len(tokens1),len(tokens2))):
            ret[ri]=ret[ri]+tokens1[i]+'SEPL|||SEPR$REPLACE_'+tokens2[i]+' '
            ci=i
          if len(tokens1)>len(tokens2):
            for i in range(ci+1,len(tokens1)):
              ret[ri]=ret[ri]+tokens1[i]+'SEPL|||SEPR$DELETE '
          elif len(tokens1)<len(tokens2):
            ret[ri]=ret[ri][:-1]
            for i in range(ci+1,len(tokens2)):
              ret[ri]=ret[ri]+'SEPL__SEPR$APPEND_'+tokens2[i]
            ret[ri]=ret[ri]+' '
          ret[ri]=ret[ri][:-1]
        else:
          raise ValueError('unknown tag')
          exit()
      
    return ret
    

if __name__ =='__main__':
  parser = argparse.ArgumentParser()
  parser.add_argument("datafold", type=str,choices=['data_seq','data_span','data_word'])
  args = parser.parse_args()
  datatypes=['train','dev','test']
  c=convertor()
  if not os.path.exists(r'.\codebert_label'):
    os.makedirs(r'.\codebert_label')
  labels=[]
  for typem in datatypes:
    outputPosFile=open('./{}/{}/{}.set.pos'.format(args.datafold,typem,typem),'r',encoding='utf-8')
    outputTagFile=open('./{}/{}/{}.set.tag'.format(args.datafold,typem,typem),'r',encoding='utf-8')
    outputWordFile=open('./{}/{}/{}.set.word'.format(args.datafold,typem,typem),'r',encoding='utf-8')
    outputSrcFile=open('./{}/{}/{}.set.src'.format(args.datafold,typem,typem),'r',encoding='utf-8')

    ss=outputSrcFile.readlines()
    ws=outputWordFile.readlines()
    ts=outputTagFile.readlines()
    ps=outputPosFile.readlines()
    
    outputLabelFile=open('./codebert_label/{}.{}.label'.format(args.datafold,typem),'w',encoding='utf-8')
    
    for index in tqdm(range(len(ss))):
      s=ss[index].strip()
      w=ws[index].strip().split('<<<<>>>>')
      t=ts[index].strip().split('<<<<>>>>')
      p=ps[index].strip().split('<<<<>>>>')
      p=[int(i) for i in p]
      ret=c.doConveror(s,w,t,p)
      outputLabelFile.write(' '.join(ret)+'\n')
    outputPosFile.close()
    outputTagFile.close()
    outputWordFile.close()

  
