# Supplementary material for: An enhanced approach for automatic annotation of error codes based on Seq2edit
Source: PeerJ Comput Sci. 2025 Jul 25;11:e3024. doi: 10.7717/peerj-cs.3024 (PMC12453778; doi:10.7717/peerj-cs.3024)
Supplement: Supplemental Information 1 — The Seq2editErrorAnnotator project encompasses a meticulously preprocessed dataset and an integrated codebase designed to facilitate the study of error annotation in coding. This repository contains everything needed to train, test, and evaluate various annotation methods using the CodeBERT model. [file peerj-cs-11-3024-s001.zip › codebert_gec-main/tag/data_label/label.set.pos]

21<<<<>>>>22<<<<>>>>28<<<<>>>>29<<<<>>>>44
11<<<<>>>>15<<<<>>>>31<<<<>>>>31<<<<>>>>49
24<<<<>>>>25<<<<>>>>37
35<<<<>>>>37<<<<>>>>43<<<<>>>>43<<<<>>>>49
16<<<<>>>>17<<<<>>>>27
21<<<<>>>>22<<<<>>>>25
21<<<<>>>>21<<<<>>>>28<<<<>>>>28<<<<>>>>37
11<<<<>>>>12<<<<>>>>33<<<<>>>>42<<<<>>>>44
15<<<<>>>>16<<<<>>>>26
9<<<<>>>>10<<<<>>>>12
24<<<<>>>>25<<<<>>>>28<<<<>>>>29<<<<>>>>36
11<<<<>>>>21<<<<>>>>29<<<<>>>>30
20<<<<>>>>21<<<<>>>>24<<<<>>>>25<<<<>>>>48
14<<<<>>>>15<<<<>>>>27
6<<<<>>>>7<<<<>>>>12<<<<>>>>13<<<<>>>>34
23<<<<>>>>24<<<<>>>>29<<<<>>>>30<<<<>>>>43
10<<<<>>>>11<<<<>>>>22
17<<<<>>>>18<<<<>>>>21<<<<>>>>22<<<<>>>>33
11<<<<>>>>29<<<<>>>>34<<<<>>>>38<<<<>>>>42
19<<<<>>>>20<<<<>>>>24<<<<>>>>25<<<<>>>>34
8<<<<>>>>9<<<<>>>>35
21<<<<>>>>22<<<<>>>>39
5<<<<>>>>6<<<<>>>>17
23<<<<>>>>24<<<<>>>>39
12<<<<>>>>13<<<<>>>>16<<<<>>>>17<<<<>>>>25
19<<<<>>>>20<<<<>>>>25<<<<>>>>26<<<<>>>>43
1<<<<>>>>2<<<<>>>>14<<<<>>>>18<<<<>>>>20
4<<<<>>>>4<<<<>>>>7<<<<>>>>7<<<<>>>>29
4<<<<>>>>8<<<<>>>>23<<<<>>>>25<<<<>>>>31
18<<<<>>>>23<<<<>>>>24<<<<>>>>25<<<<>>>>28
27<<<<>>>>28<<<<>>>>31<<<<>>>>32<<<<>>>>38
25<<<<>>>>26<<<<>>>>29<<<<>>>>32<<<<>>>>34
12<<<<>>>>13<<<<>>>>15
6<<<<>>>>7<<<<>>>>12<<<<>>>>13<<<<>>>>42
13<<<<>>>>14<<<<>>>>21<<<<>>>>22<<<<>>>>37
31<<<<>>>>31<<<<>>>>32<<<<>>>>32<<<<>>>>36
25<<<<>>>>26<<<<>>>>31
14<<<<>>>>15<<<<>>>>24
2<<<<>>>>3<<<<>>>>22<<<<>>>>23<<<<>>>>47
15<<<<>>>>15<<<<>>>>20<<<<>>>>22<<<<>>>>24
28<<<<>>>>29<<<<>>>>33<<<<>>>>34<<<<>>>>49
10<<<<>>>>11<<<<>>>>14<<<<>>>>15<<<<>>>>25<<<<>>>>26<<<<>>>>29<<<<>>>>30<<<<>>>>48
21<<<<>>>>22<<<<>>>>28
12<<<<>>>>13<<<<>>>>24
16<<<<>>>>17<<<<>>>>43
7<<<<>>>>8<<<<>>>>14
5<<<<>>>>6<<<<>>>>8<<<<>>>>8<<<<>>>>10<<<<>>>>11<<<<>>>>13
1<<<<>>>>2<<<<>>>>3<<<<>>>>37
28<<<<>>>>29<<<<>>>>32
19<<<<>>>>20<<<<>>>>29
12<<<<>>>>12<<<<>>>>28<<<<>>>>28<<<<>>>>30
6<<<<>>>>7<<<<>>>>36
21<<<<>>>>22<<<<>>>>26
1<<<<>>>>2<<<<>>>>33<<<<>>>>37<<<<>>>>40<<<<>>>>41<<<<>>>>43
21<<<<>>>>21<<<<>>>>23<<<<>>>>23<<<<>>>>32
31<<<<>>>>32<<<<>>>>36
12<<<<>>>>15<<<<>>>>16<<<<>>>>17<<<<>>>>19
14<<<<>>>>15<<<<>>>>42
31<<<<>>>>32<<<<>>>>35
3<<<<>>>>4<<<<>>>>13<<<<>>>>16<<<<>>>>17<<<<>>>>18<<<<>>>>20
8<<<<>>>>9<<<<>>>>11
13<<<<>>>>16<<<<>>>>17<<<<>>>>17<<<<>>>>20
12<<<<>>>>13<<<<>>>>24
10<<<<>>>>11<<<<>>>>16
23<<<<>>>>24<<<<>>>>25<<<<>>>>26<<<<>>>>29
1<<<<>>>>2<<<<>>>>32<<<<>>>>33<<<<>>>>41
28<<<<>>>>33<<<<>>>>34<<<<>>>>36<<<<>>>>43
12<<<<>>>>13<<<<>>>>18
2<<<<>>>>3<<<<>>>>9<<<<>>>>10<<<<>>>>14
38<<<<>>>>39<<<<>>>>42
6<<<<>>>>9<<<<>>>>11<<<<>>>>12<<<<>>>>21<<<<>>>>22<<<<>>>>37
16<<<<>>>>17<<<<>>>>24
6<<<<>>>>7<<<<>>>>10<<<<>>>>11<<<<>>>>30
1<<<<>>>>4<<<<>>>>9<<<<>>>>12
11<<<<>>>>12<<<<>>>>26<<<<>>>>27<<<<>>>>32
2<<<<>>>>2<<<<>>>>18<<<<>>>>21<<<<>>>>26
12<<<<>>>>13<<<<>>>>16
12<<<<>>>>14<<<<>>>>15<<<<>>>>16<<<<>>>>25
14<<<<>>>>15<<<<>>>>18
27<<<<>>>>27<<<<>>>>28<<<<>>>>28<<<<>>>>34
8<<<<>>>>11<<<<>>>>12<<<<>>>>13<<<<>>>>14<<<<>>>>14<<<<>>>>16
9<<<<>>>>10<<<<>>>>29
17<<<<>>>>18<<<<>>>>32<<<<>>>>33<<<<>>>>43
20<<<<>>>>21<<<<>>>>29
8<<<<>>>>9<<<<>>>>12<<<<>>>>13<<<<>>>>38
13<<<<>>>>14<<<<>>>>15<<<<>>>>16<<<<>>>>33
14<<<<>>>>15<<<<>>>>18
13<<<<>>>>14<<<<>>>>17<<<<>>>>18<<<<>>>>42
2<<<<>>>>3<<<<>>>>18<<<<>>>>19
19<<<<>>>>20<<<<>>>>25
9<<<<>>>>9<<<<>>>>15<<<<>>>>15<<<<>>>>22<<<<>>>>22<<<<>>>>29
12<<<<>>>>14<<<<>>>>24<<<<>>>>26<<<<>>>>38<<<<>>>>40<<<<>>>>47
30<<<<>>>>31<<<<>>>>34<<<<>>>>35<<<<>>>>43
14<<<<>>>>15<<<<>>>>18
10<<<<>>>>11<<<<>>>>19<<<<>>>>20<<<<>>>>35
19<<<<>>>>23<<<<>>>>29<<<<>>>>30<<<<>>>>32<<<<>>>>33<<<<>>>>39
19<<<<>>>>20<<<<>>>>37
39<<<<>>>>40<<<<>>>>42
1<<<<>>>>2<<<<>>>>40<<<<>>>>40<<<<>>>>48
20<<<<>>>>21<<<<>>>>27<<<<>>>>28<<<<>>>>39
22<<<<>>>>23<<<<>>>>43
25<<<<>>>>25<<<<>>>>26<<<<>>>>26<<<<>>>>29
21<<<<>>>>22<<<<>>>>27
8<<<<>>>>9<<<<>>>>10<<<<>>>>11<<<<>>>>14
1<<<<>>>>2<<<<>>>>31<<<<>>>>34<<<<>>>>35<<<<>>>>36<<<<>>>>38
39<<<<>>>>40<<<<>>>>42
5<<<<>>>>6<<<<>>>>8<<<<>>>>9<<<<>>>>13<<<<>>>>14<<<<>>>>20<<<<>>>>21<<<<>>>>23
14<<<<>>>>14<<<<>>>>22<<<<>>>>22<<<<>>>>30
21<<<<>>>>26<<<<>>>>27<<<<>>>>29<<<<>>>>40
16<<<<>>>>17<<<<>>>>20<<<<>>>>21<<<<>>>>47
27<<<<>>>>28<<<<>>>>33<<<<>>>>33<<<<>>>>37
4<<<<>>>>4<<<<>>>>8<<<<>>>>21<<<<>>>>29<<<<>>>>31<<<<>>>>36
25<<<<>>>>26<<<<>>>>28
4<<<<>>>>6<<<<>>>>8<<<<>>>>9<<<<>>>>12<<<<>>>>17<<<<>>>>24<<<<>>>>25<<<<>>>>29<<<<>>>>30<<<<>>>>35
15<<<<>>>>16<<<<>>>>21<<<<>>>>22<<<<>>>>38
16<<<<>>>>17<<<<>>>>44
0<<<<>>>>1<<<<>>>>2<<<<>>>>19
25<<<<>>>>26<<<<>>>>39
11<<<<>>>>13<<<<>>>>20<<<<>>>>22<<<<>>>>31
35<<<<>>>>35<<<<>>>>42<<<<>>>>42<<<<>>>>45
14<<<<>>>>15<<<<>>>>25<<<<>>>>26<<<<>>>>31
19<<<<>>>>20<<<<>>>>36<<<<>>>>36<<<<>>>>37<<<<>>>>37<<<<>>>>39
14<<<<>>>>15<<<<>>>>17<<<<>>>>18<<<<>>>>46
46<<<<>>>>47<<<<>>>>49
14<<<<>>>>15<<<<>>>>20
2<<<<>>>>3<<<<>>>>7<<<<>>>>38<<<<>>>>40
6<<<<>>>>7<<<<>>>>10<<<<>>>>11<<<<>>>>32
10<<<<>>>>11<<<<>>>>15
1<<<<>>>>33<<<<>>>>34<<<<>>>>41
2<<<<>>>>3<<<<>>>>15<<<<>>>>16
2<<<<>>>>3<<<<>>>>24<<<<>>>>25
12<<<<>>>>13<<<<>>>>33
8<<<<>>>>25<<<<>>>>45<<<<>>>>45<<<<>>>>46
2<<<<>>>>3<<<<>>>>7<<<<>>>>7<<<<>>>>10<<<<>>>>16<<<<>>>>18
11<<<<>>>>12<<<<>>>>14<<<<>>>>15<<<<>>>>17
14<<<<>>>>14<<<<>>>>15<<<<>>>>17<<<<>>>>20
14<<<<>>>>15<<<<>>>>34
29<<<<>>>>30<<<<>>>>40
19<<<<>>>>20<<<<>>>>39
10<<<<>>>>11<<<<>>>>12<<<<>>>>13<<<<>>>>15
14<<<<>>>>15<<<<>>>>27
11<<<<>>>>12<<<<>>>>35
19<<<<>>>>19<<<<>>>>20<<<<>>>>22<<<<>>>>44
7<<<<>>>>8<<<<>>>>10<<<<>>>>11<<<<>>>>22
2<<<<>>>>3<<<<>>>>24<<<<>>>>25
38<<<<>>>>39<<<<>>>>45<<<<>>>>46<<<<>>>>49
30<<<<>>>>31<<<<>>>>35
19<<<<>>>>20<<<<>>>>23
22<<<<>>>>23<<<<>>>>30<<<<>>>>31<<<<>>>>38
16<<<<>>>>17<<<<>>>>23<<<<>>>>24<<<<>>>>41
20<<<<>>>>21<<<<>>>>24<<<<>>>>25<<<<>>>>33
15<<<<>>>>24<<<<>>>>29<<<<>>>>35<<<<>>>>38
14<<<<>>>>15<<<<>>>>22<<<<>>>>23<<<<>>>>34
14<<<<>>>>15<<<<>>>>45
22<<<<>>>>23<<<<>>>>43
1<<<<>>>>6<<<<>>>>8<<<<>>>>9<<<<>>>>14<<<<>>>>15<<<<>>>>28
14<<<<>>>>15<<<<>>>>18<<<<>>>>19<<<<>>>>35<<<<>>>>36<<<<>>>>39
26<<<<>>>>26<<<<>>>>27<<<<>>>>27<<<<>>>>37
19<<<<>>>>20<<<<>>>>22<<<<>>>>23<<<<>>>>31
7<<<<>>>>8<<<<>>>>10
12<<<<>>>>19<<<<>>>>22<<<<>>>>24<<<<>>>>29
34<<<<>>>>35<<<<>>>>43
10<<<<>>>>11<<<<>>>>34<<<<>>>>34<<<<>>>>37
1<<<<>>>>2<<<<>>>>3<<<<>>>>33
14<<<<>>>>15<<<<>>>>48
23<<<<>>>>24<<<<>>>>44
20<<<<>>>>20<<<<>>>>30<<<<>>>>30<<<<>>>>36
2<<<<>>>>3<<<<>>>>4<<<<>>>>6<<<<>>>>7<<<<>>>>11<<<<>>>>27<<<<>>>>27<<<<>>>>35
39<<<<>>>>40<<<<>>>>46
5<<<<>>>>6<<<<>>>>20
12<<<<>>>>13<<<<>>>>38<<<<>>>>39<<<<>>>>42
4<<<<>>>>7<<<<>>>>10<<<<>>>>10<<<<>>>>14<<<<>>>>15<<<<>>>>32
13<<<<>>>>14<<<<>>>>27<<<<>>>>28<<<<>>>>43
0<<<<>>>>1<<<<>>>>2<<<<>>>>3<<<<>>>>6<<<<>>>>19
0<<<<>>>>7<<<<>>>>8<<<<>>>>9<<<<>>>>11<<<<>>>>42
1<<<<>>>>5<<<<>>>>6<<<<>>>>12<<<<>>>>13<<<<>>>>16
16<<<<>>>>17<<<<>>>>31<<<<>>>>32<<<<>>>>36
18<<<<>>>>19<<<<>>>>30
20<<<<>>>>21<<<<>>>>25
9<<<<>>>>9<<<<>>>>15<<<<>>>>16<<<<>>>>28
18<<<<>>>>19<<<<>>>>22<<<<>>>>23<<<<>>>>46
34<<<<>>>>34<<<<>>>>39<<<<>>>>40<<<<>>>>45
8<<<<>>>>18<<<<>>>>19<<<<>>>>24<<<<>>>>26
25<<<<>>>>26<<<<>>>>46
11<<<<>>>>12<<<<>>>>45
20<<<<>>>>21<<<<>>>>22<<<<>>>>22<<<<>>>>32
6<<<<>>>>7<<<<>>>>27
12<<<<>>>>13<<<<>>>>47
6<<<<>>>>8<<<<>>>>14<<<<>>>>16<<<<>>>>19
1<<<<>>>>2<<<<>>>>4<<<<>>>>7<<<<>>>>11<<<<>>>>11<<<<>>>>13<<<<>>>>15<<<<>>>>23
5<<<<>>>>6<<<<>>>>8<<<<>>>>9<<<<>>>>17<<<<>>>>18<<<<>>>>19<<<<>>>>20<<<<>>>>26<<<<>>>>27<<<<>>>>28<<<<>>>>29<<<<>>>>48
6<<<<>>>>7<<<<>>>>8<<<<>>>>9<<<<>>>>14<<<<>>>>15<<<<>>>>16<<<<>>>>17<<<<>>>>38
10<<<<>>>>11<<<<>>>>38
14<<<<>>>>15<<<<>>>>21<<<<>>>>22<<<<>>>>49
37<<<<>>>>38<<<<>>>>42
14<<<<>>>>16<<<<>>>>17<<<<>>>>18<<<<>>>>23
22<<<<>>>>23<<<<>>>>27<<<<>>>>28<<<<>>>>42
8<<<<>>>>9<<<<>>>>14<<<<>>>>15<<<<>>>>35
4<<<<>>>>5<<<<>>>>12<<<<>>>>13<<<<>>>>15
6<<<<>>>>7<<<<>>>>45
18<<<<>>>>19<<<<>>>>20<<<<>>>>21<<<<>>>>24
10<<<<>>>>16<<<<>>>>17<<<<>>>>18<<<<>>>>20
15<<<<>>>>16<<<<>>>>39
13<<<<>>>>14<<<<>>>>22
26<<<<>>>>27<<<<>>>>30<<<<>>>>31<<<<>>>>41
31<<<<>>>>32<<<<>>>>34
17<<<<>>>>18<<<<>>>>23
13<<<<>>>>14<<<<>>>>24
8<<<<>>>>20<<<<>>>>26<<<<>>>>27<<<<>>>>31
15<<<<>>>>17<<<<>>>>18<<<<>>>>32<<<<>>>>37
12<<<<>>>>14<<<<>>>>27<<<<>>>>29<<<<>>>>37
3<<<<>>>>4<<<<>>>>6<<<<>>>>12
1<<<<>>>>2<<<<>>>>15<<<<>>>>17<<<<>>>>42
33<<<<>>>>34<<<<>>>>40<<<<>>>>41<<<<>>>>44
19<<<<>>>>20<<<<>>>>23
14<<<<>>>>17<<<<>>>>19<<<<>>>>19<<<<>>>>34
13<<<<>>>>14<<<<>>>>17
10<<<<>>>>11<<<<>>>>14
10<<<<>>>>11<<<<>>>>16
18<<<<>>>>19<<<<>>>>22<<<<>>>>23<<<<>>>>35
1<<<<>>>>1<<<<>>>>7<<<<>>>>9
12<<<<>>>>13<<<<>>>>35
15<<<<>>>>16<<<<>>>>19
21<<<<>>>>21<<<<>>>>27<<<<>>>>27<<<<>>>>34
6<<<<>>>>15<<<<>>>>30<<<<>>>>30<<<<>>>>38
9<<<<>>>>10<<<<>>>>12
27<<<<>>>>28<<<<>>>>36<<<<>>>>37<<<<>>>>46
31<<<<>>>>32<<<<>>>>34
32<<<<>>>>33<<<<>>>>40
9<<<<>>>>10<<<<>>>>11<<<<>>>>12<<<<>>>>13<<<<>>>>15<<<<>>>>21
31<<<<>>>>32<<<<>>>>40
1<<<<>>>>2<<<<>>>>14<<<<>>>>14<<<<>>>>28
1<<<<>>>>2<<<<>>>>16<<<<>>>>18<<<<>>>>28
20<<<<>>>>21<<<<>>>>39
10<<<<>>>>11<<<<>>>>15<<<<>>>>16<<<<>>>>29
13<<<<>>>>14<<<<>>>>20<<<<>>>>21<<<<>>>>23
32<<<<>>>>33<<<<>>>>37
15<<<<>>>>16<<<<>>>>19<<<<>>>>20<<<<>>>>47
27<<<<>>>>28<<<<>>>>45
9<<<<>>>>9<<<<>>>>15<<<<>>>>15<<<<>>>>17
10<<<<>>>>11<<<<>>>>13<<<<>>>>14<<<<>>>>22
8<<<<>>>>9<<<<>>>>12<<<<>>>>13<<<<>>>>21
6<<<<>>>>7<<<<>>>>10<<<<>>>>11<<<<>>>>19
14<<<<>>>>15<<<<>>>>33<<<<>>>>34<<<<>>>>42
21<<<<>>>>22<<<<>>>>42
19<<<<>>>>20<<<<>>>>25
25<<<<>>>>26<<<<>>>>29
21<<<<>>>>24<<<<>>>>30<<<<>>>>32<<<<>>>>42
23<<<<>>>>24<<<<>>>>27
12<<<<>>>>13<<<<>>>>16<<<<>>>>17<<<<>>>>29
9<<<<>>>>13<<<<>>>>14<<<<>>>>19<<<<>>>>21
4<<<<>>>>6<<<<>>>>8<<<<>>>>11<<<<>>>>42
14<<<<>>>>15<<<<>>>>17
27<<<<>>>>28<<<<>>>>31<<<<>>>>32<<<<>>>>49
11<<<<>>>>12<<<<>>>>18<<<<>>>>19<<<<>>>>25<<<<>>>>27<<<<>>>>30
10<<<<>>>>13<<<<>>>>14<<<<>>>>15<<<<>>>>17
8<<<<>>>>9<<<<>>>>12<<<<>>>>13<<<<>>>>31
1<<<<>>>>2<<<<>>>>4<<<<>>>>5<<<<>>>>26
18<<<<>>>>19<<<<>>>>35
22<<<<>>>>23<<<<>>>>27<<<<>>>>28<<<<>>>>39
31<<<<>>>>32<<<<>>>>42
9<<<<>>>>12<<<<>>>>26<<<<>>>>28<<<<>>>>35
8<<<<>>>>9<<<<>>>>16<<<<>>>>18<<<<>>>>20
19<<<<>>>>20<<<<>>>>21<<<<>>>>22<<<<>>>>23<<<<>>>>24<<<<>>>>25<<<<>>>>26<<<<>>>>29<<<<>>>>30<<<<>>>>36
14<<<<>>>>15<<<<>>>>25
11<<<<>>>>13<<<<>>>>16<<<<>>>>17<<<<>>>>23
4<<<<>>>>5<<<<>>>>11<<<<>>>>13<<<<>>>>21
18<<<<>>>>19<<<<>>>>36
14<<<<>>>>15<<<<>>>>18<<<<>>>>19<<<<>>>>26
22<<<<>>>>23<<<<>>>>30<<<<>>>>31<<<<>>>>38
8<<<<>>>>9<<<<>>>>10<<<<>>>>11<<<<>>>>18
7<<<<>>>>8<<<<>>>>20
7<<<<>>>>7<<<<>>>>8<<<<>>>>8<<<<>>>>10
28<<<<>>>>29<<<<>>>>38
27<<<<>>>>28<<<<>>>>30
20<<<<>>>>21<<<<>>>>24<<<<>>>>25<<<<>>>>32
4<<<<>>>>5<<<<>>>>7<<<<>>>>8<<<<>>>>13
27<<<<>>>>28<<<<>>>>48
12<<<<>>>>13<<<<>>>>15
11<<<<>>>>12<<<<>>>>15<<<<>>>>16<<<<>>>>23
5<<<<>>>>6<<<<>>>>9<<<<>>>>10<<<<>>>>18
35<<<<>>>>35<<<<>>>>36<<<<>>>>36<<<<>>>>40
25<<<<>>>>27<<<<>>>>33<<<<>>>>35<<<<>>>>37
27<<<<>>>>28<<<<>>>>41
12<<<<>>>>12<<<<>>>>13<<<<>>>>13<<<<>>>>15
17<<<<>>>>17<<<<>>>>24<<<<>>>>39<<<<>>>>41
5<<<<>>>>6<<<<>>>>9<<<<>>>>10<<<<>>>>13<<<<>>>>14<<<<>>>>31
19<<<<>>>>20<<<<>>>>22<<<<>>>>23<<<<>>>>31
12<<<<>>>>15<<<<>>>>16<<<<>>>>17<<<<>>>>19
13<<<<>>>>13<<<<>>>>16<<<<>>>>16<<<<>>>>40
29<<<<>>>>30<<<<>>>>49
7<<<<>>>>7<<<<>>>>8<<<<>>>>8<<<<>>>>10
14<<<<>>>>14<<<<>>>>15<<<<>>>>15<<<<>>>>42
13<<<<>>>>15<<<<>>>>26<<<<>>>>28<<<<>>>>46
9<<<<>>>>9<<<<>>>>14<<<<>>>>14<<<<>>>>16
18<<<<>>>>19<<<<>>>>22<<<<>>>>23<<<<>>>>33
7<<<<>>>>8<<<<>>>>14
16<<<<>>>>17<<<<>>>>20<<<<>>>>21<<<<>>>>32
5<<<<>>>>6<<<<>>>>12<<<<>>>>13<<<<>>>>19
3<<<<>>>>5<<<<>>>>22<<<<>>>>23<<<<>>>>26
20<<<<>>>>21<<<<>>>>34
1<<<<>>>>2<<<<>>>>12<<<<>>>>13<<<<>>>>23
14<<<<>>>>15<<<<>>>>19<<<<>>>>20<<<<>>>>34
15<<<<>>>>16<<<<>>>>22
21<<<<>>>>22<<<<>>>>28<<<<>>>>29<<<<>>>>39
1<<<<>>>>2<<<<>>>>40<<<<>>>>40<<<<>>>>48
11<<<<>>>>12<<<<>>>>25<<<<>>>>26<<<<>>>>42
11<<<<>>>>12<<<<>>>>14<<<<>>>>24<<<<>>>>45
1<<<<>>>>2<<<<>>>>9<<<<>>>>11<<<<>>>>19
1<<<<>>>>1<<<<>>>>5<<<<>>>>8<<<<>>>>9<<<<>>>>10
29<<<<>>>>30<<<<>>>>38
8<<<<>>>>9<<<<>>>>14<<<<>>>>15<<<<>>>>35
7<<<<>>>>8<<<<>>>>9<<<<>>>>9<<<<>>>>10<<<<>>>>11<<<<>>>>14
8<<<<>>>>9<<<<>>>>14
24<<<<>>>>25<<<<>>>>29
11<<<<>>>>12<<<<>>>>32
18<<<<>>>>19<<<<>>>>22<<<<>>>>23<<<<>>>>33
1<<<<>>>>8<<<<>>>>9<<<<>>>>19
5<<<<>>>>6<<<<>>>>8<<<<>>>>9<<<<>>>>19<<<<>>>>20<<<<>>>>26
20<<<<>>>>21<<<<>>>>24<<<<>>>>25<<<<>>>>30
25<<<<>>>>26<<<<>>>>34
19<<<<>>>>20<<<<>>>>22<<<<>>>>23<<<<>>>>31
24<<<<>>>>25<<<<>>>>36
5<<<<>>>>6<<<<>>>>8<<<<>>>>9<<<<>>>>14<<<<>>>>15<<<<>>>>21
20<<<<>>>>21<<<<>>>>24<<<<>>>>25<<<<>>>>32
20<<<<>>>>29<<<<>>>>30<<<<>>>>33<<<<>>>>35
8<<<<>>>>9<<<<>>>>20
9<<<<>>>>10<<<<>>>>12
10<<<<>>>>11<<<<>>>>17<<<<>>>>18<<<<>>>>24
31<<<<>>>>32<<<<>>>>38<<<<>>>>39<<<<>>>>45
17<<<<>>>>17<<<<>>>>23<<<<>>>>23<<<<>>>>25
8<<<<>>>>9<<<<>>>>11<<<<>>>>14<<<<>>>>15<<<<>>>>16<<<<>>>>19
15<<<<>>>>24<<<<>>>>36<<<<>>>>37<<<<>>>>43
6<<<<>>>>14<<<<>>>>22<<<<>>>>23<<<<>>>>31
22<<<<>>>>23<<<<>>>>27
31<<<<>>>>31<<<<>>>>35<<<<>>>>35<<<<>>>>39<<<<>>>>39<<<<>>>>42
25<<<<>>>>27<<<<>>>>40<<<<>>>>42<<<<>>>>50
22<<<<>>>>23<<<<>>>>47
11<<<<>>>>12<<<<>>>>29
1<<<<>>>>10<<<<>>>>13<<<<>>>>35<<<<>>>>36<<<<>>>>43
15<<<<>>>>16<<<<>>>>20<<<<>>>>21<<<<>>>>33
18<<<<>>>>23<<<<>>>>36<<<<>>>>41<<<<>>>>44
4<<<<>>>>5<<<<>>>>17<<<<>>>>17<<<<>>>>18<<<<>>>>18<<<<>>>>36
22<<<<>>>>23<<<<>>>>32
14<<<<>>>>15<<<<>>>>22
20<<<<>>>>21<<<<>>>>24<<<<>>>>25<<<<>>>>40
15<<<<>>>>16<<<<>>>>18
4<<<<>>>>5<<<<>>>>14<<<<>>>>14<<<<>>>>20
25<<<<>>>>34<<<<>>>>42<<<<>>>>44<<<<>>>>47
18<<<<>>>>19<<<<>>>>30
