# Supplementary material for: An enhanced approach for automatic annotation of error codes based on Seq2edit
Source: PeerJ Comput Sci. 2025 Jul 25;11:e3024. doi: 10.7717/peerj-cs.3024 (PMC12453778; doi:10.7717/peerj-cs.3024)
Supplement: Supplemental Information 1 — The Seq2editErrorAnnotator project encompasses a meticulously preprocessed dataset and an integrated codebase designed to facilitate the study of error annotation in coding. This repository contains everything needed to train, test, and evaluate various annotation methods using the CodeBERT model. [file peerj-cs-11-3024-s001.zip › codebert_gec-main/tag/data_label/label.set.tgt]

private void METHOD_1 ( TYPE_1 VAR_1 ) throws TYPE_2 { VAR_1 . METHOD_2 ( VAR_2 ) ; VAR_1 . METHOD_2 ( VAR_4 ) ; VAR_1 . METHOD_2 ( VAR_3 ) ; VAR_1 . METHOD_2 ( VAR_5 ) ; METHOD_3 ( VAR_1 ) ; }
public void METHOD_1 ( TYPE_1 VAR_1 , TYPE_1 VAR_2 ) { java.lang.Object [ ] VAR_3 = new java.lang.Object [ ] { this , VAR_1 , VAR_2 } ; METHOD_2 ( ) ; TYPE_2 . METHOD_3 ( VAR_3 , VAR_4 . METHOD_4 ( VAR_5 , VAR_6 ) ) ; }
public void METHOD_1 ( android.view.View view ) { java.util.ArrayList VAR_1 = new java.util.ArrayList ( ) ; TYPE_1 VAR_2 = new TYPE_1 ( STRING_1 , ( - 1 ) , VAR_1 ) ; VAR_3 . METHOD_2 ( VAR_2 ) ; }
public boolean METHOD_1 ( java.util.Collection < ? extends TYPE_1 > VAR_1 ) { TYPE_2 . METHOD_2 ( VAR_1 ) ; boolean VAR_2 = false ; for ( TYPE_1 VAR_3 : VAR_1 ) { VAR_2 = ( add ( VAR_3 ) ) || VAR_2 ; } return VAR_2 ; }
public void METHOD_1 ( TYPE_1 VAR_1 ) throws java.lang.Exception { VAR_2 . put ( VAR_1 . getId ( ) , VAR_1 ) ; METHOD_2 ( VAR_1 ) ; }
public void METHOD_1 ( ) { if ( this . VAR_1 . METHOD_1 ( ) ) { this . VAR_2 = - 1 ; } }
public void METHOD_1 ( ) throws TYPE_1 { TYPE_2 . info ( STRING_1 ) ; TYPE_2 . info ( STRING_2 , this . VAR_1 . METHOD_2 ( ) ) ; this . startTime = TYPE_3 . METHOD_3 ( ) ; }
public int METHOD_1 ( TYPE_1 VAR_1 ) { int VAR_2 = super . METHOD_1 ( VAR_1 ) ; if ( VAR_3 . METHOD_2 ( VAR_1 ) ) VAR_2 += VAR_3 . METHOD_1 ( VAR_1 ) ; return VAR_2 ; }
private void METHOD_1 ( int VAR_1 ) { METHOD_1 ( ( ( TYPE_1 ) ( getContext ( ) ) ) . METHOD_2 ( VAR_1 ) ) ; }
public TYPE_1 METHOD_1 ( TYPE_2 VAR_1 ) { return super . METHOD_1 ( VAR_1 ) ; }
public TYPE_1 METHOD_1 ( java.lang.String VAR_1 , java.lang.String VAR_2 , java.lang.String VAR_3 , java.lang.String VAR_4 ) { return this . METHOD_1 ( VAR_1 , VAR_1 , VAR_2 , VAR_2 , VAR_3 , VAR_4 ) ; }
private void METHOD_1 ( int VAR_1 , boolean VAR_2 ) { VAR_3 [ VAR_1 ] = VAR_2 ; }
public void METHOD_1 ( ) throws TYPE_1 { METHOD_2 ( ) ; METHOD_3 ( ) ; METHOD_4 ( ) ; METHOD_6 ( ) ; METHOD_5 ( ) ; VAR_1 . METHOD_7 ( VAR_2 , VAR_3 ) ; METHOD_8 ( STRING_1 ) ; METHOD_8 ( STRING_2 ) ; }
public TYPE_1 METHOD_1 ( int position ) { return TYPE_2 . METHOD_2 ( ( ( VAR_3 ) + 1 ) , VAR_1 , VAR_2 , VAR_3 ) ; }
public void METHOD_1 ( ) { VAR_2 . METHOD_1 ( ) ; VAR_1 . METHOD_1 ( ) ; for ( TYPE_1 VAR_3 : VAR_4 ) { VAR_3 . METHOD_1 ( ) ; } }
public static final java.util.List < TYPE_1 > METHOD_1 ( TYPE_2 VAR_1 , TYPE_3 VAR_2 ) { return TYPE_4 . METHOD_1 ( VAR_1 . METHOD_3 ( ) , VAR_1 . METHOD_2 ( ) , VAR_1 . METHOD_4 ( ) , VAR_2 ) ; }
protected void METHOD_1 ( ) { TYPE_1 . METHOD_2 ( getActivity ( ) , STRING_1 , VAR_2 ) . show ( ) ; }
public void METHOD_1 ( ) { VAR_1 . info ( STRING_1 ) ; METHOD_2 ( ) ; METHOD_4 ( ) ; METHOD_3 ( ) ; VAR_1 . info ( STRING_2 ) ; }
public TYPE_1 < ? > METHOD_1 ( TYPE_2 VAR_1 ) { return VAR_4 . METHOD_1 ( VAR_1 ) ; }
public void METHOD_1 ( ) { TYPE_1 [ ] [ ] VAR_1 = VAR_2 . METHOD_2 ( ) ; METHOD_4 ( VAR_1 ) ; METHOD_3 ( VAR_1 ) ; METHOD_5 ( ) ; }
public void METHOD_1 ( ) { VAR_1 = - 1 ; for ( TYPE_1 VAR_2 : VAR_3 . METHOD_2 ( ) ) { VAR_3 . get ( VAR_2 ) . METHOD_3 ( ) ; } }
public void METHOD_1 ( java.util.List < java.util.Map < java.lang.String , java.lang.String > > VAR_1 , java.lang.CharSequence VAR_2 ) { this . VAR_1 = VAR_1 ; METHOD_2 ( ) ; METHOD_3 ( ) . METHOD_4 ( VAR_2 ) ; }
protected final void METHOD_1 ( java.util.Map < java.lang.String , java.lang.String > VAR_1 ) { METHOD_2 ( VAR_2 , VAR_1 ) ; }
public synchronized TYPE_1 METHOD_1 ( int i ) { if ( ( i >= 0 ) && ( i < ( VAR_1 . size ( ) ) ) ) return VAR_1 . METHOD_2 ( i ) ; return null ; }
public void METHOD_1 ( ) { super . METHOD_1 ( ) ; METHOD_3 ( ) ; METHOD_2 ( ) ; METHOD_4 ( ) ; }
public java.lang.String toString ( ) { return java.lang.String.format ( STRING_1 , this . METHOD_1 ( ) , this . METHOD_3 ( ) , this . METHOD_2 ( ) , this . METHOD_4 ( ) , this . METHOD_5 ( ) ) ; }
public java.lang.Long METHOD_1 ( ) { return this . VAR_1 . getId ( ) ; }
public void METHOD_1 ( final TYPE_1 VAR_1 , final int index ) { if ( VAR_2 ) { VAR_3 [ ( index - 1 ) ] = VAR_1 ; } }
public void METHOD_1 ( final java.lang.String VAR_2 , final java.lang.String VAR_3 ) throws TYPE_1 { VAR_4 . METHOD_1 ( VAR_2 , VAR_3 ) ; }
public void METHOD_1 ( ) { TYPE_1 VAR_1 = new TYPE_1 ( ) ; VAR_1 . execute ( url ) ; }
private TYPE_1 METHOD_1 ( ) { if ( METHOD_2 ( ) ) { if ( ( VAR_1 . METHOD_3 ( ) ) <= 0 ) { return VAR_2 ; } return VAR_1 ; } return null ; }
public int METHOD_1 ( TYPE_1 VAR_1 , int VAR_2 , int VAR_3 ) { TYPE_2 VAR_4 = VAR_5 . METHOD_2 ( this ) ; return VAR_4 . height ; }
public void METHOD_1 ( ) { VAR_1 = 0 ; VAR_2 = - 1 ; }
public void METHOD_1 ( ) { VAR_2 . start ( ) ; VAR_1 . start ( ) ; try { VAR_1 . METHOD_2 ( ) ; } catch ( TYPE_1 VAR_3 ) { } VAR_4 . METHOD_3 ( false ) ; }
public boolean METHOD_1 ( ) { if ( ( ( ( VAR_1 ) >= 0 ) && ( ( VAR_2 ) >= 0 ) ) && ( VAR_3 ) ) return true ; return false ; }
public void METHOD_1 ( int VAR_1 ) { if ( VAR_1 < 0 ) { return ; } this . VAR_1 += VAR_1 ; VAR_2 . setText ( ( STRING_1 + ( this . VAR_1 ) ) ) ; }
public java.lang.String METHOD_1 ( ) throws java.io.IOException { TYPE_1 VAR_1 = TYPE_2 . METHOD_2 ( VAR_2 ) . get ( ) ; java.lang.String result = VAR_1 . toString ( ) ; return result ; }
public void METHOD_1 ( java.io.File file ) throws TYPE_1 , TYPE_2 , java.io.IOException { writer . METHOD_2 ( file , results ) ; }
private void start ( ) { if ( TYPE_1 . METHOD_2 ( this , VAR_1 ) ) { METHOD_3 ( ) ; METHOD_1 ( ) ; } else { TYPE_1 . METHOD_5 ( this , getString ( VAR_2 ) , VAR_3 , VAR_1 ) ; } }
public java.lang.String METHOD_1 ( ) { return ( this . VAR_1 ) == null ? null : this . VAR_1 . METHOD_2 ( ) ; }
public java.lang.String METHOD_1 ( ) { java.lang.StringBuilder VAR_1 = new java.lang.StringBuilder ( ) ; VAR_1 . append ( name ) ; METHOD_2 ( VAR_1 , this : : METHOD_4 , this : : METHOD_3 , this : : METHOD_5 ) ; return VAR_1 . toString ( ) ; }
private TYPE_1 METHOD_1 ( java.lang.String VAR_1 ) { if ( STRING_1 . equals ( VAR_1 ) ) { return VAR_2 ; } else if ( STRING_2 . equals ( VAR_1 ) ) { return VAR_3 ; } else { throw new TYPE_2 ( STRING_3 ) ; } }
public void METHOD_1 ( java.lang.String VAR_1 , java.lang.Object value ) { VAR_2 . METHOD_2 ( VAR_1 , TYPE_1 . METHOD_3 ( null , value ) ) ; }
public boolean METHOD_1 ( int p ) { return ( p >= ( - 1 ) ) && ( p < ( VAR_1 ) ) ; }
public void METHOD_1 ( android.view.View VAR_1 ) { TYPE_1 . METHOD_2 ( ) . METHOD_3 ( ( - 1 ) ) ; ( ( TYPE_2 ) ( VAR_2 . getActivity ( ) ) ) . METHOD_4 ( new TYPE_3 ( ) , STRING_1 ) ; }
public java.lang.Integer METHOD_1 ( ) { return getConfig ( ) . METHOD_2 ( ) ; }
public void setValue ( java.lang.String value ) { this . value = value ; }
public void handle ( TYPE_1 VAR_1 ) { TYPE_2 . METHOD_2 ( ) . METHOD_3 ( VAR_1 ) ; android.content.Intent intent = new android.content.Intent ( this , VAR_2 class ) ; METHOD_4 ( intent ) ; }
public TYPE_1 METHOD_1 ( java.lang.Exception VAR_1 ) { VAR_2 . error ( VAR_1 . METHOD_2 ( ) , VAR_1 ) ; return TYPE_2 . error ( VAR_3 , VAR_1 . METHOD_2 ( ) ) ; }
public void METHOD_1 ( java.util.Date VAR_1 ) { if ( VAR_1 == null ) { this . VAR_1 = new java.util.Date ( ) ; } this . VAR_1 = VAR_1 ; }
public int METHOD_1 ( java.lang.String VAR_1 , java.lang.String VAR_2 ) { return - ( java.lang.Long . METHOD_1 ( VAR_1 . length ( ) , VAR_2 . length ( ) ) ) ; }
public void METHOD_1 ( ) { if ( ! ( VAR_1 [ 0 ] ) ) { try { java.lang.Thread . METHOD_2 ( INT_1 ) ; } catch ( TYPE_1 VAR_2 ) { } } }
public int METHOD_1 ( int first , int VAR_1 , int VAR_2 ) { return METHOD_1 ( first , METHOD_1 ( VAR_1 , VAR_2 ) ) ; }
private long METHOD_1 ( long VAR_1 ) { double VAR_2 = METHOD_2 ( TYPE_1 . METHOD_3 ( ) , VAR_1 ) ; if ( VAR_2 < 0 ) return 0 ; else return java.lang.Math.round ( VAR_2 ) ; }
public void METHOD_1 ( TYPE_1 VAR_1 ) { ( VAR_2 ) ++ ; ( VAR_3 ) ++ ; TYPE_2 VAR_4 = this . VAR_5 ; this . VAR_5 = VAR_6 ; VAR_6 = VAR_4 ; }
public void METHOD_1 ( int VAR_1 , java.lang.String VAR_2 ) { if ( VAR_1 == 0 ) { VAR_3 . METHOD_2 ( ) ; } else { VAR_3 . error ( VAR_1 ) ; } }
public void METHOD_1 ( java.lang.String VAR_1 ) { this . VAR_1 = VAR_1 ; }
public void METHOD_1 ( TYPE_1 VAR_1 ) { VAR_2 = VAR_1 . getValue ( boolean . class ) ; if ( VAR_2 ) { VAR_4 = true ; METHOD_2 ( ) ; TYPE_2 . METHOD_3 ( STRING_1 , STRING_2 ) ; } }
public boolean METHOD_1 ( java.lang.String VAR_1 , java.lang.String VAR_2 ) { TYPE_1 VAR_3 = new TYPE_1 ( VAR_4 . METHOD_2 ( ) , null ) ; return VAR_3 . METHOD_1 ( VAR_1 , VAR_2 ) ; }
public TYPE_1 < java.lang.Integer > METHOD_1 ( int VAR_1 ) { return VAR_2 [ VAR_1 ] ; }
java.lang.Object METHOD_1 ( java.lang.Object VAR_1 ) { return VAR_1 ; }
public boolean METHOD_1 ( java.util.Collection < ? extends TYPE_1 > c ) { return METHOD_1 ( size ( ) , c ) ; }
public TYPE_1 METHOD_1 ( TYPE_2 key , TYPE_1 value ) { return METHOD_1 ( key , value , this . VAR_1 ) ; }
public final int METHOD_1 ( ) { return METHOD_2 ( id ( ) , VAR_1 ) ; }
public void METHOD_1 ( ) throws TYPE_1 { TYPE_2 VAR_1 = VAR_2 . METHOD_2 ( VAR_3 ) ; java.lang.String result = VAR_4 . METHOD_1 ( VAR_1 ) ; }
public java.util.Set < java.lang.String > METHOD_1 ( ) { if ( VAR_1 . METHOD_2 ( VAR_2 ) ) { return VAR_1 . get ( VAR_2 ) ; } else { return new java.util.HashSet < java.lang.String > ( ) ; } }
public TYPE_1 METHOD_1 ( TYPE_2 expr , TYPE_3 VAR_1 , TYPE_4 VAR_2 ) { return METHOD_2 ( ( ( TYPE_5 ) ( expr ) ) , VAR_2 , VAR_1 . getName ( ) ) ; }
protected int METHOD_1 ( int VAR_1 ) { int VAR_2 = VAR_1 + 1 ; return VAR_2 ; }
public java.lang.String toString ( ) { return VAR_1 . toString ( ) ; }
public void METHOD_1 ( java.util.List < TYPE_1 > VAR_1 ) { for ( TYPE_1 VAR_2 : VAR_1 ) { assert VAR_2 . METHOD_2 ( ) ; } super . METHOD_1 ( VAR_1 ) ; super . METHOD_3 ( VAR_1 . size ( ) ) ; }
public java.lang.String view ( TYPE_1 VAR_1 ) { java.util.List < TYPE_4 > VAR_3 = VAR_4 . METHOD_1 ( ) ; VAR_1 . METHOD_2 ( STRING_1 , VAR_3 ) ; return STRING_2 ; }
java.lang.String METHOD_1 ( TYPE_1 VAR_1 , java.util.List < TYPE_2 > values ) { return METHOD_2 ( name ( ) , VAR_1 , values ) ; }
private void METHOD_1 ( ) { METHOD_3 ( ) ; METHOD_2 ( ) ; METHOD_4 ( ) ; TYPE_1 . METHOD_5 ( title , 0L , 0L ) ; }
private void METHOD_1 ( ) { }
public static int METHOD_1 ( byte [ ] data , int offset , int length ) throws java.io.IOException { return TYPE_1 . METHOD_1 ( data , length , length ) ; }
public TYPE_1 < java.lang.Void > METHOD_1 ( TYPE_2 VAR_1 ) { VAR_2 . METHOD_1 ( VAR_1 ) ; return new TYPE_1 ( VAR_3 ) ; }
public boolean METHOD_1 ( ) { return ( METHOD_2 ( ) ) != null ; }
public TYPE_1 path ( java.lang.String path ) { this . path += path ; return TYPE_2 . METHOD_2 ( ) ; }
private void METHOD_1 ( TYPE_1 VAR_1 ) { VAR_2 . METHOD_2 ( STRING_1 , VAR_1 . item ) ; }
public int size ( ) throws java.io.IOException { return ( ( int ) ( TYPE_1 . METHOD_1 ( ( ( VAR_1 . length ( ) ) / ( INT_1 + 1 ) ) ) ) ) ; }
public boolean METHOD_1 ( java.lang.Integer answer ) { return ( answer . intValue ( ) ) == 0 ; }
private int METHOD_1 ( ) { int VAR_1 = - 1 ; if ( ( VAR_2 ) != null ) { VAR_1 += 1 ; } return VAR_1 ; }
private void METHOD_1 ( ) { if ( ( getActivity ( ) . METHOD_2 ( ) . contains ( STRING_1 ) ) || ( getActivity ( ) . METHOD_2 ( ) . contains ( STRING_2 ) ) ) VAR_1 = true ; }
public TYPE_1 < TYPE_2 > METHOD_1 ( int id ) { return new TYPE_1 < TYPE_2 > ( METHOD_2 ( id , STRING_1 ) , VAR_1 ) ; }
protected void METHOD_1 ( TYPE_1 VAR_1 ) { METHOD_3 ( ) ; METHOD_2 ( ) ; super . METHOD_1 ( VAR_1 ) ; VAR_2 = new TYPE_2 ( METHOD_4 ( ) , VAR_3 . content ) ; }
public void METHOD_1 ( TYPE_1 VAR_1 , java.lang.CharSequence VAR_2 ) { METHOD_2 ( VAR_2 . toString ( ) , VAR_3 . METHOD_4 ( ) ) ; VAR_1 . METHOD_5 ( ) ; }
public void METHOD_1 ( TYPE_1 VAR_1 ) { VAR_2 = true ; METHOD_2 ( ( ! ( VAR_2 ) ) ) ; }
private void METHOD_1 ( ) { VAR_1 = new TYPE_1 ( ) ; METHOD_3 ( ) ; METHOD_2 ( ) ; VAR_1 . add ( VAR_2 ) ; VAR_1 . METHOD_4 ( ) ; VAR_1 . add ( VAR_3 ) ; }
private static void METHOD_1 ( long VAR_1 , long source , int VAR_2 , long VAR_3 ) { }
public java.lang.String toString ( ) { return java.lang.String.format ( STRING_1 , getClass ( ) . getName ( ) , getId ( ) , name ) ; }
public void METHOD_1 ( ) { if ( ( this . VAR_1 ) != null ) { this . VAR_1 . METHOD_2 ( ) ; } this . VAR_2 . METHOD_1 ( ) ; }
protected TYPE_1 < TYPE_2 > METHOD_1 ( ) { if ( ( VAR_1 . size ( ) ) == 0 ) { VAR_1 . METHOD_2 ( new TYPE_3 ( ) ) ; } return VAR_1 . METHOD_3 ( ) ; }
public TYPE_1 METHOD_1 ( final java.lang.String VAR_1 , final boolean VAR_2 ) { super . METHOD_1 ( VAR_1 , VAR_2 ) ; if ( ! ( VAR_3 ) ) { METHOD_3 ( ) ; METHOD_2 ( ) ; } return this ; }
public static int sum ( int a , int b ) { return a + b ; }
public int METHOD_1 ( java.lang.String VAR_1 ) { if ( names . contains ( VAR_1 ) ) { return names . METHOD_2 ( VAR_1 ) ; } else { return - 1 ; } }
public static void METHOD_1 ( ) { for ( TYPE_1 c : TYPE_2 . METHOD_2 ( ) ) { TYPE_2 . METHOD_3 ( ) [ VAR_3 ] [ VAR_2 ] = c ; } }
private void METHOD_1 ( ) { for ( final TYPE_1 VAR_1 : VAR_2 ) { VAR_1 . METHOD_2 ( ( - 1 ) ) ; VAR_1 . METHOD_3 ( VAR_3 ) ; } VAR_2 . METHOD_4 ( ) ; }
public int METHOD_1 ( ) { if ( ( VAR_1 . size ( ) ) > 0 ) { return VAR_1 . get ( 0 ) . METHOD_2 ( VAR_2 , ( - 1 ) ) ; } return - 1 ; }
public long METHOD_1 ( java.lang.String VAR_1 , java.lang.String VAR_2 ) { TYPE_1 VAR_3 = new TYPE_1 ( ) ; VAR_3 . METHOD_2 ( VAR_1 ) ; VAR_3 . METHOD_3 ( VAR_2 ) ; VAR_3 . METHOD_4 ( true ) ; return VAR_4 . METHOD_5 ( VAR_3 ) ; }
private void METHOD_1 ( TYPE_1 VAR_1 , java.lang.Object response ) { METHOD_2 ( ) ; METHOD_3 ( VAR_1 ) ; METHOD_5 ( VAR_1 , response ) ; METHOD_4 ( VAR_1 , response ) ; METHOD_6 ( ) ; }
protected void execute ( TYPE_1 VAR_1 , java.lang.String index , boolean VAR_2 ) { this . VAR_3 = VAR_1 . METHOD_1 ( ) . METHOD_2 ( TYPE_2 . METHOD_3 ( ) ) . get ( ) ; METHOD_4 ( ) ; }
public static java.lang.String METHOD_1 ( int id ) { if ( id == 1 ) { return STRING_1 ; } else { return STRING_2 + ( id - 1 ) ; } }
public java.lang.String [ ] METHOD_1 ( java.lang.String name , int ... VAR_1 ) throws java.io.IOException { return METHOD_1 ( name , 0 , new java.util.ArrayList < java.lang.String > ( ) , VAR_1 ) ; }
public void build ( ) { this . build ( ) ; }
public java.lang.String METHOD_1 ( TYPE_2 VAR_1 , java.lang.String VAR_2 ) { METHOD_2 ( VAR_1 ) ; VAR_1 . METHOD_3 ( STRING_1 , VAR_3 . METHOD_4 ( VAR_2 ) ) ; return STRING_2 ; }
public int METHOD_1 ( ) { return ( INT_1 * ( index ) ) < ( VAR_1 . length ) ? ( ( int ) ( VAR_1 [ ( INT_1 * ( index ) ) ] ) ) : - 1 ; }
private int METHOD_1 ( int x , int y ) { return ( y * ( VAR_3 ) ) + x ; }
public void METHOD_1 ( ) { if ( ( i ) == 1 ) { i = 0 ; VAR_1 . METHOD_2 ( VAR_2 class ) ; } else VAR_1 . METHOD_2 ( ) ; }
public void METHOD_1 ( TYPE_1 ... VAR_1 ) { TYPE_2 VAR_2 = new TYPE_2 ( ) ; VAR_2 . time = INT_1 ; TYPE_3 . METHOD_2 ( VAR_1 , VAR_2 ) ; }
protected void METHOD_1 ( TYPE_1 < TYPE_2 > result ) { if ( ( result . METHOD_5 ( ) ) == null ) VAR_1 . METHOD_3 ( result . METHOD_2 ( ) ) ; else VAR_1 . METHOD_4 ( result . METHOD_5 ( ) ) ; }
public TYPE_1 METHOD_1 ( ) { TYPE_1 VAR_1 = METHOD_2 ( ) ; if ( null == VAR_1 ) { VAR_1 = new TYPE_2 ( ) ; METHOD_3 ( VAR_1 ) ; } return VAR_1 ; }
public void METHOD_1 ( java.lang.String VAR_1 ) throws java.io.IOException { this . VAR_2 = METHOD_3 ( METHOD_4 ( VAR_1 ) ) ; }
public java.util.List < TYPE_1 > METHOD_1 ( TYPE_2 VAR_1 , java.lang.String VAR_2 , java.util.List < TYPE_3 > VAR_3 , java.lang.String ... VAR_4 ) { return METHOD_1 ( VAR_1 , VAR_2 , VAR_4 ) ; }
private boolean METHOD_1 ( java.lang.String VAR_2 , int index ) { return VAR_2 . equals ( VAR_1 . get ( index ) . VAR_2 . toString ( ) ) ; }
public void METHOD_1 ( ) { if ( ( VAR_1 ) == null ) { VAR_3 . METHOD_1 ( ) ; VAR_2 . METHOD_1 ( ) ; } else { VAR_1 . METHOD_1 ( ) ; } }
public java.util.Set < TYPE_1 > METHOD_1 ( ) { java.util.Set < TYPE_1 > VAR_1 = new java.util.HashSet < TYPE_1 > ( ) ; for ( TYPE_3 VAR_2 : VAR_3 ) { VAR_1 . add ( VAR_2 . METHOD_2 ( ) ) ; } return VAR_1 ; }
public void execute ( ) { VAR_1 . METHOD_2 ( true , true , STRING_1 , true ) ; }
public final int METHOD_1 ( int id , byte [ ] VAR_1 , int offset ) { if ( METHOD_2 ( id ) ) return - 1 ; else return METHOD_3 ( id , VAR_1 , offset ) ; }
public java.lang.String [ ] METHOD_1 ( java.lang.String VAR_1 ) { return VAR_2 . METHOD_2 ( new java.lang.String [ VAR_2 . size ( ) ] ) ; }
public TYPE_1 METHOD_1 ( ) { for ( java.util.Map.Entry < TYPE_2 , TYPE_3 > VAR_1 : VAR_2 . METHOD_2 ( ) ) { return METHOD_3 ( VAR_1 . getValue ( ) . METHOD_4 ( ) , 0 ) ; } return METHOD_3 ( VAR_3 , 0 ) ; }
private int METHOD_1 ( final TYPE_1 VAR_1 ) { return ( ( VAR_1 . METHOD_3 ( ) ) * INT_1 ) + ( VAR_1 . METHOD_2 ( ) ) ; }
public TYPE_1 METHOD_1 ( TYPE_1 VAR_1 ) throws TYPE_2 { if ( ( VAR_2 ) instanceof TYPE_3 ) { VAR_1 = ( ( TYPE_3 ) ( VAR_2 ) ) . METHOD_1 ( VAR_1 ) ; } return super . METHOD_1 ( VAR_1 ) ; }
public static void delete ( java.lang.String VAR_1 ) { for ( int i = 1 ; i <= ( VAR_2 . get ( VAR_1 ) . size ( ) ) ; i ++ ) { TYPE_1 . METHOD_1 ( VAR_1 , i ) ; } }
public int compareTo ( TYPE_1 VAR_1 ) { if ( ( VAR_1 . count ) > ( count ) ) { return - 1 ; } else if ( ( VAR_1 . count ) < ( count ) ) { return + 1 ; } return - 1 ; }
protected TYPE_1 METHOD_1 ( TYPE_2 VAR_1 ) { return new TYPE_3 ( VAR_1 , INT_1 , INT_1 ) ; }
public int getId ( ) { return id ; }
public int METHOD_1 ( ) { java.util.Random VAR_1 = new java.util.Random ( ) ; int n = ( VAR_1 . METHOD_2 ( INT_1 ) ) + INT_2 ; return n ; }
public void METHOD_1 ( TYPE_1 VAR_1 ) throws TYPE_2 { this . VAR_1 = VAR_1 ; }
protected boolean METHOD_1 ( java.lang.String VAR_1 , boolean VAR_2 ) { java.lang.String VAR_3 = TYPE_1 . METHOD_2 ( VAR_1 ) ; if ( VAR_3 != null ) { return java.lang.Boolean . getBoolean ( VAR_1 ) ; } return VAR_2 ; }
private static void METHOD_1 ( long VAR_1 , long VAR_2 , long height ) { }
private static void METHOD_1 ( long VAR_1 , long source , float VAR_2 , float VAR_3 , int VAR_4 , float VAR_5 ) { }
public boolean METHOD_1 ( java.lang.String VAR_1 ) { if ( ( VAR_1 . equals ( name ) ) || ( METHOD_2 ( VAR_1 ) ) ) return true ; else return false ; }
public void METHOD_1 ( TYPE_1 VAR_1 ) { if ( ( VAR_4 ) != null ) { VAR_4 . METHOD_4 ( ) ; VAR_4 = null ; } VAR_3 . METHOD_4 ( ) ; VAR_2 . METHOD_3 ( ) ; METHOD_2 ( STRING_1 ) ; }
public java.lang.String getName ( ) { return new java.lang.String ( name ) ; }
public java.util.List < TYPE_1 > METHOD_1 ( java.lang.Integer VAR_1 , java.util.Date start , java.util.Date end ) ;
public java.awt.Color [ ] METHOD_1 ( ) { return new java.awt.Color [ ] { VAR_2 , VAR_1 } ; }
public void METHOD_1 ( java.lang.String VAR_1 ) { try { TYPE_1 . METHOD_2 ( getActivity ( ) , VAR_1 ) ; } catch ( java.io.IOException VAR_3 ) { VAR_3 . METHOD_3 ( ) ; } }
public void METHOD_1 ( TYPE_1 VAR_1 , java.lang.String key ) { if ( key . equals ( VAR_2 ) ) { TYPE_2 . METHOD_2 ( getActivity ( ) , VAR_1 . toString ( ) , VAR_3 ) . show ( ) ; } }
public void METHOD_1 ( java.lang.CharSequence VAR_1 , int start , int VAR_2 , int count ) { if ( ( VAR_1 . length ( ) ) > INT_1 ) VAR_3 . setEnabled ( true ) ; else VAR_3 . setEnabled ( false ) ; }
public void METHOD_1 ( java.lang.Double VAR_1 ) { this . VAR_1 = VAR_1 ; }
private static int METHOD_1 ( ) { return TYPE_1 . METHOD_2 ( ( ( java.util.Calendar.getInstance ( ) . get ( VAR_2 ) ) - 1 ) ) ; }
private static int METHOD_1 ( char VAR_1 ) { return ( CHAR_2 <= VAR_1 ) && ( VAR_1 <= CHAR_1 ) ? VAR_1 - CHAR_2 : ( VAR_1 - CHAR_3 ) + INT_1 ; }
public static char [ ] METHOD_1 ( java.lang.String VAR_1 ) { char [ ] out = new char [ 1 ] ; VAR_1 . METHOD_2 ( 0 , VAR_1 . length ( ) , out , 0 ) ; return out ; }
TYPE_1 < java.lang.String > METHOD_1 ( java.lang.String VAR_2 , java.lang.String VAR_1 , java.lang.String VAR_3 , java.lang.String VAR_4 , java.lang.String path ) ;
private static void METHOD_1 ( long VAR_1 , long VAR_2 , int VAR_3 , long VAR_4 , int VAR_5 , long VAR_6 ) { }
public void METHOD_1 ( java.lang.String VAR_1 ) { VAR_2 . METHOD_2 ( STRING_1 ) ; VAR_2 . METHOD_3 ( VAR_3 ) . METHOD_4 ( ) ; if ( VAR_1 . equals ( STRING_2 ) ) { VAR_4 = 0 ; } else { VAR_4 = 1 ; } }
public double min ( ) { if ( ! ( METHOD_1 ( ) ) ) { return data [ 0 ] ; } else { return TYPE_1 . min ( getData ( ) ) ; } }
public java.lang.String toString ( ) { return java.lang.String.format ( STRING_1 , getClass ( ) . getName ( ) , getId ( ) ) ; }
public int METHOD_1 ( java.util.Map.Entry < java.lang.String , java.lang.Integer > VAR_1 , java.util.Map.Entry < java.lang.String , java.lang.Integer > VAR_2 ) { return VAR_1 . METHOD_2 ( ) . compareTo ( VAR_2 . METHOD_2 ( ) ) ; }
private TYPE_1 METHOD_1 ( java.lang.String VAR_1 ) { TYPE_1 VAR_2 = new TYPE_1 ( ) ; METHOD_3 ( VAR_1 , VAR_2 ) ; METHOD_2 ( VAR_1 , VAR_2 ) ; METHOD_4 ( VAR_1 , VAR_2 ) ; return VAR_2 ; }
protected void METHOD_1 ( TYPE_1 VAR_1 ) { super . METHOD_1 ( VAR_1 ) ; METHOD_2 ( VAR_2 ) ; METHOD_4 ( ) ; METHOD_3 ( ) ; METHOD_5 ( ) ; }
protected synchronized void METHOD_1 ( ) { for ( TYPE_1 VAR_1 : VAR_2 ) { ( VAR_1 . x ) -- ; } }
public java.lang.String toString ( ) { return ( ( ( ( STRING_1 + ( c ) ) + STRING_2 ) + ( VAR_1 ) ) + STRING_2 ) + ( VAR_2 ) ; }
public void METHOD_1 ( ) { if ( VAR_1 . METHOD_2 ( ) ) VAR_1 . METHOD_1 ( ) ; else if ( ! ( VAR_1 . METHOD_4 ( ) ) ) { VAR_1 . METHOD_1 ( ) ; VAR_2 . start ( ) ; } }
public TYPE_1 METHOD_1 ( ) { TYPE_1 VAR_1 = new TYPE_1 ( ) ; try { VAR_1 . put ( "id" , getId ( ) ) ; } catch ( TYPE_2 VAR_2 ) { VAR_2 . METHOD_2 ( ) ; } return VAR_1 ; }
public java.util.List < TYPE_2 > METHOD_1 ( TYPE_3 < TYPE_2 > VAR_1 ) { return VAR_2 . METHOD_1 ( VAR_1 ) ; }
private void METHOD_1 ( TYPE_1 event ) { VAR_1 = STRING_1 ; VAR_2 = null ; VAR_3 = null ; result = null ; VAR_4 = CHAR_1 ; VAR_5 . setText ( VAR_1 ) ; VAR_6 . setText ( "0" ) ; }
public java.util.Date METHOD_1 ( ) { java.util.Calendar VAR_1 = java.util.Calendar.getInstance ( ) ; VAR_1 . METHOD_2 ( VAR_2 ) ; VAR_1 . add ( VAR_3 , ( ( VAR_4 ) - 1 ) ) ; return VAR_1 . getTime ( ) ; }
public short METHOD_1 ( int x , int y ) { return ( ( short ) ( VAR_1 [ y ] [ x ] [ INT_1 ] ) ) ; }
public TYPE_1 METHOD_1 ( ) { return ( ( TYPE_1 ) ( getActivity ( ) ) ) ; }
public void METHOD_1 ( java.lang.String VAR_1 ) { METHOD_2 ( ) ; METHOD_1 ( VAR_3 , VAR_1 ) ; }
public void METHOD_1 ( ) { if ( ( ( VAR_1 ) <= ( - ( VAR_2 ) ) ) && ( ( VAR_3 ) < ( VAR_4 ) ) ) { VAR_1 = - 1 ; ( VAR_3 ) ++ ; } }
private boolean METHOD_1 ( int VAR_1 , java.lang.String VAR_2 , boolean VAR_3 ) throws java.io.IOException { return METHOD_1 ( VAR_1 , VAR_2 , VAR_4 , ( ( VAR_5 ) - ( VAR_4 ) ) , VAR_3 ) ; }
public void handle ( TYPE_1 event ) { if ( ! ( STRING_1 . contains ( event . METHOD_2 ( ) ) ) ) { event . METHOD_3 ( ) ; } }
public void METHOD_1 ( android.view.View VAR_1 ) { VAR_2 = TYPE_1 . METHOD_2 ( ) ; if ( ( VAR_2 ) != null ) { if ( VAR_4 ) METHOD_3 ( ) ; else METHOD_4 ( ) ; } else { METHOD_5 ( ) ; } }
public boolean METHOD_1 ( ) { if ( ( ( ( id ) < ( VAR_1 ) ) && ( ( id ) >= 0 ) ) && ( VAR_2 ) ) { return true ; } else { return false ; } }
static float METHOD_1 ( float value , float VAR_1 ) { if ( value > VAR_1 ) return VAR_1 ; else if ( value < ( - VAR_1 ) ) return - VAR_1 ; return value ; }
public TYPE_1 className ( java.lang.String className ) { return new TYPE_1 ( filename , VAR_2 , VAR_3 , method , VAR_4 , className , context , args , VAR_1 ) ; }
public void METHOD_1 ( TYPE_1 VAR_1 , TYPE_2 response ) { if ( VAR_1 != null ) { java.lang.System.out.println ( ( STRING_1 + ( VAR_1 . getName ( ) ) ) ) ; METHOD_2 ( getActivity ( ) , VAR_1 . getId ( ) ) ; } }
public void METHOD_1 ( TYPE_1 event ) { VAR_2 . setText ( file . METHOD_2 ( ) ) ; }
public static TYPE_1 METHOD_1 ( int VAR_1 ) { int VAR_2 = VAR_4 [ VAR_1 ] . length ; int VAR_3 = ( ( int ) ( ( java.lang.Math.random ( ) ) * VAR_2 ) ) ; return VAR_4 [ VAR_1 ] [ VAR_3 ] ; }
private void METHOD_1 ( final double VAR_2 , final double height ) { this . METHOD_2 ( new TYPE_2 ( 0 , 0 , VAR_2 , height ) ) ; }
public void METHOD_1 ( java.lang.String VAR_1 , java.lang.String VAR_2 ) { VAR_3 . put ( VAR_1 , VAR_2 ) ; if ( VAR_4 ) { VAR_5 . put ( VAR_1 , VAR_2 ) ; VAR_6 . add ( VAR_1 ) ; } }
public void execute ( ) { METHOD_2 ( ) ; VAR_1 . METHOD_3 ( ) ; }
protected void METHOD_1 ( ) { try { TYPE_1 . METHOD_2 ( ) ; } catch ( java.io.IOException VAR_1 ) { VAR_2 . error ( TYPE_2 . getString ( VAR_3 class , STRING_1 ) , VAR_1 ) ; } }
public void METHOD_1 ( int size ) { VAR_2 . METHOD_2 ( size ) ; }
public void METHOD_1 ( int VAR_1 ) { VAR_2 = VAR_1 ; VAR_3 . METHOD_2 ( VAR_2 ) ; if ( METHOD_3 ( ) ) VAR_4 . setText ( METHOD_4 ( VAR_2 ) ) ; }
protected int METHOD_1 ( TYPE_1 < TYPE_2 > list ) { if ( list == null ) return - 1 ; return ( VAR_1 ) * ( VAR_2 ) ; }
public TYPE_1 METHOD_1 ( java.util.ArrayList < TYPE_1 > VAR_1 ) { return VAR_1 . get ( VAR_2 . METHOD_2 ( VAR_1 . size ( ) ) ) ; }
public java.util.List < TYPE_1 > METHOD_1 ( ) { final java.util.List < TYPE_1 > VAR_1 = new java.util.ArrayList < TYPE_1 > ( ) ; VAR_1 . add ( VAR_3 ) ; return VAR_1 ; }
private void METHOD_1 ( ) { if ( ! ( METHOD_2 ( VAR_1 class ) ) ) { android.content.Intent VAR_2 = new android.content.Intent ( this , VAR_1 class ) ; VAR_2 . METHOD_3 ( STRING_1 , true ) ; METHOD_1 ( VAR_2 ) ; } }
public void METHOD_1 ( ) { VAR_1 = false ; VAR_2 . METHOD_2 ( VAR_3 ) ; if ( ( VAR_4 . size ( ) ) > 0 ) { METHOD_3 ( ) ; } METHOD_4 ( VAR_1 ) ; METHOD_5 ( ) ; }
public boolean METHOD_1 ( java.lang.String VAR_1 ) { return false ; }
private void METHOD_1 ( ) { final boolean VAR_1 = METHOD_2 ( ) ; final boolean VAR_2 = ( ( VAR_3 ) != null ) && ( ( VAR_4 ) == false ) ; VAR_5 . setEnabled ( ( VAR_1 && VAR_2 ) ) ; }
public long METHOD_1 ( int position ) { if ( position < ( VAR_1 . size ( ) ) ) return VAR_1 . get ( position ) . METHOD_2 ( ) ; else return ( VAR_1 . size ( ) ) + 1 ; }
public java.io.File METHOD_1 ( ) throws java.io.IOException { return ( VAR_1 ) != null ? VAR_1 : ( VAR_1 = TYPE_1 . get ( super . METHOD_1 ( ) ) ) ; }
public void METHOD_1 ( ) { super . METHOD_1 ( ) ; METHOD_3 ( ) . METHOD_4 ( ) ; METHOD_5 ( ) . METHOD_4 ( ) ; }
protected void METHOD_1 ( ) { super . METHOD_1 ( ) ; this . name = STRING_1 ; this . METHOD_2 ( name ) ; this . METHOD_3 ( ) . METHOD_4 ( STRING_1 ) ; TYPE_1 . METHOD_5 ( VAR_1 , name , VAR_2 ) ; }
public TYPE_1 [ ] METHOD_1 ( ) { return METHOD_1 ( null ) ; }
public float METHOD_1 ( float VAR_2 ) { return METHOD_1 ( VAR_2 , null , null ) ; }
public static void set ( java.lang.String VAR_1 , java.lang.String VAR_2 , double VAR_3 ) { TYPE_1 < java.lang.String , java.lang.String > t = new TYPE_1 < java.lang.String , java.lang.String > ( VAR_1 , VAR_2 ) ; VAR_4 . put ( t , VAR_3 ) ; return ; }
public int METHOD_1 ( java.util.Map.Entry < java.lang.Integer , java.lang.Double > VAR_1 , java.util.Map.Entry < java.lang.Integer , java.lang.Double > VAR_2 ) { return VAR_2 . getValue ( ) . compareTo ( VAR_1 . getValue ( ) ) ; }
public void METHOD_1 ( ) { VAR_1 . set ( METHOD_3 ( ) , true ) ; METHOD_2 ( TYPE_1 . min ( ( ( METHOD_3 ( ) ) + 1 ) , METHOD_4 ( ) ) ) ; }
public void METHOD_1 ( TYPE_1 VAR_1 ) { VAR_1 . METHOD_2 ( ) ; VAR_3 . METHOD_1 ( VAR_1 ) ; VAR_2 . METHOD_1 ( VAR_1 ) ; VAR_4 . METHOD_1 ( VAR_1 ) ; VAR_5 . METHOD_1 ( VAR_1 ) ; VAR_1 . end ( ) ; }
public void METHOD_1 ( TYPE_1 VAR_1 ) { int VAR_2 = VAR_1 . METHOD_2 ( ) ; if ( ( getInt ( STRING_1 ) ) < VAR_2 ) { METHOD_3 ( VAR_1 . METHOD_4 ( ) , getInt ( STRING_1 ) ) ; } }
public TYPE_1 METHOD_1 ( int i ) { METHOD_2 ( ) ; VAR_1 = i ; return this ; }
protected boolean METHOD_1 ( int VAR_1 ) { switch ( METHOD_2 ( VAR_1 ) ) { case VAR_2 : case VAR_3 : METHOD_4 ( VAR_1 ) ; METHOD_3 ( VAR_1 ) ; return true ; default : return false ; } }
protected void METHOD_1 ( ) { try { VAR_2 . METHOD_2 ( ) ; VAR_1 . METHOD_2 ( ) ; } catch ( TYPE_1 VAR_3 ) { } super . METHOD_1 ( ) ; }
public void METHOD_1 ( int position ) { this . VAR_1 = position ; }
protected void METHOD_1 ( ) { VAR_1 = new TYPE_2 ( this , VAR_2 . id , METHOD_2 ( ) ) ; try { METHOD_3 ( VAR_1 ) ; } catch ( TYPE_3 VAR_3 ) { VAR_3 . METHOD_4 ( ) ; } }
public void METHOD_1 ( android.view.View VAR_1 ) { TYPE_1 . METHOD_2 ( getActivity ( ) , VAR_2 , 0 , null ) ; }
public java.util.ArrayList < java.lang.String > METHOD_1 ( ) { return keys ; }
protected void METHOD_1 ( TYPE_1 VAR_1 ) { TYPE_2 VAR_2 = TYPE_3 . METHOD_2 ( VAR_4 . getContext ( ) . METHOD_3 ( ) , VAR_1 ) ; VAR_2 . METHOD_4 ( true ) ; VAR_4 . METHOD_5 ( VAR_2 ) ; }
protected TYPE_1 METHOD_1 ( int VAR_1 ) { return VAR_2 . get ( ( ( VAR_2 . size ( ) ) - 1 ) ) . METHOD_1 ( VAR_1 ) ; }
public void METHOD_1 ( ) { TYPE_1 . i ( VAR_1 , STRING_1 ) ; VAR_2 = false ; VAR_3 . METHOD_2 ( VAR_4 ) ; METHOD_4 ( ) ; METHOD_3 ( ) ; super . METHOD_1 ( ) ; }
public boolean METHOD_1 ( long VAR_1 ) { if ( ! ( METHOD_2 ( VAR_2 ) ) ) return true ; return ( METHOD_3 ( VAR_2 , VAR_1 ) ) > ( - 1 ) ; }
public void METHOD_1 ( ) { assertNotNull ( TYPE_1 . METHOD_2 ( ) ) ; assertEquals ( TYPE_1 . METHOD_2 ( ) , VAR_2 ) ; }
protected TYPE_1 METHOD_1 ( int index ) { return VAR_1 . get ( ( ( VAR_1 . size ( ) ) - 1 ) ) . VAR_2 . get ( index ) ; }
public void METHOD_1 ( android.view.View VAR_1 ) { VAR_3 . METHOD_3 ( ) ; METHOD_2 ( ) ; }
public boolean METHOD_1 ( TYPE_1 VAR_1 ) { return VAR_2 . METHOD_2 ( 0 , VAR_3 , 0 ) ; }
public void METHOD_1 ( ) throws java.lang.Exception { METHOD_2 ( ) ; METHOD_3 ( VAR_1 , VAR_2 ) ; VAR_3 . METHOD_4 ( ) ; METHOD_5 ( VAR_1 , VAR_2 ) ; }
TYPE_2 METHOD_1 ( java.lang.String id ) ;
public void METHOD_1 ( ) throws java.io.IOException { java.io.File VAR_1 = new java.io.File ( METHOD_2 ( ) , VAR_2 ) ; if ( VAR_1 . METHOD_3 ( ) ) { TYPE_2 . METHOD_4 ( VAR_1 ) ; } }
public void METHOD_1 ( TYPE_1 VAR_1 ) { VAR_1 . METHOD_2 ( VAR_2 ) ; VAR_1 . METHOD_2 ( VAR_3 ) ; VAR_1 . METHOD_2 ( VAR_4 ) ; VAR_1 . METHOD_2 ( VAR_6 ) ; VAR_1 . METHOD_2 ( VAR_5 ) ; }
public void METHOD_1 ( TYPE_1 VAR_1 , TYPE_2 VAR_2 ) { TYPE_3 . METHOD_2 ( context , VAR_3 , false ) ; }
protected void METHOD_1 ( ) { getContext ( ) . METHOD_2 ( METHOD_3 ( new android.content.Intent ( VAR_1 ) ) , ( VAR_2 = new TYPE_1 ( ) ) , VAR_3 ) ; }
public TYPE_1 METHOD_1 ( ) throws java.io.IOException { return VAR_1 . METHOD_2 ( path ) ; }
public void start ( ) { VAR_1 . set ( ( - 1 ) ) ; }
public void METHOD_1 ( TYPE_1 listener ) { VAR_1 . METHOD_1 ( listener ) ; }
public void update ( ) { this . VAR_1 = VAR_2 . METHOD_1 ( VAR_3 class ) ; METHOD_3 ( ) ; METHOD_2 ( ) ; METHOD_4 ( ) ; METHOD_5 ( ) ; }
public abstract void METHOD_1 ( TYPE_1 method ) ;
protected TYPE_1 METHOD_1 ( TYPE_2 VAR_1 ) { VAR_1 . METHOD_2 ( ( - 1 ) ) ; VAR_1 . METHOD_3 ( STRING_1 ) ; TYPE_1 VAR_2 = new TYPE_1 ( VAR_1 ) ; return VAR_2 ; }
public TYPE_1 get ( int VAR_1 ) throws java.io.IOException { return get ( VAR_1 , ( - 1 ) ) ; }
public void METHOD_1 ( ) { super . METHOD_1 ( ) ; getActivity ( ) . METHOD_2 ( VAR_1 ) ; if ( ( VAR_2 ) != null ) VAR_2 . METHOD_3 ( ) ; if ( ( VAR_3 ) != null ) VAR_3 . METHOD_3 ( ) ; }
public void METHOD_1 ( TYPE_1 response ) { VAR_2 . METHOD_2 ( ) ; TYPE_2 . METHOD_3 ( VAR_3 ) ; if ( ( VAR_1 ) != null ) { VAR_1 . METHOD_4 ( ) ; } }
public TYPE_1 METHOD_1 ( ) { return this . getType ( ) ; }
public void METHOD_1 ( TYPE_1 n ) { if ( n == null ) { return ; } java.lang.System.out.println ( n . getData ( ) ) ; METHOD_1 ( n . METHOD_3 ( ) ) ; METHOD_1 ( n . METHOD_4 ( ) ) ; }
protected float METHOD_1 ( float VAR_1 ) { return VAR_2 . getBoolean ( STRING_1 , true ) ? METHOD_1 ( VAR_1 , METHOD_2 ( ) , METHOD_3 ( ) ) : METHOD_1 ( VAR_1 , METHOD_2 ( ) , METHOD_3 ( ) ) ; }
public static void METHOD_1 ( TYPE_1 VAR_1 ) { java.util.ArrayList < TYPE_1 > VAR_2 = TYPE_2 . METHOD_2 ( ) . METHOD_3 ( ) ; VAR_2 . remove ( VAR_1 ) ; TYPE_2 . METHOD_2 ( ) . METHOD_4 ( VAR_2 ) ; }
public int compareTo ( TYPE_1 VAR_1 ) { return name . compareTo ( VAR_1 . name ) ; }
protected void METHOD_1 ( TYPE_1 data , TYPE_2 < ? > VAR_1 , boolean VAR_2 ) { VAR_3 . append ( data ) ; if ( VAR_2 ) { METHOD_1 ( ( ( java.lang.Object ) ( null ) ) , null , true ) ; } }
public boolean METHOD_1 ( int index , TYPE_1 key , TYPE_1 VAR_1 ) { return this . VAR_2 . METHOD_1 ( index , key , VAR_1 ) ; }
public int METHOD_1 ( int c ) { return ( ( int ) ( ( METHOD_2 ( ) ) * c ) ) ; }
private void METHOD_1 ( java.lang.String VAR_1 , TYPE_1 VAR_2 ) { TYPE_2 VAR_3 = TYPE_2 . METHOD_2 ( ) ; TYPE_4 VAR_4 = new TYPE_4 ( VAR_1 ) ; VAR_3 . METHOD_3 ( VAR_4 , VAR_2 ) ; }
private void METHOD_1 ( java.lang.StringBuilder VAR_1 ) { stringBuilder.append ( VAR_3 ) ; stringBuilder.append ( VAR_2 ) ; stringBuilder.append ( VAR_4 ) ; stringBuilder.append ( VAR_5 ) ; }
private int METHOD_1 ( int x , int y ) { return ( y * ( VAR_1 ) ) + x ; }
public void METHOD_1 ( ) { for ( int i = 0 ; i < ( VAR_1 . length ) ; i ++ ) { VAR_1 [ i ] . METHOD_2 ( null ) ; } }
public void METHOD_1 ( TYPE_1 VAR_1 ) { VAR_2 . add ( VAR_1 ) ; METHOD_3 ( ) ; METHOD_2 ( ) ; VAR_3 . METHOD_4 ( ) ; if ( ( VAR_4 ) != null ) { VAR_4 . METHOD_5 ( VAR_1 ) ; } }
private void METHOD_1 ( TYPE_1 VAR_1 ) { if ( VAR_1 == null ) { this . VAR_2 = getIntent ( ) . METHOD_2 ( VAR_3 , ( - 1 ) ) ; METHOD_3 ( VAR_4 , new TYPE_2 ( ) ) ; } else { } }
public int METHOD_1 ( int VAR_1 ) { return ( VAR_2 ) != null ? VAR_2 . METHOD_1 ( VAR_1 ) : 0 ; }
TYPE_1 < TYPE_2 < java.lang.String > > METHOD_1 ( java.lang.String VAR_2 , java.lang.String VAR_1 , java.lang.String startTime , java.lang.String endTime ) ;
public void METHOD_1 ( TYPE_1 VAR_1 ) { METHOD_3 ( ) ; METHOD_2 ( ) ; METHOD_4 ( ) ; }
public void init ( ) { METHOD_2 ( ) ; METHOD_1 ( ) ; METHOD_3 ( ) ; }
public void METHOD_1 ( TYPE_1 VAR_1 , int VAR_2 , boolean VAR_3 ) { float value = ( ( VAR_2 * VAR_4 ) * INT_1 ) / INT_2 ; TYPE_2 . setText ( java.lang.Float . toString ( value ) ) ; }
private int METHOD_1 ( ) { int VAR_1 = VAR_2 [ 1 ] ; VAR_2 [ 1 ] = VAR_2 [ VAR_2 [ 0 ] ] ; VAR_2 [ 0 ] = ( VAR_2 [ 0 ] ) - 1 ; return VAR_1 ; }
public void METHOD_1 ( ) { VAR_1 = new TYPE_1 ( ) ; METHOD_2 ( VAR_1 , VAR_2 , ( - 1 ) , true ) ; }
public int METHOD_1 ( ) { TYPE_1 VAR_1 = context . METHOD_2 ( VAR_2 , VAR_3 ) ; return VAR_1 . getInt ( STRING_1 , ( - 1 ) ) ; }
public boolean METHOD_1 ( TYPE_1 VAR_1 ) { TYPE_2 . METHOD_2 ( ) . METHOD_3 ( VAR_2 , VAR_1 ) ; VAR_1 . METHOD_4 ( VAR_4 ) . METHOD_5 ( VAR_5 ) ; return true ; }
public static TYPE_1 METHOD_1 ( java.lang.String VAR_1 ) { return new TYPE_1 ( new TYPE_2 ( STRING_1 , STRING_2 ) , 0 , VAR_1 ) ; }
private void METHOD_1 ( ) throws java.lang.Exception , TYPE_1 , TYPE_2 { METHOD_3 ( ) ; METHOD_2 ( ) ; METHOD_4 ( ) ; METHOD_5 ( ) ; }
public long METHOD_1 ( int i ) { return i ; }
private void METHOD_1 ( ) { info ( ( ( ( ( ( ( VAR_2 ) + STRING_1 ) + ( VAR_3 ) ) + STRING_2 ) + ( VAR_2 ) ) + STRING_3 ) ) ; }
public TYPE_1 METHOD_1 ( ) { return this . VAR_1 [ 0 ] . METHOD_1 ( ) ; }
public void METHOD_1 ( ) { synchronized ( VAR_1 ) { if ( VAR_1 ) { VAR_2 . info ( STRING_1 ) ; METHOD_2 ( ) ; METHOD_4 ( ) ; METHOD_3 ( ) ; VAR_2 . info ( STRING_2 ) ; VAR_1 = false ; } } }
public static void METHOD_1 ( TYPE_1 VAR_1 ) { TYPE_2 . remove ( VAR_1 ) ; TYPE_3 . remove ( VAR_1 . METHOD_2 ( ) ) ; }
private TYPE_1 METHOD_1 ( int position ) { return VAR_1 [ position ] ; }
public void METHOD_1 ( TYPE_1 VAR_1 ) { METHOD_3 ( ) ; METHOD_2 ( ) ; METHOD_4 ( ) ; METHOD_5 ( ) ; VAR_2 . METHOD_6 ( ) ; }
public double METHOD_1 ( double VAR_1 ) { return VAR_1 / ( ( VAR_2 . t ) / ( VAR_2 . k ) ) ; }
public void METHOD_1 ( TYPE_1 VAR_1 ) { if ( ( VAR_2 . METHOD_2 ( ) ) > ( - 1 ) ) { new TYPE_2 ( VAR_3 , VAR_2 . METHOD_3 ( ) ) ; } }
protected java.util.List < TYPE_1 > METHOD_1 ( ) { return VAR_1 < TYPE_1 > METHOD_2 ( new TYPE_2 ( ) , new TYPE_4 ( ) , new TYPE_3 ( ) , new TYPE_5 ( VAR_2 ) ) ; }
public boolean METHOD_1 ( TYPE_1 VAR_1 ) { return ( ( VAR_1 . METHOD_2 ( ) . METHOD_3 ( ) ) >= ( VAR_2 ) ) && ( ( VAR_1 . METHOD_2 ( ) . METHOD_3 ( ) ) <= ( VAR_3 ) ) ; }
private void METHOD_1 ( java.lang.String text , java.lang.String VAR_1 ) { METHOD_2 ( VAR_3 ) ; VAR_4 . METHOD_3 ( text , VAR_1 ) ; METHOD_4 ( ) ; }
public void METHOD_1 ( ) { x = 0 ; y = 0 ; VAR_1 = 0 ; }
public TYPE_1 METHOD_1 ( ) { TYPE_1 VAR_1 = new TYPE_1 ( this ) ; VAR_1 . METHOD_2 ( INT_4 , INT_4 , INT_4 , INT_4 , INT_3 , 0 ) ; return VAR_1 ; }
public void METHOD_1 ( ) { super . METHOD_1 ( ) ; if ( ( VAR_2 ) != null ) { VAR_2 . METHOD_2 ( ) ; } }
public TYPE_1 METHOD_1 ( ) { return VAR_1 . get ( VAR_3 [ 0 ] ) . VAR_4 ; }
public void METHOD_1 ( java.util.List < java.lang.Double > VAR_1 ) { VAR_2 . add ( VAR_1 ) ; }
private static java.lang.String METHOD_1 ( ) { VAR_1 = ( VAR_2 ) + ( VAR_3 . format ( java.util.Calendar.getInstance ( ) . getTime ( ) ) ) ; return ( VAR_1 ) + ( VAR_5 ) ; }
public void open ( TYPE_1 VAR_1 ) { VAR_2 = TYPE_2 . METHOD_1 ( METHOD_3 ( ) , METHOD_2 ( ) , VAR_3 ) ; }
public int METHOD_1 ( java.util.Map.Entry < java.lang.Class , java.lang.Long > VAR_1 , java.util.Map.Entry < java.lang.Class , java.lang.Long > VAR_2 ) { return VAR_2 . getValue ( ) . compareTo ( VAR_1 . getValue ( ) ) ; }
public final int METHOD_1 ( ) { return getName ( ) . METHOD_1 ( ) ; }
public double METHOD_1 ( ) { return ( ( VAR_2 ) / ( VAR_1 ) ) / ( ( VAR_1 ) - ( VAR_2 ) ) ; }
public TYPE_1 METHOD_1 ( ) { return new TYPE_1 ( to . getTime ( ) ) ; }
public int compareTo ( TYPE_1 VAR_1 ) { if ( VAR_1 == null ) throw new java.lang.NullPointerException ( STRING_1 ) ; return java.lang.Double . METHOD_1 ( this . METHOD_2 ( ) , VAR_1 . METHOD_2 ( ) ) ; }
public float METHOD_1 ( ) { float VAR_1 ; VAR_1 = ( ( float ) ( ( VAR_2 ) * ( VAR_2 ) ) ) ; return VAR_1 ; }
public boolean METHOD_1 ( ) { if ( ! ( METHOD_2 ( ) ) ) { return false ; } METHOD_4 ( ) ; METHOD_3 ( ) ; return true ; }
void METHOD_1 ( java.lang.String content , java.lang.String title , java.lang.String date ) ;
public TYPE_1 METHOD_1 ( ) { TYPE_1 tmp = new TYPE_1 ( ) ; VAR_1 = TYPE_2 . METHOD_2 ( VAR_2 , VAR_2 . length ) ; tmp . y = TYPE_2 . METHOD_2 ( y , y . length ) ; VAR_3 = VAR_4 ; return tmp ; }
public boolean METHOD_1 ( java.lang.Class < ? > VAR_1 ) { return true ; }
public java.lang.String toString ( ) { return java.lang.String.format ( STRING_1 , VAR_3 , VAR_2 , VAR_1 , VAR_2 , VAR_4 ) ; }
void METHOD_1 ( ) { METHOD_3 ( ) ; METHOD_2 ( ) ; METHOD_4 ( ) ; }
public static int METHOD_1 ( TYPE_1 VAR_1 , int VAR_2 ) { int VAR_3 = TYPE_2 . METHOD_1 ( VAR_1 ) ; if ( VAR_3 < INT_1 ) { return INT_2 ; } else return ( VAR_3 + 1 ) * VAR_2 ; }
protected void METHOD_1 ( TYPE_1 n , int VAR_1 , int VAR_2 ) { this . VAR_3 = n ; this . VAR_4 = VAR_1 ; this . VAR_5 = VAR_2 ; }
private TYPE_1 METHOD_1 ( TYPE_2 VAR_1 ) { TYPE_3 . METHOD_2 ( VAR_2 , STRING_1 ) ; TYPE_1 VAR_3 = TYPE_4 . METHOD_3 ( ) ; return context . METHOD_4 ( ) . METHOD_5 ( VAR_3 , VAR_1 ) ; }
public java.util.Map < TYPE_1 , java.lang.Integer > METHOD_1 ( ) { return new java.util.HashMap < > ( VAR_1 ) ; }
public TYPE_1 METHOD_1 ( TYPE_2 VAR_1 ) { TYPE_3 VAR_2 = new TYPE_3 ( VAR_1 ) ; TYPE_1 response = VAR_2 . METHOD_2 ( ) ; return response ; }
public static TYPE_1 init ( android.content.Context context ) { TYPE_4 . context = context ; ( ( TYPE_2 ) ( TYPE_4 . context ) ) . METHOD_1 ( new TYPE_3 ( ) ) ; return TYPE_4 . METHOD_2 ( ) ; }
public short METHOD_1 ( int x , int y ) { return ( ( short ) ( VAR_1 [ y ] [ x ] [ 1 ] ) ) ; }
public void METHOD_1 ( java.lang.String name ) { this . name = name ; }
protected void METHOD_1 ( java.lang.Integer id ) throws TYPE_1 { boolean VAR_1 = ( id != null ) && ( id > 0 ) ; if ( VAR_1 ) { this . id = id ; } else { throw new TYPE_1 ( VAR_2 ) ; } }
public static boolean METHOD_1 ( java.lang.String param , java.lang.String [ ] VAR_1 ) { boolean VAR_2 = false ; for ( java.lang.String str : VAR_1 ) { if ( param . equals ( str ) ) { VAR_2 = true ; break ; } } return VAR_2 ; }
public java.lang.String getValue ( ) { return new java.lang.String ( value ) ; }
public float METHOD_1 ( float sum , float b ) { float VAR_1 = ( - b ) - sum ; return ( ( float ) ( 1 / ( 1 + ( TYPE_1 . METHOD_2 ( VAR_1 ) ) ) ) ) ; }
private void METHOD_1 ( java.io.File VAR_1 , java.io.File VAR_2 ) throws TYPE_1 { VAR_3 . info ( STRING_1 , VAR_1 , VAR_2 ) ; VAR_4 . METHOD_2 ( VAR_1 . METHOD_3 ( ) , VAR_2 . METHOD_3 ( ) ) ; }
public int [ ] METHOD_1 ( ) { return ( VAR_1 ) != null ? VAR_1 . METHOD_2 ( ) : new int [ 0 ] ; }
public void METHOD_1 ( ) { VAR_1 . METHOD_2 ( ) ; VAR_1 . METHOD_3 ( ) ; METHOD_5 ( ) ; METHOD_4 ( ) ; VAR_1 . end ( ) ; }
public double METHOD_1 ( ) { return getConfig ( ) . METHOD_1 ( ) ; }
public TYPE_1 build ( ) { return new TYPE_1 ( this . first , this . VAR_2 , this . VAR_1 , this . VAR_3 , this . count ) ; }
public TYPE_1 METHOD_1 ( java.lang.String format , java.lang.Object ... args ) { super . METHOD_1 ( format , args ) ; return this ; }
void METHOD_1 ( ) { VAR_2 . METHOD_2 ( VAR_3 . getText ( ) ) ; VAR_2 . METHOD_1 ( ) ; }
public void METHOD_1 ( TYPE_1 VAR_1 ) { if ( ( VAR_2 ) == null ) TYPE_2 . METHOD_2 ( getClass ( ) . getName ( ) , STRING_1 ) ; else VAR_2 . METHOD_1 ( VAR_1 ) ; }
public void METHOD_1 ( ) { VAR_1 . METHOD_2 ( ) ; METHOD_3 ( VAR_2 . get ( ) ) ; }
public void METHOD_1 ( TYPE_1 VAR_1 , TYPE_2 VAR_2 , boolean VAR_3 ) { METHOD_3 ( VAR_1 ) ; METHOD_2 ( VAR_1 ) ; METHOD_4 ( VAR_1 , VAR_2 , VAR_3 ) ; }
public int METHOD_1 ( ) { int VAR_1 = VAR_2 . getInt ( VAR_3 , ( - 1 ) ) ; return VAR_1 ; }
public java.util.List < TYPE_1 > METHOD_1 ( java.util.List < TYPE_1 > VAR_1 ) { METHOD_2 ( VAR_2 , VAR_1 ) ; METHOD_4 ( VAR_2 , VAR_1 ) ; METHOD_3 ( VAR_2 , VAR_1 ) ; return VAR_2 ; }
final boolean METHOD_1 ( TYPE_1 VAR_1 , TYPE_2 VAR_2 ) { TYPE_3 . METHOD_2 ( VAR_3 , STRING_1 , VAR_1 . id ) ; final java.lang.String VAR_4 = TYPE_4 . getSelection ( VAR_5 . METHOD_3 ( VAR_1 ) ) ; return METHOD_4 ( VAR_4 , VAR_2 ) ; }
public int METHOD_1 ( int VAR_1 ) { if ( VAR_1 > ( VAR_2 ) ) { return VAR_2 ; } else if ( VAR_1 < ( VAR_3 ) ) { return VAR_3 ; } else { return VAR_1 ; } }
public void METHOD_1 ( TYPE_1 < TYPE_2 > VAR_1 , TYPE_2 VAR_3 ) { try { VAR_3 . METHOD_3 ( VAR_2 ) ; } finally { VAR_4 . METHOD_4 ( VAR_1 ) ; } }
public void METHOD_1 ( java.io.InputStream VAR_1 ) { METHOD_1 ( VAR_1 , null ) ; }
public abstract TYPE_1 getId ( ) ;
private void METHOD_1 ( TYPE_1 response ) { java.util.Map < java.lang.String , TYPE_2 > VAR_1 = response . METHOD_2 ( ) ; if ( VAR_1 != null ) { this . VAR_1 . METHOD_3 ( VAR_1 ) ; } }
protected void METHOD_1 ( ) { try { VAR_2 . METHOD_1 ( ) ; VAR_1 . METHOD_1 ( ) ; } catch ( TYPE_1 VAR_3 ) { } super . METHOD_1 ( ) ; }
public TYPE_1 METHOD_1 ( ) { return ( ( TYPE_1 ) ( super . METHOD_1 ( ) ) ) ; }
public void METHOD_1 ( java.lang.Long id ) { this . VAR_1 = id ; }
public java.lang.Object METHOD_1 ( int VAR_1 , int VAR_2 ) { TYPE_1 VAR_3 = VAR_4 . get ( VAR_1 ) ; return VAR_3 . getName ( ) . get ( ) ; }
public java.lang.String METHOD_1 ( java.lang.String time ) { if ( time . equals ( java.lang.String . METHOD_2 ( VAR_1 ) ) ) { return STRING_1 ; } return time + STRING_2 ; }
public void METHOD_1 ( ) { VAR_1 = true ; VAR_2 = VAR_3 ; VAR_4 = VAR_3 ; METHOD_3 ( ) ; METHOD_2 ( ) ; VAR_5 . METHOD_4 ( ) ; }
public static int METHOD_1 ( ) { return ( new java.util.Random ( ) . METHOD_2 ( INT_1 ) ) + 1 ; }
public static void METHOD_1 ( int [ ] VAR_1 , int [ ] VAR_2 ) { if ( VAR_2 == VAR_1 ) { int [ ] j = VAR_2 ; } }
public void METHOD_1 ( android.view.View view ) { if ( VAR_1 ) { METHOD_2 ( ) ; } else { METHOD_4 ( ) ; METHOD_3 ( ) ; } }
public void METHOD_1 ( TYPE_1 event , float x , float y ) { this . METHOD_2 ( VAR_1 . METHOD_3 ( ) ) ; this . show ( ) ; remove ( ) ; }
public short METHOD_1 ( int x , int y ) { return ( ( short ) ( VAR_1 [ y ] [ x ] [ 0 ] ) ) ; }
private void METHOD_1 ( ) { for ( TYPE_1 VAR_1 : VAR_2 . METHOD_2 ( ) ) { TYPE_2 . METHOD_3 ( VAR_1 , VAR_2 . get ( VAR_1 ) ) ; VAR_2 . remove ( VAR_1 ) ; } }
public boolean METHOD_1 ( java.lang.String node , java.lang.String VAR_1 , java.util.List < java.lang.String > nodes ) { return false ; }
public java.lang.Object [ ] get ( ) { return new java.lang.Object [ ] { this . VAR_1 , this . VAR_3 , this . VAR_2 , this . VAR_4 } ; }
public void METHOD_1 ( TYPE_1 VAR_1 , int VAR_2 , boolean VAR_3 ) { VAR_4 = VAR_3 ; VAR_5 = VAR_2 ; }
public void METHOD_1 ( TYPE_1 VAR_1 ) { this . VAR_1 . remove ( VAR_1 . getId ( ) ) ; }
public int compareTo ( TYPE_1 VAR_1 ) { return ( this . id ) - ( VAR_1 . id ) ; }
public java.lang.String toString ( ) { return ( ( ( VAR_1 ) + STRING_1 ) + ( name ) ) + STRING_2 ; }
private TYPE_1 METHOD_1 ( java.util.ArrayList < TYPE_1 > array ) { int VAR_1 = ( array . size ( ) ) - 1 ; TYPE_1 VAR_2 = array . get ( VAR_1 ) ; array . remove ( VAR_1 ) ; return VAR_2 ; }
public TYPE_1 METHOD_1 ( ) throws java.io.IOException { return ( VAR_1 ) != null ? VAR_1 : ( VAR_3 ) != null ? VAR_2 . get ( VAR_3 ) : null ; }
public void METHOD_1 ( ) { TYPE_1 . assertEquals ( parameters , parameters ) ; }
public void METHOD_1 ( TYPE_1 VAR_1 ) { super . METHOD_1 ( VAR_1 ) ; VAR_2 = new TYPE_2 ( getActivity ( ) , VAR_3 ) ; METHOD_2 ( VAR_2 ) ; }
private void METHOD_1 ( ) { final TYPE_1 VAR_1 = TYPE_2 . METHOD_2 ( getContext ( ) ) ; METHOD_3 ( VAR_1 ) ; }
TYPE_1 METHOD_1 ( ) { java.util.Random VAR_1 = new java.util.Random ( ) ; return VAR_2 . remove ( VAR_1 . METHOD_2 ( VAR_2 . size ( ) ) ) ; }
private void init ( ) { try { VAR_1 = METHOD_1 ( ) ; } catch ( TYPE_1 VAR_2 ) { throw new TYPE_2 ( VAR_2 ) ; } METHOD_2 ( VAR_1 ) ; METHOD_3 ( VAR_1 ) ; METHOD_4 ( VAR_1 ) ; }
public java.util.List < java.lang.String > METHOD_1 ( TYPE_1 VAR_1 , java.lang.String [ ] parameters ) { return ( parameters . length ) == 1 ? METHOD_2 ( parameters ) : ( parameters . length ) == INT_1 ? METHOD_3 ( parameters ) : null ; }
public void METHOD_1 ( int x , int y ) { if ( ( x < 1 ) || ( y < 1 ) ) { throw new TYPE_1 ( STRING_1 ) ; } VAR_1 = x ; VAR_2 = y ; METHOD_2 ( ) ; }
public static boolean METHOD_1 ( ) { return ( VAR_1 ) < ( VAR_2 . METHOD_2 ( VAR_3 ) . METHOD_3 ( STRING_1 , 0 ) ) ; }
private static int METHOD_1 ( android.content.Context context , int VAR_1 ) { return TYPE_1 . METHOD_2 ( context , new int [ ] { VAR_1 } , new int [ ] { 0 } ) [ 0 ] ; }
public boolean METHOD_1 ( ) { if ( ( ( VAR_1 ) == 0 ) || ( ( VAR_2 ) == null ) ) { return true ; } return false ; }
private TYPE_1 METHOD_1 ( TYPE_1 query ) { if ( query . METHOD_2 ( ) . equals ( fieldName ) ) { return query ; } return new TYPE_2 ( query , fieldName ) ; }
public void METHOD_1 ( java.lang.String file ) { if ( ( VAR_1 ) != null ) { new java.io.File ( VAR_1 ) . delete ( ) ; VAR_1 = file ; } else { VAR_1 = file ; } }
public java.lang.String toString ( ) { java.lang.String string = STRING_1 ; for ( TYPE_1 VAR_1 : VAR_2 ) { string += ( VAR_1 . id ) + STRING_2 ; } return string ; }
public void METHOD_1 ( ) { TYPE_1 . METHOD_2 ( ) . METHOD_3 ( ( - 1 ) ) . build ( ) ; }
protected void METHOD_1 ( TYPE_1 VAR_1 ) { super . METHOD_1 ( VAR_1 ) ; METHOD_2 ( VAR_2 ) ; METHOD_4 ( ) ; METHOD_3 ( ) ; VAR_3 . METHOD_5 ( VAR_4 ) ; METHOD_6 ( ) ; }
public int METHOD_1 ( ) { return ( VAR_1 ) != null ? VAR_2 : - 1 ; }
public < TYPE_1 > boolean METHOD_1 ( TYPE_2 < TYPE_1 > VAR_1 ) { return METHOD_2 ( VAR_1 ) ; }
public TYPE_1 METHOD_1 ( java.lang.Class < ? > VAR_1 , java.lang.String function , TYPE_2 VAR_2 , java.util.Map < java.lang.String , java.lang.String > VAR_3 ) { return execute ( function , VAR_2 , VAR_3 ) ; }
public java.lang.String METHOD_1 ( java.lang.String VAR_1 , java.lang.String VAR_2 ) { return TYPE_1 . METHOD_2 ( ) . METHOD_1 ( new TYPE_2 ( VAR_1 , VAR_2 ) ) ; }
