# Supplementary material for: An enhanced approach for automatic annotation of error codes based on Seq2edit
Source: PeerJ Comput Sci. 2025 Jul 25;11:e3024. doi: 10.7717/peerj-cs.3024 (PMC12453778; doi:10.7717/peerj-cs.3024)
Supplement: Supplemental Information 1 — The Seq2editErrorAnnotator project encompasses a meticulously preprocessed dataset and an integrated codebase designed to facilitate the study of error annotation in coding. This repository contains everything needed to train, test, and evaluate various annotation methods using the CodeBERT model. [file peerj-cs-11-3024-s001.zip › codebert_gec-main/tag/data_label/label.set.word]

self<<<<>>>>VAR_4<<<<>>>>self<<<<>>>>VAR_3<<<<>>>>self
self<<<<>>>>self<<<<>>>>self<<<<>>>>; METHOD_2 ( )<<<<>>>>self
self<<<<>>>>( - 1 )<<<<>>>>self
self<<<<>>>>self<<<<>>>>self<<<<>>>>|| VAR_2<<<<>>>>self
self<<<<>>>>getId ( )<<<<>>>>self
self<<<<>>>>- 1<<<<>>>>self
self<<<<>>>>this .<<<<>>>>self<<<<>>>>this .<<<<>>>>self
self<<<<>>>>super . METHOD_1 ( VAR_1 )<<<<>>>>self<<<<>>>>self<<<<>>>>self
self<<<<>>>>getContext ( )<<<<>>>>self
self<<<<>>>>super . METHOD_1 ( VAR_1 )<<<<>>>>self
self<<<<>>>>VAR_1<<<<>>>>self<<<<>>>>VAR_2<<<<>>>>self
self<<<<>>>>self<<<<>>>>self<<<<>>>>self
self<<<<>>>>METHOD_6<<<<>>>>self<<<<>>>>METHOD_5<<<<>>>>self
self<<<<>>>>( VAR_3 )<<<<>>>>self
self<<<<>>>>VAR_2<<<<>>>>self<<<<>>>>VAR_1<<<<>>>>self
self<<<<>>>>METHOD_3<<<<>>>>self<<<<>>>>METHOD_2<<<<>>>>self
self<<<<>>>>getActivity ( )<<<<>>>>self
self<<<<>>>>METHOD_4<<<<>>>>self<<<<>>>>METHOD_3<<<<>>>>self
self<<<<>>>>self<<<<>>>>self<<<<>>>>self<<<<>>>>self
self<<<<>>>>METHOD_4<<<<>>>>self<<<<>>>>METHOD_3<<<<>>>>self
self<<<<>>>>- 1<<<<>>>>self
self<<<<>>>>VAR_1<<<<>>>>self
self<<<<>>>>java.util.Map < java.lang.String , java.lang.String ><<<<>>>>self
self<<<<>>>>size ( )<<<<>>>>self
self<<<<>>>>METHOD_3<<<<>>>>self<<<<>>>>METHOD_2<<<<>>>>self
self<<<<>>>>METHOD_3<<<<>>>>self<<<<>>>>METHOD_2<<<<>>>>self
self<<<<>>>>java.lang.Long<<<<>>>>self<<<<>>>>self<<<<>>>>self
self<<<<>>>>final<<<<>>>>self<<<<>>>>final<<<<>>>>self
self<<<<>>>>self<<<<>>>>self<<<<>>>>self<<<<>>>>self
self<<<<>>>>self<<<<>>>>self<<<<>>>>self<<<<>>>>self
self<<<<>>>>VAR_2<<<<>>>>self<<<<>>>>VAR_1<<<<>>>>self
self<<<<>>>>self<<<<>>>>self<<<<>>>>self<<<<>>>>self
self<<<<>>>>- 1<<<<>>>>self
self<<<<>>>>VAR_2<<<<>>>>self<<<<>>>>VAR_1<<<<>>>>self
self<<<<>>>>>=<<<<>>>>self<<<<>>>>>=<<<<>>>>self
self<<<<>>>>( this .<<<<>>>>self<<<<>>>>)<<<<>>>>self
self<<<<>>>>VAR_1 . toString ( )<<<<>>>>self
self<<<<>>>>writer<<<<>>>>self
self<<<<>>>>start<<<<>>>>self<<<<>>>>METHOD_1<<<<>>>>self
self<<<<>>>>null : this .<<<<>>>>self<<<<>>>>self<<<<>>>>self
self<<<<>>>>METHOD_4<<<<>>>>self<<<<>>>>METHOD_3<<<<>>>>self
self<<<<>>>>STRING_1<<<<>>>>self<<<<>>>>VAR_1<<<<>>>>self<<<<>>>>STRING_2<<<<>>>>self<<<<>>>>VAR_1<<<<>>>>self
self<<<<>>>>null<<<<>>>>self
self<<<<>>>>( - 1 )<<<<>>>>self
self<<<<>>>>( - 1 )<<<<>>>>self
self<<<<>>>>getConfig ( )<<<<>>>>self
self<<<<>>>>value<<<<>>>>self<<<<>>>>this .<<<<>>>>self<<<<>>>>value<<<<>>>>self
public<<<<>>>>self<<<<>>>>handle<<<<>>>>self
self<<<<>>>>VAR_1 . METHOD_2 ( )<<<<>>>>self
self<<<<>>>>new java.util.Date ( )<<<<>>>>self
self<<<<>>>>- (<<<<>>>>self<<<<>>>>)<<<<>>>>self
self<<<<>>>>if<<<<>>>>self
self<<<<>>>>VAR_1 , VAR_2<<<<>>>>self
self<<<<>>>>long<<<<>>>>self<<<<>>>>java.lang.Math.round<<<<>>>>self<<<<>>>>self<<<<>>>>self
self<<<<>>>>this .<<<<>>>>self<<<<>>>>this .<<<<>>>>self
self<<<<>>>>VAR_1<<<<>>>>self
self<<<<>>>>self<<<<>>>>self<<<<>>>>self<<<<>>>>self
self<<<<>>>>boolean .<<<<>>>>self
self<<<<>>>>VAR_1 , VAR_2<<<<>>>>self
self<<<<>>>>java.lang.Integer<<<<>>>>self<<<<>>>>[<<<<>>>>self<<<<>>>>]<<<<>>>>self
self<<<<>>>>VAR_1<<<<>>>>self
self<<<<>>>>return METHOD_1<<<<>>>>self<<<<>>>>size ( ) , c<<<<>>>>self
self<<<<>>>>METHOD_1<<<<>>>>self
self<<<<>>>>id ( )<<<<>>>>self
self<<<<>>>>METHOD_1<<<<>>>>self<<<<>>>>VAR_1<<<<>>>>self
self<<<<>>>>java.util.Set<<<<>>>>self<<<<>>>>java.util.HashSet<<<<>>>>self
self<<<<>>>>self<<<<>>>>self<<<<>>>>self<<<<>>>>self
self<<<<>>>>+ 1<<<<>>>>self
self<<<<>>>>toString<<<<>>>>self<<<<>>>>toString<<<<>>>>self
self<<<<>>>>VAR_1 . size ( )<<<<>>>>self
self<<<<>>>>self<<<<>>>>self<<<<>>>>java.util.List<<<<>>>>self<<<<>>>>self<<<<>>>>self
self<<<<>>>>name ( )<<<<>>>>self
self<<<<>>>>METHOD_3<<<<>>>>self<<<<>>>>METHOD_2<<<<>>>>self
private<<<<>>>>self<<<<>>>>self<<<<>>>>self
self<<<<>>>>offset<<<<>>>>self<<<<>>>>length<<<<>>>>self
self<<<<>>>>< java.lang.Void ><<<<>>>>self<<<<>>>>self<<<<>>>>self
self<<<<>>>>!=<<<<>>>>self
self<<<<>>>>self<<<<>>>>self<<<<>>>>self<<<<>>>>self
self<<<<>>>>VAR_1 . item<<<<>>>>self
self<<<<>>>>(<<<<>>>>self<<<<>>>>+ 1 )<<<<>>>>self
self<<<<>>>>return<<<<>>>>self<<<<>>>>answer . intValue (<<<<>>>>self<<<<>>>>) == 0<<<<>>>>self
self<<<<>>>>- 1<<<<>>>>self
self<<<<>>>>contains<<<<>>>>self<<<<>>>>contains<<<<>>>>self
self<<<<>>>>id<<<<>>>>self
self<<<<>>>>METHOD_3<<<<>>>>self<<<<>>>>METHOD_2<<<<>>>>self
self<<<<>>>>VAR_2<<<<>>>>self<<<<>>>>toString<<<<>>>>self
self<<<<>>>>( ! ( VAR_2 ) )<<<<>>>>self
self<<<<>>>>METHOD_3<<<<>>>>self<<<<>>>>METHOD_2<<<<>>>>self
self<<<<>>>>self<<<<>>>>self<<<<>>>>{ }
self<<<<>>>>getId ( )<<<<>>>>self
self<<<<>>>>this .<<<<>>>>self<<<<>>>>this .<<<<>>>>self<<<<>>>>this .<<<<>>>>self
self<<<<>>>>self<<<<>>>>self<<<<>>>>self<<<<>>>>self<<<<>>>>self<<<<>>>>self
self<<<<>>>>METHOD_3<<<<>>>>self<<<<>>>>METHOD_2<<<<>>>>self
self<<<<>>>>+<<<<>>>>self
self<<<<>>>>names<<<<>>>>self<<<<>>>>names<<<<>>>>self
self<<<<>>>>self<<<<>>>>self<<<<>>>>VAR_3<<<<>>>>self<<<<>>>>VAR_2<<<<>>>>self
self<<<<>>>>( - 1 )<<<<>>>>self
self<<<<>>>>- 1<<<<>>>>self
self<<<<>>>>long<<<<>>>>self<<<<>>>>return<<<<>>>>self
self<<<<>>>>METHOD_5<<<<>>>>self<<<<>>>>METHOD_4<<<<>>>>self
self<<<<>>>>self<<<<>>>>self
self<<<<>>>>(<<<<>>>>self<<<<>>>>- 1 )<<<<>>>>self
self<<<<>>>>0 , new java.util.ArrayList < java.lang.String > ( )<<<<>>>>self
self<<<<>>>>build<<<<>>>>self<<<<>>>>self<<<<>>>>self
self<<<<>>>>java.lang.String<<<<>>>>self<<<<>>>>self<<<<>>>>self<<<<>>>>self<<<<>>>>self
self<<<<>>>>- 1<<<<>>>>self
self<<<<>>>>x<<<<>>>>self<<<<>>>>y<<<<>>>>self<<<<>>>>y<<<<>>>>self<<<<>>>>x<<<<>>>>self
self<<<<>>>>{ i = 0 ;<<<<>>>>self<<<<>>>>}<<<<>>>>self
self<<<<>>>>self<<<<>>>>self<<<<>>>>self<<<<>>>>self
self<<<<>>>>METHOD_5<<<<>>>>self<<<<>>>>==<<<<>>>>self
self<<<<>>>>self<<<<>>>>self<<<<>>>>}<<<<>>>>self
self<<<<>>>>java.lang.String VAR_1<<<<>>>>self<<<<>>>>self<<<<>>>>self<<<<>>>>self<<<<>>>>self
self<<<<>>>>METHOD_1 ( VAR_1 , VAR_2 , VAR_4 )<<<<>>>>self
self<<<<>>>>java.lang.String VAR_2<<<<>>>>self<<<<>>>>index<<<<>>>>self<<<<>>>>VAR_2<<<<>>>>self<<<<>>>>index<<<<>>>>self<<<<>>>>toString<<<<>>>>self
self<<<<>>>>VAR_3<<<<>>>>self<<<<>>>>VAR_2<<<<>>>>self
self<<<<>>>>java.util.HashSet < TYPE_1 ><<<<>>>>self
public<<<<>>>>self<<<<>>>>execute<<<<>>>>self
self<<<<>>>>- 1<<<<>>>>self
self<<<<>>>>self<<<<>>>>self<<<<>>>>self<<<<>>>>self
self<<<<>>>>, 0<<<<>>>>self<<<<>>>>, 0<<<<>>>>self
self<<<<>>>>METHOD_3<<<<>>>>self<<<<>>>>METHOD_2<<<<>>>>self
self<<<<>>>>VAR_1 =<<<<>>>>self<<<<>>>>super . METHOD_1 (<<<<>>>>self<<<<>>>>)<<<<>>>>self
self<<<<>>>>1<<<<>>>>self<<<<>>>><=<<<<>>>>self
self<<<<>>>>- 1<<<<>>>>self
self<<<<>>>>INT_1<<<<>>>>self
self<<<<>>>>getId<<<<>>>>self<<<<>>>>id<<<<>>>>self
self<<<<>>>>java.util.Random<<<<>>>>self<<<<>>>>java.util.Random<<<<>>>>self
self<<<<>>>>this . VAR_1<<<<>>>>self
protected<<<<>>>>self<<<<>>>>VAR_1<<<<>>>>self
self<<<<>>>>self<<<<>>>>self<<<<>>>>{ }
self<<<<>>>>self<<<<>>>>self<<<<>>>>{ }
self<<<<>>>>. equals<<<<>>>>self
self<<<<>>>>self<<<<>>>>self<<<<>>>>VAR_3 . METHOD_4 ( ) ; VAR_2 . METHOD_3 ( ) ; METHOD_2 ( STRING_1 ) ;<<<<>>>>self
self<<<<>>>>getName<<<<>>>>self<<<<>>>>new java.lang.String<<<<>>>>self<<<<>>>>self<<<<>>>>self
self<<<<>>>>start<<<<>>>>self<<<<>>>>end<<<<>>>>self
self<<<<>>>>VAR_2 ,<<<<>>>>self<<<<>>>>self<<<<>>>>self
self<<<<>>>>getActivity ( )<<<<>>>>self
self<<<<>>>>VAR_1 . toString ( )<<<<>>>>self
self<<<<>>>>( VAR_1 . length ( ) )<<<<>>>>self
self<<<<>>>>VAR_1<<<<>>>>self<<<<>>>>VAR_1<<<<>>>>self
self<<<<>>>>java.util.Calendar.getInstance ( )<<<<>>>>self
self<<<<>>>>CHAR_2<<<<>>>>self
self<<<<>>>>1<<<<>>>>self<<<<>>>>self<<<<>>>>self
self<<<<>>>>VAR_2<<<<>>>>self<<<<>>>>VAR_1<<<<>>>>self
self<<<<>>>>self<<<<>>>>self<<<<>>>>{ }
self<<<<>>>>0<<<<>>>>self<<<<>>>>1<<<<>>>>self
self<<<<>>>>getData ( )<<<<>>>>self
self<<<<>>>>getId ( )<<<<>>>>self
self<<<<>>>>VAR_1<<<<>>>>self<<<<>>>>VAR_2<<<<>>>>self
self<<<<>>>>METHOD_3<<<<>>>>self<<<<>>>>METHOD_2<<<<>>>>self
self<<<<>>>>METHOD_4<<<<>>>>self<<<<>>>>METHOD_3<<<<>>>>self
self<<<<>>>>self<<<<>>>>self<<<<>>>>--<<<<>>>>self
self<<<<>>>>c<<<<>>>>self<<<<>>>>VAR_1<<<<>>>>self
self<<<<>>>>VAR_1 . METHOD_1<<<<>>>>self
self<<<<>>>>getId ( )<<<<>>>>self
self<<<<>>>>self<<<<>>>>self<<<<>>>>TYPE_2<<<<>>>>self<<<<>>>>TYPE_2<<<<>>>>self
self<<<<>>>>null<<<<>>>>self<<<<>>>>null ; result = null<<<<>>>>self<<<<>>>>"0"<<<<>>>>self
self<<<<>>>>( (<<<<>>>>self<<<<>>>>) - 1 )<<<<>>>>self
self<<<<>>>>y<<<<>>>>self<<<<>>>>x<<<<>>>>self
self<<<<>>>>( ( TYPE_1 ) ( getActivity ( ) ) )<<<<>>>>self
self<<<<>>>>self<<<<>>>>self<<<<>>>>self<<<<>>>>self
self<<<<>>>>- 1<<<<>>>>self
self<<<<>>>>boolean<<<<>>>>self<<<<>>>>, VAR_3<<<<>>>>self
public<<<<>>>>self<<<<>>>>handle<<<<>>>>self
self<<<<>>>>self<<<<>>>>self
self<<<<>>>>>=<<<<>>>>self
self<<<<>>>>else<<<<>>>>self<<<<>>>>-<<<<>>>>self
self<<<<>>>>className<<<<>>>>self<<<<>>>>self<<<<>>>>self<<<<>>>>className<<<<>>>>self<<<<>>>>className ,<<<<>>>>self
self<<<<>>>>VAR_1 . getId<<<<>>>>self
self<<<<>>>>event<<<<>>>>self
self<<<<>>>>VAR_4 [ VAR_1 ] . length<<<<>>>>self<<<<>>>>VAR_3<<<<>>>>self
self<<<<>>>>final<<<<>>>>self<<<<>>>>final<<<<>>>>self<<<<>>>>this<<<<>>>>self
self<<<<>>>>put<<<<>>>>self<<<<>>>>put<<<<>>>>self
public<<<<>>>>self<<<<>>>>execute<<<<>>>>self<<<<>>>>self<<<<>>>>self
protected<<<<>>>>self<<<<>>>>self<<<<>>>>self<<<<>>>>self<<<<>>>>self
public<<<<>>>>self<<<<>>>>size<<<<>>>>self<<<<>>>>size<<<<>>>>self
self<<<<>>>>VAR_2<<<<>>>>self<<<<>>>>VAR_2<<<<>>>>self
self<<<<>>>>- 1<<<<>>>>self
self<<<<>>>>VAR_1 . size ( )<<<<>>>>self
self<<<<>>>>final<<<<>>>>self<<<<>>>>new java.util.ArrayList < TYPE_1 > ( )<<<<>>>>self
self<<<<>>>>android.content.Intent<<<<>>>>self<<<<>>>>android.content.Intent<<<<>>>>self
self<<<<>>>>}<<<<>>>>self<<<<>>>>self<<<<>>>>self
self<<<<>>>>self<<<<>>>>self<<<<>>>>false<<<<>>>>self
self<<<<>>>>&&<<<<>>>>self
self<<<<>>>><<<<<>>>>self
self<<<<>>>>self<<<<>>>>self<<<<>>>>. get<<<<>>>>self
self<<<<>>>>super . METHOD_1<<<<>>>>self
self<<<<>>>>this .<<<<>>>>self
self<<<<>>>>self<<<<>>>>self<<<<>>>>self<<<<>>>>self
self<<<<>>>>float<<<<>>>>self<<<<>>>>self<<<<>>>>self<<<<>>>>return<<<<>>>>self<<<<>>>>self<<<<>>>>self
self<<<<>>>>java.lang.String<<<<>>>>self<<<<>>>>java.lang.String<<<<>>>>self<<<<>>>>java.lang.String<<<<>>>>self<<<<>>>>java.lang.String<<<<>>>>self<<<<>>>>java.lang.String<<<<>>>>self<<<<>>>>java.lang.String<<<<>>>>self
self<<<<>>>>java.lang.Integer<<<<>>>>self<<<<>>>>java.lang.Double<<<<>>>>self<<<<>>>>java.lang.Integer<<<<>>>>self<<<<>>>>java.lang.Double<<<<>>>>self
self<<<<>>>>METHOD_3 ( )<<<<>>>>self
self<<<<>>>>VAR_3<<<<>>>>self<<<<>>>>VAR_2<<<<>>>>self
self<<<<>>>>getInt ( STRING_1 )<<<<>>>>self
self<<<<>>>>self<<<<>>>>self<<<<>>>>self<<<<>>>>self
self<<<<>>>>METHOD_4<<<<>>>>self<<<<>>>>METHOD_3<<<<>>>>self
self<<<<>>>>VAR_2<<<<>>>>self<<<<>>>>VAR_1<<<<>>>>self
self<<<<>>>>int<<<<>>>>self<<<<>>>>position<<<<>>>>self
self<<<<>>>>self<<<<>>>>self
self<<<<>>>>0<<<<>>>>self<<<<>>>>null<<<<>>>>self
self<<<<>>>>self<<<<>>>>self<<<<>>>>self<<<<>>>>self
self<<<<>>>>VAR_4 . getContext ( )<<<<>>>>self
self<<<<>>>>( ( VAR_2 . size ( ) ) - 1 )<<<<>>>>self
self<<<<>>>>METHOD_4<<<<>>>>self<<<<>>>>METHOD_3<<<<>>>>self
self<<<<>>>>( - 1 )<<<<>>>>self
self<<<<>>>>TYPE_1 . METHOD_2 ( )<<<<>>>>self
self<<<<>>>>( ( VAR_1 . size ( ) ) - 1 )<<<<>>>>self
self<<<<>>>>self<<<<>>>>self<<<<>>>>METHOD_2<<<<>>>>self
self<<<<>>>>self<<<<>>>>self<<<<>>>>self<<<<>>>>self
self<<<<>>>>self<<<<>>>>self<<<<>>>>self<<<<>>>>self
self<<<<>>>>self<<<<>>>>self<<<<>>>>self
self<<<<>>>>self<<<<>>>>self<<<<>>>>self<<<<>>>>self
self<<<<>>>>VAR_6<<<<>>>>self<<<<>>>>VAR_5<<<<>>>>self
self<<<<>>>>false<<<<>>>>self
self<<<<>>>>new android.content.Intent<<<<>>>>self<<<<>>>>)<<<<>>>>self
self<<<<>>>>path<<<<>>>>self
self<<<<>>>>( - 1 )<<<<>>>>self
self<<<<>>>>METHOD_1<<<<>>>>self
self<<<<>>>>METHOD_3<<<<>>>>self<<<<>>>>METHOD_2<<<<>>>>self
self<<<<>>>>abstract<<<<>>>>self<<<<>>>>;
self<<<<>>>>( - 1 )<<<<>>>>self
self<<<<>>>>( - 1 )<<<<>>>>self
self<<<<>>>>if ( ( VAR_2 ) != null )<<<<>>>>self<<<<>>>>if ( ( VAR_3 ) != null )<<<<>>>>self
self<<<<>>>>self<<<<>>>>self<<<<>>>>if ( ( VAR_1 ) != null ) {<<<<>>>>self
self<<<<>>>>getType ( )<<<<>>>>self
self<<<<>>>>METHOD_1<<<<>>>>self<<<<>>>>METHOD_1<<<<>>>>self
self<<<<>>>>METHOD_1 ( VAR_1 , METHOD_2 ( ) , METHOD_3 ( ) )<<<<>>>>self
self<<<<>>>>TYPE_2 . METHOD_2 ( )<<<<>>>>self
self<<<<>>>>name<<<<>>>>self<<<<>>>>compareTo<<<<>>>>self<<<<>>>>self<<<<>>>>self
self<<<<>>>>( ( java.lang.Object ) ( null ) )<<<<>>>>self
self<<<<>>>>boolean<<<<>>>>self<<<<>>>>return<<<<>>>>self
self<<<<>>>>self<<<<>>>>self<<<<>>>>self<<<<>>>>self
self<<<<>>>>TYPE_4<<<<>>>>self
self<<<<>>>>VAR_3<<<<>>>>self<<<<>>>>VAR_2<<<<>>>>self
self<<<<>>>>y<<<<>>>>self<<<<>>>>x<<<<>>>>self
self<<<<>>>>null<<<<>>>>self
self<<<<>>>>METHOD_3<<<<>>>>self<<<<>>>>METHOD_2<<<<>>>>self
self<<<<>>>>( - 1 )<<<<>>>>self
self<<<<>>>>( VAR_2 ) != null ?<<<<>>>>self<<<<>>>>: 0<<<<>>>>self
self<<<<>>>>VAR_2<<<<>>>>self<<<<>>>>VAR_1<<<<>>>>self
self<<<<>>>>METHOD_3<<<<>>>>self<<<<>>>>METHOD_2<<<<>>>>self
self<<<<>>>>METHOD_2<<<<>>>>self<<<<>>>>METHOD_1<<<<>>>>self
self<<<<>>>>float<<<<>>>>self<<<<>>>>java.lang.Float<<<<>>>>self
self<<<<>>>>VAR_2 [ 0 ]<<<<>>>>self
self<<<<>>>>( - 1 )<<<<>>>>self
self<<<<>>>>( - 1 )<<<<>>>>self
self<<<<>>>>self<<<<>>>>self<<<<>>>>self<<<<>>>>self
self<<<<>>>>VAR_1<<<<>>>>self
self<<<<>>>>METHOD_3<<<<>>>>self<<<<>>>>METHOD_2<<<<>>>>self
self<<<<>>>>self<<<<>>>>self<<<<>>>>self<<<<>>>>self
self<<<<>>>>self<<<<>>>>self<<<<>>>>info<<<<>>>>self
self<<<<>>>>METHOD_1 ( )<<<<>>>>self
self<<<<>>>>METHOD_4<<<<>>>>self<<<<>>>>METHOD_3<<<<>>>>self
self<<<<>>>>remove<<<<>>>>self<<<<>>>>remove<<<<>>>>self<<<<>>>>self<<<<>>>>self
self<<<<>>>>[<<<<>>>>self<<<<>>>>]<<<<>>>>self
self<<<<>>>>METHOD_3<<<<>>>>self<<<<>>>>METHOD_2<<<<>>>>self
self<<<<>>>>double<<<<>>>>self<<<<>>>>double<<<<>>>>self
self<<<<>>>>( - 1 )<<<<>>>>self
self<<<<>>>>TYPE_4<<<<>>>>self<<<<>>>>TYPE_3<<<<>>>>self
self<<<<>>>>METHOD_2 ( ) . METHOD_3<<<<>>>>self
self<<<<>>>>self<<<<>>>>self<<<<>>>>self<<<<>>>>self
self<<<<>>>>0<<<<>>>>self<<<<>>>>0<<<<>>>>self
self<<<<>>>>INT_4<<<<>>>>self<<<<>>>>INT_4<<<<>>>>self<<<<>>>>INT_4<<<<>>>>self<<<<>>>>INT_4<<<<>>>>self<<<<>>>>0<<<<>>>>self
self<<<<>>>>( VAR_2 ) != null<<<<>>>>self
self<<<<>>>>self<<<<>>>>self<<<<>>>>self<<<<>>>>self
self<<<<>>>>java.util.List<<<<>>>>self<<<<>>>>self<<<<>>>>self
self<<<<>>>>java.util.Calendar.getInstance ( )<<<<>>>>self
self<<<<>>>>METHOD_3<<<<>>>>self<<<<>>>>METHOD_2<<<<>>>>self
self<<<<>>>>VAR_2<<<<>>>>self<<<<>>>>VAR_1<<<<>>>>self
self<<<<>>>>getName<<<<>>>>self<<<<>>>>self<<<<>>>>self
self<<<<>>>>( ( VAR_2 ) / ( VAR_1 ) )<<<<>>>>self
self<<<<>>>>new TYPE_1 (<<<<>>>>self<<<<>>>>. getTime ( ) )<<<<>>>>self
self<<<<>>>>METHOD_2 ( )<<<<>>>>self
self<<<<>>>>VAR_1<<<<>>>>self
self<<<<>>>>METHOD_4<<<<>>>>self<<<<>>>>METHOD_3<<<<>>>>self
self<<<<>>>>content<<<<>>>>self<<<<>>>>title<<<<>>>>self
self<<<<>>>>tmp . y<<<<>>>>self
self<<<<>>>>true<<<<>>>>self
self<<<<>>>>VAR_3<<<<>>>>self<<<<>>>>VAR_1<<<<>>>>self
self<<<<>>>>METHOD_3<<<<>>>>self<<<<>>>>METHOD_2<<<<>>>>self
self<<<<>>>>(<<<<>>>>self<<<<>>>>+ 1 )<<<<>>>>self
self<<<<>>>>self<<<<>>>>self<<<<>>>>self<<<<>>>>self
self<<<<>>>>context<<<<>>>>self
self<<<<>>>>new java.util.HashMap < > (<<<<>>>>self<<<<>>>>)<<<<>>>>self
self<<<<>>>>TYPE_1 response =<<<<>>>>self<<<<>>>>response<<<<>>>>self
self<<<<>>>>android.content.Context<<<<>>>>self<<<<>>>>TYPE_4 . context<<<<>>>>self<<<<>>>>( ( TYPE_2 ) ( TYPE_4 . context ) )<<<<>>>>self
self<<<<>>>>y<<<<>>>>self<<<<>>>>x<<<<>>>>self
self<<<<>>>>self<<<<>>>>self<<<<>>>>self<<<<>>>>self
self<<<<>>>>( id != null ) && (<<<<>>>>self<<<<>>>>)<<<<>>>>self
self<<<<>>>>param<<<<>>>>self
self<<<<>>>>new java.lang.String (<<<<>>>>self<<<<>>>>)<<<<>>>>self
self<<<<>>>>( -<<<<>>>>self<<<<>>>>)<<<<>>>>self
self<<<<>>>>self<<<<>>>>self<<<<>>>>self<<<<>>>>self
self<<<<>>>>( VAR_1 ) != null ?<<<<>>>>self<<<<>>>>: new int [ 0 ]<<<<>>>>self
self<<<<>>>>METHOD_5<<<<>>>>self<<<<>>>>METHOD_4<<<<>>>>self
self<<<<>>>>getConfig ( )<<<<>>>>self
self<<<<>>>>VAR_2<<<<>>>>self<<<<>>>>VAR_1<<<<>>>>self
self<<<<>>>>format , java.lang.Object ... args<<<<>>>>self<<<<>>>>format , args<<<<>>>>self
self<<<<>>>>self<<<<>>>>self<<<<>>>>self<<<<>>>>self
self<<<<>>>>getClass ( ) . getName ( )<<<<>>>>self
self<<<<>>>>void<<<<>>>>self<<<<>>>>self<<<<>>>>self
self<<<<>>>>METHOD_3<<<<>>>>self<<<<>>>>METHOD_2<<<<>>>>self
self<<<<>>>>( - 1 )<<<<>>>>self
self<<<<>>>>METHOD_4<<<<>>>>self<<<<>>>>METHOD_3<<<<>>>>self
self<<<<>>>>boolean<<<<>>>>self<<<<>>>>return<<<<>>>>self
self<<<<>>>>><<<<>>>>self<<<<>>>><<<<<>>>>self
self<<<<>>>>VAR_3<<<<>>>>self<<<<>>>>self<<<<>>>>self
self<<<<>>>>self<<<<>>>>self<<<<>>>>self<<<<>>>>self
self<<<<>>>>abstract<<<<>>>>self<<<<>>>>self<<<<>>>>self<<<<>>>>self
self<<<<>>>>this . VAR_1<<<<>>>>self
self<<<<>>>>VAR_2<<<<>>>>self<<<<>>>>VAR_1<<<<>>>>self
self<<<<>>>>( (<<<<>>>>self<<<<>>>>)<<<<>>>>self<<<<>>>>super . METHOD_1 ( ) )<<<<>>>>self
self<<<<>>>>this .<<<<>>>>self
self<<<<>>>>getName ( ) . get<<<<>>>>self
self<<<<>>>>. equals<<<<>>>>self
self<<<<>>>>METHOD_3<<<<>>>>self<<<<>>>>METHOD_2<<<<>>>>self
public static<<<<>>>>self<<<<>>>>new java.util.Random ( )<<<<>>>>self
self<<<<>>>>int [ ]<<<<>>>>self<<<<>>>>int [ ]<<<<>>>>self<<<<>>>>int [ ]<<<<>>>>self
self<<<<>>>>METHOD_4<<<<>>>>self<<<<>>>>METHOD_3<<<<>>>>self
self<<<<>>>>this . show<<<<>>>>self
self<<<<>>>>y<<<<>>>>self<<<<>>>>x<<<<>>>>self
self<<<<>>>>VAR_2 . get ( VAR_1 )<<<<>>>>self
self<<<<>>>>node<<<<>>>>self<<<<>>>>VAR_1<<<<>>>>self<<<<>>>>nodes<<<<>>>>self
self<<<<>>>>VAR_3<<<<>>>>self<<<<>>>>VAR_2<<<<>>>>self
self<<<<>>>>self<<<<>>>>self<<<<>>>>self<<<<>>>>self
self<<<<>>>>this . VAR_1<<<<>>>>self
self<<<<>>>>( this . id ) - ( VAR_1 . id )<<<<>>>>self
self<<<<>>>>VAR_1<<<<>>>>self<<<<>>>>name<<<<>>>>self
self<<<<>>>>VAR_1<<<<>>>>self<<<<>>>>VAR_1<<<<>>>>self
self<<<<>>>>( VAR_3 ) != null ?<<<<>>>>self<<<<>>>>: null<<<<>>>>self
self<<<<>>>>assertEquals<<<<>>>>self<<<<>>>>,<<<<>>>>self<<<<>>>>self<<<<>>>>self
self<<<<>>>>self<<<<>>>>self<<<<>>>>self<<<<>>>>self
self<<<<>>>>self<<<<>>>>self<<<<>>>>getContext ( )<<<<>>>>self
self<<<<>>>>VAR_2 . size ( )<<<<>>>>self
self<<<<>>>>VAR_1<<<<>>>>self<<<<>>>>VAR_1<<<<>>>>self<<<<>>>>VAR_1<<<<>>>>self
self<<<<>>>>self<<<<>>>>self<<<<>>>>self<<<<>>>>self
self<<<<>>>>1<<<<>>>>self
self<<<<>>>><<<<<>>>>self
private<<<<>>>>self<<<<>>>>self<<<<>>>>self<<<<>>>>0<<<<>>>>self
self<<<<>>>>||<<<<>>>>self<<<<>>>>==<<<<>>>>self
self<<<<>>>>fieldName<<<<>>>>self<<<<>>>>fieldName<<<<>>>>self
self<<<<>>>>java.lang.String<<<<>>>>self<<<<>>>>new java.io.File (<<<<>>>>self<<<<>>>>)<<<<>>>>self
self<<<<>>>>VAR_1 . id<<<<>>>>self
self<<<<>>>>( - 1 )<<<<>>>>self
self<<<<>>>>METHOD_4<<<<>>>>self<<<<>>>>METHOD_3<<<<>>>>self
self<<<<>>>>- 1<<<<>>>>self
self<<<<>>>>boolean<<<<>>>>self<<<<>>>>return<<<<>>>>self
self<<<<>>>>self<<<<>>>>self<<<<>>>>self<<<<>>>>self
self<<<<>>>>METHOD_1<<<<>>>>self
