# Supplementary material for: An enhanced approach for automatic annotation of error codes based on Seq2edit
Source: PeerJ Comput Sci. 2025 Jul 25;11:e3024. doi: 10.7717/peerj-cs.3024 (PMC12453778; doi:10.7717/peerj-cs.3024)
Supplement: Supplemental Information 1 — The Seq2editErrorAnnotator project encompasses a meticulously preprocessed dataset and an integrated codebase designed to facilitate the study of error annotation in coding. This repository contains everything needed to train, test, and evaluate various annotation methods using the CodeBERT model. [file peerj-cs-11-3024-s001.zip › codebert_gec-main/tag/dev.buggy-fixed.fixed]

public java.util.List < TYPE_1 > METHOD_1 ( ) { return VAR_1 ; } 
public TYPE_1 < TYPE_2 > METHOD_1 ( TYPE_3 VAR_1 , java.lang.String VAR_2 , java.util.HashMap < java.lang.String , java.lang.String > parameters ) { return METHOD_1 ( VAR_1 . toString ( ) , VAR_2 , parameters ) ; } 
public static void main ( java.lang.String [ ] args ) throws java.lang.Exception { TYPE_1 VAR_1 = new TYPE_1 ( ) ; VAR_1 . METHOD_1 ( ) ; VAR_1 . METHOD_2 ( true ) ; VAR_1 . init ( STRING_1 ) ; } 
public void METHOD_1 ( int VAR_1 , java.lang.String VAR_2 , long VAR_3 ) { if ( VAR_1 == 0 ) { VAR_4 . METHOD_2 ( java.lang.String . METHOD_3 ( VAR_3 ) ) ; } else { VAR_4 . error ( VAR_1 ) ; } } 
public void METHOD_1 ( java.lang.Integer VAR_1 ) { this . VAR_3 . remove ( VAR_1 ) ; } 
public static void METHOD_1 ( android.content.Context context , java.lang.String VAR_1 ) { TYPE_1 . METHOD_2 ( context , VAR_1 . toUpperCase ( ) , false ) ; } 
private void METHOD_1 ( TYPE_1 VAR_1 ) { this . METHOD_2 ( VAR_1 ) ; this . METHOD_3 ( VAR_1 ) ; } 
public void METHOD_1 ( ) { label . setText ( STRING_1 ) ; METHOD_2 ( ) ; } 
public static void main ( java.lang.String [ ] a ) { } 
public boolean METHOD_1 ( java.lang.String VAR_1 ) { return ( METHOD_2 ( VAR_1 ) ) >= 0 ; } 
private void METHOD_1 ( java.lang.Throwable VAR_1 ) { for ( TYPE_1 VAR_2 : VAR_3 ) { VAR_2 . METHOD_3 ( VAR_1 ) ; } } 
public TYPE_1 METHOD_1 ( java.lang.String name ) { TYPE_1 VAR_1 = new TYPE_1 ( name ) ; add ( VAR_1 ) ; return VAR_1 ; } 
public void METHOD_1 ( ) { VAR_1 . setState ( 1 ) ; } 
private static TYPE_1 METHOD_1 ( int VAR_1 ) { return new TYPE_1 ( VAR_1 , new TYPE_2 ( ) ) ; } 
public void METHOD_1 ( TYPE_1 result ) { } 
public static TYPE_1 METHOD_1 ( final TYPE_2 VAR_1 , final java.lang.Object msg ) { TYPE_3 VAR_2 = TYPE_4 . METHOD_2 ( VAR_1 ) ; return TYPE_5 . METHOD_1 ( VAR_2 , msg , null ) ; } 
public boolean execute ( TYPE_1 VAR_1 ) { return VAR_1 . METHOD_1 ( this . fileName ) ; } 
public boolean METHOD_1 ( TYPE_1 node ) { boolean set = METHOD_2 ( node ) ; if ( set ) METHOD_3 ( VAR_1 . get ( ( ( VAR_1 . size ( ) ) - 1 ) ) ) ; return set ; } 
public java.lang.String toString ( ) { return java.lang.String.format ( STRING_1 , getClass ( ) . getName ( ) , getId ( ) , name ) ; } 
public void METHOD_1 ( TYPE_1 VAR_1 , long VAR_2 , long VAR_3 ) { if ( ( this ) != ( VAR_4 ) ) { return ; } } 
public TYPE_1 METHOD_1 ( TYPE_2 id ) { if ( VAR_1 . METHOD_2 ( id . id ) ) { return VAR_1 . get ( id . id ) ; } else { return null ; } } 
public boolean METHOD_1 ( ) { return ( this . index ) < ( this . length ) ; } 
public void METHOD_1 ( TYPE_1 VAR_1 ) { } 
public void METHOD_1 ( ) { TYPE_1 . METHOD_2 ( VAR_1 , STRING_1 ) ; METHOD_4 ( ) ; super . METHOD_1 ( ) ; } 
public void METHOD_1 ( TYPE_1 result ) { VAR_1 . METHOD_3 ( 0 ) ; VAR_2 . add ( 0 , result ) ; VAR_3 . METHOD_4 ( VAR_2 ) ; } 
public void METHOD_1 ( java.lang.String filename ) { this . VAR_1 = new TYPE_1 ( filename ) ; java.lang.Thread t = new java.lang.Thread ( this . VAR_1 ) ; t . start ( ) ; } 
TYPE_1 < TYPE_2 > METHOD_1 ( java.lang.String VAR_1 , java.lang.String VAR_2 , java.lang.String VAR_3 , java.lang.String VAR_4 , java.lang.Integer VAR_5 , java.lang.Integer size ) ; 
public void METHOD_1 ( java.lang.String VAR_1 , java.lang.String pattern ) { if ( VAR_1 == null ) { return ; } this . VAR_1 = TYPE_1 . METHOD_2 ( pattern ) . METHOD_3 ( VAR_2 ) . METHOD_4 ( VAR_1 ) ; } 
public void METHOD_1 ( java.lang.String data , int VAR_1 ) { data = data . trim ( ) . replaceAll ( STRING_1 , STRING_2 ) ; if ( data . equals ( STRING_2 ) ) return ; TYPE_1 . METHOD_1 ( data , VAR_1 ) ; } 
private TYPE_1 METHOD_1 ( TYPE_2 p ) { if ( p == null ) { return null ; } return TYPE_1 . METHOD_2 ( p . METHOD_3 ( ) , p . METHOD_4 ( ) ) ; } 
public TYPE_1 METHOD_1 ( TYPE_1 VAR_1 ) throws TYPE_2 { return null ; } 
public static TYPE_1 METHOD_1 ( java.lang.String id , java.lang.String VAR_1 , java.util.Properties VAR_2 ) throws TYPE_2 { return TYPE_3 . METHOD_1 ( id , VAR_1 , VAR_2 , null ) ; } 
void METHOD_1 ( TYPE_1 VAR_1 ) ; 
public float METHOD_1 ( ) { return ( ( VAR_1 ) + ( TYPE_1 . METHOD_2 ( ) ) ) / ( VAR_2 ) ; } 
public java.lang.String METHOD_1 ( ) { return VAR_3 ; } 
public java.util.Collection < TYPE_1 > getView ( ) { return view . values ( ) ; } 
public void METHOD_1 ( TYPE_1 VAR_2 ) { if ( VAR_3 ) { if ( VAR_4 ) { METHOD_2 ( VAR_2 ) ; } METHOD_3 ( VAR_2 ) ; } } 
public static boolean METHOD_1 ( int VAR_1 ) { return ( VAR_2 ) == VAR_1 ? true : false ; } 
public void show ( ) { VAR_1 . show ( ) ; VAR_1 . METHOD_1 ( ) ; } 
public int METHOD_1 ( java.lang.String VAR_1 ) { if ( ( VAR_1 . length ( ) ) == 0 ) { return 0 ; } return node . METHOD_1 ( VAR_1 , 0 ) ; } 
public void METHOD_1 ( ) { ( ( TYPE_2 ) ( getActivity ( ) ) ) . METHOD_3 ( ) ; } 
public void METHOD_1 ( ) { VAR_1 = true ; } 
public void METHOD_1 ( ) { if ( ( ( VAR_1 ) != null ) && ( VAR_1 . METHOD_3 ( ) ) ) { VAR_1 . METHOD_4 ( ) ; } METHOD_2 ( ) ; } 
public void METHOD_1 ( TYPE_2 VAR_1 ) { this . VAR_2 . add ( VAR_1 ) ; } 
public < TYPE_1 extends java.util.List < TYPE_2 > & TYPE_3 > boolean METHOD_1 ( TYPE_1 VAR_1 , int VAR_2 ) { return true ; } 
private boolean METHOD_1 ( java.lang.Integer [ ] [ ] array ) { return ( METHOD_2 ( array ) ) == 1 ; } 
public boolean update ( TYPE_1 VAR_1 ) { return false ; } 
private TYPE_1 METHOD_1 ( java.lang.String id ) { for ( TYPE_1 VAR_1 : VAR_2 . METHOD_2 ( ) ) { return VAR_1 ; } return new TYPE_1 ( ) ; } 
protected void METHOD_1 ( TYPE_1 VAR_1 ) { super . METHOD_1 ( VAR_1 ) ; METHOD_2 ( VAR_2 ) ; } 
private static byte METHOD_1 ( byte b , int VAR_1 ) { b |= ( ( byte ) ( 1 < < VAR_1 ) ) ; return b ; } 
public int METHOD_1 ( java.lang.Object VAR_1 ) { int index = VAR_2 . METHOD_2 ( VAR_1 ) ; return index ; } 
public void METHOD_1 ( final boolean VAR_1 ) { synchronized ( buffer ) { if ( VAR_1 ) { METHOD_1 ( ) ; } else { VAR_2 = null ; VAR_3 = null ; VAR_4 = null ; } } } 
public static void main ( java.lang.String [ ] args ) throws java.lang.Exception { TYPE_1 . METHOD_1 ( TYPE_2 , STRING_1 , INT_1 , INT_2 ) ; } 
public synchronized void METHOD_1 ( int VAR_1 ) { if ( ( this . VAR_1 ) <= VAR_1 ) { this . VAR_1 = VAR_1 ; } else { return ; } } 
public void METHOD_1 ( TYPE_1 node ) { } 
private void METHOD_1 ( TYPE_1 VAR_1 ) { int count = VAR_2 . METHOD_2 ( ) . size ( ) ; if ( ( VAR_3 ) < ( count - INT_1 ) ) { ( VAR_3 ) ++ ; METHOD_3 ( ) ; } } 
public boolean METHOD_1 ( android.view.View VAR_1 , TYPE_1 event ) { VAR_1 . METHOD_2 ( ) . METHOD_2 ( ) . METHOD_3 ( true ) ; return false ; } 
public void METHOD_1 ( java.net.URL url , TYPE_1 VAR_1 ) { VAR_2 . METHOD_2 ( ) . add ( new TYPE_2 ( STRING_1 , STRING_2 , STRING_3 ) ) ; } 
public void METHOD_1 ( java.lang.String message ) { VAR_1 . METHOD_2 ( ) . METHOD_1 ( message ) ; } 
public void METHOD_1 ( TYPE_1 VAR_1 , java.lang.String VAR_2 , int num ) { TYPE_2 VAR_3 = new TYPE_2 ( ) ; VAR_3 . METHOD_2 ( VAR_2 , num , VAR_1 ) ; } 
private void METHOD_1 ( java.lang.String VAR_1 ) { } 
public void METHOD_1 ( ) { VAR_1 = TYPE_1 . METHOD_2 ( STRING_1 , STRING_2 , VAR_2 , new TYPE_2 ( ) , new java.util.Date ( ) ) ; } 
public void METHOD_1 ( ) { super . METHOD_1 ( ) ; TYPE_1 . i ( VAR_1 , STRING_1 ) ; TYPE_1 . i ( VAR_1 , STRING_2 ) ; VAR_2 . METHOD_2 ( ) ; } 
public void METHOD_1 ( TYPE_1 VAR_1 , int VAR_2 ) { } 
public void METHOD_1 ( TYPE_1 item ) { } 
public static void main ( java.lang.String [ ] args ) throws java.io.IOException { TYPE_1 VAR_1 = new TYPE_1 ( ) ; VAR_1 . METHOD_2 ( ) ; } 
public void METHOD_1 ( TYPE_1 VAR_1 , TYPE_2 response ) { TYPE_3 VAR_2 = new TYPE_3 ( STRING_1 , response . METHOD_2 ( ) , response ) ; METHOD_1 ( VAR_1 , response , VAR_2 ) ; } 
public void METHOD_1 ( ) throws TYPE_1 { VAR_2 . METHOD_2 ( new TYPE_3 ( STRING_1 ) , null ) ; } 
public TYPE_1 METHOD_1 ( java.lang.Long VAR_1 , java.lang.Long VAR_2 ) { TYPE_1 VAR_3 = METHOD_2 ( VAR_1 , VAR_2 ) ; if ( VAR_3 != null ) { VAR_3 = delete ( VAR_3 . getId ( ) ) ; } return VAR_3 ; } 
public void METHOD_1 ( ) { TYPE_1 . METHOD_2 ( ) . METHOD_3 ( ) ; } 
public void METHOD_1 ( TYPE_1 VAR_1 , int id ) { new TYPE_2 ( ) . execute ( ) ; METHOD_2 ( ) ; } 
public void METHOD_1 ( java.lang.String title , TYPE_1 status ) throws java.lang.Throwable { TYPE_2 VAR_1 = VAR_2 . METHOD_2 ( title ) . get ( 0 ) ; assertThat ( VAR_1 . METHOD_3 ( ) , TYPE_4 . METHOD_4 ( status ) ) ; } 
public java.util.List METHOD_1 ( ) { return java.util.Arrays.asList ( STRING_2 , STRING_3 , STRING_4 ) ; } 
public void METHOD_1 ( ) { if ( ! ( VAR_1 ) ) { METHOD_2 ( ) ; VAR_1 = true ; } else { VAR_1 = false ; METHOD_3 ( ) ; } } 
private void METHOD_1 ( TYPE_1 VAR_1 , TYPE_2 VAR_2 , TYPE_3 VAR_3 ) { VAR_1 . METHOD_2 ( VAR_2 , this , false ) ; VAR_1 . METHOD_2 ( VAR_2 . offset ( VAR_3 . METHOD_3 ( ) ) , this , false ) ; } 
public void METHOD_1 ( java.lang.String VAR_1 ) { this . VAR_1 = VAR_1 ; VAR_2 . METHOD_2 ( VAR_3 , VAR_4 , VAR_1 ) ; } 
public void METHOD_1 ( java.lang.String id ) { android.content.Intent i = new android.content.Intent ( ) ; i . METHOD_2 ( getActivity ( ) , VAR_1 class ) ; i . METHOD_3 ( "id" , id ) ; METHOD_4 ( i ) ; } 
public TYPE_1 METHOD_1 ( TYPE_2 context ) { int offset = context . METHOD_2 ( ) ; return context . METHOD_3 ( ) . METHOD_4 ( offset ) . METHOD_5 ( ) . METHOD_5 ( ) ; } 
public TYPE_1 build ( ) { return new TYPE_1 ( this . VAR_1 . METHOD_1 ( STRING_2 , TYPE_2 . METHOD_2 ( query , VAR_3 ) ) ) ; } 
public void METHOD_1 ( TYPE_1 VAR_1 ) { VAR_4 . METHOD_4 ( ) ; } 
public static void METHOD_1 ( boolean VAR_1 ) { if ( VAR_1 ) TYPE_1 . METHOD_2 ( STRING_1 , true ) ; else TYPE_1 . METHOD_2 ( STRING_2 , true ) ; } 
private void METHOD_1 ( ) { int VAR_1 = VAR_2 . x ; int VAR_3 = VAR_2 . y ; if ( ! ( METHOD_2 ( VAR_1 , VAR_3 , VAR_4 ) ) ) { VAR_3 ++ ; } METHOD_3 ( VAR_1 , VAR_3 , VAR_4 ) ; } 
public void METHOD_1 ( ) { boolean result = VAR_1 . METHOD_2 ( STRING_1 , STRING_1 ) ; METHOD_3 ( false ) ; } 
public void METHOD_1 ( int i ) { METHOD_2 ( VAR_1 [ i ] ) ; } 
public void METHOD_1 ( ) { VAR_1 . METHOD_2 ( VAR_2 ) ; } 
public void METHOD_1 ( TYPE_1 context ) { for ( TYPE_2 VAR_1 : VAR_2 ) { if ( VAR_1 instanceof TYPE_3 ) { ( ( TYPE_3 ) ( VAR_1 ) ) . METHOD_1 ( context ) ; } } } 
public void METHOD_1 ( final TYPE_1 VAR_1 ) { java.lang.String VAR_2 = null ; if ( VAR_1 != null ) { VAR_2 = VAR_1 . METHOD_2 ( ) ; } VAR_3 . METHOD_3 ( VAR_2 ) ; } 
public void METHOD_1 ( ) { VAR_1 = new TYPE_2 ( ) ; } 
java.util.Set < java.lang.String > METHOD_1 ( java.lang.String pattern ) ; 
public void METHOD_1 ( ) throws java.lang.Exception { VAR_1 . METHOD_2 ( TYPE_1 . get ( STRING_1 ) ) . METHOD_5 ( TYPE_3 . status ( ) . METHOD_6 ( ) ) ; } 
public byte METHOD_1 ( int x ) { return VAR_1 [ index [ VAR_3 ] ] . METHOD_1 ( x ) ; } 
public static TYPE_1 METHOD_1 ( TYPE_2 VAR_1 , int i ) { if ( VAR_2 ) { VAR_2 = ! ( VAR_2 ) ; } return new TYPE_3 ( VAR_1 ) ; } 
public TYPE_1 METHOD_1 ( float VAR_1 , int VAR_2 , int VAR_3 , float [ ] VAR_4 ) { TYPE_1 VAR_5 = new TYPE_2 ( new TYPE_3 ( VAR_1 , VAR_2 , VAR_3 ) , VAR_8 ) ; return VAR_5 ; } 
public void METHOD_1 ( TYPE_1 VAR_1 ) { VAR_2 . METHOD_4 ( ) ; } 
public java.lang.String METHOD_1 ( ) { java.lang.System.out.println ( STRING_1 ) ; return STRING_4 ; } 
public void delete ( java.lang.Long id ) { TYPE_1 VAR_1 = VAR_2 . METHOD_1 ( VAR_3 class , id ) ; VAR_2 . remove ( VAR_1 ) ; } 
private void METHOD_1 ( ) { TYPE_1 = new TYPE_2 ( this . VAR_1 ) ; TYPE_1 . start ( ) ; } 
private int METHOD_1 ( java.lang.String key ) { return ( ( key . METHOD_2 ( ) ) > > > 1 ) % ( VAR_1 . length ) ; } 
public void METHOD_1 ( java.lang.String result ) { METHOD_2 ( result ) ; } 
public void METHOD_1 ( android.view.View VAR_1 ) { this . METHOD_3 ( ) ; } 
protected TYPE_1 < TYPE_2 > METHOD_1 ( int VAR_1 ) { this . VAR_1 += VAR_1 ; return new TYPE_1 < TYPE_2 > ( ) ; } 
public void METHOD_1 ( ) { } 
private void METHOD_1 ( boolean VAR_1 ) { METHOD_3 ( VAR_2 , VAR_1 ) ; } 
public void METHOD_1 ( java.lang.Object VAR_1 , java.lang.String VAR_2 ) { int id = METHOD_2 ( VAR_1 , VAR_2 ) ; VAR_3 |= 1 < < id ; } 
public static java.io.InputStream METHOD_1 ( java.net.URL url ) throws java.lang.Exception { return TYPE_1 . METHOD_1 ( url , false ) ; } 
public void METHOD_1 ( int offset ) { if ( offset < 0 ) { offset = 0 ; } if ( ( METHOD_2 ( ) ) == offset ) { return ; } VAR_1 . METHOD_3 ( offset ) ; METHOD_4 ( offset ) ; } 
protected void METHOD_1 ( boolean VAR_1 , int VAR_2 , int VAR_3 , int VAR_4 , int VAR_5 ) { super . METHOD_1 ( VAR_1 , VAR_2 , VAR_3 , VAR_4 , VAR_5 ) ; if ( ! ( VAR_6 ) ) { METHOD_2 ( ) ; } } 
protected void METHOD_1 ( ) { VAR_1 = VAR_2 ; } 
public void METHOD_1 ( TYPE_1 VAR_1 ) { java.lang.System.out.println ( ) ; VAR_1 . METHOD_3 ( VAR_3 . METHOD_2 ( ) ) ; } 
private void METHOD_1 ( TYPE_1 node , java.lang.String VAR_1 , java.lang.String VAR_2 ) { METHOD_2 ( node . METHOD_3 ( VAR_1 ) , VAR_1 ) ; METHOD_2 ( node , VAR_2 ) ; } 
public TYPE_1 METHOD_1 ( ) { TYPE_1 VAR_1 = METHOD_2 ( ) ; if ( null == VAR_1 ) { VAR_1 = new TYPE_2 ( true ) ; METHOD_3 ( VAR_1 ) ; } return VAR_1 ; } 
public void METHOD_1 ( java.lang.String text ) { if ( ( ( VAR_1 ) != null ) && ( VAR_2 ) ) { VAR_1 . put ( VAR_3 , text ) ; VAR_4 . METHOD_2 ( text , VAR_5 , VAR_1 ) ; } } 
public static void METHOD_1 ( TYPE_1 VAR_1 ) { if ( VAR_1 != null ) { if ( ( VAR_2 ) != null ) { VAR_2 . METHOD_2 ( false ) ; } VAR_2 = VAR_1 ; VAR_2 . METHOD_2 ( true ) ; } } 
public void METHOD_1 ( TYPE_1 VAR_1 , java.io.File VAR_2 ) { METHOD_2 ( VAR_1 , new TYPE_1 ( VAR_2 , this ) ) ; } 
public void METHOD_3 ( long token ) { this . METHOD_3 ( token ) ; } 
public static boolean METHOD_1 ( ) { return VAR_1 . METHOD_1 ( ) ; } 
public static void METHOD_1 ( java.lang.String VAR_1 , java.lang.String VAR_2 , java.lang.String name , java.lang.String VAR_3 , android.content.Context context , int VAR_4 ) { TYPE_1 . METHOD_1 ( VAR_1 , VAR_2 , name , VAR_3 , context , VAR_4 , null ) ; } 
public static TYPE_1 METHOD_1 ( ) { TYPE_1 date = TYPE_1 . METHOD_2 ( ) ; date = date . METHOD_3 ( 1 ) ; return date ; } 
private TYPE_1 METHOD_1 ( long VAR_1 ) { TYPE_1 VAR_3 = new TYPE_1 ( ) ; VAR_3 . METHOD_2 ( VAR_1 ) ; VAR_3 . METHOD_4 ( VAR_4 ) ; return VAR_3 ; } 
public boolean METHOD_1 ( ) { VAR_1 = VAR_2 . METHOD_2 ( ) ; VAR_3 . METHOD_3 ( VAR_1 ) ; return VAR_1 ; } 
public java.lang.String METHOD_1 ( java.lang.Long id ) { VAR_1 . METHOD_1 ( id ) ; return STRING_1 ; } 
public TYPE_1 METHOD_1 ( boolean VAR_1 ) { this . VAR_1 = VAR_1 ; return this ; } 
protected java.lang.Void METHOD_1 ( java.lang.Void ... params ) { return null ; } 
public void METHOD_1 ( ) { if ( ! ( METHOD_2 ( ) ) ) super . METHOD_1 ( ) ; else if ( ( METHOD_3 ( ) ) != null ) METHOD_3 ( ) . METHOD_1 ( ) ; } 
protected void METHOD_1 ( ) { if ( ( VAR_1 ) != null ) { TYPE_1 . METHOD_2 ( VAR_1 ) ; } } 
public double METHOD_1 ( ) { double VAR_1 = ( METHOD_2 ( ) . METHOD_3 ( ) ) ? - 1 : 0 ; return VAR_1 ; } 
private void METHOD_1 ( ) { VAR_1 . METHOD_2 ( ) . METHOD_3 ( 0 ) . METHOD_4 ( new TYPE_1 ( 1.0F ) ) . METHOD_5 ( INT_1 ) . METHOD_6 ( VAR_2 ) . start ( ) ; VAR_3 . METHOD_7 ( false ) ; } 
public TYPE_1 < TYPE_2 > METHOD_1 ( java.lang.Object type ) { return new TYPE_3 < TYPE_2 > ( METHOD_2 ( ) , type , false , false ) ; } 
public boolean METHOD_1 ( java.lang.String VAR_1 ) { boolean VAR_2 = false ; if ( VAR_1 . contains ( ( ( java.lang.CharSequence ) ( VAR_3 ) ) ) ) { VAR_2 = true ; } return VAR_2 = true ; } 
public java.lang.String METHOD_1 ( ) { return name ; } 
public static void METHOD_1 ( TYPE_1 VAR_1 , java.util.List < TYPE_2 > VAR_2 ) { if ( ( VAR_3 ) != null ) VAR_1 . METHOD_2 ( VAR_3 , null ) . METHOD_1 ( VAR_1 , VAR_2 ) ; } 
public TYPE_1 < TYPE_2 > METHOD_1 ( ) { VAR_1 = TYPE_3 . METHOD_2 ( ) ; return new TYPE_1 ( VAR_2 , VAR_3 ) ; } 
private void METHOD_1 ( ) throws java.io.IOException { TYPE_1 VAR_1 = this . VAR_1 ; if ( VAR_1 == null ) { return ; } VAR_1 . METHOD_1 ( VAR_2 . METHOD_2 ( ) ) ; } 
private TYPE_1 METHOD_1 ( java.lang.String title , java.lang.String VAR_1 ) { return TYPE_1 . METHOD_2 ( STRING_1 , title , "0" , TYPE_2 . METHOD_4 ( VAR_1 ) , TYPE_2 . METHOD_3 ( ) , TYPE_2 . METHOD_3 ( ) ) ; } 
public void METHOD_1 ( android.view.View VAR_1 ) { TYPE_2 . METHOD_3 ( ) . METHOD_4 ( ) . METHOD_5 ( ) ; } 
public void METHOD_1 ( ) { METHOD_2 ( ) . METHOD_3 ( ) ; } 
public void METHOD_1 ( android.view.View VAR_1 ) { if ( ( counter ) > 1 ) ( counter ) -- ; TYPE_1 . METHOD_2 ( VAR_2 , ( STRING_1 + ( counter ) ) , VAR_3 ) . show ( ) ; } 
protected java.lang.String METHOD_1 ( java.lang.String ... VAR_1 ) { TYPE_1 . METHOD_2 ( STRING_1 , STRING_2 ) ; java.lang.String response = STRING_3 ; for ( java.lang.String url : VAR_1 ) { response = TYPE_2 . getData ( url ) ; } return response ; } 
private java.util.List METHOD_1 ( ) { java.lang.String VAR_1 = VAR_2 . METHOD_2 ( ) ; VAR_3 . METHOD_3 ( VAR_2 . METHOD_4 ( VAR_1 ) ) ; VAR_3 . METHOD_5 ( VAR_2 . METHOD_4 ( VAR_1 ) ) ; return VAR_4 ; } 
public void METHOD_1 ( java.lang.Object key , java.lang.Object value ) { if ( value == null ) { METHOD_2 ( ) . remove ( key ) ; } else { METHOD_2 ( ) . put ( key , value ) ; } } 
protected TYPE_1 METHOD_1 ( ) { return VAR_2 . METHOD_2 ( ) ; } 
public abstract TYPE_1 < TYPE_2 > METHOD_1 ( android.content.Context context , java.lang.String VAR_1 , java.lang.String VAR_3 ) ; 
void a ( int VAR_1 ) ; 
public void METHOD_1 ( TYPE_1 VAR_1 ) { VAR_4 . METHOD_3 ( ) ; TYPE_3 . METHOD_4 ( ) . METHOD_3 ( ) ; } 
public void METHOD_1 ( ) { int VAR_1 = METHOD_2 ( ) ; if ( VAR_1 >= 0 ) { java.lang.System.out.println ( METHOD_3 ( VAR_1 ) ) ; } else { java.lang.System.out.println ( STRING_1 ) ; } } 
public java.lang.Object METHOD_1 ( TYPE_1 VAR_1 , java.lang.Object value ) { if ( ( value == null ) || ( value instanceof java.lang.String ) ) { return value ; } return new java.lang.String ( ( ( byte [ ] ) ( value ) ) ) ; } 
private int METHOD_1 ( java.lang.String VAR_1 ) { int VAR_2 ; try { VAR_2 = java.lang.Integer.parseInt ( VAR_1 ) ; } catch ( TYPE_1 VAR_3 ) { VAR_2 = VAR_1 . METHOD_2 ( ) ; } return VAR_2 ; } 
public java.util.List < TYPE_1 > METHOD_1 ( ) { if ( ( VAR_1 ) == null ) { return null ; } return TYPE_2 . METHOD_2 ( VAR_1 ) ; } 
public void METHOD_1 ( ) { if ( VAR_1 ) { return ; } VAR_1 = true ; METHOD_2 ( ) ; } 
public void METHOD_1 ( TYPE_1 VAR_1 , int id ) { VAR_1 . METHOD_2 ( ) ; } 
public void METHOD_1 ( TYPE_1 VAR_1 ) { this . METHOD_2 ( VAR_1 ) ; super . METHOD_1 ( VAR_1 ) ; } 
public void METHOD_1 ( ) { METHOD_2 ( ) . get ( VAR_1 class ) . open ( ) ; } 
public TYPE_1 METHOD_1 ( int VAR_1 ) { return this . METHOD_2 ( ) ; } 
public int METHOD_1 ( int t ) { int VAR_1 = 0 ; VAR_1 = ( this . x ) - ( t - ( this . x ) ) ; return VAR_1 ; } 
public void METHOD_1 ( TYPE_1 VAR_1 ) throws java.lang.Exception { VAR_2 . METHOD_3 ( VAR_1 ) ; } 
public void METHOD_1 ( ) { if ( null == ( VAR_1 ) ) throw new TYPE_1 ( STRING_1 ) ; VAR_2 . METHOD_2 ( new java.util.ArrayList < TYPE_2 > ( ) ) ; } 
public double METHOD_1 ( ) { if ( ( ( VAR_1 ) == 0 ) || ( ( VAR_2 . METHOD_2 ( ) ) == 0 ) ) return 0.0 ; return ( this . VAR_1 ) / ( VAR_2 . METHOD_2 ( ) ) ; } 
public void handle ( TYPE_1 event ) { if ( ( event . METHOD_1 ( ) ) == INT_1 ) { if ( ( VAR_1 ) != null ) { listener . METHOD_2 ( VAR_1 . getId ( ) ) ; } } } 
private void METHOD_1 ( ) { try { VAR_1 . show ( ) ; } catch ( TYPE_1 VAR_2 ) { TYPE_2 . METHOD_4 ( VAR_3 , VAR_4 , STRING_3 ) ; } } 
public static TYPE_1 METHOD_1 ( ) { java.util.List < ? extends TYPE_1 > VAR_1 = TYPE_2 . METHOD_2 ( ) ; return ( TYPE_3 . size ( VAR_1 ) ) > 0 ? VAR_1 . get ( 0 ) : null ; } 
public TYPE_1 METHOD_1 ( TYPE_2 VAR_1 ) { TYPE_1 VAR_2 = TYPE_3 . METHOD_2 ( METHOD_3 ( ) , VAR_1 . METHOD_4 ( ) ) ; return METHOD_1 ( VAR_2 ) ; } 
public void set ( double value ) { position = METHOD_1 ( value ) ; if ( VAR_1 ) { VAR_2 . setText ( ( STRING_1 + ( position ) ) ) ; } } 
public void METHOD_1 ( TYPE_1 VAR_1 ) { VAR_2 . METHOD_2 ( VAR_3 . getText ( ) ) ; } 
public void METHOD_1 ( java.lang.Integer value ) { VAR_1 . METHOD_2 ( ) ; if ( value == null ) { throw new TYPE_1 ( STRING_1 ) ; } VAR_2 . METHOD_3 ( VAR_3 , value ) ; } 
void METHOD_1 ( TYPE_1 VAR_1 ) ; 
public TYPE_1 METHOD_1 ( ) { assert ( state ) != null ; return state ; } 
public static void METHOD_1 ( java.lang.String message ) { for ( int i = 0 ; i < ( TYPE_1 . size ( ) ) ; i ++ ) { TYPE_1 . get ( i ) . METHOD_1 ( message ) ; } } 
public boolean METHOD_1 ( TYPE_1 < ? > VAR_1 , TYPE_2 VAR_2 ) { return ( VAR_1 != null ) && ( VAR_1 == ( VAR_3 ) ) ; } 
public void METHOD_1 ( ) { METHOD_2 ( view ) ; } 
public void METHOD_1 ( TYPE_1 VAR_1 , int position ) { TYPE_2 VAR_2 = VAR_3 . get ( position ) ; VAR_1 . METHOD_2 ( VAR_2 ) ; } 
public TYPE_1 METHOD_1 ( java.lang.Long id ) { java.lang.String result = STRING_1 + id ; return TYPE_1 . status ( INT_1 ) . METHOD_2 ( result ) . build ( ) ; } 
public void METHOD_1 ( TYPE_1 VAR_1 ) { VAR_2 . remove ( VAR_1 ) ; } 
private void METHOD_1 ( java.lang.String fileName ) { VAR_2 . METHOD_2 ( fileName ) ; } 
public void METHOD_1 ( ) { java.lang.System.out.println ( ( STRING_1 + ( ( VAR_1 ) * ( VAR_1 ) ) ) ) ; } 
public void METHOD_1 ( ) { TYPE_1 VAR_1 = TYPE_1 . METHOD_2 ( ) ; METHOD_3 ( VAR_1 , VAR_2 ) ; TYPE_2 . assertEquals ( VAR_3 , VAR_3 . METHOD_4 ( VAR_1 ) ) ; TYPE_2 . assertEquals ( VAR_1 , VAR_2 ) ; } 
public void METHOD_1 ( ) { TYPE_1 VAR_1 = VAR_2 . get ( this ) ; if ( ( VAR_1 != null ) && ( ( VAR_3 ) != null ) ) VAR_3 . METHOD_2 ( ) ; } 
public boolean equals ( java.lang.Object y ) { if ( y == null ) return false ; return toString ( ) . equals ( y . toString ( ) ) ; } 
public void METHOD_1 ( java.util.List < TYPE_1 > VAR_1 ) { for ( TYPE_1 VAR_2 : VAR_1 ) { VAR_3 . METHOD_2 ( VAR_2 ) ; } java.lang.System.out.println ( VAR_3 . toString ( ) ) ; VAR_3 . METHOD_3 ( ) ; } 
public synchronized void METHOD_1 ( java.lang.String url ) { VAR_1 = true ; METHOD_2 ( ) ; VAR_1 = false ; } 
public void METHOD_1 ( ) { for ( int p = 0 ; p < ( VAR_1 . size ( ) ) ; p ++ ) { TYPE_1 VAR_2 = VAR_1 . get ( p ) ; VAR_2 . METHOD_1 ( false ) ; } } 
public TYPE_1 METHOD_1 ( int n ) { if ( n == 0 ) return VAR_1 ; else return VAR_2 ; } 
public void METHOD_1 ( TYPE_1 < ? > VAR_1 , android.view.View VAR_2 , int position , long id ) { VAR_3 . METHOD_2 ( ( ( TYPE_2 ) ( VAR_2 . METHOD_3 ( ) ) ) . VAR_5 ) ; } 
public java.lang.String METHOD_1 ( TYPE_1 n ) { return n . METHOD_2 ( this ) . toString ( ) ; } 
public void METHOD_1 ( final TYPE_1 VAR_1 ) { VAR_2 . add ( VAR_1 ) ; } 
public boolean METHOD_1 ( int VAR_1 ) { return ( METHOD_2 ( VAR_1 ) ) == ( VAR_2 class ) ; } 
public void METHOD_1 ( float value ) { TYPE_1 . METHOD_2 ( value ) ; } 
private TYPE_1 METHOD_1 ( java.lang.String VAR_1 , java.lang.String VAR_2 ) { try { return new TYPE_2 ( VAR_1 , new java.io.FileReader ( VAR_2 ) , VAR_2 ) ; } catch ( TYPE_3 VAR_3 ) { throw new TYPE_4 ( ( STRING_1 + VAR_2 ) ) ; } } 
public void show ( int x , int y , TYPE_1 listener ) { show ( x , y , VAR_1 , listener ) ; } 
public void METHOD_1 ( TYPE_1 VAR_1 ) { if ( null == ( VAR_2 ) ) { VAR_2 = new java.util.ArrayList < TYPE_1 > ( ) ; } if ( ! ( VAR_2 . contains ( VAR_1 ) ) ) { VAR_2 . add ( VAR_1 ) ; } } 
public static void main ( java.lang.String [ ] args ) { TYPE_2 . METHOD_1 ( args ) ; } 
public static void main ( java.lang.String [ ] args ) { TYPE_1 . METHOD_1 ( STRING_1 , STRING_2 ) ; TYPE_1 . METHOD_2 ( STRING_1 , STRING_3 ) ; } 
public void METHOD_1 ( java.lang.String VAR_1 ) { VAR_2 . get ( ) . METHOD_2 ( VAR_3 , VAR_1 , VAR_4 , VAR_5 , null ) ; } 
public void METHOD_1 ( ) { super . METHOD_1 ( ) ; VAR_1 . METHOD_2 ( ) ; } 
public TYPE_1 METHOD_1 ( java.lang.String value ) { METHOD_2 ( METHOD_3 ( ) [ INT_1 ] , value ) ; this . VAR_1 = value ; METHOD_4 ( ) [ INT_1 ] = true ; return this ; } 
public float getValue ( TYPE_1 VAR_1 ) { long VAR_2 = ( ( int ) ( TYPE_2 . METHOD_1 ( ) . METHOD_2 ( VAR_1 , TYPE_3 . toString ( ) ) ) ) ; return VAR_2 - ( METHOD_3 ( METHOD_4 ( ) ) ) ; } 
public void METHOD_1 ( android.content.Context context ) { super . METHOD_1 ( context ) ; METHOD_2 ( this . VAR_1 ) ; } 
public void METHOD_1 ( TYPE_1 node ) { VAR_1 . add ( node ) ; TYPE_2 . METHOD_2 ( node . getId ( ) ) ; } 
void METHOD_1 ( TYPE_1 VAR_1 ) { TYPE_2 VAR_2 = VAR_3 . remove ( VAR_1 ) ; if ( VAR_2 != null ) { VAR_2 . METHOD_2 ( ) ; } } 
public void METHOD_1 ( TYPE_1 t ) { if ( ( VAR_1 ) != null ) ( ( TYPE_2 ) ( VAR_1 . METHOD_2 ( ) ) ) . METHOD_3 ( t ) ; } 
public void METHOD_1 ( java.lang.Throwable VAR_1 ) { if ( VAR_1 != null ) { TYPE_1 . METHOD_2 ( VAR_2 , VAR_1 . toString ( ) ) ; } } 
public void METHOD_1 ( java.lang.String path , java.util.Map < ? , ? > type ) { p . getConfig ( ) . set ( path , type ) ; } 
public void METHOD_1 ( int count ) { assertThat ( METHOD_2 ( METHOD_3 ( STRING_1 ) , java.lang.Integer.toString ( count ) ) ) ; } 
public int add ( int a , int b ) { return a + b ; } 
public boolean METHOD_1 ( final java.util.Collection < ? extends TYPE_1 > VAR_1 ) { if ( VAR_2 ) { throw new TYPE_2 ( STRING_1 ) ; } else { return VAR_3 . METHOD_2 ( VAR_1 ) ; } } 
public void METHOD_1 ( ) throws java.lang.Exception { java.lang.String VAR_1 = STRING_1 ; java.lang.System.out.println ( VAR_1 . length ( ) ) ; java.lang.String result = VAR_2 . METHOD_1 ( VAR_1 ) ; TYPE_1 . assertThat ( result , TYPE_2 . METHOD_2 ( STRING_2 ) ) ; } 
public boolean METHOD_1 ( ) { if ( ( state ) == ( VAR_3 ) ) return false ; if ( ( state ) == ( VAR_1 ) ) return ( ( VAR_2 ) == null ) || ( VAR_2 . METHOD_1 ( ) ) ; return true ; } 
public void METHOD_1 ( android.view.View VAR_1 ) { android.content.Intent intent = new android.content.Intent ( VAR_2 ) ; METHOD_4 ( intent , VAR_4 ) ; } 
public static void METHOD_1 ( ) { VAR_1 = new TYPE_1 ( ) ; java.lang.String VAR_3 = VAR_1 . METHOD_2 ( VAR_4 . file ) ; java.lang.System.out.println ( VAR_3 ) ; TYPE_2 VAR_5 = TYPE_3 . METHOD_3 ( VAR_3 ) ; VAR_1 . METHOD_4 ( VAR_5 ) ; } 
public void execute ( ) { VAR_2 . METHOD_3 ( new TYPE_2 ( VAR_1 ) , this ) ; } 
private TYPE_1 METHOD_1 ( TYPE_2 VAR_1 ) { return new TYPE_1 ( VAR_1 , ( ( VAR_2 . METHOD_2 ( ) ) * INT_1 ) , TYPE_3 . METHOD_3 ( ) ) ; } 
public void METHOD_1 ( ) { if ( ( VAR_1 ) != null ) { TYPE_1 . METHOD_2 ( VAR_1 ) ; VAR_1 = null ; } super . METHOD_1 ( ) ; } 
public static void add ( TYPE_1 VAR_1 , java.lang.Class < ? > VAR_2 , java.lang.Object value ) { TYPE_2 . add ( VAR_1 , VAR_2 . getName ( ) , value ) ; } 
public void METHOD_1 ( TYPE_1 message ) { TYPE_2 . METHOD_2 ( VAR_1 , ( STRING_1 + message ) ) ; VAR_2 . METHOD_1 ( message ) ; } 
public void add ( int ... params ) { for ( java.lang.Integer param : params ) { this . result += param ; } } 
private void METHOD_1 ( android.content.Intent intent , java.lang.String VAR_1 ) { java.util.List < TYPE_1 > VAR_2 = METHOD_2 ( intent , VAR_1 ) ; METHOD_3 ( VAR_2 , intent ) ; } 
public TYPE_1 METHOD_1 ( TYPE_2 VAR_1 , int VAR_2 ) { java.util.Map < TYPE_2 , TYPE_1 > VAR_3 = METHOD_2 ( VAR_2 ) ; if ( VAR_3 == null ) { return null ; } return VAR_3 . get ( VAR_1 ) ; } 
public static TYPE_1 METHOD_1 ( TYPE_2 buffer ) { return new TYPE_3 ( ) . METHOD_2 ( buffer ) ; } 
private TYPE_1 METHOD_1 ( java.lang.String value ) { if ( "true" . METHOD_2 ( value ) ) { return VAR_2 ; } if ( "false" . METHOD_2 ( value ) ) { return VAR_1 ; } return TYPE_1 . METHOD_3 ( value ) ; } 
public TYPE_1 METHOD_1 ( final TYPE_1 VAR_2 ) throws TYPE_3 { return event . METHOD_1 ( VAR_2 ) ; } 
public void METHOD_1 ( TYPE_1 VAR_1 ) { if ( VAR_1 != ( this . VAR_1 ) ) { this . VAR_1 = VAR_1 ; METHOD_2 ( null , 0 , 0 , null ) ; } } 
private int METHOD_1 ( int x , int y ) { return ( ( x - 1 ) * ( VAR_1 ) ) + y ; } 
public static boolean METHOD_1 ( java.lang.String VAR_1 ) { return ( VAR_1 != null ) && ( ( VAR_1 . isEmpty ( ) ) || ( TYPE_1 . METHOD_2 ( VAR_1 ) . METHOD_3 ( ) ) ) ; } 
public static synchronized int METHOD_1 ( TYPE_1 VAR_1 ) { int VAR_2 = TYPE_2 . METHOD_2 ( ) ; VAR_1 . METHOD_3 ( VAR_2 ) ; VAR_3 . add ( VAR_1 ) ; TYPE_2 . METHOD_4 ( ) ; return VAR_2 ; } 
protected synchronized void METHOD_1 ( ) { VAR_2 = new TYPE_2 ( this ) . METHOD_3 ( this ) . METHOD_5 ( VAR_3 ) . build ( ) ; } 
public void METHOD_1 ( ) { VAR_1 = new TYPE_1 ( VAR_2 ) ; VAR_3 . METHOD_2 ( VAR_1 ) ; } 
protected void METHOD_1 ( ) { super . METHOD_1 ( ) ; VAR_1 . METHOD_2 ( new java.util.ArrayList < TYPE_1 > ( ) ) ; } 
public int METHOD_1 ( ) { return VAR_1 ; } 
private void METHOD_1 ( ) { this . VAR_1 = METHOD_2 ( ) . METHOD_3 ( new TYPE_1 ( this ) ) ; VAR_1 . METHOD_4 ( this ) ; } 
public void METHOD_1 ( ) { java.lang.System.out.print ( STRING_1 ) ; java.lang.System.exit ( 0 ) ; } 
protected java.lang.String METHOD_1 ( TYPE_1 response ) { return null ; } 
private static void METHOD_1 ( final TYPE_1 VAR_1 , final boolean value ) { try { VAR_1 . METHOD_2 ( VAR_2 , value ) ; } catch ( TYPE_2 VAR_3 ) { throw new TYPE_3 ( STRING_1 , VAR_3 ) ; } } 
public void METHOD_1 ( ) throws java.io.IOException { TYPE_1 . METHOD_2 ( VAR_1 , STRING_1 ) ; if ( ( VAR_2 ) != null ) { VAR_2 . METHOD_3 ( INT_1 , STRING_2 ) ; } METHOD_4 ( ) ; } 
private void METHOD_1 ( TYPE_1 response ) { } 
private TYPE_1 METHOD_1 ( int VAR_1 ) { int VAR_2 = VAR_1 / ( VAR_3 ) ; TYPE_1 VAR_4 = this . VAR_5 [ VAR_2 ] ; return VAR_4 ; } 
public void METHOD_1 ( android.view.View view ) { VAR_1 . METHOD_2 ( VAR_2 , VAR_3 , null , VAR_4 ) ; } 
public void METHOD_1 ( ) { VAR_1 = true ; METHOD_2 ( VAR_2 ) ; } 
public void METHOD_1 ( TYPE_1 VAR_1 , int position ) { METHOD_2 ( VAR_1 , position , ( ( VAR_2 . size ( ) ) > position ? VAR_2 . get ( position ) : null ) ) ; } 
public void METHOD_1 ( TYPE_1 VAR_1 ) { VAR_2 . METHOD_2 ( ) ; } 
public void METHOD_1 ( boolean VAR_1 ) { this . VAR_1 = VAR_1 ; } 
public void setText ( java.lang.String text ) { this . text = text ; } 
public static TYPE_1 METHOD_1 ( char c ) { switch ( c ) { case CHAR_1 : return VAR_1 ; case CHAR_2 : return VAR_2 ; case CHAR_3 : return VAR_3 ; case CHAR_4 : return VAR_4 ; default : return null ; } } 
public void METHOD_1 ( TYPE_1 event ) { synchronized ( VAR_1 ) { state [ 0 ] = event . METHOD_2 ( ) ; VAR_1 . set ( true ) ; } } 
private void METHOD_1 ( ) { if ( ( VAR_1 ) != null ) { METHOD_2 ( VAR_1 ) ; } if ( ( VAR_2 ) != null ) { VAR_2 . METHOD_3 ( ) ; } } 
public int METHOD_1 ( TYPE_1 VAR_1 , TYPE_2 VAR_2 ) { int VAR_3 = ( VAR_4 ) | ( VAR_5 ) ; int VAR_6 = VAR_7 ; return METHOD_2 ( VAR_3 , VAR_6 ) ; } 
public void init ( ) { TYPE_1 . METHOD_1 ( this ) ; METHOD_2 ( ) ; } 
public void METHOD_1 ( float VAR_1 , float VAR_2 ) { VAR_3 . add ( VAR_1 , VAR_2 ) ; VAR_3 . update ( ) ; } 
public static void METHOD_1 ( ) { VAR_1 = new TYPE_1 [ VAR_3 ] [ VAR_2 ] ; } 
public void METHOD_1 ( TYPE_1 VAR_1 ) { this . VAR_2 . METHOD_1 ( this . VAR_1 ) ; } 
private boolean METHOD_1 ( java.lang.String VAR_1 ) { for ( java.lang.String key : VAR_2 . METHOD_2 ( ) ) { if ( VAR_1 . equals ( key ) ) return true ; } return false ; } 
public void METHOD_1 ( android.view.View VAR_1 ) { if ( ( VAR_1 . getId ( ) ) == ( VAR_2 ) ) { VAR_3 . METHOD_2 ( VAR_4 ) ; VAR_3 . setEnabled ( false ) ; VAR_5 . start ( ) ; } } 
public TYPE_1 METHOD_1 ( int VAR_1 ) { METHOD_2 ( ) ; TYPE_1 VAR_2 = new TYPE_1 ( getActivity ( ) , VAR_3 ) ; return VAR_2 ; } 
public TYPE_1 METHOD_1 ( int value , int offset ) { return METHOD_2 ( new int [ ] { value } , new int [ ] { 1 , 1 } , new int [ ] { 1 , 1 } , offset ) ; } 
public boolean METHOD_1 ( TYPE_1 event ) { return false ; } 
public java.util.List < TYPE_1 > METHOD_1 ( java.lang.String VAR_1 ) { return METHOD_1 ( VAR_1 , "\t" ) ; } 
public double METHOD_1 ( double VAR_1 ) { return VAR_1 / ( ( VAR_2 . k ) / ( VAR_2 . b ) ) ; } 
public void METHOD_1 ( double VAR_1 ) { this . VAR_1 = VAR_1 ; } 
public TYPE_1 METHOD_1 ( ) { TYPE_1 result = this . VAR_2 . METHOD_1 ( this . VAR_1 ) ; TYPE_2 . METHOD_2 ( ) . METHOD_3 ( this . VAR_1 ) ; return result ; } 
public TYPE_1 METHOD_1 ( ) { METHOD_4 ( VAR_3 , VAR_2 ) ; METHOD_2 ( VAR_3 , VAR_2 ) ; return VAR_3 ; } 
public void METHOD_1 ( ) { TYPE_2 . METHOD_3 ( ) ; } 
public boolean equals ( java.lang.Object field ) { if ( ! ( field instanceof TYPE_1 ) ) return false ; return ( ( TYPE_1 ) ( field ) ) . value . equals ( value ) ; } 
public void METHOD_1 ( TYPE_1 msg ) { VAR_1 . METHOD_2 ( new TYPE_3 ( ) ) ; } 
public java.util.List < TYPE_1 > METHOD_1 ( java.lang.String VAR_1 ) { return VAR_2 . METHOD_1 ( VAR_1 ) ; } 
public static TYPE_1 tmp ( TYPE_2 VAR_1 ) { return VAR_2 . get ( ) . set ( VAR_1 ) ; } 
public void METHOD_1 ( java.lang.String VAR_1 ) { if ( VAR_1 != null ) { TYPE_1 VAR_2 = TYPE_1 . METHOD_2 ( getContext ( ) . METHOD_3 ( ) , ( STRING_1 + VAR_1 ) ) ; METHOD_4 ( VAR_2 ) ; VAR_3 = VAR_1 ; } } 
public void METHOD_1 ( java.lang.String VAR_1 ) { text ( ( VAR_1 + STRING_2 ) ) ; } 
public boolean METHOD_1 ( int x , int y ) { return ( VAR_1 [ x ] [ y ] ) != null ; } 
public boolean METHOD_1 ( int i , int j ) { return ( VAR_1 [ METHOD_2 ( i , j ) ] ) == 1 ; } 
public boolean METHOD_1 ( TYPE_1 VAR_1 , TYPE_2 item ) { switch ( item . METHOD_2 ( ) ) { case VAR_2 : { VAR_3 . METHOD_3 ( ) ; VAR_4 . METHOD_4 ( ) ; return true ; } default : { return false ; } } } 
protected void METHOD_1 ( ) { TYPE_1 . METHOD_2 ( ) . METHOD_3 ( ) ; super . METHOD_1 ( ) ; TYPE_1 . METHOD_2 ( ) . METHOD_1 ( ) ; } 
private void METHOD_1 ( TYPE_1 VAR_1 , TYPE_2 VAR_2 , TYPE_3 VAR_3 ) { VAR_1 . METHOD_2 ( new TYPE_4 ( VAR_2 , this ) ) ; VAR_1 . METHOD_3 ( VAR_3 ) ; VAR_3 . METHOD_4 ( new TYPE_5 ( VAR_2 ) ) ; } 
public int METHOD_1 ( ) { return ( TYPE_1 . METHOD_2 ( ) ) + 1 ; } 
public void update ( ) { VAR_1 = TYPE_1 . METHOD_1 ( ) ; VAR_2 . METHOD_2 ( ) ; } 
public void METHOD_1 ( TYPE_1 VAR_1 ) { int response = TYPE_2 . METHOD_2 ( VAR_2 , STRING_1 , STRING_2 , VAR_3 ) ; if ( response == ( VAR_4 ) ) { VAR_2 . METHOD_3 ( ) ; java.lang.System.exit ( 0 ) ; } } 
public void METHOD_1 ( java.lang.Throwable VAR_1 ) { VAR_1 . METHOD_2 ( ) ; TYPE_1 . METHOD_3 ( VAR_2 . METHOD_4 ( ) ) ; METHOD_5 ( TYPE_2 . METHOD_6 ( VAR_2 , VAR_3 ) ) ; } 
public boolean METHOD_1 ( TYPE_1 param ) { for ( java.lang.Class < ? > VAR_1 : param . value ( ) ) { if ( ! ( context . METHOD_2 ( VAR_1 . getName ( ) ) ) ) { return false ; } } return true ; } 
public boolean METHOD_1 ( int VAR_1 ) { return ( ! ( VAR_2 [ VAR_1 ] ) ) && ( VAR_3 [ VAR_1 ] ) ; } 
public java.lang.Object METHOD_1 ( ) { return TYPE_1 . get ( obj , ( ( this . index ) ++ ) ) ; } 
public boolean METHOD_1 ( TYPE_1 item ) { TYPE_2 values = METHOD_2 ( item ) ; return ( VAR_1 . METHOD_3 ( VAR_2 , null , values ) ) > 0 ; } 
public void METHOD_1 ( TYPE_1 event ) { VAR_1 = new TYPE_2 ( this , VAR_2 ) ; VAR_1 . METHOD_2 ( ) ; VAR_3 = new TYPE_3 ( this , VAR_2 ) ; VAR_3 . METHOD_2 ( ) ; } 
public static boolean METHOD_1 ( android.content.Context context ) { return TYPE_1 . METHOD_2 ( context ) . getBoolean ( STRING_1 , true ) ; } 
public void METHOD_1 ( TYPE_1 VAR_1 ) { if ( ( VAR_2 ) != null ) { VAR_3 . METHOD_2 ( ) ; } else { METHOD_3 ( ) ; java.lang.System.exit ( 0 ) ; } METHOD_4 ( ) ; } 
public static boolean METHOD_1 ( java.lang.Integer VAR_1 ) { return VAR_1 >= 0 ; } 
public void METHOD_1 ( TYPE_1 VAR_1 ) { VAR_2 . METHOD_2 ( ) ; VAR_3 = ! ( VAR_3 ) ; TYPE_2 . METHOD_3 ( ) ; VAR_4 . setText ( ( STRING_2 + ( VAR_3 ) ) ) ; } 
public void start ( ) { if ( VAR_1 . METHOD_1 ( false , true ) ) { super . start ( ) ; METHOD_2 ( ) ; } } 
public void METHOD_1 ( boolean VAR_1 ) { this . VAR_1 = VAR_1 ; } 
public void METHOD_1 ( ) throws java.lang.Exception { } 
private void METHOD_1 ( TYPE_1 VAR_1 ) { VAR_1 . METHOD_2 ( true ) ; } 
public void METHOD_1 ( ) { TYPE_1 VAR_1 = new TYPE_1 ( TYPE_2 . METHOD_2 ( 1 ) ) ; query ( VAR_1 ) ; assertThat ( VAR_2 . METHOD_3 ( ) , METHOD_4 ( INT_1 ) ) ; } 
void METHOD_1 ( TYPE_1 VAR_1 , int VAR_3 , int VAR_4 , java.lang.String VAR_5 ) ; 
public void METHOD_1 ( TYPE_1 VAR_1 ) { this . VAR_1 = VAR_1 ; this . VAR_2 &= METHOD_2 ( ) ; } 
public java.util.List < java.lang.Object > METHOD_1 ( ) { java.util.Set < java.lang.Object > value = getValue ( ) ; if ( value == null ) { return null ; } return TYPE_1 . METHOD_2 ( ( ( java.lang.Object ) ( value ) ) ) ; } 
void METHOD_1 ( TYPE_1 VAR_1 , TYPE_3 VAR_3 ) throws TYPE_4 , java.io.IOException , TYPE_5 ; 
void state ( TYPE_1 state ) { this . state = state ; count . set ( 0 ) ; METHOD_1 ( ) ; } 
public void METHOD_1 ( ) { if ( ( ++ ( VAR_1 ) ) == INT_1 ) { TYPE_1 . METHOD_2 ( ) ; try { TYPE_2 . METHOD_3 ( ) ; } finally { TYPE_1 . METHOD_4 ( ) ; } } } 
public java.lang.String METHOD_1 ( ) { if ( VAR_1 ) { METHOD_2 ( ) ; return VAR_2 ; } else { return STRING_2 ; } } 
public void METHOD_1 ( int x ) { this . x = x ; } 
public void METHOD_1 ( int VAR_1 ) { data [ VAR_2 ] = VAR_1 ; if ( ( VAR_2 ) == ( ( data . length ) - 1 ) ) VAR_2 = 0 ; else ( VAR_2 ) ++ ; VAR_3 = true ; } 
public void METHOD_1 ( TYPE_1 VAR_1 , TYPE_2 VAR_2 , TYPE_3 VAR_3 ) { METHOD_2 ( VAR_1 , VAR_2 , VAR_1 . METHOD_3 ( VAR_2 ) , VAR_3 ) ; } 
public void METHOD_1 ( ) throws java.lang.Exception { java.lang.Integer result = VAR_1 . METHOD_2 ( STRING_1 ) ; assertEquals ( new java.lang.Integer ( 0 ) , result ) ; } 
public void METHOD_1 ( java.util.List < TYPE_1 > VAR_1 ) { if ( VAR_1 . isEmpty ( ) ) { METHOD_2 ( ) . METHOD_3 ( VAR_1 ) ; } else { METHOD_2 ( ) . METHOD_4 ( VAR_1 ) ; } } 
public void METHOD_1 ( TYPE_1 VAR_1 , TYPE_2 VAR_2 , java.lang.String VAR_3 , int VAR_4 ) { METHOD_2 ( VAR_2 , VAR_3 , VAR_4 , false ) ; } 
public void METHOD_1 ( TYPE_1 VAR_1 ) { VAR_2 = null ; VAR_3 = VAR_1 ; if ( ( VAR_4 ) != null ) { VAR_4 . METHOD_2 ( this ) ; } VAR_5 . METHOD_3 ( ) ; METHOD_5 ( ) ; } 
public void METHOD_1 ( ) { this . VAR_1 = true ; } 
public static void METHOD_1 ( android.content.Context context , TYPE_1 VAR_1 ) { TYPE_2 . METHOD_2 ( context , VAR_1 , VAR_2 , false ) ; } 
public static boolean METHOD_1 ( ) { if ( VAR_1 ) { return TYPE_1 . METHOD_2 ( ) ; } return false ; } 
public TYPE_1 < java.util.Map < java.lang.String , java.lang.Object > > METHOD_1 ( TYPE_2 < TYPE_3 > VAR_1 , TYPE_4 < TYPE_3 > VAR_2 , TYPE_5 VAR_3 ) { return VAR_5 . METHOD_1 ( VAR_1 , TYPE_6 . METHOD_2 ( VAR_2 ) , VAR_3 ) ; } 
protected void METHOD_1 ( ) { VAR_1 . METHOD_2 ( new TYPE_1 ( ) ) ; } 
public TYPE_1 METHOD_1 ( android.content.Context context , long id ) { return new TYPE_2 ( context ) . METHOD_1 ( id ) ; } 
public void METHOD_1 ( java.lang.String title , double VAR_1 , double VAR_2 ) { VAR_3 . METHOD_1 ( new TYPE_1 ( ) . title ( title ) . position ( new TYPE_2 ( VAR_2 , VAR_1 ) ) ) ; } 
public void METHOD_1 ( ) { if ( ( VAR_1 ) != null ) { VAR_1 . METHOD_2 ( ) ; VAR_2 = true ; if ( VAR_3 ) VAR_4 = true ; } } 
public static void METHOD_1 ( final TYPE_1 VAR_1 ) { TYPE_2 . assertTrue ( VAR_1 . METHOD_3 ( ) , STRING_1 ) ; org.testng.Assert.assertEquals ( VAR_1 . METHOD_4 ( ) , STRING_2 , STRING_3 ) ; } 
public void METHOD_1 ( TYPE_1 token ) { this . VAR_2 = token ; if ( token != null ) { METHOD_2 ( token ) ; } } 
public void METHOD_1 ( TYPE_1 node ) { METHOD_1 ( node . METHOD_3 ( ) ) ; METHOD_1 ( node . METHOD_2 ( ) ) ; if ( ( node . METHOD_4 ( ) ) != null ) { METHOD_1 ( node . METHOD_4 ( ) ) ; } } 
public boolean METHOD_1 ( java.lang.String VAR_1 ) { TYPE_1 p = VAR_2 . get ( VAR_1 ) ; if ( p != null ) { METHOD_2 ( p ) ; } return p != null ; } 
public void METHOD_1 ( final TYPE_1 VAR_1 , final TYPE_2 VAR_2 ) { VAR_1 . METHOD_2 ( ) ; VAR_1 . name ( STRING_1 ) ; this . METHOD_3 ( VAR_1 , VAR_2 ) ; VAR_1 . METHOD_4 ( ) ; } 
public static TYPE_1 METHOD_1 ( boolean VAR_1 , java.lang.String ... VAR_3 ) { return new TYPE_2 ( VAR_1 ) . METHOD_2 ( VAR_3 [ 0 ] , null , VAR_3 ) ; } 
public void METHOD_1 ( ) { super . METHOD_1 ( ) ; final android.view.View VAR_1 = METHOD_2 ( ) . METHOD_3 ( ) . METHOD_4 ( ) ; } 
protected void METHOD_1 ( TYPE_1 VAR_1 , java.lang.Object [ ] params ) { VAR_1 . METHOD_2 ( ) . METHOD_3 ( VAR_1 , true , false ) ; } 
protected java.util.Map < java.lang.String , java.lang.Object > METHOD_1 ( ) { return VAR_1 ; } 
public static void main ( java.lang.String [ ] args ) throws TYPE_1 { TYPE_2 VAR_1 = new TYPE_2 ( ) ; } 
public static void METHOD_1 ( java.lang.Long VAR_1 ) { TYPE_1 VAR_2 = TYPE_1 . METHOD_2 ( VAR_1 ) ; java.util.List < TYPE_2 > VAR_3 = TYPE_2 . METHOD_3 ( VAR_2 , INT_2 ) ; METHOD_4 ( VAR_2 , VAR_3 ) ; } 
public void METHOD_1 ( TYPE_1 VAR_1 , java.lang.String VAR_2 , java.lang.Object VAR_3 ) { METHOD_2 ( ) . remove ( VAR_1 , VAR_2 ) ; } 
protected void METHOD_1 ( ) { super . METHOD_1 ( ) ; } 
public void METHOD_1 ( long VAR_1 ) { if ( ( VAR_2 ) != null ) { this . VAR_1 = VAR_1 ; VAR_2 . METHOD_1 ( VAR_1 ) ; } } 
public TYPE_1 get ( int index ) { if ( index < ( VAR_3 ) ) { int VAR_1 = ( ( VAR_2 ) + index ) % ( VAR_3 ) ; return VAR_4 [ VAR_1 ] ; } return null ; } 
public static boolean METHOD_1 ( java.lang.String source , java.lang.String query ) { return source . toLowerCase ( ) . contains ( query . toLowerCase ( ) ) ; } 
private java.util.List < TYPE_1 > METHOD_1 ( ) { return TYPE_2 . METHOD_2 ( METHOD_3 ( ) , METHOD_4 ( ) , METHOD_6 ( ) , METHOD_5 ( ) ) ; } 
private void METHOD_1 ( ) { ( ( android.widget.Button ) ( METHOD_2 ( VAR_1 ) ) ) . setText ( ( VAR_2 ? VAR_3 : VAR_4 ) ) ; METHOD_2 ( VAR_6 ) . setEnabled ( VAR_2 ) ; } 
protected TYPE_1 < ? > METHOD_1 ( final TYPE_2 VAR_1 , final TYPE_3 VAR_2 ) { return new TYPE_1 ( VAR_2 , VAR_1 ) ; } 
public java.lang.String toString ( ) { return ( ( ( ( ( super . getName ( ) ) + STRING_1 ) + ( this . METHOD_1 ( ) . toString ( ) ) ) + STRING_2 ) + STRING_3 ) + ( VAR_1 ) ; } 
public void METHOD_1 ( TYPE_1 VAR_1 ) { int key = VAR_1 . METHOD_2 ( ) ; if ( ( key == ( VAR_2 ) ) | ( key == ( VAR_4 ) ) ) { VAR_3 . METHOD_3 ( ) ; } } 
public TYPE_1 METHOD_1 ( java.lang.String VAR_1 ) { this . set ( VAR_1 , ( ( this . getTime ( VAR_1 ) ) + 1 ) ) ; return null ; } 
public void METHOD_1 ( TYPE_1 < ? > VAR_1 , android.view.View view , int i , long VAR_2 ) { TYPE_2 . METHOD_2 ( this ) . METHOD_3 ( VAR_3 . get ( i ) ) ; } 
public void METHOD_1 ( TYPE_1 VAR_1 , int VAR_2 , int VAR_3 ) { TYPE_2 VAR_4 = ( ( TYPE_2 ) ( VAR_1 . METHOD_2 ( VAR_2 ) ) ) ; METHOD_3 ( VAR_4 ) ; setValue ( VAR_4 . getValue ( ) ) ; } 
public static java.lang.String getConfig ( java.lang.String key , java.lang.String VAR_1 ) { java.lang.String value = VAR_2 . get ( key ) ; return value == null ? VAR_1 : value ; } 
protected int METHOD_1 ( int n ) { return ( n * ( n + 1 ) ) / INT_1 ; } 
protected void METHOD_1 ( ) { METHOD_2 ( VAR_1 class ) . to ( VAR_2 class ) ; } 
public static void METHOD_1 ( ) { TYPE_1 = new TYPE_2 ( ) ; VAR_1 = new TYPE_3 [ INT_1 ] ; VAR_2 = new TYPE_4 [ 1 ] ; TYPE_1 . METHOD_2 ( ) ; TYPE_1 . METHOD_3 ( ) ; } 
public void METHOD_1 ( TYPE_1 label ) { if ( ! ( label . getValue ( ) . equals ( STRING_1 ) ) ) { VAR_1 . add ( label ) ; } } 
public void METHOD_1 ( java.lang.String path , TYPE_1 VAR_1 ) { METHOD_2 ( path ) . remove ( VAR_1 ) ; } 
public boolean METHOD_1 ( TYPE_1 VAR_1 ) { if ( ( VAR_1 . METHOD_2 ( ) . size ( ) ) > 1 ) { return true ; } else { return false ; } } 
public static TYPE_1 METHOD_1 ( final TYPE_2 VAR_1 , final TYPE_3 main , TYPE_4 VAR_2 , java.lang.String filename ) throws java.lang.Exception { if ( VAR_2 == null ) throw new java.lang.Exception ( STRING_1 ) ; return new TYPE_1 ( VAR_1 , main , VAR_2 , filename ) ; } 
public void METHOD_1 ( ) { VAR_1 = new TYPE_1 ( getContext ( ) , null ) ; VAR_1 . METHOD_2 ( ) ; VAR_1 . METHOD_3 ( VAR_2 , true ) ; TYPE_2 . METHOD_4 ( VAR_3 ) ; } 
public void METHOD_1 ( ) throws java.lang.Exception { java.io.FileOutputStream VAR_1 = new java.io.FileOutputStream ( STRING_1 ) ; TYPE_2 VAR_2 = new TYPE_2 ( VAR_1 ) ; VAR_2 . METHOD_2 ( ) ; } 
public void METHOD_1 ( TYPE_1 context ) { this . context = context ; this . VAR_1 . METHOD_1 ( ( this . VAR_1 . METHOD_2 ( ) ? context : new TYPE_1 ( ) ) ) ; } 
public void METHOD_1 ( TYPE_1 VAR_1 ) { super . METHOD_1 ( VAR_1 ) ; METHOD_4 ( ) ; super . METHOD_2 ( STRING_1 , ( STRING_2 + ( this . VAR_2 . METHOD_3 ( ) . getName ( ) ) ) ) ; } 
public static boolean METHOD_1 ( java.util.Collection < TYPE_1 > VAR_1 ) { boolean VAR_2 = false ; for ( TYPE_1 VAR_3 : VAR_1 ) { VAR_2 = ( TYPE_2 . METHOD_2 ( VAR_3 ) ) || VAR_2 ; } return VAR_2 ; } 
public void METHOD_1 ( ) { new TYPE_2 ( 0 ) ; } 
public static void main ( java.lang.String [ ] args ) { int i = INT_1 ; int j = INT_2 ; java.lang.System.out.println ( ( STRING_1 + ( i + j ) ) ) ; } 
public java.lang.String METHOD_1 ( ) { return ( VAR_1 ) + ( name . toLowerCase ( ) ) ; } 
private void METHOD_1 ( ) { VAR_1 . METHOD_2 ( ) ; VAR_2 . setText ( VAR_1 . toString ( ) ) ; } 
public static java.lang.Integer METHOD_1 ( java.util.List < java.lang.String > args , java.lang.String VAR_1 ) throws java.lang.Exception { java.util.Properties VAR_2 = TYPE_1 . METHOD_2 ( VAR_1 ) ; return TYPE_1 . METHOD_1 ( args , VAR_2 , VAR_1 ) ; } 
public final java.util.List < java.lang.String > METHOD_1 ( final java.lang.String VAR_1 ) { if ( VAR_1 . isEmpty ( ) ) { return new java.util.ArrayList < > ( ) ; } return java.util.Arrays.asList ( VAR_2 . split ( VAR_1 ) ) ; } 
public byte [ ] METHOD_1 ( ) { return null ; } 
public boolean METHOD_1 ( TYPE_1 n ) { return getName ( ) . METHOD_1 ( TYPE_2 . METHOD_2 ( n ) ) ; } 
public void METHOD_1 ( ) { if ( METHOD_2 ( ) ) { VAR_1 . METHOD_3 ( ) ; VAR_1 = null ; } } 
public TYPE_1 METHOD_1 ( final java.lang.String path ) { METHOD_1 ( TYPE_2 . get ( path ) ) ; return this ; } 
public void METHOD_1 ( ) { try { VAR_1 . METHOD_2 ( VAR_2 ) ; VAR_1 . METHOD_3 ( ) ; } catch ( java.io.IOException VAR_3 ) { VAR_3 . METHOD_4 ( ) ; } } 
public double METHOD_1 ( ) { return ( ( VAR_1 ) + ( ( ( VAR_2 ) * ( VAR_3 ) ) * ( java.lang.Math.pow ( VAR_4 , INT_1 ) ) ) ) / ( ( VAR_3 ) * ( java.lang.Math.pow ( VAR_4 , INT_1 ) ) ) ; } 
public static void METHOD_1 ( ) { if ( ( ( VAR_1 . size ( ) ) - 1 ) > ( VAR_2 ) ) { ( VAR_2 ) ++ ; } } 
public java.lang.String METHOD_1 ( TYPE_1 VAR_1 , TYPE_2 response ) { return STRING_2 ; } 
protected void init ( ) { TYPE_1 . METHOD_1 ( STRING_1 , "true" ) ; METHOD_2 ( ) ; } 
java.util.Collection < TYPE_1 > METHOD_1 ( ) { return VAR_1 ; } 
public static TYPE_1 METHOD_1 ( java.lang.Long VAR_1 ) { if ( VAR_1 == null ) { return null ; } return new TYPE_1 ( VAR_1 , VAR_2 ) ; } 
public TYPE_1 METHOD_1 ( java.lang.String key , java.lang.Object value ) { VAR_1 . METHOD_1 ( key , value ) ; return this ; } 
private TYPE_1 METHOD_1 ( ) { if ( ( VAR_1 ) == null ) { return new TYPE_1 ( VAR_2 ) ; } return VAR_3 ; } 
private boolean METHOD_1 ( final TYPE_1 VAR_1 ) { return ( VAR_1 . METHOD_2 ( VAR_2 ) ) != null ; } 
public boolean contains ( TYPE_1 VAR_1 ) { return true ; } 
public void METHOD_1 ( TYPE_1 VAR_1 ) { TYPE_2 . add ( new TYPE_3 ( VAR_1 . METHOD_2 ( ) . METHOD_3 ( ) . toString ( ) , VAR_2 , VAR_1 . METHOD_2 ( ) . getName ( ) ) ) ; METHOD_5 ( ) ; } 
public void start ( ) { VAR_1 . METHOD_1 ( this , VAR_2 , VAR_3 ) ; } 
public void METHOD_1 ( ) { for ( TYPE_1 VAR_1 : VAR_3 ) VAR_1 . METHOD_2 ( false ) ; if ( ( VAR_3 ) != null ) VAR_3 . METHOD_3 ( ) ; VAR_4 . METHOD_4 ( getString ( VAR_5 ) ) ; } 
public TYPE_1 METHOD_1 ( TYPE_2 VAR_1 ) { TYPE_1 VAR_2 = new TYPE_1 ( ) ; VAR_2 . id = VAR_1 . getId ( ) ; VAR_2 . name = VAR_1 . getName ( ) ; return VAR_2 ; } 
public TYPE_1 [ ] METHOD_1 ( ) { return new TYPE_1 [ ] { VAR_1 , VAR_2 , VAR_3 , VAR_4 , VAR_5 , VAR_6 , VAR_7 , VAR_9 , VAR_10 , VAR_12 } ; } 
private synchronized void METHOD_1 ( final long [ ] VAR_1 ) { VAR_2 . METHOD_2 ( ) ; VAR_2 . add ( 0L ) ; for ( long value : VAR_1 ) { VAR_2 . add ( value ) ; } } 
public void METHOD_1 ( ) { synchronized ( VAR_1 ) { VAR_1 . METHOD_2 ( ) ; } } 
protected java.lang.Boolean METHOD_1 ( TYPE_1 ... params ) { TYPE_2 . METHOD_2 ( VAR_1 , STRING_1 ) ; for ( int i = 0 ; i < INT_1 ; ++ i ) { TYPE_3 . METHOD_4 ( INT_2 ) ; } return false ; } 
public boolean METHOD_1 ( TYPE_1 VAR_1 ) { final int count = METHOD_2 ( VAR_1 ) ; return count == 1 ; } 
public boolean METHOD_1 ( int id ) { if ( ( this . VAR_1 . METHOD_2 ( id ) ) == ( - 1 ) ) { return true ; } else { return false ; } } 
public abstract < TYPE_1 > void METHOD_1 ( java.lang.String key , TYPE_2 < TYPE_1 > VAR_1 ) ; 
public java.util.List < TYPE_1 > METHOD_1 ( final long value ) { return METHOD_1 ( value , false ) ; } 
public void METHOD_1 ( android.content.Context context , TYPE_1 VAR_1 , int VAR_2 , TYPE_2 VAR_3 ) { } 
public void METHOD_1 ( ) throws java.lang.Exception { VAR_1 . remove ( ) ; } 
public void METHOD_1 ( ) { VAR_1 = ! ( METHOD_2 ( ) ) ; VAR_2 . METHOD_3 ( ) ; } 
public TYPE_1 METHOD_1 ( java.lang.Object VAR_1 ) { return this . VAR_2 ; } 
private void METHOD_1 ( TYPE_1 VAR_1 ) { if ( VAR_1 == null ) { return ; } } 
public void METHOD_1 ( java.lang.String VAR_1 ) { this . VAR_1 . set ( VAR_1 ) ; } 
public void METHOD_1 ( android.view.View VAR_1 ) { VAR_2 . METHOD_2 ( ) ; METHOD_3 ( ) ; TYPE_1 . METHOD_5 ( java.lang.String.format ( METHOD_6 ( ) . getString ( VAR_3 ) , VAR_4 ) ) ; } 
public void update ( TYPE_1 VAR_1 ) { METHOD_1 ( VAR_1 ) ; METHOD_2 ( VAR_1 ) ; METHOD_4 ( VAR_1 ) ; METHOD_5 ( VAR_1 ) ; METHOD_6 ( VAR_1 ) ; METHOD_7 ( ) ; } 
public void METHOD_1 ( final java.lang.Integer VAR_1 ) { METHOD_2 ( ) ; for ( TYPE_1 VAR_2 : VAR_3 . get ( VAR_1 ) ) { if ( VAR_2 != null ) { VAR_2 . METHOD_3 ( ) ; VAR_2 . METHOD_4 ( ) ; } } } 
public static void assertNotNull ( java.lang.Object VAR_1 , java.lang.String message ) { TYPE_1 . assertTrue ( ( VAR_1 != null ) , message ) ; } 
public void METHOD_1 ( TYPE_1 VAR_1 , int index ) { java.util.Set < java.lang.Object > VAR_2 = METHOD_2 ( ) ; VAR_1 . METHOD_3 ( VAR_2 . contains ( ( ! ( METHOD_4 ( ) ) ? VAR_1 . getText ( ) : index ) ) ) ; } 
public void METHOD_1 ( java.lang.String data ) { VAR_1 = new TYPE_1 ( data ) ; } 
public void METHOD_1 ( TYPE_1 < ? > VAR_1 , android.view.View view , int position , long id ) { VAR_2 . remove ( position ) ; VAR_3 . METHOD_4 ( ) ; } 
private final void METHOD_1 ( ) { METHOD_3 ( new TYPE_1 ( STRING_1 ) ) ; add ( start ) ; add ( VAR_2 ) ; add ( VAR_3 ) ; } 
public void METHOD_1 ( TYPE_1 VAR_1 , int VAR_2 ) { VAR_3 . METHOD_2 ( VAR_4 , ( ( VAR_5 ) + 1 ) , VAR_6 ) ; } 
private int METHOD_1 ( ) { VAR_1 = METHOD_2 ( ) ; return ( VAR_1 ) + ( METHOD_3 ( ) ) ; } 
protected final void METHOD_1 ( ) { METHOD_2 ( ) ; } 
public int compareTo ( TYPE_1 VAR_1 ) { return ( this . id ) - ( VAR_1 . id ) ; } 
public boolean METHOD_1 ( ) { return METHOD_2 ( 0 , 0 , ( ( VAR_1 ) + 1 ) , 0 ) ; } 
synchronized void METHOD_1 ( ) { state = VAR_1 ; VAR_2 . METHOD_2 ( ) ; } 
private static boolean isEmpty ( TYPE_1 < ? > VAR_1 ) { return VAR_1 instanceof java.util.Collection ? ( ( java.util.Collection < ? > ) ( VAR_1 ) ) . isEmpty ( ) : ! ( VAR_1 . iterator ( ) . METHOD_1 ( ) ) ; } 
protected void METHOD_1 ( ) { TYPE_1 . METHOD_2 ( VAR_1 , STRING_1 ) ; super . METHOD_1 ( ) ; } 
public int METHOD_1 ( ) throws java.io.IOException , TYPE_1 { return 0 ; } 
public void METHOD_1 ( java.lang.CharSequence c , int start , int VAR_1 , int count ) { } 
protected void METHOD_1 ( ) { VAR_1 = new TYPE_1 ( 1 ) ; VAR_2 = new TYPE_2 ( INT_1 ) ; VAR_3 = new TYPE_3 ( INT_2 ) ; b = new TYPE_4 ( ) ; VAR_4 = STRING_1 ; VAR_5 = new TYPE_5 ( STRING_1 ) ; } 
public void METHOD_1 ( ) { METHOD_2 ( VAR_1 ) ; VAR_2 = false ; if ( VAR_3 ) { METHOD_3 ( null ) ; } } 
public int METHOD_1 ( TYPE_1 VAR_1 , TYPE_1 VAR_2 ) { return VAR_1 . getName ( ) . compareTo ( VAR_2 . getName ( ) ) ; } 
public static java.lang.Float METHOD_1 ( java.lang.String key , java.lang.Float VAR_1 ) { return java.lang.Float . METHOD_3 ( TYPE_2 . get ( key , java.lang.String . METHOD_3 ( VAR_1 ) ) ) ; } 
public void METHOD_1 ( int VAR_1 ) { if ( ( VAR_3 ) != 0 ) METHOD_2 ( VAR_2 , VAR_3 , VAR_1 ) ; } 
public static TYPE_1 METHOD_1 ( TYPE_2 VAR_1 ) { TYPE_1 VAR_2 = new TYPE_1 ( ) ; VAR_3 = VAR_1 ; VAR_4 = VAR_1 ; return VAR_2 ; } 
public int METHOD_1 ( ) { return VAR_1 . METHOD_2 ( TYPE_1 . METHOD_3 ( ) ) ; } 
public TYPE_1 METHOD_1 ( ) throws java.io.IOException { if ( 0 != ( VAR_1 . METHOD_2 ( ) ) ) throw new TYPE_2 ( STRING_1 ) ; METHOD_3 ( VAR_2 ) ; return this ; } 
public java.lang.String METHOD_1 ( char VAR_1 ) { return this . METHOD_1 ( java.lang.String . METHOD_2 ( VAR_1 ) , 1 ) ; } 
protected TYPE_1 < TYPE_2 > METHOD_1 ( TYPE_1 < TYPE_2 > VAR_1 ) { if ( ( VAR_2 ) || ( VAR_1 . isEmpty ( ) ) ) { return null ; } return METHOD_2 ( VAR_1 . element ( ) ) ; } 
public static TYPE_1 METHOD_1 ( java.lang.Integer [ ] VAR_1 ) { if ( ( VAR_1 . length ) < INT_1 ) { throw new TYPE_2 ( STRING_1 ) ; } TYPE_3 . METHOD_2 ( VAR_1 ) ; return new TYPE_1 ( VAR_1 ) ; } 
public boolean equals ( TYPE_1 VAR_1 ) { if ( ( VAR_1 . METHOD_1 ( ) . equals ( VAR_2 ) ) && ( VAR_1 . METHOD_2 ( ) . equals ( VAR_3 ) ) ) { return true ; } else { return false ; } } 
public boolean METHOD_1 ( TYPE_1 VAR_1 , TYPE_2 VAR_2 ) { VAR_1 . METHOD_2 ( ) . METHOD_3 ( VAR_3 , VAR_2 ) ; return true ; } 
public int METHOD_1 ( int VAR_1 ) { if ( ( VAR_1 > 0 ) && ( ( VAR_2 . length ) >= VAR_1 ) ) { return VAR_2 [ ( VAR_1 - 1 ) ] ; } else { return VAR_3 ; } } 
public void METHOD_1 ( java.lang.Boolean result ) { assertNotNull ( result ) ; assertTrue ( result ) ; VAR_1 . METHOD_2 ( ) ; } 
public void update ( ) throws TYPE_1 { java.lang.String VAR_1 = STRING_1 + ( STRING_2 + STRING_3 ) ; VAR_2 . METHOD_1 ( VAR_1 , name , VAR_3 , VAR_4 , VAR_5 , VAR_6 , state , VAR_7 , VAR_8 , VAR_9 , id ) ; } 
private void METHOD_1 ( ) { if ( ( VAR_1 . height ) >= ( VAR_2 ) ) { VAR_3 = ( ( int ) ( ( ( VAR_1 . height ) - ( VAR_4 ) ) * ( VAR_5 ) ) ) ; } } 
public void METHOD_1 ( ) { METHOD_2 ( 1 ) ; METHOD_3 ( ) ; VAR_1 = false ; VAR_1 = false ; } 
public int METHOD_1 ( java.lang.Integer index ) { return VAR_1 . METHOD_1 ( index ) ; } 
public java.lang.String toString ( ) { return METHOD_1 ( STRING_1 , this ) ; } 
public static java.lang.String METHOD_1 ( long VAR_1 ) { return TYPE_1 . METHOD_1 ( VAR_1 , false ) ; } 
public android.view.View METHOD_1 ( TYPE_1 VAR_1 , TYPE_2 VAR_2 , TYPE_3 VAR_3 ) { android.view.View view = VAR_1 . METHOD_2 ( VAR_4 , VAR_2 , false ) ; METHOD_3 ( view ) ; METHOD_4 ( VAR_3 ) ; return view ; } 
public static void METHOD_1 ( TYPE_1 VAR_1 ) { if ( VAR_1 != null ) VAR_2 . add ( new TYPE_2 ( VAR_1 ) ) ; } 
public TYPE_1 METHOD_1 ( int position ) { switch ( position ) { case 0 : return TYPE_2 . METHOD_2 ( ) ; case 1 : return TYPE_3 . METHOD_2 ( ) ; } return null ; } 
public java.util.List < TYPE_1 > METHOD_1 ( java.lang.String VAR_1 ) { java.util.List < java.lang.String > VAR_2 = new java.util.ArrayList < java.lang.String > ( ) ; VAR_2 . add ( VAR_1 ) ; java.util.List < TYPE_1 > VAR_3 = METHOD_1 ( VAR_2 ) ; return VAR_3 ; } 
public void METHOD_1 ( int VAR_1 , int VAR_2 ) { this . VAR_3 = METHOD_2 ( VAR_1 , VAR_2 ) ; METHOD_3 ( ) ; } 
public static boolean METHOD_1 ( java.lang.String VAR_1 ) { if ( ( VAR_1 != null ) && ( VAR_1 . toLowerCase ( ) . trim ( ) . contains ( STRING_1 ) ) ) { return true ; } else { return false ; } } 
public TYPE_1 METHOD_1 ( TYPE_2 VAR_1 ) { return new TYPE_3 ( VAR_2 , VAR_1 , VAR_3 . METHOD_3 ( ) ) ; } 
public int METHOD_1 ( int index ) { return data . get ( ( ( index * INT_1 ) + 1 ) ) ; } 
public float METHOD_1 ( java.lang.String str , TYPE_1 VAR_1 ) { if ( TYPE_2 . isEmpty ( str ) ) return 0 ; return METHOD_1 ( str , VAR_1 , 0 , 0 ) ; } 
private double METHOD_1 ( TYPE_1 TYPE_2 , TYPE_3 x ) { return ( ( x . METHOD_2 ( TYPE_2 . METHOD_3 ( x ) ) ) / ( x . METHOD_4 ( ) ) ) * ( x . METHOD_4 ( ) ) ; } 
public boolean METHOD_1 ( ) { return ( size ) == 0 ; } 
public void METHOD_1 ( double VAR_1 ) { METHOD_2 ( ) ; METHOD_2 ( ) ; METHOD_3 ( VAR_1 ) ; METHOD_3 ( VAR_1 ) ; } 
public TYPE_1 METHOD_1 ( ) { if ( ( VAR_1 ) == null ) { VAR_1 = TYPE_1 . METHOD_2 ( TYPE_2 . toUpperCase ( ) ) ; TYPE_2 = null ; } return VAR_1 ; } 
public boolean METHOD_1 ( java.lang.String VAR_1 ) { boolean result = VAR_2 . METHOD_1 ( VAR_1 ) ; return result ; } 
public int METHOD_1 ( ) { return java.lang.Integer.parseInt ( VAR_2 . getText ( ) ) ; } 
public boolean METHOD_1 ( ) { VAR_1 . METHOD_1 ( ) ; return true ; } 
public synchronized void METHOD_1 ( ) { VAR_1 = true ; synchronized ( VAR_2 ) { VAR_2 . METHOD_2 ( ) ; } } 
public boolean METHOD_1 ( ) { return ( VAR_1 . size ( ) ) >= ( VAR_2 ) ; } 
public void METHOD_1 ( ) { TYPE_1 . i ( VAR_1 , STRING_1 ) ; VAR_2 = false ; VAR_3 . METHOD_2 ( VAR_4 ) ; METHOD_4 ( ) ; METHOD_3 ( ) ; super . METHOD_1 ( ) ; } 
public static TYPE_1 METHOD_1 ( TYPE_1 VAR_1 , int size , int VAR_2 ) { return TYPE_2 . METHOD_1 ( VAR_1 , size , VAR_2 , VAR_3 ) ; } 
public void METHOD_1 ( ) { super . METHOD_1 ( ) ; if ( ( VAR_1 ) != null ) { VAR_1 . METHOD_2 ( true ) ; } } 
public void METHOD_1 ( android.view.View VAR_1 ) { VAR_2 . METHOD_4 ( index ) ; } 
public void METHOD_1 ( java.util.List < java.lang.String > VAR_1 ) { this . VAR_2 = VAR_1 ; } 
protected void METHOD_1 ( java.lang.Boolean result ) { if ( result ) { } else { } } 
public static void METHOD_1 ( ) { TYPE_1 VAR_1 = new TYPE_1 ( ) ; TYPE_2 . METHOD_2 ( VAR_1 ) ; } 
public void commit ( ) { METHOD_1 ( ) ; try { final TYPE_2 VAR_1 = VAR_2 . get ( ) ; if ( VAR_3 ) METHOD_2 ( ) ; METHOD_3 ( VAR_4 ) ; } finally { METHOD_4 ( ) ; } } 
public void METHOD_1 ( java.lang.String VAR_1 ) throws TYPE_1 , TYPE_2 { TYPE_3 VAR_2 = METHOD_3 ( VAR_1 ) ; METHOD_2 ( VAR_1 ) ; METHOD_4 ( VAR_1 , VAR_2 . METHOD_5 ( ) ) ; } 
protected void METHOD_1 ( ) { VAR_1 . METHOD_2 ( ) ; METHOD_3 ( ) ; } 
public TYPE_1 METHOD_1 ( final TYPE_1 VAR_1 ) { if ( VAR_1 == null ) { return null ; } final TYPE_2 VAR_2 = METHOD_2 ( VAR_1 . getName ( ) ) ; return VAR_2 == null ? null : VAR_2 . METHOD_3 ( ) ; } 
public void METHOD_1 ( ) { } 
public int METHOD_1 ( final java.lang.String VAR_1 , final double [ ] VAR_2 ) { return VAR_4 . METHOD_2 ( VAR_1 , VAR_2 ) ; } 
public boolean METHOD_1 ( java.util.Collection < ? extends TYPE_1 > c ) { return this . VAR_1 . METHOD_2 ( c ) ; } 
private java.util.Properties METHOD_1 ( final long id ) { return VAR_2 . METHOD_2 ( id ) ; } 
public void delete ( TYPE_1 message ) { VAR_1 . delete ( message ) ; } 
private void METHOD_1 ( ) { VAR_2 = new TYPE_1 ( this , VAR_1 . METHOD_3 ( ) ) ; } 
public void METHOD_1 ( TYPE_1 VAR_1 , int VAR_2 ) { item . METHOD_2 ( VAR_3 ) ; VAR_4 . METHOD_3 ( false ) ; VAR_4 . METHOD_4 ( 0L ) ; METHOD_6 ( VAR_4 , VAR_5 ) ; } 
public java.util.List < TYPE_1 < TYPE_2 > > METHOD_1 ( TYPE_3 < TYPE_2 > VAR_1 ) { if ( VAR_1 == null ) { return null ; } if ( ( VAR_2 ) != null ) { return VAR_2 . get ( VAR_1 ) ; } return null ; } 
protected void METHOD_1 ( TYPE_1 VAR_1 ) { super . METHOD_1 ( VAR_1 ) ; METHOD_2 ( VAR_2 ) ; context = this ; } 
public void METHOD_1 ( double y ) { error = y - ( VAR_1 ) ; } 
public void METHOD_1 ( int index , TYPE_1 VAR_1 ) { VAR_2 [ index ] = VAR_1 ; METHOD_2 ( ) ; METHOD_2 ( index ) ; } 
public void METHOD_1 ( TYPE_1 VAR_1 ) { VAR_2 = VAR_1 . toString ( ) ; } 
public void METHOD_1 ( TYPE_1 < TYPE_2 > VAR_1 ) { if ( ( VAR_2 ) != null ) { VAR_2 . METHOD_2 ( this , VAR_1 ) ; } } 
private void METHOD_1 ( java.lang.Throwable VAR_1 ) { TYPE_1 . METHOD_2 ( VAR_2 , STRING_1 , VAR_1 ) ; } 
public void METHOD_1 ( java.lang.String VAR_1 ) { context . METHOD_2 ( new android.content.Intent ( VAR_1 ) ) ; } 
public void METHOD_1 ( ) throws java.lang.Exception { super . METHOD_1 ( ) ; VAR_1 = new TYPE_1 ( null ) ; } 
public void METHOD_1 ( java.lang.String VAR_1 ) throws java.lang.Throwable { TYPE_1 . assertEquals ( VAR_1 . equals ( STRING_1 ) , result ) ; } 
public TYPE_1 METHOD_1 ( ) { return ( this . VAR_1 . METHOD_2 ( ) ) == null ? null : ( ( TYPE_1 ) ( this . VAR_1 . METHOD_2 ( ) . getData ( ) ) ) ; } 
public boolean METHOD_1 ( java.lang.String VAR_1 ) { return false ; } 
public java.lang.String toString ( ) { return ( ( ( ( java.lang.String . METHOD_1 ( VAR_1 ) ) + ( METHOD_2 ( VAR_3 ) ) ) + ( java.lang.String . METHOD_1 ( VAR_3 ) ) ) + STRING_1 ) + ( java.lang.String . METHOD_1 ( VAR_2 ) ) ; } 
public static java.lang.String METHOD_1 ( final java.lang.String VAR_1 ) { return ( STRING_1 + VAR_1 ) + STRING_2 ; } 
void METHOD_1 ( java.lang.String filename , TYPE_1 VAR_1 ) { METHOD_2 ( ) ; VAR_1 . format ( VAR_2 ) ; VAR_3 = VAR_2 . append ( filename ) ; VAR_4 = 0 ; } 
public void METHOD_1 ( ) { TYPE_1 c = getActivity ( ) . METHOD_2 ( ) . query ( VAR_1 , null , null , null , null ) ; VAR_2 . METHOD_3 ( c ) ; } 
protected void METHOD_1 ( TYPE_1 VAR_1 ) { super . METHOD_1 ( VAR_1 ) ; try { VAR_3 = METHOD_2 ( ) ; } catch ( java.lang.Exception VAR_4 ) { } VAR_2 . METHOD_1 ( this , VAR_1 , VAR_3 ) ; VAR_3 . METHOD_3 ( this ) ; } 
public void METHOD_1 ( ) { if ( ! ( VAR_1 ) ) { VAR_2 . set ( false ) ; TYPE_1 . METHOD_2 ( ) ; VAR_1 = true ; TYPE_2 . METHOD_3 ( ) ; } } 
public android.content.Context getContext ( ) { return VAR_1 ; } 
public void METHOD_1 ( ) throws java.lang.Exception { java.lang.Object [ ] [ ] VAR_1 = VAR_2 . METHOD_2 ( VAR_3 , INT_1 , INT_1 ) ; assertNotNull ( VAR_1 ) ; assertEquals ( INT_1 , VAR_1 . length ) ; } 
public void METHOD_1 ( TYPE_1 VAR_1 ) { this . main = VAR_1 . main ; this . VAR_1 = VAR_1 ; this . info = VAR_1 . info ; METHOD_2 ( ) ; } 
public void METHOD_1 ( TYPE_1 VAR_1 ) { VAR_2 . show ( VAR_3 , STRING_2 ) ; VAR_4 . METHOD_2 ( STRING_2 ) ; METHOD_3 ( VAR_5 ) ; TYPE_2 . put ( STRING_3 , STRING_2 ) ; } 
public static void i ( java.lang.String msg ) { if ( TYPE_2 . METHOD_1 ( ) ) TYPE_3 . i ( msg ) ; } 
public int METHOD_1 ( TYPE_1 VAR_1 , TYPE_1 VAR_2 ) { return ( VAR_1 . METHOD_2 ( ) ) > ( VAR_2 . METHOD_2 ( ) ) ? - 1 : 1 ; } 
public void METHOD_1 ( ) { METHOD_2 ( 1 , false ) ; } 
public void METHOD_1 ( android.view.View view ) { TYPE_1 VAR_1 = METHOD_2 ( VAR_2 ) ; java.lang.String VAR_3 = VAR_1 . getText ( ) . toString ( ) ; VAR_4 . add ( VAR_3 ) ; VAR_1 . setText ( STRING_1 ) ; } 
public boolean METHOD_1 ( TYPE_1 VAR_1 ) { if ( isEmpty ( ) ) return false ; return ( METHOD_2 ( VAR_1 ) ) || ( METHOD_3 ( ) ) ; } 
public TYPE_1 METHOD_1 ( TYPE_2 VAR_1 ) { if ( TYPE_3 . METHOD_2 ( VAR_1 ) ) { return new TYPE_1 ( STRING_3 , STRING_2 ) ; } else { return new TYPE_1 ( STRING_1 , STRING_2 ) ; } } 
public void METHOD_1 ( ) { int VAR_1 = 1 ; TYPE_1 VAR_2 = VAR_3 . METHOD_2 ( VAR_1 ) ; boolean VAR_4 = false ; if ( VAR_2 != null ) { VAR_4 = true ; } TYPE_2 . assertTrue ( VAR_4 ) ; } 
public void METHOD_1 ( TYPE_1 VAR_1 ) { final int VAR_2 = 0 ; java.lang.System.exit ( VAR_2 ) ; } 
private static < TYPE_1 > TYPE_2 < TYPE_1 > METHOD_1 ( TYPE_3 < TYPE_1 > TYPE_4 ) { return TYPE_4 : : METHOD_2 ; } 
protected java.lang.Void METHOD_1 ( java.lang.Void ... params ) { TYPE_1 VAR_1 = TYPE_1 . METHOD_2 ( ) ; VAR_1 . METHOD_3 ( true ) ; return null ; } 
public void METHOD_1 ( ) { super . METHOD_1 ( ) ; VAR_1 . METHOD_2 ( TYPE_1 . METHOD_4 ( VAR_2 ) ) ; } 
private static void METHOD_1 ( long VAR_1 , long source , int VAR_2 , int VAR_3 , int method , double VAR_4 , int type , float VAR_5 ) { } 
public void METHOD_1 ( ) { } 
private boolean METHOD_1 ( double VAR_1 ) { return ( VAR_1 >= ( VAR_3 ) ) && ( METHOD_2 ( VAR_1 ) ) ; } 
public int METHOD_1 ( TYPE_1 < TYPE_2 < java.lang.String , java.lang.String > , java.util.Date > VAR_1 , TYPE_1 < TYPE_2 < java.lang.String , java.lang.String > , java.util.Date > VAR_2 ) { return VAR_2 . METHOD_2 ( ) . compareTo ( VAR_1 . METHOD_2 ( ) ) ; } 
public TYPE_1 < TYPE_2 > METHOD_1 ( int id , TYPE_3 args ) { return new TYPE_4 ( VAR_1 , VAR_2 , null , null , null , null ) ; } 
public void METHOD_1 ( ) { VAR_2 . remove ( key ) ; VAR_3 . METHOD_1 ( ) ; VAR_4 . METHOD_1 ( ) ; TYPE_2 . info ( STRING_1 ) ; } 
private int METHOD_1 ( ) { if ( ( VAR_1 ) == null ) return 0 ; return java.lang.Integer . METHOD_2 ( VAR_1 . getText ( ) . toString ( ) ) ; } 
synchronized void f ( ) { } 
private static TYPE_1 METHOD_1 ( TYPE_1 node ) { if ( node == null ) { return null ; } while ( ( VAR_1 ) != null ) { node = VAR_1 ; } return node ; } 
public void METHOD_1 ( java.lang.String ... VAR_1 ) { if ( ( VAR_1 == null ) || ( ( VAR_1 . length ) == 0 ) ) VAR_2 = null ; else VAR_2 = VAR_1 ; } 
public TYPE_1 METHOD_1 ( ) { TYPE_1 VAR_1 = new TYPE_1 ( ) ; VAR_1 . METHOD_2 ( METHOD_3 ( ) . METHOD_4 ( ) ) ; return VAR_1 ; } 
public void METHOD_1 ( android.view.View VAR_1 ) { try { TYPE_1 . METHOD_2 ( ) . METHOD_4 ( VAR_2 ) ; } catch ( TYPE_2 VAR_3 ) { VAR_3 . METHOD_5 ( ) ; } METHOD_6 ( ) ; } 
public java.util.List < TYPE_1 > list ( ) { return null ; } 
public java.lang.String METHOD_1 ( TYPE_1 VAR_1 ) { return ( ( METHOD_2 ( VAR_2 ) ) + STRING_2 ) + ( METHOD_2 ( VAR_3 ) ) ; } 
public void METHOD_1 ( TYPE_1 item , TYPE_2 VAR_1 , TYPE_2 VAR_2 ) { setState ( function . METHOD_2 ( VAR_4 ) ) ; METHOD_3 ( item . getName ( ) , this . state , VAR_3 ) ; } 
protected void METHOD_1 ( TYPE_1 context ) { TYPE_3 VAR_2 = new TYPE_3 ( ) ; context . METHOD_2 ( ) . METHOD_3 ( VAR_3 class . getName ( ) , VAR_2 , null ) ; } 
public java.util.ArrayList < java.lang.String > METHOD_1 ( ) throws java.lang.Exception { return this . output ( 1 ) ; } 
public boolean METHOD_1 ( android.view.View VAR_1 , int VAR_2 , TYPE_1 event ) { return false ; } 
public void METHOD_1 ( TYPE_1 VAR_1 ) throws TYPE_2 { } 
public void METHOD_1 ( float x , float y , java.lang.String VAR_1 ) { } 
public void METHOD_1 ( ) { if ( VAR_1 ) { TYPE_1 . i ( VAR_2 , STRING_1 ) ; VAR_1 = false ; } } 
public static void METHOD_1 ( ) { if ( ( VAR_1 ) != null ) { VAR_1 . METHOD_2 ( ) ; VAR_2 = null ; VAR_1 = null ; } } 
public void METHOD_1 ( TYPE_1 VAR_3 ) { this . VAR_3 = VAR_3 ; TYPE_2 . METHOD_1 ( null ) ; } 
private void METHOD_1 ( ) { this . METHOD_2 ( this . METHOD_3 ( ) ) ; VAR_1 = VAR_2 ; } 
public void METHOD_1 ( ) { this . METHOD_2 ( ) ; int tmp = METHOD_3 ( 0 ) ; if ( tmp != INT_1 ) this . VAR_1 = tmp ; else this . VAR_1 = 0 ; } 
protected void METHOD_1 ( java.lang.String status ) { if ( ( VAR_1 ) != null ) { this . VAR_1 . METHOD_1 ( ( ( VAR_2 . getId ( ) ) - 1 ) , status ) ; } else { } } 
public TYPE_1 < TYPE_2 > METHOD_1 ( TYPE_3 key ) { return VAR_1 . METHOD_1 ( key ) ; } 
public java.lang.String METHOD_1 ( ) { return VAR_2 . METHOD_2 ( STRING_1 ) ; } 
public static TYPE_1 METHOD_2 ( java.lang.String name ) { return TYPE_2 . METHOD_2 ( name ) ; } 
public void METHOD_1 ( android.view.View VAR_1 ) { } 
public boolean METHOD_1 ( java.lang.String VAR_1 , java.lang.String query , java.util.ArrayList < TYPE_1 > results ) { return VAR_1 . trim ( ) . METHOD_2 ( query . trim ( ) ) ; } 
public static void init ( ) { java.util.List < TYPE_1 > VAR_1 = TYPE_2 . METHOD_1 ( ) ; TYPE_3 VAR_2 = new TYPE_3 ( ) ; VAR_2 . METHOD_2 ( TYPE_2 ) ; VAR_3 = new TYPE_4 ( ) . METHOD_3 ( VAR_1 ) ; } 
public int METHOD_1 ( int VAR_1 ) { int VAR_2 = ( VAR_3 ) - ( java.lang.Math.round ( ( FLOAT_1 * VAR_1 ) ) ) ; if ( VAR_2 < 0 ) { return 0 ; } return VAR_2 ; } 
public static boolean METHOD_1 ( ) { return ( ! ( VAR_1 . METHOD_2 ( ) ) ) || ( ( VAR_1 . length ( ) ) != 0 ) ; } 
public TYPE_1 add ( TYPE_2 key , TYPE_1 value ) { if ( ( super . put ( key , value ) ) != null ) throw new TYPE_3 ( ( STRING_1 + key ) ) ; return null ; } 
private void METHOD_1 ( TYPE_1 VAR_1 ) { TYPE_2 VAR_2 = new TYPE_2 ( ) ; TYPE_3 VAR_3 = new TYPE_3 ( VAR_2 . METHOD_2 ( ) ) ; TYPE_4 VAR_4 = new TYPE_4 ( VAR_3 ) ; } 
public void METHOD_1 ( ) { super . METHOD_1 ( ) ; android.content.Intent intent = new android.content.Intent ( this , VAR_1 class ) ; METHOD_2 ( intent , VAR_3 , VAR_4 ) ; } 
protected void METHOD_1 ( java.lang.String ... values ) { if ( ( VAR_1 ) != null ) VAR_1 . setText ( values [ 0 ] ) ; } 
public boolean METHOD_1 ( ) { return ( METHOD_2 ( ) ) != null ; } 
public void METHOD_1 ( int VAR_1 ) { VAR_2 = true ; VAR_3 = true ; VAR_4 = 0 ; this . VAR_1 = VAR_1 ; } 
protected void METHOD_1 ( ) { super . METHOD_1 ( ) ; TYPE_1 . METHOD_3 ( ) ; if ( ( VAR_1 ) != null ) { VAR_1 . METHOD_2 ( ) ; } } 
public void METHOD_1 ( ) { if ( ! ( VAR_1 ) ) return ; if ( ! ( METHOD_2 ( ) ) ) return ; try { METHOD_3 ( ) ; } finally { VAR_2 . METHOD_4 ( ) ; } } 
public void METHOD_1 ( ) { while ( true ) { if ( ( VAR_1 . getValue ( ) ) == 0 ) METHOD_2 ( true ) ; if ( VAR_2 ) { VAR_1 . METHOD_3 ( ) ; } else VAR_1 . METHOD_4 ( ) ; } } 
public TYPE_1 METHOD_1 ( ) { try { return new TYPE_1 ( TYPE_2 . METHOD_2 ( this . VAR_1 ) , this . VAR_2 ) ; } catch ( TYPE_3 VAR_3 ) { throw new TYPE_4 ( STRING_1 , VAR_3 ) ; } } 
public boolean equals ( java.lang.Object VAR_1 ) { return ( VAR_1 instanceof TYPE_1 ) && ( VAR_2 . equals ( ( ( TYPE_1 ) ( VAR_1 ) ) . VAR_2 ) ) ; } 
public TYPE_1 METHOD_1 ( ) { METHOD_2 ( ) ; return VAR_3 ; } 
public static int METHOD_1 ( ) { int VAR_1 = java.lang.Integer.parseInt ( TYPE_1 . METHOD_2 ( STRING_1 , 0 ) ) ; if ( VAR_1 >= INT_1 ) { return 0 ; } else { return 1 ; } } 
public void METHOD_1 ( TYPE_1 VAR_1 ) { TYPE_2 . METHOD_2 ( null , ( STRING_1 + ( VAR_2 ) ) ) ; java.lang.System.exit ( 0 ) ; } 
public boolean METHOD_1 ( ) { return ( ( VAR_1 ) != null ) && ( ( VAR_1 . compareTo ( VAR_2 ) ) <= 0 ) ; } 
public void METHOD_1 ( long position , byte value ) { METHOD_2 ( position ) ; VAR_2 . METHOD_3 ( ( ( VAR_1 ) + position ) , value ) ; } 
public void setEnabled ( boolean VAR_1 ) { this . VAR_1 = VAR_1 ; if ( VAR_1 ) VAR_2 . METHOD_1 ( ) ; } 
public java.lang.String METHOD_1 ( final java.lang.String VAR_1 ) { return VAR_1 . replaceAll ( VAR_2 , STRING_1 ) . trim ( ) ; } 
public long METHOD_1 ( TYPE_1 VAR_1 , java.lang.String VAR_2 , int VAR_3 ) throws TYPE_2 { return METHOD_1 ( VAR_1 , STRING_1 , VAR_2 , null , null , null , null , false , VAR_3 , 0 , true ) ; } 
public TYPE_1 METHOD_1 ( TYPE_1 VAR_1 ) { METHOD_3 ( ) ; METHOD_4 ( ) . METHOD_5 ( VAR_1 ) ; METHOD_6 ( ) ; return METHOD_7 ( VAR_1 . getId ( ) ) ; } 
public void METHOD_1 ( TYPE_1 node ) { super . METHOD_1 ( node ) ; } 
protected void METHOD_1 ( ) { super . METHOD_1 ( ) ; VAR_1 . METHOD_2 ( ) ; } 
public void METHOD_1 ( int [ ] VAR_1 , int [ ] VAR_2 , int length ) { VAR_3 . METHOD_1 ( VAR_1 , VAR_2 , length ) ; } 
public void METHOD_1 ( java.util.List < TYPE_1 > VAR_1 ) { METHOD_2 ( VAR_1 ) ; } 
public double METHOD_1 ( ) { VAR_1 = ( ( ( VAR_2 ) * ( VAR_3 ) ) - ( VAR_4 ) ) / ( VAR_3 ) ; VAR_1 = ( java.lang.Math.round ( ( FLOAT_1 * ( VAR_1 ) ) ) ) / FLOAT_1 ; return VAR_1 ; } 
protected boolean METHOD_1 ( TYPE_1 VAR_1 ) { if ( ( VAR_2 ) != null ) { if ( VAR_3 . METHOD_2 ( VAR_1 ) ) return true ; } return false ; } 
public void METHOD_1 ( ) { super . METHOD_1 ( ) ; this . VAR_2 . METHOD_1 ( this , VAR_3 ) ; } 
public java.util.List < java.lang.Integer > METHOD_1 ( ) { if ( ( VAR_1 ) >= ( VAR_2 . size ( ) ) ) { init ( ) ; } return VAR_2 . get ( ( ( VAR_1 ) ++ ) ) ; } 
public TYPE_1 METHOD_1 ( java.lang.String VAR_1 ) throws TYPE_2 { java.util.List < TYPE_3 > parameters = java.util.Arrays.asList ( new TYPE_3 ( STRING_1 , VAR_1 ) ) ; return METHOD_2 ( STRING_3 , parameters ) ; } 
public void METHOD_1 ( ) throws TYPE_1 { TYPE_2 . METHOD_2 ( STRING_8 ) ; } 
public void METHOD_1 ( boolean VAR_1 ) { METHOD_2 ( ) ; } 
public TYPE_1 METHOD_1 ( final TYPE_1 VAR_1 , final TYPE_2 response ) { VAR_1 . METHOD_2 ( VAR_2 class . getName ( ) , this ) ; return VAR_1 ; } 
public int METHOD_1 ( byte [ ] b ) throws java.io.IOException { int VAR_1 = VAR_2 . METHOD_1 ( b ) ; if ( VAR_1 > 0 ) count += VAR_1 ; return VAR_1 ; } 
public double METHOD_1 ( ) { return ( super . METHOD_1 ( ) ) * ( - 1 ) ; } 
public TYPE_1 update ( TYPE_1 VAR_1 ) { VAR_2 = TYPE_2 . METHOD_1 ( METHOD_2 ( ) . METHOD_3 ( ) ) ; VAR_1 = VAR_2 . METHOD_4 ( VAR_1 ) ; VAR_2 . METHOD_5 ( ) ; VAR_2 . METHOD_6 ( ) ; return VAR_1 ; } 
public void METHOD_1 ( double value ) { VAR_1 . set ( ( ( VAR_1 . get ( ) ) - value ) ) ; } 
protected void METHOD_1 ( TYPE_1 < TYPE_2 > VAR_1 ) { VAR_1 . METHOD_2 ( STRING_1 , new TYPE_3 ( ) ) ; } 
private java.lang.Long METHOD_1 ( java.lang.String VAR_1 ) { TYPE_1 VAR_2 = new TYPE_1 ( ) ; VAR_2 = VAR_3 . METHOD_2 ( VAR_1 ) ; return VAR_2 . getId ( ) ; } 
public void METHOD_1 ( android.view.View view ) { VAR_1 . METHOD_5 ( ) ; this . METHOD_6 ( ) ; } 
public void METHOD_1 ( ) { } 
public void METHOD_1 ( ) throws TYPE_1 { TYPE_2 VAR_1 = new TYPE_2 ( ) ; VAR_1 . METHOD_2 ( VAR_2 ) ; TYPE_3 VAR_3 = VAR_4 . METHOD_3 ( VAR_1 , VAR_5 class ) ; assertEquals ( STRING_1 , VAR_6 ) ; } 
public TYPE_1 < TYPE_2 > METHOD_1 ( TYPE_2 VAR_1 ) { return METHOD_2 ( VAR_1 ) ; } 
void METHOD_1 ( java.lang.String VAR_1 ) { this . VAR_1 = VAR_1 ; } 
public void update ( java.lang.String VAR_1 ) { if ( ( VAR_2 ) == 1 ) if ( ( VAR_3 ) != null ) VAR_3 . setText ( VAR_1 ) ; } 
private void METHOD_1 ( ) { METHOD_2 ( STRING_1 ) ; TYPE_1 . METHOD_3 ( VAR_3 , STRING_2 ) ; } 
public void METHOD_1 ( ) throws java.lang.Exception { METHOD_2 ( STRING_1 , STRING_2 , STRING_3 , true ) ; METHOD_2 ( STRING_1 , STRING_2 , null , true ) ; METHOD_2 ( STRING_1 , STRING_4 , STRING_3 , true ) ; } 
java.lang.String METHOD_1 ( ) { java.lang.String str = STRING_1 ; try { str = VAR_1 . METHOD_2 ( ) ; } catch ( java.io.IOException VAR_2 ) { VAR_2 . METHOD_3 ( ) ; } return str ; } 
public void METHOD_1 ( float VAR_1 ) { this . VAR_1 = VAR_1 ; } 
public static void main ( java.lang.String [ ] arg ) { TYPE_1 VAR_1 = new TYPE_1 ( ) ; VAR_2 = INT_1 ; VAR_1 . height = INT_2 ; new TYPE_2 ( new TYPE_3 ( false ) , VAR_1 ) ; } 
public void METHOD_1 ( android.view.View VAR_1 ) { if ( ( METHOD_2 ( ) ) != null ) METHOD_3 ( true ) ; } 
public java.lang.String METHOD_1 ( java.lang.String VAR_1 ) { return STRING_1 + VAR_1 ; } 
public void METHOD_1 ( int VAR_1 ) { VAR_2 . METHOD_1 ( VAR_1 ) ; } 
public void METHOD_1 ( ) throws TYPE_1 { VAR_1 = new TYPE_2 ( STRING_1 , VAR_2 , VAR_3 , date , VAR_4 , VAR_5 , null , VAR_6 , STRING_2 , STRING_3 , 1 ) ; } 
public void METHOD_1 ( boolean VAR_1 ) throws TYPE_1 { super . METHOD_1 ( VAR_1 ) ; } 
private void METHOD_1 ( ) { TYPE_1 . METHOD_2 ( VAR_1 , STRING_1 ) ; VAR_2 . METHOD_3 ( ) ; METHOD_4 ( ) ; METHOD_5 ( ) ; METHOD_6 ( ) ; TYPE_1 . METHOD_2 ( VAR_1 , STRING_2 ) ; } 
private boolean METHOD_1 ( ) { boolean VAR_1 ; if ( VAR_2 ) { VAR_1 = METHOD_2 ( ) ; if ( VAR_1 ) { VAR_3 . METHOD_3 ( ) ; } } else { VAR_1 = METHOD_4 ( ) ; } VAR_2 = false ; return VAR_1 ; } 
public void METHOD_1 ( ) { METHOD_3 ( ) ; } 
public static boolean METHOD_1 ( TYPE_1 VAR_1 ) { return VAR_1 . METHOD_3 ( ) . equals ( TYPE_2 . METHOD_2 ( ) . METHOD_3 ( ) ) ; } 
public void METHOD_1 ( int VAR_1 , java.lang.String VAR_2 ) { VAR_3 . remove ( java.lang.Integer . METHOD_2 ( VAR_1 ) ) ; path [ VAR_4 ] = VAR_1 ; VAR_5 [ VAR_4 ] = VAR_2 ; ( VAR_4 ) ++ ; } 
public java.lang.String METHOD_1 ( ) { return toString ( ) ; } 
public void METHOD_1 ( ) { VAR_1 . METHOD_2 ( false ) ; VAR_1 . METHOD_3 ( ) ; TYPE_1 . assertEquals ( true , VAR_1 . METHOD_4 ( ) ) ; } 
public void METHOD_1 ( ) { TYPE_1 VAR_1 = ( ( TYPE_1 ) ( getActivity ( ) ) ) ; if ( VAR_1 != null ) { VAR_1 . METHOD_2 ( null ) ; VAR_1 . METHOD_3 ( ) ; } } 
public boolean METHOD_1 ( java.io.File f ) { return METHOD_1 ( f . getName ( ) ) ; } 
public void METHOD_1 ( TYPE_1 VAR_1 ) { TYPE_2 data = METHOD_2 ( ) ; VAR_1 . METHOD_4 ( data ) ; } 
public java.lang.Object METHOD_1 ( TYPE_1 VAR_1 , java.lang.Object a ) { METHOD_2 ( METHOD_3 ( METHOD_4 ( VAR_2 ) ) ) ; { METHOD_6 ( ) ; } METHOD_7 ( ) ; return null ; } 
public void METHOD_1 ( TYPE_1 VAR_1 ) { METHOD_3 ( ) ; METHOD_4 ( ) . METHOD_5 ( ) ; METHOD_4 ( ) . METHOD_6 ( ) ; } 
public boolean METHOD_1 ( ) { return ( VAR_1 ) != null ; } 
public synchronized void METHOD_1 ( int VAR_1 ) { VAR_2 += VAR_1 ; java.lang.System.out.println ( ( ( STRING_1 + ( ( VAR_2 ) / ( INT_1 * INT_1 ) ) ) + STRING_2 ) ) ; } 
public static TYPE_1 METHOD_1 ( java.lang.String item ) { return TYPE_3 . METHOD_1 ( item , 0 ) ; } 
private int METHOD_1 ( TYPE_1 target ) { if ( ( target . METHOD_2 ( ) ) != null ) { return VAR_1 . METHOD_1 ( target . METHOD_2 ( ) . METHOD_3 ( STRING_1 ) ) ; } else { return 0 ; } } 
public boolean METHOD_1 ( TYPE_1 VAR_1 ) { if ( ( VAR_2 ) != null ) { VAR_2 . METHOD_2 ( ) ; } return false ; } 
private TYPE_1 METHOD_1 ( final TYPE_2 VAR_1 , final TYPE_3 VAR_3 ) throws java.lang.Exception { return METHOD_1 ( VAR_1 , VAR_3 , new TYPE_4 ( ) ) ; } 
private boolean METHOD_1 ( java.lang.Class < ? > VAR_1 ) { return ( VAR_1 != ( VAR_2 class ) ) && ( VAR_1 . METHOD_2 ( VAR_3 class ) ) ; } 
public synchronized void METHOD_1 ( TYPE_1 target , java.lang.String field , java.lang.String value ) throws TYPE_2 , TYPE_3 { VAR_1 . METHOD_1 ( target , field , value ) ; METHOD_2 ( ) ; METHOD_4 ( ) ; } 
public void METHOD_1 ( ) throws java.io.IOException { VAR_1 = VAR_2 . METHOD_2 ( STRING_1 ) ; } 
public final TYPE_1 METHOD_1 ( ) { if ( type . toString ( ) . equals ( TYPE_2 . toString ( ) ) ) { return VAR_1 ; } return null ; } 
protected void execute ( TYPE_1 VAR_1 , java.lang.String index , boolean VAR_2 ) { this . VAR_3 = VAR_1 . METHOD_1 ( ) . METHOD_2 ( TYPE_2 . METHOD_3 ( ) ) . get ( ) ; METHOD_4 ( ) ; } 
private void METHOD_1 ( TYPE_1 < TYPE_2 > VAR_1 ) { TYPE_1 < TYPE_4 > VAR_2 = METHOD_2 ( VAR_1 . METHOD_3 ( 0 ) ) ; out . METHOD_4 ( VAR_2 . METHOD_5 ( ) . getName ( ) ) ; } 
public void METHOD_1 ( boolean VAR_1 ) { super . METHOD_1 ( VAR_1 ) ; VAR_2 = true ; METHOD_2 ( ) ; METHOD_3 ( ) ; } 
public void METHOD_1 ( java.lang.Boolean VAR_1 ) { this . VAR_1 = VAR_1 ; } 
private java.lang.String METHOD_1 ( TYPE_1 VAR_1 ) { java.lang.String VAR_2 = TYPE_2 . METHOD_2 ( VAR_4 . getActivity ( ) , VAR_4 . METHOD_3 ( ) . METHOD_4 ( ) . METHOD_5 ( ) . METHOD_6 ( ) , VAR_1 . METHOD_2 ( ) ) ; return VAR_2 ; } 
private void METHOD_1 ( ) { TYPE_1 VAR_1 = METHOD_2 ( ) . METHOD_3 ( ) ; VAR_1 . add ( VAR_2 , VAR_3 ) ; VAR_1 . commit ( ) ; } 
public boolean add ( TYPE_1 VAR_1 ) { if ( METHOD_1 ( 1 ) ) { java.lang.System.out.println ( STRING_1 ) ; return false ; } else { VAR_2 . add ( VAR_1 ) ; return true ; } } 
public void METHOD_1 ( double VAR_1 ) { this . VAR_2 . METHOD_1 ( VAR_1 ) ; } 
public TYPE_1 < java.lang.Double > METHOD_1 ( ) { return VAR_1 ; } 
public static boolean METHOD_1 ( java.lang.String id ) { return TYPE_1 . METHOD_2 ( ) . contains ( id ) ; } 
public boolean METHOD_1 ( ) { return ( ( ! ( METHOD_2 ( ) ) ) || ( ! ( VAR_1 . isEmpty ( ) ) ) ) && ( ! ( TYPE_1 . METHOD_3 ( VAR_2 ) ) ) ; } 
public TYPE_1 METHOD_1 ( TYPE_2 VAR_1 ) { if ( ( VAR_2 ) != null ) { throw new TYPE_3 ( STRING_1 ) ; } VAR_2 = VAR_1 ; return this ; } 
public void METHOD_1 ( TYPE_1 VAR_1 ) { android.content.Intent intent = new android.content.Intent ( getActivity ( ) , VAR_2 class ) ; intent . METHOD_2 ( VAR_3 , VAR_4 . get ( VAR_1 ) . getId ( ) ) ; METHOD_3 ( intent ) ; } 
private java.util.List < TYPE_1 > METHOD_1 ( TYPE_2 VAR_1 ) { return null ; } 
public void METHOD_1 ( ) { for ( TYPE_1 VAR_1 : VAR_2 ) { for ( TYPE_2 VAR_3 : VAR_4 ) java.lang.System.out.println ( ( ( VAR_1 + STRING_1 ) + ( VAR_5 . name ) ) ) ; java.lang.System.out.println ( VAR_4 ) ; java.lang.System.out.println ( STRING_2 ) ; } } 
public boolean METHOD_1 ( ) { return ! ( ( ( METHOD_2 ( ) ) == null ) || ( ( METHOD_2 ( ) . trim ( ) . length ( ) ) == 0 ) ) ; } 
public byte [ ] METHOD_1 ( java.lang.Integer size ) { METHOD_2 ( ) ; byte [ ] value = METHOD_3 ( size , null , null , true ) ; VAR_1 . METHOD_4 ( ) ; return value ; } 
public void METHOD_1 ( ) { TYPE_1 . METHOD_2 ( getContext ( ) ) . METHOD_3 ( ) . METHOD_4 ( STRING_1 , VAR_1 . METHOD_5 ( ) ) . METHOD_6 ( ) ; } 
public void METHOD_1 ( ) { switch ( VAR_1 ) { case STRING_1 : METHOD_2 ( VAR_1 , VAR_2 ) ; break ; case STRING_2 : METHOD_2 ( VAR_1 , VAR_3 ) ; break ; } } 
public void METHOD_1 ( ) throws java.lang.Exception { VAR_1 = TYPE_1 . METHOD_2 ( STRING_1 ) ; VAR_3 = new TYPE_3 ( VAR_1 ) ; } 
public TYPE_1 < ? > [ ] METHOD_1 ( ) { return new TYPE_1 [ ] { this . VAR_1 , this . VAR_2 , this . VAR_3 , this . VAR_4 , this . VAR_5 } ; } 
public int METHOD_1 ( ) { if ( ( VAR_1 ) && ( ( VAR_2 . size ( ) ) > INT_1 ) ) { return 1 ; } else { return 0 ; } } 
public void METHOD_1 ( java.lang.Object [ ] result ) { TYPE_1 VAR_2 = null ; if ( ( VAR_1 ) != null ) { VAR_2 = VAR_1 . METHOD_2 ( result ) ; } if ( METHOD_3 ( ) ) { VAR_3 . METHOD_1 ( VAR_2 ) ; } } 
public void METHOD_1 ( java.lang.String VAR_1 , java.lang.String VAR_2 ) { METHOD_2 ( ) ; } 
public void METHOD_1 ( TYPE_1 VAR_1 ) throws java.io.IOException , java.lang.ClassNotFoundException { super . METHOD_1 ( VAR_1 ) ; VAR_3 = ( ( java.lang.String ) ( VAR_1 . METHOD_3 ( ) ) ) ; VAR_2 = VAR_1 . METHOD_2 ( ) ; } 
public synchronized void init ( TYPE_1 VAR_1 ) { super . init ( VAR_1 ) ; VAR_3 = VAR_2 . METHOD_1 ( ) ; VAR_4 = VAR_2 . METHOD_2 ( ) ; VAR_5 = VAR_2 . METHOD_3 ( ) ; VAR_6 = VAR_2 . METHOD_4 ( ) ; } 
private int METHOD_1 ( int y ) { return ( ( y % ( height ) ) + ( height ) ) % ( height ) ; } 
public void METHOD_1 ( TYPE_1 VAR_1 ) { if ( VAR_1 != null ) { this . VAR_1 = VAR_1 . METHOD_2 ( ) ; this . VAR_2 = 1 ; } else this . VAR_1 = null ; } 
public void METHOD_1 ( TYPE_1 view , java.lang.String url ) { super . METHOD_1 ( view , url ) ; if ( ( VAR_1 ) != null ) { VAR_1 . METHOD_2 ( ) ; } } 
public int METHOD_1 ( final TYPE_1 VAR_1 ) { return this . VAR_3 . METHOD_1 ( VAR_1 ) ; } 
public void METHOD_1 ( java.lang.Boolean VAR_1 ) { this . VAR_1 = VAR_1 ; } 
public TYPE_1 METHOD_1 ( ) { return new TYPE_1 ( INT_1 , 1 , 1 ) ; } 
public java.util.List < java.lang.String > METHOD_1 ( java.lang.String VAR_1 ) throws TYPE_1 { if ( this . VAR_2 . isEmpty ( ) ) { throw new TYPE_1 ( STRING_1 ) ; } else { return this . VAR_2 . get ( VAR_1 ) ; } } 
private java.lang.Object METHOD_1 ( java.lang.String name , java.lang.String VAR_1 ) { return METHOD_1 ( name , null , null , null , null , VAR_1 ) ; } 
public boolean METHOD_1 ( double position ) { return ( ( this . METHOD_2 ( ) ) <= position ) && ( ( this . METHOD_3 ( ) ) >= position ) ; } 
private void METHOD_1 ( java.util.ArrayList < TYPE_1 > VAR_1 ) { if ( VAR_1 != null ) { this . VAR_1 = VAR_1 ; } else { VAR_1 = new java.util.ArrayList < TYPE_1 > ( ) ; } } 
public static void METHOD_1 ( int i , int j , java.lang.String msg ) { TYPE_1 . METHOD_2 ( ( i != j ) , msg ) ; } 
private void METHOD_1 ( TYPE_1 VAR_1 ) { this . VAR_3 . add ( VAR_1 ) ; this . VAR_4 . put ( VAR_1 . METHOD_2 ( ) . METHOD_3 ( ) , VAR_1 ) ; } 
public static TYPE_1 METHOD_1 ( TYPE_2 VAR_1 ) { return ( VAR_2 . parameters ( VAR_1 ) . size ( ) ) > 1 ? VAR_1 . METHOD_2 ( ) [ 1 ] : null ; } 
public static java.util.Collection < java.lang.Object [ ] > data ( ) { return java.util.Arrays.asList ( new java.lang.Object [ ] [ ] { new java.lang.Object [ ] { VAR_1 } } ) ; } 
public double op ( double VAR_1 ) { return TYPE_1 . min ( VAR_1 , num . METHOD_2 ( ) ) ; } 
public void METHOD_1 ( TYPE_1 VAR_1 ) throws TYPE_2 , TYPE_3 { TYPE_4 response = VAR_2 . METHOD_2 ( new TYPE_5 ( null , VAR_1 , null ) ) ; TYPE_6 . METHOD_3 ( response . METHOD_4 ( ) ) ; } 
private void METHOD_1 ( TYPE_1 VAR_1 , float VAR_2 ) { java.lang.String VAR_3 = java.lang.String . METHOD_2 ( VAR_1 . getId ( ) ) ; VAR_4 . METHOD_3 ( VAR_3 , VAR_2 ) ; } 
private TYPE_1 METHOD_1 ( ) { VAR_1 . append ( STRING_1 ) ; return METHOD_2 ( ) ; } 
TYPE_1 METHOD_1 ( TYPE_2 VAR_1 , TYPE_3 VAR_2 , TYPE_4 VAR_3 , TYPE_5 VAR_4 , TYPE_6 VAR_5 , TYPE_7 VAR_6 , TYPE_8 VAR_7 ) { return new TYPE_9 ( VAR_4 , VAR_1 , VAR_2 , VAR_3 , VAR_5 , VAR_6 , VAR_7 ) ; } 
public void METHOD_1 ( java.lang.String VAR_1 , java.lang.String VAR_2 ) { try { VAR_3 . METHOD_1 ( VAR_1 , VAR_2 ) ; } catch ( java.lang.Throwable VAR_4 ) { VAR_5 . error ( VAR_4 ) ; } } 
protected void METHOD_1 ( TYPE_1 VAR_1 ) { super . METHOD_1 ( VAR_1 ) ; METHOD_4 ( ) ; } 
private void METHOD_1 ( ) { if ( ( VAR_1 ) == 0 ) { VAR_1 = VAR_2 . METHOD_2 ( ) ; } VAR_3 . setText ( VAR_4 . METHOD_3 ( VAR_1 ) ) ; } 
public int METHOD_1 ( ) { int size = size ( ) ; switch ( size ) { case INT_1 : return INT_2 ; case INT_3 : return INT_4 ; case INT_5 : return INT_6 ; default : return - 1 ; } } 
protected java.lang.Void METHOD_1 ( java.lang.Void ... params ) { try { this . VAR_1 = TYPE_1 . METHOD_2 ( ) ; } catch ( java.lang.Exception VAR_2 ) { TYPE_2 . METHOD_3 ( STRING_1 , STRING_2 , VAR_2 ) ; } return null ; } 
TYPE_1 < java.lang.String > METHOD_1 ( ) ; 
public static void METHOD_1 ( int VAR_1 ) { VAR_2 = ( VAR_2 ) - VAR_1 ; java.lang.System.out.println ( ( STRING_1 + ( VAR_2 ) ) ) ; } 
protected void METHOD_1 ( TYPE_1 VAR_1 ) { VAR_2 = VAR_1 ; METHOD_3 ( context , TYPE_3 . METHOD_4 ( context ) , intent . METHOD_5 ( ) . METHOD_6 ( VAR_3 ) ) ; } 
public void METHOD_1 ( ) { java.lang.System.out.println ( STRING_1 ) ; java.util.List < java.util.Map.Entry < java.lang.String , java.lang.Double > > VAR_1 = METHOD_2 ( ) ; for ( java.util.Map.Entry < java.lang.String , java.lang.Double > VAR_2 : VAR_1 ) { java.lang.System.out.println ( VAR_2 ) ; } } 
public TYPE_1 METHOD_1 ( ) { if ( ( VAR_1 . size ( ) ) > 0 ) { return this . VAR_1 . remove ( 0 ) ; } else return null ; } 
public void METHOD_1 ( TYPE_1 VAR_1 ) { VAR_1 . METHOD_2 ( STRING_2 ) . METHOD_3 ( STRING_3 ) ; } 
public void METHOD_1 ( ) { while ( ! ( VAR_1 . METHOD_2 ( ) ) ) { METHOD_3 ( ) ; METHOD_4 ( ) ; } METHOD_6 ( ) ; } 
public void METHOD_1 ( android.view.View VAR_1 ) { VAR_2 . METHOD_2 ( VAR_3 ) ; VAR_4 . METHOD_2 ( VAR_5 ) ; VAR_6 . METHOD_2 ( VAR_5 ) ; VAR_7 . METHOD_2 ( VAR_5 ) ; } 
public void METHOD_1 ( long VAR_2 ) { TYPE_1 . METHOD_2 ( VAR_1 , VAR_2 ) ; } 
protected TYPE_1 METHOD_1 ( java.lang.String ... VAR_1 ) { TYPE_2 VAR_2 = METHOD_2 ( this ) ; return METHOD_3 ( VAR_1 [ 0 ] , VAR_2 . x , VAR_2 . y ) ; } 
public void METHOD_1 ( java.lang.String text ) { super . METHOD_1 ( text ) ; } 
public void METHOD_1 ( TYPE_1 VAR_1 , int VAR_2 ) { METHOD_1 ( VAR_1 , VAR_2 , true ) ; } 
public void METHOD_1 ( TYPE_1 p , TYPE_2 VAR_1 , float VAR_2 , TYPE_3 VAR_3 ) { TYPE_4 VAR_4 = new TYPE_4 ( p , VAR_1 , VAR_2 , VAR_3 ) ; VAR_4 . METHOD_2 ( this ) ; VAR_5 . add ( VAR_4 ) ; } 
public static void METHOD_1 ( ) throws java.lang.Exception { } 
public void METHOD_1 ( int VAR_1 , TYPE_1 VAR_2 ) { VAR_3 . METHOD_1 ( VAR_1 , VAR_2 ) ; while ( METHOD_2 ( 0 , METHOD_3 ( 0 ) ) ) ; } 
public synchronized TYPE_1 get ( ) { while ( ! ( VAR_1 ) ) { try { METHOD_1 ( ) ; } catch ( TYPE_2 VAR_2 ) { } } return results ; } 
public void METHOD_1 ( ) { TYPE_1 . assertNotNull ( TYPE_2 . METHOD_2 ( STRING_1 , STRING_2 ) ) ; } 
public android.view.View METHOD_1 ( TYPE_1 VAR_1 , TYPE_2 VAR_2 , TYPE_3 VAR_3 ) { android.view.View view = VAR_1 . METHOD_2 ( VAR_4 , VAR_2 , false ) ; TYPE_4 . METHOD_3 ( this , view ) ; METHOD_4 ( ) ; return view ; } 
private java.lang.Void METHOD_1 ( java.lang.Throwable VAR_1 , TYPE_1 < ? > VAR_2 ) { VAR_2 . METHOD_2 ( METHOD_3 ( VAR_1 ) ) ; return null ; } 
public void METHOD_1 ( TYPE_1 VAR_1 ) { if ( ( VAR_2 . get ( VAR_1 . METHOD_2 ( ) . getName ( ) ) ) && ( ! ( VAR_3 . contains ( VAR_1 ) ) ) ) VAR_3 . add ( VAR_1 ) ; } 
private void METHOD_1 ( ) { try { VAR_1 . METHOD_1 ( ) ; } catch ( java.io.IOException VAR_2 ) { VAR_2 . METHOD_2 ( VAR_3 ) ; } } 
static TYPE_1 METHOD_1 ( final java.lang.String state , final java.lang.String VAR_1 ) { return new TYPE_2 ( state , VAR_1 ) ; } 
public void METHOD_1 ( ) { super . METHOD_1 ( ) ; if ( VAR_1 ) { METHOD_2 ( VAR_2 ) ; } } 
private java.lang.String METHOD_1 ( int VAR_1 ) { if ( VAR_1 >= ( METHOD_2 ( ) ) ) { return STRING_1 ; } else { return METHOD_1 ( VAR_3 , VAR_1 , 0 ) ; } } 
public void METHOD_1 ( ) { if ( ( target ) instanceof TYPE_1 ) { METHOD_2 ( ) ; } else { METHOD_3 ( ) ; } } 
public void METHOD_1 ( java.lang.String VAR_1 ) { if ( METHOD_2 ( STRING_1 , VAR_1 ) ) { this . VAR_3 = true ; this . VAR_1 = VAR_1 ; } } 
public void METHOD_1 ( android.view.View VAR_1 ) { operation . METHOD_2 ( VAR_2 . getText ( ) . toString ( ) , VAR_3 . getText ( ) . toString ( ) ) ; } 
private void METHOD_1 ( TYPE_1 VAR_1 ) { VAR_2 . METHOD_2 ( true ) ; this . METHOD_5 ( ) ; } 
public void METHOD_1 ( ) { } 
protected TYPE_1 METHOD_1 ( ) { METHOD_2 ( ) ; final TYPE_1 results = METHOD_3 ( ) ; return results ; } 
public static synchronized java.util.List < TYPE_1 > METHOD_1 ( ) { if ( ( VAR_1 . size ( ) ) == 0 ) { TYPE_2 . METHOD_2 ( ) ; } return VAR_1 ; } 
public void METHOD_1 ( TYPE_1 VAR_1 ) { VAR_2 . METHOD_1 ( VAR_1 ) ; } 
public void METHOD_1 ( TYPE_1 event ) { VAR_1 = event . METHOD_2 ( ) ; } 
public void METHOD_1 ( ) { if ( ( VAR_1 ) != null ) { VAR_1 . METHOD_2 ( ) ; VAR_2 . METHOD_3 ( true ) ; VAR_3 . METHOD_3 ( false ) ; VAR_1 = null ; return ; } } 
public void METHOD_1 ( ) { VAR_1 = false ; VAR_2 = VAR_3 ; VAR_3 = null ; METHOD_2 ( VAR_4 ) ; METHOD_3 ( VAR_5 ) ; } 
private void METHOD_1 ( ) { VAR_2 . put ( VAR_3 , java.lang.String . METHOD_2 ( VAR_4 . METHOD_3 ( ) ) ) ; } 
public void METHOD_1 ( android.content.Context context , android.content.Intent intent ) { if ( intent . METHOD_2 ( STRING_1 ) ) { METHOD_3 ( true ) ; } } 
public void METHOD_1 ( ) { METHOD_4 ( ) ; } 
public static void METHOD_1 ( ) { new TYPE_1 ( ) . METHOD_2 ( ) ; } 
public void METHOD_1 ( ) { if ( ( VAR_1 . METHOD_2 ( ) ) == ( VAR_2 ) ) { VAR_1 . METHOD_3 ( true ) ; VAR_3 = true ; METHOD_4 ( ) ; } } 
private boolean METHOD_1 ( ) { if ( ! ( this . VAR_1 ) ) { METHOD_2 ( STRING_1 ) ; return true ; } this . VAR_2 = true ; this . METHOD_3 ( ) ; return true ; } 
public TYPE_1 METHOD_1 ( java.lang.String id ) { query . add ( new TYPE_2 ( STRING_1 , new TYPE_3 ( id ) ) ) ; return this ; } 
public void METHOD_1 ( java.lang.String name ) { } 
public void METHOD_1 ( ) { TYPE_1 . METHOD_2 ( VAR_1 , STRING_1 ) ; if ( ! ( VAR_2 ) ) { VAR_3 . start ( ) ; } } 
public void METHOD_1 ( ) throws java.lang.Exception { super . METHOD_1 ( ) ; VAR_1 = new TYPE_1 ( ) ; VAR_2 = TYPE_1 . METHOD_2 ( ) ; } 
public boolean METHOD_1 ( TYPE_1 VAR_1 ) { TYPE_2 VAR_2 = VAR_3 . METHOD_2 ( ) ; VAR_2 . METHOD_1 ( VAR_1 ) ; return true ; } 
protected void METHOD_1 ( TYPE_1 result ) { if ( ( result != null ) && ( ( VAR_1 ) != null ) ) { VAR_1 . METHOD_2 ( ) ; } } 
public void METHOD_1 ( ) { VAR_1 = false ; } 
public void METHOD_1 ( int VAR_1 ) { if ( ( java.lang.Math.abs ( VAR_1 ) ) != 1 ) java.lang.System.out.println ( STRING_1 ) ; VAR_2 = ( ( ( VAR_2 ) + INT_1 ) + VAR_1 ) % INT_1 ; } 
public void METHOD_1 ( TYPE_1 VAR_1 , boolean VAR_2 ) { if ( VAR_2 ) { TYPE_2 . METHOD_2 ( ) . METHOD_3 ( VAR_3 ) ; } TYPE_3 . METHOD_4 ( ) . METHOD_5 ( new TYPE_4 ( ) ) ; } 
public void init ( android.content.Context context ) { VAR_1 = new TYPE_1 ( ) ; VAR_1 . init ( context ) ; } 
public void put ( java.lang.Object element ) { VAR_3 [ VAR_1 ] = element ; ( VAR_1 ) ++ ; ( VAR_4 ) ++ ; if ( ( VAR_1 ) == ( VAR_2 ) ) { VAR_1 = 0 ; } } 
public void METHOD_1 ( java.lang.String id , TYPE_1 VAR_1 ) { if ( ( VAR_2 ) < INT_1 ) return ; if ( METHOD_2 ( id ) ) { VAR_1 . METHOD_3 ( null ) ; } else { VAR_1 . METHOD_4 ( VAR_3 , STRING_1 ) ; } } 
public static void assertTrue ( boolean VAR_1 , java.lang.String message ) { if ( ! VAR_1 ) { TYPE_1 . fail ( message ) ; } } 
public void METHOD_1 ( TYPE_1 VAR_1 , int VAR_2 ) { element . setValue ( ( VAR_2 == ( VAR_3 ) ? 1 : 0 ) ) ; } 
private static void METHOD_1 ( ) { VAR_2 = TYPE_1 . METHOD_3 ( ) ; VAR_3 = TYPE_1 . METHOD_4 ( ) ; VAR_4 = TYPE_1 . METHOD_5 ( ) ; VAR_5 = TYPE_1 . METHOD_6 ( ) ; } 
public void METHOD_1 ( ) { METHOD_2 ( VAR_1 . METHOD_3 ( new TYPE_2 ( STRING_1 ) , ( - INT_1 ) , INT_2 ) ) ; } 
public void METHOD_1 ( TYPE_1 VAR_1 , int VAR_2 , boolean VAR_3 ) { VAR_4 = VAR_2 ; } 
public void METHOD_1 ( ) { java.lang.Integer VAR_1 = java.lang.Integer . METHOD_2 ( INT_1 ) ; java.lang.Integer VAR_2 = VAR_1 ; TYPE_1 . METHOD_3 ( VAR_1 , VAR_2 ) ; } 
public void METHOD_1 ( android.view.View view ) { if ( ( VAR_1 . size ( ) ) < INT_1 ) { METHOD_3 ( ) ; } } 
public void METHOD_1 ( int VAR_1 , int VAR_2 ) { } 
public static void main ( java.lang.String [ ] args ) { TYPE_2 VAR_2 = new TYPE_3 ( ) ; } 
private void METHOD_1 ( java.lang.Object VAR_1 ) { if ( ( VAR_1 != null ) && ( VAR_2 . METHOD_2 ( VAR_1 ) ) ) { VAR_3 . info ( VAR_4 . METHOD_3 ( VAR_1 ) ) ; } } 
public void METHOD_1 ( TYPE_1 VAR_1 , TYPE_2 VAR_2 ) { VAR_3 = VAR_2 ; } 
public void METHOD_1 ( ) { int [ ] array = new int [ ] { INT_1 } ; int VAR_1 = INT_1 ; int result = VAR_2 . METHOD_2 ( VAR_1 , array ) ; assertTrue ( ( result == ( - 1 ) ) ) ; } 
protected void METHOD_1 ( ) { super . METHOD_1 ( ) ; VAR_1 = false ; } 
private void METHOD_1 ( ) { init ( ) ; TYPE_2 . METHOD_4 ( ) ; } 
public java.lang.String update ( java.lang.Integer id , TYPE_1 VAR_1 , TYPE_2 VAR_2 ) { VAR_3 . METHOD_1 ( VAR_1 ) ; return METHOD_2 ( VAR_2 ) ; } 
private TYPE_1 METHOD_1 ( java.lang.String VAR_1 , TYPE_2 VAR_2 ) { TYPE_3 query = METHOD_2 ( VAR_2 ) ; return METHOD_1 ( VAR_1 , query , null ) ; } 
public void METHOD_1 ( ) { VAR_1 . METHOD_2 ( ) ; VAR_1 = null ; VAR_2 = ! ( VAR_2 ) ; setText ( STRING_1 ) ; } 
public static java.util.List < java.lang.Integer > METHOD_1 ( int VAR_1 ) { return new java.util.ArrayList < java.lang.Integer > ( VAR_2 . get ( VAR_1 ) ) ; } 
protected java.lang.String METHOD_1 ( int VAR_1 ) { return super . METHOD_1 ( VAR_1 ) ; } 
public static java.lang.String METHOD_1 ( java.lang.String name , java.lang.String value , int size , TYPE_1 VAR_1 ) { return TYPE_2 . METHOD_1 ( name , value , size , VAR_1 , null , true ) ; } 
private void METHOD_1 ( ) { VAR_5 = true ; VAR_1 = null ; VAR_2 = - 1 ; VAR_4 = null ; fileName = STRING_1 ; VAR_3 = 0 ; } 
private void METHOD_1 ( java.lang.String string ) { try { VAR_1 . METHOD_2 ( string ) ; TYPE_1 . fail ( STRING_1 ) ; } catch ( java.lang.Exception VAR_2 ) { METHOD_3 ( STRING_2 , TYPE_3 . METHOD_4 ( VAR_2 ) ) ; } } 
public void METHOD_1 ( TYPE_1 VAR_1 , TYPE_2 VAR_2 ) throws TYPE_2 { } 
public void METHOD_1 ( android.view.View VAR_1 ) { } 
public TYPE_1 METHOD_1 ( double VAR_1 ) { this . VAR_3 . setValue ( VAR_1 ) ; return this ; } 
public TYPE_1 < TYPE_2 > METHOD_1 ( ) { VAR_1 . METHOD_2 ( ) ; return new TYPE_1 ( VAR_2 , VAR_3 ) ; } 
private TYPE_1 METHOD_1 ( TYPE_2 token ) { return METHOD_1 ( token . getText ( ) , token ) ; } 
protected void METHOD_1 ( TYPE_1 VAR_1 ) { VAR_1 . METHOD_2 ( VAR_5 ) . METHOD_4 ( VAR_6 ) . METHOD_5 ( VAR_7 ) . METHOD_3 ( null ) ; } 
private TYPE_1 METHOD_1 ( TYPE_1 text , TYPE_1 VAR_1 ) { return text . METHOD_2 ( ) . METHOD_4 ( VAR_1 . METHOD_5 ( ) ) . build ( ) ; } 
public void METHOD_1 ( TYPE_1 VAR_1 ) throws java.io.IOException { METHOD_2 ( null , VAR_1 ) ; } 
public TYPE_1 METHOD_1 ( ) { if ( this . isEmpty ( ) ) { throw new TYPE_2 ( ) ; } int index = METHOD_2 ( ) ; return VAR_2 [ index ] ; } 
public int METHOD_1 ( ) { return VAR_2 ; } 
public void METHOD_1 ( ) { if ( ( ( VAR_1 ) != null ) && ( ( VAR_1 ) != ( VAR_2 . out ) ) ) VAR_1 . METHOD_2 ( ) ; } 
public final void METHOD_1 ( ) { TYPE_1 . METHOD_2 ( TYPE_2 . METHOD_3 ( ) ) ; TYPE_1 . METHOD_2 ( TYPE_4 . METHOD_3 ( ) ) ; } 
public void METHOD_1 ( ) { if ( VAR_3 ) { this . VAR_3 = false ; this . VAR_4 . METHOD_1 ( this ) ; } } 
public void METHOD_1 ( ) { assertNotNull ( VAR_1 . METHOD_2 ( STRING_1 ) ) ; VAR_1 . METHOD_3 ( ) ; METHOD_4 ( VAR_1 . METHOD_5 ( ) ) ; } 
public void METHOD_1 ( int VAR_1 ) { TYPE_2 VAR_2 = new TYPE_2 ( ) ; VAR_2 . put ( STRING_1 , VAR_1 ) ; VAR_3 . METHOD_2 ( VAR_2 . METHOD_3 ( ) ) ; } 
public java.lang.String METHOD_1 ( TYPE_1 VAR_1 ) { java.lang.String VAR_2 = VAR_1 . METHOD_2 ( ) ; java.lang.String VAR_3 = VAR_1 . METHOD_3 ( ) ; return STRING_2 ; } 
public void METHOD_1 ( TYPE_1 VAR_1 ) { this . VAR_1 = VAR_1 ; } 
public double get ( int VAR_1 ) { java.lang.Double VAR_2 = VAR_3 . get ( VAR_1 ) ; if ( VAR_2 != null ) return VAR_2 ; return 0 ; } 
protected java.lang.String getString ( ) { return ( METHOD_1 ( ) ) == null ? STRING_1 : METHOD_1 ( ) . toString ( ) ; } 
public static double METHOD_1 ( double [ ] VAR_1 ) { return ( TYPE_1 . METHOD_2 ( TYPE_2 . METHOD_3 ( VAR_1 ) ) ) / ( VAR_1 . length ) ; } 
public static TYPE_1 METHOD_1 ( double VAR_1 , double VAR_2 ) { return new TYPE_1 ( ( ( int ) ( VAR_1 * FLOAT_1 ) ) , ( ( int ) ( VAR_2 * FLOAT_1 ) ) ) ; } 
void METHOD_1 ( ) { for ( TYPE_1 VAR_1 : VAR_2 ) { VAR_3 . format ( ( ( VAR_1 . getName ( ) ) + "\n" ) ) ; } java.lang.System.out.println ( STRING_2 ) ; } 
public TYPE_1 < TYPE_2 > METHOD_1 ( ) { java.util.ArrayList < TYPE_3 > data = VAR_3 . METHOD_2 ( ) ; return TYPE_4 . METHOD_3 ( data ) ; } 
public void METHOD_1 ( int error ) { TYPE_1 . METHOD_2 ( VAR_1 , STRING_2 ) ; TYPE_2 . METHOD_4 ( STRING_2 , new java.lang.Object [ ] { id } ) ; } 
public void METHOD_1 ( java.lang.String value ) { VAR_1 . setText ( value ) ; } 
public void METHOD_1 ( java.util.Date date ) { if ( ( date != null ) && ( ( ( VAR_1 ) == null ) || ( VAR_1 . METHOD_2 ( date ) ) ) ) { VAR_1 = date ; } ( VAR_2 ) ++ ; } 
public java.lang.String toString ( ) { return ( id ) + ( name ) ; } 
public java.lang.String toString ( ) { java.lang.String VAR_1 ; VAR_1 = ( ( ( ( STRING_1 + ( this . VAR_2 ) ) + STRING_2 ) + ( this . VAR_3 ) ) + STRING_3 ) + ( java.lang.Integer.toString ( this . VAR_4 ) ) ; return VAR_1 ; } 
private java.lang.String METHOD_1 ( final java.lang.String VAR_1 ) { if ( ( VAR_1 . METHOD_2 ( ( ( VAR_1 . length ( ) ) - 1 ) ) ) != ( VAR_2 ) ) { return VAR_1 + STRING_1 ; } else { return VAR_1 ; } } 
private boolean METHOD_1 ( TYPE_1 VAR_1 , java.lang.String VAR_2 ) { return ( METHOD_2 ( VAR_1 ) ) || ( METHOD_3 ( VAR_1 , VAR_2 ) ) ; } 
private void METHOD_1 ( TYPE_1 TYPE_2 ) { VAR_1 . METHOD_4 ( TYPE_2 : : METHOD_5 ) ; } 
protected byte [ ] METHOD_1 ( ) { return VAR_1 ; } 
private static void METHOD_1 ( ) throws java.lang.Exception { TYPE_1 . METHOD_2 ( ) . METHOD_4 ( ) ; } 
public TYPE_1 METHOD_1 ( java.lang.Long VAR_1 ) { if ( VAR_2 . equals ( VAR_1 ) ) return VAR_3 ; else return VAR_4 ; } 
public void METHOD_1 ( ) { if ( VAR_1 . open ( ) ) VAR_1 . METHOD_2 ( ) ; } 
protected void METHOD_1 ( ) { VAR_1 = METHOD_2 ( ) ; METHOD_5 ( ) ; } 
private void METHOD_1 ( final boolean VAR_1 ) { VAR_2 . METHOD_4 ( VAR_1 ) ; } 
private void METHOD_1 ( TYPE_1 VAR_1 , int VAR_2 , java.lang.String status ) { TYPE_2 VAR_3 = new TYPE_2 ( VAR_2 ) ; VAR_3 . put ( status ) ; VAR_1 . METHOD_2 ( VAR_3 ) ; } 
public double METHOD_1 ( ) { return 0 ; } 
public TYPE_1 < java.lang.Void > METHOD_1 ( TYPE_2 VAR_1 ) { VAR_2 . METHOD_1 ( VAR_1 ) ; return new TYPE_1 ( VAR_3 ) ; } 
public static TYPE_1 METHOD_1 ( java.lang.String key ) throws TYPE_2 { return TYPE_1 . METHOD_2 ( TYPE_3 . url ( key ) ) ; } 
public void METHOD_1 ( double VAR_1 , double VAR_2 ) { VAR_3 . METHOD_2 ( VAR_2 ) ; VAR_4 . METHOD_2 ( ( - VAR_2 ) ) ; METHOD_3 ( ( ( long ) ( VAR_1 ) ) ) ; } 
public void METHOD_1 ( ) { VAR_1 . METHOD_2 ( 0 , 0 , 0 , 1 ) ; VAR_1 . METHOD_3 ( VAR_2 ) ; VAR_4 . METHOD_1 ( ) ; } 
public void METHOD_1 ( TYPE_1 VAR_1 ) { TYPE_2 . METHOD_2 ( VAR_1 , STRING_1 ) ; VAR_2 . METHOD_1 ( VAR_1 ) ; VAR_3 . METHOD_3 ( ) ; } 
private void METHOD_1 ( TYPE_1 VAR_1 ) { TYPE_2 VAR_2 = new TYPE_2 ( ) ; VAR_2 . METHOD_2 ( null ) ; VAR_3 = VAR_2 . METHOD_3 ( ) ; } 
public static void METHOD_1 ( TYPE_1 VAR_1 , java.util.List < java.lang.String > args ) { TYPE_2 VAR_2 = METHOD_2 ( ) . METHOD_3 ( VAR_1 ) ; VAR_2 . METHOD_4 ( true ) ; TYPE_3 . METHOD_5 ( VAR_1 , METHOD_6 ( ) , STRING_1 ) ; } 
public static TYPE_1 METHOD_1 ( ) { if ( ( VAR_1 ) == null ) { VAR_1 = new TYPE_1 ( ) ; } return VAR_1 ; } 
public static int METHOD_1 ( long VAR_1 ) { long diff = ( TYPE_1 . METHOD_2 ( ) ) - VAR_1 ; return ( ( int ) ( diff / ( VAR_2 ) ) ) ; } 
public void METHOD_1 ( ) { double VAR_1 ; TYPE_1 VAR_2 = VAR_3 . get ( 0 ) ; VAR_1 = VAR_2 . METHOD_2 ( ) ; assertTrue ( ( ( VAR_1 > FLOAT_1 ) && ( VAR_1 < FLOAT_2 ) ) ) ; } 
public void METHOD_1 ( ) { VAR_1 . METHOD_2 ( VAR_2 , false ) ; METHOD_3 ( ) ; } 
public void METHOD_1 ( ) { this . VAR_2 . METHOD_3 ( this . VAR_3 ) ; this . VAR_1 . METHOD_2 ( ) ; if ( ( this . VAR_4 ) != null ) this . VAR_4 . METHOD_1 ( ) ; } 
public static TYPE_1 METHOD_1 ( ) { if ( null == ( VAR_1 ) ) { VAR_1 = new TYPE_1 ( ) ; if ( ( VAR_2 ) == null ) VAR_2 = new TYPE_2 ( true ) ; } return VAR_1 ; } 
protected void METHOD_1 ( TYPE_1 VAR_1 ) { super . METHOD_1 ( VAR_1 ) ; METHOD_2 ( VAR_2 ) ; } 
private void METHOD_1 ( int index ) { final int count = index - ( this . list . size ( ) ) ; for ( int i = 0 ; i < count ; i ++ ) this . list . add ( this . VAR_1 ) ; } 
private void METHOD_1 ( TYPE_1 VAR_1 , int VAR_2 ) { VAR_3 = VAR_1 ; VAR_4 = VAR_2 ; if ( ( VAR_5 ) != null ) VAR_5 . METHOD_2 ( VAR_3 , VAR_4 ) ; VAR_3 . METHOD_3 ( ) ; } 
public boolean remove ( TYPE_1 p ) { java.lang.String temp = METHOD_1 ( p ) ; VAR_1 . delete ( VAR_2 , ( ( ( VAR_3 ) + STRING_1 ) + temp ) , null ) ; return true ; } 
public static void main ( java.lang.String [ ] args ) { } 
public void METHOD_1 ( ) { VAR_1 . METHOD_2 ( ) ; if ( ( view ) != null ) VAR_2 . METHOD_3 ( view ) ; } 
public void METHOD_1 ( TYPE_1 VAR_1 ) { METHOD_4 ( ) ; } 
private void METHOD_1 ( ) { METHOD_2 ( ) . METHOD_3 ( ) ; } 
public TYPE_1 METHOD_1 ( ) { return new TYPE_1 ( METHOD_2 ( ) ) ; } 
public boolean METHOD_1 ( java.lang.String query ) { return true ; } 
public double METHOD_1 ( ) { return ( VAR_2 ) + ( VAR_3 ) ; } 
public java.lang.String getString ( java.lang.String key ) { if ( ( VAR_1 . get ( key ) ) != null ) { return VAR_1 . get ( key ) . toString ( ) ; } return null ; } 
public void METHOD_1 ( TYPE_1 < TYPE_2 > VAR_1 ) { if ( VAR_1 . METHOD_2 ( ) ) { this . VAR_2 = VAR_1 . get ( ) ; } else { this . VAR_2 = null ; } } 
public boolean contains ( TYPE_1 line ) { TYPE_2 VAR_1 = new TYPE_2 ( VAR_2 ) ; return false ; } 
public void METHOD_1 ( ) { synchronized ( this ) { try { VAR_1 . METHOD_1 ( ) ; } finally { VAR_2 = null ; } } } 
public boolean METHOD_1 ( int VAR_1 , int VAR_2 ) { METHOD_2 ( VAR_1 , VAR_2 ) ; int index = METHOD_3 ( VAR_1 , VAR_2 ) ; return VAR_3 [ index ] ; } 
public void METHOD_1 ( TYPE_1 view , int VAR_1 , int VAR_2 ) { METHOD_2 ( ) ; } 
public void METHOD_1 ( TYPE_1 VAR_1 ) { METHOD_3 ( ) ; } 
public TYPE_1 METHOD_1 ( java.lang.String name ) { synchronized ( VAR_1 ) { VAR_1 . add ( name ) ; } return VAR_2 ; } 
public void METHOD_1 ( ) throws TYPE_1 { java.lang.String type = STRING_1 ; TYPE_2 . METHOD_2 ( type ) ; } 
public void METHOD_1 ( TYPE_1 VAR_1 ) { METHOD_3 ( ) ; VAR_2 . METHOD_2 ( VAR_3 ) ; } 
public static java.lang.String METHOD_1 ( TYPE_1 path ) { java.lang.String VAR_1 = TYPE_2 . METHOD_2 ( path ) ; return ( VAR_1 == null ) || ( STRING_1 . equals ( VAR_1 ) ) ? VAR_1 : STRING_2 + VAR_1 ; } 
public final void METHOD_1 ( int VAR_1 ) { } 
private void METHOD_1 ( ) { TYPE_1 . METHOD_2 ( ) . METHOD_3 ( ) ; VAR_1 = new TYPE_2 ( ) ; METHOD_4 ( VAR_1 ) ; } 
private boolean METHOD_1 ( ) { TYPE_1 VAR_1 = TYPE_2 . METHOD_2 ( VAR_2 ) ; return TYPE_1 . METHOD_3 ( ) . METHOD_4 ( VAR_1 ) ; } 
public void METHOD_1 ( ) { VAR_1 . METHOD_2 ( ) ; this . VAR_2 . METHOD_2 ( ) ; this . VAR_3 . METHOD_2 ( ) ; this . VAR_5 . METHOD_2 ( ) ; } 
protected void METHOD_1 ( ) { TYPE_1 . METHOD_2 ( STRING_1 , STRING_2 ) ; super . METHOD_1 ( ) ; new TYPE_2 ( ) . execute ( ) ; } 
public void METHOD_1 ( double VAR_1 ) { for ( int i = 0 ; i < ( VAR_2 . size ( ) ) ; i ++ ) { VAR_2 . get ( i ) . set ( VAR_1 ) ; } } 
public void METHOD_1 ( ) { METHOD_2 ( VAR_1 ) ; METHOD_3 ( VAR_2 ) ; VAR_3 . METHOD_4 ( 0 ) ; METHOD_5 ( ) ; TYPE_1 . assertTrue ( VAR_3 . METHOD_6 ( ) ) ; METHOD_7 ( VAR_2 ) ; } 
private TYPE_1 METHOD_1 ( ) { return ( ( TYPE_1 ) ( new TYPE_3 ( STRING_1 ) . METHOD_2 ( STRING_2 ) ) ) ; } 
public void METHOD_1 ( TYPE_1 VAR_1 ) throws java.lang.Exception { VAR_1 . METHOD_2 ( ) . METHOD_3 ( STRING_2 , STRING_3 , STRING_4 , STRING_5 ) ; } 
private int METHOD_1 ( int [ ] VAR_1 , int size ) { for ( int i = size - 1 ; i > 0 ; i -- ) if ( ( VAR_1 [ i ] ) == INT_1 ) return i ; return - 1 ; } 
protected void METHOD_1 ( int position , java.lang.String message ) { boolean VAR_1 = VAR_2 ; VAR_2 = true ; try { VAR_3 . METHOD_3 ( position , STRING_2 , message ) ; } finally { VAR_2 = VAR_1 ; } } 
private TYPE_1 METHOD_1 ( TYPE_1 VAR_1 ) { return METHOD_1 ( VAR_1 , METHOD_2 ( ) ) ; } 
public void METHOD_1 ( TYPE_1 VAR_1 , int VAR_2 ) { } 
public java.lang.String init ( ) throws java.lang.Exception { METHOD_2 ( ) ; METHOD_3 ( ) ; METHOD_4 ( ) ; METHOD_5 ( ) ; METHOD_6 ( ) ; return STRING_1 ; } 
private void METHOD_1 ( TYPE_1 event ) { if ( ! ( VAR_2 . getText ( ) . isEmpty ( ) ) ) { VAR_1 . add ( VAR_2 . getText ( ) ) ; VAR_2 . METHOD_2 ( ) ; } } 
private java.lang.String METHOD_1 ( java.lang.String id , java.util.List < java.lang.String > VAR_1 ) { if ( id != null ) { for ( java.lang.String VAR_2 : VAR_1 ) { if ( id . METHOD_2 ( VAR_2 ) ) { return VAR_2 ; } } } return null ; } 
private void METHOD_1 ( int x , int y ) { this . VAR_2 = x ; this . VAR_3 = y ; } 
protected void METHOD_1 ( ) { VAR_1 = null ; METHOD_2 ( false ) ; } 
public void METHOD_1 ( ) { METHOD_2 ( true ) ; for ( final TYPE_1 c : VAR_1 . values ( ) ) { TYPE_2 . METHOD_3 ( c , VAR_2 ) ; } } 
public void METHOD_1 ( ) { TYPE_1 VAR_1 = VAR_2 . METHOD_2 ( ) ; TYPE_2 . assertNotNull ( VAR_1 ) ; } 
public TYPE_1 METHOD_1 ( ) { return VAR_1 ; } 
protected void METHOD_1 ( int VAR_1 , int VAR_2 , int b ) { METHOD_1 ( VAR_1 , VAR_2 , b , INT_1 ) ; } 
protected void METHOD_1 ( TYPE_1 VAR_1 ) { super . METHOD_1 ( VAR_1 ) ; METHOD_2 ( VAR_2 ) ; } 
private TYPE_1 < TYPE_2 > METHOD_1 ( ) { TYPE_1 < TYPE_2 > VAR_1 = VAR_2 . METHOD_2 ( VAR_3 class ) . METHOD_3 ( STRING_1 , VAR_4 ) . METHOD_4 ( ) ; return VAR_1 ; } 
public void METHOD_1 ( android.content.Context context , TYPE_1 msg ) { } 
public void METHOD_1 ( ) throws TYPE_1 { if ( ( VAR_1 ) != null ) { VAR_1 . METHOD_1 ( ) ; } VAR_2 . METHOD_2 ( ) ; } 
public void METHOD_1 ( ) { super . METHOD_1 ( ) ; VAR_1 . METHOD_2 ( VAR_2 ) ; } 
public void METHOD_1 ( TYPE_1 VAR_1 , TYPE_2 VAR_2 ) { VAR_3 . add ( new TYPE_3 ( VAR_1 , VAR_2 ) ) ; } 
private TYPE_1 METHOD_1 ( TYPE_2 VAR_1 , TYPE_3 VAR_2 ) { return new TYPE_1 ( this , VAR_1 , VAR_2 , VAR_4 , VAR_5 ) ; } 
protected double METHOD_1 ( java.lang.String target , TYPE_1 VAR_1 ) { double VAR_2 = 0 ; for ( java.lang.String VAR_3 : METHOD_2 ( target ) ) VAR_2 += super . METHOD_1 ( target , VAR_1 ) ; return VAR_2 ; } 
private static java.io.InputStream METHOD_1 ( java.lang.String VAR_1 ) { return VAR_2 class . METHOD_2 ( ) . METHOD_4 ( VAR_1 ) ; } 
public void METHOD_1 ( ) { TYPE_1 VAR_1 = this . METHOD_2 ( ) ; java.lang.String VAR_2 = VAR_1 . getName ( ) ; TYPE_1 VAR_3 = VAR_4 . METHOD_3 ( VAR_2 ) ; assertEquals ( VAR_1 . getName ( ) , VAR_3 . getName ( ) ) ; } 
protected void METHOD_1 ( java.lang.String title ) { METHOD_2 ( title ) ; } 
public void METHOD_1 ( TYPE_1 VAR_1 , int id ) { VAR_2 . METHOD_2 ( true ) ; } 
TYPE_1 < java.util.List < TYPE_2 > > METHOD_1 ( java.lang.String query ) ; 
void METHOD_1 ( java.lang.Integer id ) ; 
protected boolean METHOD_1 ( ) { return VAR_1 . METHOD_4 ( ) ; } 
public void METHOD_1 ( ) throws java.lang.Exception { } 
public void METHOD_1 ( java.util.Map < ? , ? > VAR_1 ) { if ( ( VAR_2 ) != null ) VAR_2 . METHOD_1 ( VAR_1 ) ; } 
public static void main ( java.lang.String [ ] args ) { } 
public static void METHOD_1 ( java.lang.Long VAR_1 ) { new TYPE_1 ( ) . METHOD_2 ( VAR_2 class ) . METHOD_3 ( STRING_1 , VAR_1 ) . execute ( ) ; } 
private java.lang.String METHOD_1 ( ) { if ( ( this . operation ) == 0 ) return METHOD_2 ( ) ; if ( ( this . operation ) == 1 ) return METHOD_2 ( ) ; return STRING_1 ; } 
public java.lang.String toString ( ) { return ( ( STRING_1 + ( ( this . METHOD_1 ( ) ) + 1 ) ) + STRING_2 ) + ( this . METHOD_2 ( ) ) ; } 
public static void main ( java.lang.String [ ] args ) { TYPE_1 VAR_1 = new TYPE_1 ( ) ; VAR_1 . METHOD_1 ( ) ; VAR_1 . METHOD_2 ( ) ; VAR_1 . METHOD_3 ( ) ; VAR_1 . METHOD_4 ( ) ; } 
public java.lang.String METHOD_1 ( ) { return VAR_1 ; } 
public void METHOD_1 ( int VAR_1 , int VAR_2 , char c ) { VAR_4 [ VAR_1 ] . add ( VAR_2 ) ; } 
public void METHOD_1 ( ) { assertTrue ( STRING_1 , false ) ; assertTrue ( STRING_1 , false ) ; } 
public void METHOD_1 ( TYPE_2 VAR_2 , TYPE_3 response ) throws java.io.IOException { VAR_2 . METHOD_2 ( ) . METHOD_3 ( ) ; java.lang.String VAR_3 = VAR_2 . METHOD_4 ( STRING_1 ) ; response . METHOD_5 ( VAR_3 ) ; return ; } 
public java.lang.String METHOD_1 ( java.lang.String VAR_1 , java.lang.String VAR_2 ) { return VAR_3 . METHOD_1 ( VAR_1 , VAR_2 ) ; } 
public int size ( ) { try { METHOD_2 ( ) ; return VAR_1 . size ( ) ; } finally { METHOD_3 ( ) ; } } 
public static java.lang.String METHOD_1 ( java.lang.String item ) { java.lang.String VAR_1 = STRING_1 ; java.lang.System.out.println ( STRING_3 ) ; return VAR_1 ; } 
public void METHOD_1 ( TYPE_1 VAR_1 ) { VAR_2 . add ( VAR_1 ) ; } 
public void METHOD_1 ( java.lang.String VAR_1 ) { super . METHOD_1 ( VAR_1 ) ; METHOD_3 ( ( STRING_2 + VAR_1 ) , true ) ; } 
public void METHOD_1 ( TYPE_1 VAR_1 ) { put ( VAR_2 , VAR_1 ) ; } 
public void METHOD_1 ( ) { METHOD_2 ( ) ; METHOD_3 ( ) ; VAR_1 . METHOD_4 ( VAR_2 ) ; TYPE_1 [ ] VAR_3 = VAR_1 . METHOD_5 ( VAR_4 ) ; METHOD_6 ( ) ; } 
public void METHOD_1 ( final java.io.File VAR_2 ) { VAR_3 . METHOD_1 ( VAR_2 ) ; } 
public long METHOD_1 ( ) { return this . VAR_1 . getInt ( INT_1 , STRING_1 ) ; } 
public void METHOD_1 ( android.view.View VAR_1 ) { METHOD_2 ( new android.content.Intent ( context , VAR_2 class ) ) ; } 
public int METHOD_1 ( ) { return METHOD_2 ( VAR_1 ) ; } 
public java.lang.String METHOD_1 ( ) throws java.lang.Exception { try { } catch ( java.lang.Exception VAR_2 ) { VAR_2 . METHOD_3 ( ) ; } return null ; } 
protected TYPE_1 METHOD_1 ( java.lang.String id ) { return METHOD_2 ( TYPE_2 . id ( id ) , VAR_1 class ) ; } 
public java.util.List < java.lang.String > METHOD_1 ( java.lang.String VAR_1 ) { return VAR_2 . METHOD_1 ( TYPE_1 . METHOD_2 ( VAR_1 ) ) ; } 
public void METHOD_1 ( java.util.ArrayList < TYPE_1 > data ) { this . VAR_2 = data ; } 
public void METHOD_1 ( java.lang.String VAR_2 ) { this . VAR_2 = VAR_2 ; VAR_3 . METHOD_2 ( ) ; } 
public boolean METHOD_1 ( ) throws TYPE_1 { if ( ( VAR_2 ) == null ) { return super . METHOD_1 ( ) ; } TYPE_2 VAR_1 = new TYPE_2 ( METHOD_2 ( ) , VAR_2 , true ) ; return VAR_1 . METHOD_1 ( ) ; } 
private void METHOD_1 ( java.lang.String data ) { message = data ; synchronized ( this ) { METHOD_2 ( ) ; } } 
public java.util.List < TYPE_1 > METHOD_1 ( TYPE_2 ... VAR_1 ) throws java.lang.Throwable { return VAR_2 . METHOD_1 ( VAR_1 ) ; } 
public boolean METHOD_1 ( java.util.Collection VAR_1 ) { return super . METHOD_1 ( VAR_1 ) ; } 
public void METHOD_1 ( java.lang.String str , int VAR_1 , int VAR_2 ) throws java.io.IOException { super . METHOD_1 ( str . toUpperCase ( ) , VAR_1 , VAR_2 ) ; } 
public java.util.List < TYPE_1 > METHOD_1 ( java.lang.String VAR_1 ) throws TYPE_2 { return VAR_2 ; } 
public TYPE_1 METHOD_1 ( TYPE_2 state , TYPE_3 VAR_1 , TYPE_4 VAR_2 ) { return state . getValue ( VAR_3 ) ; } 
private TYPE_1 METHOD_1 ( TYPE_2 VAR_1 ) throws TYPE_3 { TYPE_1 VAR_2 = new TYPE_1 ( ) ; VAR_2 . put ( VAR_4 ) ; VAR_2 . put ( VAR_3 ) ; return VAR_2 ; } 
private static int count ( java.util.List < java.lang.Integer > list ) { return ( ( list . get ( ( ( list . size ( ) ) - 1 ) ) ) - ( list . get ( 0 ) ) ) + 1 ; } 
public void METHOD_1 ( TYPE_1 VAR_1 ) { } 
public TYPE_1 METHOD_1 ( ) { TYPE_2 VAR_1 = TYPE_3 . METHOD_2 ( VAR_2 . METHOD_3 ( ) ) ; return VAR_1 . METHOD_1 ( new TYPE_1 ( ) ) ; } 
public TYPE_1 METHOD_1 ( TYPE_2 VAR_1 ) throws TYPE_3 , java.io.IOException { TYPE_4 VAR_2 = VAR_1 . METHOD_2 ( ) ; return new TYPE_1 ( TYPE_5 . METHOD_3 ( VAR_2 ) ) ; } 
private void METHOD_1 ( ) { if ( ( ! ( VAR_1 ) ) && ( ! ( VAR_2 ) ) ) { VAR_1 = false ; VAR_2 = true ; VAR_3 = false ; VAR_4 = false ; } } 
protected boolean METHOD_1 ( TYPE_1 VAR_1 , TYPE_2 VAR_2 , TYPE_3 VAR_3 , TYPE_4 VAR_4 ) { TYPE_5 VAR_5 = METHOD_2 ( VAR_1 ) ; if ( VAR_5 != null ) { return VAR_2 . METHOD_3 ( VAR_5 ) ; } return false ; } 
protected boolean METHOD_1 ( TYPE_1 VAR_1 ) { return ( VAR_1 . compareTo ( new TYPE_1 ( 0 ) ) ) != 0 ; } 
public int METHOD_1 ( ) { int result = super . METHOD_1 ( ) ; result = ( INT_1 * result ) + ( index ) ; return result ; } 
public void METHOD_1 ( ) { if ( VAR_1 ) { java.lang.System.out.println ( STRING_1 ) ; VAR_1 = false ; VAR_2 . METHOD_2 ( STRING_2 ) . METHOD_3 ( true ) ; METHOD_4 ( VAR_3 ) ; } } 
public void METHOD_1 ( android.view.View VAR_1 ) { java.lang.System.exit ( 0 ) ; } 
public long METHOD_1 ( ) { VAR_1 . METHOD_2 ( ) ; try { METHOD_3 ( ) ; } finally { VAR_1 . METHOD_4 ( ) ; } return VAR_2 . get ( ) ; } 
public static TYPE_1 METHOD_1 ( TYPE_1 VAR_1 , TYPE_2 VAR_2 , TYPE_1 VAR_3 , TYPE_1 VAR_4 , TYPE_1 VAR_5 , TYPE_1 VAR_6 , TYPE_1 VAR_7 , TYPE_1 VAR_8 , TYPE_1 VAR_9 ) { return VAR_1 . equals ( VAR_3 ) ? VAR_10 : VAR_11 ; } 
boolean METHOD_1 ( TYPE_1 c ) { if ( ( VAR_1 . size ( ) ) < INT_1 ) { VAR_1 . add ( c ) ; return true ; } else { java.lang.System.out.println ( STRING_1 ) ; return false ; } } 
public static void METHOD_1 ( ) { VAR_1 = new TYPE_1 ( ) ; TYPE_2 VAR_2 = new TYPE_2 ( ) ; VAR_1 . METHOD_2 ( ) . METHOD_3 ( VAR_2 ) ; } 
public java.lang.Object METHOD_1 ( int VAR_1 ) { java.lang.Object [ ] VAR_2 = METHOD_2 ( ) ; return VAR_2 [ ( VAR_1 - ( METHOD_3 ( ) ) ) ] ; } 
public void METHOD_1 ( TYPE_1 event ) { VAR_1 += - INT_1 ; } 
private void METHOD_1 ( ) { if ( ( VAR_1 ) != null ) { VAR_2 . add ( TYPE_2 . METHOD_2 ( VAR_1 ) ) ; VAR_1 = null ; } } 
public void METHOD_1 ( TYPE_1 VAR_1 ) { if ( VAR_2 ) { METHOD_2 ( VAR_1 ) ; } else { } } 
private native void METHOD_1 ( int id ) ; 
public void METHOD_1 ( ) { while ( a ) { synchronized ( this ) { METHOD_2 ( ) ; } try { java.lang.Thread . METHOD_3 ( VAR_1 ) ; } catch ( TYPE_1 VAR_2 ) { VAR_2 . METHOD_4 ( ) ; } } } 
public java.lang.String METHOD_1 ( java.lang.String string , int VAR_2 ) { if ( string != ( VAR_3 ) ) { TYPE_1 . METHOD_2 ( new TYPE_2 ( VAR_4 , VAR_2 ) ) ; } return super . METHOD_1 ( VAR_4 , VAR_2 ) ; } 
public final void METHOD_1 ( ) throws java.io.IOException { final java.lang.String VAR_1 = ( ( java.lang.String ) ( this . VAR_2 . METHOD_2 ( VAR_3 ) ) ) ; if ( VAR_1 != null ) { super . METHOD_3 ( VAR_1 ) ; } } 
public double METHOD_1 ( ) { double VAR_1 = ( VAR_2 ) * INT_1 ; for ( TYPE_1 a : VAR_3 ) { if ( a != null ) { VAR_1 += a . METHOD_2 ( ) ; } } return VAR_1 ; } 
public void METHOD_1 ( TYPE_1 VAR_1 ) { new TYPE_2 ( ) { { TYPE_3 . METHOD_3 ( ) ; TYPE_4 . METHOD_3 ( ) ; } } ; TYPE_4 . METHOD_3 ( ) ; } 
public void METHOD_1 ( java.util.Set < TYPE_1 > VAR_1 ) { if ( VAR_1 != null ) { VAR_1 . METHOD_2 ( ) . METHOD_3 ( ( VAR_2 ) - > { VAR_2 . METHOD_4 ( this ) ; } ) ; this . VAR_1 = VAR_1 ; } } 
private void METHOD_1 ( ) { } 
public void METHOD_1 ( TYPE_1 VAR_1 ) { if ( VAR_1 == null ) this . VAR_1 = new TYPE_1 ( STRING_2 , 0 , 0 ) ; else this . VAR_1 = VAR_1 ; } 
public void METHOD_1 ( android.view.View VAR_1 ) { METHOD_2 ( ) ; } 
public void METHOD_1 ( ) throws java.lang.Exception { assertEquals ( null , VAR_1 . METHOD_2 ( INT_1 ) ) ; } 
public void METHOD_1 ( TYPE_1 VAR_1 , TYPE_2 VAR_2 ) { try { TYPE_1 VAR_3 = VAR_4 . METHOD_1 ( VAR_1 ) ; VAR_2 . METHOD_2 ( VAR_3 ) ; } catch ( java.lang.Throwable t ) { VAR_2 . METHOD_3 ( ) ; } } 
public java.lang.String index ( TYPE_1 VAR_1 ) { TYPE_2 VAR_2 = new TYPE_2 ( VAR_3 ) ; return STRING_2 ; } 
public static void main ( java.lang.String [ ] args ) { new TYPE_1 ( new TYPE_2 ( 0 ) ) ; } 
public int METHOD_1 ( ) { return VAR_2 . METHOD_1 ( ) ; } 
void METHOD_1 ( ) { VAR_1 = new TYPE_1 ( ) ; VAR_1 . METHOD_2 ( new TYPE_2 ( this ) , VAR_2 , VAR_3 ) ; VAR_4 = false ; } 
public void METHOD_1 ( java.lang.String field , java.lang.Object value ) { VAR_1 . put ( field , value ) ; } 
public TYPE_1 METHOD_1 ( ) { set ( VAR_1 . method ( ) ) ; return value ; } 
static TYPE_1 < java.lang.Integer > METHOD_1 ( java.lang.Integer ... values ) { return ( ( TYPE_1 < java.lang.Integer > ) ( TYPE_2 . METHOD_2 ( TYPE_3 . contains ( values ) ) ) ) ; } 
public static boolean METHOD_1 ( final java.awt.Color VAR_1 ) { final boolean VAR_2 = ( VAR_1 . METHOD_2 ( ) ) == ( VAR_3 ) ; return VAR_2 ; } 
public void METHOD_1 ( java.lang.Object data ) { VAR_1 . METHOD_2 ( VAR_2 , data ) . METHOD_3 ( ) ; } 
public final TYPE_1 METHOD_1 ( float VAR_1 ) { VAR_2 . METHOD_2 ( VAR_1 ) ; return this ; } 
public double METHOD_1 ( double a , double b , double VAR_1 , double VAR_2 , double VAR_3 , double t , double f ) { return java.lang.Math.pow ( ( f / VAR_3 ) , VAR_1 ) ; } 
public void METHOD_1 ( int VAR_1 ) throws java.io.IOException { int VAR_2 = TYPE_1 . METHOD_2 ( VAR_3 , VAR_1 ) ; if ( VAR_2 != 0 ) { throw new java.io.IOException ( ) ; } } 
public java.lang.String METHOD_1 ( ) { java.lang.String [ ] split = VAR_1 . getText ( ) . trim ( ) . split ( STRING_1 ) ; return split [ ( ( split . length ) - 1 ) ] . trim ( ) ; } 
protected void METHOD_1 ( java.util.Collection < TYPE_1 > words ) { if ( VAR_1 ) VAR_2 . update ( words ) ; } 
public final int METHOD_1 ( ) { return METHOD_2 ( id ( ) , VAR_1 ) ; } 
public void METHOD_1 ( ) { METHOD_2 ( true , true ) ; } 
public TYPE_1 METHOD_1 ( java.lang.Long VAR_1 , java.lang.Long VAR_2 ) { return VAR_3 . METHOD_1 ( VAR_2 , VAR_1 ) ; } 
private void add ( TYPE_1 VAR_1 , java.lang.String VAR_2 ) { if ( null == VAR_1 ) { TYPE_2 . METHOD_1 ( STRING_1 ) ; } VAR_3 = VAR_4 ; VAR_5 = VAR_6 ; VAR_7 = ( VAR_8 ) + VAR_2 ; } 
public void METHOD_1 ( java.lang.String VAR_1 ) throws TYPE_1 , TYPE_2 { TYPE_3 response = VAR_2 . METHOD_2 ( new TYPE_4 ( null , VAR_1 , null , null ) ) ; TYPE_5 . METHOD_3 ( response . METHOD_4 ( ) ) ; } 
public java.lang.String METHOD_1 ( ) { return ( ( VAR_1 ) + ( VAR_2 ) ) + ( VAR_3 ) ; } 
public TYPE_1 METHOD_1 ( ) { return VAR_1 . METHOD_1 ( ) ; } 
public void METHOD_1 ( ) { METHOD_2 ( ) ; } 
public void METHOD_1 ( ) { super . METHOD_1 ( ) ; TYPE_1 . METHOD_2 ( VAR_1 , STRING_1 ) ; } 
public boolean METHOD_1 ( java.lang.Object VAR_1 ) { return METHOD_1 ( VAR_1 , false ) ; } 
private TYPE_1 METHOD_1 ( ) { return ( this . format . get ( ) ) != null ? this . format . get ( ) : METHOD_2 ( ) ; } 
public boolean METHOD_2 ( TYPE_1 VAR_1 ) { super . METHOD_2 ( VAR_1 ) ; TYPE_2 VAR_2 = METHOD_3 ( ) ; VAR_2 . METHOD_4 ( VAR_3 , VAR_1 ) ; return true ; } 
public void METHOD_1 ( TYPE_1 VAR_1 , java.lang.String VAR_2 ) { TYPE_2 . i ( VAR_3 , ( STRING_1 + VAR_2 ) ) ; TYPE_3 msg = new TYPE_3 ( ) ; VAR_4 = VAR_5 ; msg . obj = VAR_2 ; VAR_6 . METHOD_2 ( msg ) ; } 
public void METHOD_1 ( TYPE_1 event ) { super . METHOD_1 ( event ) ; TYPE_2 . METHOD_2 ( ) . info ( ( STRING_1 + ( VAR_1 ) ) ) ; TYPE_3 . METHOD_3 ( VAR_2 , STRING_3 ) ; } 
private void METHOD_1 ( ) { VAR_1 . METHOD_3 ( ) ; METHOD_2 ( STRING_1 ) ; METHOD_2 ( STRING_2 ) ; } 
public static java.io.File METHOD_1 ( TYPE_1 id , java.io.File VAR_1 ) throws java.io.IOException { VAR_1 . METHOD_2 ( ) ; java.io.File VAR_2 = java.io.File . METHOD_3 ( TYPE_2 . METHOD_4 ( id ) , VAR_3 , VAR_1 ) ; return VAR_2 ; } 
public java.util.Date METHOD_1 ( ) { return ( VAR_1 ) != null ? new java.util.Date ( VAR_1 . getTime ( ) ) : null ; } 
protected void METHOD_1 ( ) { super . METHOD_1 ( ) ; } 
public TYPE_1 METHOD_1 ( java.lang.String VAR_1 ) throws java.io.IOException { return VAR_2 . METHOD_2 ( TYPE_2 . get ( TYPE_3 . toString ( ) , ( VAR_1 + STRING_1 ) ) ) ; } 
private void METHOD_1 ( TYPE_1 VAR_1 ) { TYPE_2 . METHOD_2 ( VAR_2 , ( STRING_1 + ( VAR_1 . METHOD_3 ( ) ) ) ) ; TYPE_3 VAR_3 = new TYPE_3 ( VAR_4 , VAR_5 ) ; TYPE_4 . METHOD_4 ( VAR_3 ) ; } 
public void METHOD_1 ( ) { METHOD_4 ( ) ; } 
private TYPE_1 METHOD_1 ( TYPE_2 VAR_1 ) { return new TYPE_1 ( ( STRING_1 + ( VAR_1 . getClass ( ) ) ) ) ; } 
protected java.util.List < TYPE_1 > METHOD_1 ( ) { return VAR_1 < TYPE_1 > METHOD_2 ( new TYPE_2 ( ) , new TYPE_4 ( ) ) ; } 
private void METHOD_1 ( ) { title = getString ( VAR_1 ) ; VAR_2 = TYPE_1 . METHOD_2 ( TYPE_2 . METHOD_3 ( ) . METHOD_4 ( ) ) ; VAR_3 = new TYPE_3 ( this ) ; VAR_4 = new TYPE_4 ( ) ; } 
public void METHOD_1 ( java.lang.String url , boolean VAR_1 ) { if ( ! ( VAR_2 . METHOD_2 ( ) ) ) { VAR_3 = url ; return ; } METHOD_3 ( url ) ; } 
public TYPE_1 < java.util.Map < java.lang.String , java.lang.String > > METHOD_1 ( java.lang.String name ) { return METHOD_2 ( name ) . get ( ) ; } 
public boolean contains ( final int i ) { return ( i >= 0 ) && ( VAR_1 . contains ( i ) ) ; } 
public void METHOD_1 ( android.view.View VAR_1 ) { TYPE_1 . METHOD_2 ( getActivity ( ) , VAR_2 , 0 , null ) ; } 
public TYPE_1 METHOD_1 ( ) { return VAR_1 ; } 
public void METHOD_1 ( TYPE_1 VAR_1 ) { VAR_2 . METHOD_5 ( ) ; VAR_2 . METHOD_2 ( 0 ) ; VAR_2 . METHOD_3 ( 0 ) ; VAR_2 . METHOD_4 ( 0 ) ; VAR_3 . METHOD_6 ( ) ; VAR_3 . METHOD_7 ( 0 ) ; } 
public void METHOD_1 ( android.view.View VAR_1 ) { TYPE_1 . METHOD_2 ( VAR_2 , ( STRING_1 + ( METHOD_3 ( ) ) ) ) ; if ( ( VAR_3 ) != null ) VAR_3 . METHOD_4 ( METHOD_3 ( ) ) ; } 
public void METHOD_1 ( int VAR_1 , TYPE_1 VAR_2 ) { TYPE_2 VAR_3 = new TYPE_2 ( VAR_1 , VAR_2 ) ; VAR_3 . start ( ) ; VAR_4 . add ( VAR_3 ) ; } 
private static long METHOD_1 ( long fileName , long VAR_1 ) { return 0 ; } 
public void METHOD_1 ( ) { VAR_1 = false ; VAR_2 = null ; } 
private boolean METHOD_1 ( int x , int y ) { return ( this . METHOD_2 ( x , y ) ) == ( VAR_1 ) ; } 
public java.util.Set < TYPE_1 > METHOD_1 ( ) { return null ; } 
public TYPE_1 METHOD_1 ( final boolean VAR_1 , final TYPE_2 context ) throws TYPE_3 { return METHOD_2 ( VAR_1 , context ) ; } 
private void METHOD_1 ( ) throws java.lang.Exception { VAR_1 = new TYPE_2 ( VAR_2 ) ; VAR_1 . METHOD_3 ( METHOD_4 ( ) . METHOD_5 ( STRING_2 ) ) ; } 
public java.lang.String METHOD_1 ( ) { return TYPE_2 . METHOD_1 ( ) ; } 
public void METHOD_1 ( TYPE_1 event ) { if ( ( VAR_1 ) != null ) { int id = java.lang.Integer.parseInt ( VAR_1 ) ; METHOD_2 ( VAR_2 , VAR_3 ) ; METHOD_3 ( VAR_4 . METHOD_4 ( id ) , METHOD_5 ( ) ) ; } } 
public void METHOD_1 ( android.view.View VAR_1 ) { if ( ! ( VAR_3 ) ) { VAR_4 . setText ( getString ( VAR_5 ) ) ; } else { VAR_4 . setText ( getString ( VAR_6 ) ) ; } } 
public static < TYPE_1 > TYPE_1 METHOD_1 ( TYPE_2 VAR_1 , java.lang.Exception VAR_2 , java.lang.String method , java.lang.Object ... params ) { TYPE_3 . METHOD_2 ( VAR_1 , VAR_2 , method , params ) ; return null ; } 
public int METHOD_1 ( java.lang.String VAR_1 ) { for ( java.lang.String [ ] TYPE_1 : this ) { for ( java.lang.String c : TYPE_1 ) { if ( VAR_1 == ( this [ TYPE_1 ] [ c ] ) ) { return TYPE_1 ; } } } } 
public void METHOD_1 ( java.lang.String VAR_1 , java.lang.Object value ) { VAR_2 . METHOD_2 ( VAR_1 , TYPE_1 . METHOD_3 ( null , value ) ) ; } 
private java.lang.String METHOD_1 ( java.lang.String url , final java.lang.String VAR_1 ) throws java.io.IOException { TYPE_1 VAR_2 = METHOD_2 ( url , VAR_1 ) ; if ( VAR_2 != null ) { return VAR_2 . METHOD_3 ( ) ; } else { return url ; } } 
public void METHOD_1 ( android.view.View view ) { METHOD_2 ( VAR_1 class , false ) ; } 
public int METHOD_1 ( TYPE_1 VAR_1 , TYPE_1 VAR_2 ) { java.lang.Long VAR_3 = VAR_1 . METHOD_2 ( ) ; java.lang.Long VAR_4 = VAR_1 . METHOD_2 ( ) ; return VAR_3 . compareTo ( VAR_4 ) ; } 
public final double METHOD_1 ( ) { return VAR_1 ; } 
public void METHOD_1 ( ) { for ( TYPE_1 item : VAR_1 ) { if ( item instanceof TYPE_1 ) { java.lang.System.out.println ( ( ( TYPE_1 ) ( item ) ) . toString ( ) ) ; } } java.lang.System.out.println ( ) ; } 
private boolean METHOD_1 ( TYPE_1 VAR_1 , java.lang.String VAR_2 ) { return METHOD_2 ( VAR_1 ) . contains ( VAR_2 ) ; } 
public abstract java.lang.String getType ( ) ; 
public TYPE_1 < TYPE_2 > METHOD_1 ( ) { return TYPE_1 . METHOD_2 ( VAR_1 . METHOD_3 ( ) ) ; } 
protected TYPE_1 METHOD_1 ( ) throws java.lang.Exception { return TYPE_1 . METHOD_2 ( ) . build ( ) ; } 
public java.lang.String METHOD_1 ( java.lang.String VAR_1 ) { java.lang.String response = STRING_1 ; response = ( TYPE_1 . METHOD_2 ( null , VAR_1 , VAR_2 , VAR_3 , VAR_4 , null , STRING_2 ) . toString ( ) ) + STRING_1 ; return response ; } 
private static void METHOD_1 ( TYPE_1 VAR_1 ) { TYPE_2 . METHOD_2 ( TYPE_3 . METHOD_3 ( ) , VAR_1 ) ; } 
public boolean contains ( TYPE_1 p ) { TYPE_2 . METHOD_1 ( p ) ; return contains ( VAR_1 , p ) ; } 
private void METHOD_1 ( int VAR_1 , int VAR_2 ) { if ( VAR_2 < 0 ) { VAR_3 . METHOD_2 ( true ) ; } else if ( VAR_2 > 0 ) { VAR_3 . METHOD_2 ( false ) ; } } 
public void METHOD_1 ( java.lang.String url ) { if ( ( VAR_1 ) != null ) { VAR_1 . METHOD_2 ( ) ; VAR_2 . METHOD_3 ( VAR_3 ) ; METHOD_4 ( url ) ; VAR_1 . METHOD_5 ( ) ; } } 
public void METHOD_1 ( ) throws java.lang.Exception { VAR_1 = new TYPE_1 ( STRING_1 ) ; VAR_2 = VAR_1 . METHOD_2 ( ) ; } 
public void METHOD_1 ( java.lang.Object VAR_1 ) { java.lang.Integer VAR_2 = ( ( java.lang.Integer ) ( VAR_1 ) ) ; } 
private boolean METHOD_1 ( java.lang.String className ) { java.lang.System.out.println ( className ) ; java.lang.System.out.println ( VAR_1 ) ; java.lang.System.out.println ( this . VAR_1 . get ( className ) ) ; return ( this . VAR_1 . get ( className ) ) != null ; } 
public android.view.View METHOD_1 ( ) { return METHOD_2 ( 0 ) ; } 
public static boolean isEmpty ( java.lang.String string ) { return ( TYPE_1 . isEmpty ( string ) ) || ( ( string . trim ( ) . length ( ) ) == 0 ) ; } 
public java.lang.Void METHOD_1 ( ) { VAR_1 . info ( STRING_1 , VAR_2 , VAR_3 . METHOD_2 ( ) ) ; VAR_4 . get ( VAR_3 . METHOD_2 ( ) ) . METHOD_3 ( VAR_2 ) ; return null ; } 
private boolean METHOD_1 ( java.lang.String url ) { if ( ( pattern ) != null ) { java.util.regex.Matcher VAR_1 = pattern . METHOD_2 ( url ) ; return VAR_1 . METHOD_3 ( ) ; } return false ; } 
public void METHOD_1 ( TYPE_1 VAR_1 ) { METHOD_2 ( VAR_1 , VAR_2 , VAR_4 , this ) ; } 
public void METHOD_1 ( java.util.Map < java.lang.String , TYPE_1 > list ) { VAR_1 = new java.util.HashMap < java.lang.String , TYPE_1 > ( list ) ; } 
public void METHOD_1 ( final TYPE_1 VAR_1 ) { if ( ( VAR_2 ) == null ) { VAR_2 = new java.util.ArrayList < TYPE_1 > ( ) ; } VAR_2 . add ( VAR_1 ) ; } 
public static boolean METHOD_1 ( java.lang.String className , java.lang.String VAR_1 ) { return ( ( ( className != null ) && ( className . equals ( STRING_1 ) ) ) && ( VAR_1 != null ) ) && ( VAR_1 . equals ( STRING_2 ) ) ; } 
public void METHOD_1 ( ) { VAR_1 = VAR_2 . METHOD_2 ( ) ; TYPE_2 element = VAR_1 . METHOD_3 ( STRING_1 ) ; VAR_3 = TYPE_3 . METHOD_4 ( element ) ; } 
public java.lang.String toString ( ) { return java.lang.String.format ( STRING_1 , VAR_1 , VAR_2 , VAR_3 ) ; } 
public void METHOD_1 ( ) { this . VAR_1 . METHOD_2 ( VAR_2 ) ; VAR_3 . METHOD_3 ( ) . remove ( VAR_2 ) ; } 
private void METHOD_1 ( int VAR_1 ) { if ( VAR_1 != 1 ) { METHOD_2 ( STRING_1 ) ; } } 
public java.lang.String toString ( ) { return java.lang.String.format ( STRING_1 , VAR_3 , VAR_2 , VAR_1 , VAR_2 , VAR_4 ) ; } 
public static boolean METHOD_1 ( TYPE_1 VAR_1 ) { if ( VAR_3 . contains ( VAR_1 ) ) { return false ; } else { VAR_3 . add ( VAR_1 ) ; return true ; } } 
public int METHOD_1 ( ) throws java.io.IOException { METHOD_2 ( 0 ) ; return METHOD_3 ( ) ; } 
private void METHOD_1 ( ) { if ( ! ( VAR_1 ) ) { return ; } METHOD_2 ( 1 , size ) ; VAR_1 = false ; } 
protected void METHOD_1 ( TYPE_1 VAR_1 ) { super . METHOD_1 ( VAR_1 ) ; VAR_2 = TYPE_2 . METHOD_3 ( this ) ; VAR_3 = new TYPE_3 ( this ) ; METHOD_4 ( ) ; METHOD_2 ( VAR_1 ) ; } 
public void METHOD_1 ( android.view.View VAR_1 ) { VAR_2 . METHOD_2 ( VAR_3 . get ( VAR_4 ) ) ; VAR_3 . remove ( VAR_4 ) ; VAR_5 . METHOD_4 ( ) ; } 
public java.lang.String [ ] METHOD_1 ( ) { if ( ( VAR_1 . size ( ) ) != 0 ) { return VAR_1 . METHOD_2 ( new java.lang.String [ VAR_1 . size ( ) ] ) ; } else { return new java.lang.String [ 0 ] ; } } 
public void METHOD_1 ( boolean VAR_1 ) { VAR_2 = VAR_1 ; if ( VAR_1 ) { METHOD_2 ( VAR_3 ) ; } else if ( ( VAR_4 ) != null ) { METHOD_2 ( VAR_4 ) ; } } 
public void METHOD_1 ( java.lang.Throwable VAR_1 ) { TYPE_1 . error ( ( STRING_1 + name ) ) ; METHOD_2 ( null ) ; } 
private static boolean METHOD_1 ( java.lang.String str ) { try { java.lang.Integer.parseInt ( str ) ; } catch ( TYPE_1 VAR_1 ) { return false ; } return true ; } 
public void METHOD_1 ( TYPE_1 VAR_1 , int VAR_2 ) { new TYPE_2 ( true ) . execute ( ) ; } 
public void METHOD_1 ( TYPE_1 VAR_1 ) { context . METHOD_2 ( ) . METHOD_3 ( VAR_1 ) ; context . METHOD_5 ( ) . METHOD_3 ( VAR_1 ) ; } 
public boolean set ( java.util.List < TYPE_1 > VAR_1 ) { synchronized ( this . VAR_1 ) { this . VAR_1 . METHOD_1 ( ) ; this . size = VAR_1 . size ( ) ; return this . VAR_1 . METHOD_2 ( VAR_1 ) ; } } 
public boolean METHOD_1 ( ) { if ( ! ( METHOD_2 ( STRING_1 ) ) ) return ( java.lang.Integer.parseInt ( TYPE_1 . get ( this ) ) ) == 1 ; return METHOD_3 ( ) . METHOD_4 ( ) ; } 
public void METHOD_1 ( ) { java.lang.System.out.println ( STRING_1 ) ; TYPE_1 VAR_1 = TYPE_1 . METHOD_2 ( ) ; assert VAR_1 == ( VAR_1 . METHOD_2 ( ) ) ; } 
public java.util.ArrayList < TYPE_1 > METHOD_1 ( ) { METHOD_3 ( ) ; return VAR_1 ; } 
public void METHOD_1 ( TYPE_1 view , java.lang.String url ) { VAR_1 . METHOD_2 ( VAR_2 ) ; } 
public void METHOD_1 ( TYPE_1 VAR_1 , TYPE_2 VAR_2 ) { VAR_3 = VAR_1 ; this . VAR_4 = new TYPE_3 ( VAR_3 ) ; this . VAR_4 . METHOD_2 ( ) ; this . VAR_2 = VAR_2 ; } 
private void METHOD_1 ( ) { VAR_1 . METHOD_3 ( ( ( VAR_2 . METHOD_4 ( ) ) - FLOAT_1 ) ) ; VAR_1 . METHOD_5 ( ( ( VAR_2 . METHOD_6 ( ) ) - FLOAT_1 ) ) ; METHOD_7 ( ) ; } 
private java.lang.String METHOD_1 ( java.lang.String VAR_1 ) { java.lang.String VAR_2 = STRING_1 ; for ( int i = ( VAR_1 . length ( ) ) - 1 ; i >= 0 ; i -- ) { VAR_2 += VAR_1 . METHOD_2 ( i ) ; } return VAR_2 ; } 
public void METHOD_1 ( ) { super . METHOD_1 ( ) ; } 
public void METHOD_1 ( android.view.View view ) { new TYPE_1 ( context , TYPE_2 . METHOD_2 ( context ) , VAR_1 ) . execute ( ) ; METHOD_3 ( ) ; } 
public TYPE_1 METHOD_1 ( ) { TYPE_1 VAR_1 = new TYPE_1 ( ) ; VAR_2 . METHOD_2 ( ) . add ( VAR_1 ) ; VAR_2 . METHOD_3 ( ) ; return VAR_1 ; } 
public void METHOD_1 ( ) throws java.io.IOException { METHOD_2 ( ) ; java.lang.String VAR_1 = STRING_1 ; TYPE_1 . METHOD_3 ( ) . METHOD_4 ( ) . METHOD_5 ( VAR_1 ) ; } 
private static TYPE_1 METHOD_1 ( TYPE_2 VAR_1 ) { return new TYPE_3 ( VAR_2 , VAR_1 . src , VAR_1 . line , 0 ) ; } 
private void METHOD_1 ( ) { for ( final TYPE_1 VAR_1 : VAR_2 ) { VAR_1 . METHOD_2 ( ( - 1 ) ) ; VAR_1 . METHOD_3 ( VAR_3 ) ; } VAR_2 . METHOD_4 ( ) ; } 
public void METHOD_1 ( int position ) { VAR_1 . METHOD_2 ( new TYPE_1 ( data , position , true ) ) ; } 
public void METHOD_1 ( ) { super . METHOD_1 ( ) ; VAR_1 = new java.util.ArrayList < > ( ) ; for ( TYPE_1 VAR_2 : TYPE_2 . METHOD_2 ( ) . METHOD_3 ( ) ) { VAR_1 . add ( VAR_2 ) ; } } 
public TYPE_1 METHOD_1 ( java.lang.String id ) { this . VAR_1 . put ( "id" , id ) ; return this ; } 
public void METHOD_1 ( java.lang.String str , int VAR_1 , int VAR_2 ) throws java.io.IOException { super . METHOD_1 ( VAR_3 . METHOD_2 ( str . substring ( VAR_1 , VAR_2 ) ) , VAR_1 , VAR_2 ) ; } 
private TYPE_1 METHOD_1 ( final TYPE_2 VAR_1 ) { return new TYPE_1 ( ) { public void METHOD_2 ( ) { VAR_1 . METHOD_3 ( VAR_2 this ) ; } } ; } 
public void METHOD_1 ( ) { if ( ( this . METHOD_3 ( ) ) != null ) this . METHOD_2 ( ( ( this . METHOD_3 ( ) . METHOD_4 ( ) . size ) + 1 ) ) ; } 
protected void METHOD_1 ( ) { super . METHOD_1 ( ) ; if ( ( VAR_1 ) != null ) { VAR_1 . METHOD_2 ( ) ; METHOD_3 ( true ) ; } } 
public java.util.ArrayList < java.lang.Integer > METHOD_1 ( ) { if ( ( VAR_1 ) == null ) { return null ; } return new java.util.ArrayList < java.lang.Integer > ( VAR_1 ) ; } 
public static void METHOD_1 ( java.lang.Long VAR_1 , java.util.Date VAR_2 ) { TYPE_1 . METHOD_3 ( VAR_1 , new TYPE_2 ( VAR_2 ) . METHOD_4 ( 1 ) . METHOD_5 ( ) ) ; } 
public void METHOD_1 ( final java.util.List < TYPE_1 > VAR_1 ) { if ( ! ( TYPE_2 . isEmpty ( VAR_1 ) ) ) { for ( TYPE_1 VAR_2 : VAR_1 ) { METHOD_1 ( VAR_2 ) ; } } } 
public boolean METHOD_1 ( ) { return VAR_1 ; } 
public TYPE_1 METHOD_1 ( TYPE_2 VAR_1 ) { TYPE_3 VAR_2 = VAR_1 . METHOD_2 ( false ) ; if ( VAR_2 != null ) return ( ( TYPE_1 ) ( VAR_2 . METHOD_3 ( VAR_2 . getId ( ) ) ) ) ; return null ; } 
public void METHOD_1 ( ) { if ( ( VAR_3 ) != null ) { VAR_1 = this . VAR_2 . METHOD_2 ( java.util.Arrays.asList ( VAR_3 . split ( STRING_1 ) ) ) ; } } 
public double METHOD_1 ( ) { return METHOD_2 ( VAR_1 ) ; } 
public int compareTo ( final TYPE_1 VAR_1 ) { final int VAR_2 = java.lang.Integer . METHOD_1 ( VAR_3 , VAR_4 ) ; if ( VAR_2 == 0 ) return java.lang.Integer . METHOD_1 ( VAR_5 , VAR_6 ) ; return VAR_2 ; } 
public int METHOD_1 ( ) { return VAR_1 ; } 
public boolean METHOD_1 ( ) { if ( ( VAR_1 . METHOD_2 ( ) ) == ( VAR_2 ) ) { VAR_1 . setState ( VAR_3 ) ; } return true ; } 
public void error ( java.lang.String VAR_1 , java.lang.Object ... VAR_2 ) throws java.lang.Exception { throw new TYPE_1 ( ( ( VAR_3 ) + 1 ) , java.lang.String.format ( VAR_1 , VAR_2 ) , VAR_4 ) ; } 
public static void main ( java.lang.String [ ] args ) { try { } catch ( java.lang.Exception VAR_1 ) { VAR_1 . METHOD_2 ( ) ; } } 
public void METHOD_1 ( float VAR_1 ) { } 
public int METHOD_1 ( TYPE_1 context ) { return ( VAR_2 ) == 0 ? 0 : ( ( VAR_1 ) * INT_1 ) / ( VAR_2 ) ; } 
protected final void METHOD_1 ( TYPE_1 VAR_1 ) { java.lang.Object VAR_2 = VAR_1 . METHOD_2 ( ) ; VAR_1 . METHOD_3 ( null ) ; VAR_3 . remove ( VAR_2 ) ; } 
public boolean METHOD_1 ( java.lang.String VAR_1 , java.lang.String VAR_2 , TYPE_1 data ) { return METHOD_2 ( VAR_2 . split ( "\n" ) , data ) ; } 
protected TYPE_1 METHOD_1 ( ) { final java.util.Set < TYPE_1 > VAR_1 = TYPE_2 . METHOD_2 ( VAR_2 , VAR_3 ) ; return TYPE_3 . METHOD_3 ( VAR_1 ) ; } 
public void METHOD_1 ( java.lang.String name ) { if ( ( VAR_1 ) != name ) VAR_1 = name ; } 
public int METHOD_1 ( TYPE_1 a , TYPE_1 b ) { return ( ( VAR_2 ) * ( a . height ) ) - ( ( VAR_1 ) * ( b . height ) ) ; } 
public void METHOD_1 ( ) { TYPE_1 VAR_1 ; VAR_1 = new TYPE_1 ( getActivity ( ) ) ; VAR_1 . METHOD_2 ( STRING_1 ) ; TYPE_2 . METHOD_3 ( getContext ( ) ) . METHOD_4 ( VAR_1 ) ; } 
public int METHOD_1 ( ) { return ( key ) != null ? key . METHOD_1 ( ) : 0 ; } 
public void METHOD_1 ( TYPE_1 VAR_1 , TYPE_2 VAR_2 ) throws java.io.IOException , TYPE_3 { TYPE_4 out = VAR_2 . METHOD_2 ( ) ; out . METHOD_3 ( STRING_1 ) ; out . METHOD_4 ( ) ; } 
public void METHOD_1 ( java.lang.Integer VAR_1 ) { this . VAR_1 = VAR_1 ; } 
protected java.lang.String setValue ( final TYPE_1 key , java.lang.String value ) { if ( value == null ) { return METHOD_1 ( key ) ; } else { return values . put ( key , value ) ; } } 
private void METHOD_1 ( ) { if ( this . METHOD_2 ( ) ) { VAR_1 = METHOD_3 ( VAR_1 ) ; TYPE_1 . METHOD_3 ( VAR_1 ) ; VAR_2 . METHOD_5 ( ) ; } } 
public java.util.ArrayList < TYPE_1 > METHOD_1 ( ) { return VAR_1 ; } 
private void METHOD_1 ( int VAR_1 ) { METHOD_2 ( ) . METHOD_3 ( ) . METHOD_4 ( VAR_2 , VAR_3 ) . replace ( VAR_4 , TYPE_1 . METHOD_5 ( VAR_1 , this ) , VAR_5 ) . commit ( ) ; } 
private int METHOD_1 ( int y ) { y = TYPE_1 . METHOD_2 ( y , this . y ) ; y = TYPE_1 . min ( y , ( ( this . y ) + ( height ) ) ) ; return y ; } 
private void METHOD_1 ( ) { java.lang.System.out.println ( STRING_1 ) ; VAR_1 = false ; java.lang.System.exit ( 0 ) ; } 
public void METHOD_1 ( TYPE_1 VAR_1 ) { VAR_2 . METHOD_1 ( ) ; } 
private static TYPE_1 METHOD_1 ( TYPE_2 item ) { return new TYPE_1 ( ( ( ( item . METHOD_2 ( ) ) / FLOAT_1 ) * ( item . METHOD_3 ( ) . METHOD_4 ( ) ) ) ) ; } 
public static void main ( java.lang.String [ ] args ) { for ( int i = 0 ; i < INT_1 ; i += INT_2 ) { java.lang.System.out.println ( STRING_1 ) ; } java.lang.System.out.println ( STRING_2 ) ; } 
public boolean METHOD_1 ( ) { return false ; } 
public void METHOD_1 ( TYPE_1 VAR_1 , int VAR_2 , int height ) { METHOD_2 ( VAR_2 , height ) ; METHOD_3 ( ) ; } 
public static char [ ] METHOD_1 ( java.lang.String VAR_1 ) { char [ ] out = new char [ ] { } ; VAR_1 . METHOD_2 ( 0 , VAR_1 . length ( ) , out , 0 ) ; return out ; } 
public void METHOD_1 ( ) { super . METHOD_1 ( ) ; VAR_2 . METHOD_3 ( ) . METHOD_4 ( VAR_3 ) ; TYPE_1 . METHOD_4 ( VAR_4 ) ; } 
public boolean METHOD_1 ( TYPE_1 VAR_1 , TYPE_2 VAR_2 ) { return ( ( VAR_1 . METHOD_2 ( ) ) != null ) && ( ( VAR_1 . METHOD_2 ( ) . METHOD_4 ( ) ) == ( VAR_2 . METHOD_4 ( ) ) ) ; } 
private void METHOD_1 ( ) { if ( VAR_1 . METHOD_2 ( "0" ) . equals ( STRING_1 ) ) { VAR_2 . setText ( VAR_1 . toString ( ) ) ; } else { METHOD_3 ( "0" ) ; } } 
public void METHOD_1 ( final int VAR_1 ) { add ( VAR_1 ) ; } 
protected void METHOD_1 ( ) { super . METHOD_1 ( ) ; TYPE_1 VAR_1 = TYPE_2 . METHOD_2 ( this ) ; } 
public TYPE_1 METHOD_1 ( ) { VAR_1 . init ( METHOD_2 ( ) , VAR_3 ) ; return this ; } 
public TYPE_1 METHOD_1 ( ) { return VAR_1 ; } 
public java.lang.Throwable METHOD_1 ( ) { return this . VAR_1 . get ( ) ; } 
public abstract void METHOD_1 ( TYPE_1 [ ] VAR_1 ) ; 
public static java.lang.String METHOD_1 ( java.lang.String source , TYPE_1 VAR_1 , TYPE_2 VAR_2 , java.lang.String fileName ) { return TYPE_3 . METHOD_1 ( source , VAR_1 . METHOD_2 ( source ) , VAR_2 , fileName ) ; } 
public void METHOD_1 ( android.view.View view ) { if ( ( ( VAR_1 ) == 1 ) || ( ( VAR_1 ) == 0 ) ) { VAR_1 = INT_1 ; } else { -- ( VAR_1 ) ; } METHOD_2 ( VAR_1 ) ; } 
void METHOD_1 ( java.lang.String VAR_1 ) ; 
public void METHOD_1 ( java.util.Set < TYPE_1 > result ) { METHOD_2 ( VAR_1 . METHOD_3 ( ) , result ) ; } 
public static java.lang.Boolean METHOD_1 ( ) { if ( ( VAR_1 ) != null ) { if ( ( VAR_2 ) >= INT_1 ) { if ( VAR_1 . METHOD_2 ( ) ) { return true ; } } else { return false ; } } return false ; } 
public boolean METHOD_1 ( ) { for ( TYPE_1 VAR_1 : VAR_2 ) { if ( VAR_1 . METHOD_1 ( ) ) { return true ; } } return false ; } 
public void execute ( TYPE_1 b ) { b . METHOD_1 ( this . x , this . y ) ; } 
public void METHOD_1 ( java.lang.String VAR_4 ) { VAR_2 . METHOD_2 ( VAR_3 , STRING_1 , STRING_2 , STRING_3 ) ; this . VAR_4 = VAR_4 ; } 
public char METHOD_1 ( ) { return this . VAR_1 ; } 
private void METHOD_1 ( TYPE_1 VAR_1 ) { TYPE_2 VAR_2 = new TYPE_2 ( ) ; VAR_2 . METHOD_2 ( true ) ; this . METHOD_2 ( false ) ; } 
public void METHOD_1 ( java.lang.String id ) { this . id = id ; } 
public double METHOD_1 ( TYPE_1 VAR_1 ) { double VAR_2 ; VAR_2 = java.lang.Double . METHOD_2 ( VAR_1 . getText ( ) . toString ( ) . replace ( STRING_1 , STRING_2 ) ) ; return VAR_2 ; } 
public void METHOD_1 ( android.view.View view ) { view . METHOD_2 ( TYPE_1 . METHOD_3 ( STRING_1 ) ) ; } 
public boolean METHOD_1 ( long VAR_1 ) { return ( VAR_3 ) > VAR_1 ; } 
public TYPE_1 METHOD_1 ( TYPE_2 VAR_1 ) { TYPE_1 VAR_2 = new TYPE_1 ( ) ; VAR_2 . METHOD_2 ( VAR_1 . id ) ; VAR_2 . METHOD_3 ( VAR_1 . name ) ; return VAR_2 ; } 
private int METHOD_1 ( int VAR_1 ) { return ( VAR_1 - 1 ) / INT_1 ; } 
TYPE_1 METHOD_1 ( ) { return new TYPE_1 ( this . VAR_1 , this . VAR_2 , this . VAR_3 , TYPE_2 . METHOD_2 ( ) , TYPE_2 . METHOD_2 ( ) , false , false , this . VAR_4 , true , true , false ) ; } 
public void METHOD_1 ( android.view.View VAR_1 ) { if ( ( VAR_2 ) != null ) { VAR_2 . METHOD_2 ( METHOD_3 ( ) ) ; } } 
protected void METHOD_1 ( ) { format = STRING_1 ; VAR_1 = STRING_2 ; } 
public void METHOD_1 ( ) { TYPE_1 . assertEquals ( TYPE_2 . METHOD_2 ( VAR_1 ) , true ) ; TYPE_1 . assertEquals ( TYPE_2 . METHOD_2 ( VAR_2 ) , false ) ; } 
public void remove ( String key , TYPE_1 value ) { ( length ) -- ; super . remove ( key ) ; } 
protected void METHOD_1 ( ) { super . METHOD_1 ( ) ; METHOD_2 ( ) ; } 
public void METHOD_1 ( ) { this . METHOD_3 ( ) ; } 
public java.lang.String toString ( TYPE_1 VAR_1 ) { return ( VAR_2 [ VAR_3 ] ) + ( VAR_4 [ VAR_5 ] ) ; } 
public void init ( TYPE_1 VAR_1 ) throws TYPE_2 { VAR_2 . METHOD_1 ( new TYPE_3 ( new TYPE_4 ( ) , 0 , 0 ) ) ; for ( TYPE_5 VAR_3 : VAR_2 . METHOD_2 ( ) ) { VAR_3 . init ( VAR_1 ) ; } } 
public void METHOD_1 ( TYPE_1 VAR_1 , long VAR_2 ) throws java.lang.Exception { TYPE_1 VAR_3 = METHOD_2 ( VAR_1 ) ; VAR_3 . METHOD_3 ( VAR_4 , new java.lang.Long ( VAR_2 ) ) ; VAR_5 . METHOD_4 ( VAR_3 ) ; } 
protected void METHOD_1 ( ) { VAR_1 = null ; super . METHOD_1 ( ) ; } 
public TYPE_1 METHOD_1 ( TYPE_1 VAR_1 ) { return new TYPE_2 ( VAR_2 . METHOD_2 ( ) . value ( ) , VAR_1 ) ; } 
void METHOD_1 ( java.lang.Object parameters ) { if ( parameters == null ) this . VAR_1 = this . VAR_2 = new java.lang.Object ( ) ; else this . VAR_1 = this . VAR_2 = parameters ; } 
private void METHOD_1 ( TYPE_1 VAR_1 ) { for ( TYPE_1 VAR_2 : VAR_1 . METHOD_2 ( ) ) { VAR_3 . delete ( VAR_2 ) ; METHOD_1 ( VAR_2 ) ; } } 
public boolean METHOD_1 ( TYPE_1 event , float x , float y , int VAR_1 , int VAR_2 ) { return true ; } 
public static void METHOD_1 ( TYPE_1 VAR_1 , int VAR_2 ) { if ( VAR_1 != null ) { android.content.Intent intent = new android.content.Intent ( VAR_1 . getContext ( ) , VAR_3 class ) ; VAR_1 . METHOD_2 ( intent , VAR_2 ) ; } } 
public void METHOD_1 ( java.lang.String title ) { this . title = title ; if ( ( VAR_1 ) != null ) { VAR_1 . METHOD_2 ( title ) ; } } 
public void delete ( long key ) { super . delete ( key ) ; if ( ( this . VAR_1 ) != null ) { this . VAR_1 . METHOD_1 ( ) ; } this . key = key - 1 ; } 
public java.util.HashMap < java.lang.String , java.lang.String > METHOD_1 ( ) { return VAR_1 ; } 
public TYPE_1 METHOD_1 ( java.util.Collection < ? extends TYPE_2 > VAR_1 ) { TYPE_3 . METHOD_2 ( ( ( this . VAR_1 ) == null ) , STRING_1 ) ; this . VAR_1 = VAR_1 ; return this ; } 
public void METHOD_1 ( TYPE_1 VAR_1 ) throws TYPE_2 , java.io.IOException , TYPE_3 { VAR_2 . put ( VAR_1 . getId ( ) , VAR_1 ) ; METHOD_3 ( ) ; } 
public void METHOD_1 ( TYPE_1 VAR_1 ) { super . METHOD_1 ( VAR_1 ) ; if ( ( VAR_2 ) != null ) { VAR_1 . METHOD_2 ( STRING_1 , VAR_2 . METHOD_3 ( ) ) ; } } 
private void METHOD_1 ( ) { TYPE_1 . METHOD_2 ( 1.0F , 1.0F , 1.0F , 1.0F ) ; TYPE_1 . METHOD_4 ( VAR_2 ) ; TYPE_1 . METHOD_3 ( VAR_1 ) ; TYPE_1 . METHOD_5 ( VAR_3 , VAR_4 ) ; } 
public void METHOD_1 ( TYPE_1 VAR_1 ) { } 
int METHOD_1 ( ) throws java.lang.Exception { return java.lang.Integer.parseInt ( this . METHOD_2 ( ) ) ; } 
protected void METHOD_1 ( TYPE_1 VAR_1 ) { VAR_2 = VAR_1 ; if ( ( VAR_2 ) != null ) { METHOD_3 ( ) ; } } 
public boolean METHOD_1 ( ) { return ( VAR_2 . METHOD_2 ( ) ) || ( VAR_2 . METHOD_3 ( ) ) ; } 
public void METHOD_1 ( java.lang.String VAR_1 , java.lang.String title , java.lang.String VAR_2 ) { TYPE_1 VAR_3 = new TYPE_1 ( title , VAR_2 , VAR_1 ) ; VAR_4 . METHOD_2 ( VAR_3 ) ; } 
public void METHOD_1 ( TYPE_1 event ) { VAR_1 = new TYPE_2 ( VAR_2 , name ) ; TYPE_3 . METHOD_2 ( ) . METHOD_3 ( VAR_1 ) ; } 
public void METHOD_1 ( TYPE_1 VAR_1 ) { synchronized ( VAR_2 ) { VAR_2 . add ( VAR_1 ) ; } } 
public static void METHOD_1 ( android.content.Context c ) { VAR_1 = ( ( TYPE_1 ) ( c . METHOD_2 ( VAR_2 ) ) ) ; VAR_3 = ( ( TYPE_2 ) ( c . METHOD_2 ( VAR_4 ) ) ) ; } 
public TYPE_1 [ ] METHOD_1 ( ) { return new TYPE_1 [ ] { new TYPE_2 ( STRING_1 ) } ; } 
protected void METHOD_1 ( final TYPE_1 VAR_1 ) { if ( TYPE_2 . METHOD_2 ( this ) ) { VAR_2 = VAR_1 ; METHOD_5 ( VAR_1 . getName ( ) ) ; METHOD_3 ( ) . METHOD_4 ( VAR_1 ) ; } } 
private void METHOD_1 ( TYPE_1 VAR_1 , TYPE_2 < TYPE_1 > VAR_2 , TYPE_1 VAR_3 ) { VAR_4 = true ; VAR_2 . add ( VAR_1 ) ; } 
public void METHOD_1 ( android.content.Context context ) { super . METHOD_1 ( context ) ; METHOD_2 ( ) ; } 
public void METHOD_1 ( java.lang.String VAR_1 ) { java.lang.String [ ] VAR_2 = VAR_1 . split ( STRING_1 ) ; for ( java.lang.String VAR_3 : VAR_2 ) { VAR_4 . add ( VAR_3 ) ; } } 
private void METHOD_1 ( ) { if ( ( VAR_1 ) == null ) { VAR_1 = ( ( TYPE_1 ) ( VAR_2 . METHOD_2 ( STRING_1 ) ) ) ; VAR_1 . METHOD_3 ( this ) ; } } 
public void start ( ) { TYPE_1 . METHOD_1 ( ) . METHOD_2 ( VAR_1 ) ; VAR_3 = METHOD_4 ( ) ; VAR_3 . start ( ) ; } 
private void METHOD_1 ( ) { if ( ( VAR_1 ) == null ) { VAR_1 = METHOD_2 ( ) ; VAR_2 = METHOD_3 ( VAR_3 ) ; } } 
public java.lang.String getName ( ) { return name ; } 
public static void METHOD_1 ( double VAR_1 ) { if ( VAR_1 > INT_1 ) { java.lang.System.out.println ( STRING_1 ) ; } else if ( VAR_1 >= FLOAT_1 ) { java.lang.System.out.println ( STRING_2 ) ; } else { java.lang.System.out.println ( STRING_3 ) ; } } 
public void set ( java.util.List VAR_1 , int VAR_2 ) { VAR_3 . METHOD_1 ( ) ; VAR_4 . METHOD_1 ( ) ; if ( VAR_1 == null ) { add ( null , VAR_2 ) ; } else { METHOD_2 ( VAR_1 , VAR_2 ) ; } } 
public boolean equals ( java.lang.Object VAR_1 ) { return ( ( this ) == VAR_1 ) || ( ( VAR_1 instanceof TYPE_1 ) && ( VAR_2 . equals ( ( ( TYPE_1 ) ( VAR_1 ) ) . VAR_2 ) ) ) ; } 
protected boolean METHOD_1 ( TYPE_1 VAR_1 , TYPE_2 status ) { return true ; } 
public java.lang.String [ ] METHOD_1 ( ) throws java.io.IOException , TYPE_1 { return ( VAR_1 ) != null ? VAR_1 . METHOD_1 ( ) : new java.lang.String [ 0 ] ; } 
public java.util.List < TYPE_1 > METHOD_1 ( java.lang.Long id ) { java.util.List < TYPE_1 > VAR_2 = null ; try { VAR_2 = VAR_3 . METHOD_2 ( id ) ; } catch ( java.lang.Exception VAR_4 ) { VAR_4 . METHOD_3 ( ) ; } return VAR_2 ; } 
protected void METHOD_1 ( ) { VAR_1 . METHOD_3 ( ) ; } 
public TYPE_1 METHOD_1 ( java.lang.String VAR_1 , TYPE_2 < TYPE_3 > VAR_2 ) throws java.io.IOException { return VAR_3 . METHOD_1 ( VAR_1 , VAR_2 , true , null ) ; } 
public double METHOD_1 ( ) { if ( ( VAR_3 ) == 0 ) { return 0.0 ; } else { return ( VAR_2 ) / ( ( double ) ( VAR_3 ) ) ; } } 
public void METHOD_1 ( boolean VAR_1 ) { if ( ( VAR_5 ) != null ) { int VAR_2 = ( VAR_1 ) ? VAR_3 : VAR_4 ; VAR_5 . METHOD_2 ( VAR_2 ) ; VAR_6 . METHOD_3 ( VAR_1 ) ; } } 
public void METHOD_1 ( ) { VAR_1 . update ( true ) ; } 
public void METHOD_1 ( java.lang.Object VAR_1 ) throws java.io.IOException { VAR_2 . METHOD_3 ( ( ( TYPE_2 ) ( VAR_1 ) ) ) ; } 
public void remove ( java.io.File key , java.io.File VAR_1 ) { java.util.Set < java.io.File > VAR_2 = new java.util.HashSet < > ( get ( key ) ) ; VAR_2 . remove ( VAR_1 ) ; set ( key , VAR_2 ) ; } 
public void METHOD_1 ( android.view.View VAR_1 ) { if ( ! ( VAR_2 . getText ( ) . toString ( ) . equals ( STRING_2 ) ) ) { VAR_2 . setText ( STRING_2 ) ; VAR_3 . METHOD_2 ( VAR_4 ) ; } } 
public int METHOD_1 ( ) { return ( this . VAR_1 ) % INT_1 ; } 
public static java.lang.String METHOD_1 ( TYPE_1 VAR_1 , TYPE_1 source ) { return ( ( ( VAR_1 . METHOD_2 ( ) ) + STRING_1 ) + ( TYPE_2 . METHOD_3 ( source ) ) ) + STRING_2 ; } 
public int add ( int VAR_1 , int VAR_2 ) { return VAR_1 + VAR_2 ; } 
public int METHOD_1 ( int i , int j ) { return i - j ; } 
void METHOD_1 ( java.lang.String key , byte [ ] data ) ; 
public java.util.List < java.lang.String > METHOD_1 ( ) { return METHOD_2 ( null , null , true ) ; } 
public boolean METHOD_1 ( ) { if ( ( VAR_1 ) == null ) { VAR_1 = new TYPE_1 ( ) ; } java.lang.String VAR_2 = TYPE_2 . METHOD_2 ( ) ; return true ; } 
public boolean METHOD_1 ( java.util.Collection < ? extends TYPE_1 > c ) { return METHOD_1 ( size ( ) , c ) ; } 
public void METHOD_1 ( ) { VAR_1 = true ; } 
public void METHOD_1 ( ) { java.lang.System.out.println ( STRING_1 ) ; VAR_1 . METHOD_2 ( ) ; } 
public void METHOD_1 ( ) { super . METHOD_1 ( ) ; METHOD_2 ( ) ; } 
public TYPE_1 METHOD_1 ( ) { TYPE_1 VAR_1 = new TYPE_1 ( this ) ; VAR_1 . METHOD_2 ( INT_4 , INT_4 , INT_4 , INT_4 , INT_3 , 0 ) ; return VAR_1 ; } 
public void METHOD_1 ( int x , int y ) { METHOD_2 ( x , y , true ) ; } 
public void METHOD_1 ( ) { TYPE_1 < TYPE_2 > VAR_1 = VAR_2 . METHOD_2 ( VAR_3 ) ; METHOD_3 ( VAR_1 , VAR_3 ) ; } 
private TYPE_1 METHOD_1 ( java.lang.String name ) { java.util.List < TYPE_1 > VAR_1 = METHOD_2 ( ) ; for ( TYPE_1 VAR_2 : VAR_1 ) { if ( METHOD_3 ( VAR_2 ) . startsWith ( name ) ) return VAR_2 ; } return null ; } 
protected void METHOD_1 ( java.lang.String VAR_1 , java.lang.String VAR_2 , java.lang.String VAR_3 , java.lang.String VAR_4 , java.lang.String VAR_5 ) { super . METHOD_1 ( VAR_1 , VAR_2 , VAR_3 , VAR_4 , VAR_5 ) ; } 
void METHOD_1 ( int VAR_1 , java.util.List < TYPE_1 > VAR_2 ) { if ( ( this . VAR_2 ) == null ) { this . VAR_2 = new java.util.LinkedList < TYPE_1 > ( ) ; } this . VAR_2 . METHOD_2 ( VAR_1 , VAR_2 ) ; } 
public void METHOD_1 ( android.view.View VAR_1 ) { if ( ( VAR_2 ) != null ) { int p = METHOD_3 ( ) ; if ( p >= 0 ) VAR_2 . METHOD_2 ( VAR_1 , p ) ; } } 
public void METHOD_1 ( ) { TYPE_1 VAR_1 = this . METHOD_2 ( ) ; this . VAR_2 = VAR_3 ; this . y = VAR_1 . y ; this . x = VAR_1 . x ; } 
public void METHOD_1 ( java.lang.String message ) { METHOD_2 ( STRING_1 , message , VAR_1 , false ) ; } 
public static java.lang.String METHOD_1 ( final TYPE_1 line ) { java.lang.String message = line . METHOD_2 ( ) ; message = ( message != null ) ? TYPE_2 . METHOD_4 ( message ) : STRING_1 ; return TYPE_2 . METHOD_3 ( message ) ; } 
METHOD_1 ( java.util.List < TYPE_2 > VAR_1 ) { } 
protected java.lang.String METHOD_1 ( ) { return position ; } 
public void METHOD_1 ( TYPE_1 VAR_1 ) { super . METHOD_1 ( VAR_1 ) ; } 
public static void main ( java.lang.String [ ] args ) { java.lang.System.out.println ( STRING_1 ) ; java.lang.System.out.println ( STRING_2 ) ; java.lang.System.out.println ( STRING_3 ) ; java.lang.System.out.println ( STRING_4 ) ; java.lang.System.out.println ( STRING_5 ) ; } 
public void METHOD_1 ( ) { long VAR_1 = TYPE_1 . METHOD_2 ( ) ; if ( ( VAR_2 ) == null ) { VAR_2 = VAR_1 ; } VAR_3 . add ( ( VAR_1 - ( VAR_2 ) ) ) ; VAR_2 = null ; } 
private void init ( ) { } 
public void METHOD_1 ( TYPE_1 VAR_1 ) { java.lang.System.out.println ( VAR_1 ) ; } 
public void METHOD_1 ( TYPE_1 error , TYPE_2 VAR_1 , java.lang.String args ) throws java.io.IOException { METHOD_1 ( error , VAR_1 . METHOD_2 ( ) , args ) ; } 
public void METHOD_1 ( ) { TYPE_1 . i ( VAR_1 , STRING_1 ) ; VAR_2 . METHOD_3 ( INT_1 ) ; METHOD_4 ( ) ; } 
public void METHOD_1 ( java.lang.String VAR_1 , TYPE_1 VAR_2 ) { METHOD_1 ( VAR_1 , VAR_2 , null ) ; } 
public void METHOD_1 ( ) { for ( TYPE_1 VAR_1 : VAR_2 . METHOD_2 ( ) ) { if ( ! ( VAR_3 . METHOD_3 ( VAR_1 ) ) ) VAR_3 . put ( VAR_1 , TYPE_2 . METHOD_4 ( ) ) ; } VAR_4 = true ; } 
private void METHOD_1 ( android.view.View VAR_1 ) { VAR_2 = ( ( TYPE_2 ) ( VAR_1 . METHOD_2 ( VAR_3 ) ) ) ; } 
public java.util.List < TYPE_1 > METHOD_1 ( ) { if ( ( VAR_1 ) == null ) { VAR_1 = new TYPE_2 ( VAR_2 , VAR_3 < TYPE_1 > METHOD_2 ( ) ) ; } return VAR_1 . METHOD_4 ( ) ; } 
public double METHOD_1 ( int VAR_1 ) { double VAR_2 = 0 ; if ( VAR_1 == INT_1 ) { VAR_2 = FLOAT_1 ; } else { VAR_2 = FLOAT_2 ; } return VAR_2 ; } 
private boolean METHOD_1 ( TYPE_1 VAR_1 ) { if ( null == VAR_1 ) return false ; return TYPE_2 . METHOD_2 ( ) . equals ( METHOD_3 ( VAR_1 ) ) ; } 
protected boolean METHOD_1 ( ) { return true ; } 
public void METHOD_1 ( ) { TYPE_1 . METHOD_2 ( VAR_1 , STRING_1 ) ; VAR_2 . METHOD_3 ( ) ; VAR_3 . METHOD_5 ( false ) ; VAR_3 = null ; TYPE_3 . METHOD_6 ( VAR_4 ) ; TYPE_2 . METHOD_4 ( ) ; VAR_2 = null ; } 
public long METHOD_1 ( ) { return ( VAR_1 ) + ( VAR_2 ) ; } 
public void METHOD_1 ( ) { if ( ( this . VAR_1 ) != null ) { this . VAR_1 . METHOD_2 ( getValue ( ) ) ; } } 
public abstract java.lang.String METHOD_1 ( ) ; 
public void METHOD_1 ( android.view.View view ) { getActivity ( ) . METHOD_3 ( view ) ; } 
public java.lang.String METHOD_1 ( TYPE_1 VAR_1 , java.lang.String id ) { VAR_2 . METHOD_2 ( id ) ; return STRING_1 ; } 
public void METHOD_1 ( ) { this . VAR_1 = VAR_2 . METHOD_2 ( ) ; } 
public java.lang.String METHOD_1 ( ) { return TYPE_1 . METHOD_2 ( ) . METHOD_3 ( ) . METHOD_4 ( ) ; } 
public void METHOD_1 ( TYPE_1 c ) { if ( ( VAR_1 ) != null ) VAR_1 . METHOD_2 ( ) ; VAR_1 = c ; METHOD_3 ( ) ; } 
private boolean METHOD_1 ( ) { try { return VAR_1 . METHOD_2 ( 1 ) ; } catch ( TYPE_1 VAR_2 ) { VAR_2 . METHOD_3 ( ) ; return false ; } } 
public TYPE_1 METHOD_1 ( TYPE_2 VAR_1 ) { return new TYPE_1 ( VAR_2 . getValue ( ) ) ; } 
public void METHOD_1 ( java.lang.String VAR_1 ) { this . VAR_1 = ( ( VAR_1 == null ) || ( VAR_1 . trim ( ) . isEmpty ( ) ) ) ? null : VAR_1 ; } 
public synchronized void METHOD_1 ( TYPE_1 VAR_1 ) { TYPE_2 VAR_2 = METHOD_2 ( VAR_1 ) ; synchronized ( this ) { if ( VAR_2 != null ) { VAR_2 . METHOD_3 ( null ) ; return ; } } } 
public boolean METHOD_1 ( ) { return false ; } 
public void METHOD_1 ( ) { TYPE_1 . METHOD_2 ( STRING_1 ) ; METHOD_3 ( VAR_1 ) ; METHOD_4 ( ) ; VAR_2 . METHOD_5 ( 0 , METHOD_6 ( ) , VAR_3 , this ) ; TYPE_1 . METHOD_2 ( STRING_2 ) ; } 
protected void init ( TYPE_1 VAR_1 ) { VAR_2 = new TYPE_2 ( this , this ) ; METHOD_1 ( ) ; TYPE_3 . init ( VAR_2 ) ; } 
public TYPE_1 METHOD_1 ( ) throws TYPE_3 { return TYPE_2 . METHOD_1 ( VAR_1 , VAR_2 , VAR_3 ) ; } 
public TYPE_1 add ( TYPE_1 VAR_1 ) { return VAR_2 . METHOD_4 ( VAR_1 ) ; } 
public java.lang.String METHOD_1 ( TYPE_1 context , TYPE_2 VAR_1 , java.lang.Object VAR_2 ) { return java.lang.String . METHOD_2 ( ( ( TYPE_3 ) ( VAR_2 ) ) . getId ( ) ) ; } 
public java.lang.String METHOD_1 ( ) { return null ; } 
public abstract void METHOD_1 ( int target , TYPE_1 data , int VAR_1 ) ; 
public static TYPE_1 METHOD_1 ( java.lang.String path , TYPE_2 VAR_1 , int VAR_2 , TYPE_3 VAR_3 ) { return TYPE_1 . METHOD_1 ( path , VAR_1 , VAR_2 , 0 , VAR_3 , null ) ; } 
public void METHOD_1 ( ) throws java.lang.Exception { fail ( ) ; } 
public void METHOD_1 ( TYPE_1 VAR_1 ) { VAR_2 . METHOD_2 ( false ) ; VAR_2 . setEnabled ( false ) ; if ( ( ( VAR_3 ) != null ) || ( VAR_3 . METHOD_3 ( ) ) ) { METHOD_4 ( ) ; } } 
public void METHOD_1 ( android.view.View VAR_1 ) { TYPE_2 . METHOD_5 ( ) ; } 
public java.lang.String getString ( ) { return this . toString ( ) . toLowerCase ( VAR_1 ) ; } 
private void METHOD_1 ( java.lang.String offset ) { } 
private boolean METHOD_1 ( ) { if ( ( VAR_1 ) <= 0 ) { VAR_1 = METHOD_2 ( ) ; return true ; } else { ( VAR_1 ) -- ; return false ; } } 
public void METHOD_1 ( float VAR_1 ) { if ( ( VAR_2 ) != null ) VAR_2 . METHOD_2 ( VAR_3 ) ; } 
public void METHOD_1 ( TYPE_1 VAR_1 ) { super . METHOD_1 ( VAR_1 ) ; VAR_2 = TYPE_2 . METHOD_2 ( ) ; VAR_2 . METHOD_3 ( this ) ; } 
public void METHOD_1 ( android.view.View VAR_1 ) { VAR_2 . METHOD_2 ( ( ( VAR_2 . METHOD_3 ( ) ) + 1 ) ) ; } 
public java.util.ArrayList < TYPE_1 > METHOD_1 ( java.lang.String id ) { java.util.ArrayList < TYPE_1 > VAR_1 = TYPE_2 . METHOD_2 ( VAR_3 ) . METHOD_3 ( id ) ; VAR_4 = METHOD_4 ( VAR_1 ) ; return VAR_1 ; } 
private boolean METHOD_1 ( TYPE_1 position , int VAR_1 , int VAR_2 ) { if ( position . METHOD_2 ( ) ) { return true ; } else if ( VAR_1 > VAR_2 ) { return true ; } else { return false ; } } 
public TYPE_1 METHOD_1 ( java.util.Collection < java.lang.String > VAR_1 ) { for ( java.lang.String key : VAR_1 ) { this . VAR_2 . remove ( key ) ; } return this ; } 
public void start ( ) { if ( ! ( VAR_1 ) ) { VAR_1 = METHOD_1 ( ) ; TYPE_1 . i ( VAR_2 , STRING_1 ) ; } } 
public void METHOD_1 ( ) { TYPE_1 VAR_1 = ( ( TYPE_1 ) ( VAR_2 . METHOD_2 ( VAR_3 ) ) ) ; assertNotNull ( VAR_1 ) ; } 
public void METHOD_1 ( TYPE_1 VAR_1 ) { } 
protected void METHOD_1 ( TYPE_1 VAR_1 ) { new TYPE_2 ( VAR_1 . METHOD_2 ( ) ) ; } 
private void METHOD_1 ( java.lang.String title , java.lang.CharSequence message ) { new TYPE_1 ( this ) . METHOD_2 ( title ) . METHOD_3 ( message ) . METHOD_4 ( getString ( VAR_1 ) , null ) . METHOD_5 ( ) . show ( ) ; } 
public static TYPE_1 METHOD_1 ( final java.lang.CharSequence src ) throws java.io.IOException , TYPE_2 { return TYPE_3 . METHOD_1 ( src , new TYPE_4 ( ) , true ) ; } 
public void METHOD_1 ( TYPE_1 VAR_1 ) { VAR_2 . METHOD_2 ( ) ; } 
protected void METHOD_1 ( java.util.HashMap < java.lang.String , TYPE_1 > VAR_1 , TYPE_2 VAR_2 ) { VAR_3 . METHOD_1 ( VAR_1 , VAR_2 ) ; VAR_4 = true ; } 
public static void METHOD_1 ( int VAR_1 , int VAR_2 ) { java.lang.String key = TYPE_1 . METHOD_2 ( VAR_1 , VAR_2 ) ; VAR_3 . put ( key , true ) ; } 
public void METHOD_1 ( java.lang.String data ) { METHOD_1 ( data , null , false ) ; } 
public void METHOD_1 ( TYPE_1 n ) { METHOD_1 ( n . METHOD_2 ( ) , n . METHOD_3 ( ) , n . METHOD_4 ( ) , 0 ) ; } 
public void METHOD_1 ( int VAR_3 , int VAR_6 ) { VAR_7 . METHOD_2 ( VAR_6 , VAR_3 ) ; METHOD_3 ( ) ; } 
public TYPE_1 METHOD_1 ( TYPE_2 VAR_1 ) { return VAR_1 . METHOD_2 ( STRING_1 ) . METHOD_3 ( STRING_2 ) ; } 
public TYPE_1 METHOD_1 ( ) { return new TYPE_2 ( METHOD_2 ( ) ) ; } 
public boolean METHOD_1 ( ) { if ( ! ( VAR_1 . isEmpty ( ) ) ) { return true ; } return false ; } 
public void METHOD_1 ( TYPE_1 VAR_1 ) { VAR_2 = false ; if ( ( VAR_3 ) != null ) VAR_3 . remove ( VAR_1 ) ; } 
public java.util.List < java.lang.String > METHOD_1 ( ) { return this . VAR_1 ; } 
public void METHOD_1 ( int VAR_1 ) { this . VAR_1 = VAR_1 ; } 
public TYPE_1 < TYPE_2 > METHOD_1 ( final int id , final TYPE_3 args ) { switch ( id ) { case VAR_1 : return new TYPE_4 ( this , args ) ; default : return null ; } } 
private void METHOD_1 ( ) { VAR_2 . METHOD_2 ( new TYPE_2 ( ) ) ; VAR_3 = VAR_2 ; } 
public void METHOD_5 ( ) { VAR_2 . METHOD_2 ( ) [ 0 ] . METHOD_3 ( VAR_3 , new TYPE_2 ( ) { public void METHOD_4 ( final TYPE_3 event ) { VAR_1 . METHOD_5 ( ) ; } } ) ; } 
private void METHOD_1 ( java.lang.String [ ] message ) { if ( ( message . length ) < 1 ) { switch ( message [ 1 ] ) { case STRING_1 : break ; } } else { } } 
protected void METHOD_1 ( ) { super . METHOD_1 ( ) ; } 
void METHOD_1 ( int VAR_1 ) { this . VAR_1 = VAR_1 ; } 
public void METHOD_1 ( TYPE_1 VAR_1 ) { TYPE_2 VAR_2 = new TYPE_2 ( VAR_3 , this , VAR_1 , this . VAR_4 ) ; VAR_4 = VAR_1 ; METHOD_2 ( ) ; METHOD_3 ( VAR_2 ) ; } 
public int METHOD_1 ( ) { if ( isEmpty ( ) ) { return VAR_1 ; } return VAR_2 [ ( ( VAR_3 ) - 1 ) ] ; } 
public void METHOD_1 ( TYPE_2 VAR_1 ) { int VAR_2 = TYPE_3 . METHOD_2 ( VAR_3 , VAR_1 . getName ( ) , VAR_1 . METHOD_3 ( ) , VAR_1 . getType ( ) ) ; VAR_1 . METHOD_4 ( VAR_2 ) ; } 
private void METHOD_1 ( ) { METHOD_2 ( ( - ( TYPE_1 . METHOD_3 ( ) . VAR_1 ) ) ) ; } 
public TYPE_1 METHOD_1 ( java.lang.String VAR_1 ) { return VAR_1 == null ? null : TYPE_1 . METHOD_2 ( VAR_1 ) ; } 
private static TYPE_1 METHOD_1 ( long VAR_1 ) { return TYPE_2 . METHOD_2 ( ( VAR_1 - 1 ) , VAR_1 ) ; } 
public int METHOD_1 ( ) { return METHOD_2 ( ) ; } 
public void METHOD_1 ( TYPE_1 VAR_1 ) { TYPE_2 . METHOD_2 ( ) ; TYPE_2 . METHOD_3 ( VAR_2 ) ; METHOD_5 ( ) ; } 
private void METHOD_1 ( ) { for ( int i = 0 ; i < ( VAR_2 ) ; i ++ ) { this . VAR_1 [ i ] = new TYPE_1 ( i , this ) ; } } 
public void METHOD_1 ( TYPE_1 VAR_1 ) { } 
private void METHOD_1 ( long VAR_2 , TYPE_1 VAR_1 ) { final TYPE_2 VAR_3 = new TYPE_2 ( ) ; VAR_1 . put ( java.lang.Long . METHOD_2 ( VAR_2 ) , VAR_3 ) ; } 
public TYPE_1 METHOD_1 ( ) { if ( ( VAR_1 . METHOD_2 ( ) ) == null ) { return null ; } else { VAR_1 = VAR_1 . METHOD_2 ( ) ; ( count ) -- ; return VAR_1 . METHOD_3 ( ) ; } } 
public void METHOD_1 ( java.lang.String path , java.lang.String VAR_1 ) { TYPE_1 . METHOD_2 ( this , path , VAR_2 , true , true ) ; } 
public int length ( ) { return ( METHOD_1 ( ) ) && ( METHOD_2 ( ) ) ? ( ( VAR_2 ) - ( VAR_1 ) ) + 1 : - 1 ; } 
public boolean METHOD_1 ( TYPE_1 msg , TYPE_2 VAR_1 , java.util.Map < java.lang.String , java.lang.String > parameters ) throws TYPE_3 { return METHOD_1 ( msg , VAR_1 ) ; } 
public java.lang.String METHOD_1 ( int VAR_1 ) { return ( ( VAR_3 ) + STRING_3 ) + VAR_1 ; } 
protected void METHOD_1 ( ) { } 
public void METHOD_1 ( ) { if ( ( VAR_1 ) != null ) { VAR_2 . METHOD_3 ( VAR_1 . METHOD_4 ( ) ) ; VAR_3 . METHOD_5 ( VAR_4 , INT_1 ) ; } } 
private void METHOD_1 ( ) { if ( VAR_1 . equals ( VAR_2 ) ) { VAR_3 . METHOD_2 ( true ) ; VAR_1 = STRING_1 ; VAR_4 . METHOD_3 ( ) ; } } 
public java.io.InputStream METHOD_1 ( ) { return new TYPE_1 ( data , 0 , length ) ; } 
private void METHOD_1 ( TYPE_1 VAR_1 ) { } 
public void METHOD_1 ( boolean VAR_1 ) { this . VAR_2 = ! VAR_1 ; } 
public double METHOD_1 ( ) { return ( VAR_1 ) / ( ( double ) ( ( VAR_1 ) + ( VAR_2 ) ) ) ; } 
public TYPE_1 METHOD_1 ( TYPE_1 VAR_1 ) { return METHOD_2 ( ) . METHOD_3 ( VAR_1 ) ; } 
protected boolean METHOD_1 ( TYPE_1 VAR_1 ) { METHOD_2 ( VAR_1 , VAR_2 , ( ( VAR_2 ) + INT_1 ) ) ; METHOD_2 ( VAR_1 , VAR_3 , ( ( VAR_3 ) + INT_2 ) ) ; return true ; } 
private TYPE_1 METHOD_1 ( ) { java.lang.String token = this . METHOD_2 ( ) ; if ( TYPE_2 . isEmpty ( token ) ) { return null ; } return this . METHOD_1 ( token ) ; } 
public void METHOD_1 ( android.view.View VAR_1 ) { new TYPE_1 ( ) . execute ( ) ; } 
public boolean METHOD_1 ( ) { boolean isEmpty = ! ( this . METHOD_2 ( ) . isEmpty ( ) ) ; return isEmpty ; } 
private void METHOD_1 ( ) { this . METHOD_2 ( STRING_1 ) ; final TYPE_2 VAR_1 = this . METHOD_3 ( ) ; TYPE_1 . METHOD_4 ( VAR_1 , STRING_2 ) ; TYPE_1 . METHOD_5 ( VAR_1 , STRING_3 ) ; } 
public void METHOD_1 ( TYPE_1 VAR_1 ) { this . VAR_1 = VAR_1 ; } 
private void METHOD_1 ( java.lang.String name ) { if ( name == null ) { throw new TYPE_1 ( TYPE_2 . METHOD_2 ( STRING_1 ) ) ; } this . name = name ; } 
private void METHOD_1 ( TYPE_1 VAR_1 ) { VAR_2 . METHOD_2 ( VAR_3 . METHOD_3 ( ) . toString ( ) ) ; java.lang.System.out.println ( VAR_3 . METHOD_3 ( ) . toString ( ) ) ; VAR_4 . METHOD_4 ( false ) ; } 
public TYPE_1 METHOD_1 ( TYPE_1 msg ) { return VAR_1 . METHOD_2 ( msg ) ; } 
public void METHOD_1 ( java.lang.String VAR_1 ) { VAR_3 . METHOD_2 ( VAR_1 ) ; } 
public void METHOD_1 ( TYPE_1 VAR_1 ) { TYPE_2 . METHOD_2 ( VAR_1 , METHOD_3 ( new java.util.Date ( ) ) ) ; VAR_1 . METHOD_4 ( ) ; METHOD_5 ( ) ; } 
public void METHOD_1 ( java.lang.String VAR_1 ) { if ( METHOD_2 ( ) ) METHOD_3 ( null ) ; } 
private static void METHOD_1 ( TYPE_1 [ ] VAR_1 ) { for ( int i = 0 ; i < ( VAR_1 . length ) ; i ++ ) TYPE_2 . METHOD_2 ( VAR_1 [ i ] ) ; } 
public void METHOD_1 ( android.view.View VAR_1 ) { android.content.Intent intent = new android.content.Intent ( context , VAR_2 class ) ; METHOD_2 ( intent ) ; } 
public java.lang.String METHOD_1 ( ) { if ( ( name ) != null ) { java.util.regex.Matcher VAR_1 = TYPE_1 . METHOD_2 ( name ) ; if ( VAR_1 . METHOD_3 ( ) ) { return VAR_1 . METHOD_4 ( 1 ) ; } } return name ; } 
public static int METHOD_1 ( TYPE_1 VAR_1 ) { if ( TYPE_2 . METHOD_2 ( VAR_1 ) ) return VAR_2 . get ( VAR_1 . getClass ( ) . getName ( ) ) . VAR_3 ; else return - 1 ; } 
public java.util.List < TYPE_1 > METHOD_1 ( ) { return METHOD_2 ( ( ( VAR_1 ) / INT_1 ) , java.util.Arrays.asList ( new TYPE_1 [ ] { this . VAR_2 } ) ) ; } 
public void METHOD_1 ( ) { if ( METHOD_2 ( ) ) { VAR_1 . METHOD_3 ( this ) ; } METHOD_6 ( ) ; } 
private boolean METHOD_1 ( ) { if ( METHOD_2 ( ) ) return true ; return false ; } 
public void METHOD_1 ( ) { VAR_1 . setEnabled ( false ) ; } 
public void METHOD_1 ( ) { TYPE_1 < TYPE_2 > VAR_1 = VAR_2 . METHOD_2 ( STRING_1 ) ; METHOD_3 ( VAR_1 , VAR_3 ) ; } 
public void start ( ) { if ( ! ( VAR_2 ) ) { METHOD_2 ( VAR_1 ) ; VAR_2 = true ; } } 
public void METHOD_1 ( ) { VAR_1 . METHOD_2 ( TYPE_1 . METHOD_3 ( data , VAR_2 class ) ) ; try { TYPE_2 . METHOD_4 ( 1 ) ; } catch ( TYPE_3 VAR_3 ) { VAR_3 . METHOD_5 ( ) ; } } 
public synchronized void METHOD_1 ( TYPE_1 VAR_1 , TYPE_2 VAR_2 ) { this . VAR_3 . remove ( VAR_1 ) ; } 
void METHOD_1 ( TYPE_1 VAR_1 ) { METHOD_2 ( STRING_1 ) ; VAR_1 . METHOD_3 ( ) ; } 
public TYPE_1 METHOD_1 ( java.util.Collection < TYPE_2 > VAR_1 ) { TYPE_3 . METHOD_2 ( ( ( this . VAR_1 ) == null ) , STRING_1 ) ; this . VAR_1 = VAR_1 ; return this ; } 
public void METHOD_1 ( java.lang.Throwable error ) { TYPE_1 status = TYPE_1 . METHOD_2 ( error ) ; VAR_1 . METHOD_3 ( VAR_2 , STRING_1 , status ) ; VAR_3 . METHOD_4 ( ) ; } 
public java.lang.String toString ( ) { return this . msg ; } 
public void METHOD_1 ( ) { super . METHOD_1 ( ) ; } 
public void METHOD_1 ( TYPE_1 VAR_1 , TYPE_2 VAR_2 ) { synchronized ( VAR_3 ) { VAR_3 . put ( METHOD_2 ( VAR_1 ) , VAR_2 ) ; } } 
public void METHOD_1 ( TYPE_1 [ ] VAR_1 ) { for ( TYPE_1 VAR_2 : VAR_1 ) { if ( VAR_2 != null ) { java.lang.System.out.println ( VAR_2 . toString ( ) ) ; } } } 
private void METHOD_1 ( ) { } 
public java.util.List < TYPE_1 > METHOD_1 ( ) { final java.util.List < TYPE_1 > VAR_1 = super . METHOD_1 ( ) ; METHOD_3 ( VAR_1 ) ; return VAR_1 ; } 
private void METHOD_1 ( TYPE_1 VAR_1 , boolean VAR_2 ) { if ( VAR_1 == null ) { return ; } java.lang.String VAR_3 = VAR_1 . METHOD_2 ( ) ; if ( VAR_3 == null ) { return ; } METHOD_3 ( STRING_1 ) ; METHOD_4 ( ) ; } 
public void METHOD_1 ( ) throws TYPE_1 , java.io.IOException { VAR_1 . METHOD_2 ( ) ; if ( ( VAR_2 ) != null ) VAR_2 . METHOD_3 ( ) ; } 
public void METHOD_1 ( TYPE_1 VAR_1 ) { VAR_1 . METHOD_2 ( ) . METHOD_3 ( VAR_2 ) ; VAR_1 . METHOD_4 ( ) ; TYPE_2 . METHOD_5 ( this ) ; METHOD_6 ( ) ; } 
public TYPE_1 METHOD_1 ( ) { int index = super . METHOD_2 ( ) ; if ( index == ( - 1 ) ) { return null ; } TYPE_1 VAR_1 = VAR_2 . get ( index ) ; return VAR_1 ; } 
public static void METHOD_1 ( char [ ] array ) { for ( int i = 0 ; i < ( array . length ) ; i ++ ) { java.lang.System.out.print ( ( ( array [ i ] ) + STRING_1 ) ) ; } java.lang.System.out.println ( ) ; } 
public java.util.List < TYPE_1 > METHOD_1 ( ) { if ( ( VAR_1 ) == null ) VAR_1 = new java.util.ArrayList < > ( ) ; return VAR_1 ; } 
public void METHOD_1 ( ) { VAR_1 . METHOD_2 ( ) ; new TYPE_1 ( ) . execute ( ) ; } 
public java.lang.Object METHOD_1 ( java.lang.Object VAR_1 , TYPE_1 method , java.lang.Object [ ] args ) { return TYPE_2 . METHOD_2 ( VAR_2 , method . getName ( ) , args ) ; } 
protected void METHOD_1 ( TYPE_1 VAR_1 ) { super . METHOD_1 ( VAR_1 ) ; METHOD_2 ( VAR_3 ) ; } 
public TYPE_1 METHOD_1 ( final TYPE_2 src , final TYPE_3 VAR_1 , final TYPE_4 context ) { if ( src == null ) { return null ; } return new TYPE_5 ( src . toString ( ) ) ; } 
void METHOD_1 ( TYPE_1 VAR_1 ) { if ( VAR_1 == null ) return ; VAR_2 . METHOD_2 ( VAR_1 . getId ( ) , VAR_1 . getName ( ) ) ; VAR_3 . METHOD_2 ( VAR_1 . getName ( ) , VAR_1 . getId ( ) ) ; } 
public void METHOD_1 ( ) throws java.io.IOException { synchronized ( VAR_1 ) { VAR_2 . METHOD_1 ( ) ; } } 
private TYPE_1 METHOD_1 ( final TYPE_2 node ) { final TYPE_1 VAR_3 = VAR_4 . get ( node ) ; return VAR_3 ; } 
public void METHOD_1 ( int VAR_1 , double x ) throws TYPE_1 { setValue ( VAR_1 , java.lang.Double . toString ( x ) ) ; } 
protected void METHOD_1 ( ) { super . METHOD_1 ( ) ; } 
public void position ( int VAR_1 ) { VAR_2 . position ( VAR_1 ) ; VAR_3 . position ( VAR_1 ) ; } 
public void METHOD_1 ( TYPE_1 VAR_1 , java.lang.String VAR_2 ) { METHOD_2 ( VAR_1 ) ; VAR_3 . add ( new TYPE_2 ( VAR_1 , VAR_2 ) ) ; METHOD_4 ( ) ; } 
public void METHOD_1 ( TYPE_1 event ) throws java.io.IOException { METHOD_2 ( java.lang.Integer.parseInt ( VAR_1 . getText ( ) ) ) ; } 
private void METHOD_1 ( ) { TYPE_1 VAR_1 = new TYPE_1 ( ) ; this . VAR_2 = VAR_1 . METHOD_2 ( ) ; this . VAR_3 = VAR_1 . METHOD_3 ( ) ; VAR_4 . info ( STRING_1 ) ; } 
public static java.lang.String METHOD_1 ( ) { java.lang.String string = STRING_1 ; try { string = VAR_1 . METHOD_1 ( ) ; } catch ( java.io.IOException VAR_2 ) { java.lang.System.out.println ( STRING_2 ) ; java.lang.System.exit ( 1 ) ; } return string ; } 
public void METHOD_1 ( int n ) { if ( ( x ) > INT_1 ) { x = x ; } else { x = ( x ) + ( INT_2 + n ) ; } } 
protected TYPE_1 METHOD_1 ( ) { return this . VAR_1 ? new TYPE_1 ( ) : null ; } 
public TYPE_1 METHOD_1 ( int VAR_1 , int to ) { return new TYPE_2 ( this . VAR_2 . METHOD_2 ( ) . METHOD_3 ( VAR_1 ) . METHOD_4 ( ( to - VAR_1 ) ) ) ; } 
public void METHOD_1 ( float VAR_1 ) { VAR_2 = VAR_1 ; METHOD_2 ( ) ; } 
public boolean METHOD_1 ( ) { if ( ( ( VAR_1 ) != null ) && ( ( VAR_1 . METHOD_2 ( ) ) == ( VAR_2 ) ) ) { return ( ( TYPE_1 ) ( VAR_3 ) ) . METHOD_1 ( ) ; } return false ; } 
public void METHOD_1 ( ) { text += STRING_1 ; } 
public void METHOD_1 ( ) { this . VAR_1 . METHOD_2 ( 1L ) ; TYPE_1 . METHOD_3 ( this . VAR_3 , TYPE_1 . METHOD_4 ( ) ) . METHOD_5 ( TYPE_2 . METHOD_6 ( VAR_4 class ) ) ; } 
public void METHOD_1 ( ) { if ( ( VAR_1 ) != null ) { VAR_2 = new TYPE_1 ( VAR_1 . METHOD_2 ( ) ) ; } } 
public void update ( ) { METHOD_1 ( VAR_1 . METHOD_2 ( ) . METHOD_3 ( ) . METHOD_4 ( ) ) ; METHOD_5 ( ) ; } 
public void METHOD_1 ( android.view.View VAR_1 , TYPE_1 p ) { TYPE_2 . METHOD_2 ( this , VAR_2 , VAR_3 , VAR_4 , VAR_1 . METHOD_3 ( VAR_5 ) , VAR_1 ) ; } 
private void METHOD_1 ( TYPE_1 target ) { TYPE_2 VAR_1 = METHOD_2 ( ) ; this . replace ( VAR_1 ) ; target . add ( this ) ; } 
private void METHOD_1 ( java.lang.String VAR_1 ) { java.lang.System.out.println ( ( STRING_1 + VAR_1 ) ) ; } 
public void METHOD_1 ( TYPE_1 VAR_1 ) { if ( this . METHOD_2 ( VAR_1 ) ) { this . VAR_2 . remove ( VAR_1 ) ; VAR_1 . METHOD_3 ( ) ; } } 
public void METHOD_1 ( ) { VAR_1 . METHOD_2 ( ) ; VAR_2 = STRING_1 ; return ; } 
public void METHOD_1 ( java.util.List < java.lang.Double > VAR_1 ) { VAR_2 . add ( VAR_1 ) ; } 
public void METHOD_1 ( boolean VAR_1 ) { if ( VAR_1 ) { METHOD_2 ( ) ; } else { METHOD_3 ( true ) ; } } 
public void METHOD_1 ( ) throws java.lang.Exception { TYPE_1 VAR_1 = TYPE_3 . METHOD_2 ( VAR_2 ) ; TYPE_3 . METHOD_3 ( true ) . METHOD_4 ( VAR_1 ) . METHOD_5 ( ) ; TYPE_4 . assertTrue ( VAR_1 . METHOD_5 ( ) ) ; } 
public static void METHOD_1 ( TYPE_1 VAR_1 ) { TYPE_2 VAR_2 = new TYPE_3 ( ) ; VAR_2 . METHOD_2 ( ) . add ( VAR_1 ) ; VAR_1 . init ( ) ; VAR_1 . start ( ) ; VAR_2 . show ( ) ; } 
public void METHOD_1 ( TYPE_1 VAR_1 ) { VAR_2 . METHOD_1 ( VAR_1 , toString ( ) , METHOD_2 ( ) . x , METHOD_2 ( ) . y ) ; } 
public void init ( TYPE_1 event ) { VAR_1 . init ( event ) ; TYPE_3 . METHOD_1 ( VAR_2 , new TYPE_4 ( ) ) ; } 
public void METHOD_1 ( ) { if ( ( VAR_1 ) != null ) return ; VAR_1 = new TYPE_1 ( ) ; METHOD_2 ( ) ; VAR_1 . METHOD_3 ( VAR_2 , INT_2 , INT_1 ) ; } 
public java.lang.String toString ( ) { return ( STRING_1 + ( VAR_1 . get ( ) ) ) + STRING_2 ; } 
TYPE_1 < TYPE_2 < TYPE_3 > > METHOD_1 ( java.lang.String VAR_1 , java.lang.String VAR_2 , java.lang.Integer VAR_4 , java.lang.Integer VAR_3 ) ; 
public char getColor ( ) throws java.io.IOException { VAR_1 . METHOD_1 ( ( STRING_1 + "\n" ) ) ; java.lang.String response = VAR_2 . METHOD_2 ( ) ; java.lang.System.out.println ( response ) ; return response . METHOD_3 ( 0 ) ; } 
public void METHOD_1 ( java.lang.String name ) { if ( ( this . VAR_1 ) == null ) { this . VAR_1 = new TYPE_1 ( ) ; this . status = true ; } this . VAR_1 . METHOD_1 ( name ) ; } 
public java.lang.String METHOD_1 ( ) { return VAR_1 . METHOD_2 ( VAR_1 . METHOD_3 ( ) ) ; } 
public void METHOD_1 ( TYPE_1 VAR_1 ) { java.util.Map < java.lang.String , TYPE_3 > VAR_2 = VAR_1 . METHOD_2 ( ) ; VAR_3 . METHOD_1 ( VAR_2 ) ; } 
public void init ( TYPE_1 VAR_1 ) { super . init ( VAR_1 ) ; TYPE_3 . METHOD_2 ( ) ; TYPE_2 . METHOD_1 ( ) ; TYPE_4 . METHOD_3 ( ) ; } 
private boolean METHOD_1 ( TYPE_1 VAR_1 , java.lang.String type , java.lang.String url ) { TYPE_2 VAR_2 = new TYPE_2 ( VAR_1 . METHOD_2 ( ) . METHOD_3 ( ) , type , url , null ) ; return VAR_3 . METHOD_4 ( VAR_2 , VAR_1 ) ; } 
public void METHOD_2 ( TYPE_1 VAR_1 , TYPE_1 VAR_2 ) { VAR_3 . METHOD_2 ( VAR_1 , VAR_2 ) ; } 
public void METHOD_1 ( TYPE_1 VAR_1 ) { VAR_2 . METHOD_2 ( VAR_3 ) ; VAR_4 . remove ( VAR_1 ) ; VAR_5 . remove ( VAR_3 ) ; } 
public void METHOD_1 ( TYPE_1 VAR_1 ) { VAR_2 = new TYPE_2 ( VAR_1 ) ; } 
public java.lang.String getColor ( ) { if ( ( VAR_1 ) != null ) { return VAR_1 . replaceAll ( STRING_1 , STRING_2 ) ; } else { return null ; } } 
public final TYPE_1 METHOD_1 ( boolean VAR_1 ) { return VAR_2 . METHOD_2 ( VAR_1 ) ; } 
public boolean METHOD_1 ( java.lang.String VAR_1 ) { return ! ( VAR_1 . equals ( STRING_1 ) ) ; } 
public static double METHOD_1 ( TYPE_1 VAR_1 ) throws TYPE_2 { return 1.0 / ( ( TYPE_3 . METHOD_2 ( VAR_2 , VAR_3 , VAR_4 , VAR_5 , VAR_6 , VAR_1 ) ) - 1 ) ; } 
private void METHOD_1 ( ) { VAR_1 . METHOD_2 ( VAR_2 ) ; VAR_2 . METHOD_6 ( ) ; } 
public void METHOD_1 ( float VAR_1 ) { VAR_3 . METHOD_1 ( VAR_1 , new TYPE_1 ( 0.0F , 0.0F , 1.0F ) ) ; } 
public TYPE_1 METHOD_1 ( TYPE_2 VAR_1 ) { return new TYPE_3 ( VAR_2 . getText ( ) . equals ( "true" ) ) ; } 
public void METHOD_1 ( int count ) { TYPE_1 VAR_1 = this . METHOD_2 ( ) ; VAR_1 . METHOD_3 ( ( STRING_1 + count ) ) ; } 
public void METHOD_1 ( android.view.View VAR_1 ) { if ( VAR_2 ) { METHOD_3 ( ) ; } else { METHOD_2 ( ) ; } } 
private void METHOD_1 ( TYPE_1 VAR_1 ) { VAR_2 . METHOD_2 ( VAR_3 ) ; VAR_4 . METHOD_2 ( VAR_2 ) ; VAR_1 . METHOD_2 ( VAR_4 ) ; } 
public TYPE_1 METHOD_1 ( java.lang.String params ) { this . VAR_1 = params ; this . VAR_2 = TYPE_2 . toString ( ) ; return this ; } 
private void METHOD_1 ( TYPE_1 VAR_1 ) { TYPE_2 . METHOD_2 ( ) . METHOD_3 ( ) . METHOD_4 ( ) ; TYPE_2 . METHOD_2 ( ) . METHOD_3 ( ) ; } 
public java.util.List < TYPE_1 > METHOD_1 ( ) { return new java.util.ArrayList ( VAR_3 . values ( ) ) ; } 
public static TYPE_1 METHOD_1 ( TYPE_1 VAR_1 ) { TYPE_1 VAR_2 = VAR_3 . get ( VAR_1 . getId ( ) ) ; if ( VAR_2 != null ) return VAR_2 ; VAR_3 . put ( VAR_1 . getId ( ) , VAR_1 ) ; return VAR_1 ; } 
public static void METHOD_1 ( TYPE_1 VAR_1 , java.lang.String VAR_2 ) { final java.lang.String format = STRING_1 ; try { java.io.File VAR_3 = new java.io.File ( VAR_2 ) ; TYPE_3 . METHOD_2 ( VAR_1 , format , VAR_3 ) ; } catch ( java.io.IOException VAR_4 ) { } } 
public java.lang.String METHOD_1 ( ) { return ( ( ( ( VAR_1 ) + ( VAR_2 ) ) + ( VAR_3 ) ) + ( VAR_2 ) ) + ( METHOD_2 ( ) . replace ( CHAR_1 , VAR_4 ) ) ; } 
public static void main ( java.lang.String [ ] args ) { TYPE_1 VAR_1 = new TYPE_1 ( args [ 0 ] ) ; VAR_1 . METHOD_1 ( java.lang.Integer.parseInt ( args [ 1 ] ) , true ) ; java.lang.System.out.println ( VAR_1 ) ; } 
public static void init ( ) { VAR_1 = new TYPE_1 ( STRING_1 ) ; VAR_2 = new TYPE_2 ( STRING_2 ) ; VAR_3 = new TYPE_2 ( STRING_3 ) ; VAR_4 = new TYPE_1 ( STRING_4 ) ; } 
public static TYPE_1 METHOD_1 ( TYPE_2 VAR_1 ) { VAR_2 = new TYPE_1 ( VAR_1 ) ; return VAR_2 ; } 
public TYPE_1 METHOD_1 ( java.lang.String string , TYPE_2 node ) { return TYPE_1 . get ( string . toLowerCase ( ) ) ; } 
public void update ( java.util.ArrayList < TYPE_1 > VAR_1 ) { VAR_2 = VAR_1 ; METHOD_1 ( ) ; } 
protected static boolean METHOD_1 ( java.lang.String VAR_1 ) { return TYPE_2 . METHOD_2 ( ( VAR_1 + STRING_1 ) ) ; } 
public void METHOD_1 ( TYPE_1 params , boolean VAR_1 ) { boolean VAR_2 = METHOD_2 ( STRING_1 , params ) ; METHOD_3 ( 0 ) ; } 
public void METHOD_1 ( android.view.View VAR_1 ) { METHOD_2 ( VAR_4 . getText ( ) . toString ( ) , VAR_5 . getText ( ) . toString ( ) ) ; } 
public boolean equals ( java.lang.Object obj ) { return ( obj instanceof TYPE_1 ) && ( this . id . equals ( ( ( TYPE_1 ) ( obj ) ) . id ) ) ; } 
public void METHOD_1 ( TYPE_1 VAR_1 ) { METHOD_3 ( ) . METHOD_4 ( VAR_3 , null , this ) ; super . METHOD_1 ( VAR_1 ) ; TYPE_2 . METHOD_2 ( VAR_2 , STRING_1 ) ; } 
public static void main ( java.lang.String [ ] args ) { new TYPE_1 ( ) . METHOD_1 ( ) ; java.lang.System.exit ( 0 ) ; } 
public int count ( ) { return METHOD_2 ( VAR_1 ) ; } 
protected void end ( ) { VAR_1 . METHOD_1 ( 0 , 0 , true , false ) ; } 
public TYPE_1 METHOD_1 ( ) { return new TYPE_1 ( 1 , 1 , 0 ) ; } 
public static java.lang.Boolean METHOD_1 ( java.util.Date VAR_1 , java.util.Date VAR_2 ) { return VAR_1 . METHOD_2 ( VAR_2 ) ; } 
public void METHOD_1 ( ) { if ( ( VAR_1 ) != null ) { METHOD_3 ( ) ; } } 
public void METHOD_1 ( ) { METHOD_2 ( TYPE_1 . METHOD_3 ( ) ) ; } 
public void METHOD_1 ( TYPE_1 VAR_1 ) { } 
protected void METHOD_1 ( ) { if ( ( VAR_1 ) == 0 ) { start ( ) ; } ( VAR_1 ) ++ ; VAR_2 . setText ( java.lang.String.format ( TYPE_1 . METHOD_2 ( ) , STRING_1 , VAR_1 ) ) ; } 
public void METHOD_1 ( java.lang.String VAR_1 ) { this . VAR_1 = VAR_1 ; } 
public boolean METHOD_1 ( ) { return true ; } 
public void METHOD_1 ( ) throws java.lang.Exception { TYPE_1 VAR_1 = METHOD_2 ( ) ; VAR_2 . METHOD_3 ( VAR_1 . getId ( ) , METHOD_4 ( ) ) ; METHOD_5 ( VAR_3 ) . METHOD_6 ( TYPE_3 . METHOD_7 ( VAR_4 class ) ) ; } 
public boolean METHOD_1 ( TYPE_1 VAR_1 , TYPE_2 VAR_2 , boolean VAR_3 ) { switch ( VAR_2 ) { case VAR_4 : return METHOD_2 ( VAR_1 , VAR_3 ) ; case VAR_5 : return METHOD_3 ( VAR_1 , VAR_3 ) ; } return false ; } 
public int METHOD_1 ( ) { return ( fileName . METHOD_1 ( ) ) + ( super . METHOD_1 ( ) ) ; } 
public void METHOD_1 ( ) { } 
public void METHOD_1 ( java.lang.String date ) { if ( TYPE_1 . METHOD_2 ( date , true ) ) { VAR_1 = date ; VAR_2 . setText ( date ) ; } else { TYPE_2 . METHOD_3 ( METHOD_4 ( ) , STRING_1 ) ; } } 
public void METHOD_1 ( TYPE_1 VAR_1 , int position ) { TYPE_3 VAR_3 = VAR_4 [ position ] ; VAR_5 . setText ( VAR_3 . getName ( ) ) ; } 
public java.lang.String METHOD_1 ( java.lang.Long id ) { VAR_2 . remove ( id ) ; return STRING_1 ; } 
public TYPE_1 METHOD_1 ( TYPE_2 VAR_1 , TYPE_3 response ) { synchronized ( this . VAR_2 ) { return this . VAR_2 ; } } 
public static void METHOD_1 ( ) { VAR_1 . update ( VAR_1 . METHOD_2 ( ) ) ; } 
public void METHOD_1 ( ) throws TYPE_1 { VAR_1 . METHOD_2 ( VAR_2 ) ; TYPE_2 VAR_3 = VAR_1 . METHOD_3 ( VAR_4 ) ; METHOD_4 ( VAR_3 ) ; } 
private void METHOD_1 ( ) { TYPE_1 . METHOD_2 ( ) ; VAR_1 = new TYPE_2 ( ) ; } 
public void METHOD_1 ( ) throws java.lang.Exception { VAR_4 = true ; METHOD_3 ( true , false ) ; } 
private static java.lang.String METHOD_1 ( final java.lang.String name , int id ) { return ( name == null ) || ( name . trim ( ) . isEmpty ( ) ) ? STRING_1 + id : name . replaceAll ( STRING_2 , STRING_3 ) ; } 
public java.util.List < java.lang.String > METHOD_1 ( java.lang.String VAR_1 ) { if ( ! ( METHOD_2 ( VAR_1 ) ) ) return null ; return new java.util.ArrayList < java.lang.String > ( VAR_2 . get ( VAR_1 ) ) ; } 
private void METHOD_1 ( ) { VAR_1 = true ; VAR_2 = new TYPE_1 ( VAR_3 ) ; } 
protected void METHOD_1 ( ) { this . VAR_1 . set ( true ) ; this . VAR_2 . METHOD_2 ( this . VAR_3 ) ; this . VAR_3 . METHOD_3 ( ) ; } 
public void METHOD_1 ( TYPE_1 VAR_1 ) { METHOD_2 ( ) ; if ( ( VAR_4 ) == ( VAR_5 ) ) VAR_6 . METHOD_3 ( VAR_7 ) ; } 
public void METHOD_1 ( ) { message = VAR_1 ; VAR_2 . METHOD_2 ( message ) ; new java.lang.Thread ( new TYPE_2 ( false ) ) . start ( ) ; } 
public void METHOD_1 ( int VAR_1 ) { VAR_2 -= VAR_1 ; if ( ( VAR_2 ) < 0 ) { METHOD_2 ( ) ; } } 
public boolean METHOD_1 ( java.lang.Object x ) { return false ; } 
public static void METHOD_1 ( ) { TYPE_1 . METHOD_2 ( ) . METHOD_3 ( VAR_1 , "true" ) ; } 
public void METHOD_1 ( TYPE_1 c , boolean VAR_1 ) throws TYPE_2 , java.io.IOException { if ( VAR_1 && ( c == null ) ) { return ; } c . METHOD_2 ( ) ; } 
private void METHOD_1 ( TYPE_1 VAR_1 , java.lang.String VAR_2 ) { TYPE_2 VAR_3 = new TYPE_3 ( ) . METHOD_2 ( VAR_2 ) ; VAR_1 = METHOD_3 ( VAR_1 , VAR_3 ) ; } 
public void METHOD_1 ( java.lang.Object VAR_1 ) { VAR_2 &= ~ ( 1 < < ( METHOD_2 ( VAR_1 , null ) ) ) ; } 
public TYPE_1 < TYPE_2 > METHOD_1 ( java.lang.String url ) { try { return VAR_1 . get ( url ) ; } catch ( TYPE_3 VAR_2 ) { VAR_2 . METHOD_3 ( ) ; } return TYPE_1 . METHOD_4 ( ) ; } 
public boolean METHOD_1 ( ) { return ( VAR_1 . size ( ) ) > ( index ) ; } 
public boolean METHOD_1 ( java.lang.String VAR_1 , java.lang.String VAR_2 ) { if ( VAR_2 . METHOD_2 ( STRING_1 ) ) { if ( METHOD_3 ( VAR_1 ) ) { return true ; } else { return false ; } } else { return false ; } } 
public TYPE_1 METHOD_1 ( java.lang.Object VAR_1 ) { return TYPE_2 . METHOD_2 ( VAR_1 , TYPE_2 . METHOD_3 ( ) ) ; } 
public void METHOD_1 ( ) { METHOD_1 ( VAR_1 , VAR_1 , VAR_2 ) ; } 
public TYPE_1 METHOD_1 ( TYPE_2 VAR_1 , TYPE_3 VAR_2 ) { VAR_3 . METHOD_2 ( VAR_1 ) ; return new TYPE_1 ( STRING_3 , STRING_4 , new TYPE_2 ( ) ) ; } 
public void METHOD_1 ( TYPE_1 VAR_1 ) { VAR_2 . setText ( VAR_1 . getName ( ) ) ; } 
private void METHOD_1 ( TYPE_1 VAR_1 , TYPE_1 VAR_2 , TYPE_1 VAR_3 ) { if ( ! ( METHOD_2 ( VAR_2 , VAR_1 , VAR_3 ) ) ) { METHOD_3 ( VAR_1 , VAR_2 , VAR_3 ) ; } } 
protected void METHOD_1 ( java.lang.String VAR_1 ) { METHOD_2 ( ) ; } 
public TYPE_1 METHOD_1 ( TYPE_2 VAR_1 , java.lang.Object VAR_2 , TYPE_3 VAR_3 ) { this . METHOD_2 ( ) ; java.util.List < TYPE_4 > VAR_4 = this . METHOD_3 ( VAR_1 , VAR_2 , false ) ; return TYPE_5 . METHOD_4 ( this . VAR_5 , VAR_4 ) ; } 
private java.lang.Object METHOD_1 ( ) { return METHOD_2 ( ) ? null : TYPE_1 . METHOD_3 ( ) . METHOD_1 ( ) ; } 
private static java.lang.String METHOD_1 ( TYPE_1 VAR_1 ) { return VAR_1 . METHOD_1 ( ) . replaceAll ( STRING_1 , STRING_2 ) . replaceAll ( STRING_3 , STRING_4 ) ; } 
public java.lang.Integer add ( java.lang.Integer a , java.lang.Integer b ) { return a + b ; } 
public void METHOD_1 ( ) { if ( ( this . VAR_2 ) != null ) { this . VAR_1 . METHOD_2 ( this . VAR_2 , VAR_3 . getValue ( ) ) ; this . VAR_2 = null ; } } 
public void METHOD_1 ( TYPE_1 i ) throws java.lang.Exception { VAR_1 = i ; METHOD_2 ( ) ; } 
public void METHOD_1 ( int VAR_1 , TYPE_1 status ) throws TYPE_2 { this . VAR_2 . put ( VAR_1 , status ) ; } 
private void METHOD_1 ( TYPE_1 VAR_1 ) { TYPE_2 VAR_2 = new TYPE_2 ( ) ; VAR_2 . METHOD_2 ( VAR_1 ) ; VAR_3 . METHOD_3 ( VAR_2 ) ; } 
public static void METHOD_1 ( java.lang.String name , TYPE_1 type ) { VAR_2 . add ( false ) ; VAR_3 . add ( type ) ; } 
public void METHOD_1 ( ) { TYPE_1 f = ( ( TYPE_1 ) ( METHOD_2 ( STRING_1 ) ) ) ; METHOD_3 ( f . METHOD_4 ( ) , f . METHOD_5 ( ) ) ; } 
public void delete ( ) { if ( ( VAR_1 ) != null ) METHOD_1 ( VAR_1 ) ; } 
void METHOD_1 ( long number ) { VAR_1 += java.lang.String . METHOD_2 ( number ) ; VAR_2 . setText ( VAR_1 ) ; } 
public TYPE_1 METHOD_1 ( TYPE_2 VAR_1 , short VAR_2 , short VAR_3 , short VAR_4 ) { return METHOD_1 ( VAR_1 , null , VAR_2 , VAR_3 , VAR_4 ) ; } 
public void METHOD_1 ( java.lang.String VAR_1 ) { VAR_2 . METHOD_1 ( VAR_1 ) ; } 
public void METHOD_1 ( java.lang.String VAR_1 ) { VAR_2 . setText ( VAR_1 ) ; } 
public void METHOD_1 ( final TYPE_1 VAR_1 ) { VAR_1 . METHOD_2 ( STRING_1 , this . VAR_2 ) ; if ( ( VAR_3 ) != null ) VAR_1 . METHOD_3 ( STRING_2 , VAR_3 . toString ( ) ) ; } 
public void METHOD_1 ( int position , float VAR_1 , int VAR_2 ) { } 
protected void METHOD_1 ( TYPE_1 VAR_1 ) { super . METHOD_1 ( VAR_1 ) ; METHOD_2 ( VAR_2 ) ; TYPE_2 VAR_3 = ( ( TYPE_2 ) ( METHOD_3 ( VAR_4 ) ) ) ; VAR_3 . METHOD_4 ( VAR_5 , 0 , 0 , this ) ; } 
public void update ( float VAR_1 ) { super . update ( VAR_1 ) ; TYPE_1 . update ( VAR_1 ) ; VAR_2 . update ( VAR_1 ) ; } 
public void METHOD_1 ( TYPE_1 event ) { } 
public java.lang.String toString ( ) { return ( ( ( ( ( STRING_1 + ( name ) ) + STRING_2 ) + ( VAR_1 ) ) + STRING_3 ) + ( VAR_2 ) ) + STRING_4 ; } 
public void METHOD_1 ( ) { this . VAR_1 = new java.io.File ( METHOD_2 ( ) , STRING_1 ) ; this . VAR_2 = TYPE_1 . METHOD_3 ( this . VAR_1 ) ; METHOD_4 ( ) ; } 
public void METHOD_1 ( ) { VAR_2 . METHOD_1 ( ) ; } 
public void execute ( ) { java.lang.System.out.println ( STRING_1 ) ; java.lang.System.exit ( 0 ) ; } 
public void METHOD_1 ( ) throws java.lang.Exception { TYPE_1 . METHOD_2 ( VAR_1 . METHOD_3 ( TYPE_2 . METHOD_4 ( ) , TYPE_2 . METHOD_4 ( ) ) ) . METHOD_5 ( null ) ; this . VAR_2 . METHOD_6 ( VAR_1 ) ; } 
public static < TYPE_1 > TYPE_1 METHOD_1 ( TYPE_1 VAR_1 , java.lang.Class < ? > VAR_2 ) { return ( ( TYPE_1 ) ( TYPE_2 . METHOD_2 ( VAR_1 . getClass ( ) , new TYPE_3 ( VAR_1 , VAR_2 ) ) ) ) ; } 
void METHOD_1 ( ) ; 
public void METHOD_1 ( TYPE_1 VAR_1 ) { if ( ( VAR_2 ) != null ) VAR_2 . METHOD_1 ( VAR_1 ) ; this . target = VAR_1 ; this . VAR_3 = 0 ; } 
public void METHOD_1 ( ) { counter . setText ( java.lang.String . METHOD_2 ( ( -- ( VAR_1 ) ) ) ) ; } 
public void METHOD_1 ( ) { METHOD_2 ( METHOD_3 ( ) , false ) ; } 
public android.view.View METHOD_1 ( TYPE_1 VAR_1 , TYPE_2 VAR_2 , TYPE_3 VAR_3 ) { view = VAR_1 . METHOD_2 ( VAR_4 , VAR_2 , false ) ; METHOD_3 ( ) ; return view ; } 
public java.lang.String METHOD_1 ( ) { switch ( this ) { case VAR_1 : return STRING_1 ; case VAR_3 : return STRING_3 ; case VAR_4 : return STRING_4 ; case VAR_5 : return STRING_5 ; case VAR_2 : return STRING_2 ; } return null ; } 
public void METHOD_1 ( TYPE_1 p , java.lang.String id , java.lang.String name , java.lang.String VAR_1 ) { METHOD_2 ( p , id , name , VAR_1 , 1 , null ) ; } 
public static boolean METHOD_1 ( ) { return false ; } 
protected abstract void METHOD_1 ( TYPE_1 VAR_1 , TYPE_2 VAR_2 , int position ) ; 
public void METHOD_1 ( TYPE_1 VAR_1 , java.lang.String VAR_2 ) throws TYPE_2 { METHOD_4 ( VAR_1 , VAR_2 ) ; } 
public void METHOD_1 ( ) throws java.io.IOException { TYPE_1 VAR_1 = VAR_2 . METHOD_2 ( VAR_3 , VAR_4 class ) ; assertEquals ( 0 , VAR_1 . METHOD_3 ( ) . intValue ( ) ) ; assertEquals ( STRING_1 , VAR_1 . METHOD_4 ( ) ) ; } 
public static java.lang.String METHOD_1 ( int value ) { if ( ( value >= 0 ) && ( value <= INT_1 ) ) { return "0" . METHOD_2 ( java.lang.String . METHOD_3 ( value ) ) ; } return java.lang.String . METHOD_3 ( value ) ; } 
public void METHOD_1 ( TYPE_1 VAR_1 ) { if ( ( VAR_2 ) != null ) { VAR_2 . METHOD_2 ( TYPE_2 . METHOD_3 ( ) . METHOD_4 ( new TYPE_3 ( VAR_1 ) ) , VAR_3 ) ; } } 
public void METHOD_1 ( ) { super . METHOD_1 ( ) ; } 
public long METHOD_1 ( ) { return 1 ; } 
public boolean METHOD_1 ( TYPE_1 VAR_1 ) { return ( VAR_2 . METHOD_2 ( VAR_1 . METHOD_3 ( ) ) . METHOD_4 ( ) ) == 1 ; } 
public void METHOD_1 ( android.view.View VAR_1 ) { METHOD_1 ( false , false , VAR_1 ) ; } 
public static void METHOD_1 ( final java.lang.String VAR_1 , final java.lang.String msg ) { TYPE_1 . METHOD_1 ( VAR_1 , msg ) ; } 
public void METHOD_1 ( java.lang.String VAR_1 , TYPE_1 VAR_2 ) { VAR_3 . METHOD_2 ( STRING_1 ) ; METHOD_5 ( VAR_2 ) ; } 
public void setValue ( java.lang.String key , double [ ] value ) { synchronized ( values ) { this . values . put ( key , value ) ; VAR_1 = true ; } } 
public void METHOD_1 ( java.lang.String message ) { try { METHOD_2 ( VAR_1 , message ) ; } catch ( TYPE_1 VAR_2 ) { TYPE_2 . METHOD_3 ( VAR_3 , STRING_1 , VAR_2 ) ; } } 
public void METHOD_1 ( java.lang.String VAR_1 , TYPE_1 VAR_2 ) { VAR_3 . put ( VAR_4 , new TYPE_2 ( VAR_1 , VAR_2 ) ) ; } 
public void setText ( java.lang.String str ) { text = str ; } 
public void METHOD_1 ( TYPE_1 error ) { if ( error . METHOD_2 ( ) . toString ( ) . equals ( VAR_1 ) ) { VAR_2 . METHOD_3 ( ) ; } else { VAR_2 . METHOD_4 ( STRING_1 ) ; } } 
public void METHOD_1 ( android.content.Context context , android.content.Intent intent ) { METHOD_2 ( false ) ; } 
public void METHOD_1 ( java.lang.String VAR_1 ) { TYPE_1 VAR_2 = ( ( TYPE_1 ) ( METHOD_2 ( ) . METHOD_3 ( VAR_3 ) ) ) ; VAR_2 . METHOD_1 ( VAR_1 ) ; VAR_4 . METHOD_4 ( VAR_1 ) ; } 
TYPE_1 METHOD_1 ( TYPE_1 VAR_1 ) { return VAR_2 . METHOD_1 ( VAR_1 . METHOD_2 ( ) ) ; } 
public int METHOD_1 ( java.util.List < java.lang.Integer > VAR_1 ) { int VAR_2 = 0 ; for ( int VAR_3 : VAR_1 ) { VAR_2 += this . VAR_4 . get ( VAR_3 ) . METHOD_2 ( ) ; } return VAR_2 ; } 
public void METHOD_1 ( float VAR_1 , boolean VAR_2 ) { METHOD_1 ( VAR_1 , VAR_2 , VAR_2 , false ) ; } 
protected void METHOD_1 ( ) { super . METHOD_1 ( ) ; METHOD_2 ( ) ; } 
protected void METHOD_1 ( TYPE_1 VAR_1 ) { VAR_2 . METHOD_2 ( VAR_1 , ( - VAR_3 ) ) ; } 
void METHOD_1 ( TYPE_1 VAR_1 , int VAR_2 ) { this . VAR_1 = VAR_1 ; this . VAR_2 = VAR_2 ; VAR_3 = false ; VAR_4 = false ; METHOD_2 ( VAR_2 ) ; VAR_1 . METHOD_3 ( VAR_5 ) ; } 
public void METHOD_1 ( ) { if ( ( VAR_1 ) != null ) { VAR_1 . METHOD_2 ( ) ; } } 
public void METHOD_1 ( ) { VAR_1 . METHOD_2 ( STRING_1 ) ; METHOD_3 ( ) ; } 
public java.lang.Object METHOD_1 ( ) { return sum ; } 
public TYPE_1 METHOD_1 ( ) { return ( ( TYPE_1 ) ( super . METHOD_1 ( ) ) ) ; } 
public TYPE_1 METHOD_1 ( java.lang.String VAR_1 ) { this . VAR_1 = VAR_1 ; return this ; } 
public void METHOD_1 ( ) { if ( ( VAR_1 ) != null ) { VAR_2 . METHOD_2 ( null ) ; VAR_1 . METHOD_3 ( ) ; VAR_1 = null ; } } 
public java.lang.String METHOD_1 ( ) { return VAR_1 ; } 
public void METHOD_1 ( ) { METHOD_2 ( ) ; setState ( VAR_1 ) ; this . VAR_2 = 0 ; } 
public java.util.List < java.lang.String > METHOD_1 ( java.lang.String VAR_1 ) { return TYPE_1 . METHOD_2 ( VAR_1 ) ; } 
public int METHOD_1 ( ) { if ( ( VAR_1 ) == null ) return 0 ; return VAR_1 . size ( ) ; } 
public void METHOD_1 ( long VAR_1 ) { this . VAR_2 = VAR_1 ; } 
public void METHOD_1 ( ) { VAR_1 . METHOD_2 ( ) ; VAR_2 . METHOD_3 ( VAR_3 ) ; } 
protected void METHOD_1 ( boolean VAR_2 ) { } 
public int METHOD_1 ( int n , int [ ] VAR_1 ) { return n ; } 
public void METHOD_1 ( ) { METHOD_2 ( ) ; } 
public void METHOD_1 ( java.lang.String VAR_1 ) { if ( TYPE_1 . METHOD_2 ( ) ) { new TYPE_2 ( ) . execute ( VAR_1 ) ; } else { VAR_2 . METHOD_3 ( TYPE_1 . METHOD_4 ( ) ) ; } } 
public static void METHOD_1 ( int VAR_1 , int VAR_2 , java.lang.String msg ) throws TYPE_1 { throw new TYPE_1 ( VAR_1 , VAR_2 , msg ) ; } 
public void METHOD_1 ( TYPE_1 VAR_1 ) { VAR_2 . METHOD_1 ( ( ( java.util.List < java.lang.String > ) ( VAR_1 . METHOD_2 ( ) ) ) , VAR_1 . getType ( ) ) ; } 
public void METHOD_1 ( TYPE_1 TYPE_2 ) { for ( TYPE_3 VAR_1 : TYPE_4 ) { METHOD_2 ( VAR_1 ) ; } TYPE_4 . METHOD_3 ( ) ; TYPE_5 . remove ( TYPE_2 . toString ( ) ) ; } 
protected void METHOD_1 ( ) { VAR_1 = true ; super . METHOD_1 ( ) ; } 
public boolean METHOD_1 ( ) { return ( ( i ) + 1 ) < ( VAR_1 . size ( ) ) ; } 
public void METHOD_1 ( TYPE_1 VAR_1 ) { android.content.Intent intent = new android.content.Intent ( this , VAR_2 class ) ; intent . METHOD_2 ( "id" , 1 ) ; intent . METHOD_2 ( STRING_2 , VAR_1 ) ; METHOD_3 ( intent ) ; } 
private void METHOD_1 ( ) { METHOD_3 ( ) . METHOD_1 ( VAR_2 , null , this ) ; } 
protected static boolean METHOD_1 ( TYPE_1 VAR_1 , TYPE_1 VAR_2 ) { return ( ( VAR_1 . METHOD_2 ( ) ) != 0 ) || ( ( VAR_2 . METHOD_2 ( ) ) != 0 ) ; } 
public int METHOD_1 ( ) { return VAR_1 ; } 
public TYPE_2 METHOD_1 ( final TYPE_2 VAR_1 ) { return VAR_2 . METHOD_1 ( VAR_1 ) ; } 
boolean METHOD_1 ( TYPE_1 VAR_1 ) { return METHOD_1 ( METHOD_2 ( VAR_1 ) , VAR_1 ) ; } 
private void METHOD_1 ( ) { METHOD_2 ( VAR_1 , VAR_2 , null ) ; } 
public void METHOD_1 ( ) throws java.lang.Exception { java.util.List < ? > VAR_1 = TYPE_2 . METHOD_2 ( ) ; assertEquals ( 0 , VAR_1 . size ( ) ) ; } 
public void METHOD_1 ( ) { TYPE_1 VAR_1 = ( ( TYPE_1 ) ( this . METHOD_2 ( ) ) ) ; VAR_1 . METHOD_3 ( this ) ; VAR_1 . METHOD_4 ( this , 1 ) ; } 
protected void METHOD_1 ( TYPE_1 VAR_1 ) { super . METHOD_1 ( VAR_1 ) ; METHOD_2 ( VAR_2 ) ; VAR_3 = new TYPE_2 ( this ) ; VAR_3 . METHOD_3 ( ) ; VAR_3 . METHOD_4 ( ) ; } 
public void METHOD_1 ( TYPE_1 < TYPE_2 > VAR_1 ) { if ( VAR_1 != null ) { this . VAR_1 . add ( VAR_1 ) ; } } 
public void METHOD_1 ( double VAR_1 , TYPE_1 VAR_2 ) { VAR_3 = new TYPE_1 ( TYPE_1 . METHOD_2 ( VAR_3 , VAR_2 . METHOD_3 ( ( VAR_1 / ( VAR_4 ) ) ) ) ) ; } 
public void METHOD_1 ( android.view.View VAR_1 ) { java.lang.System.exit ( 0 ) ; } 
public void METHOD_1 ( java.util.ArrayList < TYPE_1 > VAR_1 ) { VAR_1 . add ( new TYPE_2 ( ) ) ; } 
private boolean METHOD_1 ( ) { boolean VAR_1 = false ; for ( java.util.List < TYPE_1 > VAR_2 : VAR_3 ) { VAR_1 = VAR_1 || ( ( VAR_2 . size ( ) ) > 0 ) ; } return VAR_1 ; } 
public java.util.List < java.util.Map < java.lang.String , java.lang.Object > > METHOD_1 ( java.lang.String VAR_1 , int start , int number ) { return null ; } 
public void METHOD_1 ( TYPE_1 VAR_1 ) { METHOD_2 ( true , x ) ; } 
private void METHOD_1 ( ) { if ( ( VAR_1 ) == null ) { VAR_1 = ( ( TYPE_1 ) ( METHOD_2 ( ) . METHOD_3 ( VAR_2 ) ) ) . METHOD_4 ( ) ; METHOD_5 ( ) ; } } 
private static void METHOD_1 ( long VAR_1 , long array , int VAR_2 , int VAR_3 ) { } 
public boolean METHOD_1 ( int VAR_1 ) { boolean VAR_2 = false ; if ( VAR_1 == 1 ) { VAR_2 = VAR_3 ; VAR_3 = false ; } else if ( VAR_1 == INT_1 ) { VAR_2 = VAR_5 ; VAR_5 = false ; } return VAR_2 ; } 
protected void METHOD_1 ( ) { if ( VAR_1 ) TYPE_1 . METHOD_2 ( STRING_1 , STRING_2 ) ; super . METHOD_1 ( ) ; VAR_2 . setEnabled ( true ) ; this . METHOD_3 ( VAR_2 ) ; } 
public int compareTo ( TYPE_1 VAR_1 ) { if ( ( this . VAR_2 ) < ( VAR_3 ) ) { return - 1 ; } else if ( ( this . VAR_2 ) > ( VAR_3 ) ) { return 1 ; } return 0 ; } 
public void METHOD_1 ( ) { this . VAR_1 . METHOD_2 ( ) ; this . METHOD_3 ( METHOD_4 ( ( VAR_2 ? VAR_3 : VAR_4 ) ) ) ; } 
public void METHOD_1 ( ) { final int num = INT_1 ; TYPE_1 VAR_1 = new TYPE_1 ( ) ; java.util.ArrayList < TYPE_2 > list = VAR_1 . METHOD_2 ( ) ; assertTrue ( ( ( list . size ( ) ) >= num ) ) ; } 
private java.lang.String METHOD_1 ( final TYPE_1 VAR_1 ) { final java.lang.String VAR_2 = VAR_1 . METHOD_2 ( STRING_2 , null ) ; return VAR_2 ; } 
public void handle ( TYPE_1 event ) { VAR_2 = TYPE_2 . METHOD_1 ( VAR_1 ) ; VAR_3 . METHOD_2 ( ) ; VAR_1 = STRING_1 ; VAR_4 . METHOD_3 ( VAR_5 ) ; } 
public void METHOD_1 ( ) { VAR_1 = new TYPE_1 ( VAR_2 , new TYPE_2 ( ) , null ) ; } 
public boolean METHOD_1 ( final java.lang.String VAR_1 ) { TYPE_1 VAR_2 = VAR_3 . METHOD_2 ( VAR_1 ) ; return ( VAR_2 != null ) && ( VAR_2 . METHOD_3 ( ) ) ; } 
public final boolean METHOD_1 ( ) { return VAR_1 ; } 
public void METHOD_1 ( TYPE_1 view , int VAR_1 , int VAR_2 , int VAR_3 ) { VAR_4 = VAR_3 ; VAR_5 = VAR_2 + 1 ; VAR_6 = VAR_1 ; } 
public java.lang.String METHOD_1 ( java.lang.String arg ) { return null ; } 
protected void METHOD_1 ( TYPE_1 VAR_1 ) { super . METHOD_1 ( VAR_1 ) ; VAR_2 = TYPE_2 . METHOD_2 ( this , VAR_3 ) ; } 
boolean METHOD_1 ( TYPE_1 VAR_1 ) { return METHOD_2 ( VAR_2 . sum ( VAR_1 ) ) ; } 
public TYPE_1 METHOD_1 ( java.lang.String VAR_1 , java.lang.String VAR_2 ) { java.lang.String VAR_3 = METHOD_2 ( VAR_1 , VAR_2 ) ; if ( VAR_3 == null ) { return null ; } return METHOD_3 ( VAR_3 ) ; } 
public void METHOD_1 ( ) { super . METHOD_1 ( ) ; VAR_1 . METHOD_2 ( 1.0F ) ; } 
private void METHOD_1 ( android.view.View VAR_1 , float VAR_2 ) { if ( ( VAR_1 != null ) && ( ( VAR_4 ) != null ) ) { for ( TYPE_1 VAR_3 : VAR_4 ) { VAR_3 . METHOD_2 ( VAR_1 , VAR_2 ) ; } } } 
public void METHOD_1 ( final java.util.Map < java.lang.String , java.util.Set < java.lang.String > > VAR_1 ) { this . VAR_1 = VAR_1 ; } 
public void METHOD_1 ( ) { VAR_1 . METHOD_2 ( new TYPE_1 ( ) { public void METHOD_3 ( ) { VAR_1 . METHOD_4 ( ( ( VAR_1 . METHOD_5 ( ) ) - 1 ) ) ; } } ) ; } 
private void METHOD_1 ( TYPE_1 VAR_1 , double VAR_2 , TYPE_2 a , java.awt.Color VAR_3 , int size ) { float y = a . y ; float x = a . x ; METHOD_1 ( VAR_1 , VAR_2 , VAR_3 , y , x , size ) ; } 
public boolean METHOD_1 ( android.content.Intent intent ) { METHOD_2 ( ) ; return super . METHOD_1 ( intent ) ; } 
public TYPE_1 METHOD_1 ( TYPE_4 VAR_1 ) { return new TYPE_3 ( VAR_1 ) ; } 
public java.lang.String METHOD_1 ( ) { return METHOD_1 ( 1 ) ; } 
public byte [ ] METHOD_1 ( byte [ ] message ) { byte [ ] buffer = new byte [ VAR_2 ] ; TYPE_1 . METHOD_2 ( ) . METHOD_3 ( buffer , message , message . length ) ; return buffer ; } 
public static void METHOD_1 ( ) { synchronized ( VAR_1 ) { VAR_1 . METHOD_2 ( ) ; } } 
public void METHOD_1 ( int VAR_1 , long x ) throws TYPE_1 { setValue ( VAR_1 , java.lang.Long . toString ( x ) ) ; } 
public void METHOD_1 ( ) { VAR_5 . METHOD_1 ( ) ; VAR_6 . METHOD_1 ( ) ; VAR_7 . METHOD_1 ( ) ; VAR_2 . METHOD_1 ( ) ; VAR_3 . METHOD_1 ( ) ; VAR_4 . METHOD_1 ( ) ; VAR_1 . METHOD_1 ( ) ; } 
public void METHOD_1 ( TYPE_1 VAR_1 , TYPE_1 VAR_2 , int VAR_3 ) { if ( VAR_1 . equals ( VAR_2 ) ) return ; TYPE_2 VAR_4 = new TYPE_2 ( VAR_1 , VAR_2 , VAR_3 ) ; this . METHOD_2 ( VAR_4 ) ; } 
TYPE_1 METHOD_1 ( TYPE_2 VAR_1 , TYPE_3 VAR_2 , TYPE_4 VAR_3 , android.content.Context context ) { return new TYPE_5 ( VAR_1 , VAR_2 , VAR_3 , context ) ; } 
public void METHOD_1 ( android.view.View VAR_1 ) { } 
public void METHOD_1 ( ) { TYPE_1 . METHOD_2 ( METHOD_3 ( ) , java.lang.String.format ( getString ( VAR_1 ) , STRING_1 ) , VAR_2 ) ; } 
public void METHOD_1 ( java.io.File file ) { VAR_1 . METHOD_2 ( ) ; if ( ( VAR_2 ) != null ) { VAR_2 . METHOD_1 ( file ) ; } } 
public int METHOD_1 ( TYPE_1 VAR_1 ) { int VAR_2 = VAR_3 . METHOD_1 ( METHOD_2 ( VAR_1 ) ) ; return VAR_2 ; } 
public boolean METHOD_1 ( ) { return super . METHOD_1 ( ) ; } 
public void METHOD_1 ( TYPE_1 p , int VAR_1 ) { if ( VAR_1 < 1 ) return ; p . METHOD_2 ( TYPE_2 . METHOD_3 ( STRING_1 ) ) ; METHOD_4 ( p , STRING_2 , VAR_1 ) ; } 
protected void METHOD_1 ( ) { super . METHOD_1 ( ) ; if ( ( VAR_1 ) != null ) VAR_1 . METHOD_2 ( ) ; if ( ( VAR_2 ) != null ) VAR_2 . METHOD_3 ( ) ; } 
public void METHOD_1 ( ) { super . METHOD_1 ( ) ; METHOD_3 ( ) ; } 
public static java.lang.String METHOD_1 ( ) { return TYPE_1 . getConfig ( STRING_1 ) ; } 
boolean METHOD_1 ( java.lang.String VAR_1 ) { return this . VAR_2 . METHOD_1 ( VAR_1 ) ; } 
public void show ( long time , boolean VAR_1 ) { super . show ( time , VAR_1 ) ; METHOD_1 ( ) ; METHOD_2 ( VAR_2 ) ; } 
public boolean equals ( java.lang.Object t ) { return ( t instanceof TYPE_1 ) && ( ( this . id . compareTo ( ( ( TYPE_1 ) ( t ) ) . id ) ) == 0 ) ; } 
public void METHOD_1 ( int VAR_1 , int VAR_2 ) { if ( ( VAR_3 ) != null ) VAR_3 . METHOD_2 ( VAR_1 , VAR_2 ) ; } 
public boolean METHOD_1 ( ) { return ( this . VAR_1 ) > 0 ; } 
public boolean METHOD_1 ( java.lang.String VAR_2 , float VAR_3 , float VAR_4 , java.lang.String VAR_5 , java.lang.String VAR_6 ) { return METHOD_1 ( VAR_2 , VAR_3 , VAR_4 , null , null , VAR_5 , VAR_6 ) ; } 
public java.util.List < TYPE_1 > METHOD_1 ( ) { return new java.util.ArrayList < > ( this . to ) ; } 
private static void METHOD_1 ( ) { java.lang.System.out.println ( STRING_1 ) ; TYPE_1 . METHOD_2 ( ) ; } 
private void METHOD_1 ( ) { TYPE_3 VAR_1 = new TYPE_3 ( ) ; VAR_1 . METHOD_4 ( ) ; } 
private TYPE_1 METHOD_1 ( TYPE_1 VAR_1 , int VAR_2 , java.lang.String VAR_3 ) { VAR_1 . put ( VAR_4 , VAR_5 ) ; VAR_1 . put ( VAR_6 , ( ( VAR_3 + STRING_1 ) + VAR_2 ) ) ; return VAR_1 ; } 
public void METHOD_1 ( TYPE_1 VAR_1 ) { TYPE_2 VAR_2 = METHOD_2 ( ) ; VAR_2 . put ( VAR_1 . getId ( ) , VAR_1 ) ; METHOD_3 ( VAR_2 ) ; } 
public TYPE_1 get ( ) { TYPE_4 response = VAR_1 . get ( ) ; return TYPE_1 . METHOD_1 ( response ) ; } 
public static void METHOD_1 ( ) { if ( VAR_1 . equals ( STRING_1 ) ) { VAR_2 = null ; VAR_3 = null ; } else { VAR_1 = STRING_1 ; VAR_2 = new java.util.ArrayList < java.lang.String > ( ) ; VAR_4 = false ; } } 
public static TYPE_1 METHOD_1 ( ) throws java.lang.Exception { return null ; } 
public static final boolean [ ] METHOD_1 ( boolean [ ] VAR_1 ) { return TYPE_1 . METHOD_1 ( VAR_1 , 0 , VAR_1 . length ) ; } 
public java.lang.String toString ( ) { return ( ( this . VAR_1 ) + ( this . VAR_2 ) ) + ( this . VAR_3 ) ; } 
public synchronized double METHOD_1 ( final double time ) { return ( METHOD_2 ( time ) ) * ( METHOD_3 ( ) ) ; } 
protected void METHOD_1 ( android.content.Context context ) { METHOD_1 ( context , null ) ; } 
public static void METHOD_1 ( ) { java.lang.System.out.println ( STRING_1 ) ; TYPE_1 . METHOD_2 ( ) ; if ( ( VAR_3 ) == false ) { TYPE_1 . METHOD_3 ( ) ; } } 
public void METHOD_1 ( TYPE_1 < TYPE_2 > VAR_1 ) { if ( ( VAR_2 ) != null ) VAR_2 . METHOD_2 ( ) ; VAR_2 = null ; } 
public void METHOD_1 ( java.util.List < TYPE_1 > VAR_1 ) { } 
public void METHOD_1 ( android.view.View view ) { VAR_1 . METHOD_2 ( VAR_2 ) ; VAR_3 . METHOD_3 ( 0 ) ; VAR_4 . METHOD_3 ( 0 ) ; VAR_5 [ position ] = 1 ; } 
public final void METHOD_1 ( final TYPE_1 VAR_1 , final TYPE_2 VAR_2 , final TYPE_3 VAR_3 , final TYPE_3 VAR_4 , final int VAR_5 , final int VAR_6 ) { METHOD_2 ( VAR_1 , VAR_2 , VAR_3 , VAR_4 , VAR_5 , VAR_5 , VAR_6 , true ) ; } 
public java.util.ArrayList < java.lang.String > METHOD_1 ( ) { java.util.ArrayList < java.lang.String > VAR_1 = new java.util.ArrayList ( METHOD_2 ( ) ) ; for ( java.lang.String VAR_2 : VAR_3 ) { VAR_1 . add ( VAR_2 ) ; } return VAR_1 ; } 
private static boolean METHOD_1 ( byte b ) { return ! ( ( ( b < CHAR_1 ) || ( ( b > CHAR_2 ) && ( b < CHAR_3 ) ) ) || ( b > CHAR_4 ) ) ; } 
public void METHOD_1 ( int VAR_1 ) { if ( VAR_1 == 0 ) return ; this . VAR_1 = VAR_1 ; VAR_2 = true ; this . METHOD_2 ( ) ; } 
public void METHOD_1 ( ) { METHOD_2 ( VAR_1 , VAR_2 ) ; } 
public void METHOD_1 ( TYPE_1 < TYPE_2 < TYPE_3 > > VAR_1 , java.lang.Throwable t ) { METHOD_2 ( false ) ; } 
public java.lang.Void get ( ) { VAR_1 . METHOD_1 ( VAR_2 . METHOD_2 ( ) , VAR_2 . METHOD_3 ( ) , TYPE_1 . METHOD_4 ( endTime ) , VAR_3 , VAR_4 ) ; return null ; } 
public int METHOD_1 ( int VAR_1 ) { if ( ( VAR_1 + ( VAR_2 ) ) >= 0 ) this . VAR_2 += VAR_1 ; return VAR_2 ; } 
public void METHOD_1 ( TYPE_1 VAR_1 ) throws TYPE_1 { METHOD_2 ( ) ; boolean VAR_2 = ( VAR_3 ) != 0 ; METHOD_3 ( ) ; if ( VAR_2 ) throw VAR_1 ; else METHOD_4 ( VAR_1 ) ; } 
private static java.lang.String METHOD_1 ( TYPE_1 element , java.lang.String VAR_1 , boolean trim ) { java.lang.String VAR_2 = element . METHOD_2 ( VAR_1 ) ; return VAR_2 == null ? STRING_1 : trim ? VAR_2 . trim ( ) : VAR_2 ; } 
public void METHOD_1 ( ) { if ( ( VAR_1 ) < ( VAR_2 ) ) { VAR_1 += VAR_3 ; } if ( ( VAR_1 ) > ( VAR_2 ) ) { VAR_1 = VAR_2 ; } } 
public int METHOD_1 ( ) { return ( new java.util.Random ( ) . METHOD_2 ( ( INT_1 - INT_2 ) ) ) + INT_2 ; } 
private boolean METHOD_2 ( java.util.Set < TYPE_1 > VAR_1 , java.lang.String ... VAR_2 ) { for ( TYPE_1 VAR_3 : VAR_1 ) { if ( TYPE_2 . METHOD_2 ( VAR_3 , VAR_2 ) ) { return true ; } } return false ; } 
public void METHOD_1 ( ) { } 
public boolean METHOD_1 ( int num , TYPE_1 VAR_1 ) { for ( TYPE_2 VAR_2 : VAR_3 ) { if ( VAR_2 . equals ( new TYPE_2 ( num , VAR_1 ) ) ) return true ; } return false ; } 
private TYPE_1 METHOD_1 ( java.lang.String filePath ) throws TYPE_2 { java.io.File file = new java.io.File ( filePath ) ; TYPE_1 VAR_1 = ( ( TYPE_1 ) ( VAR_2 . METHOD_2 ( file ) ) ) ; return VAR_1 ; } 
public void METHOD_1 ( int VAR_1 ) { if ( VAR_1 > ( - 1 ) ) { VAR_2 . METHOD_2 ( new TYPE_1 ( VAR_1 ) ) ; VAR_3 = true ; METHOD_3 ( ) ; } } 
private boolean METHOD_1 ( ) { boolean VAR_1 = false ; try { VAR_1 = ( VAR_2 . METHOD_2 ( ) . METHOD_3 ( STRING_1 ) ) != null ; } catch ( java.io.IOException VAR_3 ) { VAR_1 = false ; } return VAR_1 ; } 
public void METHOD_1 ( int VAR_1 ) { if ( ( VAR_2 ) != VAR_1 ) { TYPE_1 . METHOD_2 ( ) . METHOD_3 ( VAR_1 ) ; } } 
public TYPE_1 METHOD_1 ( long id ) { return new TYPE_1 ( STRING_1 , STRING_2 , VAR_1 . METHOD_2 ( id ) ) ; } 
public void METHOD_1 ( int position ) { VAR_2 . METHOD_3 ( ) ; new TYPE_1 ( ) . METHOD_4 ( position ) ; } 
public java.lang.String METHOD_1 ( boolean VAR_1 ) throws java.io.IOException { TYPE_1 writer = new TYPE_1 ( ) ; METHOD_1 ( writer , VAR_1 , false ) ; return writer . toString ( ) ; } 
public void METHOD_1 ( final TYPE_1 result ) { VAR_1 . get ( key ) . remove ( VAR_2 ) ; VAR_3 . METHOD_2 ( ) ; } 
public void METHOD_1 ( ) { TYPE_1 VAR_1 = TYPE_2 . METHOD_2 ( this , METHOD_3 ( ) ) ; VAR_2 . METHOD_4 ( VAR_1 . METHOD_5 ( ) , VAR_3 class , VAR_4 ) ; METHOD_6 ( VAR_1 ) ; } 
private void METHOD_1 ( int VAR_1 , java.lang.String VAR_2 ) { TYPE_1 error = new TYPE_1 ( TYPE_2 . METHOD_2 ( VAR_1 ) , VAR_2 ) ; METHOD_3 ( error ) ; } 
public double METHOD_1 ( double VAR_1 ) { VAR_2 = FLOAT_1 / VAR_1 ; return VAR_2 ; } 
protected void METHOD_1 ( int x , int y , int VAR_1 ) { this . VAR_2 . METHOD_1 ( x , y , VAR_1 ) ; } 
public boolean METHOD_1 ( ) { final boolean VAR_1 = this . VAR_2 . METHOD_2 ( VAR_3 , VAR_4 ) ; if ( VAR_1 && ( ( VAR_5 ) != null ) ) { VAR_5 . METHOD_3 ( ) ; } return VAR_1 ; } 
public int METHOD_1 ( ) { if ( this . VAR_1 . METHOD_2 ( VAR_2 ) ) return 1 ; else return VAR_3 . METHOD_3 ( ( ( VAR_1 . METHOD_4 ( ) ) + 1 ) ) ; } 
private void METHOD_1 ( ) { getView ( ) . METHOD_2 ( ) . setText ( VAR_1 . getText ( ) ) ; } 
public void METHOD_1 ( ) throws java.lang.Exception { TYPE_1 . METHOD_2 ( STRING_2 , TYPE_2 . METHOD_3 ( ) ) ; } 
public void METHOD_1 ( ) { TYPE_1 VAR_1 = new TYPE_1 ( ) ; METHOD_2 ( ) . METHOD_3 ( ) . replace ( VAR_2 , VAR_1 ) . commit ( ) ; VAR_1 . METHOD_4 ( this ) ; } 
public boolean METHOD_1 ( java.lang.String msg ) { if ( ( msg != null ) && ( msg . startsWith ( VAR_1 ) ) ) { return true ; } else { return false ; } } 
public void METHOD_1 ( android.view.View VAR_1 ) { VAR_3 . METHOD_4 ( ) ; } 
public void METHOD_1 ( java.lang.String file ) { if ( ( VAR_1 ) != null ) { new java.io.File ( VAR_1 ) . delete ( ) ; VAR_1 = file ; } else { VAR_1 = file ; } } 
public static void METHOD_1 ( ) { VAR_1 . METHOD_2 ( ( ( VAR_1 . METHOD_3 ( ) ) - 1 ) ) ; } 
public static TYPE_1 METHOD_1 ( byte [ ] VAR_1 ) { TYPE_1 VAR_3 = null ; if ( VAR_1 != null ) { TYPE_2 VAR_2 = new TYPE_2 ( VAR_1 ) ; VAR_3 = TYPE_3 . METHOD_2 ( VAR_2 ) ; } return VAR_3 ; } 
public void METHOD_1 ( TYPE_1 < TYPE_2 > VAR_1 ) { if ( VAR_2 ) METHOD_2 ( VAR_4 , VAR_6 ) ; else METHOD_3 ( VAR_4 , VAR_8 ) ; } 
public void METHOD_1 ( android.content.Context context ) { this . context = context ; } 
public void METHOD_1 ( int VAR_1 ) { this . VAR_1 . set ( VAR_1 ) ; } 
public void METHOD_1 ( int [ ] VAR_1 ) { this . VAR_2 . METHOD_2 ( METHOD_3 ( VAR_1 ) ) ; } 
public TYPE_1 delete ( TYPE_2 id , TYPE_3 VAR_1 ) { METHOD_1 ( id ) ; return VAR_3 . delete ( ) . build ( ) ; } 
protected void METHOD_1 ( java.lang.Void result ) { super . METHOD_1 ( result ) ; if ( ( this . VAR_1 ) != null ) this . VAR_1 . METHOD_1 ( VAR_2 ) ; } 
private static TYPE_1 METHOD_1 ( int VAR_1 , TYPE_2 VAR_2 ) { TYPE_1 VAR_3 = new TYPE_1 ( STRING_1 ) ; VAR_3 . METHOD_2 ( VAR_4 , VAR_2 ) ; VAR_3 . METHOD_2 ( VAR_5 , VAR_1 ) ; return VAR_3 ; } 
public static java.lang.String METHOD_1 ( java.util.Date date ) { if ( date == null ) { date = new java.util.Date ( ) ; } return TYPE_1 . METHOD_2 ( date , STRING_1 ) ; } 
public TYPE_1 name ( java.lang.String name ) { this . name = name ; this . message = name ; return this ; } 
public int METHOD_1 ( int target ) throws java.io.IOException { while ( ( VAR_1 = METHOD_2 ( ) ) < target ) { } return VAR_1 ; } 
void METHOD_1 ( ) throws java.io.IOException { VAR_1 . METHOD_2 ( ) ; VAR_1 . METHOD_3 ( ) ; } 
private void METHOD_1 ( ) { for ( TYPE_1 VAR_1 : VAR_2 ) { VAR_1 . METHOD_2 ( ) . remove ( this ) ; } } 
public void METHOD_1 ( java.lang.String VAR_1 , TYPE_1 listener ) { java.util.Vector VAR_2 = ( ( java.util.Vector ) ( VAR_3 . get ( VAR_1 ) ) ) ; if ( VAR_2 != null ) { VAR_2 . remove ( listener ) ; } } 
public void METHOD_1 ( ) { } 
public void METHOD_1 ( android.view.View VAR_1 ) { TYPE_1 . METHOD_2 ( VAR_2 , STRING_1 ) ; VAR_3 [ 1 ] . setText ( VAR_4 ) ; VAR_5 = VAR_6 . get ( 1 ) . METHOD_3 ( ) ; METHOD_5 ( ) ; } 
public static boolean METHOD_1 ( android.content.Context context ) { return ( TYPE_1 . getInt ( context . METHOD_2 ( ) , VAR_1 , 1 ) ) == 1 ; } 
public void METHOD_1 ( ) { VAR_1 . remove ( VAR_2 ) ; VAR_3 . remove ( VAR_4 ) ; VAR_3 . remove ( VAR_5 ) ; VAR_5 . remove ( VAR_6 ) ; METHOD_2 ( ) ; METHOD_4 ( ) ; } 
public abstract int compareTo ( final TYPE_1 VAR_1 ) ; 
public void METHOD_1 ( int i ) { } 
public void METHOD_1 ( ) throws TYPE_1 { TYPE_2 VAR_1 = TYPE_3 . METHOD_2 ( INT_1 , STRING_1 ) ; assertNotNull ( VAR_1 ) ; VAR_1 . METHOD_3 ( ) ; } 
private TYPE_1 METHOD_1 ( ) { java.util.LinkedList < TYPE_1 > VAR_1 = VAR_2 . get ( ) ; if ( VAR_1 . isEmpty ( ) ) { return null ; } return VAR_3 . get ( ) ? VAR_1 . METHOD_2 ( ) : null ; } 
protected void METHOD_1 ( TYPE_1 words ) { super . METHOD_1 ( words ) ; if ( VAR_1 . METHOD_2 ( context , status ) ) return ; VAR_2 . METHOD_3 ( new TYPE_2 ( context ) ) ; } 
public void METHOD_1 ( TYPE_1 < TYPE_2 > VAR_1 ) { if ( VAR_1 == null ) return ; METHOD_2 ( VAR_1 . METHOD_3 ( ) , false ) ; } 
public void METHOD_1 ( ) { init ( ) ; VAR_1 . METHOD_3 ( VAR_2 ) ; VAR_1 . METHOD_4 ( ( ( VAR_2 ) * ( VAR_3 ) ) ) ; } 
protected void METHOD_1 ( ) { } 
public java.lang.String METHOD_1 ( java.lang.String VAR_1 ) { synchronized ( VAR_2 ) { return METHOD_2 ( VAR_1 ) ; } } 
public void METHOD_1 ( java.lang.String VAR_1 ) { try { java.io.File file = new java.io.File ( VAR_1 ) ; file . delete ( ) ; } catch ( java.lang.Exception VAR_2 ) { throw new TYPE_1 ( STRING_1 , VAR_2 ) ; } } 
public void METHOD_1 ( TYPE_1 VAR_1 ) { } 
public void METHOD_1 ( android.view.View view ) { android.content.Intent intent = new android.content.Intent ( this , VAR_1 class ) ; intent . METHOD_3 ( STRING_1 , VAR_3 . METHOD_2 ( VAR_4 ) ) ; METHOD_4 ( intent ) ; } 
public TYPE_1 METHOD_1 ( java.lang.String date ) { TYPE_1 result = VAR_2 . METHOD_1 ( date ) ; return result ; } 
public void METHOD_1 ( java.lang.Object response ) { VAR_1 . METHOD_2 ( 1 ) ; } 
public void METHOD_1 ( TYPE_1 VAR_1 ) { super . METHOD_1 ( VAR_1 ) ; METHOD_2 ( false ) ; METHOD_3 ( VAR_2 ) ; } 
public TYPE_1 METHOD_1 ( android.content.Context VAR_1 ) { return new TYPE_2 ( this , VAR_1 , true ) ; } 
public void METHOD_1 ( ) throws java.lang.Exception { java.util.List < TYPE_1 > VAR_1 = VAR_2 . METHOD_1 ( ) ; assertEquals ( INT_1 , VAR_1 . size ( ) ) ; } 
public static boolean isEmpty ( java.lang.String value ) { return ( value == null ) || ( ( value . length ( ) ) == 0 ) ; } 
public void METHOD_1 ( java.util.List < TYPE_1 > VAR_1 ) { VAR_2 . METHOD_2 ( VAR_1 ) ; } 
public void METHOD_1 ( java.lang.Exception error ) { METHOD_2 ( ( ( STRING_1 + ( this . VAR_1 ) ) + STRING_2 ) , error ) ; this . error = error ; this . VAR_2 . METHOD_3 ( ) ; } 
public static void main ( java.lang.String [ ] args ) throws TYPE_1 { TYPE_2 TYPE_3 = new TYPE_2 ( ) ; TYPE_3 . METHOD_1 ( args [ 0 ] ) ; TYPE_3 . METHOD_2 ( ) ; TYPE_3 . METHOD_3 ( args [ 1 ] ) ; } 
public java.util.Collection < TYPE_1 > METHOD_1 ( ) { return VAR_1 ; } 
public java.util.Map < java.lang.String , TYPE_1 > METHOD_1 ( ) { return VAR_1 ; } 
public static TYPE_1 METHOD_1 ( TYPE_1 VAR_1 ) { for ( TYPE_1 VAR_3 : VAR_1 . METHOD_2 ( ) ) { if ( TYPE_3 . METHOD_3 ( VAR_3 . name ( ) ) ) { return VAR_3 ; } } throw new TYPE_4 ( ) ; } 
public boolean METHOD_1 ( final TYPE_1 VAR_1 ) { METHOD_2 ( ) . METHOD_3 ( VAR_2 , VAR_1 ) ; return super . METHOD_1 ( VAR_1 ) ; } 
public void METHOD_1 ( ) { VAR_1 . METHOD_2 ( false ) ; VAR_2 . METHOD_3 ( ) ; } 
protected void METHOD_1 ( java.lang.String VAR_1 , java.lang.String VAR_2 ) throws TYPE_1 { VAR_4 . METHOD_2 ( VAR_1 , VAR_2 ) ; } 
public void METHOD_1 ( ) { java.lang.String [ ] args = new java.lang.String [ ] { STRING_1 } ; VAR_1 . METHOD_2 ( args ) ; TYPE_1 . assertEquals ( 0 , VAR_1 . METHOD_3 ( ) ) ; } 
public double METHOD_1 ( java.util.Calendar VAR_1 ) { return 0 ; } 
public void METHOD_1 ( ) { VAR_1 . METHOD_2 ( true ) ; assertEquals ( VAR_2 , VAR_1 . METHOD_3 ( new TYPE_1 ( INT_1 , INT_2 , INT_3 ) ) ) ; } 
public boolean METHOD_1 ( ) { for ( int i = 0 ; i < ( VAR_1 ) ; i ++ ) if ( ( VAR_2 [ 1 ] [ i ] ) != 0 ) return true ; return false ; } 
public int METHOD_1 ( TYPE_1 VAR_1 , TYPE_1 VAR_2 ) { return ( VAR_1 . METHOD_2 ( ) . METHOD_3 ( ) ) - ( VAR_2 . METHOD_2 ( ) . METHOD_3 ( ) ) ; } 
public void METHOD_1 ( ) throws java.lang.Exception { } 
public void METHOD_1 ( android.view.View VAR_1 ) { if ( listener != null ) { listener . METHOD_2 ( VAR_2 ) ; } } 
public boolean offset ( TYPE_1 file ) throws TYPE_2 { return true ; } 
static boolean METHOD_1 ( java.lang.String VAR_1 , TYPE_1 VAR_2 ) { try { VAR_2 . METHOD_2 ( VAR_1 , 0 ) ; return true ; } catch ( TYPE_1 VAR_3 ) { return false ; } } 
public void METHOD_1 ( TYPE_1 VAR_1 ) { VAR_2 . remove ( VAR_1 ) ; java.lang.String msg = ( STRING_1 + ( VAR_1 . METHOD_2 ( ) ) ) + STRING_2 ; METHOD_4 ( msg ) ; } 
public void METHOD_1 ( ) { super . METHOD_1 ( ) ; TYPE_1 . METHOD_1 ( VAR_1 . getActivity ( ) ) ; } 
public void METHOD_1 ( ) { TYPE_1 . METHOD_2 ( STRING_1 ) ; METHOD_3 ( ) ; METHOD_4 ( ) ; METHOD_5 ( ) ; METHOD_6 ( ) ; } 
public TYPE_1 METHOD_1 ( TYPE_2 c ) { return METHOD_2 ( c , VAR_1 . get ( c ) , true ) ; } 
private void METHOD_1 ( ) { METHOD_2 ( false ) ; METHOD_3 ( true ) ; METHOD_4 ( false ) ; METHOD_5 ( false , false ) ; METHOD_6 ( VAR_1 ) ; } 
public double METHOD_1 ( ) { VAR_1 = ( VAR_2 ) - ( VAR_3 ) ; return VAR_1 ; } 
public synchronized void METHOD_1 ( java.lang.String VAR_1 ) { METHOD_2 ( VAR_1 ) ; } 
public void METHOD_1 ( TYPE_1 VAR_1 ) { VAR_2 = VAR_3 ; } 
public int METHOD_1 ( ) { return java.lang.Integer.parseInt ( VAR_1 . METHOD_2 ( STRING_1 ) . getValue ( ) ) ; } 
void METHOD_1 ( ) { if ( VAR_1 ) { return ; } VAR_2 = VAR_3 ; VAR_4 = VAR_5 ; VAR_6 = VAR_7 ; VAR_8 = VAR_9 ; commit ( ) ; METHOD_2 ( ) ; } 
public void METHOD_1 ( TYPE_1 VAR_1 ) { METHOD_3 ( VAR_1 ) ; METHOD_4 ( ) ; } 
public int METHOD_1 ( ) { return METHOD_1 ( true , true ) ; } 
public void METHOD_1 ( android.content.Intent data , int VAR_1 , int result , int VAR_2 ) { switch ( VAR_2 ) { case VAR_3 : TYPE_1 . METHOD_2 ( this , data , VAR_1 , result ) ; break ; } } 
public static double METHOD_1 ( ) { double value = VAR_1 . METHOD_2 ( ) ; if ( value == 0 ) { return 0 ; } value = ( 1 / value ) - 1 ; return VAR_1 . METHOD_3 ( ) ? value : - value ; } 
protected void METHOD_1 ( ) throws java.lang.Throwable { METHOD_2 ( ) ; VAR_1 = 0 ; } 
public boolean METHOD_1 ( int VAR_1 , int VAR_2 ) { return ( VAR_3 [ VAR_1 ] ) >= VAR_2 ; } 
public void METHOD_1 ( ) throws java.io.IOException { out . METHOD_2 ( STRING_1 ) ; java.lang.System.out.println ( STRING_2 ) ; VAR_1 . METHOD_3 ( ) ; } 
public TYPE_1 METHOD_1 ( TYPE_2 VAR_1 , int VAR_2 ) { android.view.View VAR_4 = TYPE_3 . METHOD_2 ( VAR_3 ) . METHOD_3 ( VAR_5 , VAR_1 , false ) ; return new TYPE_1 ( VAR_4 , VAR_6 ) ; } 
private void METHOD_1 ( ) { VAR_1 ^= true ; METHOD_2 ( ) ; VAR_3 = STRING_1 ; VAR_4 . METHOD_3 ( 0 ) ; } 
public java.lang.String METHOD_1 ( ) throws java.lang.Exception { java.util.Scanner VAR_1 = new java.util.Scanner ( VAR_2 ) ; VAR_2 . METHOD_2 ( VAR_2 . METHOD_3 ( ) ) ; java.lang.String VAR_3 ; VAR_3 = VAR_1 . METHOD_4 ( ) ; return VAR_3 ; } 
private TYPE_1 METHOD_1 ( ) { return new TYPE_1 ( ) ; } 
public void METHOD_1 ( ) { TYPE_1 VAR_1 = new TYPE_1 ( ) ; java.lang.String arg = STRING_1 ; int VAR_2 = VAR_1 . METHOD_2 ( arg ) ; assertEquals ( VAR_2 , 0 ) ; } 
protected void METHOD_1 ( ) { state = null ; } 
public TYPE_1 [ ] METHOD_1 ( ) { if ( ( VAR_2 ) == null ) return null ; TYPE_1 [ ] VAR_1 = new TYPE_1 [ VAR_2 . size ( ) ] ; return VAR_2 . METHOD_2 ( VAR_1 ) ; } 
private TYPE_1 METHOD_1 ( TYPE_1 VAR_1 , TYPE_1 VAR_2 ) { if ( ( VAR_1 . METHOD_2 ( ) ) <= 0 ) { return VAR_2 ; } else { return VAR_1 ; } } 
void METHOD_1 ( ) { VAR_1 . METHOD_2 ( ) . execute ( new TYPE_1 ( ) { public void METHOD_3 ( ) { TYPE_2 . METHOD_4 ( VAR_2 , ( STRING_1 + ( VAR_3 ) ) ) ; METHOD_5 ( VAR_3 ) ; } } ) ; } 
private boolean METHOD_1 ( ) { final TYPE_1 TYPE_2 = TYPE_1 . METHOD_2 ( ) ; if ( TYPE_2 == null ) { return false ; } return ( TYPE_2 . METHOD_3 ( STRING_1 ) ) != null ; } 
public boolean METHOD_1 ( TYPE_1 VAR_1 ) { return STRING_1 . METHOD_2 ( VAR_1 . getName ( ) ) ; } 
private java.lang.String METHOD_1 ( final int value ) { return java.lang.String . METHOD_1 ( value ) ; } 
public static boolean METHOD_1 ( TYPE_1 VAR_1 ) throws java.io.IOException , TYPE_2 { return TYPE_3 . METHOD_2 ( VAR_1 , true ) ; } 
public void METHOD_1 ( ) throws java.lang.Exception { METHOD_2 ( VAR_1 , false ) ; } 
public void METHOD_1 ( java.lang.Integer VAR_1 ) { VAR_2 . METHOD_1 ( VAR_1 ) ; } 
public TYPE_1 METHOD_1 ( java.lang.String VAR_1 , TYPE_2 VAR_2 ) { TYPE_1 VAR_3 = VAR_4 . METHOD_1 ( VAR_1 ) ; VAR_3 . METHOD_3 ( VAR_2 ) ; VAR_3 . METHOD_2 ( VAR_2 ) ; return VAR_3 ; } 
public boolean METHOD_1 ( TYPE_1 item ) { if ( ( item . METHOD_2 ( ) ) == ( VAR_1 ) ) METHOD_3 ( ) ; return true ; } 
public TYPE_1 METHOD_1 ( final TYPE_2 VAR_1 ) throws TYPE_3 , TYPE_4 { return METHOD_1 ( VAR_1 , false , true ) ; } 
public void init ( TYPE_1 event ) { super . init ( event ) ; TYPE_3 . METHOD_1 ( new TYPE_2 ( ) ) ; } 
public TYPE_1 METHOD_1 ( TYPE_2 VAR_1 ) { TYPE_1 . METHOD_2 ( VAR_1 , STRING_1 ) ; if ( VAR_1 . METHOD_3 ( ) ) { this . VAR_1 = new TYPE_2 ( VAR_1 ) ; } this . VAR_1 = VAR_1 ; return this ; } 
public boolean METHOD_1 ( java.lang.String VAR_1 ) { return false ; } 
public void METHOD_1 ( java.util.Map < java.lang.String , java.lang.Integer > VAR_1 ) { if ( VAR_1 != null ) { this . VAR_1 = TYPE_1 . METHOD_2 ( VAR_1 ) ; } } 
public TYPE_1 METHOD_2 ( ) { this . VAR_1 = null ; return VAR_2 . METHOD_2 ( ) ; } 
public void METHOD_1 ( TYPE_1 VAR_1 , TYPE_2 VAR_2 , java.util.List < TYPE_3 > VAR_3 ) { super . METHOD_1 ( VAR_1 , VAR_2 , VAR_3 ) ; } 
public boolean METHOD_1 ( java.lang.String VAR_1 , java.lang.String VAR_2 ) { TYPE_1 VAR_3 = new TYPE_1 ( VAR_4 . METHOD_2 ( ) , null ) ; return VAR_3 . METHOD_1 ( VAR_1 , VAR_2 ) ; } 
public void METHOD_1 ( ) { super . METHOD_1 ( ) ; getActivity ( ) . METHOD_2 ( VAR_1 ) ; if ( ( VAR_2 ) != null ) { VAR_2 . start ( ) ; } } 
public void METHOD_1 ( ) { this . init ( ) ; this . start ( ) ; } 
public void METHOD_1 ( ) { if ( ( VAR_2 ) != null ) { this . VAR_1 = VAR_2 ; } this . VAR_2 = null ; } 
public void add ( TYPE_1 VAR_1 , TYPE_2 VAR_2 ) { info . add ( VAR_1 , VAR_2 ) ; VAR_3 . add ( VAR_1 , VAR_2 ) ; } 
public long METHOD_1 ( ) { return VAR_1 ; } 
public void METHOD_1 ( java.lang.String title ) { this . title = title ; } 
public void METHOD_1 ( TYPE_1 VAR_1 ) { VAR_2 = VAR_1 . METHOD_2 ( ) ; VAR_3 = VAR_1 . METHOD_3 ( ) ; } 
public void METHOD_1 ( ) { } 
public void METHOD_1 ( ) { if ( ( VAR_1 ) != null ) { VAR_1 . METHOD_1 ( ) ; } super . METHOD_1 ( ) ; } 
public void METHOD_1 ( android.view.View view , boolean VAR_1 ) { if ( VAR_1 ) { VAR_2 . METHOD_2 ( METHOD_3 ( VAR_3 , index ) ) ; VAR_5 = index ; } } 
public void METHOD_1 ( final int [ ] VAR_1 ) { if ( METHOD_2 ( VAR_2 ) ) { VAR_3 = VAR_4 ; VAR_5 = VAR_1 [ 0 ] ; VAR_6 = VAR_1 [ 1 ] ; TYPE_1 . METHOD_3 ( this ) ; } } 
public void METHOD_1 ( ) { if ( VAR_1 . METHOD_2 ( ) ) { VAR_1 . METHOD_3 ( ) ; } super . METHOD_1 ( ) ; } 
public void METHOD_1 ( java.lang.String VAR_1 , java.lang.String a ) { TYPE_1 VAR_2 = new TYPE_1 ( VAR_1 , a ) ; VAR_3 . add ( 0 , VAR_2 ) ; } 
private java.lang.Double METHOD_1 ( ) { synchronized ( VAR_1 ) { if ( ( VAR_2 ) == null ) { try { init ( ) ; } catch ( java.lang.Exception VAR_3 ) { TYPE_1 . METHOD_2 ( VAR_3 , STRING_1 ) ; } } return VAR_2 ; } } 
public void METHOD_1 ( TYPE_1 VAR_2 ) { VAR_3 . add ( VAR_2 ) ; } 
public void METHOD_1 ( ) { for ( int i = 0 ; i < ( VAR_1 . size ( ) ) ; i ++ ) { VAR_1 . get ( i ) . METHOD_2 ( ) ; } } 
public java.util.List < TYPE_1 > METHOD_1 ( ) { return java.util.Arrays.asList ( VAR_1 , VAR_2 , VAR_3 , VAR_5 , VAR_6 , VAR_7 ) ; } 
private static native TYPE_1 METHOD_1 ( ) ; 
public static void main ( java.lang.String [ ] arg ) { java.lang.System.out.println ( STRING_1 ) ; } 
public void METHOD_1 ( final TYPE_1 event ) { METHOD_2 ( VAR_1 , index , event . METHOD_5 ( ) ) ; } 
public java.util.List < TYPE_1 > METHOD_1 ( ) { return METHOD_2 ( STRING_2 ) ; } 
private static byte [ ] METHOD_1 ( ) { return TYPE_1 . METHOD_2 ( new byte [ ] { 0 , INT_1 , INT_2 , INT_3 , INT_4 } ) ; } 
public void METHOD_1 ( TYPE_1 VAR_1 ) { super . METHOD_1 ( VAR_1 ) ; } 
public void METHOD_1 ( boolean f ) { VAR_1 = f ; } 
public void METHOD_1 ( java.lang.Integer VAR_1 ) { this . VAR_1 = VAR_1 ; this . VAR_2 = ( ( this . VAR_2 ) == null ) ? 0 : ( this . VAR_1 ) + ( this . VAR_3 ) ; } 
public void execute ( java.lang.String query ) throws TYPE_1 { TYPE_2 VAR_1 = VAR_2 . METHOD_1 ( ) ; VAR_1 . execute ( query ) ; } 
public void METHOD_1 ( long VAR_1 ) { VAR_2 . setText ( ( ( n ) + STRING_1 ) ) ; VAR_3 . METHOD_2 ( ( ( INT_1 - ( n ) ) * INT_1 ) ) ; ( n ) -- ; } 
public boolean METHOD_1 ( ) { boolean VAR_1 = VAR_2 . METHOD_2 ( this ) ; VAR_3 . info ( ( STRING_1 + VAR_1 ) ) ; return VAR_1 ; } 
public java.lang.String METHOD_1 ( TYPE_1 VAR_1 ) { return VAR_3 ; } 
public int METHOD_1 ( TYPE_1 VAR_1 , int VAR_2 ) { return METHOD_2 ( VAR_1 . METHOD_3 ( ) , VAR_1 . METHOD_3 ( ) , VAR_2 , new java.util.ArrayList < TYPE_2 > ( ) ) ; } 
public void METHOD_1 ( TYPE_1 VAR_1 ) { VAR_2 = 0 ; VAR_3 = ( ( double ) ( VAR_2 ) ) / FLOAT_1 ; VAR_4 = new java.lang.Double ( VAR_3 ) . toString ( ) ; VAR_5 . setText ( VAR_4 ) ; } 
private void METHOD_1 ( TYPE_1 a ) { if ( ( VAR_1 . size ( ) ) != 0 ) { for ( TYPE_2 c : VAR_1 ) { a . METHOD_2 ( c ) ; } } } 
public void METHOD_2 ( ) throws java.lang.Exception { TYPE_1 . METHOD_2 ( ) ; } 
public java.util.Calendar METHOD_1 ( int VAR_1 , int VAR_2 , int VAR_3 ) { java.util.Calendar VAR_4 = java.util.Calendar.getInstance ( TYPE_1 . METHOD_2 ( STRING_1 ) ) ; VAR_4 . set ( VAR_1 , VAR_2 , VAR_3 ) ; return VAR_4 ; } 
private void METHOD_1 ( ) { VAR_1 = ( ( TYPE_1 ) ( VAR_2 . METHOD_2 ( ) . METHOD_3 ( ) ) ) ; VAR_1 . METHOD_4 ( ) ; } 
public void METHOD_1 ( java.util.ArrayList < TYPE_1 > VAR_2 ) { this . VAR_2 = VAR_2 ; } 
public final TYPE_1 METHOD_1 ( ) { if ( ! ( VAR_1 ) ) { result = METHOD_2 ( ) ; } return new TYPE_2 ( result ) ; } 
public void METHOD_1 ( ) { VAR_1 . METHOD_2 ( INT_1 ) ; assertEquals ( STRING_1 , INT_2 , VAR_1 . METHOD_3 ( ) , 0 ) ; } 
public void METHOD_1 ( ) { if ( VAR_3 ) { VAR_2 . METHOD_4 ( ) ; VAR_4 = true ; } } 
protected void METHOD_1 ( int VAR_1 , TYPE_1 VAR_2 , boolean remove ) { if ( ( VAR_3 ) != null ) METHOD_2 ( VAR_1 , VAR_2 , remove , false ) ; } 
public void METHOD_1 ( TYPE_1 p ) { TYPE_2 VAR_1 = VAR_2 . METHOD_2 ( this . VAR_3 ) ; if ( VAR_1 == null ) { return ; } VAR_1 . METHOD_3 ( p . METHOD_4 ( ) ) ; } 
public void METHOD_1 ( int VAR_1 ) { if ( VAR_1 < 0 ) { return ; } this . VAR_1 += VAR_1 ; VAR_2 . setText ( ( STRING_1 + ( this . VAR_1 ) ) ) ; } 
public static TYPE_1 METHOD_1 ( TYPE_2 VAR_2 , java.util.Map < java.lang.String , java.lang.Object > VAR_1 ) throws TYPE_3 { return TYPE_4 . METHOD_1 ( VAR_2 , VAR_1 , null , false ) ; } 
protected TYPE_1 add ( TYPE_1 VAR_1 , TYPE_1 VAR_2 ) { return VAR_1 . add ( VAR_2 ) ; } 
public void METHOD_1 ( ) { METHOD_2 ( VAR_1 ) ; VAR_2 . METHOD_3 ( ) . METHOD_5 ( ) ; } 
public static void METHOD_1 ( java.lang.String VAR_1 ) { TYPE_1 . METHOD_2 ( VAR_1 , new TYPE_2 ( ) { public boolean METHOD_3 ( java.lang.Object VAR_3 ) { return true ; } } , false ) ; } 
public boolean METHOD_1 ( TYPE_1 VAR_1 , TYPE_2 VAR_2 ) { return true ; } 
protected final void METHOD_1 ( ) { this . VAR_1 = false ; this . VAR_2 = true ; this . METHOD_2 ( ) ; } 
public void METHOD_1 ( android.view.View VAR_1 ) { } 
public void METHOD_1 ( int x , int y ) { if ( y != 0 ) result = x / y ; } 
public void METHOD_1 ( TYPE_1 VAR_1 , int VAR_2 ) { METHOD_2 ( ) ; } 
void METHOD_1 ( ) { if ( ( VAR_1 ) != null ) { VAR_1 . METHOD_2 ( ) ; VAR_1 = null ; } } 
static void METHOD_1 ( int [ ] array , long VAR_1 ) { for ( long i = 1 ; i <= VAR_1 ; i ++ ) { TYPE_1 . METHOD_2 ( array ) ; } } 
public java.lang.String METHOD_1 ( ) { return ( ( ( ( VAR_1 ) + ( VAR_2 ) ) + ( VAR_3 ) ) + ( VAR_2 ) ) + ( METHOD_2 ( ) . replace ( CHAR_1 , VAR_4 ) ) ; } 
public java.util.ArrayList < TYPE_2 > METHOD_1 ( ) { return VAR_1 ; } 
public void METHOD_1 ( TYPE_1 item ) { METHOD_2 ( new android.content.Intent ( this , VAR_2 class ) ) ; VAR_3 . METHOD_3 ( VAR_4 ) ; } 
public int METHOD_1 ( android.content.Intent intent , int VAR_1 , int VAR_2 ) { VAR_3 = intent . METHOD_2 ( VAR_4 ) ; return super . METHOD_1 ( intent , VAR_1 , VAR_2 ) ; } 
public TYPE_1 METHOD_1 ( TYPE_2 expr ) { return ( ( TYPE_3 ) ( METHOD_2 ( expr ) ) ) ; } 
public void METHOD_1 ( android.view.View VAR_1 ) { TYPE_1 . METHOD_2 ( STRING_1 , STRING_2 ) ; TYPE_2 . METHOD_3 ( STRING_3 , STRING_4 ) ; VAR_2 . METHOD_4 ( ) ; TYPE_3 . METHOD_6 ( getActivity ( ) , VAR_1 ) ; } 
public void METHOD_1 ( ) { TYPE_1 . METHOD_2 ( STRING_1 , STRING_2 ) ; METHOD_3 ( ) ; VAR_1 . METHOD_4 ( VAR_2 ) ; } 
public boolean add ( int node ) { nodes . add ( node ) ; VAR_1 += VAR_2 [ node ] ; return true ; } 
public int METHOD_1 ( ) { TYPE_1 VAR_2 = METHOD_3 ( VAR_3 ) ; java.lang.System.out.println ( STRING_1 ) ; return VAR_2 . METHOD_4 ( ) ; } 
public void update ( ) { data = TYPE_1 . METHOD_1 ( getContext ( ) ) ; VAR_1 = new TYPE_2 ( getActivity ( ) , VAR_2 , data ) ; VAR_3 . METHOD_2 ( VAR_1 ) ; getActivity ( ) . METHOD_3 ( ) ; } 
public static void main ( java.lang.String [ ] args ) { TYPE_2 VAR_2 ; VAR_2 = new TYPE_2 ( ) ; } 
private int METHOD_1 ( ) { int VAR_1 = 0 ; for ( TYPE_1 i = this ; i != null ; i = VAR_2 , ++ VAR_1 ) ; return VAR_1 ; } 
public void remove ( byte [ ] VAR_1 , int VAR_2 ) { TYPE_1 < TYPE_2 > . VAR_3 node = METHOD_1 ( VAR_1 , VAR_2 ) ; if ( node != null ) { node . METHOD_2 ( ) ; } } 
public void METHOD_1 ( ) { VAR_1 = new TYPE_1 ( ) ; VAR_1 . METHOD_3 ( VAR_3 ) ; VAR_2 . METHOD_2 ( VAR_1 ) ; METHOD_4 ( ) . METHOD_5 ( INT_1 ) ; } 
public int METHOD_1 ( ) { return TYPE_1 . METHOD_2 ( key ) ; } 
public int METHOD_1 ( int position ) { if ( ( position + 1 ) == ( METHOD_3 ( ) ) ) { return VAR_1 ; } else { return VAR_2 ; } } 
protected void METHOD_1 ( ) { java.lang.String [ ] VAR_1 = TYPE_1 . METHOD_2 ( ) ; for ( java.lang.String VAR_2 : VAR_1 ) this . VAR_3 . append ( ( VAR_2 + "\n" ) ) ; } 
public void METHOD_1 ( android.content.Context context ) { TYPE_1 . i ( VAR_1 , ( ( getId ( ) ) + STRING_1 ) ) ; super . METHOD_1 ( context ) ; } 
public void METHOD_1 ( TYPE_1 view ) { view . METHOD_2 ( new TYPE_2 ( VAR_1 ) ) ; view . METHOD_2 ( new TYPE_3 ( FLOAT_1 ) ) ; view . METHOD_3 ( VAR_2 ) ; } 
private void METHOD_1 ( ) { } 
private static void METHOD_1 ( ) { VAR_1 . METHOD_2 ( ) ; VAR_2 . METHOD_2 ( ) ; } 
private static void METHOD_1 ( TYPE_1 VAR_1 ) throws java.io.IOException , TYPE_2 { TYPE_3 VAR_2 = VAR_1 . METHOD_3 ( ) ; java.lang.System.out.println ( ( STRING_1 + ( VAR_2 . toString ( ) ) ) ) ; } 
public void METHOD_1 ( java.lang.String arg ) { if ( arg != null ) { java.lang.System.out.println ( ( STRING_1 + ( arg . trim ( ) ) ) ) ; } } 
public void METHOD_1 ( ) { TYPE_1 a = VAR_1 . METHOD_2 ( state ) ; VAR_2 [ a . x ( ) ] [ a . y ( ) ] . METHOD_3 ( ) ; } 
public void METHOD_1 ( java.lang.String VAR_2 ) { TYPE_1 . assertNotNull ( METHOD_2 ( ) ) ; TYPE_1 . assertThat ( METHOD_2 ( ) , TYPE_2 . METHOD_3 ( VAR_2 ) ) ; } 
double METHOD_1 ( ) { double result = 0 ; for ( TYPE_1 node : VAR_1 ) { result = result + ( node . METHOD_1 ( ) ) ; } return result ; } 
private void METHOD_1 ( ) { VAR_1 . METHOD_2 ( ) ; if ( ( VAR_4 ) != null ) { VAR_2 . METHOD_3 ( VAR_3 ) ; VAR_4 . METHOD_4 ( false ) ; } } 
public java.lang.String METHOD_1 ( java.lang.String type ) { return this . type = type ; } 
public int METHOD_1 ( ) { return super . METHOD_1 ( ) ; } 
public boolean METHOD_1 ( TYPE_1 VAR_1 ) { VAR_2 . METHOD_2 ( VAR_1 ) ; return VAR_3 . remove ( VAR_1 ) ; } 
public TYPE_1 METHOD_1 ( TYPE_1 VAR_1 ) { TYPE_2 VAR_2 = METHOD_2 ( VAR_1 ) ; java.lang.System.out.println ( VAR_2 ) ; VAR_2 = VAR_3 . METHOD_3 ( VAR_2 ) ; return new TYPE_3 ( VAR_2 ) ; } 
protected void METHOD_1 ( TYPE_1 VAR_1 ) { super . METHOD_1 ( VAR_1 ) ; VAR_1 . METHOD_2 ( ) . METHOD_3 ( INT_1 ) ; TYPE_1 . METHOD_4 ( true ) ; } 
public void METHOD_1 ( ) { java.lang.String [ ] VAR_1 = TYPE_1 . METHOD_2 ( INT_1 , INT_2 ) ; if ( VAR_1 != null ) { for ( java.lang.String string : VAR_1 ) { java.lang.System.out.println ( string ) ; } } } 
public void METHOD_1 ( TYPE_1 VAR_1 ) { VAR_2 . add ( VAR_1 ) ; VAR_3 . add ( VAR_1 , VAR_1 . METHOD_2 ( ) ) ; } 
public TYPE_1 METHOD_1 ( int VAR_1 , java.lang.String VAR_2 ) throws java.lang.Exception { TYPE_1 VAR_3 = new TYPE_1 ( ) ; VAR_3 . METHOD_2 ( VAR_1 ) ; VAR_3 . METHOD_3 ( VAR_2 ) ; VAR_4 . add ( VAR_3 ) ; return VAR_3 ; } 
public static < TYPE_1 > TYPE_1 METHOD_1 ( TYPE_2 VAR_1 , TYPE_1 VAR_2 ) { TYPE_3 VAR_3 = new TYPE_4 ( VAR_1 ) ; TYPE_5 . METHOD_1 ( VAR_1 , VAR_3 , VAR_2 ) ; return VAR_2 ; } 
public void METHOD_1 ( ) { TYPE_1 VAR_1 = TYPE_2 . METHOD_2 ( TYPE_3 . toString ( ) ) ; boolean VAR_2 = VAR_1 . METHOD_3 ( VAR_3 , new java.util.HashMap < > ( ) ) ; TYPE_4 . assertTrue ( VAR_2 ) ; } 
public void METHOD_1 ( TYPE_1 event ) { VAR_1 . METHOD_2 ( this , VAR_2 , VAR_3 . getSelection ( ) ) ; } 
public void METHOD_1 ( ) { VAR_1 . set ( null ) ; } 
public int METHOD_1 ( int VAR_1 ) { if ( ( VAR_2 [ VAR_1 ] ) == ( VAR_3 ) ) { VAR_2 [ VAR_1 ] = VAR_4 ; ( VAR_4 ) ++ ; } return VAR_2 [ VAR_1 ] ; } 
public void METHOD_1 ( TYPE_1 state ) { java.lang.Integer VAR_1 = state . METHOD_2 ( ) . METHOD_3 ( ) ; TYPE_2 VAR_2 = VAR_3 ; state . METHOD_5 ( 0 , VAR_2 , VAR_4 ) ; } 
public int key ( ) { return java.lang.Integer.parseInt ( this . key ) ; } 
void METHOD_1 ( ) { TYPE_2 . METHOD_3 ( this , this ) ; } 
static void METHOD_1 ( ) throws java.lang.Exception { if ( ( VAR_1 ) > 1 ) { ( VAR_1 ) -- ; } else { throw new java.lang.Exception ( STRING_1 ) ; } } 
public boolean METHOD_1 ( ) { if ( VAR_1 ) { if ( ( VAR_2 ) != null ) { return VAR_3 . METHOD_2 ( VAR_4 ) . METHOD_3 ( VAR_2 ) ; } return true ; } return false ; } 
public void METHOD_1 ( int x , int y ) { result = x - y ; } 
public void METHOD_1 ( TYPE_1 p , int i ) { VAR_1 . add ( ( i - 1 ) , p ) ; } 
public void METHOD_1 ( ) { VAR_1 . METHOD_2 ( ) ; if ( VAR_3 ) { VAR_2 . METHOD_3 ( ) . METHOD_4 ( this ) ; } this . VAR_3 = false ; } 
public void METHOD_1 ( ) { METHOD_5 ( view ) ; } 
public void METHOD_1 ( TYPE_1 VAR_1 , int id ) { first = true ; } 
protected void METHOD_1 ( TYPE_1 param ) { if ( param . getName ( ) . equals ( TYPE_2 . getName ( ) ) ) { METHOD_2 ( param ) ; } } 
public void METHOD_1 ( ) { if ( TYPE_1 . METHOD_2 ( ) ) { android.content.Intent VAR_1 = new android.content.Intent ( this , VAR_2 class ) ; VAR_1 . METHOD_3 ( STRING_1 , STRING_2 ) ; METHOD_4 ( VAR_1 ) ; } } 
public void METHOD_1 ( TYPE_1 item , int position ) { if ( TYPE_2 . isEmpty ( VAR_1 ) ) { VAR_1 = new java.util.ArrayList < > ( ) ; } VAR_1 . add ( position , item ) ; METHOD_2 ( ) ; } 
public void METHOD_1 ( ) throws java.lang.Exception { TYPE_1 VAR_1 = METHOD_2 ( STRING_1 ) ; VAR_2 . METHOD_3 ( VAR_1 , VAR_3 , VAR_4 , STRING_2 ) ; } 
public java.lang.String METHOD_1 ( ) { return number ; } 
public static void main ( java.lang.String [ ] args ) { TYPE_1 . METHOD_1 ( ) . METHOD_2 ( true ) ; } 
public void METHOD_1 ( java.lang.String [ ] result ) { java.lang.System.out.println ( result ) ; if ( result != null ) { VAR_1 . setText ( result [ 0 ] ) ; } } 
private void METHOD_1 ( TYPE_1 c ) { if ( ( METHOD_2 ( ) ) > 1 ) { for ( TYPE_1 VAR_1 : METHOD_3 ( ) ) { if ( VAR_1 != c ) { VAR_2 . METHOD_4 ( VAR_1 ) ; } } } } 
public boolean METHOD_1 ( TYPE_1 event ) { if ( ( event . METHOD_2 ( ) ) == ( VAR_1 ) ) { } return super . METHOD_1 ( event ) ; } 
public TYPE_1 METHOD_1 ( java.lang.CharSequence VAR_1 ) { append ( VAR_1 ) ; stringBuilder.append ( "\n" ) ; return this ; } 
public void METHOD_1 ( ) { VAR_1 . setEnabled ( true ) ; if ( ( VAR_2 ) != 0 ) { VAR_3 . METHOD_2 ( VAR_2 ) ; VAR_3 . start ( ) ; } else { VAR_1 . show ( INT_1 ) ; } } 
public void METHOD_1 ( TYPE_1 VAR_1 ) { } 
public TYPE_1 METHOD_1 ( TYPE_2 VAR_1 , TYPE_2 VAR_2 ) throws TYPE_3 { return this . METHOD_1 ( null , VAR_1 , VAR_2 ) ; } 
public java.lang.String METHOD_1 ( ) { if ( ( VAR_1 ) != null ) { VAR_2 = VAR_1 . METHOD_2 ( ) ; } return VAR_2 ; } 
public TYPE_1 METHOD_1 ( TYPE_1 VAR_1 ) { if ( VAR_1 . METHOD_2 ( ) . isEmpty ( ) ) { return null ; } VAR_2 . put ( VAR_1 . METHOD_2 ( ) , VAR_1 ) ; return VAR_1 ; } 
public TYPE_1 METHOD_1 ( ) { if ( ( VAR_1 ) == null ) { VAR_1 = new TYPE_1 ( ) ; VAR_1 . METHOD_2 ( INT_1 ) ; VAR_1 . METHOD_3 ( VAR_2 ) ; VAR_1 . METHOD_4 ( VAR_3 ) ; } return VAR_1 ; } 
public void METHOD_1 ( TYPE_1 node ) { if ( node != null ) { nodes . add ( node ) ; if ( ( start ) == null ) start = node ; } } 
public java.util.Set METHOD_1 ( ) { return VAR_3 ; } 
public void METHOD_1 ( int [ ] VAR_1 ) { this . VAR_1 = VAR_1 ; } 
public TYPE_1 METHOD_1 ( TYPE_1 VAR_1 ) { return this . METHOD_2 ( VAR_1 . METHOD_3 ( new TYPE_1 ( ( - 1 ) , 1 ) ) ) ; } 
private void METHOD_1 ( java.util.HashMap < java.lang.String , java.lang.Integer > VAR_1 , java.lang.String VAR_2 ) { VAR_1 . put ( VAR_2 , ( ( java.lang.Integer ) ( ( VAR_1 . get ( VAR_2 ) . intValue ( ) ) + 1 ) ) ) ; } 
private static boolean METHOD_1 ( android.content.Context context ) { return ( ( VAR_1 ) >= ( VAR_2 ) ) && ( ( context . METHOD_2 ( VAR_3 ) ) == ( VAR_4 ) ) ; } 
public void init ( ) { if ( ! ( VAR_1 ) ) { TYPE_1 VAR_2 = new TYPE_1 ( VAR_3 , VAR_4 ) ; VAR_2 . start ( ) ; VAR_1 = true ; } } 
public TYPE_1 METHOD_1 ( java.util.Map < java.lang.String , java.lang.String > VAR_1 ) { java.lang.String VAR_2 = VAR_3 . METHOD_2 ( STRING_1 , STRING_2 ) ; return METHOD_1 ( VAR_2 , VAR_1 ) ; } 
public static void METHOD_1 ( ) { } 
public void METHOD_1 ( final TYPE_1 VAR_1 ) { METHOD_2 ( field . getText ( ) , true ) ; } 
public void METHOD_2 ( ) throws java.io.IOException { } 
public java.lang.String METHOD_1 ( ) { return METHOD_1 ( VAR_3 ) ; } 
public void METHOD_1 ( TYPE_1 VAR_1 , TYPE_2 VAR_2 , boolean VAR_3 ) { VAR_4 . METHOD_2 ( ( ( ( STRING_1 + VAR_3 ) + STRING_2 ) + VAR_1 ) ) ; if ( ! VAR_3 ) { METHOD_3 ( false ) ; } } 
protected boolean METHOD_1 ( final TYPE_1 VAR_1 , final int VAR_2 , final byte VAR_3 ) { VAR_4 . METHOD_1 ( VAR_1 , VAR_2 , VAR_3 ) ; return true ; } 
private void METHOD_1 ( ) { VAR_1 = VAR_2 . get ( VAR_3 ) ; VAR_3 = ( ++ ( VAR_3 ) ) % ( VAR_2 . size ( ) ) ; java.lang.System.out.println ( VAR_3 ) ; java.lang.System.out.println ( VAR_2 . size ( ) ) ; } 
public synchronized void METHOD_1 ( boolean VAR_1 ) { if ( this . VAR_1 = VAR_1 ) { METHOD_2 ( ) ; } } 
protected void execute ( ) { VAR_1 . METHOD_1 ( ( ( ( - 1 ) * FLOAT_1 ) * ( VAR_2 . METHOD_2 ( VAR_3 ) ) ) , ( FLOAT_1 * ( VAR_2 . METHOD_2 ( VAR_4 ) ) ) ) ; } 
public static void main ( java.lang.String [ ] args ) { TYPE_1 VAR_1 = new TYPE_1 ( ) ; VAR_1 . METHOD_1 ( true ) ; } 
public void METHOD_2 ( final java.lang.String str ) { VAR_1 . METHOD_2 ( str ) ; VAR_2 . METHOD_2 ( str ) ; } 
private void METHOD_1 ( ) { VAR_1 = VAR_2 . METHOD_2 ( VAR_3 ) ; } 
public java.util.List < java.lang.Double > METHOD_1 ( ) { return VAR_1 . METHOD_2 ( ) ; } 
public void METHOD_1 ( TYPE_1 VAR_1 ) { VAR_2 = METHOD_2 ( ) ; } 
public void METHOD_1 ( ) { TYPE_1 VAR_1 = VAR_2 . METHOD_2 ( VAR_3 ) ; VAR_1 . METHOD_3 ( ) ; VAR_3 = null ; } 
public void METHOD_1 ( ) { METHOD_2 ( ) ; } 
protected void METHOD_1 ( TYPE_1 VAR_1 ) { if ( VAR_2 . METHOD_2 ( ) ) { VAR_2 . info ( STRING_1 , this . VAR_1 ) ; } super . METHOD_1 ( VAR_1 ) ; } 
public TYPE_1 METHOD_1 ( ) { return new TYPE_1 ( ( STRING_1 + ( path ) ) , false ) ; } 
public boolean METHOD_1 ( TYPE_1 VAR_1 ) { if ( VAR_1 instanceof TYPE_2 ) return false ; if ( METHOD_2 ( VAR_1 ) ) return false ; else return true ; } 
public void METHOD_1 ( java.lang.String VAR_1 ) { if ( VAR_1 != null ) { TYPE_1 VAR_2 = new TYPE_2 ( ) ; this . VAR_1 = VAR_2 . METHOD_2 ( VAR_1 ) ; } else this . VAR_1 = null ; } 
private void METHOD_1 ( ) { if ( ( VAR_2 ) != null ) { VAR_1 = VAR_2 . METHOD_2 ( VAR_3 class ) ; TYPE_1 VAR_4 = VAR_2 . METHOD_3 ( VAR_1 ) ; TYPE_2 . METHOD_4 ( VAR_4 ) ; } return ; } 
public void METHOD_1 ( ) { synchronized ( this ) { buffer . METHOD_1 ( ) ; } } 
private void METHOD_1 ( ) { VAR_1 = new TYPE_1 ( ) ; VAR_2 . add ( VAR_3 , VAR_1 ) ; } 
public void METHOD_1 ( ) { android.content.Intent intent = new android.content.Intent ( this , VAR_1 class ) ; TYPE_2 . METHOD_2 ( ) ; METHOD_4 ( intent ) ; } 
public boolean add ( TYPE_1 node ) { if ( node != null ) { node . remove ( ) ; VAR_1 . add ( node ) ; VAR_2 = this ; return true ; } return false ; } 
public void METHOD_1 ( TYPE_1 VAR_1 ) throws java.lang.Exception { super . METHOD_1 ( VAR_1 ) ; VAR_1 . METHOD_3 ( TYPE_2 . METHOD_4 ( STRING_2 , TYPE_3 . METHOD_5 ( STRING_3 ) ) ) ; } 
public void METHOD_1 ( TYPE_1 VAR_1 ) { view . METHOD_2 ( ) ; VAR_2 . add ( VAR_1 ) ; } 
public TYPE_1 METHOD_1 ( int position ) { TYPE_1 VAR_1 = null ; switch ( position ) { case 0 : VAR_1 = VAR_3 ; break ; case 1 : VAR_1 = VAR_2 ; break ; case INT_1 : VAR_1 = VAR_4 ; break ; } return VAR_1 ; } 
private java.lang.String METHOD_1 ( ) { java.lang.String str = TYPE_1 . METHOD_2 ( java.lang.String . METHOD_3 ( TYPE_2 . METHOD_4 ( ) ) , VAR_1 ) ; return str ; } 
public void METHOD_1 ( TYPE_1 VAR_1 ) { TYPE_2 VAR_2 = this . VAR_3 . get ( VAR_1 . getId ( ) ) ; this . setText ( VAR_1 . METHOD_2 ( ) ) ; this . METHOD_3 ( VAR_2 ) ; } 
private void METHOD_1 ( ) { TYPE_1 VAR_1 = METHOD_2 ( ) ; if ( VAR_1 != null ) { VAR_2 = VAR_1 . METHOD_3 ( VAR_3 ) ; } else { VAR_2 = null ; } } 
public void METHOD_1 ( long VAR_1 ) { } 
public java.util.Set < TYPE_1 > METHOD_1 ( ) { java.util.Set < TYPE_1 > VAR_1 = new java.util.HashSet < > ( ) ; METHOD_1 ( VAR_1 ) ; return VAR_1 ; } 
public java.util.List < TYPE_1 > METHOD_1 ( ) { return new java.util.LinkedList ( this . VAR_1 ) ; } 
protected void METHOD_1 ( java.lang.String name , java.lang.String [ ] values , TYPE_1 VAR_1 ) { for ( int i = 0 ; i < ( values . length ) ; i ++ ) { METHOD_2 ( name , values [ i ] , VAR_1 ) ; } } 
public void METHOD_1 ( TYPE_1 VAR_1 ) { if ( VAR_3 ) { if ( ( VAR_4 ) != null ) { VAR_4 . METHOD_2 ( ) ; } VAR_3 = false ; } } 
public static int intValue ( java.lang.Object VAR_1 , int VAR_2 ) { if ( ( VAR_1 == null ) || ( STRING_1 . equals ( VAR_1 ) ) ) { return VAR_2 ; } return TYPE_1 . METHOD_1 ( VAR_1 , false ) . intValue ( ) ; } 
public java.lang.Integer METHOD_1 ( ) { int VAR_1 = METHOD_2 ( ) ; int VAR_2 = METHOD_3 ( ) ; return ( ( ( getType ( ) . METHOD_1 ( ) ) * INT_1 ) + ( VAR_1 * INT_2 ) ) + VAR_2 ; } 
public void METHOD_1 ( ) { if ( ( VAR_1 ) != null ) { VAR_1 . METHOD_2 ( ) ; TYPE_1 . METHOD_3 ( new TYPE_2 ( ) ) ; } } 
private java.util.Map < java.lang.String , TYPE_1 > METHOD_1 ( ) { if ( ( VAR_1 ) == null ) { VAR_1 = TYPE_2 . METHOD_2 ( VAR_2 ) ; } return VAR_1 ; } 
TYPE_1 METHOD_1 ( java.lang.String VAR_1 ) { return METHOD_1 ( VAR_1 , false , true ) ; } 
public void METHOD_1 ( int VAR_1 , int VAR_2 , android.content.Intent intent ) { if ( VAR_1 == ( VAR_3 ) ) { METHOD_2 ( VAR_2 , intent ) ; } else { super . METHOD_1 ( VAR_1 , VAR_2 , intent ) ; } } 
public void handle ( TYPE_1 event ) { if ( ( event . METHOD_1 ( ) ) == ( VAR_1 ) ) { VAR_2 = false ; } } 
public void METHOD_1 ( android.view.View view ) { METHOD_2 ( ) ; } 
protected synchronized void METHOD_1 ( TYPE_1 message ) { VAR_1 . add ( message ) ; METHOD_2 ( ) ; } 
protected void METHOD_1 ( ) { METHOD_2 ( TYPE_1 . METHOD_3 ( ) , VAR_1 ) ; METHOD_2 ( TYPE_1 . METHOD_3 ( ) , VAR_2 ) ; } 
public void METHOD_1 ( ) throws TYPE_1 { java.lang.String type = VAR_1 . String class . METHOD_2 ( ) ; java.lang.Object obj = TYPE_2 . METHOD_3 ( type ) ; } 
public static int size ( ) { return TYPE_1 . values ( ) . length ; } 
public boolean METHOD_1 ( java.lang.String VAR_1 , java.lang.String VAR_2 ) { boolean VAR_3 = VAR_4 . METHOD_2 ( VAR_1 , VAR_2 ) ; TYPE_1 . info ( STRING_1 , VAR_2 , VAR_1 , VAR_3 ) ; return VAR_3 ; } 
public void METHOD_1 ( android.view.View VAR_1 ) { android.content.Intent VAR_2 = new android.content.Intent ( this , VAR_3 class ) ; METHOD_3 ( VAR_2 ) ; } 
void METHOD_1 ( java.lang.String date , android.content.Context VAR_1 , java.lang.String id ) ; 
public boolean METHOD_1 ( TYPE_1 i ) { return VAR_1 . get ( i ) ; } 
public void METHOD_1 ( ) { boolean VAR_1 = false ; if ( ( VAR_2 ) != null ) { VAR_1 = VAR_2 . METHOD_2 ( ) ; } if ( ! VAR_1 ) { VAR_3 = VAR_4 ; VAR_5 . METHOD_3 ( ) ; } } 
protected void METHOD_1 ( ) { METHOD_2 ( ) ; super . METHOD_1 ( ) ; } 
public java.lang.String METHOD_1 ( ) { return VAR_1 . METHOD_3 ( ) . toString ( ) ; } 
public TYPE_1 METHOD_1 ( TYPE_1 result ) { this . VAR_1 = result ; return result ; } 
public boolean METHOD_1 ( TYPE_1 VAR_1 , TYPE_2 VAR_2 , java.lang.String VAR_3 , java.lang.String [ ] args ) { return METHOD_2 ( VAR_1 , VAR_3 , args ) ; } 
public void METHOD_1 ( ) { if ( this . METHOD_2 ( ) ) { this . endTime = TYPE_1 . METHOD_3 ( ) ; VAR_2 = false ; } } 
public void METHOD_1 ( int id ) { this . id = id ; } 
public void METHOD_1 ( ) { java.util.Collection < TYPE_1 > VAR_1 = VAR_2 . METHOD_2 ( VAR_3 , VAR_4 , null ) ; assertThat ( VAR_1 , TYPE_3 . METHOD_3 ( INT_1 ) ) ; } 
public void METHOD_1 ( ) { if ( VAR_1 ) { METHOD_2 ( ) ; METHOD_3 ( ) ; METHOD_5 ( ) ; METHOD_6 ( ) ; } else { } } 
public void METHOD_1 ( android.view.View view , TYPE_1 VAR_1 ) { METHOD_2 ( view ) ; METHOD_4 ( view ) ; METHOD_5 ( view ) ; } 
public static void METHOD_1 ( java.util.Collection < java.io.File > VAR_1 , TYPE_1 VAR_2 ) { VAR_4 . execute ( new TYPE_2 ( VAR_1 , VAR_2 ) ) ; } 
public void METHOD_1 ( android.view.View VAR_1 ) { TYPE_1 VAR_2 = new TYPE_1 ( ) ; VAR_2 . show ( METHOD_2 ( ) , STRING_1 ) ; VAR_2 . METHOD_3 ( false ) ; } 
public static void METHOD_1 ( int VAR_1 ) { if ( ( VAR_1 >= 1 ) && ( VAR_1 < ( VAR_2 ) ) ) { VAR_3 = VAR_1 - 1 ; } } 
public static TYPE_1 METHOD_1 ( android.content.Context context ) { if ( ( VAR_1 ) == null ) { VAR_1 = new TYPE_1 ( context ) ; } return VAR_1 ; } 
public TYPE_1 METHOD_1 ( int x ) { return this ; } 
public void METHOD_1 ( java.lang.String text ) { TYPE_1 . METHOD_2 ( this , text , VAR_1 ) . show ( ) ; } 
int METHOD_1 ( double VAR_1 ) { return TYPE_1 . METHOD_2 ( ( ( java.lang.Math.round ( ( ( ( VAR_1 - ( offset ) ) * ( VAR_2 ) ) * FLOAT_1 ) ) ) / FLOAT_1 ) ) ; } 
private void METHOD_1 ( int VAR_1 , int type ) { METHOD_2 ( VAR_1 ) ; METHOD_3 ( type ) ; METHOD_4 ( ) ; METHOD_5 ( ) ; METHOD_6 ( ) ; } 
public void METHOD_1 ( TYPE_1 listener ) { VAR_2 . remove ( listener ) ; } 
public void METHOD_1 ( ) { java.util.List < TYPE_1 > VAR_1 = select ( VAR_2 class ) . METHOD_3 ( VAR_3 ) . METHOD_4 ( "name" ) . METHOD_5 ( ) . execute ( ) ; VAR_4 . METHOD_6 ( STRING_1 , VAR_1 ) ; } 
protected void METHOD_1 ( android.content.Context VAR_1 ) { super . METHOD_1 ( VAR_1 ) ; TYPE_1 . METHOD_2 ( VAR_1 ) ; } 
public boolean METHOD_1 ( java.lang.String id ) { try { TYPE_1 VAR_1 = new TYPE_1 ( id ) ; return true ; } catch ( TYPE_2 VAR_2 ) { return false ; } } 
public static void METHOD_1 ( java.lang.String VAR_1 , java.lang.Object VAR_2 ) { TYPE_1 . assertEquals ( VAR_1 , VAR_2 , TYPE_2 . METHOD_2 ( VAR_1 ) ) ; } 
public boolean METHOD_1 ( java.lang.Object VAR_1 , java.lang.Object VAR_2 , TYPE_1 VAR_3 ) { if ( ( VAR_4 [ index ] ) != null ) { VAR_5 [ index ] . METHOD_2 ( METHOD_3 ( ( ( VAR_6 ) + index ) ) ) ; } return true ; } 
protected java.lang.String METHOD_1 ( ) { TYPE_1 VAR_1 = METHOD_2 ( ) ; java.lang.String VAR_2 = STRING_1 ; if ( VAR_1 != null ) { VAR_2 = VAR_1 . METHOD_3 ( ) ; } else { METHOD_4 ( ) ; } return VAR_2 ; } 
public void METHOD_1 ( TYPE_1 VAR_1 ) { TYPE_2 . METHOD_2 ( ) ; } 
public TYPE_1 METHOD_1 ( ) { return VAR_3 . METHOD_2 ( ) ; } 
public java.lang.String METHOD_1 ( ) throws TYPE_1 { return STRING_1 ; } 
public void METHOD_1 ( TYPE_2 VAR_1 ) throws TYPE_3 { TYPE_1 VAR_2 = null ; } 
public void METHOD_1 ( TYPE_1 VAR_1 ) { VAR_2 . METHOD_2 ( ) . METHOD_4 ( VAR_3 , VAR_4 ) ; VAR_2 . METHOD_2 ( ) . METHOD_5 ( ) . setText ( STRING_1 ) ; } 
public TYPE_1 METHOD_1 ( ) { TYPE_1 VAR_1 = new TYPE_1 ( STRING_1 ) ; return VAR_1 ; } 
public void METHOD_1 ( int VAR_1 ) { if ( ( java.lang.Math.abs ( VAR_1 ) ) != 1 ) { java.lang.System.out.println ( STRING_1 ) ; return ; } VAR_2 = ( ( ( VAR_2 ) + INT_1 ) + VAR_1 ) % INT_1 ; } 
protected float METHOD_1 ( TYPE_1 VAR_1 , float VAR_2 ) { return METHOD_1 ( ( ( TYPE_2 ) ( VAR_1 ) ) , VAR_2 ) ; } 
protected boolean METHOD_1 ( ) { return VAR_1 . METHOD_2 ( VAR_2 ) ; } 
public java.lang.Object METHOD_1 ( TYPE_1 VAR_1 , TYPE_2 array , TYPE_3 VAR_2 , TYPE_4 VAR_3 ) { return METHOD_2 ( VAR_1 , TYPE_5 . METHOD_3 ( ( ( java.lang.Object [ ] ) ( TYPE_6 . METHOD_4 ( array ) ) ) ) , array , VAR_2 ) ; } 
public android.view.View METHOD_1 ( TYPE_1 VAR_1 , TYPE_2 VAR_2 , TYPE_3 VAR_3 ) { return VAR_1 . METHOD_3 ( VAR_5 , null ) ; } 
private static long METHOD_1 ( TYPE_1 VAR_1 ) { int VAR_2 = VAR_1 . METHOD_2 ( ) ; int VAR_3 = VAR_1 . METHOD_3 ( ) ; return ( VAR_2 * VAR_3 ) / ( INT_1 * INT_1 ) ; } 
public boolean METHOD_1 ( ) { return ( ( METHOD_2 ( ) ) != null ) && ( ! ( METHOD_2 ( ) . METHOD_3 ( ) ) ) ; } 
public TYPE_1 < java.lang.String > METHOD_1 ( ) { return null ; } 
public TYPE_1 METHOD_1 ( java.lang.String VAR_1 ) { TYPE_1 VAR_2 = this . VAR_3 . get ( VAR_1 ) ; this . VAR_3 . remove ( VAR_1 ) ; return VAR_2 ; } 
public static void METHOD_1 ( TYPE_1 VAR_1 , java.lang.Throwable error , TYPE_2 VAR_2 ) { TYPE_3 . error ( VAR_1 , error , VAR_2 ) ; VAR_1 . METHOD_3 ( ) ; } 
public TYPE_1 METHOD_1 ( java.lang.String value ) { if ( value == null ) { throw new java.lang.NullPointerException ( ) ; } VAR_1 |= INT_1 ; VAR_2 = value ; METHOD_2 ( ) ; return this ; } 
public void METHOD_1 ( TYPE_1 p , TYPE_2 [ ] [ ] VAR_1 ) { p . METHOD_2 ( true ) ; p . METHOD_3 ( new int [ ] { INT_1 , 0 } , VAR_1 ) ; } 
private void METHOD_1 ( java.lang.String VAR_1 , java.lang.String VAR_2 ) { switch ( VAR_1 ) { case STRING_1 : VAR_3 . put ( STRING_2 , VAR_2 ) ; break ; default : VAR_3 . put ( STRING_3 , VAR_2 ) ; } } 
public void METHOD_1 ( TYPE_1 < ? > VAR_1 , android.view.View view , int i , long VAR_2 ) { TYPE_2 . METHOD_2 ( STRING_1 , java.lang.String . METHOD_3 ( i ) ) ; } 
public void update ( final TYPE_1 VAR_1 , final java.lang.Object arg ) { VAR_2 = ( ( boolean ) ( arg ) ) ; if ( VAR_2 ) { TYPE_2 . METHOD_1 ( ) . METHOD_2 ( STRING_1 , new TYPE_3 ( ) ) ; } } 
public void METHOD_1 ( int VAR_1 ) { this . VAR_1 = VAR_1 ; } 
public TYPE_1 METHOD_1 ( int VAR_1 ) { return METHOD_2 ( TYPE_2 . getColor ( this . context , VAR_1 ) ) ; } 
java.util.Set < java.lang.String > METHOD_1 ( ) { } 
public void METHOD_1 ( java.lang.Throwable VAR_1 ) { METHOD_2 ( false , false ) ; METHOD_3 ( ) ; if ( ( VAR_1 . METHOD_4 ( ) ) != null ) { TYPE_1 . METHOD_5 ( STRING_1 , VAR_1 . METHOD_4 ( ) ) ; } } 
public void METHOD_1 ( TYPE_1 VAR_1 ) { TYPE_2 . METHOD_2 ( ) ; } 
public void METHOD_1 ( TYPE_1 VAR_1 ) { super . METHOD_1 ( VAR_1 ) ; METHOD_5 ( ) ; VAR_2 = METHOD_2 ( ) . getString ( STRING_1 ) ; VAR_3 = TYPE_2 . METHOD_3 ( ) . METHOD_4 ( ) ; } 
public void METHOD_1 ( ) { if ( null != ( VAR_1 ) ) VAR_1 . METHOD_2 ( false ) ; if ( null != ( VAR_2 ) ) VAR_2 . METHOD_3 ( VAR_3 ) ; } 
public TYPE_1 METHOD_1 ( int i ) { return VAR_1 [ i ] ; } 
public void METHOD_1 ( ) { super . METHOD_1 ( ) ; if ( ( VAR_1 ) != null ) VAR_1 . show ( ) ; } 
public void METHOD_1 ( TYPE_1 VAR_1 , int VAR_2 , boolean VAR_3 ) { } 
public java.lang.Integer METHOD_1 ( final java.lang.String source ) { if ( null == source ) { return null ; } return java.lang.Integer . METHOD_2 ( source ) ; } 
public final TYPE_1 METHOD_1 ( TYPE_2 op ) { if ( this . METHOD_3 ( VAR_2 , VAR_5 ) ) { return VAR_6 ; } return METHOD_5 ( ) ; } 
public void METHOD_1 ( TYPE_1 view , TYPE_2 event ) { if ( ! ( VAR_1 ) ) { return ; } } 
public void METHOD_1 ( ) { this . VAR_3 . METHOD_3 ( ) ; } 
public native long METHOD_1 ( int VAR_1 ) ; 
public void METHOD_1 ( java.lang.String VAR_1 , java.lang.Object event ) { METHOD_2 ( new TYPE_1 ( VAR_1 , event , false ) ) ; } 
public TYPE_1 METHOD_1 ( java.lang.String name ) { for ( TYPE_1 c : VAR_1 ) { if ( c . METHOD_2 ( ) . toLowerCase ( ) . equals ( name . toLowerCase ( ) ) ) { return c ; } } return null ; } 
public static void METHOD_1 ( ) { ( VAR_2 ) ++ ; } 
public static java.lang.String METHOD_1 ( java.lang.String VAR_1 ) throws TYPE_1 { TYPE_2 VAR_2 = TYPE_2 . METHOD_2 ( VAR_1 ) ; return VAR_2 . METHOD_1 ( ) ; } 
public void METHOD_1 ( ) { VAR_2 . setEnabled ( true ) ; VAR_3 . setEnabled ( false ) ; VAR_4 . setEnabled ( true ) ; VAR_5 . setEnabled ( false ) ; } 
private java.util.List < java.lang.Object > METHOD_1 ( ) { VAR_1 . METHOD_2 ( STRING_1 ) ; return new java.util.ArrayList < > ( ) ; } 
public static TYPE_1 METHOD_1 ( java.lang.String VAR_1 ) { return TYPE_1 . METHOD_2 ( VAR_1 . toUpperCase ( ) . trim ( ) ) ; } 
public static TYPE_1 get ( ) { if ( ( VAR_1 ) >= ( VAR_2 ) ) return VAR_3 ; else return VAR_5 ; } 
public TYPE_1 METHOD_2 ( java.lang.String VAR_1 ) { return VAR_3 . METHOD_2 ( VAR_1 ) ; } 
public abstract void METHOD_1 ( TYPE_1 VAR_1 ) ; 
public TYPE_1 list ( java.lang.String VAR_1 ) throws java.io.IOException { VAR_1 = METHOD_1 ( VAR_1 ) ; return get ( VAR_2 , VAR_1 ) ; } 
public void METHOD_1 ( ) { METHOD_2 ( VAR_1 . METHOD_3 ( STRING_1 , VAR_2 . String class ) ) ; } 
public boolean METHOD_1 ( ) { return VAR_1 . METHOD_1 ( ) ; } 
public void METHOD_1 ( java.lang.String name , TYPE_2 VAR_1 ) { VAR_2 . put ( name , VAR_1 ) ; } 
TYPE_1 < TYPE_2 , TYPE_3 > METHOD_1 ( ) { TYPE_4 VAR_1 = new TYPE_4 ( ) ; VAR_1 . METHOD_2 ( ) ; TYPE_5 VAR_2 = new TYPE_5 ( VAR_1 ) ; return VAR_2 ; } 
private static java.lang.String METHOD_1 ( java.lang.String str ) { java.lang.String [ ] VAR_1 = str . split ( ( STRING_1 + ( VAR_2 ) ) ) ; return VAR_1 [ 0 ] ; } 
public void METHOD_1 ( TYPE_1 VAR_1 ) { this . VAR_1 = VAR_1 ; METHOD_2 ( ) ; } 
public void METHOD_1 ( int position ) { VAR_1 . METHOD_2 ( this . VAR_2 . get ( position ) ) ; } 
public void handle ( TYPE_1 event ) { METHOD_1 ( VAR_1 , VAR_2 , VAR_3 , VAR_4 , VAR_5 ) ; } 
public static void METHOD_1 ( TYPE_1 startTime , TYPE_1 endTime ) { if ( ( endTime != null ) && ( ! ( startTime . METHOD_2 ( endTime ) ) ) ) throw TYPE_2 . METHOD_3 ( STRING_1 , startTime , endTime ) ; } 
protected void METHOD_1 ( ) { super . METHOD_1 ( ) ; VAR_1 = TYPE_1 . METHOD_2 ( VAR_2 class ) ; METHOD_4 ( ) ; } 
public TYPE_1 METHOD_1 ( java.lang.String data , TYPE_1 VAR_1 ) throws java.io.IOException { VAR_2 = TYPE_2 . get ( ) . METHOD_2 ( this . VAR_3 , data , true ) ; return VAR_4 . METHOD_3 ( null , VAR_2 ) ; } 
public void METHOD_1 ( TYPE_1 VAR_1 ) { super . METHOD_1 ( VAR_1 ) ; TYPE_2 VAR_2 = new TYPE_2 ( this ) ; VAR_2 . METHOD_3 ( ) ; } 
public void METHOD_1 ( ) { TYPE_1 . METHOD_2 ( VAR_1 ) ; VAR_2 = TYPE_2 . METHOD_3 ( VAR_3 ) . build ( ) ; } 
private boolean METHOD_1 ( int id ) { if ( id >= 0 ) return true ; return false ; } 
private boolean METHOD_1 ( ) { if ( ( METHOD_2 ( ) ) && ( ( VAR_1 ) == ( VAR_2 ) ) ) { return true ; } return false ; } 
public double METHOD_1 ( java.lang.String VAR_1 ) throws TYPE_1 { return ( ( java.lang.Double ) ( VAR_2 [ VAR_3 . METHOD_3 ( VAR_1 ) ] ) ) ; } 
public void METHOD_1 ( java.lang.String VAR_1 ) { TYPE_1 . i ( VAR_2 , ( ( ( STRING_1 + VAR_1 ) + STRING_2 ) + ( this . VAR_1 ) ) ) ; this . VAR_1 = VAR_1 ; } 
private java.lang.String METHOD_1 ( java.lang.String url ) { java.lang.String VAR_1 = METHOD_2 ( url ) ; if ( VAR_1 == null ) { url = STRING_1 ; } else { url = url . replace ( VAR_1 , STRING_1 ) ; } return url ; } 
public void METHOD_1 ( int VAR_1 , TYPE_1 VAR_2 ) { super . METHOD_1 ( VAR_1 , VAR_2 ) ; if ( ( VAR_3 ) != null ) { VAR_3 . METHOD_1 ( VAR_1 , VAR_2 ) ; } } 
public boolean METHOD_1 ( TYPE_3 < ? super TYPE_2 > VAR_1 ) { return METHOD_2 ( ) . METHOD_3 ( ) . METHOD_4 ( VAR_1 ) ; } 
protected boolean METHOD_1 ( java.lang.String query ) { if ( query == null ) { return true ; } return TYPE_1 . METHOD_2 ( query ) . METHOD_3 ( ) ; } 
public boolean error ( long VAR_1 , java.lang.String VAR_2 , java.lang.Object ... VAR_3 ) { return this . METHOD_1 ( VAR_4 , VAR_2 , VAR_1 , VAR_3 ) ; } 
public void METHOD_1 ( ) throws java.io.IOException { METHOD_1 ( TYPE_1 . METHOD_3 ( ) , TYPE_1 : : METHOD_2 , TYPE_1 : : METHOD_4 , VAR_1 ) ; } 
public void METHOD_1 ( ) { time = 0 ; VAR_1 = 0 ; VAR_2 = new java.util.Date ( ) . getTime ( ) ; } 
public static int METHOD_1 ( final int VAR_1 ) { return ( ( int ) ( java.lang.Math.round ( ( ( TYPE_1 . METHOD_2 ( ( VAR_1 / FLOAT_1 ) ) ) * FLOAT_1 ) ) ) ) ; } 
public java.lang.String METHOD_1 ( ) { METHOD_2 ( ) ; TYPE_1 c = VAR_1 . METHOD_3 ( VAR_2 ) ; VAR_2 = c ; return ( STRING_1 + ( VAR_2 . getId ( ) ) ) + STRING_2 ; } 
public boolean METHOD_1 ( ) { java.lang.System.out.println ( VAR_1 . METHOD_2 ( STRING_1 ) ) ; return ! ( VAR_1 . METHOD_2 ( STRING_1 ) . contains ( "unchecked" ) ) ; } 
public void delete ( java.lang.String VAR_1 , java.lang.String VAR_2 , TYPE_2 response ) { delete ( VAR_1 , new TYPE_1 ( VAR_2 ) , null , response ) ; } 
public void METHOD_1 ( TYPE_1 event ) { TYPE_2 . METHOD_2 ( ( ) - > { TYPE_3 VAR_2 = ( ( TYPE_3 ) ( VAR_3 . METHOD_3 ( ) . METHOD_4 ( ) ) ) ; VAR_2 . METHOD_5 ( ) ; } ) ; } 
private void METHOD_1 ( long VAR_1 ) { TYPE_2 VAR_4 = VAR_2 . METHOD_3 ( ) ; VAR_4 . METHOD_4 ( STRING_2 , VAR_1 ) ; VAR_4 . commit ( ) ; } 
public TYPE_1 [ ] METHOD_1 ( java.lang.Object ... args ) { if ( args instanceof TYPE_1 [ ] ) { return ( ( TYPE_1 [ ] ) ( args ) ) ; } return null ; } 
public void METHOD_1 ( TYPE_1 VAR_1 ) { VAR_4 . METHOD_2 ( VAR_2 ) ; } 
public void METHOD_1 ( TYPE_1 VAR_1 ) { VAR_4 = VAR_2 . get ( 0 ) ; } 
public static double METHOD_1 ( double VAR_1 , int VAR_2 ) { return ( ( VAR_1 / ( VAR_2 - 1 ) ) * INT_1 ) - 1 ; } 
private void METHOD_1 ( ) { if ( ( VAR_1 ) == null ) { return ; } METHOD_2 ( new TYPE_1 ( ) { public void METHOD_3 ( ) { VAR_1 . METHOD_4 ( ) ; } } ) ; } 
public java.lang.String METHOD_1 ( java.lang.String name , java.lang.String VAR_1 , java.lang.String VAR_2 , java.lang.String VAR_3 ) { return METHOD_1 ( name , VAR_1 , VAR_2 , VAR_3 , true , false ) ; } 
public void METHOD_1 ( TYPE_1 VAR_1 ) { VAR_2 . add ( VAR_1 ) ; METHOD_2 ( VAR_1 ) ; } 
public void METHOD_1 ( java.lang.String VAR_1 , final java.util.Set < java.lang.String > VAR_2 ) { final TYPE_1 VAR_3 = METHOD_2 ( ) ; VAR_3 . METHOD_1 ( VAR_1 , VAR_2 ) ; } 
public void METHOD_1 ( java.lang.String name ) { TYPE_1 VAR_1 = new TYPE_1 ( name ) ; VAR_2 . add ( VAR_1 ) ; VAR_3 . add ( ( ( VAR_3 . size ( ) ) - 1 ) , VAR_1 ) ; } 
public void METHOD_1 ( int VAR_1 ) { VAR_2 . remove ( METHOD_2 ( VAR_1 ) ) ; } 
public java.lang.String METHOD_1 ( ) { return b ; } 
public TYPE_1 METHOD_1 ( ) { TYPE_1 VAR_1 = METHOD_2 ( ) ; VAR_1 . METHOD_3 ( true ) ; VAR_1 . METHOD_4 ( true ) ; return VAR_1 ; } 
public void METHOD_1 ( ) { super . METHOD_1 ( ) ; VAR_1 . METHOD_3 ( STRING_3 ) ; VAR_1 . METHOD_4 ( false ) ; VAR_1 . show ( ) ; } 
public void METHOD_1 ( int VAR_1 , final TYPE_1 listener ) { METHOD_2 ( ) ; METHOD_3 ( VAR_1 , new TYPE_1 ( ) { public void METHOD_4 ( ) { METHOD_5 ( VAR_2 , listener ) ; } } ) ; } 
public java.util.Collection METHOD_1 ( TYPE_1 VAR_1 ) throws TYPE_2 { java.lang.String VAR_2 = ( STRING_1 + ( VAR_1 . METHOD_2 ( ) ) ) + STRING_2 ; return null ; } 
public void METHOD_1 ( ) { METHOD_2 ( false , false , view , VAR_1 ) ; } 
public void METHOD_1 ( int VAR_1 , int VAR_2 , int VAR_3 ) { VAR_4 = VAR_1 ; VAR_5 = VAR_2 + 1 ; VAR_6 = VAR_3 ; METHOD_2 ( ) ; } 
public int METHOD_1 ( int position ) { return ( VAR_1 ) == null ? 0 : VAR_1 . METHOD_1 ( position ) ; } 
public java.lang.Integer METHOD_1 ( TYPE_1 key ) { return VAR_1 . put ( key , ( VAR_1 . METHOD_2 ( key ) ? ( VAR_1 . get ( key ) ) + 1 : 1 ) ) ; } 
public int METHOD_1 ( TYPE_1 < ? > VAR_1 ) { return this . VAR_2 . get ( VAR_1 ) . size ( ) ; } 
private boolean METHOD_1 ( ) { if ( METHOD_2 ( VAR_1 ) ) return true ; if ( METHOD_3 ( ) ) return true ; if ( METHOD_2 ( VAR_2 ) ) return true ; return false ; } 
public void METHOD_2 ( ) { VAR_1 . METHOD_2 ( FLOAT_1 ) ; TYPE_1 . assertEquals ( VAR_1 . METHOD_3 ( ) , FLOAT_1 , 0 ) ; } 
public void METHOD_1 ( java.lang.String VAR_1 ) { if ( VAR_1 . equals ( STRING_1 ) ) { VAR_2 = true ; } } 
public static short METHOD_1 ( short min , short VAR_1 ) { return ( ( short ) ( ( VAR_2 . METHOD_2 ( ( ( VAR_1 + 1 ) - min ) ) ) + min ) ) ; } 
public java.lang.String METHOD_1 ( ) { VAR_1 = null ; return STRING_1 ; } 
private void METHOD_1 ( ) { VAR_1 . METHOD_2 ( ) . METHOD_3 ( VAR_2 . METHOD_2 ( ) ) ; VAR_2 . METHOD_4 ( ) . METHOD_5 ( VAR_3 . METHOD_6 ( ) . not ( ) ) ; } 
public void METHOD_1 ( ) throws java.lang.Exception { METHOD_2 ( true , false ) ; } 
public void METHOD_1 ( java.lang.String VAR_1 ) { VAR_2 . add ( VAR_1 ) ; } 
public void METHOD_1 ( ) { super . METHOD_1 ( ) ; } 
private TYPE_1 METHOD_1 ( int position ) { return VAR_1 [ position ] ; } 
public void METHOD_1 ( ) { assertEquals ( STRING_1 , VAR_1 . METHOD_3 ( ) ) ; } 
void METHOD_1 ( TYPE_1 VAR_1 ) ; 
public android.view.View METHOD_1 ( android.content.Context context , TYPE_1 VAR_1 , TYPE_2 VAR_2 ) { return TYPE_3 . METHOD_2 ( context ) . METHOD_3 ( VAR_3 , VAR_2 , false ) ; } 
protected void METHOD_1 ( TYPE_1 VAR_1 , TYPE_2 msg ) throws java.lang.Exception { VAR_2 . METHOD_3 ( msg . METHOD_4 ( ) ) ; } 
public void METHOD_1 ( TYPE_1 VAR_1 ) { TYPE_2 . METHOD_2 ( ) . METHOD_3 ( 0 ) ; METHOD_4 ( ) ; } 
public void METHOD_1 ( int VAR_1 ) { this . VAR_1 = VAR_1 ; } 
public final void METHOD_1 ( ) { if ( ( VAR_1 ) != null ) { VAR_1 . METHOD_2 ( VAR_2 ) ; VAR_1 . METHOD_2 ( VAR_3 ) ; VAR_1 . METHOD_3 ( new android.content.Intent ( VAR_1 , VAR_4 class ) ) ; } } 
public void METHOD_1 ( TYPE_1 VAR_1 , TYPE_2 VAR_2 ) { if ( VAR_1 != null ) { METHOD_3 ( intent ) ; } else { TYPE_3 . METHOD_4 ( METHOD_5 ( ) , STRING_1 , VAR_4 ) . show ( ) ; } } 
public void METHOD_1 ( ) { METHOD_2 ( VAR_2 ) ; } 
public TYPE_1 METHOD_1 ( java.lang.Long VAR_1 , TYPE_2 VAR_2 ) throws TYPE_3 { TYPE_1 VAR_3 = VAR_4 . METHOD_2 ( VAR_1 ) ; return VAR_3 ; } 
public static void main ( java.lang.String [ ] args ) { VAR_1 = new java.util.ArrayList < TYPE_1 > ( ) ; TYPE_3 . METHOD_2 ( ) ; } 
public boolean METHOD_1 ( TYPE_1 item , TYPE_2 type ) { return true ; } 
public void delete ( TYPE_1 key ) { VAR_1 . remove ( key , this ) ; } 
int METHOD_1 ( int VAR_1 ) { int VAR_2 = ( VAR_3 ) - ( VAR_4 ) ; VAR_4 += ( VAR_2 > VAR_1 ) ? VAR_1 : VAR_2 ; VAR_1 -= ( VAR_2 > VAR_1 ) ? VAR_1 : VAR_2 ; return VAR_1 ; } 
private boolean METHOD_1 ( int i , int j ) { return ( ( i >= 1 ) && ( i <= ( num ) ) ) && ( ( j >= 1 ) && ( j <= ( num ) ) ) ; } 
static TYPE_1 METHOD_1 ( final java.lang.String type ) { final int VAR_1 = type . METHOD_2 ( VAR_2 ) ; return new TYPE_2 ( type . substring ( 0 , VAR_1 ) , type . substring ( ( VAR_1 + 1 ) ) , true ) ; } 
public void METHOD_1 ( ) { VAR_1 = false ; METHOD_2 ( VAR_2 ) ; } 
public void METHOD_1 ( final TYPE_1 VAR_1 , final TYPE_2 VAR_2 ) throws TYPE_3 { this . METHOD_4 ( VAR_2 ) ; } 
public void METHOD_1 ( TYPE_1 < TYPE_2 > VAR_1 , java.lang.Throwable t ) { if ( ( view ) != null ) view . METHOD_2 ( VAR_2 ) ; } 
protected void METHOD_1 ( ) { super . METHOD_1 ( ) ; } 
private void METHOD_1 ( ) { this . VAR_4 . METHOD_3 ( this . VAR_1 ) ; } 
public void METHOD_1 ( int VAR_1 , java.lang.String message ) { TYPE_1 . METHOD_2 ( getContext ( ) , java.lang.String.format ( STRING_1 , VAR_1 , message ) , VAR_2 ) . show ( ) ; } 
public void METHOD_1 ( android.content.Context context , java.lang.Integer VAR_1 ) { this . context = context ; TYPE_1 VAR_2 = new TYPE_1 ( VAR_1 , context ) ; VAR_2 . start ( ) ; } 
public void METHOD_1 ( ) { VAR_1 . METHOD_2 ( null ) ; VAR_2 . METHOD_1 ( ) ; if ( ( VAR_4 ) != null ) { for ( TYPE_1 VAR_3 : VAR_4 ) { VAR_3 . METHOD_1 ( ) ; } } } 
public void METHOD_1 ( double VAR_1 ) { if ( ( VAR_1 > 1 ) || ( VAR_1 < 0 ) ) { java.lang.System.out.println ( STRING_1 ) ; } else { this . VAR_1 = VAR_1 ; } } 
public TYPE_1 end ( TYPE_2 VAR_1 ) { this . end = VAR_1 ; return this ; } 
protected long METHOD_1 ( ) { return ( INT_1 * INT_2 ) * INT_1 ; } 
public void METHOD_1 ( TYPE_1 VAR_1 ) { TYPE_2 . METHOD_2 ( ( ( VAR_2 ) * INT_1 ) ) ; VAR_3 . set ( VAR_4 ) ; VAR_1 . METHOD_3 ( VAR_5 , VAR_7 , VAR_8 , VAR_8 ) ; } 
private TYPE_1 METHOD_1 ( java.lang.String VAR_1 ) { java.lang.String key = VAR_1 . replace ( CHAR_1 , CHAR_2 ) ; return VAR_2 . METHOD_2 ( ) . METHOD_3 ( VAR_3 ) . METHOD_3 ( key ) ; } 
public static int METHOD_1 ( TYPE_1 VAR_1 , int VAR_2 ) { return TYPE_2 . METHOD_2 ( VAR_1 , VAR_2 ) ; } 
public boolean METHOD_1 ( java.lang.String name , boolean n ) { return true ; } 
public TYPE_1 METHOD_2 ( java.lang.String VAR_1 ) { java.lang.String VAR_2 = STRING_1 ; TYPE_1 VAR_3 = new TYPE_1 ( VAR_2 ) ; java.util.List < TYPE_2 > VAR_4 = VAR_5 . METHOD_2 ( VAR_1 ) ; VAR_3 . METHOD_3 ( STRING_2 , VAR_4 ) ; return VAR_3 ; } 
public synchronized void METHOD_1 ( TYPE_1 VAR_1 ) { VAR_2 . put ( VAR_1 . getId ( ) , VAR_1 ) ; } 
public boolean METHOD_1 ( java.lang.String VAR_1 ) { return ( ( VAR_2 . size ( ) ) == 0 ) || ( VAR_2 . METHOD_2 ( ) . METHOD_3 ( ( pattern ) - > pattern . METHOD_4 ( VAR_1 ) . METHOD_5 ( ) ) ) ; } 
private boolean METHOD_1 ( TYPE_1 position , int VAR_1 ) { return ( position != null ) && ( ( position . METHOD_1 ( VAR_1 ) ) || ( ( ( position . offset ) + ( position . length ) ) == VAR_1 ) ) ; } 
private void METHOD_1 ( ) { for ( TYPE_1 VAR_1 : METHOD_2 ( ) ) { VAR_2 [ VAR_1 . x ] [ VAR_1 . y ] . METHOD_3 ( ) ; } } 
public int METHOD_1 ( android.content.Intent intent , int VAR_1 , int VAR_2 ) { TYPE_1 . METHOD_2 ( VAR_3 , STRING_1 ) ; TYPE_2 . METHOD_3 ( VAR_4 ) ; return super . METHOD_1 ( intent , VAR_1 , VAR_2 ) ; } 
public static void main ( java.lang.String [ ] args ) { try { TYPE_1 . METHOD_1 ( args ) ; } catch ( java.lang.Exception VAR_1 ) { VAR_1 . METHOD_2 ( ) ; java.lang.System.exit ( 1 ) ; } java.lang.System.exit ( 0 ) ; } 
public void METHOD_1 ( java.lang.String VAR_1 , java.lang.String VAR_2 ) { java.lang.String result = TYPE_1 . METHOD_2 ( VAR_1 ) ; org.testng.Assert.assertEquals ( result , VAR_2 ) ; } 
protected java.lang.Boolean METHOD_1 ( ) { return true ; } 
public abstract void METHOD_1 ( int VAR_1 ) ; 
public static void METHOD_1 ( java.lang.Integer id , int VAR_1 , java.lang.String VAR_2 ) { if ( TYPE_1 . METHOD_2 ( ) ) { VAR_3 . METHOD_1 ( id , TYPE_1 . METHOD_3 ( ) , VAR_1 , VAR_2 ) ; } TYPE_1 . show ( id ) ; } 
public static void main ( java.lang.String [ ] args ) { TYPE_1 VAR_1 = new TYPE_1 ( STRING_1 ) ; VAR_1 . METHOD_1 ( ) ; } 
private static void METHOD_1 ( ) { TYPE_1 . METHOD_2 ( new java.util.HashMap < java.lang.String , java.util.ArrayList < TYPE_2 > > ( ) ) ; } 
public boolean METHOD_1 ( int VAR_1 ) { VAR_2 . put ( VAR_1 , true ) ; return true ; } 
public void METHOD_1 ( ) { if ( VAR_1 . METHOD_2 ( ) ) { VAR_1 . METHOD_1 ( ) ; } } 
private void METHOD_1 ( ) { do { METHOD_2 ( ) ; } while ( ( ! ( METHOD_3 ( VAR_1 ) ) ) && ( ! ( VAR_2 . METHOD_4 ( ) ) ) ) ; } 
public int METHOD_1 ( final TYPE_1 VAR_1 ) throws TYPE_2 { return VAR_2 . METHOD_1 ( VAR_1 ) ; } 
public void METHOD_1 ( java.lang.String VAR_1 ) { if ( ! ( TYPE_1 . isEmpty ( VAR_1 ) ) ) { VAR_2 . METHOD_2 ( VAR_1 ) ; } } 
public void METHOD_1 ( int length ) { VAR_1 . add ( new java.lang.String ( VAR_2 , VAR_3 . METHOD_2 ( ) , length ) ) ; } 
protected void METHOD_1 ( ) { super . METHOD_1 ( ) ; if ( ( VAR_1 ) != null ) { ( ( TYPE_1 ) ( VAR_1 ) ) . METHOD_2 ( ) ; } VAR_2 . METHOD_3 ( VAR_3 ) ; } 
public TYPE_1 METHOD_1 ( TYPE_1 VAR_1 ) { return VAR_2 . METHOD_2 ( VAR_1 . getId ( ) ) . get ( 0 ) ; } 
public void METHOD_1 ( ) { java.lang.System.out.println ( STRING_1 ) ; TYPE_1 VAR_1 = new TYPE_1 ( 0 ) ; VAR_1 . METHOD_2 ( ) ; VAR_1 . METHOD_3 ( ) ; VAR_1 . METHOD_4 ( ) ; } 
public void METHOD_1 ( TYPE_1 message ) { synchronized ( this . VAR_2 ) { if ( this . VAR_1 ) this . VAR_2 . add ( message ) ; } } 
private void METHOD_1 ( final android.content.Context context , final android.widget.LinearLayout VAR_1 , final TYPE_1 field ) { android.view.View view = TYPE_2 . METHOD_2 ( context , field ) ; if ( view != null ) { VAR_1 . METHOD_3 ( view ) ; } } 
public boolean delete ( int id ) { return ( VAR_1 . delete ( id ) ) != 0 ; } 
public TYPE_1 METHOD_1 ( java.lang.String VAR_1 ) throws TYPE_2 { METHOD_2 ( ) ; TYPE_3 response = METHOD_3 ( new TYPE_4 ( true , VAR_1 ) ) ; return new TYPE_5 ( response ) ; } 
public void METHOD_1 ( ) { VAR_2 . METHOD_2 ( ) ; } 
public void METHOD_1 ( ) { if ( ( VAR_1 ) != null ) { VAR_1 . METHOD_2 ( VAR_2 , VAR_3 , VAR_4 ) ; } if ( ( VAR_5 ) != null ) { VAR_5 . METHOD_3 ( VAR_4 ) ; } } 
public static long METHOD_1 ( java.lang.String time ) throws TYPE_1 { synchronized ( TYPE_2 ) { java.util.Date VAR_1 = TYPE_2 . METHOD_2 ( time ) ; return VAR_1 . getTime ( ) ; } } 
private boolean METHOD_1 ( int VAR_1 ) { if ( ( VAR_2 . get ( VAR_1 ) ) == null ) return false ; return ( METHOD_2 ( VAR_2 . get ( VAR_1 ) ) ) != null ; } 
public void METHOD_1 ( java.lang.String message ) { VAR_1 . add ( new TYPE_1 ( VAR_2 , new TYPE_2 ( new java.util.Date ( ) . getTime ( ) ) , ( STRING_1 + message ) ) ) ; ( VAR_2 ) ++ ; } 
public void METHOD_1 ( TYPE_1 VAR_1 , int VAR_2 ) { TYPE_2 . METHOD_2 ( ) . delete ( position ) ; VAR_4 . METHOD_3 ( position ) ; VAR_4 . METHOD_4 ( ) ; } 
public void METHOD_1 ( double VAR_1 , int VAR_2 ) { super . METHOD_1 ( VAR_1 , VAR_2 ) ; } 
public int METHOD_1 ( long VAR_1 ) { return METHOD_1 ( VAR_1 , false , false ) ; } 
public void METHOD_1 ( TYPE_1 VAR_1 , TYPE_1 VAR_2 , TYPE_2 VAR_3 , java.util.List < TYPE_3 > VAR_4 ) ; 
public void put ( java.lang.String key , java.lang.Object value ) { if ( value == null ) { this . data . remove ( key ) ; } else { this . data . put ( key , value ) ; } } 
private void METHOD_1 ( int VAR_1 , int VAR_2 ) { VAR_3 [ ( VAR_1 * ( VAR_4 ) ) ] = VAR_2 ; } 
public void METHOD_1 ( ) { super . METHOD_1 ( ) ; if ( null != ( view ) ) { ( ( TYPE_1 ) ( view . METHOD_2 ( ) ) ) . METHOD_3 ( view ) ; } } 
public void METHOD_1 ( ) { VAR_1 = - 1 ; for ( TYPE_1 VAR_2 : VAR_3 . METHOD_2 ( ) ) { VAR_3 . get ( VAR_2 ) . METHOD_3 ( ) ; } } 
public int getColor ( TYPE_1 item ) { if ( item . METHOD_1 ( VAR_1 ) ) return TYPE_2 . METHOD_2 ( 0 ) ; return super . getColor ( item ) ; } 
public TYPE_1 METHOD_1 ( TYPE_2 file , TYPE_3 VAR_1 ) throws java.io.IOException { if ( VAR_2 . contains ( file ) ) { METHOD_2 ( file , METHOD_3 ( METHOD_4 ( file . toString ( ) ) ) ) ; } return VAR_3 ; } 
public void METHOD_1 ( android.view.View VAR_1 ) { VAR_2 = 0 ; VAR_3 = 0 ; VAR_4 = 0 ; android.content.Intent intent = new android.content.Intent ( this , VAR_5 class ) ; METHOD_2 ( intent ) ; } 
public TYPE_1 METHOD_1 ( TYPE_2 VAR_1 ) { return METHOD_2 ( ( ( rows ) - 1 ) , VAR_1 ) ; } 
public java.lang.String METHOD_1 ( TYPE_1 VAR_1 ) { return METHOD_1 ( ) ; } 
void METHOD_1 ( ) ; 
void METHOD_1 ( java.lang.String line ) throws java.lang.Exception ; 
public void METHOD_1 ( ) { if ( isEmpty ( ) ) return ; VAR_1 = METHOD_1 ( VAR_1 ) ; } 
public TYPE_1 METHOD_1 ( final java.lang.String VAR_1 ) { return METHOD_2 ( STRING_1 , VAR_1 ) ; } 
public void METHOD_1 ( ) { this . VAR_3 = TYPE_3 . METHOD_2 ( ) ; this . VAR_4 = TYPE_3 . METHOD_3 ( this . VAR_3 ) ; } 
static < TYPE_1 , TYPE_2 , TYPE_3 , TYPE_4 > TYPE_5 < TYPE_1 , TYPE_2 , TYPE_3 , TYPE_4 > function ( TYPE_5 < TYPE_1 , TYPE_2 , TYPE_3 , TYPE_4 > function ) { return function ; } 
public int size ( ) { return this . pattern . size ( ) ; } 
public java.util.List < TYPE_1 > METHOD_1 ( ) { final java.util.List < TYPE_1 > VAR_1 ; synchronized ( VAR_3 ) { VAR_1 = new java.util.ArrayList ( VAR_3 ) ; } return VAR_1 ; } 
protected void METHOD_1 ( TYPE_1 VAR_1 ) { super . METHOD_1 ( VAR_1 ) ; METHOD_2 ( VAR_2 ) ; } 
public java.lang.String getId ( ) { return id ; } 
public TYPE_1 METHOD_1 ( java.lang.String id ) { return VAR_1 . get ( id . toLowerCase ( ) ) ; } 
public void METHOD_1 ( ) { VAR_1 = false ; TYPE_1 . i ( VAR_2 , STRING_1 ) ; super . METHOD_1 ( ) ; } 
public TYPE_1 [ ] METHOD_1 ( ) { return null ; } 
public java.lang.String METHOD_1 ( ) { return VAR_1 . get ( ) ; } 
public void METHOD_1 ( ) { } 
protected void METHOD_1 ( ) { super . METHOD_1 ( ) ; } 
public TYPE_1 METHOD_1 ( java.lang.Object [ ] data ) { return ( ( TYPE_2 ) ( VAR_1 ) ) . METHOD_1 ( data ) ; } 
public java.util.List < TYPE_1 > METHOD_1 ( java.lang.Long VAR_1 ) { return null ; } 
public void METHOD_1 ( ) { METHOD_2 ( false ) ; } 
protected TYPE_1 METHOD_1 ( TYPE_2 VAR_1 ) { VAR_2 = new TYPE_1 ( ) ; VAR_2 . METHOD_2 ( VAR_3 , VAR_1 . METHOD_3 ( ) ) ; return VAR_2 ; } 
public void METHOD_1 ( ) { VAR_1 . METHOD_2 ( ) ; if ( ( VAR_2 ) != null ) { VAR_3 . METHOD_5 ( VAR_2 ) ; } TYPE_1 . METHOD_3 ( ) . METHOD_4 ( this ) ; super . METHOD_1 ( ) ; } 
public void METHOD_1 ( ) throws java.lang.Exception { java.lang.String VAR_1 = VAR_2 . METHOD_2 ( TYPE_1 . get ( STRING_1 ) ) . METHOD_3 ( ) . METHOD_4 ( ) . METHOD_5 ( ) ; java.lang.System.out.println ( VAR_1 ) ; } 
public < TYPE_1 > TYPE_2 METHOD_1 ( java.lang.Class < TYPE_1 > type , TYPE_3 < TYPE_1 > VAR_1 ) { VAR_2 . add ( new TYPE_4 ( type , VAR_1 ) ) ; return this ; } 
private void METHOD_1 ( final TYPE_1 VAR_1 ) { TYPE_2 . METHOD_2 ( STRING_1 ) ; this . VAR_2 . METHOD_3 ( this . METHOD_4 ( VAR_1 ) ) ; } 
void METHOD_1 ( java.lang.String VAR_1 , java.lang.String VAR_2 , TYPE_2 < TYPE_3 > VAR_4 ) ; 
public static void METHOD_1 ( java.lang.String VAR_2 , java.lang.String VAR_3 ) throws TYPE_1 { TYPE_2 . METHOD_2 ( ) . METHOD_3 ( ) . METHOD_1 ( VAR_2 , VAR_3 ) ; } 
public void setValue ( java.lang.String str ) { this . value = str ; } 
public TYPE_1 METHOD_1 ( TYPE_2 VAR_1 , TYPE_3 VAR_2 ) throws TYPE_4 { return new TYPE_1 ( ( VAR_1 != null ? VAR_1 . METHOD_2 ( STRING_1 ) : null ) ) ; } 
public long METHOD_1 ( ) { long position = VAR_1 [ count ] ; VAR_1 [ count ] += VAR_2 ; count = ( ( count ) + 1 ) % ( VAR_1 . length ) ; return position ; } 
public void METHOD_1 ( TYPE_1 VAR_1 , TYPE_2 VAR_2 ) { try { VAR_2 . METHOD_2 ( true , null ) ; } catch ( TYPE_3 VAR_3 ) { TYPE_4 . METHOD_3 ( ) . METHOD_4 ( VAR_3 ) ; } } 
public TYPE_1 METHOD_1 ( int id ) { VAR_1 . METHOD_2 ( id ) ; return new TYPE_1 ( STRING_1 ) ; } 
public java.lang.Object getValue ( ) { return value ; } 
public void METHOD_1 ( android.view.View VAR_1 ) { METHOD_3 ( VAR_3 , VAR_4 ) ; METHOD_4 ( ) ; } 
public void METHOD_1 ( TYPE_1 VAR_1 ) { TYPE_2 VAR_2 = VAR_3 . METHOD_2 ( ) ; VAR_2 . add ( VAR_4 , VAR_1 ) ; VAR_2 . commit ( ) ; } 
public boolean METHOD_1 ( TYPE_1 VAR_1 , TYPE_1 VAR_2 , float VAR_3 , float VAR_4 ) { VAR_5 = ( java.lang.Math.abs ( VAR_3 ) ) >= ( VAR_6 ) ; return false ; } 
public java.lang.String METHOD_1 ( ) { return VAR_1 ; } 
public void METHOD_1 ( java.lang.String VAR_1 ) { if ( ! ( TYPE_1 . equals ( VAR_1 ) ) ) { this . VAR_1 = VAR_1 ; this . VAR_2 = TYPE_2 . METHOD_2 ( VAR_1 ) ; } } 
public java.lang.Boolean METHOD_1 ( java.util.List < TYPE_1 > VAR_1 ) { return VAR_1 != null ; } 
public void METHOD_1 ( TYPE_1 VAR_1 ) { this . VAR_1 = VAR_1 ; } 
public static void METHOD_1 ( java.lang.String info ) { if ( TYPE_2 . METHOD_2 ( ) ) { java.lang.System.out.println ( info ) ; } } 
public void METHOD_1 ( java.lang.String VAR_1 ) { this . VAR_2 = VAR_1 ; VAR_3 . METHOD_2 ( VAR_1 ) ; VAR_4 = VAR_5 . build ( ) ; } 
int METHOD_1 ( int VAR_1 ) { VAR_2 = TYPE_1 . min ( VAR_1 , VAR_2 ) ; return VAR_2 ; } 
TYPE_1 METHOD_1 ( TYPE_2 expr , TYPE_4 VAR_2 ) ; 
public TYPE_2 METHOD_1 ( ) { TYPE_1 VAR_1 = VAR_2 . METHOD_2 ( ) ; TYPE_2 node = new TYPE_2 ( VAR_1 ) ; VAR_3 . METHOD_3 ( node ) ; VAR_2 . METHOD_4 ( ) ; return node ; } 
private TYPE_1 METHOD_1 ( TYPE_2 VAR_1 ) { return VAR_2 . METHOD_2 ( ) . METHOD_3 ( VAR_3 , VAR_1 ) ; } 
public void METHOD_1 ( java.util.List < TYPE_1 > VAR_1 ) { VAR_2 . METHOD_2 ( ) ; VAR_2 = VAR_1 ; } 
public void METHOD_1 ( java.lang.String key , float [ ] VAR_1 ) { METHOD_2 ( STRING_1 , key , STRING_2 , VAR_1 , 1 ) ; TYPE_1 . METHOD_1 ( METHOD_3 ( ) , key , VAR_1 ) ; } 
public TYPE_1 METHOD_1 ( ) { if ( VAR_1 . isEmpty ( ) ) { return null ; } else { TYPE_1 VAR_2 = VAR_1 . METHOD_2 ( ) ; java.lang.System.out.println ( VAR_2 . METHOD_3 ( ) ) ; return VAR_2 ; } } 
public static final java.lang.String METHOD_1 ( final android.content.Context p ) { return ( ( TYPE_1 . METHOD_2 ( ) . METHOD_3 ( ) ) + STRING_1 ) + ( p . METHOD_4 ( ) ) ; } 
public boolean equals ( java.lang.Object obj ) { if ( obj == null ) { return false ; } return obj . equals ( this ) ; } 
public void METHOD_1 ( TYPE_1 VAR_1 , TYPE_2 VAR_2 ) { VAR_3 = VAR_2 ; VAR_1 . METHOD_2 ( VAR_3 , VAR_4 . x , VAR_4 . y , null ) ; } 
public TYPE_1 show ( ) { if ( ( context ) == null ) { TYPE_2 . METHOD_1 ( STRING_1 ) ; return null ; } TYPE_1 . METHOD_2 ( ) ; return this ; } 
public java.lang.String METHOD_1 ( ) { if ( ! ( TYPE_1 . METHOD_3 ( ) ) ) { VAR_1 . METHOD_4 ( ) ; } return null ; } 
public static boolean METHOD_1 ( TYPE_1 VAR_1 , TYPE_2 VAR_2 ) { if ( VAR_2 != null ) return VAR_1 . METHOD_2 ( VAR_2 ) ; else return false ; } 
public void METHOD_1 ( boolean VAR_1 ) { if ( ! VAR_1 ) { METHOD_2 ( true ) ; setValue ( STRING_1 ) ; } else { METHOD_2 ( false ) ; } setState ( ) ; } 
public TYPE_1 METHOD_1 ( java.lang.String VAR_1 ) ; 
protected void METHOD_1 ( java.lang.Void result ) { METHOD_2 ( ) ; super . METHOD_1 ( result ) ; VAR_1 . METHOD_4 ( ) ; } 
public TYPE_1 METHOD_1 ( TYPE_1 arg ) { return TYPE_2 . METHOD_2 ( VAR_1 . getName ( ) ) ; } 
public void METHOD_1 ( ) { VAR_1 = new TYPE_1 ( this ) ; VAR_1 . METHOD_2 ( STRING_1 ) ; VAR_1 . show ( ) ; } 
public boolean METHOD_1 ( long time ) { return ( METHOD_2 ( ) ) && ( time < ( ( TYPE_1 . METHOD_3 ( ) ) - ( VAR_1 ) ) ) ; } 
public TYPE_1 METHOD_1 ( java.lang.Object obj ) { append ( obj ) ; stringBuilder.append ( "\n" ) ; return this ; } 
public void remove ( final int i ) { if ( ( VAR_1 . size ( ) ) > i ) { this . VAR_1 . remove ( i ) ; } } 
public void METHOD_1 ( TYPE_1 < java.lang.Integer > VAR_1 ) { if ( ( VAR_2 ) != VAR_1 ) { VAR_2 = VAR_1 ; if ( VAR_3 ) { VAR_4 . METHOD_2 ( VAR_5 ) ; } VAR_6 . METHOD_3 ( VAR_1 . get ( ) ) ; } } 
public void METHOD_1 ( ) { TYPE_1 . METHOD_1 ( VAR_2 ) ; } 
private static void METHOD_1 ( ) { java.lang.System.out.println ( STRING_1 ) ; java.lang.System.out.println ( STRING_2 ) ; java.lang.System.out.println ( STRING_3 ) ; java.lang.System.out.println ( STRING_4 ) ; java.lang.System.out.println ( STRING_1 ) ; java.lang.System.out.print ( STRING_5 ) ; } 
private synchronized boolean METHOD_1 ( int i ) { try { java.lang.Thread . METHOD_2 ( INT_1 ) ; } catch ( TYPE_1 VAR_1 ) { VAR_1 . METHOD_3 ( ) ; } return ( i % INT_2 ) == 0 ; } 
public void init ( ) { VAR_1 = null ; VAR_2 = null ; } 
public TYPE_1 METHOD_1 ( int x , int y ) { return VAR_1 [ y ] [ x ] ; } 
public TYPE_1 METHOD_1 ( TYPE_1 p ) { if ( p == null ) { throw new java.lang.NullPointerException ( ) ; } if ( ( VAR_1 ) == null ) return null ; return METHOD_1 ( VAR_1 , p , VAR_1 . p , true ) ; } 
public java.lang.StringBuffer format ( long value , java.lang.StringBuffer buffer , TYPE_1 field ) { return buffer . append ( VAR_1 . format ( ( value - ( VAR_2 ) ) , false ) ) ; } 
public void METHOD_1 ( TYPE_1 VAR_1 ) { remove ( VAR_5 ) ; remove ( VAR_3 ) ; remove ( VAR_4 ) ; add ( VAR_2 ) ; METHOD_2 ( ) ; METHOD_3 ( ) ; java.lang.System.out.println ( STRING_1 ) ; } 
public void METHOD_1 ( ) { super . METHOD_1 ( ) ; if ( METHOD_4 ( ) ) { METHOD_5 ( step ) ; } } 
public TYPE_1 < TYPE_2 > METHOD_1 ( java.lang.String VAR_1 ) { try { return new TYPE_1 < TYPE_2 > ( VAR_2 . delete ( VAR_1 ) , VAR_3 ) ; } catch ( TYPE_3 VAR_4 ) { return new TYPE_1 < TYPE_2 > ( VAR_5 ) ; } } 
public void update ( ) { METHOD_1 ( ) ; for ( TYPE_1 VAR_1 : this . VAR_2 ) { VAR_1 . update ( ) ; METHOD_1 ( ) ; } } 
public java.lang.String METHOD_1 ( java.lang.String VAR_1 ) { return METHOD_2 ( ( ( ( ( ( VAR_2 ) + ( VAR_3 ) ) + STRING_1 ) + ( VAR_3 ) ) + VAR_1 ) ) ; } 
public void METHOD_1 ( android.view.View VAR_1 ) { android.content.Intent intent = new android.content.Intent ( this , VAR_2 class ) ; METHOD_2 ( intent ) ; } 
public static void METHOD_1 ( ) { TYPE_1 . METHOD_2 ( ) ; } 
public void METHOD_1 ( android.view.View VAR_1 ) { TYPE_1 . init ( context ) ; TYPE_1 . METHOD_2 ( VAR_2 . get ( position ) ) ; VAR_2 . remove ( position ) ; METHOD_3 ( ) ; METHOD_4 ( ) ; } 
private static void METHOD_1 ( int x , int y ) { VAR_1 = x ; VAR_2 = y ; } 
private static TYPE_1 METHOD_1 ( final java.lang.Class < ? > type ) { return new TYPE_2 ( type . METHOD_2 ( ) . getName ( ) , type . METHOD_3 ( ) , true ) ; } 
public boolean remove ( final java.lang.Object VAR_1 ) { return ( VAR_1 instanceof java.lang.Integer ) && ( remove ( ( ( java.lang.Integer ) ( VAR_1 ) ) . intValue ( ) ) ) ; } 
public void METHOD_1 ( TYPE_1 VAR_1 ) { METHOD_4 ( ) ; } 
private void METHOD_1 ( ) { METHOD_1 ( VAR_3 , VAR_5 ) ; } 
private void METHOD_1 ( TYPE_1 c ) { if ( c != null ) VAR_1 . add ( c ) ; } 
public void METHOD_1 ( double VAR_1 ) ; 
public void METHOD_1 ( TYPE_1 < ? > VAR_1 , android.view.View view , int position , long id ) { VAR_2 = position + 1 ; } 
public void METHOD_1 ( java.lang.String VAR_1 ) { TYPE_1 . METHOD_1 ( VAR_3 . toString ( ) , VAR_1 ) ; } 
public void METHOD_1 ( android.view.View VAR_1 ) { METHOD_3 ( ) ; } 
public void METHOD_1 ( ) { super . METHOD_1 ( ) ; TYPE_1 . METHOD_2 ( this ) ; VAR_1 = TYPE_1 . METHOD_3 ( ) ; } 
public void METHOD_1 ( float arg ) { VAR_1 = arg ; METHOD_2 ( ) ; } 
int METHOD_1 ( TYPE_1 obj , float [ ] data , int VAR_1 , double VAR_2 , int VAR_3 ) ; 
public void METHOD_1 ( TYPE_1 < TYPE_2 > VAR_1 , TYPE_2 data ) { VAR_2 . METHOD_2 ( data ) ; if ( ( VAR_3 ) != ( VAR_4 ) ) { VAR_5 . METHOD_3 ( VAR_3 ) ; } VAR_6 = false ; } 
public void METHOD_1 ( char c , int x , int y ) { VAR_1 [ x ] [ y ] . setText ( ( STRING_1 + c ) ) ; VAR_1 [ x ] [ y ] . METHOD_2 ( VAR_2 ) ; } 
public void METHOD_1 ( ) { new TYPE_1 ( new TYPE_2 ( null , STRING_1 , false , STRING_2 ) ) ; } 
private boolean METHOD_1 ( ) { boolean result = ( VAR_1 ) == ( ( VAR_2 . size ( ) ) - 1 ) ; return result ; } 
public java.lang.String METHOD_1 ( ) { return VAR_1 ; } 
public static TYPE_1 METHOD_1 ( TYPE_2 TYPE_3 , java.lang.String ... VAR_1 ) { return TYPE_1 . METHOD_1 ( TYPE_3 , java.util.Arrays.asList ( VAR_1 ) ) ; } 
public boolean METHOD_1 ( ) { if ( ( VAR_1 ) == null ) { return false ; } if ( VAR_1 . METHOD_2 ( new java.util.Date ( ) ) ) { VAR_2 = false ; } return VAR_2 ; } 
public static void METHOD_1 ( TYPE_1 obj ) { for ( int i = 0 ; i < ( ( VAR_1 ) + 1 ) ; i ++ ) { VAR_2 [ i ] = VAR_3 ; } } 
public void METHOD_1 ( TYPE_1 view , int VAR_1 , java.lang.String VAR_2 , java.lang.String VAR_3 ) { super . METHOD_1 ( view , VAR_1 , VAR_2 , VAR_3 ) ; VAR_4 . error ( VAR_3 , VAR_1 , VAR_2 ) ; } 
private java.lang.String METHOD_1 ( ) { return METHOD_2 ( ( STRING_1 + STRING_2 ) ) ; } 
public java.lang.String METHOD_1 ( ) { return VAR_1 ? STRING_1 : STRING_2 ; } 
private void METHOD_1 ( final TYPE_1 VAR_1 ) { VAR_2 . METHOD_2 ( ( STRING_1 + VAR_1 ) ) ; VAR_2 . METHOD_3 ( ( - INT_1 ) , VAR_3 ) ; VAR_4 = false ; } 
protected void METHOD_1 ( TYPE_1 VAR_1 ) { } 
public java.util.Collection < TYPE_1 > METHOD_1 ( ) { return TYPE_3 . METHOD_2 ( ) . METHOD_4 ( ) ; } 
public void METHOD_1 ( ) { TYPE_1 . METHOD_2 ( METHOD_3 ( ) , this ) ; } 
public void METHOD_1 ( int VAR_1 ) { int time = 0 ; while ( time < VAR_1 ) { VAR_2 . METHOD_2 ( ) ; time ++ ; } } 
public java.lang.String toString ( ) { return ( ( STRING_1 + ( name ) ) + STRING_2 ) + ( VAR_1 . toString ( ) ) ; } 
private void METHOD_1 ( TYPE_1 [ ] [ ] VAR_1 , int x , int y ) { get ( VAR_1 , x , y ) . METHOD_1 ( ) ; } 
public int METHOD_1 ( java.util.Map.Entry < java.lang.String , java.lang.Double > VAR_1 , java.util.Map.Entry < java.lang.String , java.lang.Double > VAR_2 ) { return VAR_2 . getValue ( ) . compareTo ( VAR_1 . getValue ( ) ) ; } 
public void METHOD_1 ( double VAR_1 ) { } 
public byte [ ] METHOD_1 ( java.lang.String VAR_1 ) { TYPE_1 VAR_2 = VAR_3 . METHOD_2 ( VAR_1 ) ; return VAR_2 . getData ( ) ; } 
public TYPE_1 METHOD_1 ( java.util.Properties VAR_1 , java.lang.String name ) { return new TYPE_2 ( name , VAR_1 ) ; } 
public static void METHOD_1 ( ) { if ( ( VAR_2 ) == null ) return ; VAR_2 . METHOD_3 ( ) ; } 
public void METHOD_1 ( ) { if ( ( this . METHOD_2 ( ) ) != null ) { for ( java.lang.Object VAR_1 : METHOD_2 ( ) ) { ( ( TYPE_1 ) ( VAR_1 ) ) . METHOD_3 ( getId ( ) ) ; } } } 
public int size ( ) { return size ; } 
public int METHOD_1 ( ) { return VAR_1 . size ( ) ; } 
public static void METHOD_1 ( int VAR_1 , android.widget.Button VAR_2 ) { VAR_2 . METHOD_4 ( ) . METHOD_5 ( true ) ; } 
private TYPE_1 METHOD_1 ( java.lang.String VAR_1 , int x , int y ) { TYPE_1 VAR_3 = new TYPE_1 ( TYPE_3 . METHOD_2 ( ) . METHOD_3 ( VAR_1 ) ) ; VAR_3 . METHOD_4 ( x , y ) ; return VAR_3 ; } 
void METHOD_1 ( boolean VAR_1 ) { METHOD_2 ( ) ; METHOD_3 ( 0 , ( ( VAR_2 . size ( ) ) - 1 ) , ( ( VAR_3 . METHOD_4 ( ) ) - 1 ) , VAR_1 , VAR_1 ) ; } 
public void METHOD_1 ( java.lang.Object key ) { METHOD_2 ( ) ; if ( ( VAR_1 ) != null ) { VAR_1 . METHOD_1 ( key ) ; } } 
public void METHOD_1 ( TYPE_1 VAR_1 , TYPE_2 VAR_2 ) { METHOD_2 ( VAR_3 , VAR_4 , true ) ; VAR_1 . METHOD_3 ( ) ; } 
private java.lang.String METHOD_1 ( ) { int VAR_1 = VAR_2 ; METHOD_2 ( ) ; int VAR_3 = VAR_2 ; VAR_2 = VAR_1 ; return VAR_4 . substring ( VAR_2 , VAR_3 ) . trim ( ) ; } 
public static void start ( ) throws java.lang.Exception { METHOD_1 ( ) ; } 
public static void main ( java.lang.String [ ] args ) throws TYPE_1 { TYPE_2 . METHOD_1 ( 1 ) ; } 
public void METHOD_1 ( ) { TYPE_1 VAR_1 = new TYPE_1 ( STRING_1 ) ; TYPE_1 . METHOD_2 ( ) ; assertEquals ( 0 , TYPE_1 . METHOD_3 ( ) . size ( ) ) ; } 
public int size ( ) { return ( VAR_1 ) > 0 ? ( size ) - ( VAR_2 [ ( ( VAR_1 ) - 1 ) ] ) : size ; } 
public void update ( java.util.ArrayList < TYPE_1 > VAR_1 ) { VAR_2 . METHOD_1 ( ) ; VAR_2 . add ( null ) ; VAR_2 . METHOD_2 ( VAR_1 ) ; METHOD_3 ( ) ; } 
public java.lang.String METHOD_1 ( ) { if ( METHOD_2 ( ) ) { return toString ( true ) ; } return VAR_1 . METHOD_3 ( STRING_1 ) ; } 
public abstract TYPE_1 METHOD_1 ( java.lang.String id ) ; 
private void METHOD_1 ( TYPE_1 VAR_1 ) throws java.io.IOException , java.lang.ClassNotFoundException { VAR_1 . METHOD_2 ( ) ; if ( ( TYPE_3 . METHOD_4 ( VAR_1 ) ) != null ) VAR_2 = TYPE_2 . METHOD_3 ( TYPE_3 . METHOD_4 ( VAR_1 ) , null ) ; } 
public static void main ( java.lang.String [ ] args ) { java.lang.Thread t = new java.lang.Thread ( ) ; java.lang.System.out.println ( t . METHOD_1 ( ) . getName ( ) ) ; java.lang.System.out.println ( t . getName ( ) ) ; } 
public void METHOD_1 ( ) { VAR_1 = TYPE_1 . METHOD_2 ( ) ; assertTrue ( ( ( VAR_1 ) != null ) ) ; assertTrue ( VAR_1 . equals ( TYPE_1 . METHOD_2 ( ) ) ) ; } 
public void METHOD_1 ( int VAR_1 , TYPE_1 VAR_2 ) { super . METHOD_1 ( VAR_1 , VAR_2 ) ; if ( ( VAR_2 != null ) && ( ! ( VAR_2 . isEmpty ( ) ) ) ) VAR_3 = - 1 ; } 
protected void METHOD_1 ( final boolean VAR_1 ) { if ( ( ( VAR_2 ) != null ) && ( ! ( VAR_2 . isEmpty ( ) ) ) ) { getView ( ) . METHOD_2 ( VAR_2 ) ; } } 
private TYPE_1 METHOD_1 ( TYPE_2 VAR_1 ) { TYPE_1 VAR_2 = new TYPE_1 ( ) ; return VAR_2 ; } 
public java.util.List < TYPE_1 > METHOD_1 ( ) throws TYPE_2 { java.util.List < TYPE_4 > VAR_1 = VAR_2 . METHOD_1 ( ) ; return VAR_3 . METHOD_4 ( VAR_1 ) ; } 
public static void METHOD_1 ( ) throws TYPE_1 { int VAR_1 = TYPE_2 . METHOD_2 ( STRING_1 , STRING_2 , STRING_3 ) ; if ( VAR_1 != 0 ) { throw new TYPE_1 ( STRING_4 , VAR_1 ) ; } } 
public boolean METHOD_1 ( TYPE_1 VAR_1 ) { return false ; } 
private synchronized void start ( ) { VAR_1 = true ; VAR_2 = new java.lang.Thread ( this ) ; VAR_2 . start ( ) ; } 
private static TYPE_1 METHOD_1 ( java.lang.String VAR_1 ) { return TYPE_1 . METHOD_1 ( TYPE_2 . METHOD_2 ( ( STRING_1 + VAR_1 ) ) ) ; } 
private boolean METHOD_1 ( int VAR_1 ) { return ( this . VAR_2 . METHOD_2 ( VAR_1 , this ) ) != null ; } 
public static boolean METHOD_1 ( int id ) { synchronized ( VAR_1 ) { id = java.lang.Math.abs ( id ) ; return id < ( VAR_2 . size ( ) ) ; } } 
private void METHOD_1 ( java.lang.String src , java.lang.String VAR_1 ) throws java.io.IOException { } 
protected void METHOD_1 ( TYPE_1 msg ) { } 
public float METHOD_1 ( ) { float VAR_1 = ( TYPE_1 . METHOD_2 ( VAR_2 ) ) / FLOAT_1 ; return TYPE_2 . METHOD_3 ( VAR_1 , 0.0F , 1.0F ) ; } 
public boolean METHOD_1 ( ) { if ( ( VAR_1 ) == true ) { } else TYPE_1 . METHOD_2 ( null , TYPE_2 . getString ( STRING_1 ) ) ; return true ; } 
public java.lang.Object METHOD_2 ( int id ) { return VAR_1 . METHOD_2 ( id ) ; } 
public java.lang.Object METHOD_1 ( java.lang.Object VAR_1 , java.lang.String VAR_2 ) { return VAR_1 ; } 
public void set ( TYPE_1 value ) { synchronized ( VAR_1 ) { VAR_1 . METHOD_1 ( value ) ; super . set ( value ) ; } } 
public static void METHOD_1 ( TYPE_1 TYPE_2 , TYPE_3 VAR_1 ) { try { VAR_1 . METHOD_2 ( ) . METHOD_3 ( TYPE_2 : : add ) ; } finally { TYPE_2 . METHOD_4 ( ) ; } } 
public void METHOD_1 ( java.lang.String VAR_1 ) { this . VAR_1 = VAR_1 ; VAR_3 = 0 ; } 
public TYPE_1 METHOD_1 ( java.io.InputStream VAR_1 , java.lang.String VAR_3 ) ; 
public void METHOD_1 ( TYPE_1 VAR_1 , int format , int VAR_2 , int height ) { } 
public void METHOD_1 ( TYPE_1 VAR_1 , TYPE_2 response ) throws java.io.IOException , TYPE_3 { METHOD_3 ( VAR_1 ) ; super . METHOD_4 ( response ) ; } 
public java.util.List < TYPE_1 > METHOD_1 ( ) { java.util.List < TYPE_1 > VAR_1 = new java.util.ArrayList < TYPE_1 > ( ) ; for ( TYPE_2 t : this . VAR_2 ) { VAR_1 . add ( VAR_3 ) ; } return VAR_1 ; } 
public void METHOD_1 ( int VAR_1 ) { VAR_4 . METHOD_8 ( ) ; } 
public void METHOD_1 ( ) { if ( ( VAR_1 ) == null ) { VAR_3 . METHOD_1 ( ) ; VAR_2 . METHOD_1 ( ) ; } else { VAR_1 . METHOD_1 ( ) ; } } 
protected void end ( ) { if ( ! ( state ) ) { VAR_1 . METHOD_1 ( ) ; } state = true ; VAR_2 = 1 ; VAR_1 . METHOD_2 ( ) ; VAR_1 . METHOD_3 ( ) ; } 
private boolean METHOD_1 ( TYPE_1 state ) { return state . getValue ( VAR_1 ) ; } 
public void METHOD_1 ( ) { if ( ! ( this . VAR_1 ) ) { this . METHOD_3 ( ) . METHOD_4 ( this ) ; } } 
public java.lang.String METHOD_1 ( ) { int VAR_1 = 0 ; if ( METHOD_2 ( ) . equals ( STRING_1 ) ) { VAR_1 ++ ; if ( VAR_1 == INT_1 ) { java.lang.System.out.println ( STRING_2 ) ; return STRING_2 ; } } return STRING_3 ; } 
public int METHOD_1 ( ) { return 1 ; } 
public void METHOD_1 ( ) { TYPE_1 . METHOD_2 ( getContext ( ) , STRING_1 , VAR_1 ) . show ( ) ; VAR_2 . setEnabled ( true ) ; } 
public boolean METHOD_1 ( java.lang.String date ) { return ( date . length ( ) ) > ( VAR_1 ) ; } 
public TYPE_1 METHOD_1 ( TYPE_2 VAR_1 ) { return TYPE_1 . METHOD_3 ( ) . build ( ) ; } 
public void METHOD_1 ( final TYPE_1 < TYPE_2 > VAR_1 ) { VAR_2 . add ( VAR_1 ) ; } 
private void METHOD_1 ( ) { this . VAR_1 = ( ( VAR_1 ) == ( VAR_2 ) ) ? VAR_3 : VAR_2 ; if ( ( this . VAR_1 ) == ( VAR_2 ) ) { this . VAR_4 += 1 ; } } 
public boolean METHOD_1 ( int index ) { if ( ( ( index >= ( VAR_1 ) ) && ( index <= ( VAR_2 ) ) ) && ( ( VAR_1 ) != ( VAR_2 ) ) ) { return true ; } return false ; } 
public void METHOD_1 ( ) { if ( null != ( VAR_1 ) ) { VAR_1 . METHOD_2 ( ) ; VAR_1 = null ; } VAR_2 . METHOD_2 ( ) ; } 
public int METHOD_1 ( ) { if ( ( VAR_2 ) > ( VAR_1 ) ) { return ( ( VAR_2 ) - ( VAR_1 ) ) + ( VAR_3 ) ; } else { return VAR_3 ; } } 
private void METHOD_1 ( TYPE_1 VAR_1 , TYPE_2 results ) { VAR_1 . METHOD_2 ( ) ; VAR_3 . addComponent ( results ) ; } 
private boolean METHOD_1 ( java.lang.String name ) { for ( TYPE_1 VAR_1 : VAR_2 . METHOD_2 ( ) ) if ( name . equals ( VAR_1 . getName ( ) ) ) return true ; return false ; } 
public void METHOD_1 ( int x ) { this . VAR_1 = x ; } 
private void METHOD_1 ( java.util.Properties p , java.lang.String VAR_1 , java.lang.String key ) { java.lang.String value = p . METHOD_2 ( VAR_1 ) ; if ( value != null ) { this . METHOD_3 ( key , TYPE_1 . METHOD_4 ( value ) ) ; } } 
public void METHOD_1 ( TYPE_1 VAR_1 , double x , double y , double VAR_2 , float VAR_3 ) { super . METHOD_1 ( VAR_1 , x , y , VAR_2 , VAR_3 ) ; } 
public TYPE_1 METHOD_1 ( ) { java.util.List < java.lang.String > message = METHOD_2 ( ) ; return message == null ? null : METHOD_3 ( message ) ; } 
public void METHOD_1 ( ) { TYPE_2 VAR_2 = ( ( TYPE_2 ) ( METHOD_3 ( ) . METHOD_4 ( VAR_3 ) ) ) ; if ( ( VAR_2 != null ) && ( VAR_4 != null ) ) { VAR_2 . METHOD_5 ( VAR_4 ) ; } } 
public void METHOD_1 ( TYPE_1 VAR_1 , java.lang.String VAR_2 ) { } 
public TYPE_1 METHOD_1 ( ) { return new TYPE_1 ( false , super . METHOD_2 ( ) , false , 0.0 , this . METHOD_3 ( ) ) ; } 
public void METHOD_1 ( ) { if ( ( VAR_1 ) == ( VAR_2 ) ) { VAR_3 . METHOD_2 ( VAR_4 , VAR_1 ) ; } } 
public TYPE_1 < TYPE_2 > METHOD_1 ( java.lang.String VAR_1 ) { if ( ( VAR_2 ) != null ) { this . VAR_1 = new TYPE_3 ( VAR_2 , VAR_1 , STRING_1 , null , null ) ; } return this ; } 
private java.util.Calendar METHOD_1 ( ) { java.util.Calendar VAR_1 = java.util.Calendar.getInstance ( ) ; VAR_1 . set ( VAR_1 . get ( VAR_2 ) , ( ( VAR_1 . get ( VAR_3 ) ) + 1 ) , VAR_1 . get ( VAR_4 ) ) ; return VAR_1 ; } 
public void METHOD_1 ( ) { VAR_1 . METHOD_2 ( VAR_2 ) ; VAR_3 . METHOD_2 ( VAR_4 ) ; VAR_5 . METHOD_2 ( VAR_2 ) ; TYPE_1 . METHOD_3 ( VAR_6 ) ; } 
public static void main ( java.lang.String [ ] args ) throws java.io.IOException { TYPE_3 . METHOD_4 ( ) ; } 
public void METHOD_1 ( android.view.View VAR_1 ) { METHOD_5 ( ) ; } 
public static boolean METHOD_1 ( java.lang.String VAR_1 ) { if ( ( VAR_1 == null ) || ( VAR_1 . isEmpty ( ) ) ) { return true ; } else { return false ; } } 
public void execute ( TYPE_1 VAR_1 ) { item . METHOD_1 ( ) ; } 
private void METHOD_1 ( TYPE_1 VAR_1 ) { VAR_2 . get ( VAR_3 ) . set ( INT_1 , "true" ) ; } 
public static void main ( java.lang.String [ ] args ) { TYPE_1 VAR_1 = new TYPE_1 ( ) ; int VAR_2 = 0 ; int VAR_3 = 0 ; java.lang.System.out.println ( VAR_1 . METHOD_1 ( VAR_2 , VAR_3 , 1 ) ) ; } 
protected void METHOD_1 ( ) { super . METHOD_1 ( ) ; } 
public java.util.Collection < TYPE_1 > METHOD_1 ( int VAR_1 ) { return null ; } 
private void METHOD_1 ( ) { if ( ( VAR_2 ) != null ) { VAR_1 = VAR_2 . METHOD_2 ( ) ; VAR_2 . METHOD_3 ( ) ; VAR_2 . METHOD_4 ( ) ; VAR_2 = null ; } } 
public TYPE_1 [ ] METHOD_1 ( java.lang.String name ) { return VAR_1 . METHOD_2 ( name ) ; } 
private void METHOD_1 ( ) { if ( VAR_1 ) { VAR_2 . METHOD_2 ( STRING_1 , VAR_3 ) ; } } 
protected TYPE_1 METHOD_1 ( TYPE_2 item ) { return TYPE_1 . METHOD_3 ( item ) . build ( ) ; } 
public short METHOD_1 ( int x , int y ) { TYPE_1 VAR_1 = VAR_2 [ x ] [ y ] ; return VAR_3 ; } 
public TYPE_1 METHOD_1 ( java.lang.String VAR_1 ) { return ( ( TYPE_2 ) ( VAR_3 . METHOD_2 ( VAR_1 ) . METHOD_3 ( ) ) ) ; } 
public TYPE_1 METHOD_1 ( java.lang.String str ) { append ( str ) ; stringBuilder.append ( "\n" ) ; return this ; } 
public void METHOD_1 ( ) { TYPE_1 VAR_1 = VAR_2 . METHOD_2 ( VAR_3 , null ) ; listener . METHOD_1 ( VAR_1 ) ; VAR_4 . set ( true ) ; } 
public void METHOD_1 ( ) { TYPE_1 . assertEquals ( 0 , java.lang.Double . METHOD_2 ( VAR_1 , VAR_1 ) , 0 ) ; } 
public java.lang.String METHOD_1 ( ) { return context . METHOD_2 ( VAR_1 class ) . METHOD_1 ( ) ; } 
public TYPE_1 METHOD_1 ( int VAR_1 ) { VAR_1 %= INT_1 ; return this . METHOD_2 ( ) . METHOD_3 ( VAR_2 , TYPE_2 . METHOD_4 ( ( VAR_1 + INT_1 ) ) ) ; } 
public void METHOD_1 ( java.lang.String VAR_1 , java.lang.String VAR_2 ) throws java.lang.Exception { while ( ! ( VAR_3 . equals ( VAR_1 ) ) ) { VAR_4 . METHOD_2 ( ) ; } } 
public TYPE_1 METHOD_1 ( ) throws TYPE_2 { return execute ( STRING_1 ) ; } 
TYPE_1 METHOD_1 ( ) { return METHOD_2 ( STRING_1 , "\t" , "\n" ) ; } 
public TYPE_1 METHOD_1 ( ) { TYPE_2 VAR_1 = new TYPE_2 ( ) ; VAR_2 = VAR_3 . METHOD_1 ( ) ; VAR_4 = VAR_5 ; VAR_6 = VAR_7 ; return VAR_1 ; } 
public void METHOD_1 ( TYPE_1 VAR_1 ) { this . VAR_1 . add ( VAR_1 ) ; if ( ( this . VAR_1 . size ( ) ) == 1 ) { METHOD_2 ( false , new int [ ] { VAR_2 } ) ; } } 
public void METHOD_1 ( TYPE_1 VAR_1 ) { VAR_1 . METHOD_2 ( VAR_3 ) ; VAR_4 . METHOD_3 ( VAR_1 ) ; } 
protected TYPE_1 METHOD_1 ( TYPE_2 VAR_1 ) { return VAR_1 ; } 
public java.lang.String METHOD_1 ( java.lang.String line ) { java.lang.String VAR_1 = STRING_1 ; try { java.lang.String VAR_2 = METHOD_2 ( line , VAR_1 ) ; return VAR_2 . replace ( CHAR_1 , CHAR_2 ) ; } catch ( TYPE_1 VAR_3 ) { return null ; } } 
public void METHOD_1 ( ) { if ( ( ( TYPE_1 ) != null ) && ( ! ( TYPE_1 . isEmpty ( ) ) ) ) { for ( java.lang.Integer key : TYPE_1 . METHOD_2 ( ) ) { METHOD_1 ( key ) ; } } } 
public boolean METHOD_1 ( java.io.File VAR_1 ) { return VAR_1 . getName ( ) . equals ( STRING_1 ) ; } 
public double METHOD_1 ( ) { return 1.0 ; } 
public void METHOD_1 ( int height ) { METHOD_2 ( ) . VAR_1 = 0 ; METHOD_2 ( ) . height = height ; METHOD_3 ( ) ; if ( ( VAR_2 ) != null ) { VAR_2 . METHOD_4 ( height ) ; } } 
public java.util.List < TYPE_1 > METHOD_1 ( int offset , int VAR_1 ) { java.util.List < TYPE_1 > list = VAR_2 . METHOD_1 ( offset , VAR_1 ) ; return list ; } 
public void METHOD_1 ( ) { for ( TYPE_1 VAR_3 : VAR_2 ) { VAR_3 . METHOD_2 ( ) ; } } 
public void METHOD_1 ( TYPE_1 VAR_1 ) { if ( ( ( VAR_2 ) != null ) && ( ( VAR_3 ) != null ) ) { VAR_3 . METHOD_1 ( VAR_1 ) ; } } 
public TYPE_1 METHOD_1 ( int position ) { return TYPE_2 . METHOD_2 ( VAR_1 . get ( position ) , position ) ; } 
void METHOD_1 ( ) { for ( int VAR_1 = 0 ; VAR_1 <= ( ( VAR_2 . length ) - 1 ) ; VAR_1 ++ ) { VAR_2 [ VAR_1 ] = VAR_3 [ VAR_1 ] ; } } 
private void METHOD_1 ( TYPE_1 VAR_1 ) { TYPE_2 VAR_2 = ( ( TYPE_2 ) ( TYPE_3 . METHOD_2 ( VAR_1 ) ) ) ; this . VAR_2 = VAR_2 ; VAR_2 . METHOD_3 ( this ) ; VAR_2 . METHOD_4 ( false ) ; } 
public static java.lang.String METHOD_1 ( java.lang.String name ) { return name . replaceAll ( STRING_1 , STRING_2 ) ; } 
private boolean METHOD_1 ( ) { return ! ( this . VAR_1 . METHOD_2 ( ) ) ; } 
public TYPE_1 METHOD_1 ( long id ) { return ( ( TYPE_1 ) ( METHOD_2 ( ) . get ( VAR_1 class , id ) ) ) ; } 
void METHOD_1 ( java.util.List < TYPE_1 > VAR_1 ) ; 
public static boolean METHOD_1 ( int VAR_1 ) { if ( VAR_1 >= 0 ) { return true ; } else { return false ; } } 
public void METHOD_1 ( TYPE_1 VAR_1 , int i ) { TYPE_2 . METHOD_2 ( METHOD_3 ( ) , VAR_2 ) ; METHOD_4 ( ) ; METHOD_5 ( getIntent ( ) ) ; } 
public void METHOD_1 ( ) { this . VAR_1 . METHOD_2 ( this ) ; } 
public TYPE_1 < TYPE_2 , TYPE_3 > METHOD_1 ( ) { if ( ( VAR_1 ) == null ) VAR_1 = new TYPE_4 < TYPE_2 , TYPE_3 > ( VAR_2 ) ; return VAR_1 ; } 
public void start ( ) { for ( java.lang.Thread p : VAR_1 ) { java.lang.System.out.println ( ( ( STRING_1 + ( p . toString ( ) ) ) + STRING_2 ) ) ; p . start ( ) ; } } 
public TYPE_1 METHOD_1 ( java.lang.String VAR_1 ) { TYPE_1 VAR_2 = null ; for ( TYPE_1 VAR_3 : VAR_4 ) { if ( VAR_3 . METHOD_2 ( ) . equals ( VAR_1 ) ) { VAR_2 = VAR_3 ; break ; } } return VAR_2 ; } 
public void METHOD_1 ( ) { VAR_1 = TYPE_1 . METHOD_2 ( ( ( VAR_2 ) + ( VAR_3 ) ) ) ; VAR_2 = 0 ; } 
public boolean METHOD_1 ( java.lang.String node , java.lang.String VAR_1 , java.util.List < java.lang.String > nodes ) { return false ; } 
private void METHOD_1 ( ) { TYPE_1 VAR_1 = TYPE_2 . METHOD_2 ( this ) ; VAR_1 . METHOD_3 ( this ) ; } 
protected TYPE_1 METHOD_1 ( ) { VAR_1 = true ; return new TYPE_2 ( METHOD_2 ( ) , VAR_2 , VAR_3 ) ; } 
public void METHOD_1 ( java.lang.Throwable VAR_1 ) { TYPE_2 . i ( VAR_1 , STRING_1 ) ; TYPE_1 VAR_2 = ( ( TYPE_1 ) ( VAR_1 ) ) ; VAR_3 . METHOD_3 ( VAR_2 . METHOD_4 ( ) ) ; } 
public final TYPE_1 METHOD_1 ( final java.lang.String VAR_1 , final java.lang.Object ... parameters ) throws TYPE_2 { return VAR_2 . METHOD_1 ( java.lang.String.format ( VAR_1 , ( ( java.lang.Object [ ] ) ( parameters ) ) ) ) ; } 
public void METHOD_1 ( android.view.View view ) { android.content.Intent intent = new android.content.Intent ( METHOD_2 ( ) , VAR_1 class ) ; intent . METHOD_3 ( STRING_1 , VAR_3 ) ; METHOD_4 ( intent ) ; } 
static void METHOD_1 ( TYPE_1 [ ] VAR_1 ) { for ( TYPE_1 VAR_2 : VAR_1 ) { VAR_2 . METHOD_2 ( ) . METHOD_3 ( STRING_1 ) . METHOD_4 ( ) ; } } 
public TYPE_1 getValue ( TYPE_2 VAR_1 ) { TYPE_3 c = METHOD_1 ( VAR_1 ) ; return c != null ? c . METHOD_2 ( ) : null ; } 
public void METHOD_1 ( java.lang.String VAR_1 ) { if ( ( this . VAR_1 ) != null ) { throw new TYPE_1 ( ( STRING_1 + ( this . VAR_1 ) ) ) ; } this . VAR_1 = VAR_1 ; } 
public TYPE_1 METHOD_1 ( int VAR_1 ) { VAR_2 = ( VAR_2 ) - 1 ; return VAR_3 [ VAR_1 ] ; } 
public boolean METHOD_1 ( ) { for ( TYPE_1 VAR_3 : VAR_2 . METHOD_2 ( ) ) { boolean VAR_4 = METHOD_3 ( VAR_3 ) ; if ( ! VAR_4 ) { return false ; } } return true ; } 
public void METHOD_1 ( ) throws TYPE_1 { synchronized ( VAR_1 ) { try { VAR_1 . METHOD_2 ( VAR_2 ) ; throw new TYPE_1 ( VAR_3 , STRING_1 ) ; } catch ( TYPE_2 VAR_4 ) { } } } 
public TYPE_1 METHOD_1 ( TYPE_2 VAR_1 ) { TYPE_3 VAR_2 = new TYPE_3 ( VAR_1 , new TYPE_4 ( ) ) ; VAR_2 . init ( ) ; return VAR_2 ; } 
private void METHOD_1 ( ) { while ( true ) { VAR_1 = VAR_2 . METHOD_2 ( ) ; ( VAR_1 ) ++ ; } } 
public java.lang.Object METHOD_1 ( TYPE_1 VAR_1 ) { return null ; } 
void METHOD_1 ( TYPE_1 VAR_1 ) { int count = VAR_1 . METHOD_2 ( ) ; if ( count > 1 ) { METHOD_3 ( VAR_1 ) ; } } 
public void METHOD_1 ( ) { TYPE_1 VAR_1 = METHOD_2 ( ) ; METHOD_4 ( ) ; METHOD_3 ( VAR_1 , METHOD_2 ( ) , STRING_1 ) ; } 
private boolean METHOD_1 ( TYPE_1 VAR_1 , TYPE_1 VAR_2 ) { return ( VAR_1 . METHOD_2 ( ) . equals ( VAR_2 . METHOD_2 ( ) ) ) && ( METHOD_3 ( VAR_1 , VAR_2 ) ) ; } 
public void METHOD_1 ( ) { TYPE_1 VAR_1 = new TYPE_1 ( INT_1 , STRING_1 ) ; double b = VAR_1 . METHOD_2 ( STRING_2 ) ; assertTrue ( ( b == ( 1.0 / FLOAT_1 ) ) ) ; } 
public boolean METHOD_1 ( TYPE_1 VAR_1 ) { return ( c ) != null ? this . c . METHOD_1 ( VAR_1 ) : false ; } 
public java.lang.String METHOD_1 ( TYPE_1 VAR_1 , TYPE_2 VAR_2 ) { VAR_4 . delete ( VAR_2 ) ; return STRING_1 ; } 
protected TYPE_1 METHOD_1 ( ) { return VAR_1 . METHOD_2 ( 0 ) ; } 
public java.util.List < TYPE_1 > METHOD_1 ( ) { java.util.List < java.lang.String > VAR_1 = METHOD_2 ( VAR_2 . METHOD_3 ( ) ) ; if ( VAR_1 == null ) return null ; VAR_1 = METHOD_4 ( VAR_1 ) ; return METHOD_5 ( VAR_1 ) ; } 
public static void main ( java.lang.String [ ] args ) { for ( int i = 0 ; i < INT_1 ; i ++ ) { java.lang.System.out.println ( STRING_1 ) ; } } 
public void METHOD_1 ( android.view.View VAR_1 ) { android.content.Intent i = new android.content.Intent ( this , VAR_2 class ) ; METHOD_2 ( i ) ; } 
private boolean contains ( ) { for ( java.lang.String string : VAR_1 ) { if ( VAR_2 . toLowerCase ( ) . contains ( string . toLowerCase ( ) ) ) { return true ; } } return false ; } 
public void METHOD_1 ( ) { this . METHOD_2 ( ) . remove ( VAR_1 . get ( ( ( VAR_1 . size ( ) ) - 1 ) ) ) ; VAR_1 . remove ( ( ( VAR_1 . size ( ) ) - 1 ) ) ; } 
public static void main ( java.lang.String [ ] args ) { java.lang.System.out.println ( STRING_1 ) ; } 
public java.lang.String METHOD_1 ( TYPE_1 VAR_1 ) { TYPE_2 VAR_2 = VAR_1 . select ( STRING_1 ) . first ( ) ; return VAR_2 . text ( ) ; } 
protected void METHOD_1 ( TYPE_1 VAR_1 , long VAR_2 ) { if ( VAR_3 ) { TYPE_2 . start ( this , VAR_1 , VAR_2 , VAR_4 ) ; VAR_4 += VAR_5 ; VAR_3 = false ; } } 
public void METHOD_1 ( android.view.View VAR_1 ) { TYPE_1 . METHOD_2 ( STRING_1 , VAR_2 ) ; TYPE_1 . METHOD_2 ( STRING_2 , VAR_3 ) ; TYPE_1 . METHOD_2 ( STRING_3 , VAR_4 ) ; METHOD_4 ( TYPE_1 ) ; METHOD_5 ( VAR_5 ) ; } 
public java.lang.String toString ( ) { return ( ( value ) + STRING_1 ) + ( VAR_1 ) ; } 
public TYPE_1 METHOD_1 ( TYPE_1 VAR_1 ) { return new TYPE_1 ( this . METHOD_2 ( VAR_1 . METHOD_3 ( ) ) , VAR_1 . METHOD_4 ( ) , VAR_1 . METHOD_5 ( ) , VAR_1 . METHOD_6 ( ) ) ; } 
public boolean METHOD_1 ( TYPE_1 key , TYPE_2 VAR_1 ) { TYPE_3 VAR_2 = ( ( TYPE_3 ) ( key ) ) ; return TYPE_4 . METHOD_2 ( VAR_2 . METHOD_3 ( ) , VAR_2 . METHOD_4 ( ) , VAR_1 ) ; } 
public void METHOD_1 ( final TYPE_1 VAR_1 ) { } 
public void METHOD_1 ( java.lang.String VAR_1 ) { if ( VAR_2 ) { VAR_3 . get ( VAR_1 ) . METHOD_2 ( ) ; } } 
public void METHOD_1 ( ) { ( this . VAR_1 ) ++ ; if ( ( this . VAR_1 ) >= ( this . VAR_2 . size ( ) ) ) { this . VAR_1 = 0 ; } } 
public byte [ ] METHOD_1 ( ) { return TYPE_1 . METHOD_2 ( VAR_2 , VAR_1 , ( ( VAR_2 . length ) - ( VAR_3 ? INT_1 : 0 ) ) ) ; } 
public void METHOD_1 ( TYPE_1 VAR_1 , int VAR_2 ) { TYPE_2 . METHOD_2 ( this , VAR_3 ) ; } 
public java.lang.String METHOD_1 ( java.lang.String VAR_1 ) { return VAR_1 ; } 
public TYPE_1 METHOD_1 ( int id ) { return VAR_1 . get ( id ) ; } 
public void METHOD_1 ( ) { VAR_1 = TYPE_1 . METHOD_2 ( ) ; VAR_2 = VAR_1 . METHOD_3 ( VAR_3 , VAR_4 , VAR_5 ) ; } 
public void METHOD_1 ( TYPE_1 method ) throws java.io.IOException { TYPE_2 . METHOD_2 ( ) ; init ( TYPE_2 . METHOD_3 ( VAR_2 ) , VAR_1 class ) ; init ( TYPE_2 . METHOD_3 ( VAR_2 ) , VAR_3 class ) ; } 
public void METHOD_1 ( ) throws java.lang.Exception { java.lang.String VAR_1 = STRING_1 ; assertThat ( TYPE_2 . METHOD_2 ( STRING_2 ) , TYPE_3 . METHOD_3 ( VAR_1 ) ) ; } 
void METHOD_1 ( int position ) ; 
public int METHOD_1 ( java.lang.String VAR_1 ) { return TYPE_1 . METHOD_2 ( int . class ) ; } 
java.lang.String METHOD_1 ( java.lang.String VAR_1 ) { if ( VAR_1 == null ) { return null ; } if ( ( VAR_2 . METHOD_2 ( VAR_1 ) ) == null ) { return null ; } return VAR_2 . METHOD_2 ( VAR_1 ) . trim ( ) ; } 
public void METHOD_1 ( ) { this . VAR_1 = true ; this . VAR_2 = 0 ; } 
public final TYPE_1 METHOD_1 ( java.lang.String name ) throws TYPE_2 { return METHOD_1 ( new TYPE_3 ( name ) ) ; } 
public void METHOD_1 ( TYPE_1 VAR_1 ) { this . VAR_3 = VAR_1 ; } 
private void METHOD_1 ( ) { android.content.Intent VAR_1 = new android.content.Intent ( this , VAR_2 class ) ; METHOD_2 ( VAR_1 ) ; METHOD_3 ( ) ; } 
public java.lang.String METHOD_1 ( java.lang.String path ) { return null ; } 
public void METHOD_1 ( int VAR_1 , int VAR_2 ) { METHOD_2 ( ( INT_1 | ( VAR_1 & INT_2 ) ) , VAR_2 ) ; } 
public < TYPE_1 > void METHOD_1 ( TYPE_2 VAR_1 , TYPE_2 VAR_2 , TYPE_2 VAR_3 ) { VAR_2 . METHOD_2 ( ) ; } 
public void METHOD_1 ( ) { super . METHOD_1 ( ) ; METHOD_3 ( ) ; } 
public void METHOD_1 ( int VAR_1 , java.lang.String VAR_2 , TYPE_1 VAR_3 ) { if ( VAR_1 == 0 ) { VAR_4 . METHOD_2 ( VAR_5 . METHOD_3 ( VAR_3 ) ) ; } else { VAR_4 . error ( VAR_1 ) ; } } 
TYPE_1 < ? > METHOD_1 ( java.lang.String VAR_2 , java.lang.String VAR_3 ) ; 
static final void METHOD_1 ( final java.lang.Exception VAR_1 ) { java.lang.System.out.println ( ( ( CHAR_1 + ( VAR_2 . format ( new java.util.Date ( ) ) ) ) + STRING_1 ) ) ; java.lang.System.out.println ( VAR_1 . toString ( ) ) ; } 
public void METHOD_1 ( boolean VAR_1 ) { if ( VAR_2 ) TYPE_1 . METHOD_2 ( VAR_3 , STRING_1 ) ; METHOD_3 ( ) ; super . METHOD_1 ( VAR_1 ) ; } 
public void METHOD_1 ( ) { assertEquals ( FLOAT_1 , TYPE_2 . METHOD_2 ( FLOAT_2 , FLOAT_3 , FLOAT_4 ) , 0.0 ) ; } 
public TYPE_1 METHOD_1 ( java.lang.String VAR_1 ) { TYPE_2 < TYPE_1 > query = VAR_2 . METHOD_2 ( VAR_3 class ) ; query . METHOD_3 ( "id" , VAR_1 ) ; TYPE_1 result = query . METHOD_4 ( ) ; return result ; } 
void METHOD_1 ( java.util.ArrayList < TYPE_1 > VAR_1 ) { VAR_2 . METHOD_2 ( VAR_1 ) ; java.util.Collections.sort ( VAR_2 ) ; METHOD_3 ( ) ; if ( ( VAR_2 . size ( ) ) > 0 ) { METHOD_4 ( METHOD_5 ( ) ) ; } } 
public void METHOD_1 ( TYPE_1 VAR_1 ) { this . VAR_1 = VAR_1 ; } 
public void METHOD_1 ( ) { super . METHOD_1 ( ) ; if ( ! ( ( VAR_1 ) == null ) ) { if ( VAR_1 . METHOD_2 ( ) ) { VAR_1 . METHOD_3 ( ) ; } } } 
public void METHOD_1 ( java.lang.String VAR_1 , TYPE_1 VAR_2 ) { int VAR_3 = METHOD_2 ( VAR_4 , VAR_1 ) ; VAR_2 . getType ( ) . METHOD_1 ( VAR_3 , VAR_2 . getValue ( ) ) ; } 
public TYPE_1 METHOD_1 ( java.lang.Throwable VAR_1 ) { TYPE_2 VAR_2 = new TYPE_2 ( 0 , VAR_1 . METHOD_2 ( ) ) ; return TYPE_1 . status ( VAR_3 ) . type ( VAR_4 ) . METHOD_3 ( VAR_2 ) . build ( ) ; } 
public void METHOD_1 ( TYPE_1 VAR_1 , int VAR_2 ) { VAR_3 . METHOD_2 ( VAR_4 ) ; TYPE_2 . METHOD_4 ( VAR_5 , METHOD_5 ( ) . METHOD_6 ( ) ) . METHOD_7 ( ) ; } 
protected void METHOD_1 ( ) { VAR_2 . METHOD_3 ( this ) ; super . METHOD_1 ( ) ; } 
private void METHOD_1 ( ) { new TYPE_1 ( VAR_1 ) ; METHOD_2 ( VAR_1 ) ; } 
public boolean METHOD_1 ( ) { return ( this . VAR_1 . size ( ) ) == ( ( this . VAR_2 . length ) * ( this . VAR_2 . length ) ) ; } 
public void METHOD_1 ( android.view.View VAR_1 ) { VAR_2 = VAR_1 ; METHOD_4 ( ) ; } 
public void METHOD_1 ( ) { TYPE_1 . METHOD_2 ( ) . METHOD_3 ( ) ; VAR_1 . METHOD_5 ( VAR_2 . METHOD_6 ( ) , VAR_2 . METHOD_7 ( ) ) ; } 
void METHOD_1 ( int VAR_1 , java.lang.String id ) ; 
public void METHOD_1 ( TYPE_1 VAR_1 ) { super . METHOD_1 ( VAR_1 ) ; } 
public TYPE_1 put ( String key , TYPE_1 value ) { ( length ) ++ ; return super . put ( key , value ) ; } 
public TYPE_1 METHOD_1 ( java.lang.String msg , java.util.Vector VAR_1 , java.lang.String id ) { TYPE_2 VAR_2 = METHOD_2 ( this ) ; TYPE_1 VAR_3 = new TYPE_1 ( VAR_2 , msg , VAR_1 , id , null ) ; return VAR_3 ; } 
public static int METHOD_1 ( int x , int y ) { return 0 ; } 
public void METHOD_1 ( TYPE_1 VAR_1 , TYPE_2 token ) { METHOD_2 ( VAR_1 , token ) ; } 
public void METHOD_1 ( java.util.List < TYPE_1 > results ) { TYPE_2 . i ( VAR_1 , ( ( STRING_1 + ( results . size ( ) ) ) + STRING_2 ) ) ; for ( TYPE_1 result : results ) { METHOD_3 ( result ) ; } } 
public void METHOD_1 ( ) { if ( ( VAR_1 ) != null ) { try { VAR_1 . METHOD_2 ( ) ; } finally { this . state = VAR_2 ; this . VAR_1 = null ; this . VAR_3 = null ; } } } 
public java.lang.Void METHOD_1 ( TYPE_1 node , java.lang.Void p ) { METHOD_2 ( node . METHOD_3 ( ) , node , STRING_1 ) ; return super . METHOD_1 ( node , p ) ; } 
private java.lang.String METHOD_1 ( java.lang.String name ) { name = name . replaceAll ( STRING_1 , STRING_2 ) ; return name ; } 
private TYPE_1 METHOD_1 ( TYPE_2 VAR_1 , TYPE_3 ... VAR_2 ) { METHOD_2 ( VAR_1 , VAR_2 ) ; return VAR_3 ; } 
protected boolean METHOD_1 ( java.lang.Object VAR_1 , java.lang.Object VAR_2 ) { return ( ( ( TYPE_1 ) ( VAR_1 ) ) . METHOD_2 ( ) ) < ( ( ( TYPE_1 ) ( VAR_2 ) ) . METHOD_2 ( ) ) ; } 
public synchronized void METHOD_1 ( ) { if ( this . VAR_1 ) { try { this . VAR_2 . METHOD_2 ( ) ; } catch ( java.io.IOException VAR_3 ) { throw new TYPE_1 ( STRING_1 , VAR_3 ) ; } } this . VAR_1 = false ; } 
public void METHOD_1 ( ) { METHOD_2 ( ) ; METHOD_3 ( ) ; while ( true ) { METHOD_4 ( ) ; if ( VAR_1 ) { METHOD_5 ( ) ; } else { METHOD_6 ( ) ; } } } 
protected void METHOD_1 ( TYPE_1 VAR_1 , TYPE_1 VAR_2 , TYPE_2 context ) { TYPE_3 VAR_3 = new TYPE_3 ( ) ; VAR_3 . METHOD_1 ( VAR_1 , VAR_2 , context ) ; } 
public java.lang.String METHOD_1 ( ) { java.lang.System.out.println ( VAR_1 . get ( ) ) ; return VAR_1 . get ( ) ; } 
public TYPE_1 < java.util.List < TYPE_2 > > execute ( ) { return VAR_1 . METHOD_1 ( VAR_2 ) . METHOD_2 ( VAR_4 ) . METHOD_3 ( VAR_3 ) ; } 
public static void METHOD_1 ( ) throws TYPE_1 { VAR_1 = TYPE_2 . METHOD_2 ( ) ; } 
private void METHOD_1 ( java.lang.Exception error ) { VAR_1 . METHOD_2 ( new TYPE_1 ( error ) ) ; } 
public void init ( int VAR_1 , byte VAR_2 , long VAR_3 , java.lang.String VAR_4 , int startTime , int endTime , java.lang.Object value ) { super . init ( VAR_5 , VAR_1 , VAR_2 , VAR_3 , VAR_4 , startTime , endTime , value ) ; } 
public void METHOD_1 ( java.lang.Object VAR_1 , java.lang.String message ) { if ( ( VAR_2 ) != null ) { VAR_2 . METHOD_2 ( null ) ; VAR_2 . METHOD_3 ( VAR_1 , message ) ; } } 
public java.lang.String METHOD_1 ( ) { return METHOD_2 ( METHOD_3 ( VAR_1 , VAR_2 , VAR_3 ) ) ; } 
public void METHOD_1 ( TYPE_1 VAR_1 ) { try { VAR_2 . METHOD_2 ( VAR_1 . METHOD_3 ( 1.0 ) ) ; } catch ( java.io.IOException VAR_3 ) { } } 
public void METHOD_1 ( java.lang.String VAR_1 ) throws TYPE_1 { VAR_2 = new java.io.File ( VAR_1 ) ; VAR_3 = new java.util.Scanner ( VAR_2 ) ; } 
public void METHOD_1 ( final TYPE_1 VAR_1 ) { super . METHOD_1 ( VAR_1 ) ; } 
void remove ( TYPE_1 < TYPE_2 > VAR_1 ) { VAR_2 . METHOD_1 ( ) ; try { VAR_3 . remove ( VAR_1 ) ; VAR_4 . METHOD_2 ( ) ; } finally { VAR_2 . METHOD_3 ( ) ; } } 
public java.lang.String toString ( ) { return VAR_1 ; } 
public TYPE_1 METHOD_1 ( TYPE_2 p ) { return new TYPE_1 ( VAR_1 . METHOD_2 ( p ) , VAR_2 , VAR_3 , VAR_4 , VAR_5 , false ) ; } 
public void METHOD_1 ( TYPE_1 VAR_1 ) { } 
private void METHOD_1 ( ) { java.lang.String VAR_2 = TYPE_1 . METHOD_3 ( ) . toString ( ) ; VAR_1 . METHOD_4 ( VAR_2 ) ; } 
public void METHOD_1 ( final java.lang.String VAR_1 ) { VAR_2 = null ; VAR_3 = null ; VAR_4 = 0 ; this . VAR_1 = null ; if ( VAR_1 != null ) { this . VAR_1 = VAR_1 ; } } 
public boolean contains ( java.lang.String name ) { return ( ! ( TYPE_1 . isEmpty ( name ) ) ) && ( VAR_1 . METHOD_1 ( name ) ) ; } 
public void METHOD_1 ( android.view.View VAR_1 ) { java.lang.System.out.println ( ( ( VAR_3 ) + STRING_1 ) ) ; METHOD_3 ( VAR_4 , VAR_5 ) ; VAR_2 . METHOD_2 ( ) ; } 
public java.lang.String [ ] METHOD_1 ( java.lang.String name , int ... VAR_1 ) throws java.io.IOException { return METHOD_1 ( name , 0 , new java.util.ArrayList < java.lang.String > ( ) , VAR_1 ) ; } 
public java.util.Date METHOD_1 ( ) { return date ; } 
private long METHOD_1 ( ) { if ( VAR_1 . METHOD_2 ( ) ) { return VAR_1 . METHOD_3 ( ) ; } else { return VAR_3 ; } } 
public void METHOD_1 ( int VAR_1 , int height ) { VAR_2 . update ( VAR_1 , height ) ; VAR_3 . update ( VAR_1 , height ) ; } 
java.util.List < ? > METHOD_1 ( java.io.File content ) throws TYPE_1 ; 
public static java.lang.String METHOD_1 ( java.lang.String VAR_1 ) { return TYPE_1 . METHOD_1 ( VAR_1 , false ) ; } 
public boolean METHOD_1 ( int x , int y ) { return this . VAR_3 [ y ] [ x ] . VAR_4 ; } 
public void METHOD_1 ( ) { super . METHOD_1 ( ) ; if ( VAR_1 ) return ; VAR_2 . METHOD_2 ( ) ; } 
public void METHOD_1 ( TYPE_1 VAR_1 ) { VAR_2 = VAR_1 ; METHOD_4 ( ) ; } 
public void METHOD_1 ( float x , float y , float VAR_1 ) { METHOD_1 ( x , y , VAR_1 , 0 ) ; } 
public void METHOD_1 ( TYPE_1 VAR_1 ) { if ( VAR_2 == 0 ) VAR_3 . METHOD_3 ( VAR_4 ) ; } 
private boolean METHOD_1 ( java.lang.String VAR_1 , java.lang.String label ) { java.util.Set < java.lang.String > VAR_2 = METHOD_2 ( VAR_1 ) ; return ( VAR_2 != null ) && ( VAR_2 . contains ( label ) ) ; } 
public void METHOD_1 ( TYPE_1 VAR_1 ) { VAR_2 . remove ( VAR_1 ) ; if ( ( VAR_1 != null ) && ( ! ( VAR_1 . METHOD_2 ( ) ) ) ) { VAR_1 . METHOD_3 ( ) ; } } 
public void METHOD_1 ( boolean select , java.lang.String VAR_1 ) { this . VAR_1 = VAR_1 ; TYPE_1 . METHOD_2 ( ) . METHOD_3 ( VAR_2 , VAR_1 , select ) ; } 
public void METHOD_1 ( android.view.View VAR_1 ) { VAR_2 . METHOD_2 ( ) ; METHOD_3 ( TYPE_1 . METHOD_4 ( VAR_3 ) ) ; } 
private static java.lang.String METHOD_1 ( java.lang.String VAR_1 ) { return ( VAR_2 ) + ( TYPE_1 . METHOD_2 ( VAR_1 ) ) ; } 
public TYPE_1 METHOD_1 ( ) { if ( ( VAR_1 ) && ( ( VAR_2 ) != null ) ) { return VAR_2 . METHOD_1 ( ) ; } else { return null ; } } 
public long METHOD_1 ( long VAR_1 , TYPE_1 VAR_2 , TYPE_2 content ) { return TYPE_3 . METHOD_2 ( long . class ) ; } 
public double METHOD_1 ( double VAR_1 , int VAR_2 ) { int VAR_3 = METHOD_2 ( VAR_2 ) ; double x = ( VAR_3 * ( VAR_1 + INT_1 ) ) / INT_2 ; return TYPE_1 . min ( x , VAR_3 ) ; } 
private double METHOD_1 ( double VAR_1 , double VAR_2 ) { return VAR_1 / ( ( VAR_2 * ( VAR_2 + 1 ) ) / INT_1 ) ; } 
public void METHOD_1 ( final TYPE_1 context , final java.util.Collection < TYPE_2 < TYPE_1 , TYPE_3 > > VAR_1 , final TYPE_4 < TYPE_3 > result ) { METHOD_2 ( context , VAR_1 , result ) ; } 
public int compareTo ( TYPE_1 VAR_1 ) { return ( ( int ) ( ( VAR_1 . count ) - ( this . count ) ) ) ; } 
public java.lang.String METHOD_1 ( ) { return text . toLowerCase ( ) ; } 
public final void init ( ) { java.lang.System.out.println ( STRING_1 ) ; } 
private void METHOD_1 ( ) { if ( ( VAR_1 . size ( ) ) > 0 ) { VAR_2 . METHOD_2 ( VAR_1 . METHOD_3 ( ) ) ; METHOD_4 ( VAR_1 . METHOD_3 ( ) ) ; } } 
protected void METHOD_1 ( ) { METHOD_2 ( INT_1 , true ) ; } 
public boolean METHOD_1 ( java.lang.Class < ? > type ) { return ( super . METHOD_1 ( type ) ) || ( a . METHOD_1 ( type ) ) ; } 
public boolean METHOD_1 ( int VAR_1 ) { return ( this . VAR_2 ) >= VAR_1 ; } 
public static void METHOD_1 ( java.lang.String msg ) { if ( ( VAR_1 ) != null ) VAR_1 . METHOD_2 ( ( STRING_1 + msg ) ) ; } 
public abstract void execute ( TYPE_1 VAR_1 ) ; 
public static java.util.List < TYPE_1 > METHOD_1 ( java.util.List < TYPE_1 > VAR_1 ) { java.lang.System.out.println ( VAR_1 ) ; java.util.Collections.sort ( VAR_1 ) ; java.lang.System.out.println ( VAR_1 ) ; return VAR_1 ; } 
public int METHOD_1 ( TYPE_1 VAR_1 ) { return this . VAR_2 . get ( VAR_1 ) . size ( ) ; } 
public static TYPE_1 METHOD_1 ( java.lang.String VAR_1 ) { VAR_2 = new TYPE_1 ( VAR_1 ) ; return VAR_2 ; } 
public java.lang.Object get ( int index ) { if ( ( index < 0 ) || ( index > ( ( size ) - 1 ) ) ) return null ; return VAR_1 [ index ] ; } 
public void METHOD_1 ( TYPE_1 error ) { TYPE_2 . METHOD_2 ( STRING_1 , STRING_2 ) ; TYPE_3 . METHOD_4 ( METHOD_5 ( ) , STRING_3 , VAR_1 ) . show ( ) ; } 
public void METHOD_1 ( ) { super . METHOD_1 ( ) ; TYPE_1 . METHOD_2 ( ( VAR_2 ? new TYPE_2 ( ) : new TYPE_3 ( ) ) ) ; } 
public boolean METHOD_1 ( TYPE_1 VAR_1 , TYPE_2 VAR_2 , boolean b ) { if ( ( VAR_3 ) != null ) return VAR_3 . METHOD_1 ( VAR_1 , VAR_2 , b ) ; else return false ; } 
public boolean METHOD_1 ( int VAR_1 , int VAR_2 , TYPE_1 to , int VAR_3 ) { this . METHOD_2 ( to ) ; this . x = VAR_1 ; this . y = VAR_2 ; this . METHOD_3 ( ) ; return true ; } 
public boolean METHOD_4 ( ) { METHOD_1 ( ) ; return ! ( VAR_1 . isEmpty ( ) ) ; } 
private void METHOD_1 ( ) { VAR_3 . METHOD_2 ( VAR_4 ) ; VAR_3 . METHOD_3 ( new TYPE_1 ( ) { public void METHOD_4 ( android.view.View VAR_5 ) { METHOD_5 ( ) ; } } ) ; } 
protected void METHOD_1 ( final TYPE_1 VAR_1 ) throws java.lang.Exception { VAR_1 . METHOD_2 ( VAR_2 ) . METHOD_3 ( METHOD_3 ( ) ) ; } 
public boolean METHOD_1 ( android.content.Context context ) { if ( context == null ) { return true ; } return ( TYPE_1 . getInt ( context . METHOD_2 ( ) , VAR_1 , 0 ) ) != 0 ; } 
private void list ( ) { java.lang.System.out.println ( STRING_1 ) ; java.lang.System.out.println ( STRING_2 ) ; java.lang.System.out.println ( "id" ) ; java.lang.System.out.println ( STRING_3 ) ; java.lang.System.out.println ( STRING_5 ) ; java.lang.System.out.println ( STRING_6 ) ; } 
public void METHOD_1 ( ) { TYPE_2 . METHOD_3 ( ) . METHOD_1 ( ) ; } 
public void METHOD_1 ( ) throws java.lang.Exception { METHOD_2 ( VAR_1 . METHOD_3 ( VAR_2 ) ) . METHOD_4 ( VAR_3 class ) ; TYPE_2 < java.lang.Object > VAR_4 = VAR_5 . METHOD_3 ( VAR_2 ) ; } 
public double METHOD_1 ( int VAR_1 ) { return TYPE_1 . METHOD_2 ( ( ( ( this . VAR_2 [ VAR_1 ] . VAR_3 ) - ( ( ( VAR_4 ) / INT_1 ) - FLOAT_1 ) ) / ( VAR_5 ) ) ) ; } 
public java.lang.Object METHOD_1 ( ) { java.lang.Integer VAR_2 = TYPE_1 . METHOD_2 ( ) ; return VAR_3 . select ( VAR_2 ) ; } 
public void METHOD_1 ( java.util.Set < TYPE_1 > names ) { this . names = names ; } 
public static int add ( int a , int b ) { return a + b ; } 
public void METHOD_1 ( android.view.View view ) { android.content.Intent intent = new android.content.Intent ( this , VAR_1 class ) ; intent . METHOD_3 ( getIntent ( ) ) ; METHOD_4 ( intent ) ; } 
boolean METHOD_1 ( TYPE_1 VAR_1 ) { TYPE_2 . METHOD_2 ( VAR_1 . METHOD_3 ( ) ) ; TYPE_3 VAR_2 = METHOD_4 ( ) ; return VAR_2 . METHOD_6 ( ) ? false : VAR_2 . METHOD_1 ( VAR_1 ) ; } 
public void METHOD_1 ( int VAR_1 ) { METHOD_2 ( ) ; if ( VAR_1 == ( - 1 ) ) { VAR_2 . METHOD_3 ( ) ; return ; } VAR_2 . METHOD_1 ( VAR_1 ) ; } 
public void METHOD_1 ( TYPE_1 VAR_1 ) { TYPE_2 . METHOD_2 ( STRING_1 ) ; if ( VAR_2 ) { METHOD_3 ( VAR_1 ) ; } else { TYPE_3 . METHOD_4 ( VAR_1 ) ; } METHOD_5 ( STRING_2 ) ; } 
public void METHOD_1 ( java.lang.String VAR_1 ) { VAR_2 = VAR_1 ; } 
public void METHOD_1 ( java.lang.String VAR_1 , java.lang.String VAR_2 ) { TYPE_1 VAR_3 = new TYPE_1 ( ) ; VAR_3 . METHOD_2 ( VAR_1 ) ; VAR_3 . METHOD_3 ( VAR_2 ) ; VAR_4 . index ( VAR_3 , null , false ) ; } 
public void METHOD_1 ( ) { VAR_1 . METHOD_2 ( ) . METHOD_3 ( VAR_1 ) ; } 
public void start ( ) throws java.io.IOException { VAR_1 . set ( true ) ; VAR_2 . start ( ) ; if ( ( VAR_3 ) != null ) { VAR_3 . start ( ) ; } } 
public void METHOD_1 ( int VAR_1 ) { VAR_2 = ( VAR_1 <= 0 ) ? 1 : VAR_1 ; } 
protected void METHOD_1 ( ) { super . METHOD_1 ( ) ; } 
protected void METHOD_1 ( int VAR_1 ) throws TYPE_1 { this . VAR_2 . METHOD_3 ( ) ; } 
public void METHOD_1 ( ) { TYPE_1 VAR_1 = new TYPE_1 ( ) ; VAR_1 . METHOD_2 ( TYPE_2 . get ( VAR_2 , VAR_3 ) , true ) ; } 
public void METHOD_1 ( TYPE_1 VAR_1 , int id ) { VAR_1 . METHOD_2 ( ) ; } 
private void METHOD_1 ( java.lang.String VAR_1 ) { node = null ; VAR_2 . METHOD_2 ( VAR_1 ) ; } 
protected void METHOD_1 ( double VAR_1 ) { METHOD_1 ( ( ( int ) ( TYPE_1 . METHOD_2 ( VAR_1 ) ) ) ) ; } 
public boolean contains ( int x , int y ) { return ( VAR_1 . contains ( x , y ) ) && ( ! ( VAR_2 . contains ( x , y ) ) ) ; } 
public void METHOD_1 ( TYPE_1 VAR_1 , int VAR_2 ) { if ( ( VAR_3 ) >= 0 ) { METHOD_2 ( VAR_3 ) ; VAR_4 . METHOD_3 ( VAR_5 ) ; } VAR_1 . METHOD_4 ( ) ; } 
public void METHOD_1 ( java.util.List < TYPE_1 > VAR_1 , TYPE_2 VAR_2 ) { if ( VAR_1 == null ) { VAR_3 . METHOD_1 ( null , VAR_2 ) ; } else { VAR_3 . METHOD_1 ( VAR_1 . get ( 0 ) , VAR_2 ) ; } } 
public void start ( TYPE_1 context ) throws java.lang.Exception { } 
private void METHOD_1 ( TYPE_1 VAR_1 ) { METHOD_2 ( ) ; TYPE_2 = METHOD_3 ( ) ; if ( ( TYPE_2 ) != null ) { VAR_2 . setText ( TYPE_2 . getName ( ) ) ; } } 
public int METHOD_1 ( ) { VAR_1 = 1 ; return VAR_1 ; } 
public boolean METHOD_1 ( TYPE_1 VAR_1 ) { return ( VAR_2 . compareTo ( VAR_1 . METHOD_2 ( ) ) ) <= 0 ; } 
public void METHOD_1 ( java.lang.String time ) { if ( ( VAR_1 ) != null ) { VAR_1 . setText ( time ) ; } VAR_2 . setText ( time ) ; } 
public void METHOD_1 ( ) { try { VAR_1 . METHOD_2 ( STRING_1 ) ; } catch ( java.lang.Exception VAR_2 ) { VAR_2 . METHOD_3 ( ) ; new TYPE_2 ( VAR_2 ) . METHOD_4 ( ) ; } } 
public java.lang.Object METHOD_1 ( int position ) { return position ; } 
private java.io.File METHOD_1 ( ) { java.io.File VAR_1 = new java.io.File ( VAR_2 ) ; METHOD_2 ( VAR_1 ) ; VAR_1 . METHOD_3 ( ) ; return VAR_1 ; } 
public TYPE_1 METHOD_1 ( TYPE_2 VAR_1 ) throws TYPE_3 , TYPE_4 , TYPE_5 , TYPE_6 { TYPE_7 node = METHOD_4 ( VAR_1 , VAR_3 ) ; return METHOD_5 ( node ) ; } 
public static void main ( java.lang.String [ ] arg ) throws java.io.IOException { } 
public java.lang.Object METHOD_1 ( TYPE_1 VAR_1 , java.lang.Object a ) { METHOD_2 ( METHOD_4 ( STRING_1 ) ) ; { METHOD_6 ( VAR_1 . get ( 0 ) , a ) ; } METHOD_7 ( ) ; return null ; } 
private void METHOD_1 ( TYPE_1 VAR_1 , int VAR_2 ) { for ( int i = 0 ; i < VAR_2 ; i ++ ) { VAR_1 . METHOD_1 ( ) ; } } 
public static TYPE_1 METHOD_1 ( ) { return new TYPE_1 ( ) ; } 
public void METHOD_1 ( ) { if ( VAR_1 ) { } else { VAR_4 . METHOD_3 ( this , INT_1 ) ; } } 
public void METHOD_1 ( ) { TYPE_1 . assertEquals ( 0 , VAR_1 . METHOD_2 ( ) . size ( ) ) ; } 
protected void METHOD_1 ( ) { METHOD_2 ( ( ( ( ( VAR_1 . METHOD_3 ( ) ) + 1L ) * INT_1 ) + ( VAR_2 ? 1 : 0 ) ) ) ; } 
public TYPE_1 METHOD_1 ( long id ) throws TYPE_2 { TYPE_1 VAR_1 = VAR_2 . METHOD_2 ( id ) ; if ( VAR_1 == null ) { throw new TYPE_2 ( ) ; } return VAR_1 ; } 
protected java.lang.Void METHOD_1 ( java.lang.Void ... params ) { try { result = TYPE_1 . METHOD_2 ( VAR_2 , this ) ; } catch ( TYPE_2 VAR_3 ) { VAR_3 . METHOD_4 ( ) ; } return null ; } 
public void METHOD_1 ( ) { VAR_1 . METHOD_1 ( ) ; } 
protected int METHOD_1 ( TYPE_1 VAR_1 , TYPE_2 VAR_2 ) throws TYPE_3 { TYPE_4 VAR_3 = ( ( TYPE_4 ) ( METHOD_2 ( ) ) ) ; return new TYPE_5 ( ) . METHOD_1 ( VAR_1 , VAR_3 , VAR_2 ) ; } 
public int METHOD_1 ( ) { return 0 ; } 
public boolean METHOD_1 ( int VAR_1 ) { boolean VAR_2 = false ; switch ( VAR_1 ) { case VAR_3 : VAR_2 = VAR_4 . METHOD_2 ( ) ; } return VAR_2 || ( super . METHOD_1 ( VAR_1 ) ) ; } 
protected void METHOD_1 ( TYPE_1 VAR_1 ) { super . METHOD_1 ( VAR_1 ) ; METHOD_4 ( VAR_3 ) ; } 
protected synchronized void METHOD_1 ( boolean VAR_1 , int VAR_2 , int VAR_3 , int VAR_4 , int VAR_5 ) { if ( VAR_1 ) { this . VAR_6 . set ( 0 , 0 , METHOD_2 ( ) , METHOD_3 ( ) ) ; } } 
public void METHOD_1 ( java.lang.Boolean value ) { VAR_1 . METHOD_2 ( ) ; if ( value == null ) { VAR_2 . METHOD_3 ( VAR_3 ) ; return ; } VAR_2 . METHOD_4 ( VAR_3 , value ) ; } 
public void update ( ) { update ( true , null ) ; } 
private void METHOD_1 ( ) { VAR_1 = new TYPE_1 ( TYPE_2 . METHOD_1 ( VAR_2 , INT_1 , INT_2 ) ) ; METHOD_2 ( VAR_1 ) ; } 
public void METHOD_1 ( boolean VAR_1 ) { } 
public static TYPE_1 METHOD_1 ( android.content.Context context ) { TYPE_1 VAR_2 = new TYPE_1 ( context ) ; return VAR_2 ; } 
public void METHOD_1 ( TYPE_1 c ) { if ( c == null ) return ; c . METHOD_2 ( ) ; listener . METHOD_3 ( c ) ; c . METHOD_4 ( ) ; } 
public void METHOD_1 ( TYPE_1 b ) { METHOD_2 ( VAR_1 ) ; VAR_2 = b ; t = new java.lang.Thread ( VAR_2 ) ; t . start ( ) ; } 
public void METHOD_1 ( ) { VAR_1 . METHOD_2 ( ) ; } 
public void METHOD_1 ( ) { METHOD_2 ( ) ; METHOD_3 ( ) ; METHOD_4 ( ) ; METHOD_5 ( ) ; METHOD_6 ( ) ; METHOD_7 ( ) ; } 
public static TYPE_1 METHOD_1 ( java.lang.String VAR_1 , java.lang.String VAR_2 , java.lang.Boolean VAR_3 ) { TYPE_1 VAR_4 = new TYPE_1 ( ) ; VAR_5 = VAR_1 ; VAR_6 = VAR_2 ; VAR_7 = VAR_3 ; return VAR_4 ; } 
public void METHOD_1 ( ) { VAR_1 . setText ( ( ( java.lang.Double . toString ( METHOD_4 ( ) ) ) + STRING_1 ) ) ; } 
private boolean METHOD_1 ( TYPE_1 k ) { return ( k instanceof TYPE_2 ) && ( VAR_1 . METHOD_1 ( VAR_2 . METHOD_2 ( ( ( TYPE_2 ) ( k ) ) . METHOD_3 ( ) ) ) ) ; } 
public static boolean METHOD_1 ( android.content.Context context ) { if ( context == null ) { return false ; } if ( TYPE_1 . METHOD_2 ( context ) ) { return true ; } TYPE_2 . METHOD_3 ( context , VAR_1 ) ; return false ; } 
private int METHOD_1 ( java.lang.String key , int VAR_1 ) { return ( java.lang.Math.abs ( key . METHOD_2 ( ) ) ) % VAR_1 ; } 
public void METHOD_1 ( ) { super . METHOD_1 ( ) ; VAR_1 = TYPE_1 . METHOD_2 ( getActivity ( ) ) ; METHOD_5 ( ) ; } 
public boolean METHOD_1 ( ) { METHOD_2 ( ) ; VAR_1 = list . METHOD_3 ( null , listener ) ; TYPE_1 . METHOD_4 ( VAR_2 , STRING_2 ) ; return false ; } 
public int METHOD_1 ( java.lang.String key , int VAR_1 ) { if ( key == null ) { return ( VAR_2 . METHOD_2 ( ) ) % VAR_1 ; } else { return ( java.lang.Math.abs ( key . METHOD_3 ( ) ) ) % VAR_1 ; } } 
public void METHOD_1 ( ) { METHOD_2 ( VAR_1 ) ; } 
public void METHOD_1 ( android.view.View view ) { VAR_2 . METHOD_4 ( ) ; } 
public java.lang.Object METHOD_1 ( ) { if ( ( this . VAR_2 ) == null ) return null ; return new TYPE_1 ( VAR_1 . METHOD_2 ( ) . METHOD_3 ( ) ) . METHOD_4 ( VAR_2 , VAR_1 ) ; } 
public void METHOD_1 ( ) { if ( ( TYPE_1 . METHOD_2 ( ) . METHOD_3 ( ) ) == false ) { VAR_1 . METHOD_4 ( this , VAR_2 ) ; } else { METHOD_5 ( METHOD_6 ( ) ) ; } } 
private void METHOD_1 ( java.lang.String VAR_1 ) { VAR_2 = VAR_1 ; VAR_4 = new TYPE_1 ( ( ( STRING_1 + ( VAR_2 ) ) + STRING_2 ) ) . METHOD_2 ( ) ; VAR_5 = 1 ; VAR_6 = 1 ; } 
private void METHOD_1 ( TYPE_1 VAR_1 , TYPE_2 name ) { if ( VAR_2 . equals ( TYPE_3 . toString ( ) ) ) { METHOD_2 ( VAR_1 ) ; } } 
public int METHOD_1 ( android.content.Intent intent , int VAR_1 , int VAR_2 ) { METHOD_2 ( ) ; return VAR_4 ; } 
public static TYPE_1 METHOD_1 ( int VAR_1 , boolean VAR_2 , TYPE_2 status ) { TYPE_1 VAR_3 = TYPE_3 . METHOD_2 ( VAR_4 , VAR_1 , status , 0 ) ; TYPE_3 . METHOD_3 ( VAR_4 , VAR_2 , 0 , VAR_3 ) ; return VAR_3 ; } 
private void METHOD_1 ( TYPE_1 VAR_1 , boolean VAR_2 ) { METHOD_2 ( VAR_1 , VAR_3 . METHOD_3 ( ) , VAR_3 . METHOD_4 ( ) , VAR_2 ) ; TYPE_2 . METHOD_5 ( this , VAR_1 , ( ! VAR_2 ) ) ; } 
public static byte [ ] METHOD_1 ( ) { return TYPE_1 . METHOD_2 ( ) . METHOD_1 ( ) . METHOD_4 ( ) ; } 
public synchronized void METHOD_1 ( final TYPE_1 < ? > source ) { VAR_1 . add ( TYPE_2 . METHOD_2 ( source , this ) ) ; } 
public static java.lang.String METHOD_1 ( TYPE_1 VAR_1 ) { if ( VAR_1 == null ) { return STRING_3 ; } switch ( VAR_1 ) { case VAR_2 : return STRING_1 ; case VAR_3 : return STRING_2 ; } return STRING_3 ; } 
protected boolean METHOD_1 ( ) { TYPE_1 VAR_1 = ( ( TYPE_1 ) ( METHOD_2 ( VAR_2 ) ) ) ; TYPE_2 VAR_3 = VAR_1 . METHOD_3 ( ) ; return ( VAR_3 != null ) && ( VAR_3 . METHOD_4 ( ) ) ; } 
public void METHOD_1 ( ) { java.lang.String VAR_1 = STRING_1 ; TYPE_1 VAR_2 = new TYPE_1 ( STRING_2 ) ; assertEquals ( TYPE_2 . METHOD_2 ( VAR_1 , true ) , VAR_2 ) ; } 
private TYPE_1 METHOD_1 ( int offset ) throws TYPE_2 , java.io.IOException { return METHOD_1 ( offset , false ) ; } 
public void METHOD_1 ( int x , int VAR_1 ) { if ( ( x * VAR_1 ) < ( this . VAR_2 ) ) { this . VAR_3 += x ; this . VAR_2 -= x * VAR_1 ; } } 
public void METHOD_1 ( java.lang.String VAR_1 ) { if ( VAR_1 != null ) { VAR_2 = VAR_3 . METHOD_2 ( VAR_1 ) ; } } 
public boolean METHOD_1 ( ) { return ! ( VAR_1 . isEmpty ( ) ) ; } 
public TYPE_1 METHOD_1 ( java.lang.String VAR_1 ) { java.lang.String VAR_2 = VAR_1 . toLowerCase ( VAR_3 ) ; TYPE_3 VAR_4 = VAR_5 . METHOD_2 ( VAR_2 ) ; if ( VAR_4 == null ) { VAR_4 = METHOD_3 ( VAR_2 ) ; } return VAR_6 ; } 
public void METHOD_1 ( ) { new TYPE_1 ( TYPE_2 . METHOD_2 ( ( - 1L ) ) , TYPE_2 . METHOD_2 ( 1L ) , INT_1 ) ; } 
public void METHOD_1 ( TYPE_1 VAR_1 ) { this . VAR_2 = java.lang.Integer . METHOD_2 ( VAR_3 ) ; TYPE_1 VAR_4 = new TYPE_1 ( ) ; VAR_5 = VAR_6 ; METHOD_3 ( VAR_4 ) ; } 
protected void METHOD_1 ( ) { this . METHOD_2 ( VAR_1 . METHOD_3 ( ) ) ; this . METHOD_4 ( VAR_1 . METHOD_3 ( ) ) ; this . VAR_2 = null ; } 
private static java.lang.String METHOD_1 ( java.lang.String path , TYPE_1 VAR_1 ) throws java.io.IOException { byte [ ] VAR_2 = TYPE_2 . METHOD_2 ( TYPE_3 . get ( path ) ) ; return new java.lang.String ( VAR_2 , VAR_1 ) ; } 
public final void METHOD_1 ( ) { synchronized ( this ) { VAR_1 = VAR_2 ; VAR_3 . info ( ( STRING_1 + ( VAR_4 ) ) ) ; this . METHOD_2 ( ) ; } } 
protected void METHOD_1 ( ) { super . METHOD_1 ( ) ; if ( ( ( VAR_1 ) != null ) && ( VAR_1 . METHOD_2 ( ) ) ) { VAR_1 . start ( ) ; } } 
public void METHOD_1 ( ) { try { java.lang.Thread . METHOD_2 ( 1 ) ; VAR_1 . METHOD_3 ( VAR_2 ) ; } catch ( java.lang.Exception VAR_3 ) { throw new TYPE_1 ( VAR_3 ) ; } } 
public void METHOD_1 ( double VAR_1 , double VAR_2 , double VAR_3 , double VAR_4 , java.lang.Object VAR_5 ) { VAR_6 . METHOD_1 ( VAR_5 , new TYPE_1 ( VAR_1 , VAR_2 ) , new TYPE_1 ( VAR_3 , VAR_4 ) ) ; } 
public boolean METHOD_1 ( TYPE_1 list , TYPE_2 VAR_1 ) { for ( TYPE_2 VAR_2 : list . METHOD_2 ( ) ) { if ( VAR_2 . METHOD_3 ( ) . equals ( VAR_1 . METHOD_3 ( ) ) ) return true ; } return false ; } 
protected long METHOD_1 ( ) { try { return METHOD_2 ( ) . count ( ) ; } catch ( java.lang.Exception VAR_2 ) { TYPE_1 . error ( STRING_1 , VAR_2 ) ; VAR_1 |= true ; return 0 ; } } 
public boolean METHOD_1 ( ) { synchronized ( this ) { return this . VAR_3 ; } } 
public void METHOD_1 ( ) { super . METHOD_1 ( ) ; if ( ( ( VAR_1 ) != null ) && ( VAR_1 . METHOD_2 ( ) ) ) { VAR_1 . METHOD_3 ( ) ; } VAR_2 = null ; VAR_1 = null ; } 
public boolean contains ( TYPE_1 p ) { return get ( VAR_1 , p , 0 ) ; } 
public void METHOD_1 ( ) { VAR_1 . METHOD_2 ( ) ; TYPE_1 . METHOD_3 ( ) . METHOD_4 ( VAR_3 . getName ( ) ) ; } 
public static void main ( java.lang.String [ ] args ) throws java.io.IOException , TYPE_1 { TYPE_2 VAR_1 = new TYPE_2 ( ) ; } 
public void METHOD_1 ( android.content.Context context , android.content.Intent intent ) { if ( ( VAR_1 ) != null ) VAR_1 . METHOD_2 ( ) ; getActivity ( ) . METHOD_3 ( ) ; } 
public long METHOD_1 ( int position ) { return position ; } 
public void METHOD_1 ( byte value , int i , int j ) { VAR_1 [ i ] [ j ] = value ; } 
public void METHOD_1 ( TYPE_1 field , java.lang.Object value ) { switch ( field ) { } } 
public final boolean remove ( final java.lang.Object VAR_1 ) { if ( contains ( VAR_1 ) ) { final int index = METHOD_1 ( VAR_1 ) ; remove ( index ) ; return true ; } else { return false ; } } 
public TYPE_1 METHOD_1 ( double VAR_2 ) { return new TYPE_1 ( VAR_2 , ( - VAR_2 ) , VAR_2 , ( - VAR_2 ) ) ; } 
public static final int [ ] METHOD_1 ( int [ ] VAR_1 ) { return TYPE_1 . METHOD_1 ( VAR_1 , 0 , VAR_1 . length ) ; } 
public TYPE_1 METHOD_1 ( TYPE_2 VAR_1 , java.lang.Exception VAR_2 ) { VAR_3 . error ( STRING_1 , VAR_1 . METHOD_2 ( ) ) ; VAR_3 . error ( STRING_2 , VAR_2 ) ; return new TYPE_1 ( INT_1 , STRING_3 ) ; } 
protected void METHOD_1 ( TYPE_1 c ) { b . METHOD_2 ( c , METHOD_3 ( ) , METHOD_4 ( ) ) ; if ( ( VAR_1 ) != null ) VAR_1 . METHOD_5 ( b , true ) ; } 
public int METHOD_1 ( ) { if ( ( VAR_1 . size ( ) ) > 0 ) { return VAR_1 . get ( 0 ) . METHOD_2 ( VAR_2 , ( - 1 ) ) ; } return - 1 ; } 
public void METHOD_1 ( ) { VAR_1 = true ; VAR_2 = VAR_3 . METHOD_2 ( STRING_1 , STRING_2 , STRING_2 , true , false ) ; VAR_5 = VAR_3 . METHOD_3 ( STRING_1 , VAR_2 ) ; } 
public TYPE_1 METHOD_1 ( TYPE_2 VAR_1 ) { if ( ( this . VAR_1 ) != null ) this . VAR_1 . METHOD_2 ( ) ; this . VAR_1 = VAR_1 ; return VAR_2 ; } 
public void error ( java.lang.String message , java.lang.Throwable error ) { VAR_2 . error ( message , error ) ; } 
void METHOD_1 ( boolean VAR_1 ) { VAR_2 . setEnabled ( true ) ; VAR_3 . setEnabled ( VAR_1 ) ; VAR_4 . setEnabled ( VAR_1 ) ; } 
public void METHOD_1 ( int position ) { try { VAR_1 . METHOD_2 ( VAR_2 . METHOD_3 ( position ) ) ; } catch ( java.lang.Exception VAR_3 ) { java.lang.System.out.println ( STRING_1 ) ; } } 
public void METHOD_1 ( ) { } 
public boolean contains ( TYPE_1 VAR_1 ) { for ( TYPE_1 item : this . VAR_2 ) if ( item . equals ( VAR_1 ) ) return true ; return false ; } 
public java.lang.String METHOD_1 ( int length ) throws java.io.IOException { byte [ ] string = new byte [ length ] ; this . METHOD_2 ( string ) ; return new java.lang.String ( string , VAR_2 ) ; } 
public void METHOD_1 ( int VAR_1 ) { if ( ( VAR_3 ) != null ) { VAR_3 . METHOD_2 ( VAR_1 ) ; } } 
public void METHOD_1 ( java.lang.Boolean VAR_1 , java.lang.Exception error ) { if ( VAR_1 != null ) { list . remove ( position ) ; METHOD_2 ( ) ; } else { TYPE_1 . METHOD_3 ( STRING_1 , STRING_2 ) ; } } 
public void METHOD_1 ( TYPE_1 VAR_1 , TYPE_2 VAR_2 , TYPE_3 VAR_3 ) throws TYPE_4 { this . VAR_4 . METHOD_1 ( VAR_3 ) ; for ( TYPE_5 p : VAR_5 ) p . METHOD_1 ( VAR_3 ) ; this . VAR_6 . METHOD_1 ( VAR_3 ) ; } 
public java.lang.String METHOD_1 ( TYPE_1 VAR_1 ) { final java.lang.String value = VAR_2 . METHOD_2 ( VAR_1 . METHOD_3 ( ) ) ; if ( null == value ) { return VAR_1 . METHOD_4 ( ) ; } return value . trim ( ) ; } 
void METHOD_1 ( ) { TYPE_1 VAR_1 = METHOD_2 ( ) ; if ( VAR_1 != null ) { VAR_1 . METHOD_3 ( true ) ; VAR_1 . METHOD_4 ( false ) ; VAR_1 . METHOD_5 ( VAR_2 ) ; } } 
private synchronized void METHOD_1 ( int x , int y , int VAR_3 ) { VAR_4 = x ; VAR_5 = y ; VAR_6 = VAR_3 ; } 
public void init ( ) { METHOD_2 ( ) ; METHOD_1 ( ) ; METHOD_3 ( ) ; } 
private void METHOD_1 ( ) { VAR_1 = true ; VAR_2 . METHOD_2 ( ) ; METHOD_3 ( ) ; try { VAR_2 . start ( ) ; } catch ( TYPE_1 VAR_3 ) { VAR_3 . METHOD_4 ( ) ; } } 
public void METHOD_1 ( ) { } 
public void METHOD_1 ( boolean VAR_1 ) { this . VAR_1 = VAR_1 ; } 
public abstract TYPE_1 < TYPE_2 > METHOD_1 ( ) ; 
public double METHOD_1 ( ) { TYPE_1 VAR_1 = ( ( TYPE_1 ) ( METHOD_2 ( VAR_2 ) ) ) ; if ( VAR_1 . METHOD_3 ( ) ) { VAR_3 = ( VAR_3 ) + 1 ; } return VAR_3 ; } 
public void METHOD_1 ( ) { METHOD_3 ( ) ; METHOD_4 ( METHOD_5 ( ) . getString ( VAR_1 ) , METHOD_5 ( ) . getString ( VAR_2 ) ) ; } 
public TYPE_1 [ ] METHOD_1 ( java.lang.String VAR_1 ) { TYPE_1 [ ] temp = VAR_2 ; VAR_2 = null ; java.lang.System.out.println ( ( ( "\t" + VAR_1 ) + STRING_1 ) ) ; return temp ; } 
protected TYPE_2 METHOD_1 ( TYPE_3 VAR_1 ) throws java.io.IOException { TYPE_2 VAR_2 = METHOD_2 ( VAR_1 ) ; return METHOD_4 ( VAR_1 , VAR_2 ) ; } 
private static void METHOD_1 ( long VAR_1 , long source , int VAR_2 ) { } 
public static void main ( java.lang.String [ ] args ) { TYPE_1 . METHOD_1 ( STRING_2 ) ; } 
protected boolean METHOD_1 ( java.lang.String field ) { java.lang.String name = TYPE_1 . METHOD_2 ( field ) ; return ! ( name . equals ( STRING_1 ) ) ; } 
public void METHOD_1 ( TYPE_1 VAR_1 ) throws java.io.IOException { VAR_2 = VAR_1 . METHOD_2 ( ) ; VAR_3 = VAR_1 . METHOD_2 ( ) ; } 
public void METHOD_1 ( long VAR_1 , long VAR_2 ) { if ( ( VAR_3 ) != null ) { VAR_3 . METHOD_1 ( VAR_1 , VAR_2 ) ; } } 
public void METHOD_1 ( int VAR_1 , int VAR_2 , android.content.Intent intent ) { if ( ( VAR_3 ) != null ) { VAR_3 . METHOD_2 ( ) ; } } 
public void event ( TYPE_1 VAR_1 ) { ( n ) ++ ; try { VAR_1 . METHOD_1 ( ) ; } catch ( java.lang.Exception VAR_2 ) { } } 
public void setValue ( java.lang.String key , double [ ] value ) { synchronized ( values ) { this . values . put ( key , value ) ; VAR_1 = true ; } } 
public void METHOD_1 ( ) { TYPE_1 VAR_1 = ( ( TYPE_1 ) ( getActivity ( ) . METHOD_2 ( VAR_2 ) ) ) ; TYPE_2 . assertNotNull ( VAR_1 ) ; } 
public boolean METHOD_1 ( ) { return ( VAR_1 . METHOD_2 ( ) . METHOD_3 ( ) ) != 0 ; } 
public java.lang.String getValue ( TYPE_1 VAR_1 ) { return VAR_1 . METHOD_2 ( ) . toString ( ) ; } 
public static < TYPE_1 > java.util.List < TYPE_1 > METHOD_1 ( final TYPE_2 < TYPE_1 > VAR_1 , final TYPE_3 < TYPE_1 > VAR_2 ) { return TYPE_4 . METHOD_1 ( VAR_1 , VAR_2 ) ; } 
public void METHOD_1 ( final byte [ ] data ) { TYPE_1 VAR_1 = TYPE_1 . METHOD_3 ( STRING_1 ) ; VAR_2 = TYPE_2 . METHOD_4 ( VAR_1 , data ) ; } 
public void METHOD_1 ( ) { METHOD_2 ( new TYPE_1 ( ( INT_1 + ( VAR_1 . getInt ( ( ( VAR_2 ) - INT_1 ) ) ) ) , 0 , 0 ) ) ; } 
private final void METHOD_1 ( TYPE_1 VAR_1 ) { if ( ( ( VAR_2 ) != null ) && ( VAR_2 . METHOD_2 ( ) ) ) { METHOD_3 ( false ) ; } this . VAR_2 = VAR_1 ; this . VAR_3 . set ( false ) ; } 
public void METHOD_1 ( ) { this . METHOD_2 ( false ) ; data . METHOD_4 ( ) . METHOD_5 ( this ) ; data . METHOD_3 ( ) . get ( 0 ) . end ( ) ; } 
public void METHOD_1 ( ) { TYPE_2 result = this . VAR_1 . METHOD_2 ( ( - 1L ) ) ; METHOD_3 ( result ) ; result = this . VAR_1 . METHOD_2 ( 0L ) ; METHOD_3 ( result ) ; } 
public static void main ( java.lang.String [ ] args ) { TYPE_1 VAR_1 = new TYPE_1 ( ) ; VAR_1 . init ( ) ; TYPE_2 VAR_2 = new TYPE_2 ( INT_1 ) ; VAR_1 . addComponent ( VAR_3 , VAR_2 ) ; } 
protected void METHOD_1 ( java.util.ArrayList < java.lang.String > VAR_1 ) { VAR_2 . METHOD_2 ( ) ; if ( ( VAR_2 ) != null ) { VAR_2 . METHOD_3 ( VAR_1 ) ; } } 
public boolean METHOD_2 ( TYPE_1 VAR_1 ) throws TYPE_2 { try { return VAR_2 . METHOD_2 ( VAR_1 ) ; } catch ( TYPE_3 VAR_3 ) { throw new TYPE_2 ( STRING_1 , VAR_3 ) ; } } 
public void METHOD_1 ( ) throws java.lang.Exception { VAR_3 . METHOD_3 ( VAR_4 , VAR_2 ) ; } 
public void METHOD_1 ( ) { super . METHOD_1 ( ) ; if ( ( VAR_1 ) == null ) { VAR_1 = new TYPE_1 ( this ) ; } } 
public boolean METHOD_1 ( ) { return ( ( VAR_1 ) != null ) && ( TYPE_1 . METHOD_2 ( ) . equals ( VAR_1 ) ) ; } 
public TYPE_1 add ( TYPE_1 element ) { if ( ( VAR_1 ) != null ) { return VAR_1 . add ( element ) ; } return element ; } 
public void METHOD_1 ( TYPE_1 date ) { if ( date == null ) { METHOD_2 ( STRING_1 , STRING_2 ) ; } else { METHOD_2 ( STRING_1 , date . toString ( ) ) ; } } 
private void METHOD_1 ( TYPE_1 VAR_1 ) { METHOD_2 ( VAR_2 . METHOD_3 ( ) ) . METHOD_4 ( java.util.Arrays.asList ( VAR_1 ) ) ; } 
public void METHOD_1 ( ) { fail ( STRING_3 ) ; } 
public void METHOD_1 ( ) throws java.lang.Exception { new TYPE_1 ( ) . remove ( null ) ; } 
protected void METHOD_1 ( ) { super . METHOD_1 ( ) ; VAR_1 = new TYPE_1 ( VAR_2 , VAR_3 ) ; VAR_1 . show ( ) ; VAR_4 . add ( getString ( VAR_5 ) ) ; METHOD_3 ( ) ; } 
protected void METHOD_1 ( TYPE_1 VAR_1 ) { super . METHOD_1 ( VAR_1 ) ; VAR_1 . METHOD_2 ( VAR_2 , VAR_3 ) ; } 
public void METHOD_1 ( ) { for ( ; VAR_1 . METHOD_2 ( TYPE_1 . METHOD_3 ( ) , java.lang.String.format ( STRING_1 , ( ++ ( id ) ) ) ) ; ) ; } 
public void METHOD_1 ( TYPE_1 VAR_1 ) { if ( ( VAR_1 . METHOD_2 ( ) ) != ( - 1 ) ) { VAR_2 . setText ( ( STRING_1 + VAR_1 ) ) ; } else { METHOD_1 ( false ) ; } } 
public void METHOD_1 ( ) { if ( ( ( VAR_1 ) - 1 ) >= 0 ) { ( this . VAR_1 ) -- ; METHOD_2 ( VAR_1 ) ; } } 
public void METHOD_1 ( ) throws java.lang.Exception { TYPE_1 VAR_1 = new TYPE_1 ( null , null ) ; TYPE_2 VAR_2 = new TYPE_2 ( ) ; VAR_1 . METHOD_2 ( TYPE_3 . METHOD_3 ( STRING_1 ) , VAR_2 ) ; } 
protected void METHOD_1 ( android.content.Intent intent ) { super . METHOD_1 ( intent ) ; } 
private java.lang.String METHOD_1 ( java.lang.String VAR_1 ) { java.lang.String VAR_2 = VAR_3 . METHOD_2 ( VAR_4 ) . replaceAll ( VAR_5 , VAR_1 ) ; return VAR_2 ; } 
public boolean METHOD_1 ( ) { return ( VAR_1 ) > ( VAR_2 ) ; } 
public void start ( ) { VAR_1 . set ( 1 ) ; } 
private void METHOD_1 ( java.lang.String VAR_1 ) { ( VAR_2 ) ++ ; VAR_3 . add ( VAR_1 ) ; } 
private boolean METHOD_1 ( java.lang.String VAR_1 , int value ) { return METHOD_1 ( VAR_1 , java.lang.Integer.toString ( value ) ) ; } 
public TYPE_1 METHOD_1 ( TYPE_2 source ) { return this . VAR_1 ; } 
public TYPE_1 < TYPE_2 > METHOD_1 ( ) { while ( ( VAR_1 . METHOD_2 ( ) ) != null ) { VAR_1 = VAR_1 . METHOD_2 ( ) ; } return VAR_1 ; } 
public void METHOD_1 ( TYPE_1 VAR_1 ) { TYPE_2 VAR_2 ; VAR_2 = new TYPE_2 ( METHOD_3 ( ) , METHOD_4 ( ) ) ; VAR_2 . METHOD_2 ( VAR_3 ) ; } 
public void METHOD_1 ( TYPE_1 VAR_1 , TYPE_1 VAR_2 , TYPE_2 VAR_3 ) { METHOD_2 ( ) . METHOD_3 ( TYPE_3 . METHOD_1 ( VAR_1 , VAR_2 , VAR_3 ) ) ; } 
protected java.lang.Object METHOD_1 ( ) { return ( ( boolean ) ( super . METHOD_1 ( ) ) ) || ( ( VAR_1 . getData ( VAR_2 ) ) != null ) ; } 
public int size ( ) { return size ; } 
public void METHOD_1 ( java.lang.String id ) { if ( id != null ) { this . id = java.lang.Integer.parseInt ( id ) ; } } 
public int METHOD_1 ( ) { return ( ( set . length ( ) ) - 1 ) + ( offset ) ; } 
public java.util.Iterator < TYPE_1 > METHOD_1 ( java.util.Iterator < TYPE_2 > VAR_1 ) throws java.lang.Exception { return new TYPE_4 ( VAR_1 ) ; } 
public static TYPE_1 METHOD_1 ( TYPE_2 < TYPE_1 > VAR_1 ) { return new TYPE_3 ( VAR_1 ) ; } 
public java.lang.String METHOD_1 ( TYPE_1 VAR_1 , java.lang.String path ) throws java.io.IOException { return path ; } 
private void METHOD_1 ( java.lang.String VAR_1 ) { VAR_2 = VAR_1 ; if ( METHOD_2 ( ) ) { new TYPE_1 ( this ) . execute ( VAR_2 ) ; } } 
private void METHOD_1 ( TYPE_1 VAR_1 , TYPE_2 VAR_2 ) throws java.io.IOException { VAR_2 . METHOD_2 ( VAR_1 , METHOD_3 ( STRING_1 , STRING_2 , STRING_1 , STRING_2 , STRING_3 , 1 , 1 , true ) , VAR_3 , VAR_4 ) ; } 
public static TYPE_1 METHOD_1 ( TYPE_2 [ ] nodes ) { return TYPE_1 . METHOD_1 ( java.util.Arrays.asList ( nodes ) ) ; } 
private void METHOD_1 ( ) { VAR_1 = 0 ; if ( VAR_2 ) ( VAR_3 ) ++ ; else ( VAR_3 ) -- ; VAR_4 . METHOD_2 ( ) ; METHOD_3 ( ) ; } 
public TYPE_1 METHOD_1 ( ) { if ( ( ( VAR_1 ) != null ) && ( ( VAR_1 . isEmpty ( ) ) == false ) ) { return new TYPE_1 ( VAR_1 ) ; } return new TYPE_1 ( ) ; } 
protected void METHOD_1 ( TYPE_1 context ) throws java.lang.Exception { VAR_2 . METHOD_3 ( ) ; } 
public void METHOD_1 ( java.lang.String VAR_1 , java.lang.String VAR_2 ) { TYPE_1 VAR_3 = new TYPE_1 ( ) ; org.testng.Assert.assertEquals ( VAR_3 . METHOD_1 ( VAR_1 ) , VAR_2 ) ; } 
protected TYPE_1 METHOD_1 ( double VAR_1 ) { return TYPE_2 . METHOD_2 ( VAR_1 , VAR_2 , VAR_3 , VAR_4 , VAR_4 , 0 ) ; } 
private void METHOD_1 ( TYPE_1 context ) { if ( context instanceof TYPE_2 ) { ( ( TYPE_2 ) ( context ) ) . METHOD_3 ( VAR_2 class , VAR_3 ) ; } } 
private java.lang.String METHOD_1 ( java.lang.String TYPE_1 ) { return TYPE_1 . substring ( 0 , TYPE_1 . METHOD_2 ( CHAR_1 ) ) ; } 
public void METHOD_1 ( java.util.List < TYPE_1 > VAR_1 ) { VAR_2 = VAR_1 ; VAR_3 = new TYPE_2 ( VAR_2 ) ; VAR_4 . METHOD_2 ( VAR_3 ) ; VAR_3 . METHOD_3 ( ) ; } 
public static boolean METHOD_1 ( ) { TYPE_1 token = TYPE_1 . METHOD_2 ( ) ; if ( ( token != null ) && ( ! ( token . METHOD_3 ( ) . isEmpty ( ) ) ) ) return true ; return false ; } 
private void METHOD_1 ( TYPE_1 VAR_1 ) { VAR_2 . METHOD_2 ( TYPE_2 . METHOD_3 ( ) ) ; } 
public void METHOD_1 ( ) { } 
public int METHOD_1 ( TYPE_1 state , int VAR_1 , java.util.Random VAR_2 ) { return ( ( java.lang.Integer ) ( state . getValue ( VAR_3 ) ) ) ; } 
public boolean METHOD_1 ( ) { return ( ( this . VAR_1 ) < ( this . VAR_2 ) ) && ( this . iterator . METHOD_1 ( ) ) ; } 
public TYPE_1 METHOD_1 ( java.lang.String VAR_1 ) { TYPE_1 VAR_2 = VAR_3 . get ( VAR_1 ) ; if ( VAR_2 == null ) { VAR_2 = new TYPE_1 ( VAR_1 ) ; VAR_3 . put ( VAR_1 , VAR_2 ) ; } return VAR_2 ; } 
public void METHOD_1 ( ) throws java.lang.Throwable { final java.lang.String VAR_1 = STRING_1 ; final java.lang.String VAR_2 = STRING_2 ; METHOD_2 ( VAR_1 , METHOD_3 ( VAR_3 . METHOD_4 ( ) ) , VAR_2 , true ) ; } 
public TYPE_1 METHOD_1 ( ) { if ( VAR_1 . isEmpty ( ) ) throw new TYPE_2 ( ) ; return VAR_1 . first ( ) ; } 
private java.lang.String METHOD_1 ( long time ) { return VAR_1 . format ( new java.util.Date ( time ) ) ; } 
private void METHOD_1 ( ) throws TYPE_1 { TYPE_2 VAR_1 = VAR_2 . METHOD_2 ( ) ; for ( TYPE_3 VAR_4 : VAR_3 ) VAR_1 . METHOD_3 ( VAR_4 ) ; } 
private boolean METHOD_1 ( java.lang.String VAR_1 ) { return ! ( METHOD_2 ( STRING_1 , VAR_1 ) ) ; } 
protected java.lang.String METHOD_1 ( java.lang.String VAR_1 ) { if ( VAR_1 . contains ( STRING_1 ) ) { VAR_1 = VAR_1 . replace ( STRING_1 , STRING_3 ) ; } return VAR_1 . trim ( ) ; } 
public TYPE_1 < TYPE_2 > METHOD_1 ( java.lang.String VAR_1 , java.lang.String VAR_2 ) { return VAR_3 . METHOD_2 ( VAR_1 ) . METHOD_3 ( ) . METHOD_4 ( new TYPE_3 ( VAR_2 , true ) . append ( STRING_1 , true ) ) ; } 
public java.lang.Void METHOD_1 ( TYPE_1 type , java.lang.Void VAR_1 ) { type . METHOD_2 ( TYPE_2 . METHOD_3 ( 0 ) ) ; return super . METHOD_1 ( type , VAR_1 ) ; } 
private void METHOD_1 ( java.lang.String VAR_1 ) { VAR_2 . setText ( VAR_1 . toUpperCase ( ) ) ; } 
public void METHOD_1 ( ) { while ( VAR_1 ) { try { java.lang.String message = VAR_2 . METHOD_2 ( ) ; VAR_3 . METHOD_3 ( message ) ; } catch ( java.io.IOException VAR_4 ) { VAR_1 = false ; } } } 
private void METHOD_1 ( TYPE_1 VAR_1 ) { TYPE_2 . METHOD_2 ( ) . METHOD_3 ( VAR_2 . getText ( ) , VAR_3 . getText ( ) ) ; METHOD_4 ( false , false ) ; } 
public void METHOD_1 ( ) { TYPE_1 VAR_1 = new TYPE_1 ( ) ; VAR_1 . execute ( url ) ; } 
private static void METHOD_1 ( ) { java.lang.System.err.println ( STRING_1 ) ; } 
public void METHOD_1 ( ) { java.util.List < TYPE_1 > VAR_1 = VAR_2 . METHOD_2 ( STRING_1 ) ; TYPE_2 . assertTrue ( ( ( VAR_1 . size ( ) ) >= 1 ) ) ; } 
public void METHOD_1 ( ) { TYPE_1 . METHOD_3 ( VAR_1 , VAR_2 ) ; VAR_3 . setEnabled ( false ) ; } 
public void METHOD_1 ( TYPE_1 VAR_1 ) { return ; } 
public static void i ( java.lang.String VAR_1 , java.lang.String msg ) { if ( VAR_2 ) { TYPE_1 . i ( VAR_1 , msg ) ; } } 
public TYPE_1 getConfig ( ) { return VAR_1 ; } 
public void METHOD_1 ( ) { for ( int i = VAR_1 ; i > 0 ; i -- ) { if ( ( VAR_2 [ ( i - 1 ) ] ) >= INT_1 ) { METHOD_2 ( ( i - 1 ) ) ; } } } 
public void start ( ) { VAR_3 = VAR_4 ; VAR_5 = VAR_6 ; } 
public void METHOD_1 ( ) { this . target = null ; this . VAR_1 = 0 ; this . VAR_2 . METHOD_2 ( null ) ; this . VAR_2 . METHOD_3 ( null ) ; } 
public void METHOD_1 ( TYPE_1 VAR_1 ) { } 
public void METHOD_1 ( ) { VAR_1 . METHOD_2 ( this ) ; VAR_2 . remove ( this ) ; } 
protected void METHOD_1 ( ) { super . METHOD_1 ( ) ; VAR_1 . METHOD_2 ( this ) ; } 
public void METHOD_1 ( ) { super . METHOD_1 ( ) ; if ( VAR_1 ) java.lang.System.out.println ( STRING_1 ) ; VAR_2 = false ; METHOD_2 ( STRING_2 ) ; METHOD_3 ( ) ; } 
protected void METHOD_1 ( TYPE_1 VAR_1 ) { TYPE_2 . METHOD_2 ( this ) ; super . METHOD_1 ( VAR_1 ) ; TYPE_3 . METHOD_4 ( TYPE_4 . METHOD_5 ( this ) ) ; } 
public void METHOD_1 ( android.view.View view ) { if ( ( view != null ) && ( ( VAR_1 ) == null ) ) { VAR_1 = view ; VAR_2 . METHOD_2 ( 0 ) ; } } 
public void METHOD_1 ( int VAR_1 , int x ) throws TYPE_1 { setValue ( VAR_1 , java.lang.Integer.toString ( x ) ) ; } 
public void METHOD_1 ( ) { try { METHOD_2 ( ) ; } catch ( java.io.IOException VAR_2 ) { VAR_3 . METHOD_3 ( ) ; VAR_1 = 0 ; } } 
public static void METHOD_1 ( ) { if ( ! ( VAR_1 ) ) { try { VAR_2 . METHOD_2 ( ) ; } catch ( java.lang.NullPointerException VAR_3 ) { return ; } } } 
protected java.lang.String METHOD_1 ( TYPE_1 VAR_1 ) { java.lang.Object attribute = VAR_1 . METHOD_2 ( VAR_2 ) ; return attribute == null ? null : attribute . toString ( ) ; } 
public void METHOD_1 ( java.lang.String url ) { METHOD_2 ( ) . METHOD_3 ( new TYPE_1 ( ) { public void METHOD_4 ( ) { METHOD_5 ( ) ; METHOD_6 ( VAR_1 ) ; } } ) ; METHOD_5 ( ) ; } 
public void METHOD_1 ( TYPE_1 VAR_1 ) { METHOD_3 ( VAR_1 ) ; } 
public TYPE_1 METHOD_1 ( TYPE_2 VAR_1 ) { this . VAR_1 = VAR_1 ; open ( ) ; return this ; } 
public void METHOD_1 ( ) { TYPE_1 VAR_1 = new TYPE_1 ( STRING_1 , 1 , INT_1 ) ; TYPE_2 . assertEquals ( VAR_1 . METHOD_2 ( ) , INT_1 ) ; TYPE_2 . METHOD_3 ( VAR_1 . METHOD_2 ( ) , INT_2 ) ; } 
public void METHOD_1 ( TYPE_1 VAR_1 ) { METHOD_2 ( VAR_2 ) ; if ( ( VAR_3 ) >= ( size ) ) { METHOD_3 ( ) ; return ; } METHOD_4 ( ) ; } 
public int METHOD_1 ( TYPE_1 VAR_1 , TYPE_1 VAR_2 ) { TYPE_2 VAR_3 = VAR_4 ; return ( ( int ) ( ( ( VAR_3 . METHOD_2 ( VAR_1 ) ) - ( VAR_3 . METHOD_2 ( VAR_2 ) ) ) * FLOAT_1 ) ) ; } 
public static void main ( java.lang.String [ ] args ) { java.lang.System.out.println ( TYPE_1 . METHOD_1 ( ) ) ; } 
public void METHOD_1 ( boolean VAR_1 ) { if ( ( VAR_3 ) != null ) { if ( ( VAR_2 ) == VAR_1 ) { return ; } VAR_2 = VAR_1 ; VAR_3 . METHOD_1 ( VAR_2 ) ; METHOD_2 ( ) ; } } 
public double METHOD_1 ( ) { return ( VAR_1 ) * ( length ) ; } 
private TYPE_1 get ( TYPE_1 [ ] [ ] VAR_1 , int x , int y ) { y = TYPE_2 . METHOD_1 ( y , METHOD_2 ( ) ) ; return VAR_1 [ y ] [ TYPE_2 . METHOD_1 ( x , METHOD_3 ( ) ) ] ; } 
public java.lang.String METHOD_1 ( ) { if ( ( ( this . VAR_1 ) == null ) || ( this . VAR_1 . trim ( ) . isEmpty ( ) ) ) { return STRING_1 ; } return this . VAR_1 ; } 
public TYPE_1 < ? > execute ( TYPE_2 VAR_1 , java.lang.String url , java.lang.Object VAR_2 ) { return VAR_1 . METHOD_2 ( url , VAR_3 , ( ( TYPE_3 < ? > ) ( VAR_2 ) ) , VAR_4 . String class ) ; } 
public TYPE_2 METHOD_1 ( ) throws java.lang.Exception { return new TYPE_2 ( ) ; } 
public void METHOD_1 ( TYPE_1 listener ) { VAR_1 . add ( listener ) ; } 
public void METHOD_1 ( ) { super . METHOD_1 ( ) ; METHOD_3 ( ) ; } 
public TYPE_1 METHOD_1 ( TYPE_2 VAR_1 , TYPE_3 VAR_2 , TYPE_4 result ) { if ( ! ( result . METHOD_2 ( ) ) ) return METHOD_3 ( VAR_1 , true , VAR_2 ) ; else return METHOD_3 ( VAR_1 , false , VAR_2 ) ; } 
public void METHOD_1 ( ) { try { TYPE_1 . METHOD_2 ( ) . METHOD_3 ( ( STRING_1 + ( VAR_1 ) ) ) ; } catch ( final java.io.IOException VAR_2 ) { VAR_2 . METHOD_4 ( ) ; } } 
public void METHOD_1 ( android.view.View VAR_1 ) { VAR_4 = ! ( VAR_4 ) ; VAR_2 . setEnabled ( VAR_4 ) ; VAR_3 . METHOD_3 ( ) ; } 
public void METHOD_1 ( TYPE_1 VAR_1 ) { java.lang.System.out.println ( STRING_1 ) ; } 
public void METHOD_1 ( int id ) { VAR_2 . remove ( id ) ; } 
private void init ( ) { VAR_1 = new TYPE_1 ( getContext ( ) ) ; VAR_1 . METHOD_1 ( false ) ; VAR_1 . METHOD_2 ( false ) ; VAR_1 . METHOD_3 ( VAR_2 ) ; super . METHOD_4 ( VAR_1 ) ; } 
public void METHOD_1 ( int VAR_1 , java.lang.CharSequence VAR_2 ) { TYPE_1 . METHOD_2 ( this , VAR_2 , VAR_3 ) . show ( ) ; } 
private TYPE_2 METHOD_1 ( java.util.List < TYPE_2 > VAR_1 ) { TYPE_2 VAR_2 = null ; for ( TYPE_2 element : VAR_1 ) { if ( element instanceof TYPE_3 ) { VAR_2 = element ; break ; } } return VAR_2 ; } 
public void handle ( final java.util.List < java.lang.String > VAR_1 ) { for ( java.lang.String url : VAR_1 ) { TYPE_2 . get ( ) . open ( url ) ; } } 
public void METHOD_1 ( java.lang.String title , java.lang.String VAR_1 , int VAR_2 , java.lang.String VAR_3 , double VAR_4 ) { VAR_5 . METHOD_2 ( new TYPE_1 ( title , VAR_1 , VAR_2 , VAR_3 , VAR_4 ) ) ; } 
public void METHOD_1 ( java.lang.String VAR_1 ) { name = VAR_1 ; } 
public void METHOD_1 ( ) { super . METHOD_1 ( ) ; if ( ( VAR_1 . size ( ) ) > 0 ) VAR_2 . METHOD_2 ( ( ( VAR_1 . size ( ) ) - 1 ) ) ; } 
public java.lang.Boolean METHOD_1 ( int position ) { return true ; } 
protected boolean METHOD_1 ( TYPE_1 VAR_1 ) { return METHOD_1 ( VAR_2 . METHOD_2 ( VAR_1 ) ) ; } 
public void METHOD_1 ( int VAR_1 , java.lang.String VAR_2 ) { VAR_3 . METHOD_2 ( VAR_4 ) ; } 
public void METHOD_1 ( TYPE_1 VAR_1 ) { TYPE_1 VAR_2 = new TYPE_1 ( ) ; VAR_3 = VAR_4 ; VAR_5 = java.lang.String . METHOD_2 ( VAR_6 ) ; METHOD_3 ( VAR_2 ) ; } 
public TYPE_1 METHOD_1 ( ) { TYPE_1 VAR_1 = new TYPE_1 ( ) ; VAR_1 . METHOD_2 ( 1.0 , VAR_3 ) ; return VAR_1 ; } 
private void METHOD_1 ( ) { if ( TYPE_1 . METHOD_2 ( VAR_1 . get ( ) ) ) { VAR_1 . set ( METHOD_3 ( ) ) ; } VAR_1 . set ( METHOD_4 ( ) ) ; } 
private void METHOD_1 ( int VAR_1 ) throws TYPE_1 { VAR_2 = new TYPE_2 ( STRING_1 , 0 , 0 , STRING_1 ) ; this . VAR_3 = VAR_1 ; this . VAR_4 = false ; init ( VAR_1 , STRING_1 ) ; } 
private void METHOD_1 ( ) { if ( ( VAR_1 ) != null ) { VAR_1 . METHOD_2 ( true ) ; } } 
public java.lang.String METHOD_1 ( ) { return METHOD_2 ( VAR_1 ) ; } 
private void METHOD_1 ( java.lang.String id ) { VAR_1 . add ( id ) ; } 
public void METHOD_1 ( android.view.View VAR_1 ) { VAR_2 . METHOD_2 ( item ) ; } 
public void METHOD_1 ( ) { METHOD_4 ( ) ; } 
public static TYPE_1 METHOD_1 ( TYPE_1 VAR_1 , java.lang.Object value ) { return TYPE_2 . METHOD_1 ( VAR_1 , value , true ) ; } 
public void METHOD_1 ( ) throws java.lang.Exception { METHOD_2 ( STRING_1 ) . METHOD_3 ( 0 ) ; METHOD_2 ( STRING_2 ) . METHOD_3 ( 0 ) ; index = - 1 ; } 
double METHOD_1 ( ) { return VAR_1 ; } 
public java.lang.Object METHOD_1 ( ) { return VAR_2 ; } 
public boolean METHOD_1 ( ) { return ( ( ( VAR_1 ) + 1 ) >= ( VAR_2 ) ) && ( ( VAR_3 ) >= ( ( VAR_4 . size ( ) ) - 1 ) ) ; } 
public void METHOD_1 ( ) { VAR_1 . METHOD_1 ( ) ; } 
public void METHOD_1 ( java.lang.String fieldName ) { if ( ( this . VAR_1 . METHOD_2 ( fieldName . toUpperCase ( ) ) ) < 0 ) { VAR_1 . add ( fieldName . toUpperCase ( ) ) ; } METHOD_3 ( ) ; } 
public TYPE_1 METHOD_1 ( TYPE_1 VAR_1 , TYPE_2 VAR_2 ) { if ( METHOD_2 ( VAR_1 , VAR_2 ) ) { METHOD_3 ( VAR_1 , VAR_2 ) ; METHOD_4 ( VAR_1 ) ; } return VAR_1 ; } 
public void METHOD_1 ( int VAR_1 , int VAR_2 , TYPE_1 VAR_3 ) { y = VAR_3 . METHOD_2 ( VAR_1 ) ; VAR_4 = VAR_5 ; VAR_6 = TYPE_2 . METHOD_3 ( ) ; VAR_6 . METHOD_4 ( VAR_3 ) ; } 
public TYPE_1 METHOD_1 ( int VAR_1 , int VAR_2 ) { TYPE_1 VAR_3 = VAR_4 . METHOD_1 ( VAR_1 , VAR_2 ) ; METHOD_2 ( ) ; return VAR_3 ; } 
public void METHOD_1 ( java.lang.String VAR_1 ) { VAR_3 . METHOD_1 ( new TYPE_1 ( VAR_1 , VAR_2 ) ) ; } 
public void METHOD_1 ( TYPE_1 VAR_1 ) { temp = VAR_2 [ VAR_3 ] . getText ( ) ; VAR_2 [ VAR_3 ] . setText ( STRING_1 ) ; } 
private int METHOD_1 ( ) { return ( ( VAR_1 ) < < INT_1 ) | ( VAR_2 ) ; } 
public void METHOD_1 ( java.lang.String VAR_1 ) { METHOD_1 ( VAR_2 . METHOD_2 ( VAR_1 ) ) ; } 
public void METHOD_1 ( java.lang.Double VAR_1 ) { if ( VAR_1 > 0 ) { this . VAR_1 = 0.0 ; } else { this . VAR_1 = VAR_1 ; } } 
public void METHOD_1 ( java.util.Date VAR_1 ) { this . VAR_1 = ( VAR_1 == null ) ? null : new java.util.Date ( VAR_1 . getTime ( ) ) ; } 
public java.lang.String METHOD_1 ( java.lang.Object VAR_1 ) { java.lang.String str = ( ( TYPE_1 ) ( VAR_1 ) ) . getName ( ) ; return str ; } 
public TYPE_1 METHOD_1 ( TYPE_2 VAR_1 ) throws TYPE_3 { if ( this . METHOD_2 ( VAR_1 , true ) ) { return VAR_2 . METHOD_3 ( VAR_1 ) ; } else { return VAR_2 . METHOD_4 ( VAR_1 ) ; } } 
private static java.lang.String METHOD_1 ( java.lang.String msg , java.util.Scanner VAR_1 ) { java.lang.System.out.println ( msg ) ; java.lang.String VAR_3 = VAR_1 . METHOD_2 ( ) ; return VAR_3 ; } 
public boolean METHOD_1 ( ) { return ( VAR_1 ) <= ( VAR_2 ) ; } 
public java.lang.String fail ( ) { return STRING_1 ; } 
public void METHOD_1 ( TYPE_1 VAR_1 ) { TYPE_2 . METHOD_2 ( ( STRING_2 + ( VAR_1 . toString ( ) ) ) ) ; this . VAR_1 = VAR_1 ; } 
public java.lang.String toString ( ) { return name ( ) ; } 
public void METHOD_1 ( ) { TYPE_1 . METHOD_2 ( METHOD_3 ( ) , msg , VAR_2 ) . show ( ) ; } 
private void METHOD_1 ( TYPE_1 VAR_1 , int position ) { TYPE_2 VAR_2 = ( ( TYPE_2 ) ( VAR_3 . get ( position ) ) ) ; } 
public java.util.Set < TYPE_1 > METHOD_1 ( TYPE_2 key ) { return METHOD_1 ( key , true ) ; } 
public boolean METHOD_1 ( TYPE_2 file , TYPE_3 VAR_2 ) { return METHOD_1 ( file , false ) ; } 
public void METHOD_1 ( ) { VAR_1 = false ; if ( ( VAR_2 ) != null ) { VAR_2 . METHOD_2 ( ) ; VAR_2 . METHOD_3 ( ) ; VAR_2 = null ; } VAR_3 = null ; } 
public java.lang.String METHOD_1 ( ) { return java.lang.String.format ( STRING_1 , super . METHOD_1 ( ) , this . METHOD_2 ( ) . METHOD_1 ( ) ) ; } 
public void METHOD_1 ( boolean VAR_1 ) { VAR_2 = new TYPE_1 ( this , VAR_1 ) ; VAR_3 . add ( VAR_2 ) ; METHOD_2 ( ) . METHOD_1 ( VAR_1 ) ; METHOD_3 ( ) . METHOD_4 ( STRING_1 , false ) ; } 
public void METHOD_1 ( ) { try { VAR_1 . METHOD_1 ( VAR_2 ) ; } finally { VAR_3 . METHOD_2 ( ) ; } } 
protected int METHOD_1 ( ) { return 0 ; } 
public void METHOD_1 ( TYPE_1 VAR_1 , TYPE_2 VAR_2 , TYPE_4 VAR_3 ) { VAR_1 . METHOD_2 ( VAR_2 , false ) ; } 
public void METHOD_1 ( TYPE_1 < ? > VAR_1 , TYPE_2 VAR_3 , java.lang.String message ) { VAR_3 . METHOD_2 ( message ) ; } 
public boolean METHOD_1 ( int VAR_1 ) { int VAR_2 = ( VAR_3 ) + VAR_1 ; if ( VAR_2 >= ( VAR_4 ) ) { VAR_3 = VAR_4 ; return true ; } else { VAR_3 = VAR_2 ; return false ; } } 
public void METHOD_1 ( java.lang.String data ) { } 
protected void METHOD_1 ( TYPE_1 VAR_1 , int VAR_2 , int VAR_3 ) { VAR_4 = VAR_1 ; if ( VAR_2 != 0 ) VAR_5 = VAR_2 ; if ( VAR_3 != 0 ) VAR_6 = VAR_3 ; } 
public TYPE_2 METHOD_1 ( java.lang.String title ) { TYPE_1 VAR_1 = VAR_2 . METHOD_2 ( ) ; TYPE_2 VAR_3 = new TYPE_2 ( title ) ; VAR_1 . METHOD_3 ( VAR_3 ) ; return VAR_3 ; } 
public static void METHOD_1 ( TYPE_1 VAR_1 ) { if ( ( VAR_2 ) < ( VAR_3 ) ) { VAR_1 . METHOD_2 ( ) . VAR_4 [ VAR_2 ] = null ; VAR_2 = VAR_3 ; } } 
public void METHOD_1 ( ) { try { TYPE_1 . METHOD_2 ( VAR_1 , VAR_2 ) ; } catch ( TYPE_2 | java.io.IOException VAR_4 ) { VAR_4 . METHOD_4 ( ) ; } } 
public void METHOD_1 ( ) { try { VAR_1 = VAR_2 . METHOD_2 ( ) ; } catch ( java.lang.Exception VAR_3 ) { throw new TYPE_1 ( VAR_3 . METHOD_3 ( ) ) ; } } 
public void METHOD_1 ( java.util.ArrayList < java.lang.Integer > VAR_2 ) { this . VAR_2 = VAR_2 ; } 
public java.lang.Object METHOD_1 ( java.lang.String name ) { return null ; } 
public void METHOD_1 ( java.lang.String name , byte [ ] VAR_1 ) { VAR_2 . METHOD_2 ( name ) ; } 
public boolean METHOD_1 ( ) { return true ; } 
private boolean METHOD_1 ( ) { return ( METHOD_2 ( ) . equals ( STRING_1 ) ) || ( METHOD_2 ( ) . equals ( STRING_2 ) ) ; } 
protected void METHOD_1 ( TYPE_1 VAR_1 ) { super . METHOD_1 ( VAR_1 ) ; METHOD_2 ( VAR_2 ) ; VAR_3 = new TYPE_2 ( this ) ; TYPE_3 VAR_4 = new TYPE_3 ( VAR_5 , VAR_5 ) ; METHOD_3 ( VAR_3 , VAR_4 ) ; } 
void METHOD_1 ( android.view.View view , TYPE_1 VAR_1 , float VAR_2 ) ; 
public void METHOD_1 ( ) throws java.lang.ClassNotFoundException , TYPE_1 { java.lang.Class . METHOD_2 ( VAR_1 ) ; VAR_4 = TYPE_3 . METHOD_3 ( url , VAR_2 , VAR_3 ) ; } 
public static TYPE_1 METHOD_1 ( TYPE_2 error ) { java.util.ArrayList < TYPE_2 > VAR_1 = new java.util.ArrayList < > ( 1 ) ; VAR_1 . add ( error ) ; return new TYPE_1 ( VAR_2 , null , VAR_3 class , VAR_1 ) ; } 
public void METHOD_1 ( ) { VAR_1 . METHOD_2 ( STRING_1 , STRING_2 ) ; METHOD_3 ( STRING_3 , STRING_4 , STRING_5 , STRING_7 ) ; } 
public void METHOD_1 ( ) { } 
public void METHOD_1 ( int VAR_1 ) { METHOD_2 ( VAR_1 ) ; size = VAR_1 ; } 
public void update ( TYPE_1 obj ) { VAR_2 . METHOD_3 ( obj ) ; } 
public static java.lang.String METHOD_1 ( TYPE_1 VAR_1 , TYPE_2 pattern ) { return TYPE_4 . METHOD_3 ( pattern ) ; } 
public java.lang.Boolean METHOD_1 ( TYPE_1 p ) { TYPE_2 VAR_1 = ( ( TYPE_2 ) ( VAR_2 ) ) ; return ( VAR_1 . METHOD_2 ( p ) ) < INT_1 ; } 
public void METHOD_1 ( java.lang.Exception VAR_1 ) { TYPE_1 . METHOD_2 ( VAR_2 , ( STRING_1 + ( VAR_1 . METHOD_3 ( ) ) ) ) ; VAR_3 . METHOD_4 ( VAR_1 . METHOD_5 ( ) , null ) ; } 
public void METHOD_1 ( ) { super . METHOD_1 ( ) ; VAR_2 . METHOD_3 ( VAR_3 ) ; } 
public void METHOD_1 ( android.content.Context VAR_1 , TYPE_1 VAR_2 , java.lang.String [ ] VAR_3 ) { TYPE_2 . init ( VAR_1 ) ; TYPE_2 . METHOD_2 ( false ) ; } 
public void METHOD_1 ( ) { VAR_1 = java.util.Calendar.getInstance ( ) ; state = new TYPE_1 ( VAR_2 ) ; } 
private void METHOD_1 ( TYPE_1 VAR_1 ) { file = TYPE_2 . METHOD_2 ( getActivity ( ) ) ; VAR_1 . setEnabled ( true ) ; VAR_1 . METHOD_3 ( file ) ; } 
public static void main ( java.lang.String [ ] args ) { VAR_1 = new TYPE_1 ( INT_1 ) ; new java.lang.Thread ( VAR_1 ) . start ( ) ; } 
private void METHOD_1 ( TYPE_1 c ) { TYPE_2 n = new TYPE_2 ( ) ; n . type = c . type ; VAR_1 = c . METHOD_2 ( ) ; VAR_2 = VAR_3 ; VAR_3 = n ; } 
public void METHOD_1 ( ) { set ( 0 ) ; VAR_1 . METHOD_2 ( VAR_2 . METHOD_3 ( ) ) ; VAR_1 . METHOD_1 ( ) ; } 
public void METHOD_1 ( int VAR_1 ) { this . VAR_1 = VAR_1 ; } 
public void METHOD_1 ( TYPE_1 VAR_1 ) { new TYPE_2 ( METHOD_2 ( ) ) . open ( ) ; METHOD_3 ( ) ; } 
private void METHOD_1 ( java.lang.String VAR_1 ) { this . VAR_1 = TYPE_1 . METHOD_2 ( STRING_1 , VAR_1 ) ; } 
public boolean main ( ) { if ( ( state ) != null ) { return false ; } return true ; } 
public void METHOD_1 ( TYPE_1 VAR_1 , TYPE_2 VAR_2 , android.view.View target , int VAR_3 , int VAR_4 , int [ ] VAR_5 , int type ) { super . METHOD_1 ( VAR_1 , VAR_2 , target , VAR_3 , VAR_4 , VAR_5 , type ) ; } 
public void METHOD_1 ( TYPE_1 VAR_1 ) { if ( ( METHOD_3 ( ) ) != null ) { VAR_2 = METHOD_3 ( ) . getBoolean ( VAR_3 ) ; } super . METHOD_1 ( VAR_1 ) ; TYPE_2 . METHOD_2 ( this . getActivity ( ) ) ; } 
public TYPE_1 METHOD_1 ( TYPE_1 VAR_1 ) { return VAR_1 . METHOD_2 ( TYPE_2 . get ( VAR_2 , name ) ) ; } 
private void METHOD_1 ( TYPE_1 VAR_1 ) { final TYPE_2 VAR_2 = VAR_1 . METHOD_2 ( ) ; METHOD_1 ( VAR_1 , VAR_2 , true ) ; } 
public TYPE_1 METHOD_1 ( int start , int end , int length ) { VAR_1 = start ; VAR_2 = end ; VAR_3 = length ; METHOD_2 ( ) ; return this ; } 
public void METHOD_1 ( android.view.View VAR_1 ) { METHOD_2 ( ) ; if ( ( VAR_2 ) != null ) { VAR_4 . name = VAR_3 . getText ( ) . toString ( ) ; VAR_2 . METHOD_3 ( VAR_4 . id , VAR_4 ) ; } } 
public void METHOD_1 ( ) { TYPE_1 . METHOD_2 ( VAR_1 , STRING_1 ) ; if ( ( VAR_3 ) != null ) { METHOD_3 ( VAR_2 ) ; VAR_3 . METHOD_4 ( ) ; } } 
public static void main ( java.lang.String [ ] args ) { java.lang.System.out.println ( STRING_1 ) ; } 
public void METHOD_1 ( ) { VAR_1 . METHOD_2 ( VAR_2 ) ; } 
protected void METHOD_1 ( android.view.View VAR_1 , boolean VAR_2 ) { if ( VAR_1 != null ) { TYPE_1 VAR_3 = METHOD_2 ( VAR_1 ) ; METHOD_3 ( VAR_1 ) ; VAR_3 . METHOD_4 ( ) ; } } 
public void METHOD_1 ( TYPE_1 VAR_2 ) { if ( ! ( VAR_1 . METHOD_2 ( ) ) ) { VAR_1 . METHOD_3 ( VAR_2 ) ; } } 
public void METHOD_1 ( ) throws java.io.IOException { synchronized ( VAR_1 ) { if ( ( writer ) != null ) { writer . METHOD_2 ( ) ; writer . METHOD_3 ( ) ; } } } 
public TYPE_1 METHOD_1 ( ) throws java.io.IOException { return ( VAR_1 ) != null ? VAR_1 : ( VAR_3 ) != null ? VAR_2 . get ( VAR_3 ) : null ; } 
public int METHOD_1 ( TYPE_1 VAR_1 , TYPE_1 VAR_2 ) { return java.lang.Double . METHOD_1 ( METHOD_2 ( VAR_2 ) , METHOD_2 ( VAR_1 ) ) ; } 
public TYPE_1 METHOD_1 ( ) { return new TYPE_2 ( ) ; } 
public void METHOD_1 ( int VAR_1 ) { VAR_2 = VAR_3 . get ( ( VAR_1 - 1 ) ) ; } 
public void remove ( TYPE_1 key ) { VAR_1 . remove ( key . toString ( ) ) ; } 
public void METHOD_1 ( ) { TYPE_1 VAR_1 ; for ( java.lang.Object VAR_2 : VAR_3 ) { VAR_1 = ( ( TYPE_1 ) ( VAR_2 ) ) ; } } 
private static void METHOD_1 ( long VAR_1 , long VAR_2 , double VAR_3 , long VAR_4 , long VAR_5 , long VAR_6 ) { } 
protected void METHOD_1 ( TYPE_1 VAR_1 ) { VAR_2 = false ; } 
public void METHOD_1 ( TYPE_1 VAR_1 ) { super . METHOD_1 ( VAR_1 ) ; VAR_1 . METHOD_2 ( VAR_2 , 0 , 0 , null ) ; VAR_3 . METHOD_3 ( VAR_1 , this ) ; } 
public java.lang.Boolean get ( int index ) { return values [ index ] ; } 
public void METHOD_1 ( ) { TYPE_1 VAR_1 = VAR_2 . METHOD_2 ( STRING_1 , STRING_2 ) ; } 
public TYPE_1 METHOD_1 ( java.lang.String VAR_1 ) { if ( ! ( TYPE_2 . equals ( this . VAR_1 , VAR_1 ) ) ) { this . VAR_1 = VAR_1 ; this . METHOD_2 ( VAR_3 ) ; } return this ; } 
public static void main ( java.lang.String [ ] args ) { java.lang.System.out.println ( STRING_1 ) ; } 
protected void METHOD_1 ( ) { super . METHOD_1 ( ) ; if ( ( VAR_2 ) != null ) { VAR_2 . METHOD_3 ( ) ; } } 
public static void METHOD_1 ( TYPE_1 event ) { if ( TYPE_2 . METHOD_2 ( event . METHOD_3 ( ) ) ) { TYPE_2 . METHOD_4 ( event . METHOD_3 ( ) , false ) ; } } 
public synchronized void METHOD_1 ( java.lang.String VAR_1 , TYPE_1 VAR_2 ) { VAR_3 . add ( new TYPE_2 < java.lang.String , TYPE_1 > ( VAR_1 , VAR_2 ) ) ; } 
public void METHOD_1 ( TYPE_1 VAR_1 , final TYPE_2 VAR_2 , final java.lang.String param ) { if ( ( VAR_4 ) != null ) { } } 
public boolean METHOD_1 ( TYPE_1 VAR_1 ) { return METHOD_1 ( VAR_1 . name , VAR_2 , VAR_3 , VAR_4 , VAR_5 , VAR_1 . data , VAR_6 , VAR_7 , VAR_9 , VAR_8 ) ; } 
public void METHOD_1 ( ) throws java.lang.Exception { VAR_1 = new TYPE_1 ( new TYPE_2 ( ) ) ; } 
public java.lang.Object execute ( TYPE_1 event ) throws TYPE_2 { final TYPE_3 VAR_1 = TYPE_4 . METHOD_1 ( event ) ; VAR_1 . METHOD_2 ( ) . METHOD_3 ( false ) ; TYPE_5 . METHOD_5 ( VAR_1 ) ; VAR_1 . METHOD_4 ( ) ; return null ; } 
public void METHOD_1 ( ) { return ; } 
public TYPE_1 < TYPE_2 > METHOD_1 ( TYPE_2 VAR_1 ) { TYPE_3 . info ( STRING_1 ) ; return VAR_2 . METHOD_2 ( 0 , INT_1 ) ; } 
public static void show ( TYPE_1 VAR_1 , TYPE_2 VAR_2 ) { TYPE_4 . show ( VAR_1 , VAR_2 , null , true ) ; } 
private java.util.List < java.lang.String > METHOD_1 ( ) { java.util.List < java.lang.String > result = new java.util.ArrayList < > ( ) ; result . add ( VAR_2 ) ; return result ; } 
public void METHOD_1 ( android.view.View VAR_1 , boolean event ) { if ( ! event ) { METHOD_2 ( true ) ; } } 
public static TYPE_1 METHOD_1 ( java.lang.String name ) { return new TYPE_1 ( name , TYPE_3 . value ( ) ) ; } 
private TYPE_1 METHOD_1 ( ) { return ( VAR_1 ) == null ? new TYPE_2 ( context ) : VAR_1 ; } 
public int METHOD_1 ( ) { return counter ; } 
public static < TYPE_1 > TYPE_1 METHOD_1 ( TYPE_2 VAR_1 , java.lang.Class < TYPE_1 > VAR_2 , int position ) { return TYPE_3 . METHOD_1 ( VAR_1 , VAR_2 , position , true ) ; } 
public static void METHOD_1 ( char temp , TYPE_1 VAR_1 ) { TYPE_2 . METHOD_2 ( ( STRING_1 + temp ) ) . METHOD_3 ( VAR_1 ) ; } 
public void METHOD_1 ( ) throws java.io.IOException { this . VAR_1 . METHOD_2 ( VAR_2 class ) ; METHOD_3 ( new TYPE_1 ( ) , null ) ; } 
public final java.util.List < TYPE_1 > METHOD_1 ( final TYPE_2 VAR_1 ) throws TYPE_3 { return METHOD_1 ( VAR_1 , null , null ) ; } 
private void METHOD_1 ( TYPE_1 VAR_1 ) { } 
public TYPE_1 METHOD_1 ( ) { if ( ( ! ( VAR_1 ) ) || ( ! ( VAR_2 ) ) ) return null ; return METHOD_2 ( ) ; } 
public void METHOD_1 ( ) { java.lang.String result = VAR_1 . format ( VAR_2 ) ; assertEquals ( VAR_3 , result ) ; } 
public void METHOD_1 ( ) { super . METHOD_1 ( ) ; view . update ( ) ; } 
public void METHOD_1 ( TYPE_1 VAR_1 ) { TYPE_2 VAR_2 = new TYPE_2 ( ) ; TYPE_3 VAR_3 = new TYPE_3 ( VAR_2 ) ; VAR_4 . METHOD_2 ( false ) ; } 
public void METHOD_1 ( java.lang.Class < ? extends TYPE_2 > VAR_1 , java.lang.String url ) { METHOD_1 ( TYPE_3 . METHOD_2 ( VAR_1 , this , url ) ) ; } 
public void METHOD_1 ( ) { VAR_1 . METHOD_2 ( this ) ; } 
public void METHOD_1 ( TYPE_1 writer , TYPE_2 VAR_1 ) throws java.io.IOException { if ( VAR_1 != null ) METHOD_2 ( writer , new TYPE_2 [ ] { VAR_1 } ) ; } 
public void METHOD_1 ( double VAR_1 ) { TYPE_1 . assertEquals ( METHOD_2 ( ) , METHOD_3 ( ) , VAR_1 ) ; } 
public TYPE_1 METHOD_1 ( ) { TYPE_1 VAR_1 = ( ( TYPE_1 ) ( METHOD_2 ( ) . get ( VAR_2 class , new java.lang.Long ( 0 ) ) ) ) ; VAR_1 . METHOD_1 ( true ) ; update ( VAR_1 ) ; return VAR_1 ; } 
private boolean METHOD_1 ( TYPE_1 VAR_1 ) { return ( ( VAR_1 . METHOD_2 ( ) ) != null ) && ( VAR_1 . METHOD_2 ( ) . equals ( VAR_2 ) ) ; } 
public void METHOD_1 ( final TYPE_1 VAR_1 , final TYPE_1 VAR_2 ) { TYPE_2 . add ( VAR_1 , VAR_2 ) ; } 
public void METHOD_1 ( ) { TYPE_1 . assertThat ( info . METHOD_3 ( ) ) . METHOD_4 ( STRING_1 ) . METHOD_5 ( 0 ) ; } 
private void METHOD_1 ( ) throws java.io.IOException { if ( ( VAR_1 ) != null ) { VAR_1 . METHOD_2 ( ) ; } if ( ( VAR_2 ) != null ) { VAR_2 . METHOD_2 ( ) ; } VAR_3 . METHOD_1 ( ) ; } 
public void METHOD_1 ( ) { super . METHOD_1 ( null ) ; } 
private int METHOD_1 ( int x , int y ) { return ( ( y - 1 ) * ( size ) ) + x ; } 
public static java.lang.String METHOD_1 ( java.lang.Object obj ) { TYPE_1 VAR_1 = new TYPE_1 ( ) ; return VAR_1 . METHOD_2 ( obj ) ; } 
public void METHOD_1 ( android.view.View VAR_1 ) { VAR_2 . METHOD_2 ( VAR_3 ) ; VAR_6 . METHOD_2 ( VAR_3 ) ; VAR_5 . METHOD_2 ( VAR_3 ) ; VAR_4 . METHOD_2 ( VAR_7 ) ; } 
public static void METHOD_1 ( ) { if ( ( VAR_1 ) != null ) VAR_1 . METHOD_2 ( ) ; } 
public boolean METHOD_1 ( int VAR_1 , int VAR_2 ) { if ( VAR_1 == 1 ) { this . VAR_3 = VAR_2 ; return true ; } else { return super . METHOD_1 ( VAR_1 , VAR_2 ) ; } } 
public void METHOD_1 ( ) { VAR_2 . METHOD_1 ( ) ; VAR_1 . setValue ( true ) ; } 
public void METHOD_1 ( final TYPE_1 VAR_1 ) { VAR_2 . add ( VAR_1 ) ; VAR_3 . METHOD_2 ( VAR_1 . METHOD_3 ( ) . id ( ) , METHOD_4 ( VAR_1 ) ) ; } 
public void METHOD_1 ( ) { VAR_1 = true ; if ( ( VAR_2 ) != null ) { VAR_2 . METHOD_2 ( ) ; VAR_2 . METHOD_3 ( ) ; } } 
public TYPE_1 METHOD_1 ( java.lang.String key , java.lang.String value ) { METHOD_2 ( ) . METHOD_4 ( key , value ) ; return this ; } 
public double METHOD_1 ( TYPE_1 [ ] VAR_1 ) { return ( ( METHOD_2 ( METHOD_3 ( VAR_1 ) ) ) - ( VAR_2 ) ) - ( METHOD_4 ( VAR_1 ) ) ; } 
public TYPE_1 METHOD_1 ( ) { return VAR_1 ; } 
protected void METHOD_1 ( java.util.List < java.io.File > value ) { METHOD_2 ( ) . METHOD_3 ( 0 , value ) ; } 
private static long METHOD_1 ( long VAR_1 , int VAR_2 , long VAR_3 , int VAR_4 , long VAR_5 ) { return 0 ; } 
public void METHOD_1 ( ) throws TYPE_1 { METHOD_3 ( STRING_1 ) ; } 
public void METHOD_1 ( TYPE_1 < TYPE_2 > result ) { METHOD_2 ( result . data ) ; } 
private void METHOD_1 ( ) { TYPE_1 . METHOD_2 ( VAR_1 , ( STRING_1 + ( VAR_2 ) ) ) ; if ( ( VAR_2 ) > 0 ) { VAR_3 . METHOD_1 ( VAR_4 , VAR_5 , VAR_2 ) ; } } 
public void METHOD_1 ( TYPE_1 VAR_1 , int id ) { VAR_2 . METHOD_2 ( VAR_3 ) ; VAR_2 . METHOD_3 ( VAR_3 ) ; update ( ) ; } 
public void METHOD_1 ( ) { TYPE_1 VAR_1 = new TYPE_1 ( ) ; char VAR_2 = VAR_1 . METHOD_2 ( java.util.Arrays.asList ( CHAR_1 , CHAR_2 , CHAR_1 ) ) ; assertEquals ( CHAR_2 , VAR_2 ) ; } 
private void METHOD_1 ( ) { source . METHOD_2 ( ) ; while ( METHOD_3 ( source . METHOD_4 ( ) ) ) { source . METHOD_2 ( ) ; } } 
public TYPE_1 METHOD_1 ( byte [ ] attribute ) { try { if ( attribute == null ) return null ; return new TYPE_2 ( attribute ) ; } catch ( TYPE_3 VAR_1 ) { throw new TYPE_4 ( VAR_1 . METHOD_2 ( ) , VAR_1 ) ; } } 
public void METHOD_1 ( ) { if ( this . VAR_1 . equals ( this . VAR_3 ) ) { this . VAR_1 = this . VAR_2 ; } else { this . VAR_1 = this . VAR_3 ; } METHOD_2 ( ) ; } 
public static TYPE_1 METHOD_1 ( java.io.InputStream VAR_1 , int VAR_2 , int VAR_3 ) throws java.io.IOException { TYPE_1 source = TYPE_2 . METHOD_2 ( VAR_1 ) ; return TYPE_3 . METHOD_3 ( source , VAR_5 , VAR_2 , VAR_3 ) ; } 
public TYPE_1 METHOD_1 ( TYPE_2 VAR_1 , int VAR_2 ) { android.view.View VAR_3 = TYPE_3 . METHOD_2 ( context ) . METHOD_3 ( VAR_4 , VAR_1 , false ) ; return new TYPE_1 ( VAR_3 ) ; } 
private float METHOD_1 ( ) { return ( ( ( this . METHOD_3 ( ) ? FLOAT_1 : 0.0F ) + ( VAR_1 ) ) + FLOAT_2 ) - ( VAR_2 ) ; } 
public void METHOD_1 ( java.lang.Object VAR_1 ) { if ( VAR_1 == null ) return ; this . VAR_2 . METHOD_2 ( VAR_1 ) ; } 
public void METHOD_1 ( ) { double number = TYPE_1 . METHOD_2 ( ) ; VAR_1 . METHOD_3 ( STRING_1 , number ) ; } 
public void METHOD_1 ( ) { java.lang.System.out.println ( VAR_1 ) ; ( VAR_1 ) -- ; java.lang.System.out.println ( VAR_1 ) ; } 
TYPE_1 METHOD_1 ( TYPE_2 VAR_1 ) { if ( VAR_1 == null ) { return null ; } return VAR_2 . METHOD_2 ( VAR_1 . getName ( ) ) ; } 
protected void METHOD_1 ( TYPE_1 < TYPE_2 > VAR_1 , TYPE_3 VAR_2 ) { super . METHOD_1 ( VAR_1 , VAR_2 ) ; } 
public java.lang.String METHOD_1 ( TYPE_1 VAR_1 , final TYPE_2 VAR_2 ) { VAR_1 . METHOD_2 ( ) . add ( new TYPE_3 ( ) ) ; return STRING_1 ; } 
public static boolean METHOD_1 ( java.lang.String VAR_1 ) { return VAR_1 != null ; } 
public TYPE_1 METHOD_1 ( TYPE_1 x ) { return METHOD_1 ( x , VAR_2 ) ; } 
public void METHOD_1 ( ) { METHOD_2 ( ) ; } 
public boolean METHOD_1 ( ) { return ( ( item ) != null ) && ( ( item . METHOD_2 ( ) ) != null ) ; } 
protected void METHOD_1 ( ) { VAR_1 . start ( ) ; VAR_1 . METHOD_2 ( ) ; VAR_2 . set ( VAR_3 ) ; } 
public static void main ( java.lang.String [ ] args ) { if ( ( args.length ) > 0 ) { TYPE_1 VAR_1 = new TYPE_1 ( args [ 0 ] ) ; java.lang.System.out.println ( VAR_1 . METHOD_1 ( ) ) ; java.lang.System.out.println ( VAR_1 ) ; } } 
public java.lang.String METHOD_1 ( java.lang.String VAR_1 ) { try { return new java.lang.String ( TYPE_1 . METHOD_1 ( VAR_1 ) ) ; } catch ( TYPE_2 VAR_2 ) { } return VAR_1 ; } 
public static void METHOD_1 ( ) { VAR_2 = new java.util.ArrayList < TYPE_2 > ( ) ; } 
public void METHOD_1 ( TYPE_1 < TYPE_2 > VAR_1 ) { VAR_2 = VAR_1 . first ( ) . file ( ) . METHOD_2 ( ) . replace ( CHAR_1 , CHAR_2 ) ; METHOD_3 ( false ) ; } 
public void METHOD_1 ( int VAR_1 , boolean VAR_2 ) { java.util.List < TYPE_1 > VAR_3 = METHOD_3 ( VAR_1 , VAR_2 ) ; METHOD_2 ( this ) ; VAR_4 . METHOD_4 ( VAR_3 ) ; METHOD_5 ( this ) ; } 
public static void METHOD_1 ( TYPE_1 VAR_1 ) { } 
public void start ( TYPE_1 context ) throws java.lang.Exception { VAR_1 = this ; VAR_2 = TYPE_2 . METHOD_1 ( context ) ; VAR_3 = VAR_2 . METHOD_2 ( ) ; } 
public java.lang.Boolean METHOD_1 ( ) { return VAR_1 . METHOD_2 ( ) ; } 
public TYPE_1 METHOD_1 ( TYPE_1 VAR_1 ) { this . METHOD_2 ( VAR_1 ) ; return super . METHOD_1 ( VAR_1 ) ; } 
public void METHOD_1 ( ) { VAR_3 = TYPE_1 . METHOD_2 ( ) ; } 
public static java.lang.String METHOD_1 ( java.lang.String info ) { return ( VAR_1 ) + info ; } 
private void METHOD_1 ( double VAR_1 ) { double VAR_2 = VAR_1 ; double VAR_3 = ( VAR_4 ) * VAR_2 ; VAR_5 [ x ] += VAR_3 ; } 
public TYPE_1 METHOD_1 ( ) { return VAR_1 . get ( VAR_2 ) ; } 
public void text ( java.lang.String str ) { VAR_1 = true ; if ( str == null ) { text = STRING_1 ; } else { text = str ; } METHOD_1 ( ) ; } 
int METHOD_1 ( TYPE_3 VAR_1 , java.lang.String VAR_2 , java.lang.String VAR_3 ) ; 
public void METHOD_1 ( ) { METHOD_2 ( ) ; TYPE_1 . METHOD_4 ( ( ) - > text . setText ( TYPE_2 . METHOD_5 ( 0 ) ) ) ; METHOD_3 ( ) ; } 
public short METHOD_1 ( java.lang.String key ) { java.lang.String VAR_1 = METHOD_2 ( key ) ; return VAR_1 == null ? null : TYPE_1 . METHOD_3 ( VAR_1 ) ; } 
private synchronized void start ( ) { if ( ! ( VAR_1 ) ) { label . setEnabled ( true ) ; VAR_1 = true ; VAR_2 = false ; VAR_3 = new java.lang.Thread ( this , STRING_1 ) ; VAR_3 . start ( ) ; } } 
public boolean METHOD_1 ( int VAR_1 , int VAR_2 ) { return ( ( VAR_1 >= 0 ) && ( VAR_1 < ( METHOD_2 ( ) ) ) ) && ( ( VAR_2 >= 0 ) && ( VAR_2 < ( METHOD_3 ( ) ) ) ) ; } 
public double METHOD_1 ( ) { if ( ( size ) == 0 ) { return 0 ; } return METHOD_2 ( ( ( VAR_1 ) / ( size ) ) ) ; } 
public static final void main ( java.lang.String [ ] args ) throws java.lang.Throwable { TYPE_1 . METHOD_2 ( ) ; } 
protected void METHOD_1 ( ) { super . METHOD_1 ( ) ; VAR_1 = true ; METHOD_2 ( new TYPE_1 ( this ) ) ; } 
public static double METHOD_1 ( TYPE_1 VAR_1 ) { java.util.List < java.lang.Double > VAR_2 = TYPE_2 . METHOD_2 ( VAR_1 ) ; if ( VAR_2 . isEmpty ( ) ) return 0 ; return TYPE_3 . METHOD_3 ( VAR_2 ) ; } 
public void METHOD_1 ( TYPE_1 VAR_1 , TYPE_2 response , TYPE_3 VAR_2 ) { if ( VAR_2 != null ) { TYPE_4 . info ( STRING_1 , VAR_2 . getName ( ) ) ; VAR_3 . METHOD_2 ( VAR_2 . getName ( ) ) ; } } 
public void METHOD_1 ( TYPE_1 VAR_1 ) { VAR_2 . info ( ( STRING_1 + VAR_1 ) ) ; } 
public float METHOD_1 ( ) { float VAR_1 = ( ( ( float ) ( this . METHOD_2 ( ) ) ) / FLOAT_1 ) / FLOAT_2 ; return VAR_1 ; } 
public void METHOD_1 ( android.content.Context context , java.lang.Boolean VAR_1 ) { android.content.Intent intent = new android.content.Intent ( context , VAR_2 class ) ; if ( VAR_1 ) { context . METHOD_2 ( intent ) ; } else { context . METHOD_3 ( intent ) ; } } 
public boolean METHOD_1 ( TYPE_1 VAR_1 ) { TYPE_3 VAR_3 = METHOD_2 ( ) ; VAR_3 . METHOD_3 ( VAR_4 , VAR_1 ) ; VAR_5 = VAR_1 ; return true ; } 
private static boolean METHOD_1 ( java.util.ArrayList < TYPE_1 > VAR_1 , int number ) { return ( VAR_1 . size ( ) ) < number ; } 
public void METHOD_1 ( android.view.View VAR_1 ) { if ( ( VAR_2 ) && ( METHOD_2 ( ) ) ) { METHOD_3 ( false ) ; } else { METHOD_4 ( ) ; } METHOD_6 ( ) ; METHOD_5 ( ) ; } 
public void METHOD_1 ( java.lang.String VAR_1 ) { VAR_2 . METHOD_1 ( VAR_1 ) ; VAR_3 . token = VAR_1 ; } 
public void update ( TYPE_1 VAR_1 , java.lang.Object arg ) { } 
public void METHOD_1 ( android.view.View VAR_1 ) { VAR_3 = true ; init ( ) ; METHOD_3 ( ) ; VAR_4 . METHOD_4 ( VAR_5 ) ; VAR_6 . METHOD_4 ( VAR_5 ) ; } 
public TYPE_1 METHOD_1 ( TYPE_2 VAR_1 , TYPE_3 VAR_2 ) throws java.io.IOException { TYPE_1 VAR_3 = null ; if ( VAR_2 != null ) { VAR_3 = TYPE_4 . METHOD_2 ( VAR_1 , VAR_2 ) ; } return VAR_3 ; } 
public boolean METHOD_1 ( TYPE_1 VAR_1 , TYPE_2 VAR_2 ) { TYPE_3 VAR_3 = new TYPE_3 ( VAR_2 ) ; return ! ( VAR_3 . METHOD_2 ( ) ) ; } 
public void METHOD_1 ( java.lang.Object ... VAR_1 ) { this . VAR_2 = ( ( TYPE_1 ) ( VAR_1 [ 0 ] ) ) ; METHOD_2 ( VAR_2 . METHOD_3 ( ) ) ; } 
public TYPE_1 [ ] METHOD_1 ( ) { METHOD_2 ( ) ; if ( VAR_1 [ id ] ) { return null ; } VAR_1 [ id ] = true ; return VAR_2 . METHOD_1 ( ) ; } 
public void METHOD_1 ( android.view.View VAR_1 ) { VAR_2 . METHOD_2 ( VAR_3 . getText ( ) . toString ( ) ) ; } 
public void METHOD_1 ( java.lang.String VAR_1 ) { try { writer.write ( ( VAR_1 + "\n" ) ) ; } catch ( java.io.IOException VAR_2 ) { VAR_2 . METHOD_2 ( ) ; } } 
public void METHOD_1 ( java.lang.String VAR_1 ) { super . METHOD_1 ( VAR_1 ) ; } 
public void METHOD_1 ( ) { long n = - INT_1 ; long VAR_1 = 0 ; long result = TYPE_1 . METHOD_2 ( n ) ; assertEquals ( VAR_1 , result ) ; } 
public void METHOD_1 ( ) throws java.lang.Exception { int result = VAR_1 . METHOD_2 ( INT_1 , INT_2 ) ; assertEquals ( INT_3 , result ) ; } 
private void METHOD_1 ( final TYPE_1 VAR_1 ) throws java.lang.Exception { VAR_1 . METHOD_2 ( TYPE_2 . toString ( ) ) ; this . VAR_2 . METHOD_3 ( VAR_1 . METHOD_4 ( ) , METHOD_5 ( ) ) ; } 
public void METHOD_1 ( ) { ( VAR_2 ) ++ ; new TYPE_1 ( ) . execute ( ) ; } 
public static TYPE_1 METHOD_1 ( int VAR_1 ) { return VAR_2 . METHOD_2 ( ) . METHOD_1 ( VAR_1 ) ; } 
private TYPE_1 METHOD_1 ( java.util.ArrayList < TYPE_1 > c , int index ) { return c . get ( index ) ; } 
public java.util.List < TYPE_2 > METHOD_2 ( ) { java.util.List < TYPE_2 > VAR_1 = VAR_2 . METHOD_2 ( ) ; return VAR_1 ; } 
public void METHOD_1 ( TYPE_1 VAR_1 ) { METHOD_2 ( ) ; } 
public void METHOD_1 ( ) { java.lang.String VAR_1 = VAR_2 . METHOD_3 ( ) ; VAR_3 . METHOD_4 ( VAR_1 ) ; getActivity ( ) . METHOD_2 ( ) ; if ( ( VAR_4 ) != null ) { VAR_4 . METHOD_5 ( VAR_1 ) ; } } 
public void METHOD_1 ( ) { TYPE_1 . METHOD_2 ( VAR_1 , STRING_1 ) ; if ( ( METHOD_3 ( ) ) || ( ( VAR_2 ) == ( VAR_3 ) ) ) { VAR_4 . METHOD_1 ( ) ; } } 
public void METHOD_1 ( ) { METHOD_2 ( VAR_1 . METHOD_3 ( ) ) . METHOD_4 ( null ) ; VAR_2 . METHOD_5 ( VAR_3 ) ; METHOD_6 ( VAR_1 ) . METHOD_3 ( ) ; } 
public void METHOD_1 ( ) { while ( ! ( VAR_1 ) ) { if ( ! ( VAR_2 . METHOD_2 ( ) ) ) VAR_2 . METHOD_3 ( ) ; } } 
public boolean METHOD_1 ( int VAR_1 ) { return false ; } 
private void METHOD_1 ( java.lang.String text , int line ) { final TYPE_1 VAR_1 = new TYPE_1 ( text , line , this ) ; VAR_2 . add ( VAR_1 ) ; } 
public java.lang.String getId ( ) { return id ; } 
public void METHOD_1 ( java.lang.String VAR_1 , TYPE_1 message ) { TYPE_2 . METHOD_2 ( VAR_2 , ( STRING_1 + message ) ) ; if ( message . METHOD_3 ( STRING_2 ) ) { } } 
public void METHOD_1 ( ) { TYPE_1 VAR_1 = new TYPE_1 ( ) ; assertTrue ( VAR_1 . METHOD_2 ( INT_1 , INT_1 , INT_2 , INT_3 ) ) ; VAR_1 . METHOD_4 ( ) ; } 
public void METHOD_1 ( ) { if ( ( listener ) != null ) { listener . METHOD_2 ( result , VAR_1 . METHOD_3 ( ) ) ; } } 
public boolean METHOD_1 ( java.lang.String VAR_1 ) throws java.io.IOException , TYPE_1 { java.io.File file = new java.io.File ( VAR_1 ) ; return file . METHOD_2 ( ) ; } 
public java.util.List < TYPE_1 > METHOD_1 ( TYPE_2 VAR_1 , TYPE_1 n ) { java.util.List < TYPE_1 > VAR_2 = new java.util.ArrayList < > ( ) ; VAR_2 . add ( n ) ; return VAR_2 ; } 
protected void METHOD_1 ( ) { super . METHOD_1 ( ) ; } 
public void METHOD_1 ( ) { try { java.lang.Thread . METHOD_3 ( t ) ; VAR_1 . METHOD_4 ( ) ; } catch ( TYPE_1 VAR_2 ) { VAR_2 . METHOD_5 ( ) ; } } 
public TYPE_1 METHOD_1 ( ) { return METHOD_1 ( VAR_1 ) ; } 
public int getBoolean ( int VAR_1 ) { return VAR_2 ; } 
public void METHOD_1 ( ) { TYPE_1 VAR_1 = new TYPE_1 ( ) ; assertEquals ( STRING_1 , ( - 1 ) , VAR_1 . METHOD_2 ( ) ) ; } 
public void METHOD_1 ( ) { for ( int i = 1 ; i <= ( VAR_1 ) ; i ++ ) { VAR_2 . add ( i ) ; } } 
public void METHOD_1 ( ) throws java.lang.Exception { for ( int VAR_1 = 1 ; VAR_1 < INT_1 ; VAR_1 ++ ) { METHOD_2 ( VAR_1 ) ; } } 
public void METHOD_1 ( ) { android.content.Intent intent = new android.content.Intent ( ) ; intent . METHOD_3 ( this , VAR_1 class ) ; METHOD_4 ( intent ) ; METHOD_2 ( ) ; } 
public java.lang.String METHOD_1 ( ) { return TYPE_1 . METHOD_2 ( VAR_1 ) ; } 
protected void METHOD_1 ( ) { TYPE_1 VAR_1 = TYPE_2 . METHOD_2 ( this ) ; VAR_1 . METHOD_3 ( this ) ; if ( ( VAR_2 ) < INT_1 ) { METHOD_5 ( STRING_1 ) ; } super . METHOD_1 ( ) ; } 
public boolean METHOD_1 ( boolean VAR_1 ) { return METHOD_2 ( VAR_1 , 1 ) ; } 
private void METHOD_1 ( TYPE_1 VAR_1 ) { java.lang.String VAR_2 = STRING_1 ; java.lang.String VAR_3 = STRING_2 ; java.lang.String VAR_4 = STRING_3 ; VAR_1 . METHOD_3 ( VAR_2 ) ; VAR_1 . METHOD_3 ( VAR_3 ) ; VAR_1 . METHOD_3 ( VAR_4 ) ; } 
public void METHOD_1 ( java.lang.String name , java.lang.String VAR_1 , java.util.Date VAR_2 , boolean VAR_3 ) { VAR_4 . add ( new TYPE_1 ( ( ++ ( VAR_5 ) ) , name , VAR_1 , VAR_2 , VAR_3 ) ) ; } 
public void METHOD_1 ( ) { METHOD_2 ( ) ; if ( METHOD_3 ( name , VAR_1 ) ) { METHOD_4 ( ) ; METHOD_5 ( ) ; } else { VAR_2 . append ( STRING_1 ) ; } } 
public int METHOD_1 ( ) { if ( ( TYPE_1 . METHOD_2 ( ) ) != null ) { } return 0 ; } 
public void METHOD_1 ( java.lang.String VAR_1 , TYPE_1 VAR_2 , android.content.Context context ) { TYPE_2 VAR_3 = METHOD_2 ( VAR_2 , context ) ; if ( VAR_3 != null ) { METHOD_1 ( VAR_1 , VAR_3 ) ; } else { METHOD_1 ( VAR_1 , VAR_2 ) ; } } 
public void METHOD_1 ( TYPE_1 VAR_1 ) { VAR_2 . METHOD_1 ( ) ; VAR_3 . METHOD_1 ( ) ; VAR_4 . METHOD_1 ( ) ; for ( TYPE_2 VAR_5 : VAR_6 ) { VAR_5 . METHOD_1 ( VAR_2 ) ; } } 
public TYPE_1 METHOD_1 ( TYPE_2 response , int id ) throws java.lang.Exception { return TYPE_3 . METHOD_2 ( response . METHOD_3 ( ) . string ( ) ) ; } 
public void METHOD_1 ( TYPE_1 VAR_1 ) { new TYPE_2 ( x , y ) ; METHOD_3 ( ) ; } 
private void METHOD_1 ( ) { for ( final TYPE_1 p : VAR_1 . METHOD_2 ( ) . METHOD_3 ( ) ) { get ( p ) ; } } 
public void METHOD_1 ( ) { super . METHOD_1 ( ) ; VAR_1 . update ( ) ; } 
public java.lang.String toString ( ) { return ( attribute + ( VAR_1 ? STRING_1 : STRING_2 ) ) + ( value ) ; } 
private TYPE_1 METHOD_1 ( final TYPE_2 VAR_1 ) { if ( VAR_1 != null ) { return new TYPE_1 ( VAR_1 . METHOD_2 ( ) , VAR_1 . METHOD_3 ( ) ) ; } else { return null ; } } 
public int METHOD_1 ( ) { return TYPE_1 . size ( ) ; } 
public void METHOD_1 ( int VAR_1 ) { METHOD_3 ( VAR_1 ) ; METHOD_4 ( ) ; METHOD_5 ( ) ; } 
public void METHOD_1 ( int position ) { } 
public synchronized void METHOD_1 ( ) { METHOD_2 ( ) ; } 
public void METHOD_1 ( TYPE_1 VAR_1 , java.util.List < TYPE_2 > VAR_2 ) { VAR_3 . METHOD_2 ( ) ; TYPE_3 . METHOD_3 ( VAR_2 , VAR_1 ) ; METHOD_4 ( VAR_2 ) ; } 
public void METHOD_1 ( java.lang.Boolean VAR_1 ) { if ( VAR_1 == null ) { VAR_1 = false ; } this . VAR_1 = VAR_1 ; } 
public void add ( TYPE_1 data ) { VAR_1 [ ( ( n ) ++ ) ] = data ; if ( ( n ) == ( VAR_2 ) ) { METHOD_1 ( ( ( VAR_2 ) * INT_1 ) ) ; } } 
private boolean METHOD_1 ( ) { return type . equals ( VAR_1 ) ; } 
public void METHOD_1 ( TYPE_1 VAR_1 , long VAR_2 ) { } 
private void METHOD_1 ( ) { VAR_3 . remove ( VAR_1 ) ; METHOD_5 ( ) ; } 
public static void METHOD_1 ( ) { for ( TYPE_1 VAR_1 : VAR_2 ) { VAR_1 . METHOD_2 ( ) ; } } 
public float METHOD_1 ( ) { return VAR_1 . get ( ( ( count ) - 1 ) ) . y ; } 
protected void METHOD_1 ( ) { TYPE_1 . i ( VAR_1 , STRING_1 ) ; METHOD_2 ( VAR_2 ) ; super . METHOD_1 ( ) ; } 
private static java.util.Calendar METHOD_1 ( ) { return java.util.Calendar.getInstance ( ) ; } 
public void METHOD_1 ( ) { TYPE_1 VAR_1 = new TYPE_1 ( STRING_1 ) ; TYPE_1 VAR_2 = new TYPE_1 ( STRING_2 ) ; VAR_1 . METHOD_2 ( VAR_2 ) ; assertEquals ( VAR_2 , VAR_1 . METHOD_3 ( 0 ) ) ; } 
public void METHOD_1 ( ) { if ( VAR_1 != ( - 1 ) ) { VAR_2 . METHOD_2 ( ( VAR_1 + 1 ) , VAR_3 . size ( ) ) ; } else { VAR_2 . METHOD_3 ( ) ; } } 
public boolean METHOD_1 ( TYPE_1 VAR_1 , java.lang.Object VAR_2 ) { java.lang.Boolean VAR_3 = ( ( java.lang.Boolean ) ( VAR_2 ) ) ; if ( VAR_3 . METHOD_2 ( ) ) { } else { } return true ; } 
public boolean METHOD_1 ( int VAR_1 , TYPE_1 VAR_2 ) { return ( ( VAR_1 >= 0 ) && ( VAR_1 < ( METHOD_2 ( ) ) ) ) && ( METHOD_3 ( VAR_2 ) ) ; } 
public void delete ( ) throws java.io.IOException { new TYPE_1 ( VAR_1 ) . method ( STRING_1 ) . to ( METHOD_2 ( ) ) ; } 
private boolean METHOD_1 ( byte [ ] VAR_1 ) { for ( java.lang.String VAR_2 : VAR_3 ) { if ( VAR_2 . equals ( java.lang.String.format ( STRING_1 , VAR_1 [ 0 ] ) ) ) { return true ; } } return false ; } 
private int METHOD_1 ( int n ) { if ( n < 0 ) { n += VAR_1 ; } else if ( n > ( ( VAR_1 ) - 1 ) ) { n -= VAR_1 ; } return n ; } 
private void METHOD_1 ( ) { VAR_1 . METHOD_2 ( 1 ) ; VAR_2 . METHOD_2 ( 1 ) ; VAR_3 . METHOD_2 ( 1 ) ; VAR_4 . METHOD_3 ( true ) ; VAR_5 . METHOD_3 ( true ) ; VAR_6 . METHOD_3 ( false ) ; } 
public TYPE_1 METHOD_1 ( TYPE_2 node ) { TYPE_1 VAR_1 = new TYPE_1 ( node , METHOD_3 ( ) ) ; return VAR_1 ; } 
public void METHOD_1 ( ) { for ( int i = 0 ; i < ( size ) ; i ++ ) { keys [ i ] = null ; values [ i ] = null ; } size = 0 ; } 
protected TYPE_1 METHOD_1 ( ) { return ( ( TYPE_1 ) ( TYPE_2 . METHOD_2 ( VAR_1 . METHOD_3 ( ) , TYPE_3 . METHOD_4 ( ) ) ) ) ; } 
public static void METHOD_1 ( ) { for ( TYPE_1 < ? > value : VAR_1 . values ( ) ) { value . METHOD_2 ( ) ; } } 
protected void METHOD_1 ( ) { for ( TYPE_1 VAR_1 : VAR_2 ) { VAR_1 . METHOD_2 ( ) ; } VAR_2 . METHOD_3 ( ) ; } 
void METHOD_1 ( boolean show ) { if ( show ) { VAR_1 . METHOD_2 ( VAR_2 ) ; } else { VAR_1 . METHOD_2 ( VAR_4 ) ; VAR_3 . METHOD_2 ( VAR_4 ) ; } } 
public void METHOD_1 ( final int VAR_1 ) { if ( VAR_1 > 0 ) { new TYPE_1 ( ) . execute ( VAR_1 ) ; } } 
public TYPE_1 METHOD_1 ( byte [ ] content ) { this . METHOD_1 ( ) ; this . VAR_1 = content ; return this ; } 
public void METHOD_4 ( ) { VAR_3 . METHOD_4 ( ) ; } 
public TYPE_1 METHOD_1 ( TYPE_1 VAR_1 , TYPE_2 VAR_2 ) { return new TYPE_3 ( VAR_1 ) ; } 
public boolean METHOD_1 ( ) { if ( ( METHOD_2 ( ) ) || ( METHOD_3 ( ) ) ) { return true ; } else { return false ; } } 
public void METHOD_1 ( ) { while ( true ) { } if ( 1 == true ) { } } 
public void METHOD_1 ( ) { super . METHOD_1 ( ) ; VAR_1 = this . METHOD_2 ( ) ; } 
public TYPE_1 METHOD_1 ( java.lang.String name , java.util.HashMap VAR_1 ) { if ( VAR_1 . METHOD_2 ( name ) ) { return ( ( TYPE_1 ) ( VAR_1 . get ( name ) ) ) ; } else return null ; } 
public int METHOD_1 ( ) { return -- ( VAR_1 ) ; } 
public static void METHOD_1 ( TYPE_1 VAR_1 , TYPE_2 VAR_2 ) { TYPE_3 . METHOD_2 ( ) . METHOD_3 ( VAR_2 ) . delete ( VAR_1 ) ; } 
public void METHOD_1 ( java.lang.String text ) { if ( ( text != null ) && ( ! ( text . isEmpty ( ) ) ) ) new java.lang.Thread ( ( ) - > METHOD_2 ( text ) ) . start ( ) ; } 
public TYPE_1 METHOD_1 ( java.lang.String string ) { return ( ( TYPE_1 ) ( string ) ) ; } 
public void METHOD_1 ( ) { TYPE_1 VAR_1 = new TYPE_1 ( ) ; assertEquals ( 0 , VAR_1 . METHOD_2 ( ) ) ; } 
public boolean METHOD_1 ( int x , int y ) { return VAR_1 [ x ] [ y ] . METHOD_1 ( ) ; } 
public void METHOD_1 ( TYPE_1 VAR_1 ) { } 
public boolean METHOD_1 ( TYPE_1 VAR_1 ) { return ( VAR_2 . METHOD_2 ( ) ) || ( super . METHOD_1 ( VAR_1 ) ) ; } 
public TYPE_1 METHOD_1 ( ) { return new TYPE_1 ( ( ( TYPE_2 ) ( VAR_1 . METHOD_2 ( ) ) ) , size ) ; } 
public TYPE_1 METHOD_1 ( TYPE_2 VAR_1 , TYPE_3 VAR_2 , TYPE_4 VAR_3 ) { return METHOD_1 ( VAR_1 , VAR_2 , VAR_3 , new TYPE_5 ( ) , 0 ) ; } 
private void METHOD_1 ( ) { } 
private void METHOD_1 ( java.util.List < TYPE_1 > VAR_1 ) { this . VAR_1 = VAR_1 ; METHOD_2 ( VAR_1 , VAR_2 ) ; } 
public void METHOD_1 ( ) { VAR_1 . remove ( ( ( VAR_2 ) - 1 ) ) ; if ( ( VAR_2 ) >= ( ( VAR_1 . size ( ) ) - 1 ) ) { ( VAR_2 ) -- ; } } 
public static void main ( java.lang.String [ ] args ) { TYPE_1 VAR_1 ; VAR_1 = new TYPE_1 ( ) ; TYPE_2 VAR_2 = new TYPE_2 ( ) ; VAR_2 . METHOD_1 ( VAR_1 ) ; VAR_1 . METHOD_2 ( ) ; } 
public java.lang.Float METHOD_1 ( java.lang.String string ) { return java.lang.Float . METHOD_2 ( string ) ; } 
public TYPE_1 METHOD_1 ( ) { int size = VAR_1 . size ( ) ; if ( size < INT_1 ) return null ; return VAR_1 . get ( ( size - INT_1 ) ) ; } 
public static java.lang.String METHOD_1 ( final TYPE_1 VAR_1 ) { return ( STRING_1 + ( VAR_2 ) ) + VAR_1 ; } 
protected synchronized TYPE_1 METHOD_1 ( ) { return VAR_1 ; } 
public static int METHOD_1 ( int VAR_1 ) { return VAR_1 == INT_1 ? 1 : VAR_1 % INT_1 ; } 
private boolean METHOD_1 ( java.util.Collection < TYPE_1 > VAR_1 ) { for ( TYPE_2 VAR_2 : VAR_3 . METHOD_2 ( VAR_4 class ) ) { if ( TYPE_3 . METHOD_1 ( VAR_1 , VAR_2 ) ) { return true ; } } return false ; } 
public boolean METHOD_1 ( TYPE_1 VAR_1 ) { VAR_2 . setEnabled ( false ) ; return super . METHOD_1 ( VAR_1 ) ; } 
public void METHOD_1 ( TYPE_1 VAR_1 ) { VAR_2 . error = true ; VAR_3 . METHOD_2 ( ) ; TYPE_2 . main ( null ) ; VAR_2 . error = false ; VAR_3 . METHOD_3 ( ) ; } 
public void METHOD_1 ( java.util.Date VAR_1 , int VAR_2 ) { } 
public static java.lang.Integer getInt ( java.lang.String VAR_1 ) { java.lang.String VAR_2 = java.lang.String . METHOD_1 ( TYPE_1 . METHOD_2 ( VAR_1 ) ) ; return VAR_3 . METHOD_3 ( VAR_2 ) ? java.lang.Integer.parseInt ( VAR_2 ) : null ; } 
private void METHOD_1 ( java.lang.String key , long value ) { VAR_1 . METHOD_2 ( key , value ) ; VAR_1 . METHOD_3 ( ) ; } 
public void METHOD_1 ( final java.lang.Object event ) { synchronized ( VAR_1 ) { METHOD_1 ( event , VAR_2 ) ; } } 
public void METHOD_1 ( java.lang.String VAR_1 , java.lang.Long VAR_2 , TYPE_1 update ) throws TYPE_2 { assert ( VAR_1 != null ) && ( ! ( VAR_1 . isEmpty ( ) ) ) ; METHOD_2 ( VAR_1 , VAR_2 , VAR_3 , VAR_4 , update ) ; } 
public void METHOD_4 ( byte [ ] data ) throws TYPE_1 { METHOD_4 ( data , VAR_1 ) ; } 
protected void METHOD_1 ( TYPE_1 VAR_1 , TYPE_2 response ) throws java.io.IOException , TYPE_3 { } 
public TYPE_1 METHOD_1 ( ) { TYPE_2 VAR_1 = new TYPE_2 ( ) ; VAR_1 = this . METHOD_2 ( VAR_1 ) ; return new TYPE_1 ( this . VAR_2 , 1 , VAR_1 ) ; } 
public void METHOD_1 ( java.lang.String VAR_1 , int status , TYPE_1 VAR_2 ) { } 
public void METHOD_1 ( java.util.List < java.lang.Double > VAR_1 ) { if ( ( VAR_1 . size ( ) ) == ( this . VAR_1 . size ( ) ) ) this . VAR_1 = VAR_1 ; } 
TYPE_1 METHOD_1 ( final java.lang.String VAR_1 ) { final TYPE_1 VAR_2 = new TYPE_1 ( VAR_1 ) ; METHOD_1 ( VAR_2 ) ; return VAR_2 ; } 
public TYPE_1 set ( TYPE_2 VAR_1 ) { type = VAR_2 ; VAR_3 = VAR_1 ; return this ; } 
void METHOD_1 ( int VAR_1 ) ; 
public void METHOD_1 ( ) { VAR_1 . METHOD_2 ( STRING_1 , true ) ; } 
public boolean METHOD_1 ( final TYPE_1 VAR_1 ) { return ( VAR_2 . METHOD_2 ( VAR_3 ) . METHOD_3 ( ) ) != 0 ; } 
public void METHOD_1 ( ) { super . METHOD_1 ( ) ; METHOD_3 ( ) . METHOD_4 ( VAR_2 , VAR_3 ) ; } 
public TYPE_1 METHOD_1 ( ) { TYPE_2 VAR_1 = new TYPE_2 ( null , VAR_2 , null ) ; java.util.List < TYPE_3 > VAR_3 = METHOD_2 ( ) ; return new TYPE_1 ( VAR_1 , VAR_1 , VAR_3 , true ) ; } 
public void remove ( TYPE_1 VAR_1 ) { VAR_2 . add ( VAR_1 ) ; } 
public static boolean METHOD_1 ( TYPE_1 VAR_1 ) { if ( VAR_3 . isEmpty ( ) ) return false ; for ( java.lang.Class < ? extends TYPE_1 > VAR_2 : VAR_3 ) { if ( VAR_2 . METHOD_2 ( VAR_1 ) ) return true ; } return false ; } 
public TYPE_1 METHOD_1 ( TYPE_2 VAR_1 , TYPE_3 VAR_2 ) throws java.io.IOException { return VAR_3 ; } 
public boolean contains ( java.lang.Object VAR_1 ) { if ( ( VAR_1 == null ) || ( ! ( VAR_1 instanceof java.lang.String ) ) ) return false ; return VAR_2 . contains ( ( ( java.lang.String ) ( VAR_1 ) ) . toLowerCase ( ) ) ; } 
public TYPE_1 METHOD_1 ( TYPE_2 ... VAR_1 ) { for ( TYPE_2 VAR_2 : VAR_1 ) { if ( VAR_2 != null ) { this . VAR_1 . add ( VAR_2 ) ; } } return this ; } 
public void METHOD_1 ( ) { ( ( TYPE_1 ) ( getActivity ( ) ) ) . METHOD_3 ( ) ; } 
protected void METHOD_1 ( TYPE_1 VAR_1 ) { if ( ! ( VAR_2 ) ) return ; switch ( VAR_1 . id ) { case 0 : { METHOD_3 ( true ) ; VAR_3 . METHOD_2 ( ) ; break ; } default : break ; } } 
public void METHOD_1 ( java.lang.Throwable t ) { error = t ; VAR_1 = true ; METHOD_2 ( ) ; METHOD_3 ( ) ; } 
public java.lang.String METHOD_1 ( ) { return getId ( STRING_1 ) ; } 
protected void METHOD_1 ( ) { super . METHOD_1 ( ) ; VAR_1 . METHOD_2 ( ) ; } 
public void METHOD_1 ( TYPE_1 VAR_1 ) { if ( ! ( METHOD_2 ( ) ) ) { METHOD_3 ( ) ; } } 
private void METHOD_1 ( boolean VAR_1 ) { this . METHOD_2 ( ) ; if ( VAR_1 ) this . VAR_3 . METHOD_3 ( this ) ; } 
public static TYPE_1 METHOD_1 ( int VAR_1 ) throws java.lang.Exception { return new TYPE_1 ( INT_1 , VAR_1 , new java.lang.String ( ) ) ; } 
public void METHOD_1 ( TYPE_1 VAR_1 ) { TYPE_2 VAR_2 = VAR_1 . METHOD_2 ( ) ; long VAR_3 = VAR_2 . METHOD_3 ( ) ; long VAR_4 = VAR_2 . METHOD_3 ( ) ; VAR_2 . METHOD_4 ( ( VAR_4 % VAR_3 ) ) ; } 
private TYPE_1 METHOD_1 ( ) throws TYPE_2 { TYPE_3 VAR_1 = TYPE_3 . METHOD_2 ( STRING_1 ) ; return VAR_1 . METHOD_3 ( ) ; } 
public TYPE_1 METHOD_1 ( java.util.List VAR_1 ) { METHOD_2 ( STRING_1 ) ; TYPE_2 VAR_2 = METHOD_3 ( ) ; TYPE_3 VAR_3 = METHOD_4 ( VAR_2 ) ; METHOD_5 ( VAR_3 ) ; return METHOD_6 ( VAR_3 ) ; } 
public boolean METHOD_1 ( ) { return ( ( VAR_1 ) && ( VAR_2 ) ) && ( ( VAR_3 ) == null ? false : ! ( VAR_3 . METHOD_2 ( ) ) ) ; } 
private java.lang.String METHOD_1 ( ) { return METHOD_1 ( VAR_1 ) ; } 
public void METHOD_1 ( ) throws java.lang.Exception { TYPE_1 VAR_1 = TYPE_2 . var ( STRING_1 , true ) ; TYPE_3 . assertEquals ( STRING_1 , VAR_1 . METHOD_2 ( ) ) ; } 
public void METHOD_1 ( TYPE_1 event ) { TYPE_2 . METHOD_2 ( this , VAR_1 , getValue ( ) ) ; VAR_1 = null ; } 
private void METHOD_1 ( ) { VAR_1 . METHOD_2 ( true ) ; VAR_2 . METHOD_2 ( true ) ; VAR_3 . METHOD_2 ( true ) ; VAR_4 . METHOD_2 ( true ) ; VAR_5 = true ; } 
public void execute ( TYPE_1 VAR_1 ) { TYPE_2 event = new TYPE_2 ( VAR_1 ) ; METHOD_1 ( ) . METHOD_2 ( ) ; TYPE_3 . METHOD_5 ( event ) ; } 
private void METHOD_1 ( TYPE_1 VAR_1 ) { } 
public void METHOD_1 ( TYPE_1 VAR_1 ) { TYPE_2 VAR_2 = VAR_1 . METHOD_2 ( ) ; int VAR_3 = VAR_2 . METHOD_3 ( ) ; int VAR_4 = VAR_2 . METHOD_3 ( ) ; VAR_2 . METHOD_4 ( ( VAR_4 % VAR_3 ) ) ; } 
public java.util.List < TYPE_1 > METHOD_1 ( ) { java.util.List < TYPE_1 > VAR_1 = new java.util.ArrayList ( METHOD_2 ( ) ) ; java.util.Collections.sort ( VAR_1 , new TYPE_2 ( ) ) ; return VAR_1 ; } 
private boolean METHOD_1 ( int index ) { if ( ( n ) == 1 ) return true ; return ( index % ( n ) ) == 1 ; } 
public void METHOD_1 ( java.lang.String VAR_1 , java.lang.String name ) { new TYPE_1 ( VAR_1 , name ) ; } 
public int METHOD_1 ( int VAR_1 ) { switch ( VAR_1 ) { case VAR_2 : return VAR_4 ; } return super . METHOD_1 ( VAR_1 ) ; } 
public void METHOD_1 ( java.lang.String message ) { VAR_1 . METHOD_1 ( VAR_2 , message ) ; if ( ( VAR_3 ) != null ) { VAR_3 . METHOD_2 ( message ) ; } } 
public void METHOD_1 ( TYPE_1 VAR_1 ) { TYPE_2 . METHOD_4 ( ) . METHOD_5 ( VAR_3 ) ; } 
public int METHOD_1 ( TYPE_1 VAR_1 , TYPE_1 VAR_2 ) { return java.lang.Double . METHOD_1 ( VAR_1 . getValue ( ) , VAR_2 . getValue ( ) ) ; } 
public TYPE_1 METHOD_1 ( java.lang.String VAR_1 ) { return this . METHOD_1 ( VAR_1 , VAR_2 ) ; } 
public static TYPE_1 METHOD_1 ( java.util.Map < java.lang.String , java.lang.Object > VAR_1 , java.lang.String VAR_2 , boolean VAR_3 ) throws TYPE_2 { return TYPE_3 . METHOD_1 ( VAR_4 , VAR_1 , VAR_2 , VAR_3 ) ; } 
private final void METHOD_1 ( ) { if ( null == ( VAR_1 ) ) return ; if ( VAR_1 . METHOD_2 ( ) ) VAR_1 . METHOD_3 ( ) ; } 
public static java.lang.String METHOD_1 ( java.lang.String VAR_1 , java.lang.String VAR_2 ) { try { java.lang.String VAR_3 = TYPE_1 . METHOD_2 ( VAR_1 ) ; return VAR_3 != null ? VAR_3 : VAR_2 ; } catch ( java.lang.Exception VAR_4 ) { return VAR_2 ; } } 
public void METHOD_1 ( ) { java.lang.String message = VAR_1 . METHOD_2 ( new java.util.ArrayList < TYPE_1 > ( ) ) ; TYPE_2 . assertThat ( message ) . METHOD_3 ( ( ( "\n" + ( VAR_2 ) ) + STRING_1 ) ) ; } 
public void METHOD_1 ( ) { this . VAR_1 . METHOD_2 ( ) ; VAR_2 . METHOD_3 ( ) ; } 
public TYPE_1 METHOD_1 ( ) { TYPE_2 VAR_1 = VAR_2 . METHOD_2 ( ) ; VAR_1 . METHOD_3 ( VAR_3 ) ; VAR_1 . METHOD_4 ( VAR_4 . get ( ) ) ; VAR_2 . METHOD_5 ( VAR_1 ) ; return VAR_2 . METHOD_6 ( VAR_5 ) ; } 
public TYPE_1 METHOD_1 ( TYPE_2 VAR_1 , int i ) throws TYPE_3 { TYPE_1 VAR_2 = new TYPE_1 ( VAR_1 . getString ( STRING_1 ) , VAR_1 . getString ( STRING_2 ) ) ; return VAR_2 ; } 
public TYPE_1 get ( int index ) { if ( ( index >= ( size ) ) || ( index < 0 ) ) { return null ; } return VAR_1 [ METHOD_1 ( VAR_2 , ( index + 1 ) ) ] ; } 
void METHOD_1 ( java.lang.String message ) ; 
public void METHOD_1 ( java.lang.String message ) { if ( ( getActivity ( ) ) != null ) { METHOD_2 ( false ) ; TYPE_1 . METHOD_3 ( getActivity ( ) , message , VAR_1 ) . show ( ) ; } } 
private void METHOD_1 ( ) { if ( ( VAR_1 . METHOD_2 ( ) ) || ( VAR_1 . METHOD_3 ( ) ) ) { return ; } VAR_1 . METHOD_4 ( ) . METHOD_5 ( null , VAR_2 ) ; } 
public java.lang.String toString ( ) { return ( ( ( STRING_1 + ( VAR_1 ) ) + STRING_2 ) + ( VAR_2 ) ) + STRING_3 ; } 
public void METHOD_1 ( ) { synchronized ( this ) { VAR_1 . info ( ( STRING_1 + ( this . VAR_2 ) ) ) ; this . VAR_2 = false ; } } 
protected TYPE_1 METHOD_1 ( java.lang.String VAR_1 , java.lang.String VAR_3 , java.lang.String VAR_2 ) { return new TYPE_1 ( VAR_1 , VAR_3 , VAR_2 ) ; } 
public boolean METHOD_1 ( TYPE_1 VAR_1 ) { if ( METHOD_2 ( VAR_1 ) ) { return false ; } return true ; } 
public void METHOD_1 ( ) { TYPE_1 . METHOD_2 ( this ) . METHOD_3 ( VAR_1 ) ; super . METHOD_1 ( ) ; } 
public void METHOD_1 ( java.lang.String VAR_1 ) throws java.lang.Exception { java.lang.String VAR_3 = VAR_4 . METHOD_2 ( VAR_1 ) ; METHOD_3 ( VAR_3 ) ; } 
private void METHOD_1 ( ) { ( VAR_1 ) ++ ; if ( ( VAR_1 ) == ( VAR_2 ) ) { METHOD_2 ( ) ; } } 
public void METHOD_1 ( final TYPE_1 VAR_1 , final int VAR_2 , byte [ ] VAR_3 ) { METHOD_4 ( VAR_1 , VAR_2 ) ; } 
public void METHOD_1 ( TYPE_1 < TYPE_2 , java.lang.Integer > VAR_1 ) { this . VAR_1 = VAR_1 ; } 
private TYPE_1 METHOD_1 ( TYPE_2 VAR_1 ) { return METHOD_2 ( VAR_1 ) . add ( METHOD_3 ( VAR_1 ) ) ; } 
private < TYPE_1 > TYPE_1 getValue ( TYPE_1 value , TYPE_1 VAR_1 ) { return value != null ? value : VAR_1 ; } 
protected void METHOD_1 ( TYPE_1 VAR_1 ) { super . METHOD_1 ( VAR_1 ) ; METHOD_2 ( VAR_2 ) ; VAR_3 = TYPE_2 . METHOD_3 ( this ) ; METHOD_4 ( ) ; } 
public void METHOD_1 ( ) throws java.io.IOException , TYPE_1 { VAR_1 . METHOD_2 ( ) ; TYPE_2 . METHOD_4 ( VAR_2 , TYPE_2 . METHOD_5 ( 1 ) ) . METHOD_6 ( ) ; } 
protected TYPE_1 METHOD_1 ( java.lang.String title , TYPE_2 VAR_1 ) { TYPE_1 VAR_2 = new TYPE_1 ( title ) ; VAR_2 . METHOD_2 ( VAR_3 ) ; VAR_2 . METHOD_3 ( false ) ; VAR_2 . METHOD_4 ( VAR_1 . toString ( ) ) ; return VAR_2 ; } 
public void METHOD_1 ( ) { VAR_1 . METHOD_3 ( VAR_2 ) ; VAR_3 . METHOD_3 ( VAR_4 ) ; } 
private void METHOD_1 ( ) { METHOD_3 ( ) ; } 
public void update ( java.lang.Object msg ) { } 
protected void METHOD_1 ( TYPE_1 VAR_1 ) { super . METHOD_1 ( VAR_1 ) ; METHOD_2 ( INT_2 ) ; } 
public void METHOD_1 ( TYPE_1 VAR_1 , TYPE_2 VAR_2 ) { } 
public boolean METHOD_1 ( int VAR_1 , int VAR_2 , int VAR_3 , int VAR_4 ) { TYPE_1 . METHOD_2 ( STRING_1 ) ; return false ; } 
public void METHOD_1 ( ) { this . text . setText ( this . VAR_1 . toString ( ) ) ; } 
public static TYPE_1 METHOD_1 ( java.lang.String VAR_3 , java.lang.String VAR_2 ) { return new TYPE_1 ( VAR_3 , VAR_2 ) ; } 
public void METHOD_1 ( final java.lang.String VAR_1 ) throws java.lang.Throwable { TYPE_1 . assertEquals ( VAR_1 . equals ( STRING_1 ) , result ) ; } 
public void METHOD_1 ( boolean VAR_1 ) { this . VAR_1 = VAR_1 ; } 
public int METHOD_1 ( TYPE_1 VAR_1 , TYPE_1 VAR_2 ) { final long diff = ( VAR_3 ) - ( VAR_4 ) ; return diff == 0 ? 0 : diff > 0 ? 1 : - 1 ; } 
protected void METHOD_1 ( ) { if ( ( VAR_1 ) == null ) throw new TYPE_1 ( STRING_1 ) ; if ( VAR_1 . METHOD_2 ( ) ) throw new TYPE_2 ( ( ( STRING_2 + ( VAR_2 ) ) + STRING_3 ) ) ; } 
public void METHOD_1 ( TYPE_1 event ) { VAR_1 = null ; TYPE_2 . METHOD_2 ( ) ; } 
public void METHOD_1 ( TYPE_1 n ) { if ( n == null ) { return ; } java.lang.System.out.println ( n . getData ( ) ) ; METHOD_1 ( n . METHOD_3 ( ) ) ; METHOD_1 ( n . METHOD_4 ( ) ) ; } 
private void METHOD_1 ( ) { java.lang.System.out.println ( STRING_1 ) ; java.lang.System.exit ( 0 ) ; } 
private static void METHOD_1 ( ) { if ( ( VAR_1 ) != null ) { VAR_1 . METHOD_2 ( ) ; } VAR_1 = null ; } 
public static boolean METHOD_1 ( int state ) { return TYPE_1 . METHOD_2 ( java.lang.Math.abs ( state ) ) ; } 
protected void METHOD_1 ( ) { super . METHOD_1 ( ) ; METHOD_2 ( ) ; } 
TYPE_1 METHOD_1 ( TYPE_1 b ) { if ( b == null ) { return METHOD_2 ( null ) ; } return METHOD_2 ( new TYPE_1 ( ( - ( b . METHOD_3 ( ) ) ) , b . METHOD_4 ( ) ) ) ; } 
public static void METHOD_1 ( TYPE_1 VAR_1 , TYPE_2 VAR_2 ) { VAR_1 . METHOD_2 ( VAR_1 . METHOD_3 ( ) ) ; VAR_1 . METHOD_4 ( VAR_2 ) ; } 
private void METHOD_1 ( ) { this . METHOD_2 ( ) ; this . METHOD_3 ( null ) ; this . METHOD_4 ( ) ; this . METHOD_6 ( ) ; this . METHOD_5 ( ) ; } 
public void METHOD_1 ( ) { METHOD_2 ( new TYPE_1 ( ) ) ; } 
public void METHOD_1 ( java.util.Date VAR_1 ) { if ( VAR_1 == null ) { this . VAR_2 = null ; } else { this . VAR_2 = new java.util.Date ( VAR_1 . getTime ( ) ) ; } } 
protected void METHOD_1 ( ) { super . METHOD_1 ( ) ; if ( ( VAR_1 ) != null ) { METHOD_2 ( this ) ; this . VAR_1 = null ; } } 
void METHOD_1 ( int message ) { if ( ( VAR_1 ) != null ) { VAR_1 . METHOD_2 ( java.lang.String . METHOD_3 ( message ) . METHOD_4 ( VAR_2 ) ) ; } } 
private void METHOD_1 ( ) { final TYPE_1 VAR_1 = TYPE_1 . METHOD_2 ( null , null ) ; VAR_1 . METHOD_4 ( true ) ; VAR_1 . show ( METHOD_5 ( ) , STRING_1 ) ; } 
public void METHOD_1 ( ) { this . VAR_1 = 1 ; } 
boolean METHOD_1 ( ) { if ( ( ( VAR_1 . METHOD_2 ( ) ) && ( VAR_1 . METHOD_3 ( ) ) ) && ( VAR_1 . METHOD_4 ( ) ) ) { return true ; } else { METHOD_5 ( VAR_2 ) ; return false ; } } 
private void start ( ) { METHOD_2 ( ) ; METHOD_3 ( ) ; } 
protected void METHOD_1 ( int VAR_1 , int VAR_2 , android.content.Intent data ) { switch ( VAR_1 ) { case VAR_3 : if ( VAR_2 == ( VAR_4 ) ) { METHOD_2 ( data ) ; } break ; default : break ; } } 
public void METHOD_1 ( android.view.View VAR_1 ) { if ( TYPE_1 . METHOD_2 ( METHOD_3 ( ) ) ) { METHOD_4 ( ) ; } else { TYPE_2 . METHOD_5 ( METHOD_3 ( ) , STRING_1 , VAR_3 ) . show ( ) ; } } 
public TYPE_1 METHOD_1 ( TYPE_2 state , TYPE_3 format , TYPE_4 < TYPE_5 , TYPE_6 > VAR_1 ) { return new TYPE_7 ( format ) ; } 
public void METHOD_1 ( float VAR_1 ) { VAR_2 = VAR_1 ; VAR_3 = VAR_4 ; VAR_5 = VAR_6 ; VAR_8 . setText ( java.lang.String.format ( STRING_1 , VAR_2 ) ) ; } 
public TYPE_1 METHOD_1 ( TYPE_2 VAR_1 ) { return METHOD_2 ( VAR_1 , TYPE_3 . getString ( STRING_1 ) , TYPE_3 . format ( STRING_2 , ( ( java.lang.Integer ) ( VAR_2 . get ( VAR_3 ) ) ) ) ) ; } 
public java.lang.String METHOD_1 ( ) { TYPE_1 . METHOD_2 ( ) . METHOD_3 ( ) . METHOD_4 ( ) ; return VAR_7 ; } 
public void METHOD_1 ( ) throws java.lang.Exception { VAR_1 . METHOD_2 ( ) ; assertEquals ( STRING_1 , 0 , VAR_2 . size ( ) ) ; } 
public void METHOD_1 ( ) { TYPE_1 . METHOD_2 ( ) ; TYPE_2 . update ( ) ; } 
public TYPE_1 METHOD_1 ( TYPE_1 VAR_1 ) { int VAR_2 = ( this . METHOD_2 ( VAR_1 ) ) - 1 ; if ( VAR_2 >= 0 ) return this . get ( VAR_2 ) ; else return null ; } 
public java.util.List < TYPE_1 > METHOD_1 ( java.lang.String VAR_1 ) { java.util.Map < java.lang.String , java.lang.Object > VAR_2 = new java.util.HashMap < java.lang.String , java.lang.Object > ( ) ; VAR_2 . put ( STRING_1 , VAR_1 ) ; return VAR_3 . METHOD_1 ( VAR_2 ) ; } 
public void METHOD_1 ( ) { super . METHOD_1 ( ) ; METHOD_2 ( ) ; } 
public void METHOD_1 ( java.lang.String VAR_1 ) { this . VAR_1 = VAR_1 ; } 
protected TYPE_1 METHOD_1 ( ) { return new TYPE_2 ( 1 , true ) ; } 
public void METHOD_1 ( int size ) { VAR_2 . METHOD_2 ( size ) ; }
[truncated: 343,928 more chars]
