# Supplementary material for: An enhanced approach for automatic annotation of error codes based on Seq2edit
Source: PeerJ Comput Sci. 2025 Jul 25;11:e3024. doi: 10.7717/peerj-cs.3024 (PMC12453778; doi:10.7717/peerj-cs.3024)
Supplement: Supplemental Information 1 — The Seq2editErrorAnnotator project encompasses a meticulously preprocessed dataset and an integrated codebase designed to facilitate the study of error annotation in coding. This repository contains everything needed to train, test, and evaluate various annotation methods using the CodeBERT model. [file peerj-cs-11-3024-s001.zip › codebert_gec-main/tag/label.buggy-fixed.fixed]

public static void METHOD_1 ( android.content.Context context ) { TYPE_1 . start ( context , VAR_2 ) ; }
public long METHOD_1 ( ) { return this . METHOD_1 ( ) ; }
public void METHOD_1 ( TYPE_1 VAR_1 , java.lang.CharSequence VAR_2 ) { METHOD_2 ( VAR_2 . toString ( ) , VAR_3 . METHOD_4 ( ) ) ; VAR_1 . METHOD_5 ( ) ; }
protected void METHOD_1 ( TYPE_1 VAR_1 ) { super . METHOD_1 ( VAR_1 ) ; METHOD_2 ( VAR_2 ) ; METHOD_4 ( ) ; METHOD_3 ( ) ; VAR_3 . METHOD_5 ( VAR_4 ) ; METHOD_6 ( ) ; }
public void METHOD_1 ( java.util.List < TYPE_1 > VAR_1 ) { this . VAR_1 = VAR_1 ; }
public void METHOD_1 ( long VAR_2 ) { this . VAR_2 = VAR_2 ; }
public void METHOD_1 ( ) throws TYPE_1 { this . METHOD_1 ( VAR_1 , ( - 1 ) ) ; }
public void METHOD_1 ( ) { TYPE_1 . METHOD_2 ( STRING_1 ) ; assertEquals ( true , VAR_2 ) ; }
public void METHOD_1 ( ) { VAR_1 . METHOD_1 ( ) ; METHOD_2 ( ) ; }
public int METHOD_1 ( byte [ ] b , int VAR_1 , int VAR_2 ) throws java.io.IOException { return source . METHOD_1 ( b , VAR_1 , TYPE_1 . min ( METHOD_2 ( ) , VAR_2 ) ) ; }
public java.lang.String METHOD_1 ( ) { java.lang.StringBuilder VAR_1 = new java.lang.StringBuilder ( ) ; VAR_1 . append ( name ) ; METHOD_2 ( VAR_1 , this : : METHOD_4 , this : : METHOD_3 , this : : METHOD_5 ) ; return VAR_1 . toString ( ) ; }
public long METHOD_1 ( long VAR_1 ) { return VAR_1 / ( ( VAR_2 . t ) / ( VAR_2 . k ) ) ; }
public TYPE_1 METHOD_1 ( ) { return array ; }
public void METHOD_1 ( android.view.View VAR_1 ) { ++ ( VAR_2 ) ; VAR_3 . setText ( ( STRING_1 + ( VAR_2 ) ) ) ; }
protected void METHOD_1 ( TYPE_1 [ ] VAR_1 ) { for ( TYPE_1 type : VAR_1 ) { METHOD_2 ( type ) ; } }
private java.util.Set < TYPE_1 > METHOD_1 ( java.util.List < TYPE_1 > VAR_1 ) { return ( VAR_1 != null ) && ( ( VAR_1 . size ( ) ) != 0 ) ? new java.util.HashSet ( VAR_1 ) : new java.util.HashSet < > ( ) ; }
public java.lang.String toString ( ) { return ( ( ( STRING_1 + ( VAR_1 ) ) + STRING_2 ) + ( VAR_2 ) ) + STRING_3 ; }
protected void METHOD_1 ( TYPE_1 VAR_1 ) { super . METHOD_1 ( VAR_1 ) ; METHOD_2 ( this ) ; METHOD_3 ( this ) ; }
public boolean update ( ) { state = VAR_1 ; VAR_1 = 0 ; java.lang.System.out.println ( ( ( state ) + STRING_1 ) ) ; return ( state ) == 1 ; }
public TYPE_1 METHOD_1 ( int VAR_1 , int VAR_2 ) { try { return ( ( TYPE_1 ) ( VAR_3 [ VAR_2 ] . get ( VAR_1 ) ) ) ; } catch ( java.lang.Exception VAR_4 ) { return null ; } }
public void METHOD_1 ( java.util.Map < java.lang.String , TYPE_1 > VAR_1 ) { this . VAR_1 = new java.util.HashMap < java.lang.String , TYPE_1 > ( VAR_1 ) ; }
TYPE_1 < TYPE_2 < java.lang.String > > METHOD_1 ( java.lang.String VAR_2 , java.lang.String VAR_1 , java.lang.String startTime , java.lang.String endTime ) ;
public java.lang.Double METHOD_1 ( final java.lang.String string ) { return null ; }
public void METHOD_1 ( ) { boolean param ; param = true ; VAR_1 . METHOD_2 ( param ) ; assertEquals ( param , VAR_1 . METHOD_3 ( ) ) ; }
public static TYPE_1 METHOD_1 ( TYPE_2 VAR_1 , java.lang.Throwable VAR_2 , java.lang.String VAR_3 ) { TYPE_1 VAR_4 ; VAR_4 = new TYPE_3 ( new java.lang.Exception ( VAR_2 ) , VAR_1 , VAR_3 ) ; VAR_4 . METHOD_2 ( VAR_5 ) ; return VAR_4 ; }
public java.util.List < TYPE_1 > METHOD_1 ( final TYPE_2 n , final java.lang.Object VAR_1 ) { return this . list ( VAR_2 , VAR_3 , VAR_4 , VAR_5 . node , VAR_6 ) ; }
public void METHOD_1 ( ) { TYPE_1 [ ] [ ] VAR_1 = VAR_2 . METHOD_2 ( ) ; METHOD_4 ( VAR_1 ) ; METHOD_3 ( VAR_1 ) ; METHOD_5 ( ) ; }
public boolean METHOD_1 ( ) { return ( ( METHOD_2 ( ) ) != null ) && ( METHOD_2 ( ) . METHOD_1 ( ) ) ; }
private void METHOD_1 ( ) throws java.lang.Exception , TYPE_1 , TYPE_2 { METHOD_3 ( ) ; METHOD_2 ( ) ; METHOD_4 ( ) ; METHOD_5 ( ) ; }
public int METHOD_1 ( ) { return ( VAR_1 ) != null ? VAR_2 : - 1 ; }
public TYPE_1 METHOD_1 ( int x , int VAR_1 ) { TYPE_1 VAR_2 = null ; TYPE_2 VAR_3 = METHOD_2 ( x , VAR_1 ) ; if ( VAR_3 != null ) VAR_2 = VAR_3 . METHOD_3 ( ) ; return VAR_2 ; }
public java.lang.String METHOD_1 ( ) { METHOD_2 ( ) ; TYPE_1 c = VAR_1 . METHOD_3 ( VAR_2 ) ; VAR_2 = c ; return ( STRING_1 + ( VAR_2 . getId ( ) ) ) + STRING_2 ; }
public void METHOD_1 ( ) { VAR_1 = true ; VAR_2 = VAR_3 ; VAR_4 = VAR_3 ; METHOD_3 ( ) ; METHOD_2 ( ) ; VAR_5 . METHOD_4 ( ) ; }
protected int METHOD_1 ( TYPE_1 VAR_1 ) { return 0 ; }
public void METHOD_1 ( android.view.View VAR_1 ) { if ( VAR_2 != null ) { VAR_2 . METHOD_2 ( ( ( android.widget.Button ) ( VAR_1 ) ) , position ) ; } }
public static int METHOD_1 ( int x , int y ) { return 0 ; }
public TYPE_1 METHOD_1 ( ) { return new TYPE_1 ( x , ( ( y ) + 1 ) ) ; }
public java.lang.String METHOD_1 ( TYPE_1 VAR_1 , java.lang.String value , java.lang.String VAR_2 , java.lang.String VAR_3 ) throws java.lang.Exception { return ( value + VAR_3 ) + VAR_2 ; }
private static void METHOD_1 ( int id , int VAR_1 , int VAR_2 ) { }
public void METHOD_1 ( ) { try { METHOD_2 ( TYPE_1 . METHOD_3 ( VAR_1 ) ) . METHOD_4 ( ) ; } catch ( java.lang.Exception VAR_2 ) { METHOD_5 ( ) ; METHOD_2 ( TYPE_1 . METHOD_3 ( VAR_1 ) ) . METHOD_4 ( ) ; } }
public TYPE_1 METHOD_1 ( TYPE_2 < TYPE_3 > VAR_1 ) { TYPE_4 . METHOD_2 ( ( ( this . VAR_1 ) == null ) , STRING_1 ) ; this . VAR_1 = VAR_1 ; return this ; }
public void METHOD_1 ( ) { super . METHOD_1 ( ) ; if ( ( VAR_1 ) > 0 ) { METHOD_2 ( ( ( VAR_1 ) - 1 ) ) ; } }
private boolean METHOD_1 ( float VAR_1 , boolean VAR_2 , boolean VAR_3 ) { if ( VAR_2 ) return VAR_1 >= 0 ; else return ( ! VAR_3 ) || ( VAR_1 <= 0 ) ; }
public void METHOD_1 ( ) { if ( ( METHOD_2 ( ) ) != null ) { METHOD_2 ( ) . METHOD_3 ( state ) ; METHOD_2 ( ) . METHOD_4 ( state ) ; TYPE_1 . METHOD_5 ( ) . METHOD_6 ( METHOD_2 ( ) ) ; } }
public java.util.Set < TYPE_1 > METHOD_1 ( ) { java.util.Set < TYPE_1 > VAR_1 = new java.util.HashSet < TYPE_1 > ( ) ; for ( TYPE_3 VAR_2 : VAR_3 ) { VAR_1 . add ( VAR_2 . METHOD_2 ( ) ) ; } return VAR_1 ; }
public void METHOD_1 ( TYPE_1 VAR_1 , TYPE_2 response ) { if ( VAR_1 != null ) { java.lang.System.out.println ( ( STRING_1 + ( VAR_1 . getName ( ) ) ) ) ; METHOD_2 ( getActivity ( ) , VAR_1 . getId ( ) ) ; } }
public void METHOD_1 ( final int number ) { if ( ( ( VAR_1 ) + number ) > ( VAR_2 ) ) { throw new TYPE_1 ( STRING_1 ) ; } VAR_1 = ( VAR_1 ) + number ; }
public void METHOD_1 ( TYPE_1 VAR_1 ) { VAR_2 = VAR_1 . getValue ( boolean . class ) ; if ( VAR_2 ) { VAR_4 = true ; METHOD_2 ( ) ; TYPE_2 . METHOD_3 ( STRING_1 , STRING_2 ) ; } }
protected void METHOD_1 ( TYPE_1 < TYPE_2 > result ) { if ( ( result . METHOD_5 ( ) ) == null ) VAR_1 . METHOD_3 ( result . METHOD_2 ( ) ) ; else VAR_1 . METHOD_4 ( result . METHOD_5 ( ) ) ; }
public boolean METHOD_1 ( TYPE_1 VAR_1 , TYPE_2 VAR_2 , java.lang.String VAR_3 ) { return VAR_2 . METHOD_2 ( ) . METHOD_3 ( ) . METHOD_4 ( VAR_2 , ( VAR_1 != null ) ) ; }
public java.lang.String toString ( ) { return ( ( ( ( ( ( ( name ) + CHAR_1 ) + ( id ) ) + STRING_1 ) + ( VAR_2 ) ) + CHAR_2 ) + ( VAR_1 ) ) + CHAR_3 ; }
void METHOD_2 ( ) { VAR_3 . METHOD_2 ( VAR_4 . METHOD_3 ( ) ) ; VAR_5 . METHOD_2 ( VAR_4 . METHOD_3 ( ) ) ; }
public void METHOD_1 ( ) { METHOD_2 ( ) ; VAR_1 = VAR_2 ; if ( false == ( VAR_3 ) ) { this . METHOD_3 ( ) ; } }
public void METHOD_1 ( TYPE_1 error ) { TYPE_2 . METHOD_2 ( this , error . toString ( ) , VAR_1 ) . show ( ) ; }
private static int METHOD_1 ( long VAR_1 , long start , long end ) { return 0 ; }
void METHOD_1 ( java.lang.String VAR_2 , int VAR_3 , int VAR_4 ) ;
public TYPE_1 METHOD_1 ( double VAR_2 ) { return new TYPE_1 ( ( - VAR_2 ) , ( - VAR_2 ) , VAR_2 , VAR_2 ) ; }
public short METHOD_1 ( int x , int y ) { return ( ( short ) ( VAR_1 [ y ] [ x ] [ 1 ] ) ) ; }
public void METHOD_1 ( java.lang.String text ) { METHOD_2 ( STRING_1 , text ) ; }
private void METHOD_1 ( final short VAR_1 , final byte data ) { VAR_2 -= INT_1 ; VAR_3 . METHOD_2 ( ( VAR_1 & INT_3 ) , ( data & INT_3 ) ) ; }
private boolean METHOD_1 ( java.lang.String value ) { return STRING_1 . equals ( value ) ; }
public java.util.Collection < java.lang.Long > METHOD_1 ( ) ;
public java.lang.String toString ( ) { return java.lang.String.format ( STRING_1 , getClass ( ) . getName ( ) , getId ( ) , name ) ; }
public void METHOD_1 ( TYPE_1 VAR_1 ) { VAR_2 . METHOD_1 ( VAR_1 ) ; }
public static void METHOD_1 ( byte [ ] data , int x , int y , int VAR_2 , int length ) { }
public TYPE_1 METHOD_1 ( TYPE_1 VAR_1 , int id ) { return null ; }
java.util.List < java.lang.String > METHOD_1 ( ) { return VAR_1 ; }
public void METHOD_1 ( java.lang.String key , java.lang.String [ ] value ) { TYPE_1 a = new TYPE_1 ( key , value ) ; VAR_1 . add ( a ) ; }
public void METHOD_1 ( TYPE_1 event ) { TYPE_2 . METHOD_2 ( ) ; new TYPE_3 ( ) ; TYPE_3 . METHOD_4 ( ) ; }
private static void METHOD_1 ( long VAR_1 , long label , long VAR_2 , long VAR_3 , long VAR_4 ) { }
public boolean METHOD_1 ( java.lang.String VAR_1 ) { for ( TYPE_1 item : VAR_2 ) { if ( item . getName ( ) . METHOD_2 ( VAR_1 ) ) { VAR_2 . remove ( item ) ; return true ; } } return false ; }
public java.lang.String METHOD_1 ( ) throws java.io.IOException { TYPE_1 VAR_1 = TYPE_2 . METHOD_2 ( VAR_2 ) . get ( ) ; java.lang.String result = VAR_1 . toString ( ) ; return result ; }
private int METHOD_1 ( ) { int VAR_1 = - 1 ; if ( ( VAR_2 ) != null ) { VAR_1 += 1 ; } return VAR_1 ; }
public static void main ( final java.lang.String [ ] args ) { TYPE_1 TYPE_2 = new TYPE_1 ( 1 ) ; TYPE_2 . start ( ) ; }
public void METHOD_1 ( double VAR_1 ) { this . VAR_1 = VAR_1 ; }
public int METHOD_1 ( int a , int b ) { return a * b ; }
public int METHOD_1 ( ) { if ( ( VAR_1 . size ( ) ) > 0 ) { return VAR_1 . get ( 0 ) . METHOD_2 ( VAR_2 , ( - 1 ) ) ; } return - 1 ; }
public void METHOD_1 ( ) { VAR_1 . set ( METHOD_3 ( ) , true ) ; METHOD_2 ( TYPE_1 . min ( ( ( METHOD_3 ( ) ) + 1 ) , METHOD_4 ( ) ) ) ; }
public void METHOD_1 ( ) { super . METHOD_1 ( ) ; METHOD_3 ( ) ; METHOD_2 ( ) ; METHOD_4 ( ) ; }
public java.lang.Integer METHOD_1 ( java.lang.String VAR_1 ) { java.lang.Object value = this . getValue ( VAR_1 ) ; if ( value instanceof TYPE_2 ) { return ( ( TYPE_2 ) ( value ) ) . intValue ( ) ; } return null ; }
public void METHOD_1 ( TYPE_1 VAR_1 ) { error = VAR_1 ; VAR_2 . METHOD_3 ( ) ; }
public void METHOD_1 ( TYPE_1 VAR_1 , TYPE_2 VAR_2 , boolean VAR_3 ) { METHOD_3 ( VAR_1 ) ; METHOD_2 ( VAR_1 ) ; METHOD_4 ( VAR_1 , VAR_2 , VAR_3 ) ; }
public void METHOD_1 ( TYPE_1 VAR_1 , int VAR_2 ) { METHOD_2 ( ) . METHOD_3 ( STRING_3 , STRING_4 , true ) ; METHOD_2 ( ) . METHOD_3 ( STRING_1 , STRING_2 , true ) ; }
protected void METHOD_1 ( TYPE_1 VAR_1 ) { super . METHOD_1 ( VAR_1 ) ; METHOD_2 ( VAR_2 ) ; METHOD_4 ( ) ; METHOD_3 ( ) ; METHOD_5 ( ) ; }
public TYPE_1 replaceAll ( TYPE_2 VAR_1 ) { return replaceAll ( TYPE_1 . METHOD_2 ( VAR_1 ) ) ; }
public void METHOD_1 ( TYPE_1 VAR_1 ) { if ( VAR_1 == null ) { return ; } METHOD_1 ( VAR_2 ) ; java.lang.System.out.println ( VAR_1 . data ) ; METHOD_1 ( VAR_3 ) ; }
public static TYPE_1 METHOD_1 ( ) { return new TYPE_1 ( new TYPE_2 ( ) , new TYPE_2 ( ) , new TYPE_2 ( ) ) ; }
private void METHOD_1 ( ) { this . VAR_2 . setValue ( TYPE_1 . METHOD_2 ( this . buffer [ 1 ] , INT_1 , INT_2 ) ) ; }
protected TYPE_1 METHOD_1 ( TYPE_2 VAR_1 ) { return VAR_1 . METHOD_1 ( ) ; }
public void METHOD_1 ( ) { TYPE_1 . i ( VAR_1 , STRING_1 ) ; VAR_2 = false ; VAR_3 . METHOD_2 ( VAR_4 ) ; METHOD_4 ( ) ; METHOD_3 ( ) ; super . METHOD_1 ( ) ; }
public final int METHOD_1 ( ) { return METHOD_2 ( id ( ) , VAR_1 ) ; }
protected boolean METHOD_1 ( int VAR_1 ) { switch ( METHOD_2 ( VAR_1 ) ) { case VAR_2 : case VAR_3 : METHOD_4 ( VAR_1 ) ; METHOD_3 ( VAR_1 ) ; return true ; default : return false ; } }
protected void METHOD_1 ( TYPE_1 VAR_1 ) { METHOD_3 ( ) ; METHOD_2 ( ) ; super . METHOD_1 ( VAR_1 ) ; VAR_2 = new TYPE_2 ( METHOD_4 ( ) , VAR_3 . content ) ; }
public void error ( java.lang.Object msg , java.lang.Throwable t ) { if ( VAR_1 . METHOD_1 ( TYPE_1 ) ) { java.lang.System.err.println ( ( STRING_1 + ( METHOD_2 ( msg ) ) ) ) ; t . METHOD_3 ( ) ; } }
public java.lang.String toString ( ) { return ( ( ( ( STRING_1 + ( c ) ) + STRING_2 ) + ( VAR_1 ) ) + STRING_2 ) + ( VAR_2 ) ; }
public void METHOD_1 ( TYPE_1 VAR_1 ) { METHOD_3 ( ) ; METHOD_2 ( ) ; METHOD_4 ( ) ; }
public boolean METHOD_1 ( ) { return VAR_1 class . METHOD_2 ( type ( ) ) ; }
public boolean METHOD_1 ( int p ) { return ( p >= ( - 1 ) ) && ( p < ( VAR_1 ) ) ; }
private static int METHOD_1 ( ) { return TYPE_1 . METHOD_2 ( ( ( java.util.Calendar.getInstance ( ) . get ( VAR_2 ) ) - 1 ) ) ; }
public static void METHOD_1 ( TYPE_1 p ) { for ( TYPE_2 VAR_1 : TYPE_3 . rows ) { if ( ( VAR_2 . id ) == ( p . id ) ) { VAR_3 = false ; } else { VAR_3 = true ; } } }
public void METHOD_1 ( java.lang.String id ) { TYPE_1 temp = new TYPE_1 ( STRING_1 , id , ( ( VAR_1 ) + 1 ) ) ; VAR_2 . add ( temp ) ; }
public void METHOD_1 ( int VAR_1 ) { if ( VAR_1 > 0 ) { this . VAR_2 . METHOD_2 ( VAR_1 ) ; } }
public void METHOD_1 ( java.lang.String VAR_1 , java.lang.String VAR_2 ) { TYPE_1 VAR_3 = VAR_4 . METHOD_2 ( VAR_2 ) ; VAR_3 . METHOD_3 ( ) . add ( VAR_1 ) ; VAR_4 . METHOD_4 ( VAR_3 ) ; }
public boolean METHOD_1 ( TYPE_1 VAR_1 ) { return ! ( VAR_2 . equals ( ( ( TYPE_3 ) ( VAR_1 ) ) . METHOD_2 ( ) ) ) ; }
public void METHOD_1 ( TYPE_1 VAR_1 ) { VAR_2 = true ; METHOD_2 ( ( ! ( VAR_2 ) ) ) ; }
public final java.util.List < TYPE_1 > METHOD_1 ( ) { return VAR_1 ; }
public void METHOD_1 ( ) { METHOD_2 ( VAR_1 , VAR_2 , VAR_3 , VAR_4 , VAR_5 , STRING_1 ) ; }
public void select ( boolean VAR_1 , int VAR_2 ) { VAR_3 . METHOD_2 ( ) . METHOD_3 ( 1 ) . METHOD_4 ( 1 ) . METHOD_5 ( VAR_2 ) . start ( ) ; super . select ( VAR_1 , VAR_2 ) ; }
protected final TYPE_1 METHOD_1 ( short VAR_1 , java.lang.String VAR_2 , TYPE_2 data , int VAR_3 ) { return VAR_4 . METHOD_1 ( this , VAR_1 , VAR_2 , data , VAR_3 ) ; }
private boolean METHOD_1 ( ) { for ( final TYPE_1 VAR_2 : this . VAR_1 ) if ( VAR_2 == null ) return false ; return true ; }
public java.util.List < TYPE_1 > METHOD_1 ( ) { java.util.List < TYPE_1 > VAR_1 = new java.util.ArrayList < TYPE_1 > ( ) ; synchronized ( VAR_2 ) { VAR_1 . METHOD_2 ( VAR_3 ) ; VAR_3 . METHOD_3 ( ) ; } return VAR_1 ; }
public void METHOD_1 ( java.lang.String VAR_1 , java.lang.String VAR_2 ) { java.lang.System.out.println ( new TYPE_1 ( STRING_1 ) ) ; }
public void METHOD_1 ( char [ ] VAR_1 , int VAR_2 , int VAR_3 ) throws java.io.IOException { super . METHOD_1 ( new java.lang.String ( VAR_1 ) . toUpperCase ( ) , VAR_2 , VAR_3 ) ; }
public void METHOD_1 ( ) { int [ ] array = new int [ ] { INT_1 } ; int VAR_1 = INT_1 ; int result = VAR_2 . METHOD_2 ( VAR_1 , array ) ; assertTrue ( ( result == ( - 1 ) ) ) ; }
public void METHOD_1 ( ) { super . METHOD_1 ( ) ; if ( ( VAR_2 ) != null ) { VAR_2 . METHOD_2 ( ) ; } }
public boolean delete ( TYPE_1 id ) { return METHOD_1 ( ) . delete ( id ) ; }
protected void execute ( ) { time . start ( ) ; if ( ( time . get ( ) ) <= INT_1 ) { } else if ( ( time . get ( ) ) > INT_1 ) { } }
void METHOD_1 ( ) { METHOD_3 ( ) ; METHOD_2 ( ) ; METHOD_4 ( ) ; }
public void METHOD_1 ( java.lang.String VAR_1 , java.lang.String VAR_2 ) throws TYPE_1 , TYPE_2 { this . METHOD_2 ( VAR_1 ) ; this . METHOD_3 ( VAR_2 ) ; new TYPE_3 ( ) . METHOD_1 ( VAR_1 , VAR_2 ) ; }
public void METHOD_1 ( ) { list . set ( 0 , STRING_1 ) ; assertEquals ( STRING_1 , list . remove ( 0 ) ) ; assertEquals ( 0 , list . size ( ) ) ; }
public java.lang.String METHOD_1 ( java.lang.String string , int VAR_2 ) { if ( string != ( VAR_3 ) ) { TYPE_1 . METHOD_2 ( new TYPE_2 ( VAR_4 , VAR_2 ) ) ; } return super . METHOD_1 ( VAR_4 , VAR_2 ) ; }
protected void METHOD_1 ( TYPE_1 VAR_1 ) { VAR_2 . get ( ( ( VAR_2 . size ( ) ) - 1 ) ) . add ( VAR_1 ) ; }
public void METHOD_1 ( TYPE_1 VAR_1 ) { VAR_2 = true ; VAR_3 = VAR_1 ; VAR_5 . METHOD_2 ( ( ! ( VAR_1 . equals ( VAR_4 ) ) ) ) ; }
public TYPE_1 METHOD_1 ( TYPE_1 VAR_1 ) { VAR_2 . info ( STRING_1 ) ; VAR_2 . METHOD_2 ( VAR_1 . toString ( ) ) ; return VAR_3 . METHOD_1 ( VAR_1 ) ; }
public int METHOD_1 ( java.lang.String name ) { return - 1 ; }
protected void METHOD_1 ( ) { try { VAR_2 . METHOD_2 ( ) ; VAR_1 . METHOD_2 ( ) ; } catch ( TYPE_1 VAR_3 ) { } super . METHOD_1 ( ) ; }
public java.util.List < TYPE_1 > METHOD_1 ( java.util.List < TYPE_1 > VAR_1 ) { METHOD_2 ( VAR_2 , VAR_1 ) ; METHOD_4 ( VAR_2 , VAR_1 ) ; METHOD_3 ( VAR_2 , VAR_1 ) ; return VAR_2 ; }
public void METHOD_1 ( ) { if ( ( VAR_1 != null ) && ( VAR_1 . equals ( VAR_2 . METHOD_2 ( ) ) ) ) { VAR_3 . METHOD_3 ( VAR_2 ) ; } }
public void METHOD_1 ( ) { if ( this . VAR_1 . METHOD_1 ( ) ) { this . VAR_2 = - 1 ; } }
public TYPE_1 METHOD_1 ( ) { if ( ( ( VAR_1 . size ( ) ) != 0 ) && ( ( VAR_2 ) != ( - 1 ) ) ) return VAR_1 . get ( VAR_2 ) ; return null ; }
public static void main ( java.lang.String [ ] args ) { new TYPE_1 ( ) . METHOD_1 ( new int [ ] { 1 } ) ; }
private void METHOD_1 ( TYPE_1 VAR_1 , java.lang.String VAR_2 , java.lang.String VAR_3 ) throws TYPE_2 { TYPE_3 VAR_4 = VAR_1 . METHOD_2 ( VAR_2 ) ; assertTrue ( VAR_4 . METHOD_3 ( ) ) ; assertEquals ( VAR_3 , VAR_4 . getString ( 1 ) ) ; }
public void METHOD_1 ( TYPE_1 VAR_1 ) { if ( ( VAR_2 ) == null ) { VAR_2 = new java.util.ArrayList < > ( ) ; } VAR_2 . add ( VAR_1 ) ; }
public TYPE_1 METHOD_1 ( ) { return TYPE_1 . METHOD_2 ( METHOD_3 ( ) ) ; }
public int METHOD_1 ( int first , int VAR_1 , int VAR_2 ) { return METHOD_1 ( first , METHOD_1 ( VAR_1 , VAR_2 ) ) ; }
public boolean METHOD_1 ( TYPE_1 VAR_1 , int VAR_2 , int VAR_3 ) { return false ; }
public boolean METHOD_1 ( java.lang.String name , java.lang.String VAR_1 ) { name . toLowerCase ( ) ; if ( VAR_2 . METHOD_2 ( ( ( name + STRING_1 ) + VAR_1 ) ) ) return true ; return false ; }
public java.lang.Void METHOD_1 ( TYPE_1 c ) { VAR_1 [ 0 ] = TYPE_2 . METHOD_2 ( c ) ; VAR_2 [ 0 ] = true ; return null ; }
public java.lang.Object METHOD_1 ( ) { METHOD_2 ( ) ; try { return VAR_1 . METHOD_1 ( ) ; } finally { METHOD_3 ( ) ; } }
public void METHOD_1 ( ) { super . METHOD_1 ( ) ; METHOD_3 ( ) . METHOD_4 ( ) ; METHOD_5 ( ) . METHOD_4 ( ) ; }
private void METHOD_1 ( ) { VAR_1 . METHOD_2 ( false ) ; VAR_2 . METHOD_2 ( false ) ; VAR_3 . METHOD_2 ( false ) ; VAR_4 . METHOD_2 ( false ) ; VAR_5 = false ; }
private boolean METHOD_1 ( ) { return ( ( this ) == ( VAR_1 ) ) || ( ( this ) == ( VAR_2 ) ) ; }
public TYPE_1 METHOD_1 ( TYPE_2 VAR_1 ) { switch ( VAR_1 ) { case VAR_2 : return new TYPE_1 ( STRING_1 , STRING_2 , VAR_1 . name ( ) ) ; default : break ; } return new TYPE_1 ( ) ; }
private void METHOD_1 ( ) { METHOD_3 ( ) ; METHOD_2 ( ) ; METHOD_4 ( ) ; TYPE_1 . METHOD_5 ( title , 0L , 0L ) ; }
public java.io.File METHOD_1 ( java.lang.String fileName , TYPE_1 < java.io.File > VAR_1 ) { for ( java.io.File p : VAR_1 ) { java.io.File f = METHOD_2 ( fileName , p ) ; if ( f != ( VAR_2 ) ) return f ; } return VAR_2 ; }
public void METHOD_1 ( ) throws TYPE_1 { VAR_1 . METHOD_2 ( ) ; while ( VAR_2 ) { VAR_3 . METHOD_3 ( ) ; } VAR_2 = true ; VAR_1 . METHOD_4 ( ) ; }
int METHOD_1 ( int VAR_1 ) { int VAR_2 = ( VAR_3 ) - ( VAR_4 ) ; VAR_4 += ( VAR_2 > VAR_1 ) ? VAR_1 : VAR_2 ; VAR_1 -= ( VAR_2 > VAR_1 ) ? VAR_1 : VAR_2 ; return VAR_1 ; }
public static void METHOD_1 ( TYPE_1 VAR_1 ) { java.util.ArrayList < TYPE_1 > VAR_2 = TYPE_2 . METHOD_2 ( ) . METHOD_3 ( ) ; VAR_2 . remove ( VAR_1 ) ; TYPE_2 . METHOD_2 ( ) . METHOD_4 ( VAR_2 ) ; }
private int METHOD_1 ( ) { int VAR_1 = VAR_2 [ 1 ] ; VAR_2 [ 1 ] = VAR_2 [ VAR_2 [ 0 ] ] ; VAR_2 [ 0 ] = ( VAR_2 [ 0 ] ) - 1 ; return VAR_1 ; }
public TYPE_1 build ( ) { return new TYPE_1 ( this . first , this . VAR_2 , this . VAR_1 , this . VAR_3 , this . count ) ; }
void METHOD_1 ( int VAR_1 , int VAR_2 ) { METHOD_1 ( VAR_1 , VAR_2 , VAR_2 , false , false ) ; }
public boolean METHOD_1 ( ) { if ( ( index ) == ( - 1 ) ) return true ; return false ; }
public TYPE_1 < java.util.List < TYPE_2 > > execute ( ) { return VAR_1 . METHOD_1 ( VAR_2 ) . METHOD_2 ( VAR_4 ) . METHOD_3 ( VAR_3 ) ; }
protected java.util.List < TYPE_1 > METHOD_1 ( ) { return VAR_1 < TYPE_1 > METHOD_2 ( new TYPE_2 ( ) , new TYPE_4 ( ) , new TYPE_3 ( ) , new TYPE_5 ( VAR_2 ) ) ; }
public void METHOD_1 ( ) { TYPE_1 a = VAR_1 . METHOD_2 ( state ) ; VAR_2 [ a . x ( ) ] [ a . y ( ) ] . METHOD_3 ( ) ; }
public java.lang.String toString ( ) { return java.lang.String.format ( STRING_1 , VAR_3 , VAR_2 , VAR_1 , VAR_2 , VAR_4 ) ; }
public void METHOD_1 ( ) { this . VAR_1 = VAR_2 . METHOD_2 ( VAR_2 . METHOD_3 ( ) , new TYPE_1 ( ( ( TYPE_2 ) ( VAR_3 ) ) ) , VAR_4 . METHOD_4 ( new TYPE_3 [ VAR_4 . size ( ) ] ) ) ; }
public TYPE_1 METHOD_1 ( ) { return VAR_1 ; }
public int METHOD_1 ( int position ) { if ( position == 0 ) return VAR_1 ; else if ( position <= ( VAR_2 . size ( ) ) ) return VAR_3 ; else return VAR_4 ; }
protected void METHOD_1 ( ) { super . METHOD_1 ( ) ; this . name = STRING_1 ; this . METHOD_2 ( name ) ; this . METHOD_3 ( ) . METHOD_4 ( STRING_1 ) ; TYPE_1 . METHOD_5 ( VAR_1 , name , VAR_2 ) ; }
public java.util.List < TYPE_1 > METHOD_1 ( java.lang.String VAR_1 , java.lang.String to , java.lang.String VAR_2 , java.lang.String type , java.lang.String status ) { return VAR_3 . METHOD_1 ( VAR_1 , to , VAR_2 , type , status ) ; }
private void METHOD_1 ( TYPE_1 VAR_1 ) { java.lang.String VAR_2 = this . VAR_2 ; if ( VAR_2 != null ) { VAR_1 . METHOD_2 ( VAR_4 , VAR_2 ) ; } }
public static double METHOD_1 ( double VAR_1 , double VAR_2 ) { return VAR_1 * ( 1 + VAR_2 ) ; }
private void METHOD_1 ( TYPE_1 VAR_1 , java.lang.Object response ) { METHOD_2 ( ) ; METHOD_3 ( VAR_1 ) ; METHOD_5 ( VAR_1 , response ) ; METHOD_4 ( VAR_1 , response ) ; METHOD_6 ( ) ; }
public abstract void METHOD_1 ( int event ) ;
protected short METHOD_1 ( final int value ) { return VAR_1 += ( ( ( VAR_1 ) + value ) > 0 ) ? value : ( VAR_1 ) * ( - 1 ) ; }
public void METHOD_1 ( float x , float y , float VAR_1 ) { VAR_2 = new float [ ] { x , y , VAR_1 , 1 } ; }
private static java.lang.String METHOD_1 ( ) { VAR_1 = ( VAR_2 ) + ( VAR_3 . format ( java.util.Calendar.getInstance ( ) . getTime ( ) ) ) ; return ( VAR_1 ) + ( VAR_5 ) ; }
private java.lang.String METHOD_1 ( TYPE_1 VAR_1 ) { java.lang.String VAR_2 = TYPE_2 . METHOD_2 ( VAR_4 . getActivity ( ) , VAR_4 . METHOD_3 ( ) . METHOD_4 ( ) . METHOD_5 ( ) . METHOD_6 ( ) , VAR_1 . METHOD_2 ( ) ) ; return VAR_2 ; }
public boolean METHOD_1 ( ) { return add ; }
public boolean METHOD_1 ( TYPE_1 VAR_1 , int VAR_2 , TYPE_2 event ) { if ( VAR_2 == ( VAR_3 ) ) { METHOD_2 ( getView ( ) ) ; return true ; } return false ; }
public long METHOD_1 ( ) { return TYPE_1 . METHOD_2 ( METHOD_3 ( ) , true , 0 , 0 , 0 , 0 ) ; }
public java.util.Collection < TYPE_1 > values ( ) { return values ( null ) ; }
public void METHOD_1 ( TYPE_1 VAR_1 ) { if ( ( VAR_2 ) != null ) { VAR_2 . remove ( VAR_1 ) ; } }
public void handle ( TYPE_1 VAR_1 ) { TYPE_2 . METHOD_2 ( ) . METHOD_3 ( VAR_1 ) ; android.content.Intent intent = new android.content.Intent ( this , VAR_2 class ) ; METHOD_4 ( intent ) ; }
public TYPE_1 METHOD_1 ( java.util.ArrayList < TYPE_1 > VAR_1 ) { return VAR_1 . get ( VAR_2 . METHOD_2 ( VAR_1 . size ( ) ) ) ; }
protected void METHOD_1 ( ) { super . METHOD_1 ( ) ; TYPE_1 VAR_1 = TYPE_2 . METHOD_2 ( this ) ; VAR_2 = VAR_1 . getBoolean ( getString ( VAR_3 ) , false ) ; if ( VAR_4 ) METHOD_3 ( ) ; VAR_4 = false ; }
public boolean METHOD_1 ( long VAR_1 ) { if ( ! ( METHOD_2 ( VAR_2 ) ) ) return true ; return ( METHOD_3 ( VAR_2 , VAR_1 ) ) > ( - 1 ) ; }
public TYPE_1 METHOD_1 ( ) { return this . VAR_1 [ 0 ] . METHOD_1 ( ) ; }
public TYPE_1 METHOD_1 ( TYPE_1 VAR_1 ) throws TYPE_2 { try { return VAR_2 . METHOD_2 ( VAR_1 ) ; } catch ( TYPE_3 VAR_3 ) { throw new TYPE_2 ( VAR_4 , VAR_3 ) ; } }
public boolean METHOD_1 ( TYPE_1 VAR_1 ) { if ( this . VAR_2 . get ( VAR_1 ) ) { return super . METHOD_1 ( VAR_1 ) ; } return false ; }
public boolean METHOD_1 ( java.lang.String VAR_1 ) { if ( ( VAR_1 . equals ( name ) ) || ( METHOD_2 ( VAR_1 ) ) ) return true ; else return false ; }
public static TYPE_1 METHOD_1 ( ) { java.util.List < TYPE_2 > VAR_1 = new java.util.ArrayList ( 0 ) ; return METHOD_2 ( VAR_2 . METHOD_3 ( STRING_1 , STRING_1 , TYPE_3 . METHOD_4 ( ) , VAR_1 , STRING_2 , STRING_2 , STRING_2 ) ) ; }
public static TYPE_1 METHOD_1 ( TYPE_2 VAR_1 ) { return new TYPE_1 ( VAR_1 . getId ( ) , VAR_1 . getName ( ) , VAR_1 . METHOD_2 ( ) , VAR_1 . METHOD_3 ( ) ) ; }
public java.lang.Object [ ] get ( ) { return new java.lang.Object [ ] { this . VAR_1 , this . VAR_3 , this . VAR_2 , this . VAR_4 } ; }
public java.lang.String get ( ) throws java.lang.Exception { return STRING_2 ; }
public void init ( ) { METHOD_2 ( ) ; METHOD_1 ( ) ; METHOD_3 ( ) ; }
private static void METHOD_1 ( long VAR_1 , long VAR_2 , long VAR_3 , long VAR_4 , int VAR_5 , int operation , long VAR_6 , long VAR_7 ) { }
public void METHOD_1 ( TYPE_1 event ) { ( ( TYPE_3 ) ( getContext ( ) ) ) . METHOD_3 ( ) ; }
private static TYPE_2 METHOD_1 ( ) { TYPE_2 VAR_1 = new TYPE_2 ( ) ; VAR_1 . set ( STRING_1 , new TYPE_3 ( INT_1 ) ) ; VAR_1 . set ( "id" , new TYPE_4 ( STRING_2 ) ) ; return VAR_1 ; }
public TYPE_1 METHOD_1 ( ) throws java.lang.Exception { try ( TYPE_2 state = new TYPE_2 ( ) ) { METHOD_2 ( state ) ; return ( ( TYPE_1 ) ( state . result ) ) ; } }
private void METHOD_1 ( double x , double y , double VAR_1 , double height ) { METHOD_2 ( x , y , VAR_1 , height , METHOD_3 ( ) ) ; }
public boolean METHOD_1 ( ) { return VAR_1 ; }
public void METHOD_1 ( java.util.Map VAR_1 , TYPE_1 VAR_2 ) { }
public void METHOD_1 ( ) { TYPE_1 . METHOD_2 ( VAR_1 , remove ) ; }
private final TYPE_1 METHOD_1 ( final java.lang.String VAR_1 , final TYPE_2 type ) { return new TYPE_1 ( VAR_1 , type ) ; }
public TYPE_1 METHOD_1 ( TYPE_2 VAR_1 ) { return METHOD_1 ( METHOD_2 ( ) , VAR_1 ) ; }
public java.lang.String METHOD_1 ( TYPE_1 VAR_1 , TYPE_2 VAR_2 ) { VAR_2 . METHOD_2 ( STRING_1 , VAR_1 ) ; return STRING_1 ; }
public int METHOD_1 ( java.util.Map.Entry < TYPE_1 , java.lang.Integer > a , java.util.Map.Entry < TYPE_1 , java.lang.Integer > b ) { return b . getValue ( ) . compareTo ( a . getValue ( ) ) ; }
private static void METHOD_1 ( int id , int offset , int value ) { }
public void METHOD_1 ( ) { VAR_1 . info ( STRING_1 ) ; METHOD_2 ( ) ; METHOD_4 ( ) ; METHOD_3 ( ) ; VAR_1 . info ( STRING_2 ) ; }
protected int METHOD_1 ( int VAR_1 ) { int VAR_2 = VAR_1 + 1 ; return VAR_2 ; }
public void open ( TYPE_1 VAR_1 ) { VAR_2 = TYPE_2 . METHOD_1 ( METHOD_3 ( ) , METHOD_2 ( ) , VAR_3 ) ; }
public static int METHOD_1 ( int x , int y ) { return x * y ; }
public void METHOD_1 ( TYPE_1 VAR_1 ) { VAR_2 . add ( VAR_1 ) ; METHOD_3 ( ) ; METHOD_2 ( ) ; VAR_3 . METHOD_4 ( ) ; if ( ( VAR_4 ) != null ) { VAR_4 . METHOD_5 ( VAR_1 ) ; } }
public static TYPE_1 METHOD_1 ( int offset , int n ) { return TYPE_2 . METHOD_2 ( offset , ( i ) - > i + 1 ) . METHOD_3 ( TYPE_3 : : id ) . METHOD_4 ( n ) ; }
public void METHOD_1 ( ) { super . METHOD_1 ( ) ; if ( ( VAR_1 . size ( ) ) > 0 ) VAR_2 . METHOD_2 ( ( ( VAR_1 . size ( ) ) - 1 ) ) ; }
public TYPE_1 METHOD_1 ( ) { return METHOD_1 ( false , false ) ; }
private void METHOD_1 ( java.lang.StringBuilder VAR_1 ) { stringBuilder.append ( VAR_3 ) ; stringBuilder.append ( VAR_2 ) ; stringBuilder.append ( VAR_4 ) ; stringBuilder.append ( VAR_5 ) ; }
public void METHOD_1 ( TYPE_1 VAR_1 , int position , java.lang.Object VAR_2 ) { VAR_1 . METHOD_2 ( ( ( android.view.View ) ( VAR_2 ) ) ) ; }
public void METHOD_1 ( ) { if ( ( end ) >= 1 ) { METHOD_2 ( ) ; } ( end ) ++ ; }
public static void METHOD_1 ( ) { if ( ( VAR_1 ) != null ) VAR_1 . METHOD_2 ( INT_1 , INT_1 , INT_1 ) ; if ( ( VAR_2 ) != null ) VAR_2 . METHOD_3 ( ) ; }
public void METHOD_1 ( TYPE_1 VAR_1 ) { METHOD_3 ( ) ; METHOD_2 ( ) ; METHOD_4 ( ) ; METHOD_5 ( ) ; VAR_2 . METHOD_6 ( ) ; }
public void METHOD_1 ( int length ) { VAR_1 . add ( new java.lang.String ( VAR_2 , VAR_3 . METHOD_2 ( ) , length ) ) ; }
public boolean METHOD_1 ( ) { return VAR_1 ; }
public void METHOD_1 ( ) { VAR_1 . setText ( java.lang.String.format ( STRING_1 , VAR_3 . METHOD_3 ( ) ) ) ; }
public void METHOD_1 ( TYPE_1 error ) { TYPE_2 . METHOD_2 ( this , STRING_1 , VAR_1 ) . show ( ) ; }
public boolean METHOD_1 ( ) { VAR_1 = new TYPE_1 ( getContext ( ) ) ; return true ; }
public boolean METHOD_1 ( char VAR_1 ) { if ( VAR_2 ) { VAR_3 . append ( VAR_1 ) ; METHOD_2 ( VAR_1 ) ; } return false ; }
public void METHOD_1 ( TYPE_1 data ) throws java.io.IOException { VAR_1 = data . METHOD_2 ( ) ; VAR_2 = data . METHOD_2 ( ) ; VAR_3 = data . METHOD_2 ( ) ; }
public void METHOD_1 ( android.view.View view ) { if ( VAR_1 ) { METHOD_2 ( ) ; } else { METHOD_4 ( ) ; METHOD_3 ( ) ; } }
private void METHOD_1 ( ) { VAR_1 . METHOD_1 ( ) ; VAR_2 . METHOD_1 ( ) ; VAR_3 . METHOD_1 ( ) ; }
public java.lang.String METHOD_1 ( ) { return VAR_2 ; }
private boolean METHOD_1 ( ) { TYPE_1 VAR_1 = new TYPE_1 ( this . VAR_2 ) ; return VAR_1 . METHOD_2 ( ) ; }
public void METHOD_1 ( java.lang.Long id ) { this . VAR_1 = id ; }
public void METHOD_1 ( ) throws java.lang.Exception { TYPE_1 VAR_1 = METHOD_2 ( TYPE_2 ) ; VAR_2 . METHOD_3 ( VAR_1 ) ; TYPE_1 VAR_3 = VAR_2 . METHOD_4 ( TYPE_2 . getId ( ) ) ; TYPE_3 . assertNotNull ( VAR_3 ) ; }
void METHOD_1 ( byte [ ] data , int size ) throws java.io.IOException { VAR_1 . METHOD_2 ( data , 0 , size ) ; }
public java.lang.String METHOD_1 ( java.lang.String VAR_1 ) { VAR_2 . info ( ( STRING_1 + ( TYPE_1 . METHOD_2 ( VAR_1 ) . METHOD_3 ( STRING_2 ) ) ) ) ; return STRING_3 + ( TYPE_1 . METHOD_2 ( VAR_1 ) . METHOD_3 ( STRING_2 ) ) ; }
public void METHOD_1 ( TYPE_1 VAR_1 ) { VAR_1 . METHOD_2 ( ) ; VAR_3 . METHOD_1 ( VAR_1 ) ; VAR_2 . METHOD_1 ( VAR_1 ) ; VAR_4 . METHOD_1 ( VAR_1 ) ; VAR_5 . METHOD_1 ( VAR_1 ) ; VAR_1 . end ( ) ; }
public void METHOD_1 ( TYPE_1 VAR_1 ) throws java.lang.Exception { VAR_2 . put ( VAR_1 . getId ( ) , VAR_1 ) ; METHOD_2 ( VAR_1 ) ; }
public static TYPE_1 METHOD_1 ( java.lang.String VAR_1 , TYPE_2 VAR_2 ) throws TYPE_3 { return TYPE_4 . METHOD_1 ( VAR_1 , VAR_2 , new java.util.HashMap < java.lang.String , java.lang.Object > ( ) ) ; }
TYPE_1 < java.lang.String > METHOD_1 ( java.lang.String VAR_2 , java.lang.String VAR_1 , java.lang.String VAR_3 , java.lang.String VAR_4 , java.lang.String path ) ;
public void METHOD_1 ( ) { VAR_1 = METHOD_2 ( VAR_2 class ) ; METHOD_3 ( TYPE_2 . METHOD_4 ( ) . METHOD_5 ( ) ) . METHOD_6 ( VAR_1 ) ; }
public void METHOD_1 ( TYPE_1 VAR_1 ) { if ( ( VAR_1 . METHOD_2 ( ) ) != ( - 1 ) ) { VAR_2 . setText ( ( STRING_1 + VAR_1 ) ) ; } else { METHOD_1 ( false ) ; } }
public static TYPE_1 METHOD_1 ( java.lang.String string ) { TYPE_1 method = null ; if ( string != null ) { try { method = TYPE_1 . METHOD_2 ( string ) ; } catch ( TYPE_2 VAR_1 ) { } } return method ; }
public void METHOD_2 ( int VAR_1 ) { this . VAR_1 = VAR_1 ; super . METHOD_2 ( VAR_1 ) ; }
protected void METHOD_1 ( ) { TYPE_1 . i ( VAR_1 , STRING_1 ) ; METHOD_2 ( VAR_2 ) ; super . METHOD_1 ( ) ; }
public static final java.util.List < TYPE_1 > METHOD_1 ( TYPE_2 VAR_1 , TYPE_3 VAR_2 ) { return TYPE_4 . METHOD_1 ( VAR_1 . METHOD_3 ( ) , VAR_1 . METHOD_2 ( ) , VAR_1 . METHOD_4 ( ) , VAR_2 ) ; }
private TYPE_1 METHOD_1 ( java.lang.String VAR_1 ) { TYPE_1 VAR_2 = new TYPE_1 ( ) ; METHOD_3 ( VAR_1 , VAR_2 ) ; METHOD_2 ( VAR_1 , VAR_2 ) ; METHOD_4 ( VAR_1 , VAR_2 ) ; return VAR_2 ; }
public TYPE_1 METHOD_1 ( java.lang.Long VAR_1 , java.lang.Long VAR_2 ) { TYPE_1 VAR_3 = METHOD_2 ( VAR_1 , VAR_2 ) ; if ( VAR_3 != null ) { VAR_3 = delete ( VAR_3 . getId ( ) ) ; } return VAR_3 ; }
public void METHOD_1 ( TYPE_1 VAR_1 , int position ) { VAR_1 . METHOD_2 ( VAR_2 . get ( position ) ) ; }
public void METHOD_1 ( java.util.List < TYPE_1 > VAR_1 ) { for ( TYPE_2 VAR_2 : this . VAR_3 ) { VAR_2 . METHOD_1 ( VAR_1 ) ; } }
public void METHOD_1 ( ) { if ( ( VAR_1 ) == null ) { VAR_3 . METHOD_1 ( ) ; VAR_2 . METHOD_1 ( ) ; } else { VAR_1 . METHOD_1 ( ) ; } }
public TYPE_1 get ( int VAR_1 ) throws java.io.IOException { return get ( VAR_1 , ( - 1 ) ) ; }
public void METHOD_1 ( java.lang.String VAR_1 ) { VAR_2 . METHOD_2 ( VAR_1 ) ; }
void METHOD_1 ( java.lang.String content , java.lang.String title , java.lang.String date ) ;
public void METHOD_1 ( ) { if ( ( VAR_1 ) == null ) { TYPE_1 . METHOD_2 ( getClass ( ) . getName ( ) , STRING_1 ) ; } else { VAR_1 . METHOD_1 ( ) ; } }
public double METHOD_1 ( double VAR_1 ) { return VAR_1 / ( ( VAR_2 . k ) / ( VAR_2 . b ) ) ; }
private TYPE_1 METHOD_1 ( ) { if ( METHOD_2 ( ) ) { if ( ( VAR_1 . METHOD_3 ( ) ) <= 0 ) { return VAR_2 ; } return VAR_1 ; } return null ; }
protected void METHOD_1 ( java.util.ArrayList < TYPE_1 > VAR_1 ) { for ( TYPE_1 n : VAR_1 ) { int t = VAR_2 . get ( n . getType ( ) ) ; n . add ( ( ( - 1 ) * t ) ) ; } }
public void METHOD_1 ( ) { if ( ( ( this . VAR_1 ) - ( VAR_2 ) ) <= ( VAR_3 ) ) { throw new TYPE_1 ( ) ; } this . VAR_1 -= VAR_2 ; }
public void METHOD_1 ( TYPE_1 VAR_1 ) { if ( ( VAR_2 ) == null ) { VAR_2 = new java.util.ArrayList < > ( ) ; super . METHOD_1 ( METHOD_2 ( ) ) ; } VAR_2 . add ( VAR_1 ) ; }
private static void METHOD_1 ( long VAR_1 , long fileName , long VAR_2 , long VAR_3 ) { }
private void METHOD_1 ( TYPE_1 VAR_1 ) throws TYPE_2 { VAR_1 . METHOD_2 ( VAR_2 ) ; VAR_1 . METHOD_2 ( VAR_4 ) ; VAR_1 . METHOD_2 ( VAR_3 ) ; VAR_1 . METHOD_2 ( VAR_5 ) ; METHOD_3 ( VAR_1 ) ; }
java.util.List < java.lang.Object [ ] > METHOD_1 ( java.lang.Integer VAR_1 ) ;
public int compareTo ( TYPE_1 VAR_1 ) { if ( VAR_1 == null ) throw new java.lang.NullPointerException ( STRING_1 ) ; return java.lang.Double . METHOD_1 ( this . METHOD_2 ( ) , VAR_1 . METHOD_2 ( ) ) ; }
public void update ( ) { this . VAR_1 = VAR_2 . METHOD_1 ( VAR_3 class ) ; METHOD_3 ( ) ; METHOD_2 ( ) ; METHOD_4 ( ) ; METHOD_5 ( ) ; }
public void METHOD_1 ( ) { synchronized ( VAR_1 ) { if ( VAR_1 ) { VAR_2 . info ( STRING_1 ) ; METHOD_2 ( ) ; METHOD_4 ( ) ; METHOD_3 ( ) ; VAR_2 . info ( STRING_2 ) ; VAR_1 = false ; } } }
private TYPE_1 METHOD_1 ( TYPE_2 VAR_1 ) { java.lang.String VAR_2 = VAR_1 . getContext ( ) ; return TYPE_3 . METHOD_3 ( VAR_2 , VAR_3 class ) ; }
public void METHOD_1 ( android.view.View VAR_1 ) { int VAR_2 = METHOD_2 ( ) ; java.lang.String VAR_3 = VAR_4 [ VAR_2 ] . METHOD_3 ( ) ; VAR_5 . METHOD_1 ( VAR_4 [ VAR_2 ] ) ; }
public TYPE_1 METHOD_1 ( final java.lang.String VAR_1 , final boolean VAR_2 ) { super . METHOD_1 ( VAR_1 , VAR_2 ) ; if ( ! ( VAR_3 ) ) { METHOD_3 ( ) ; METHOD_2 ( ) ; } return this ; }
public TYPE_1 build ( ) { METHOD_1 ( ) ; return new TYPE_1 ( this ) ; }
public java.lang.String toString ( ) { java.lang.String string = STRING_1 ; for ( TYPE_1 VAR_1 : VAR_2 ) { string += ( VAR_1 . id ) + STRING_2 ; } return string ; }
private void METHOD_1 ( ) { for ( TYPE_1 VAR_1 : VAR_2 . METHOD_2 ( ) ) { TYPE_2 . METHOD_3 ( VAR_1 , VAR_2 . get ( VAR_1 ) ) ; VAR_2 . remove ( VAR_1 ) ; } }
public final boolean METHOD_1 ( ) { return ( METHOD_2 ( id ( ) , VAR_1 ) ) == ( VAR_2 ) ; }
public static boolean METHOD_1 ( TYPE_1 c ) { return ( ( null != c ) && ( ( c . getId ( ) ) > 0 ) ) && ( ( c . METHOD_2 ( ) ) >= 0 ) ; }
public short METHOD_1 ( int x , int y ) { return ( ( short ) ( VAR_1 [ y ] [ x ] [ 0 ] ) ) ; }
protected TYPE_1 METHOD_1 ( TYPE_2 VAR_1 ) { VAR_1 . METHOD_2 ( ( - 1 ) ) ; VAR_1 . METHOD_3 ( STRING_1 ) ; TYPE_1 VAR_2 = new TYPE_1 ( VAR_1 ) ; return VAR_2 ; }
public void METHOD_1 ( TYPE_1 VAR_1 ) { this . VAR_1 = VAR_1 ; }
final TYPE_1 METHOD_1 ( ) { return new TYPE_2 ( getString ( ) . toUpperCase ( ) ) ; }
public TYPE_1 METHOD_1 ( TYPE_2 VAR_1 , int VAR_2 ) { android.view.View view = VAR_3 . METHOD_2 ( VAR_4 , VAR_1 , false ) ; return new TYPE_1 ( view ) ; }
protected int METHOD_1 ( TYPE_1 < TYPE_2 > list ) { if ( list == null ) return - 1 ; return ( VAR_1 ) * ( VAR_2 ) ; }
public static java.lang.String METHOD_1 ( TYPE_1 VAR_1 ) { return TYPE_3 . METHOD_1 ( VAR_1 , null ) ; }
public boolean METHOD_1 ( ) { if ( ! ( METHOD_2 ( ) ) ) { return false ; } METHOD_4 ( ) ; METHOD_3 ( ) ; return true ; }
public synchronized void step ( double VAR_1 ) { VAR_2 += VAR_1 ; METHOD_1 ( ( ( float ) ( VAR_1 ) ) ) ; METHOD_2 ( ( ( float ) ( VAR_1 ) ) ) ; }
public boolean METHOD_1 ( TYPE_1 VAR_1 ) { return equals ( VAR_1 ) ; }
public static void METHOD_1 ( android.content.Context context ) { VAR_1 = false ; TYPE_1 . METHOD_2 ( context ) ; }
public TYPE_1 METHOD_1 ( ) { return new TYPE_2 ( toString ( ) ) ; }
private java.lang.String METHOD_1 ( TYPE_1 VAR_1 , int VAR_2 ) { return ( ( ( VAR_3 ) + STRING_1 ) + ( VAR_1 . toString ( VAR_2 ) ) ) + STRING_2 ; }
public java.lang.String getName ( ) { return METHOD_1 ( ) . getName ( VAR_1 ) ; }
public boolean METHOD_1 ( ) { return ( VAR_1 . METHOD_2 ( ) ) && ( VAR_1 . METHOD_3 ( ) ) ; }
public void METHOD_1 ( TYPE_1 VAR_1 ) { this . VAR_2 . METHOD_2 ( VAR_1 . getString ( STRING_1 ) ) ; }
public void METHOD_1 ( TYPE_1 VAR_1 , TYPE_2 VAR_2 ) { TYPE_3 . METHOD_2 ( 1.0F , 1.0F , 1.0F , 1.0F ) ; VAR_3 = 0.0F ; VAR_4 = 0.0F ; VAR_5 = FLOAT_1 ; VAR_6 = TYPE_4 . METHOD_3 ( ) ; METHOD_4 ( ) ; }
public static int METHOD_1 ( int type ) { switch ( type ) { case VAR_1 : return VAR_2 ; case VAR_3 : return VAR_4 ; case VAR_5 : return VAR_6 ; case VAR_7 : return VAR_8 ; default : return VAR_8 ; } }
public void METHOD_1 ( ) { if ( ( VAR_1 . get ( ) ) == true ) METHOD_2 ( ) ; else if ( ( VAR_1 . get ( ) ) == false ) METHOD_3 ( ) ; else METHOD_3 ( ) ; }
public void METHOD_1 ( TYPE_1 n ) { if ( n == null ) { return ; } METHOD_1 ( n . METHOD_3 ( ) ) ; METHOD_1 ( n . METHOD_4 ( ) ) ; java.lang.System.out.println ( n . getData ( ) ) ; }
public void METHOD_1 ( ) { if ( null != ( VAR_1 ) ) VAR_1 . METHOD_2 ( false ) ; if ( null != ( VAR_2 ) ) VAR_2 . METHOD_3 ( VAR_3 ) ; }
public TYPE_1 METHOD_1 ( int VAR_1 ) { return METHOD_1 ( VAR_1 , new java.util.HashMap < java.lang.String , java.lang.String > ( 0 ) ) ; }
public static TYPE_1 METHOD_1 ( java.lang.String id ) { response ( ) . METHOD_2 ( STRING_1 ) ; TYPE_2 response = VAR_1 . handle ( METHOD_3 ( ) . METHOD_4 ( ) . METHOD_5 ( ) , id ) ; return METHOD_6 ( response ) ; }
protected TYPE_1 METHOD_1 ( int VAR_1 ) { return VAR_2 . get ( ( ( VAR_2 . size ( ) ) - 1 ) ) . METHOD_1 ( VAR_1 ) ; }
public void METHOD_1 ( android.view.View VAR_1 , int type ) { super . METHOD_1 ( VAR_1 , type ) ; if ( ( java.lang.Math.abs ( VAR_2 ) ) >= ( VAR_3 ) ) { METHOD_2 ( ) ; } else { METHOD_3 ( ) ; } }
public int METHOD_1 ( ) { if ( ! ( METHOD_2 ( ) ) ) return index ; return ( index ) + 1 ; }
public void METHOD_1 ( TYPE_1 VAR_1 ) { TYPE_2 . METHOD_2 ( VAR_2 . METHOD_3 ( ) , VAR_2 . getName ( ) ) ; java.lang.System.exit ( 0 ) ; }
public void METHOD_1 ( TYPE_1 VAR_1 , java.lang.String fieldName , TYPE_1 VAR_2 , int VAR_3 ) { TYPE_2 . METHOD_2 ( java.lang.String.format ( VAR_4 [ INT_1 ] , VAR_1 . getName ( ) , fieldName , VAR_3 , VAR_2 . getName ( ) ) ) ; }
private void METHOD_1 ( java.lang.String title , java.lang.CharSequence message ) { new TYPE_1 ( this ) . METHOD_2 ( title ) . METHOD_3 ( message ) . METHOD_4 ( getString ( VAR_1 ) , null ) . METHOD_5 ( ) . show ( ) ; }
public int METHOD_1 ( ) { return ( size ) / INT_1 ; }
private void METHOD_1 ( TYPE_1 VAR_1 ) { TYPE_2 VAR_2 = new TYPE_2 ( ) ; VAR_2 . METHOD_2 ( VAR_3 ) ; VAR_1 . METHOD_3 ( VAR_4 , VAR_5 , VAR_6 , VAR_2 ) ; }
private void METHOD_1 ( ) { VAR_1 = new TYPE_1 ( ) ; METHOD_3 ( ) ; METHOD_2 ( ) ; VAR_1 . add ( VAR_2 ) ; VAR_1 . METHOD_4 ( ) ; VAR_1 . add ( VAR_3 ) ; }
public void METHOD_1 ( TYPE_1 view , int VAR_1 , int VAR_2 , int VAR_3 ) { VAR_4 . setText ( java.lang.String . METHOD_2 ( ( ( ( ( VAR_3 + STRING_1 ) + ( VAR_2 + 1 ) ) + STRING_1 ) + VAR_1 ) ) ) ; }
public void METHOD_1 ( ) { if ( VAR_1 ) { VAR_2 . METHOD_2 ( false ) ; VAR_1 = false ; } METHOD_3 ( ) ; super . METHOD_1 ( ) ; }
private static int METHOD_1 ( ) { return TYPE_1 . METHOD_2 ( java.util.Calendar.getInstance ( ) . get ( VAR_2 ) ) ; }
private long METHOD_1 ( long VAR_1 , java.lang.String id ) { return ( VAR_1 * ( VAR_2 ) ) + ( ( long ) ( ( java.lang.Math.random ( ) ) * ( VAR_2 ) ) ) ; }
public void METHOD_1 ( android.view.View view ) { java.util.ArrayList VAR_1 = new java.util.ArrayList ( ) ; TYPE_1 VAR_2 = new TYPE_1 ( STRING_1 , ( - 1 ) , VAR_1 ) ; VAR_3 . METHOD_2 ( VAR_2 ) ; }
public int METHOD_1 ( ) { if ( ( VAR_1 ) == null ) return - 1 ; return VAR_1 . METHOD_1 ( ) ; }
java.lang.String METHOD_1 ( TYPE_1 VAR_1 , java.util.List < TYPE_2 > values ) { return METHOD_2 ( name ( ) , VAR_1 , values ) ; }
public boolean update ( TYPE_1 VAR_1 ) { return VAR_2 . update ( VAR_3 , VAR_1 ) ; }
protected void METHOD_1 ( final java.lang.CharSequence name , final java.lang.CharSequence VAR_1 , final int VAR_2 ) { VAR_3 . put ( name . toString ( ) , new TYPE_1 ( name . toString ( ) , VAR_1 . toString ( ) , VAR_2 ) ) ; }
public java.util.List < java.lang.String > METHOD_1 ( ) { VAR_1 = ( ( VAR_1 ) + 1 ) % ( VAR_2 . length ) ; return VAR_3 . METHOD_2 ( VAR_2 [ VAR_1 ] ) ; }
public java.lang.String METHOD_1 ( java.lang.String time ) { if ( time . equals ( java.lang.String . METHOD_2 ( VAR_1 ) ) ) { return STRING_1 ; } return time + STRING_2 ; }
protected void METHOD_1 ( ) { try { VAR_2 . METHOD_1 ( ) ; VAR_1 . METHOD_1 ( ) ; } catch ( TYPE_1 VAR_3 ) { } super . METHOD_1 ( ) ; }
public void METHOD_1 ( ) { TYPE_1 . METHOD_2 ( ) . METHOD_3 ( ( - 1 ) ) . build ( ) ; }
public void METHOD_1 ( ) { VAR_2 . start ( ) ; VAR_1 . start ( ) ; try { VAR_1 . METHOD_2 ( ) ; } catch ( TYPE_1 VAR_3 ) { } VAR_4 . METHOD_3 ( false ) ; }
public TYPE_1 METHOD_1 ( int size ) { VAR_1 = size ; return this ; }
public boolean METHOD_1 ( int VAR_1 , int VAR_2 , boolean VAR_3 ) { return METHOD_2 ( ) . METHOD_3 ( VAR_1 , VAR_2 , VAR_3 ) ; }
public void METHOD_1 ( TYPE_1 VAR_1 ) { if ( VAR_1 == null ) { super . METHOD_1 ( this . VAR_2 ) ; } else { super . METHOD_1 ( VAR_1 ) ; } METHOD_2 ( ) ; }
public short METHOD_1 ( int x , int y ) { return ( ( short ) ( VAR_1 [ y ] [ x ] [ INT_1 ] ) ) ; }
public void METHOD_1 ( java.lang.String name ) { this . name = name ; }
public TYPE_1 METHOD_1 ( int index ) { return VAR_1 . get ( index ) ; }
private TYPE_1 METHOD_1 ( final TYPE_4 VAR_1 ) throws TYPE_2 , TYPE_3 { return VAR_1 . METHOD_3 ( VAR_4 class ) ; }
public void METHOD_1 ( ) { VAR_1 . METHOD_2 ( ) ; VAR_1 . METHOD_3 ( ) ; METHOD_5 ( ) ; METHOD_4 ( ) ; VAR_1 . end ( ) ; }
private static void METHOD_1 ( long VAR_1 , int id ) { }
public void METHOD_1 ( java.util.Map < java.lang.String , java.lang.String > result ) { VAR_1 . info ( ( STRING_1 + result ) ) ; VAR_2 . set ( result ) ; }
public void METHOD_1 ( int VAR_1 ) { this . VAR_2 += VAR_1 ; this . VAR_3 -= java.lang.Math.round ( ( VAR_1 / INT_1 ) ) ; }
private java.io.File METHOD_1 ( final java.io.File VAR_1 , final java.lang.String VAR_2 ) { java.io.File VAR_3 = new java.io.File ( VAR_1 , VAR_2 ) ; return METHOD_2 ( VAR_3 ) ; }
private void METHOD_1 ( int VAR_1 ) { METHOD_1 ( ( ( TYPE_1 ) ( getContext ( ) ) ) . METHOD_2 ( VAR_1 ) ) ; }
protected void METHOD_1 ( ) { super . METHOD_1 ( ) ; METHOD_2 ( new TYPE_1 ( ) ) ; if ( ( VAR_1 ) != null ) VAR_1 . METHOD_3 ( ) ; }
public int METHOD_1 ( android.view.View VAR_1 ) { return ( ( VAR_2 ) == ( VAR_4 ) ) || ( ( VAR_2 ) == ( VAR_3 ) ) ? ( VAR_5 ) | ( VAR_6 ) : 0 ; }
public void METHOD_1 ( ) { VAR_2 . METHOD_1 ( ) ; VAR_1 . METHOD_1 ( ) ; for ( TYPE_1 VAR_3 : VAR_4 ) { VAR_3 . METHOD_1 ( ) ; } }
public void METHOD_1 ( ) { super . METHOD_1 ( ) ; VAR_1 . METHOD_2 ( new TYPE_1 ( VAR_2 , true ) ) ; }
public void start ( ) { VAR_1 . set ( ( - 1 ) ) ; }
public java.util.Map < java.lang.String , TYPE_1 > METHOD_1 ( ) { return TYPE_2 . METHOD_2 ( METHOD_3 ( ) ) ; }
public static void main ( java.lang.String [ ] args ) throws java.io.IOException { new TYPE_1 ( ) . start ( ) ; new TYPE_2 ( 1 , VAR_1 ) . start ( ) ; }
private static void METHOD_1 ( int id , long VAR_1 ) { }
public void METHOD_1 ( final TYPE_1 VAR_1 ) { METHOD_2 ( ) ; VAR_2 . METHOD_1 ( VAR_1 ) ; }
public void METHOD_1 ( TYPE_1 VAR_1 ) { this . VAR_2 = - 1 ; }
public java.lang.String toString ( ) { return java.lang.String.format ( STRING_1 , this . METHOD_1 ( ) , this . METHOD_3 ( ) , this . METHOD_2 ( ) , this . METHOD_4 ( ) , this . METHOD_5 ( ) ) ; }
private static void METHOD_1 ( long VAR_1 , int VAR_2 , int VAR_3 , int VAR_4 , long value ) { }
private static long METHOD_1 ( byte value ) { long VAR_1 = value ; if ( value != 0 ) { VAR_1 |= VAR_1 < < INT_1 ; VAR_1 |= VAR_1 < < INT_2 ; VAR_1 |= VAR_1 < < INT_3 ; } return VAR_1 ; }
public void METHOD_1 ( java.util.List < TYPE_1 > VAR_1 ) { this . VAR_1 = VAR_1 ; }
public int compareTo ( TYPE_1 VAR_1 ) { if ( ( this . VAR_2 ) > ( VAR_3 ) ) return - 1 ; else if ( ( this . VAR_2 ) < ( VAR_3 ) ) return 1 ; else return 0 ; }
public void METHOD_1 ( android.view.View view ) { java.lang.System.exit ( 0 ) ; }
public TYPE_1 METHOD_1 ( ) { TYPE_1 VAR_1 = new TYPE_1 ( ) ; try { VAR_1 . put ( "id" , getId ( ) ) ; } catch ( TYPE_2 VAR_2 ) { VAR_2 . METHOD_2 ( ) ; } return VAR_1 ; }
public abstract TYPE_1 METHOD_1 ( java.lang.String id ) ;
public void METHOD_1 ( java.util.Collection < java.lang.String > VAR_1 ) { this . VAR_1 = new java.util.ArrayList < > ( VAR_1 ) ; METHOD_2 ( ) ; }
public void TYPE_1 ( java.lang.String VAR_1 ) { TYPE_1 a = new TYPE_1 ( name ) ; }
private static void METHOD_1 ( long VAR_1 , long VAR_2 , int VAR_3 , long VAR_4 , long VAR_5 ) { }
public void METHOD_1 ( ) throws TYPE_1 { METHOD_2 ( ) ; METHOD_3 ( ) ; METHOD_4 ( ) ; METHOD_6 ( ) ; METHOD_5 ( ) ; VAR_1 . METHOD_7 ( VAR_2 , VAR_3 ) ; METHOD_8 ( STRING_1 ) ; METHOD_8 ( STRING_2 ) ; }
public void METHOD_1 ( java.lang.Integer id ) { VAR_1 = TYPE_1 . add ( VAR_1 , id ) ; }
private void METHOD_1 ( TYPE_1 < TYPE_2 > expr ) { out . METHOD_2 ( STRING_1 ) ; METHOD_3 ( expr . METHOD_4 ( 0 ) ) ; out . METHOD_2 ( STRING_2 ) ; }
public boolean remove ( TYPE_1 VAR_1 ) { return VAR_2 . METHOD_2 ( VAR_1 . METHOD_3 ( ) ) ; }
