# Supplementary material for: An enhanced approach for automatic annotation of error codes based on Seq2edit
Source: PeerJ Comput Sci. 2025 Jul 25;11:e3024. doi: 10.7717/peerj-cs.3024 (PMC12453778; doi:10.7717/peerj-cs.3024)
Supplement: Supplemental Information 1 — The Seq2editErrorAnnotator project encompasses a meticulously preprocessed dataset and an integrated codebase designed to facilitate the study of error annotation in coding. This repository contains everything needed to train, test, and evaluate various annotation methods using the CodeBERT model. [file peerj-cs-11-3024-s001.zip › codebert_gec-main/tag/tag_seq.py]

import argparse
import os
from tqdm import tqdm
import copy
import argparse
import time as _te
from heapq import nlargest as _nlargest
from collections import namedtuple as _namedtuple
import re
import platform
from rapidfuzz.distance import Indel
import spacy.parts_of_speech as POS
import errant

Match = _namedtuple('Match', 'a b size')
Prep = _te.perf_counter
def _calculate_ratio(matches, length):
    if length:
        return 2.0 * matches / length
    return 1.0

class editTagGen:
    _open_pos = {POS.ADJ, POS.ADV, POS.NOUN, POS.VERB}
    annotator = errant.load('en')
    
    def __init__(self, a='', b='', isjunk=None,autojunk=True):
        self.isjunk = isjunk
        self.a = self.b = None
        self.autojunk = autojunk
        self.set_seqs(a, b)


    def do_CodeTagGen(self):
        res_tags=[]
        res_addingwords=[]
        res_position=[]
        res_position_start=[]
        for tag, i1, i2, j1, j2 in self.get_opcodes():
            if tag == 'delete':
                res_tags.append('delete')
                res_position_start.append(i1)
                res_position.append(i2)
                res_addingwords.append('self')
            elif tag == 'equal':
                res_tags.append('self')
                res_position_start.append(i1)
                res_position.append(i2)
                res_addingwords.append('self')
            elif tag == 'insert':
                res_tags.append('insert')
                res_position_start.append(i1)
                res_position.append(i2)
                res_addingwords.append(' '.join(self.b[j1:j2]))
            elif tag == 'replace':
                res_tags.append('replace')
                res_position_start.append(i1)
                res_position.append(i2)
                res_addingwords.append(' '.join(self.b[j1:j2]))
        return res_tags,res_addingwords,res_position,res_position_start

    def set_seqs(self, a, b):
        self.set_seq1(a)
        self.set_seq2(b)

    def set_seq1(self, a):
        if a is self.a:
            return
        self.a = a
        self.matching_blocks = self.opcodes = None

    def set_seq2(self, b):
        if b is self.b:
            return
        self.b = b
        self.matching_blocks = self.opcodes = None
        self.fullbcount = None
        self.__chain_b()
    def __chain_b(self):
        b = self.b
        self.b2j = b2j = {}

        for i, elt in enumerate(b):
            indices = b2j.setdefault(elt, [])
            indices.append(i)

        self.bjunk = junk = set()
        isjunk = self.isjunk
        if isjunk:
            for elt in b2j.keys():
                if isjunk(elt):
                    junk.add(elt)
            for elt in junk: 
                del b2j[elt]

        self.bpopular = popular = set()
        n = len(b)
        if self.autojunk and n >= 200:
            ntest = n // 100 + 1
            for elt, idxs in b2j.items():
                if len(idxs) > ntest:
                    popular.add(elt)
            for elt in popular:
                del b2j[elt]

    def find_longest_match(self, alo=0, ahi=None, blo=0, bhi=None):
        a, b, b2j, isbjunk = self.a, self.b, self.b2j, self.bjunk.__contains__
        if ahi is None:
            ahi = len(a)
        if bhi is None:
            bhi = len(b)
        besti, bestj, bestsize = alo, blo, 0

        j2len = {}
        nothing = []
        for i in range(alo, ahi):
            j2lenget = j2len.get
            newj2len = {}
            for j in b2j.get(a[i], nothing):
                if j < blo:
                    continue
                if j >= bhi:
                    break
                k = newj2len[j] = j2lenget(j-1, 0) + 1
                if k > bestsize:
                    besti, bestj, bestsize = i-k+1, j-k+1, k
            j2len = newj2len

        while besti > alo and bestj > blo and \
              not isbjunk(b[bestj-1]) and \
              a[besti-1] == b[bestj-1]:
            besti, bestj, bestsize = besti-1, bestj-1, bestsize+1
        while besti+bestsize < ahi and bestj+bestsize < bhi and \
              not isbjunk(b[bestj+bestsize]) and \
              a[besti+bestsize] == b[bestj+bestsize]:
            bestsize += 1

        while besti > alo and bestj > blo and \
              isbjunk(b[bestj-1]) and \
              a[besti-1] == b[bestj-1]:
            besti, bestj, bestsize = besti-1, bestj-1, bestsize+1
        while besti+bestsize < ahi and bestj+bestsize < bhi and \
              isbjunk(b[bestj+bestsize]) and \
              a[besti+bestsize] == b[bestj+bestsize]:
            bestsize = bestsize + 1

        return Match(besti, bestj, bestsize)


    def get_matching_blocks(self):
        if self.matching_blocks is not None:
            return self.matching_blocks
        la, lb = len(self.a), len(self.b)
        queue = [(0, la, 0, lb)]
        matching_blocks = []
        while queue:
            alo, ahi, blo, bhi = queue.pop()
            i, j, k = x = self.find_longest_match(alo, ahi, blo, bhi)
            if k:   
                matching_blocks.append(x)
                if alo < i and blo < j:
                    queue.append((alo, i, blo, j))
                if i+k < ahi and j+k < bhi:
                    queue.append((i+k, ahi, j+k, bhi))
        matching_blocks.sort()
        i1 = j1 = k1 = 0
        non_adjacent = []
        for i2, j2, k2 in matching_blocks:
            if i1 + k1 == i2 and j1 + k1 == j2:
                k1 += k2
            else:
                if k1:
                    non_adjacent.append((i1, j1, k1))
                i1, j1, k1 = i2, j2, k2
        if k1:
            non_adjacent.append((i1, j1, k1))

        non_adjacent.append( (la, lb, 0) )
        self.matching_blocks = list(map(Match._make, non_adjacent))
        return self.matching_blocks

    def get_opcodes(self):
        if self.opcodes is not None:
            return self.opcodes
        i = j = 0
        self.opcodes = answer = []
        for ai, bj, size in self.get_matching_blocks():
            tag = ''
            if i < ai and j < bj:
                tag = 'replace'
            elif i < ai:
                tag = 'delete'
            elif j < bj:
                tag = 'insert'
            if tag:
                answer.append( (tag, i, ai, j, bj) )
            i, j = ai+size, bj+size
            if size:
                answer.append( ('equal', ai, i, bj, j) )
        return answer
    def get_lscodes(self):
        table = self.get_grouped_table(self.a.strip().split(), self.b.strip().split())
        return self.get_backtrack(table, self.a.strip().split(), self.b.strip().split(), len(self.a.strip().split()), len(self.b.strip().split()))
      
    def get_grouped_table(self,a, b):
        rows = len(a)
        cols = len(b)
        grouped_table = [[0] * (cols + 1) for _ in range(rows + 1)]
        for i in range(1, rows + 1):
            for j in range(1, cols + 1):
                if a[i - 1] == b[j - 1]:
                  grouped_table[i][j] = grouped_table[i - 1][j - 1] + 1
                else:
                  grouped_table[i][j] = max(grouped_table[i - 1][j], grouped_table[i][j - 1])
        return grouped_table

    def get_backtrack(self,table, a, b, i, j):
        if i == 0 or j == 0:
            return []

        if a[i - 1] == b[j - 1]:
            return self.get_backtrack(table, a, b, i - 1, j - 1) + [b[j - 1]]
        if table[i][j - 1] > table[i - 1][j]:
            return self.get_backtrack(table, a, b, i, j - 1)
        else:
            return self.get_backtrack(table, a, b, i - 1, j)
      
    def get_grouped_opcodes(self, n=3):
        codes = self.get_opcodes()
        if not codes:
            codes = [("equal", 0, 1, 0, 1)]
        if codes[0][0] == 'equal':
            tag, i1, i2, j1, j2 = codes[0]
            codes[0] = tag, max(i1, i2-n), i2, max(j1, j2-n), j2
        if codes[-1][0] == 'equal':
            tag, i1, i2, j1, j2 = codes[-1]
            codes[-1] = tag, i1, min(i2, i1+n), j1, min(j2, j1+n)

        nn = n + n
        group = []
        for tag, i1, i2, j1, j2 in codes:
            if tag == 'equal' and i2-i1 > nn:
                group.append((tag, i1, min(i2, i1+n), j1, min(j2, j1+n)))
                yield group
                group = []
                i1, j1 = max(i1, i2-n), max(j1, j2-n)
            group.append((tag, i1, i2, j1 ,j2))
        if group and not (len(group)==1 and group[0][0] == 'equal'):
            yield group

    def ratio(self):
        matches = self.get_lscodes()
        matches = sum(triple[-1] for triple in self.get_matching_blocks())
        return _calculate_ratio(matches, len(self.a) + len(self.b))

    def quick_ratio(self):
        if self.fullbcount is None:
            self.fullbcount = fullbcount = {}
            for elt in self.b:
                fullbcount[elt] = fullbcount.get(elt, 0) + 1
        fullbcount = self.fullbcount
        avail = {}
        availhas, matches = avail.__contains__, 0
        for elt in self.a:
            if availhas(elt):
                numb = avail[elt]
            else:
                numb = fullbcount.get(elt, 0)
            avail[elt] = numb - 1
            if numb > 0:
                matches = matches + 1
        return _calculate_ratio(matches, len(self.a) + len(self.b))

    def real_quick_ratio(self):
        la, lb = len(self.a), len(self.b)
        return _calculate_ratio(min(la, lb), la + lb)

    def get_Levenshtein_dis(self,normal=False):
        cost_matrix_a = self.align(normal)
        matches = self.get_lscodes()
        matches = sum(triple[-1] for triple in self.get_matching_blocks())
        cost_matrix_b= _calculate_ratio(matches, len(self.a) + len(self.b))
        return -cost_matrix_a[-1][-1] if cost_matrix_b>2 else cost_matrix_b
        
    def align(self, lev):
        orig = self.annotator.parse(self.a)
        cor = self.annotator.parse(self.b)
        orig=[o.orth_ for o in orig]
        cor=[c.orth_ for c in cor]
        o_len = len(orig)
        c_len = len(cor)
        cost_matrix = [[0.0 for j in range(c_len+1)] for i in range(o_len+1)]
        op_matrix = [["O" for j in range(c_len+1)] for i in range(o_len+1)]
        for i in range(1, o_len+1):
            cost_matrix[i][0] = cost_matrix[i-1][0] + 1
        for j in range(1, c_len+1):
            cost_matrix[0][j] = cost_matrix[0][j-1] + 1
        for i in range(o_len):
            for j in range(c_len):
                if orig[i] == cor[j]:
                    cost_matrix[i+1][j+1] = cost_matrix[i][j]
                else:
                    del_cost = cost_matrix[i][j+1] + 1
                    ins_cost = cost_matrix[i+1][j] + 1
                    trans_cost = float("inf")
                    if lev: sub_cost = cost_matrix[i][j] + 1
                    else:
                        sub_cost = cost_matrix[i][j] + self.get_sub_cost(orig[i], cor[j])
                        k = 1
                        while i-k >= 0 and j-k >= 0 and \
                                cost_matrix[i-k+1][j-k+1] != cost_matrix[i-k][j-k]:
                            if sorted(orig[i-k:i+1]) == sorted(cor[j-k:j+1]):
                                trans_cost = cost_matrix[i-k][j-k] + k
                                break
                            k += 1
                    costs = [trans_cost, sub_cost, ins_cost, del_cost]
                    l = costs.index(min(costs))
                    cost_matrix[i+1][j+1] = costs[l]
        return cost_matrix

    def get_sub_cost(self, o, c):
        if o == c: return 0
        if o.lower() == c.lower(): lemma_cost = 0
        else: lemma_cost = 0.499
        pos_cost=0
        char_cost = Indel.normalized_distance(o, c)
        return lemma_cost + pos_cost + char_cost


class ali_solution():
  def __init__(self,bugglen,fixedlen):
    self.sub_solutions=[]
    self.buggy_ali=[-1]*bugglen
    self.fixed_ali=[-1]*fixedlen
    self.s=0
  
  def getAliedBuggyIndex(self):
    r=[]
    for index in range(len(self.buggy_ali)):
      if self.buggy_ali[index]>=0:
        r.append(index)
    return r
  
  def getAliedFixedIndex(self):
    r=[]
    for index in range(len(self.fixed_ali)):
      if self.fixed_ali[index]>=0:
        r.append(index)
    return r

  def is_legal(self,buggy_index,fixed_index):
    tof=self.buggy_ali[buggy_index]
    ulimit=next((self.buggy_ali[x] for x in range(buggy_index+1,len(self.buggy_ali)) if self.buggy_ali[x]>-1),len(self.fixed_ali))
    llimit=next((self.buggy_ali[x] for x in reversed(range(buggy_index)) if self.buggy_ali[x]>-1),-1)
    if fixed_index<=llimit or fixed_index>=ulimit:
      return False
    return True
  
  def add_sub_solution(self,s,buggy_index,fixed_index):
    self.s=self.s+s
    self.buggy_ali[buggy_index]=fixed_index
    if fixed_index >=0:
        self.fixed_ali[fixed_index]=buggy_index

class dotagwordseq():
  def __init__(self,datatype,kv):
    self.type=datatype
    self.kvalue=kv
    
  def getFormatCode(self,originCode):
    originCode=originCode.strip()
    javaFormaterInput=open('input.java','w',encoding='utf-8')
    javaFormaterInput.write('public class test {'+originCode+'}')
    javaFormaterInput.close()
    os_name = platform.system()
    if os_name == "Windows":
      os.system('java -jar .\javaf.jar --replace input.java  > NUL 2>&1')
    else:
      os.system('java -jar javaf.jar --replace input.java  > /dev/null 2>&1')
    javaFormaterOutput=open('input.java','r',encoding='utf-8')
    formatedCode=javaFormaterOutput.readlines()
    formatedCode=[c.strip() for c in formatedCode[1:-1]]
    formatedCode_withzip=[]
    index=-1
    for code in formatedCode:
      if code =='{' or code =='}':
        formatedCode_withzip[index]=formatedCode_withzip[index]+' '+code
      else:
        index+=1
        formatedCode_withzip.append(code)
    formatedCode_withzip_withspace=[]
    originCode=originCode.split()
    starti=0
    for formatedCode_withzip_item in formatedCode_withzip:
      nospace=formatedCode_withzip_item.replace(' ','')
      for i in range(starti,len(originCode)+1):
        if ''.join(originCode[starti:i]) == nospace:
          formatedCode_withzip_withspace.append(' '.join(originCode[starti:i]))
          starti=i
          break
    assert len(formatedCode_withzip_withspace)==len(formatedCode_withzip)
    return formatedCode_withzip_withspace


  def getFormatCode_nocmd(self,originCode):
    split_regex = r"\s*([\{\}\;])\s*"
    code_blocks = re.split(split_regex, originCode)
    indent_level = 0
    indent_size = 4
    output_str = ""
    for block in code_blocks:
      if block == '{':
        output_str += f"{block}\n" + " " * indent_level * indent_size
        indent_level += 1
      elif block == '}':
        indent_level -= 1
        output_str = output_str.rstrip() + f"\n" + " " * indent_level * indent_size + f"{block}\n" + " " * indent_level * indent_size
      elif block == ';':
        output_str += f"{block}\n" + " " * indent_level * indent_size
      elif block.isspace() or block == '':
        continue
      else:
        output_str += f"{block} "
    formatedCode=output_str.split('\n')
    index=-1
    formatedCode_withzip=[]
    for code in formatedCode:
      code=code.strip()
      if code=='':
        continue
      if code =='{' or code =='}':
        formatedCode_withzip[index]=formatedCode_withzip[index]+' '+code
      else:
        index+=1
        formatedCode_withzip.append(code)
    formatedCode_withzip_withspace=[]
    originCode=originCode.split()
    starti=0
    for formatedCode_withzip_item in formatedCode_withzip:
      nospace=formatedCode_withzip_item.replace(' ','')
      for i in range(starti,len(originCode)+1):
        if ''.join(originCode[starti:i]) == nospace:
          formatedCode_withzip_withspace.append(' '.join(originCode[starti:i]))
          starti=i
          break
    assert len(formatedCode_withzip_withspace)==len(formatedCode_withzip)
    return formatedCode_withzip_withspace

  def startwork(self):
    if not os.path.exists(r'.\data_seq'):
      os.makedirs(r'.\data_seq')
    if not os.path.exists(r'.\data_seq\{}'.format(self.type)):
      os.makedirs(r'.\data_seq/{}'.format(self.type))
    buggycodeFile=open('{}.buggy-fixed.buggy'.format(self.type),'r',encoding='utf-8')
    fixedcodeFile=open('{}.buggy-fixed.fixed'.format(self.type),'r',encoding='utf-8')
    outputPosFile=open('./data_seq/{}/{}.set.pos'.format(self.type,self.type),'w',encoding='utf-8')
    outputTagFile=open('./data_seq/{}/{}.set.tag'.format(self.type,self.type),'w',encoding='utf-8')
    outputWordFile=open('./data_seq/{}/{}.set.word'.format(self.type,self.type),'w',encoding='utf-8')
    outputSrcFile=open('./data_seq/{}/{}.set.src'.format(self.type,self.type),'w',encoding='utf-8')
    outputTgtFile=open('./data_seq/{}/{}.set.tgt'.format(self.type,self.type),'w',encoding='utf-8')

    buggycodes=buggycodeFile.readlines()
    fixedcodes=fixedcodeFile.readlines()
    for index_file in tqdm(range(len(buggycodes))):
      mw,mt,mp=self.doOne(buggycodes[index_file].strip(),fixedcodes[index_file].strip())
      outputPosFile.write('<<<<>>>>'.join('%s' %id for id in mp)+'\n')
      outputWordFile.write('<<<<>>>>'.join(mw)+'\n')
      outputTagFile.write('<<<<>>>>'.join(mt)+'\n')
      outputSrcFile.write(buggycodes[index_file].strip()+'\n')
      outputTgtFile.write(fixedcodes[index_file].strip()+'\n')

    buggycodeFile.close()
    fixedcodeFile.close()
    outputPosFile.close()
    outputTagFile.close()
    outputWordFile.close()
    outputSrcFile.close()
    outputTgtFile.close()
    
  def doOne(self,_buggyCode,_fixedCode):
    #buggyCode=self.getFormatCode(_buggyCode)
    buggyCode=self.getFormatCode_nocmd(_buggyCode)
    #fixedCode=self.getFormatCode(_fixedCode)
    fixedCode=self.getFormatCode_nocmd(_fixedCode)
    for uselessI in range(1):
      solutions=[]
      for index_buggycode in range(len(buggyCode)):
        sub_solutions=[]
        for index_fixedcode in range(len(fixedCode)):
          sub_solutions.append((editTagGen(buggyCode[index_buggycode], fixedCode[index_fixedcode]).get_Levenshtein_dis(),index_buggycode,index_fixedcode))
        sub_solutions=sorted(sub_solutions,key=lambda x: x[0],reverse=True)
        solutions.extend(sub_solutions[:5])
      solutions=sorted(solutions,key=lambda x: x[0],reverse=True)
      len_bug=len(buggyCode)
      len_fix=len(fixedCode)
      ali_solutions=[ali_solution(len_bug,len_fix) for x in range(self.kvalue)]
      for si in range(min(len(solutions),self.kvalue)):
        ali_solutions[si].add_sub_solution(solutions[si][0],solutions[si][1],solutions[si][2])
      
      for epoch in range(len_bug-1):
        ali_solutions_t=[]
        t=Prep()
        for solution in ali_solutions:
            bugis=solution.getAliedBuggyIndex()
            fixis=solution.getAliedFixedIndex()
            for k in range(min(len_bug,self.kvalue)):
              found=None
              for fsi in range(len(solutions)):
                if solutions[fsi][1] not in bugis and solutions[fsi][2] not in fixis:
                  if solution.is_legal(solutions[fsi][1],solutions[fsi][2]):
                    found=solutions[fsi]
                    break

              if found == None and len(bugis)+k<len_bug:
                c=set(range(len_bug)) - set(bugis)
                found=(-2,list(c)[k],-2)
              if found != None:
                st=copy.deepcopy(solution)
                st.add_sub_solution(found[0],found[1],found[2])
                ali_solutions_t.append(st)
        
        ali_solutions=sorted(ali_solutions_t,key=lambda x: x.s,reverse=True)[:self.kvalue]
      start_fixed_index=0
      offset=0
      buggy_ali=ali_solutions[0].buggy_ali
      rw=[]
      rp=[]
      rt=[]
      for rbi in range(len(buggy_ali)):
        fi=buggy_ali[rbi]
        if start_fixed_index<fi and fi>=0 :
          af=' '.join(fixedCode[start_fixed_index:fi])
          rw.append(af)
          rp.append(offset)
          offset=offset
          rt.append('insert')
        elif fi<0:
           rw.append('self')
           rt.append('delete')
           offset=offset + len(buggyCode[rbi].strip().split())
           rp.append(offset)
           continue
        start_fixed_index=fi+1
        genTool=editTagGen(buggyCode[rbi].split(),fixedCode[fi].split())
        res_tags,res_addingwords,res_position_end,res_position_start=genTool.do_CodeTagGen()
        for w,t,pe,ps in zip(res_addingwords,res_tags,res_position_end,res_position_start):
          rw.append(w)
          rt.append(t)
          rp.append(offset+pe)
        offset=offset + len(buggyCode[rbi].split())
      mw=[]
      mp=[]
      mt=[]
      for w,t,p in zip(rw,rt,rp):
        if len(mw)>0 and t==mt[-1]:
          mp[-1]=p
        else:
          mw.append(w)
          mt.append(t)
          mp.append(p)
      return mw,mt,mp


if __name__ =='__main__':
  parser = argparse.ArgumentParser()
  parser.add_argument("type", type=str,choices=['train','dev','test','label'])
  parser.add_argument("kvalue", type=int)
  args = parser.parse_args()
  c=dotagwordseq(args.type,args.kvalue)
  c.startwork()
