# Supplementary material for: An enhanced approach for automatic annotation of error codes based on Seq2edit
Source: PeerJ Comput Sci. 2025 Jul 25;11:e3024. doi: 10.7717/peerj-cs.3024 (PMC12453778; doi:10.7717/peerj-cs.3024)
Supplement: Supplemental Information 1 — The Seq2editErrorAnnotator project encompasses a meticulously preprocessed dataset and an integrated codebase designed to facilitate the study of error annotation in coding. This repository contains everything needed to train, test, and evaluate various annotation methods using the CodeBERT model. [file peerj-cs-11-3024-s001.zip › codebert_gec-main/tag/tag_span.py]

#-*- coding: utf-8 -*-
import errant
import re
from tqdm import tqdm
import time
import argparse
import os 
from transformers import RobertaTokenizer

class editForCode():
    def __init__ (self):
        self.start=''
        self.end=''
        self.type=''
        self.seq=''
class wordPack():
    def __init__ (self,word,opIndex=-1,replaceSeq='self',insertSeq='self',type='self'):
        self.opIndex=opIndex
        self.tokens=[]
        self.delete=False
        self.keep=True
        self.insert=False
        self.replace=False    
        self.replaceSeq=replaceSeq  
        self.insertSeq=insertSeq 
        self.type=type
        
        if(word.startswith(' ')):
            self.word=word
        else:
            self.word=' '+word
    

class getEditBetweenSourAndTgt():
    def __init__(self,tokenizerName=None):
        self.annotator = errant.load('en')
        self.tokenizer = RobertaTokenizer.from_pretrained("microsoft/codebert-base")

    
    def doEdit(self,source,target):
        source=source.strip()
        source= ' '.join(source.split())
        target=target.strip()
        target= ' '.join(target.split())
        source_tokens=[self.tokenizer.tokenize(token) for token in source.split()]
        target_tokens=[self.tokenizer.tokenize(token) for token in target.split()]
        orig = self.annotator.parse(source)
        cor = self.annotator.parse(target)
        alignment = self.annotator.align(orig, cor)
        edits = self.annotator.merge(alignment)
        wordPacks=[]
        for eIndex in range(len(edits)):
            e=edits[eIndex]
            if e.o_str and e.c_str:
                packt=(e.c_str,'replace',e.o_start,e.o_end,source_tokens,target_tokens)
                wordPacks.append(packt)
            elif e.o_str:
                packt=('self','delete',e.o_start,e.o_end,source_tokens,target_tokens)
                wordPacks.append(packt)
            elif e.c_str:
                packt=(e.c_str,'insert',e.o_start,e.o_end,source_tokens,target_tokens)
                wordPacks.append(packt)
            else:
                print('found an unknown edit type!')
        return wordPacks

class dotagwordspan():
  def __init__(self,datetype):
    self.genEdit=getEditBetweenSourAndTgt()
    self.type=datetype
    
  def startwork (self):
    if not os.path.exists(r'.\data_span'):
      os.makedirs(r'.\data_span')
    if not os.path.exists(r'.\data_span\{}'.format(self.type)):
      os.makedirs(r'.\data_span/{}'.format(self.type))
    buggycodeFile=open('{}.buggy-fixed.buggy'.format(self.type),'r',encoding='utf-8')
    fixedcodeFile=open('{}.buggy-fixed.fixed'.format(self.type),'r',encoding='utf-8')
    outputPosFile=open('./data_span/{}/{}.set.pos'.format(self.type,self.type),'w',encoding='utf-8')
    outputTagFile=open('./data_span/{}/{}.set.tag'.format(self.type,self.type),'w',encoding='utf-8')
    outputWordFile=open('./data_span/{}/{}.set.word'.format(self.type,self.type),'w',encoding='utf-8')
    outputSrcFile=open('./data_span/{}/{}.set.src'.format(self.type,self.type),'w',encoding='utf-8')
    outputTgtFile=open('./data_span/{}/{}.set.tgt'.format(self.type,self.type),'w',encoding='utf-8')

    buggycodes=buggycodeFile.readlines()
    fixedcodes=fixedcodeFile.readlines()
  
    for index in tqdm(range(len(buggycodes))):
      w,t,p=self.doOne(buggycodes[index].strip(),fixedcodes[index].strip())
      outputPosFile.write('<<<<>>>>'.join('%s' %id for id in p)+'\n')
      outputWordFile.write('<<<<>>>>'.join(w)+'\n')
      outputTagFile.write('<<<<>>>>'.join(t)+'\n')
      outputSrcFile.write(buggycodes[index].strip()+'\n')
      outputTgtFile.write(fixedcodes[index].strip()+'\n')

    buggycodeFile.close()
    fixedcodeFile.close()
    outputPosFile.close()
    outputTagFile.close()
    outputWordFile.close()
    outputSrcFile.close()
    outputTgtFile.close()

  def doOne(self,buggyCode,fixedCode):
    for uselessI in range(1):
      wordPacks=self.genEdit.doEdit(buggyCode,fixedCode)
      curi=0
      w=[]
      t=[]
      p=[]
      for pack in wordPacks:
        if pack[2]>curi:
          w.append('self')
          t.append('self')
          p.append(pack[2])
        w.append(pack[0])
        t.append(pack[1])
        p.append(pack[3])
        curi=pack[3]
      ls=len(buggyCode.strip().split())
      if(curi<ls):
        w.append('self')
        t.append('self')
        p.append(ls)
      return w,t,p

if __name__ =='__main__':
  parser = argparse.ArgumentParser()
  parser.add_argument("type", type=str,choices=['train','dev','test'])
  args = parser.parse_args()
  c=dotagwordspan(args.type)
  c.startwork()
