# Supplementary material for: An enhanced approach for automatic annotation of error codes based on Seq2edit
Source: PeerJ Comput Sci. 2025 Jul 25;11:e3024. doi: 10.7717/peerj-cs.3024 (PMC12453778; doi:10.7717/peerj-cs.3024)
Supplement: Supplemental Information 1 — The Seq2editErrorAnnotator project encompasses a meticulously preprocessed dataset and an integrated codebase designed to facilitate the study of error annotation in coding. This repository contains everything needed to train, test, and evaluate various annotation methods using the CodeBERT model. [file peerj-cs-11-3024-s001.zip › codebert_gec-main/tag/tag_word.py]

import os
from tqdm import tqdm
import argparse


class tagging(object):
  def __init__(self, tag):
    if '|' in tag:
      pos_pipe = tag.index('|')
      tag_type, added_phrase = tag[:pos_pipe], tag[pos_pipe + 1:]
    else:
      tag_type, added_phrase = tag, ''
    try:
      self.tag_type = tag_type
    except KeyError:
      raise ValueError(
          'TagType should be self, DELETE or SWAP, not {}'.format(tag_type))
    self.added_phrase = added_phrase

  def __str__(self):
    if not self.added_phrase:
      return self.tag_type
    else:
      return '{}|{}'.format(self.tag_type, self.added_phrase)
      

class dotagwordw():
  def __init__(self,datetype):
    self.type=datetype
    self.ap=[]
    
  def startwork (self):
    if not os.path.exists(r'.\data_word'):
      os.makedirs(r'.\data_word')
    if not os.path.exists(r'.\data_word\{}'.format(self.type)):
      os.makedirs(r'.\data_word/{}'.format(self.type))
    buggycodeFile=open('{}.buggy-fixed.buggy'.format(self.type),'r',encoding='utf-8')
    fixedcodeFile=open('{}.buggy-fixed.fixed'.format(self.type),'r',encoding='utf-8')
    outputPosFile=open('./data_word/{}/{}.set.pos'.format(self.type,self.type),'w',encoding='utf-8')
    outputTagFile=open('./data_word/{}/{}.set.tag'.format(self.type,self.type),'w',encoding='utf-8')
    outputWordFile=open('./data_word/{}/{}.set.word'.format(self.type,self.type),'w',encoding='utf-8')
    outputSrcFile=open('./data_word/{}/{}.set.src'.format(self.type,self.type),'w',encoding='utf-8')
    outputTgtFile=open('./data_word/{}/{}.set.tgt'.format(self.type,self.type),'w',encoding='utf-8')

    buggycodes=buggycodeFile.readlines()
    fixedcodes=fixedcodeFile.readlines()

    for index in tqdm(range(len(buggycodes))):
      b=buggycodes[index].strip()
      f=fixedcodes[index].strip()
      w,t,p=self.doOne(b,f)
      outputPosFile.write('<<<<>>>>'.join('%s' %id for id in p)+'\n')
      outputWordFile.write('<<<<>>>>'.join(w)+'\n')
      outputTagFile.write('<<<<>>>>'.join(t)+'\n')
      outputSrcFile.write(buggycodes[index].strip()+'\n')
      outputTgtFile.write(fixedcodes[index].strip()+'\n')
    buggycodeFile.close()
    fixedcodeFile.close()
    outputPosFile.close()
    outputTagFile.close()
    outputWordFile.close()
    outputSrcFile.close()
    outputTgtFile.close()
      
      
  def doOne(self,buggyCode,fixedCode):
    for uselessI in range(1):
      source_tokens=buggyCode.split()
      target_tokens=fixedCode.split()
      tags=self._compute_tags_fixed_order(source_tokens,target_tokens)
      w=[]
      t=[]
      p=[]
      
      for ti in range(len(tags)):
        ct=tags[ti]
        crealt='self'
        if ct.added_phrase!='':
          w.append(ct.added_phrase)
          if ct.tag_type=='self':
            t.append('insert')
          else :
            t.append('replace')
          p.append(ti+1)
        if len(w)==0 or t[-1]!=ct.tag_type:
          w.append('self')
          t.append(ct.tag_type)
          p.append(ti+1)
        else:
          p[-1]=ti+1
      return w,t,p

      
  def _compute_tags_fixed_order(self, source_tokens, target_tokens):
    tags = [tagging('delete') for _ in source_tokens]
    source_token_idx = 0
    target_token_idx = 0
    while target_token_idx < len(target_tokens):
      self.ap=self._get_added_phrases(source_tokens,target_tokens)
      tags[source_token_idx], target_token_idx = self._compute_single_tag(source_token_idx,source_tokens, target_token_idx, target_tokens)
      if tags[source_token_idx].added_phrase:
        first_deletion_idx = self._find_first_deletion_idx(source_token_idx, tags)
        if first_deletion_idx != source_token_idx:
          tags[first_deletion_idx].added_phrase = (tags[source_token_idx].added_phrase)
          tags[source_token_idx].added_phrase = ''
      source_token_idx += 1
      if source_token_idx >= len(tags):
        break
    if target_token_idx >= len(target_tokens):
      return tags
    end_phrase=' '.join(target_tokens[target_token_idx:])
    tags[-1].added_phrase=tags[-1].added_phrase+end_phrase
    return tags
    
  def _find_first_deletion_idx(self, source_token_idx, tags):
      for idx in range(source_token_idx, 0, -1):
        if tags[idx - 1].tag_type != 'delete':
          return idx
      return 0
      

  def _compute_single_tag(self, source_token_idx,source_tokens, target_token_idx,target_tokens):
    source_token = source_tokens[source_token_idx]
    target_token = target_tokens[target_token_idx]
    if source_token == target_token:
      return tagging('self'), target_token_idx + 1
    added_phrase = ''
    for num_added_tokens in range(1, 10000):
      added_phrase += (' ' if added_phrase else '') + target_token
      next_target_token_idx = target_token_idx + num_added_tokens
      if next_target_token_idx >= len(target_tokens):
        if added_phrase not in self.ap:
          res = tagging('delete')
          res.added_phrase = added_phrase
          return res, next_target_token_idx
        else:
          self.ap.append(added_phrase)
          res = tagging('delete')
          res.added_phrase = added_phrase
          return res, next_target_token_idx
      target_token = target_tokens[next_target_token_idx]
      if source_token == target_token :
        return tagging('self|' + added_phrase), next_target_token_idx + 1
    return tagging('delete'), target_token_idx
    
    
  def _get_added_phrases(self,source_tokens, target_tokens):
    kept_tokens=[]
    kept_tokens = self._compute_lcs(source_tokens, target_tokens)
    kept_tokens = self._compute_lcs(source_tokens, target_tokens)
    added_phrases = []
    kept_idx = 0
    phrase = []
    for token in target_tokens:
      if kept_idx < len(kept_tokens) and token == kept_tokens[kept_idx]:
        kept_idx += 1
        if phrase:
          added_phrases.append(' '.join(phrase))
          phrase = []
      else:
        phrase.append(token)
    if phrase:
      added_phrases.append(' '.join(phrase))
    return added_phrases
    
    
  def _compute_lcs(self,source, target):
    table = self._lcs_table(source, target)
    return self._backtrack(table, source, target, len(source), len(target))
    
  def _lcs_table(self,source, target):
    rows = len(source)
    cols = len(target)
    lcs_table = [[0] * (cols + 1) for _ in range(rows + 1)]
    for i in range(1, rows + 1):
      for j in range(1, cols + 1):
        if source[i - 1] == target[j - 1]:
          lcs_table[i][j] = lcs_table[i - 1][j - 1] + 1
        else:
          lcs_table[i][j] = max(lcs_table[i - 1][j], lcs_table[i][j - 1])
    return lcs_table

  def _backtrack(self,table, source, target, i, j):
    if i == 0 or j == 0:
      return []
    if source[i - 1] == target[j - 1]:
      return self._backtrack(table, source, target, i - 1, j - 1) + [target[j - 1]]
    if table[i][j - 1] > table[i - 1][j]:
      return self._backtrack(table, source, target, i, j - 1)
    else:
      return self._backtrack(table, source, target, i - 1, j)


if __name__ =='__main__':
  parser = argparse.ArgumentParser()
  parser.add_argument("type", type=str,choices=['train','dev','test'])
  args = parser.parse_args()
  c=dotagwordw(args.type)
  c.startwork()
