# Supplementary material for: An enhanced approach for automatic annotation of error codes based on Seq2edit
Source: PeerJ Comput Sci. 2025 Jul 25;11:e3024. doi: 10.7717/peerj-cs.3024 (PMC12453778; doi:10.7717/peerj-cs.3024)
Supplement: Supplemental Information 1 — The Seq2editErrorAnnotator project encompasses a meticulously preprocessed dataset and an integrated codebase designed to facilitate the study of error annotation in coding. This repository contains everything needed to train, test, and evaluate various annotation methods using the CodeBERT model. [file peerj-cs-11-3024-s001.zip › codebert_gec-main/tag/test.buggy-fixed.buggy]

private TYPE_1 getType ( TYPE_2 VAR_1 ) { TYPE_3 VAR_2 = new TYPE_3 ( STRING_1 ) ; return new TYPE_1 ( VAR_2 , VAR_2 ) ; } 
public TYPE_1 METHOD_1 ( ) { TYPE_1 output = VAR_1 [ VAR_2 ] ; if ( ( VAR_2 ) > 0 ) { VAR_2 = ( VAR_2 ) - 1 ; } else { } return output ; } 
private void METHOD_1 ( java.lang.Class VAR_1 ) { android.content.Intent intent = new android.content.Intent ( this , VAR_1 ) ; METHOD_2 ( intent ) ; } 
public void METHOD_1 ( ) { for ( TYPE_1 VAR_1 : VAR_2 ) VAR_1 . METHOD_2 ( ) ; METHOD_3 ( ) ; if ( ( VAR_3 ) != null ) VAR_3 . METHOD_1 ( ) ; } 
public void METHOD_1 ( ) { TYPE_1 . METHOD_2 ( METHOD_3 ( ) , METHOD_4 ( ) . getString ( VAR_1 ) , VAR_2 ) . show ( ) ; } 
public TYPE_1 METHOD_1 ( TYPE_1 VAR_1 ) { VAR_2 [ ( ( VAR_1 . position ) + 1 ) ] = isEmpty ( ) ; VAR_1 . position += 1 ; VAR_3 = METHOD_2 ( VAR_1 . position ) ; return VAR_1 ; } 
private static boolean METHOD_1 ( final byte status ) { return status == ( VAR_1 ) ; } 
public void METHOD_1 ( int VAR_1 , TYPE_1 VAR_2 ) { this . VAR_3 . add ( VAR_1 , VAR_2 ) ; VAR_4 . add ( this ) ; } 
public char getColor ( ) throws java.io.IOException { VAR_1 . METHOD_1 ( ( STRING_1 + "\n" ) ) ; java.lang.String response = VAR_2 . METHOD_2 ( ) ; java.lang.System.out.println ( response ) ; return response . METHOD_3 ( 0 ) ; } 
public void METHOD_1 ( final java.lang.String ... VAR_1 ) { if ( VAR_1 != null ) format . METHOD_2 ( ) . METHOD_3 ( VAR_2 , VAR_1 ) ; } 
public void METHOD_1 ( TYPE_1 VAR_1 ) { VAR_2 = 0 ; VAR_3 = ( ( double ) ( VAR_2 ) ) / FLOAT_1 ; VAR_4 = new java.lang.Double ( VAR_3 ) . toString ( ) ; VAR_5 . setText ( VAR_4 ) ; } 
public boolean METHOD_1 ( TYPE_1 item ) { switch ( item . METHOD_2 ( ) ) { case VAR_1 : return true ; case VAR_2 : return true ; default : return super . METHOD_1 ( item ) ; } } 
public void METHOD_1 ( TYPE_1 VAR_1 ) { this . VAR_1 = VAR_1 ; } 
public java.lang.Boolean METHOD_1 ( java.lang.String id ) { return VAR_1 . METHOD_1 ( id ) ; } 
public void METHOD_1 ( TYPE_1 VAR_1 ) { super . METHOD_1 ( VAR_1 ) ; VAR_2 . METHOD_2 ( VAR_1 ) ; VAR_3 . METHOD_3 ( VAR_1 ) ; VAR_4 . METHOD_4 ( VAR_1 ) ; VAR_5 . METHOD_4 ( VAR_1 ) ; METHOD_5 ( VAR_1 ) ; } 
private static native void METHOD_1 ( long set ) ; 
public java.lang.Boolean METHOD_1 ( TYPE_1 VAR_1 , TYPE_2 VAR_2 ) { int count = VAR_3 . METHOD_2 ( VAR_1 ) ; return count > 0 ; } 
public void METHOD_1 ( ) { if ( ( ( VAR_1 ) != null ) && ( VAR_1 . METHOD_2 ( ) ) ) { TYPE_1 . METHOD_3 ( VAR_1 , this ) ; VAR_1 . METHOD_4 ( ) ; } VAR_2 = false ; } 
public < TYPE_1 > TYPE_1 METHOD_1 ( final java.lang.Object VAR_1 , final java.lang.Class < TYPE_1 > VAR_2 ) { return METHOD_1 ( VAR_1 , VAR_2 , null ) ; } 
public void METHOD_1 ( TYPE_1 VAR_1 ) { TYPE_2 . METHOD_2 ( VAR_2 , ( STRING_1 + VAR_1 ) ) ; TYPE_3 . METHOD_3 ( this , STRING_2 , VAR_3 ) . show ( ) ; } 
public void METHOD_1 ( TYPE_1 VAR_1 ) { if ( VAR_2 ) { VAR_3 . setText ( TYPE_2 . METHOD_2 ( ( ( TYPE_3 ) ( VAR_3 . getContext ( ) ) ) ) ) ; } VAR_2 = ! ( VAR_2 ) ; } 
private void METHOD_1 ( TYPE_1 VAR_1 ) { METHOD_2 ( ) ; METHOD_3 ( ) ; } 
public void METHOD_1 ( TYPE_1 VAR_1 , boolean VAR_2 ) { this . METHOD_1 ( VAR_1 , VAR_2 , VAR_2 ) ; } 
private void METHOD_1 ( ) { android.content.Intent intent = new android.content.Intent ( this , VAR_1 . class ) ; int index = TYPE_1 . METHOD_2 ( ) . METHOD_3 ( ) ; intent . METHOD_4 ( STRING_1 , index ) ; METHOD_5 ( intent ) ; } 
public void METHOD_1 ( TYPE_1 arg ) { VAR_1 . METHOD_2 ( VAR_2 . getId ( ) , arg . METHOD_3 ( ) , arg . METHOD_4 ( ) ) ; METHOD_5 ( ) ; } 
public void METHOD_1 ( ) { if ( ! ( VAR_1 ) ) { VAR_2 . update ( ) ; } VAR_3 . METHOD_1 ( ) ; } 
public TYPE_1 METHOD_1 ( TYPE_1 VAR_1 ) throws TYPE_2 , TYPE_3 { if ( VAR_1 == null ) return null ; if ( ! ( METHOD_2 ( ) ) ) return null ; TYPE_1 response = VAR_2 . METHOD_1 ( VAR_1 ) ; return response ; } 
public void METHOD_1 ( android.view.View VAR_1 ) { TYPE_1 . METHOD_2 ( STRING_1 , STRING_2 ) ; VAR_2 . METHOD_3 ( ( ( TYPE_2 ) ( VAR_3 . METHOD_4 ( ) ) ) . METHOD_5 ( ) ) ; } 
public void METHOD_1 ( ) { VAR_1 . METHOD_2 ( VAR_2 ) ; VAR_3 . METHOD_2 ( VAR_2 ) ; VAR_3 . METHOD_3 ( this ) ; } 
public int update ( java.lang.Object VAR_1 ) { VAR_2 . METHOD_1 ( VAR_1 ) ; METHOD_2 ( ) ; try { return METHOD_3 ( VAR_2 . METHOD_4 ( ) ) . execute ( ) ; } finally { VAR_2 . METHOD_5 ( ) ; } } 
public void METHOD_1 ( java.lang.Throwable VAR_1 ) { VAR_2 . METHOD_2 ( ( STRING_1 + ( VAR_3 . name ( ) ) ) , VAR_1 ) ; METHOD_3 ( ) ; } 
private int METHOD_1 ( ) { return this . VAR_1 ; } 
public float op ( float VAR_1 ) { return TYPE_1 . METHOD_1 ( VAR_1 , num . METHOD_2 ( ) ) ; } 
public void METHOD_1 ( ) { super . METHOD_1 ( ) ; VAR_1 = this ; METHOD_2 ( ) ; } 
public void METHOD_1 ( ) { if ( VAR_1 ) { VAR_1 = false ; VAR_2 . METHOD_2 ( ) ; startTime = ( TYPE_1 . METHOD_3 ( ) ) - ( VAR_3 ) ; } } 
public TYPE_1 METHOD_1 ( java.lang.Integer id ) { return VAR_1 . METHOD_2 ( id ) ; } 
private void METHOD_1 ( TYPE_1 VAR_1 ) { java.lang.System.out.println ( STRING_1 ) ; VAR_2 . METHOD_2 ( new TYPE_2 ( TYPE_3 . METHOD_3 ( STRING_2 , STRING_3 ) ) ) ; } 
private void METHOD_1 ( TYPE_1 VAR_1 ) { java.lang.Object [ ] VAR_2 = METHOD_2 ( VAR_1 ) ; METHOD_3 ( ) ; TYPE_2 . METHOD_4 ( VAR_2 ) ; METHOD_5 ( new TYPE_3 ( VAR_2 ) ) ; } 
public static void main ( java.lang.String [ ] args ) { TYPE_1 VAR_1 = TYPE_2 . METHOD_1 ( STRING_1 ) ; java.lang.System.out.println ( VAR_1 . METHOD_2 ( ) ) ; } 
public int getId ( ) { return VAR_1 . id ; } 
public void METHOD_1 ( TYPE_1 VAR_1 , TYPE_2 VAR_2 ) { if ( VAR_1 == null ) { TYPE_3 . METHOD_2 ( VAR_3 , ( STRING_1 + path ) ) ; METHOD_3 ( ) ; } else { METHOD_4 ( VAR_1 . METHOD_5 ( ) ) ; } } 
private static int METHOD_1 ( int VAR_1 , int VAR_2 ) { return VAR_3 . METHOD_2 ( VAR_1 ) . compareTo ( VAR_3 . METHOD_2 ( VAR_2 ) ) ; } 
public long METHOD_1 ( int i ) { return i ; } 
private static void METHOD_1 ( TYPE_1 VAR_1 , TYPE_1 VAR_2 ) { for ( java.lang.String key : VAR_1 . METHOD_2 ( ) ) VAR_2 . METHOD_3 ( key , VAR_1 . METHOD_4 ( key ) ) ; } 
public void METHOD_1 ( ) { while ( ( VAR_1 ) <= ( VAR_2 ) ) { TYPE_1 VAR_3 = TYPE_2 . METHOD_2 ( ) ; add ( VAR_3 ) ; ( VAR_1 ) ++ ; } } 
public void METHOD_1 ( ) throws java.io.IOException { TYPE_1 . METHOD_1 ( VAR_1 ) ; this . VAR_1 = null ; this . VAR_2 = null ; } 
private static TYPE_1 METHOD_1 ( int n ) { TYPE_1 VAR_1 = VAR_2 ; for ( int i = n ; i > 1 ; i -- ) { VAR_1 = VAR_1 . METHOD_2 ( new TYPE_1 ( java.lang.Integer.toString ( i ) ) ) ; } return VAR_1 ; } 
public void METHOD_1 ( ) { super . METHOD_1 ( ) ; TYPE_1 . i ( VAR_1 , STRING_1 ) ; METHOD_2 ( ) ; TYPE_1 . i ( VAR_1 , STRING_2 ) ; } 
public static TYPE_1 METHOD_1 ( TYPE_2 VAR_1 , double VAR_2 , double height ) { if ( ( VAR_3 ) == null ) { VAR_3 = new TYPE_1 ( VAR_1 , VAR_2 , height ) ; } return VAR_3 ; } 
public void METHOD_1 ( TYPE_1 c ) { c . METHOD_2 ( ) ; VAR_1 . add ( c ) ; } 
protected void METHOD_1 ( ) { super . METHOD_1 ( ) ; TYPE_1 . i ( VAR_1 , STRING_1 ) ; } 
public boolean METHOD_1 ( TYPE_1 VAR_1 , java.util.Map < TYPE_2 , java.util.List < TYPE_1 > > VAR_2 , java.util.List < TYPE_3 > VAR_3 , TYPE_4 VAR_4 , boolean VAR_5 ) { return true ; } 
public boolean METHOD_1 ( ) { return ( ! ( this . VAR_1 . isEmpty ( ) ) ) || ( ! ( this . VAR_2 . isEmpty ( ) ) ) ; } 
public boolean METHOD_1 ( ) { java.lang.System.out.println ( VAR_1 ) ; return this . VAR_1 ; } 
public int METHOD_1 ( ) { return METHOD_2 ( java.lang.Math.abs ( VAR_1 ) , java.lang.Math.abs ( VAR_2 ) ) ; } 
public int METHOD_1 ( java.lang.Object VAR_1 ) { return 0 ; } 
public void METHOD_1 ( java.lang.String url , TYPE_1 VAR_1 , TYPE_2 VAR_2 , TYPE_3 status ) { VAR_3 . id ( VAR_1 ) . METHOD_2 ( TYPE_4 . METHOD_3 ( TYPE_4 . METHOD_4 ( VAR_2 ) ) ) . METHOD_5 ( VAR_4 ) ; } 
public void init ( ) { METHOD_1 ( new TYPE_1 ( ) ) ; add ( VAR_1 , VAR_2 ) ; METHOD_2 ( VAR_3 ) ; METHOD_3 ( VAR_3 ) ; METHOD_4 ( VAR_3 ) ; VAR_4 = VAR_5 ; VAR_6 = true ; } 
public java.lang.String METHOD_1 ( ) { switch ( METHOD_2 ( ) ) { case 1 : return null ; case INT_1 : return null ; case INT_2 : return getType ( ) . toString ( ) ; default : return null ; } } 
public void METHOD_1 ( java.lang.CharSequence title ) { super . METHOD_1 ( title ) ; if ( ( title != null ) || ( ( METHOD_2 ( ) ) != null ) ) { METHOD_2 ( ) . METHOD_1 ( title . toString ( ) ) ; } } 
public static boolean equals ( TYPE_1 VAR_1 , TYPE_1 VAR_2 ) { return ( VAR_1 . METHOD_1 ( VAR_2 ) ) && ( VAR_1 . toString ( ) . equals ( VAR_2 . toString ( ) ) ) ; } 
public boolean METHOD_1 ( android.content.Intent intent ) { int VAR_1 = VAR_2 . METHOD_2 ( ) ; if ( VAR_1 == ( VAR_3 ) ) { VAR_4 . METHOD_3 ( ) ; VAR_5 . METHOD_4 ( VAR_6 ) ; return true ; } return false ; } 
private static double METHOD_1 ( java.util.ArrayList < java.lang.Double > p ) { double sum = 0 ; for ( double i : p ) { sum -= i * ( TYPE_1 . METHOD_2 ( i ) ) ; } return sum ; } 
public void METHOD_1 ( int VAR_1 , java.lang.String VAR_2 , java.lang.String VAR_3 ) { TYPE_1 . METHOD_2 ( VAR_1 ) . remove ( TYPE_2 . METHOD_3 ( VAR_2 , VAR_3 ) ) ; } 
private TYPE_1 METHOD_1 ( TYPE_2 VAR_1 ) { java.lang.String VAR_2 = VAR_1 . METHOD_2 ( ) ; return new TYPE_1 ( VAR_2 ) ; } 
public void METHOD_1 ( final boolean VAR_1 ) { VAR_2 . METHOD_1 ( VAR_1 ) ; } 
public int METHOD_1 ( ) { java.lang.String str = java.lang.String . METHOD_2 ( ( ( TYPE_1 ) ( VAR_1 ) ) . getText ( ) ) ; METHOD_3 ( str ) ; return VAR_2 ; } 
public void METHOD_1 ( ) { android.content.Intent VAR_1 = new android.content.Intent ( VAR_2 ) ; METHOD_2 ( VAR_1 , 0 ) ; android.content.Intent i = new android.content.Intent ( this , VAR_3 class ) ; METHOD_3 ( i ) ; } 
public TYPE_1 METHOD_1 ( ) { int VAR_1 = java.lang.Math.abs ( ( ( VAR_2 . METHOD_2 ( ) ) % ( VAR_3 . size ( ) ) ) ) ; return VAR_4 . get ( VAR_1 ) ; } 
public void METHOD_1 ( final TYPE_1 VAR_1 , final TYPE_2 VAR_2 ) { METHOD_2 ( VAR_2 ) ; METHOD_3 ( VAR_2 ) ; METHOD_4 ( VAR_2 ) ; METHOD_5 ( VAR_2 ) ; } 
public java.lang.String METHOD_1 ( TYPE_1 VAR_1 , TYPE_2 VAR_2 ) { return STRING_1 ; } 
public int METHOD_1 ( ) { if ( ( METHOD_2 ( ) ) == 0 ) { return 0 ; } return ( VAR_1 . size ( ) ) + ( VAR_2 ) ; } 
public TYPE_1 < TYPE_2 > METHOD_1 ( TYPE_1 < TYPE_2 > a , TYPE_1 < TYPE_2 > b ) { TYPE_3 c = new TYPE_3 ( a , b ) ; VAR_1 . append ( c ) ; return c ; } 
public TYPE_1 METHOD_1 ( ) { TYPE_1 VAR_1 = new TYPE_1 ( ) ; VAR_2 . add ( VAR_1 ) ; for ( TYPE_2 listener : VAR_3 ) listener . METHOD_2 ( ) ; METHOD_3 ( ) ; return VAR_1 ; } 
protected java.lang.Object METHOD_1 ( java.lang.Object value ) { return value ; } 
public void METHOD_1 ( java.util.List < TYPE_1 > VAR_1 ) { for ( TYPE_1 VAR_2 : VAR_1 ) { if ( VAR_2 != null ) { METHOD_2 ( java.lang.String.format ( STRING_1 ) ) ; } } } 
public void METHOD_1 ( java.lang.String VAR_1 ) { if ( TYPE_1 . METHOD_2 ( VAR_1 ) ) { return ; } this . VAR_1 = VAR_1 ; } 
public void METHOD_1 ( ) { for ( int i = 0 ; i < ( VAR_1 . size ( ) ) ; i ++ ) { VAR_1 . get ( i ) . METHOD_2 ( ) ; } } 
public float METHOD_1 ( long VAR_1 , long VAR_2 ) { return ( ( ( float ) ( VAR_1 ) ) / ( 0.0F + VAR_2 ) ) * INT_1 ; } 
public java.lang.Object METHOD_1 ( java.lang.Integer VAR_1 , java.lang.Integer size , java.lang.Long VAR_2 ) throws java.lang.Exception { return VAR_3 . METHOD_1 ( VAR_2 , VAR_1 , size ) ; } 
public TYPE_1 METHOD_1 ( final TYPE_1 VAR_1 ) { final TYPE_2 < TYPE_1 > VAR_2 = VAR_3 . METHOD_2 ( VAR_1 ) ; return VAR_4 . METHOD_3 ( VAR_2 ) ; } 
public void METHOD_1 ( java.lang.String text ) { VAR_1 . setText ( text ) ; VAR_1 . METHOD_2 ( 0 ) ; } 
public TYPE_1 METHOD_1 ( java.lang.String text ) { return TYPE_1 . METHOD_2 ( STRING_1 , STRING_2 , id , STRING_3 , text ) ; } 
public void METHOD_1 ( TYPE_1 VAR_1 ) { if ( VAR_2 ) { throw new TYPE_2 ( ) ; } } 
public void METHOD_1 ( ) { super . METHOD_1 ( ) ; TYPE_1 . METHOD_2 ( VAR_1 , STRING_1 ) ; VAR_2 . METHOD_3 ( ) ; } 
public boolean METHOD_1 ( android.view.View VAR_1 , TYPE_1 VAR_2 ) { return false ; } 
public void METHOD_1 ( ) throws TYPE_1 { TYPE_2 VAR_1 = new TYPE_2 ( this . VAR_2 , STRING_1 ) ; VAR_1 . METHOD_2 ( ) ; VAR_1 . METHOD_3 ( ) ; TYPE_3 . assertNotNull ( VAR_1 . METHOD_4 ( ) ) ; } 
public boolean METHOD_1 ( TYPE_1 VAR_1 ) { if ( VAR_2 ) { VAR_1 . METHOD_2 ( 1 ) . METHOD_3 ( STRING_1 ) ; } else { VAR_1 . METHOD_2 ( 1 ) . METHOD_3 ( STRING_2 ) ; } return true ; } 
public void METHOD_1 ( android.view.View view , TYPE_1 VAR_1 ) { super . METHOD_1 ( view , VAR_1 ) ; TYPE_2 VAR_2 = ( ( TYPE_2 ) ( view . METHOD_2 ( VAR_3 ) ) ) ; METHOD_3 ( VAR_2 ) ; METHOD_4 ( ) ; } 
private void METHOD_1 ( ) { if ( ( VAR_1 . METHOD_2 ( ) ) && ( ( VAR_2 ) != null ) ) VAR_2 . METHOD_3 ( VAR_3 ) ; else VAR_2 . METHOD_3 ( VAR_4 ) ; } 
private static java.lang.String METHOD_1 ( ) { try { return VAR_1 class . METHOD_2 ( ) . METHOD_3 ( ) ; } catch ( java.lang.Throwable VAR_2 ) { VAR_3 . METHOD_4 ( STRING_1 , VAR_2 ) ; return null ; } } 
void METHOD_1 ( ) { if ( METHOD_2 ( ) ) { VAR_1 . METHOD_3 ( ) ; METHOD_4 ( ) ; java.lang.System.out.println ( ( ( STRING_1 + ( VAR_2 ) ) + STRING_2 ) ) ; METHOD_5 ( ) ; } VAR_3 = false ; } 
private synchronized void METHOD_1 ( ) { VAR_1 . METHOD_2 ( VAR_2 ) ; VAR_1 . METHOD_3 ( listener ) ; } 
public void METHOD_1 ( ) { VAR_1 . METHOD_2 ( VAR_2 ) ; METHOD_3 ( ) ; setState ( VAR_3 ) ; METHOD_4 ( ) ; } 
public boolean METHOD_1 ( TYPE_1 VAR_1 ) { TYPE_1 result = TYPE_2 . METHOD_2 ( VAR_1 ) ; result . METHOD_3 ( ) ; return true ; } 
protected void METHOD_1 ( TYPE_1 VAR_1 ) { super . METHOD_1 ( VAR_1 ) ; METHOD_2 ( VAR_2 ) ; METHOD_3 ( ) . METHOD_4 ( VAR_3 , VAR_3 ) ; METHOD_5 ( VAR_4 ) ; METHOD_6 ( ) ; } 
public void METHOD_1 ( java.util.List < java.lang.String > VAR_1 ) { this . VAR_2 . METHOD_2 ( VAR_1 ) ; } 
public void METHOD_1 ( TYPE_1 event , TYPE_2 target , TYPE_2 VAR_1 ) { VAR_2 . String class . getName ( ) ; } 
public void METHOD_1 ( ) { if ( ! ( VAR_1 . equals ( VAR_2 . intValue ( ) ) ) ) { ( VAR_1 ) ++ ; METHOD_2 ( ) ; } } 
public void METHOD_1 ( TYPE_1 VAR_1 ) { int VAR_2 = VAR_3 ; java.lang.System.out.println ( ( ( STRING_1 + VAR_2 ) + STRING_2 ) ) ; } 
public java.util.List < TYPE_1 > METHOD_1 ( java.lang.String VAR_1 , java.util.List < java.lang.Integer > VAR_2 ) { return VAR_3 . METHOD_2 ( VAR_1 , TYPE_2 . METHOD_3 ( VAR_4 , VAR_2 ) ) ; } 
protected void METHOD_1 ( ) { setEnabled ( METHOD_2 ( ) ) ; METHOD_3 ( METHOD_4 ( ) ) ; } 
public void METHOD_1 ( TYPE_1 VAR_1 , java.lang.Throwable VAR_2 ) { METHOD_2 ( TYPE_2 . error ( ) , true ) ; METHOD_3 ( new TYPE_3 ( ) ) ; } 
public void METHOD_1 ( java.lang.Exception error ) { TYPE_1 . METHOD_2 ( VAR_1 , ( STRING_1 + ( error . METHOD_3 ( ) ) ) ) ; VAR_2 . METHOD_4 ( error ) ; } 
public java.util.ArrayList < TYPE_1 > METHOD_1 ( java.lang.String response , boolean VAR_1 ) throws TYPE_2 { return METHOD_2 ( new TYPE_3 ( response ) , VAR_1 ) ; } 
public java.lang.String METHOD_1 ( ) { VAR_1 . info ( STRING_1 ) ; java.util.List < TYPE_1 > VAR_2 = METHOD_2 ( ) ; for ( TYPE_1 VAR_3 : VAR_2 ) { VAR_4 . METHOD_3 ( VAR_3 ) ; } return STRING_2 ; } 
public boolean METHOD_1 ( ) { return ( time ( ) ) > ( VAR_1 ) ; } 
public void METHOD_1 ( ) { switch ( VAR_1 ) { case STRING_1 : ( x ) ++ ; default : } } 
public int METHOD_1 ( ) { return ( super . METHOD_1 ( ) ) + 1 ; } 
protected void METHOD_1 ( int VAR_1 , TYPE_1 VAR_2 ) { } 
public void METHOD_1 ( ) throws java.lang.Exception { METHOD_2 ( ) ; TYPE_1 . METHOD_3 ( ) ; java.lang.System.out.println ( ( STRING_1 + ( VAR_1 ) ) ) ; TYPE_2 . METHOD_4 ( STRING_2 , VAR_2 ) ; } 
public int METHOD_1 ( TYPE_1 VAR_1 ) { int VAR_2 = VAR_1 . METHOD_2 ( ) ; java.lang.System.out.println ( STRING_1 ) ; return VAR_2 ; } 
public void METHOD_1 ( ) { VAR_1 . METHOD_2 ( VAR_2 ) ; VAR_2 = null ; } 
public java.lang.String toString ( ) { return ( ( METHOD_1 ( ) ) + STRING_1 ) + ( METHOD_2 ( ) ) ; } 
protected native int METHOD_1 ( int buffer , long VAR_1 ) ; 
public java.lang.String METHOD_1 ( ) { if ( ( this . VAR_1 . METHOD_2 ( 0 ) ) == CHAR_1 ) { return this . VAR_1 . substring ( 1 ) ; } return this . VAR_1 ; } 
protected TYPE_1 METHOD_1 ( ) { if ( ( VAR_1 ) == null ) { VAR_1 = new TYPE_1 ( VAR_2 , this , METHOD_2 ( ) ) ; } return VAR_1 ; } 
private boolean METHOD_1 ( java.lang.String VAR_1 , java.lang.String VAR_2 ) { return ( ( VAR_2 . equals ( STRING_1 ) ) || ( VAR_2 . equals ( VAR_1 ) ) ) || ( VAR_1 . equals ( STRING_2 ) ) ; } 
private boolean METHOD_1 ( ) { if ( ! ( METHOD_2 ( ) ) ) return false ; if ( ( VAR_1 ) != null ) { VAR_2 = VAR_3 ; VAR_4 = false ; } return true ; } 
public void METHOD_1 ( ) { assertNotNull ( VAR_1 . path ) ; assertNotNull ( VAR_2 ) ; assertNotNull ( VAR_3 ) ; assertNotNull ( VAR_4 ) ; assertNotNull ( VAR_5 ) ; assertNotNull ( VAR_6 ) ; } 
public static void METHOD_1 ( TYPE_1 VAR_1 , java.lang.Class < ? extends TYPE_2 > VAR_2 ) { VAR_1 . set ( VAR_3 , VAR_2 . toString ( ) ) ; } 
private void METHOD_1 ( TYPE_1 VAR_1 , java.lang.String line ) { VAR_1 . METHOD_2 ( VAR_2 . METHOD_3 ( line ) ) ; } 
protected void METHOD_1 ( TYPE_1 context ) throws java.io.IOException , TYPE_2 { TYPE_3 VAR_1 = context . METHOD_2 ( ) ; VAR_2 = VAR_1 . METHOD_3 ( STRING_1 , ( - 1 ) ) ; super . METHOD_1 ( context ) ; } 
public TYPE_1 METHOD_1 ( int VAR_1 ) { return TYPE_2 . METHOD_2 ( VAR_2 , ( VAR_1 + 1 ) ) ; } 
public java.lang.String METHOD_1 ( TYPE_1 VAR_1 , java.lang.String VAR_2 , java.lang.String VAR_3 , TYPE_2 response ) { if ( METHOD_2 ( VAR_1 , VAR_2 , VAR_3 , response ) ) return STRING_1 ; return STRING_2 ; } 
public static void METHOD_1 ( TYPE_1 VAR_1 ) { VAR_2 = VAR_1 ; VAR_3 = VAR_1 . METHOD_2 ( ) ; } 
public TYPE_1 METHOD_1 ( ) { if ( isEmpty ( ) ) ; return VAR_1 ; } 
public java.lang.String METHOD_1 ( ) { java.lang.String [ ] VAR_1 = VAR_2 . split ( STRING_1 , INT_1 ) ; return VAR_1 [ 0 ] ; } 
public void METHOD_1 ( android.view.View VAR_1 ) { switch ( VAR_1 . getId ( ) ) { case VAR_2 : VAR_3 . METHOD_2 ( VAR_4 ) ; METHOD_3 ( ) ; break ; } } 
private void METHOD_1 ( TYPE_1 VAR_1 ) { this . VAR_1 = VAR_1 ; this . VAR_1 . METHOD_2 ( METHOD_3 ( ) ) ; METHOD_4 ( ) ; if ( ! ( VAR_2 ) ) { METHOD_5 ( ) ; } } 
public boolean METHOD_1 ( java.util.Collection < TYPE_1 > VAR_1 ) { VAR_1 . METHOD_2 ( VAR_1 ) ; return true ; } 
public static void METHOD_1 ( TYPE_1 file , TYPE_2 VAR_1 , android.view.View VAR_2 ) { if ( VAR_1 == null ) { TYPE_3 . METHOD_2 ( file , VAR_2 ) ; } else { TYPE_3 . METHOD_3 ( file , VAR_1 , VAR_2 ) ; } } 
java.lang.String METHOD_1 ( ) { if ( ( ( VAR_1 ) == null ) | ( VAR_1 . METHOD_2 ( ) ) ) { return STRING_1 ; } return VAR_1 . getText ( ) ; } 
public TYPE_1 METHOD_1 ( ) { VAR_1 = new TYPE_1 ( getName ( ) , METHOD_2 ( ) ) ; VAR_1 . METHOD_3 ( this ) ; return VAR_1 ; } 
public void METHOD_1 ( ) { VAR_1 . METHOD_2 ( null ) ; if ( ( VAR_2 ) != null ) { VAR_2 . METHOD_3 ( new TYPE_1 ( ) ) ; } } 
public void METHOD_1 ( ) { METHOD_2 ( ) ; for ( TYPE_1 VAR_1 : VAR_2 . METHOD_3 ( ) ) { VAR_3 . METHOD_4 ( true ) ; VAR_3 . METHOD_5 ( VAR_4 , true ) ; } METHOD_6 ( ) ; } 
private void METHOD_1 ( TYPE_1 VAR_1 ) { VAR_1 . METHOD_2 ( new TYPE_2 ( ) { public void METHOD_3 ( TYPE_3 VAR_2 ) { METHOD_4 ( ) ; } } ) ; } 
public void METHOD_1 ( ) throws TYPE_1 { VAR_1 . METHOD_2 ( VAR_2 class ) ; METHOD_3 ( null ) ; } 
private TYPE_1 METHOD_1 ( ) { if ( ( VAR_1 ) == null ) { VAR_1 = TYPE_2 . METHOD_2 ( VAR_2 . METHOD_3 ( ) ) ; } return VAR_1 ; } 
public void METHOD_1 ( java.util.ArrayList < TYPE_1 > VAR_1 ) { this . VAR_1 = new java.util.ArrayList < TYPE_1 > ( VAR_1 ) ; } 
public void METHOD_1 ( ) { double [ ] VAR_1 = new double [ ] { } ; TYPE_1 VAR_2 = new TYPE_1 ( VAR_1 ) ; VAR_2 . METHOD_2 ( new double [ ] { INT_1 , - INT_2 } ) ; } 
private void init ( ) { for ( TYPE_1 n : nodes ) { n . METHOD_1 ( ) ; } java.lang.System.out.println ( STRING_1 ) ; } 
public TYPE_1 METHOD_1 ( ) { TYPE_1 VAR_1 = METHOD_2 ( ) ; if ( null == VAR_1 ) { VAR_1 = new TYPE_2 ( ) ; } METHOD_3 ( VAR_1 ) ; return VAR_1 ; } 
public void METHOD_1 ( ) { METHOD_2 ( true , new TYPE_1 ( ) { public void METHOD_1 ( ) { VAR_1 . METHOD_1 ( ) ; } public void METHOD_3 ( int error ) { VAR_1 . METHOD_1 ( ) ; } } ) ; } 
public void METHOD_1 ( ) throws TYPE_1 { VAR_1 = null ; VAR_2 = false ; VAR_3 = new TYPE_2 ( ) ; VAR_3 . METHOD_2 ( ) ; init ( ) ; } 
public TYPE_1 METHOD_1 ( ) { return ( ) - > VAR_1 . METHOD_2 ( ) ; } 
public void METHOD_1 ( ) { super . METHOD_1 ( ) ; METHOD_2 ( VAR_1 ) ; METHOD_3 ( ) ; } 
public void METHOD_1 ( ) { TYPE_1 . METHOD_2 ( VAR_1 , STRING_1 ) ; METHOD_3 ( ) ; super . METHOD_1 ( ) ; } 
public void METHOD_1 ( TYPE_1 VAR_1 ) { this . VAR_1 . METHOD_2 ( ) ; this . VAR_1 = VAR_1 ; this . VAR_1 . METHOD_3 ( ) ; } 
private void METHOD_1 ( TYPE_1 VAR_1 ) { if ( VAR_2 ) { METHOD_2 ( VAR_1 . METHOD_3 ( ) ) ; show ( ) ; } VAR_3 = true ; VAR_1 . show ( ) ; } 
public void METHOD_1 ( TYPE_1 VAR_1 ) { this . VAR_1 = VAR_1 ; VAR_2 = VAR_1 . METHOD_2 ( ) ; VAR_3 = 0 ; VAR_4 = VAR_2 ; } 
public void METHOD_1 ( TYPE_1 VAR_1 ) { java.lang.System.out.println ( ( STRING_1 + ( VAR_1 . getValue ( ) ) ) ) ; TYPE_2 . METHOD_2 ( ( ( java.util.List < java.lang.String > ) ( VAR_1 . getValue ( ) ) ) ) ; } 
private synchronized void METHOD_1 ( java.lang.String VAR_1 ) { TYPE_1 . i ( VAR_2 , ( STRING_1 + VAR_1 ) ) ; VAR_3 = VAR_1 ; } 
public void METHOD_1 ( TYPE_1 t ) { TYPE_2 VAR_1 = TYPE_2 . METHOD_2 ( ) ; VAR_1 . METHOD_3 ( t , false ) ; VAR_1 . METHOD_4 ( ) . METHOD_5 ( VAR_2 . id ) ; METHOD_6 ( ) ; } 
public java.lang.String METHOD_1 ( ) { if ( VAR_1 ) { VAR_2 . METHOD_2 ( STRING_1 ) ; } return VAR_3 . METHOD_3 ( ) ; } 
private int METHOD_1 ( ) { TYPE_1 VAR_1 = ( ( TYPE_1 ) ( METHOD_2 ( ) . METHOD_3 ( ) ) ) ; java.lang.String VAR_2 = VAR_1 . getText ( ) . toString ( ) ; return java.lang.Integer.parseInt ( VAR_2 ) ; } 
java.util.Map < java.lang.String , java.lang.Object > METHOD_1 ( int start , int end , java.lang.String VAR_1 , boolean VAR_2 ) throws TYPE_1 ; 
void METHOD_1 ( int [ ] a , int b ) { int k = ( a . length ) - b ; } 
TYPE_1 METHOD_1 ( ) { TYPE_2 < java.lang.String > id = new TYPE_2 ( ) ; return METHOD_2 ( METHOD_1 ( id ) , METHOD_3 ( new TYPE_3 < java.lang.Void > ( METHOD_4 ( ) ) ) , VAR_1 ) ; } 
public void METHOD_1 ( ) throws java.lang.Exception { VAR_1 = new TYPE_1 ( ) ; VAR_1 . METHOD_2 ( null ) ; } 
public void METHOD_1 ( boolean VAR_1 ) { super . METHOD_1 ( VAR_1 ) ; VAR_2 . METHOD_2 ( ) ; METHOD_3 ( true ) ; METHOD_4 ( ) ; } 
abstract java.lang.String name ( ) ; 
public double METHOD_1 ( double value , int start , int VAR_1 ) { return VAR_1 > start ? value / ( 1 + ( ( VAR_1 - start ) / INT_1 ) ) : value ; } 
TYPE_1 < TYPE_2 > METHOD_1 ( java.lang.String key ) ; 
public void METHOD_1 ( ) { METHOD_2 ( VAR_1 . METHOD_3 ( ) ) ; java.lang.System.out.println ( VAR_1 . METHOD_3 ( ) ) ; } 
public void METHOD_1 ( ) { if ( ( VAR_1 ) < INT_1 ) { } else { VAR_2 . METHOD_2 ( VAR_3 ) ; } } 
public void METHOD_1 ( java.lang.String error ) { METHOD_2 ( ) ; TYPE_1 . METHOD_3 ( this , error , VAR_1 ) . show ( ) ; } 
private void METHOD_1 ( ) { METHOD_2 ( ) . METHOD_3 ( 0 , null , VAR_1 ) ; } 
public int count ( ) { return set . get ( ) ; } 
private void METHOD_1 ( ) { if ( ( VAR_1 . METHOD_2 ( ) ) != null ) { VAR_1 . METHOD_3 ( VAR_1 . METHOD_2 ( ) ) ; VAR_1 . METHOD_4 ( null ) ; METHOD_5 ( ) ; } } 
public void METHOD_1 ( TYPE_1 VAR_1 , int position ) { VAR_2 = METHOD_2 ( position ) ; METHOD_3 ( VAR_1 , VAR_3 . get ( position ) , VAR_2 ) ; } 
public TYPE_1 METHOD_1 ( final TYPE_2 < ? > VAR_1 , final TYPE_3 VAR_2 , final double VAR_3 , final double VAR_4 ) { VAR_5 . add ( VAR_1 , VAR_2 , VAR_3 , VAR_4 ) ; return this ; } 
public void METHOD_1 ( TYPE_1 < TYPE_2 > VAR_1 , java.lang.Throwable VAR_2 ) { METHOD_2 ( VAR_2 ) ; if ( ( VAR_3 ) != null ) { VAR_3 . METHOD_3 ( VAR_2 . METHOD_4 ( ) ) ; } } 
protected void METHOD_1 ( TYPE_1 VAR_1 ) { super . METHOD_1 ( VAR_1 ) ; VAR_2 . METHOD_2 ( ( VAR_1 . getBoolean ( STRING_1 ) ? VAR_3 : VAR_4 ) ) ; VAR_5 . setEnabled ( VAR_1 . getBoolean ( STRING_2 ) ) ; } 
public void METHOD_1 ( java.lang.String name , boolean VAR_1 , float VAR_2 ) { switch ( name ) { case STRING_1 : VAR_3 . METHOD_2 ( STRING_2 ) ; break ; case STRING_3 : VAR_3 . METHOD_2 ( STRING_4 ) ; } } 
public java.lang.String getId ( ) { return text ; } 
public void METHOD_1 ( ) { VAR_1 . METHOD_2 ( INT_1 ) ; TYPE_1 . assertEquals ( ( ( int ) ( VAR_1 . METHOD_3 ( ) ) ) , INT_1 ) ; } 
public java.lang.String METHOD_1 ( ) { return METHOD_2 ( ( ( VAR_1 . METHOD_3 ( INT_1 ) ) + INT_2 ) ) ; } 
private void METHOD_1 ( ) { if ( ( VAR_1 . METHOD_2 ( ) ) == ( VAR_2 ) ) { VAR_1 . METHOD_3 ( true ) ; } } 
public void METHOD_1 ( TYPE_1 event ) { if ( VAR_1 . METHOD_2 ( ) ) { switch ( event . METHOD_3 ( ) ) { case INT_1 : case INT_2 : METHOD_4 ( VAR_1 . METHOD_5 ( ) ) ; break ; } } } 
void METHOD_1 ( int VAR_1 , TYPE_1 VAR_2 ) ; 
public void METHOD_1 ( final TYPE_1 element , final TYPE_2 VAR_1 ) { VAR_2 . METHOD_2 ( new TYPE_3 ( ) { public void METHOD_3 ( android.view.View view ) { if ( VAR_1 != null ) { VAR_1 . METHOD_4 ( element ) ; } } } ) ; } 
public void METHOD_1 ( ) { TYPE_1 . METHOD_2 ( STRING_1 ) ; METHOD_3 ( VAR_1 , VAR_2 , STRING_2 ) ; METHOD_4 ( VAR_3 , VAR_4 , STRING_3 ) ; } 
public java.util.Map < java.lang.String , TYPE_1 > METHOD_1 ( ) { java.lang.System.out.println ( ( STRING_1 + ( VAR_1 ) ) ) ; return VAR_1 ; } 
public void METHOD_1 ( ) { TYPE_1 . METHOD_2 ( VAR_1 , VAR_2 ) ; try { METHOD_3 ( ) ; } finally { TYPE_1 . METHOD_4 ( ) ; } } 
public void METHOD_1 ( android.view.View VAR_1 ) { if ( VAR_2 ) { return ; } METHOD_2 ( STRING_1 ) ; } 
public void METHOD_1 ( TYPE_1 VAR_1 ) { if ( ( VAR_1 . METHOD_2 ( ) ) == ( VAR_2 ) ) { this . METHOD_3 ( true ) ; } } 
public java.util.List < java.lang.Integer > METHOD_1 ( ) { return this . VAR_1 ; } 
public boolean METHOD_1 ( TYPE_1 VAR_1 ) { if ( VAR_2 ) { if ( ! ( VAR_1 . METHOD_2 ( ) ) ) { return false ; } } return ( VAR_1 instanceof TYPE_2 ) || ( VAR_1 instanceof TYPE_3 ) ; } 
protected void METHOD_1 ( ) { super . METHOD_1 ( ) ; VAR_1 . start ( null ) ; } 
private int METHOD_1 ( double x ) { return ( ( int ) ( x / ( this . VAR_1 ) ) ) ; } 
public java.util.List < java.lang.String > METHOD_1 ( ) { return TYPE_1 . METHOD_2 ( VAR_1 ) ; } 
public void METHOD_1 ( int VAR_1 , int VAR_2 ) { VAR_3 = VAR_1 ; VAR_4 = ( VAR_2 == ( VAR_5 ) ) && ( VAR_6 ) ; } 
public void METHOD_1 ( ) { if ( ( VAR_1 . METHOD_2 ( ) ) != INT_1 ) { VAR_2 . METHOD_3 ( ( ( VAR_1 . METHOD_4 ( ) ) + 1 ) ) ; } } 
public void METHOD_1 ( ) { VAR_1 . METHOD_2 ( ) ; TYPE_1 . METHOD_3 ( VAR_2 , TYPE_1 . METHOD_4 ( 1 ) ) . METHOD_5 ( ) ; } 
public static void main ( java.lang.String [ ] args ) { TYPE_1 VAR_1 = new TYPE_1 ( args [ 0 ] . equals ( STRING_1 ) ) ; VAR_1 . METHOD_1 ( ) ; } 
private void METHOD_1 ( boolean VAR_1 ) { if ( VAR_1 ) { VAR_2 = METHOD_2 ( ) ; } else { VAR_2 = ( ( TYPE_1 ) ( TYPE_2 . METHOD_3 ( ) ) ) ; } } 
private TYPE_1 METHOD_1 ( TYPE_1 value ) { return new TYPE_1 ( value . METHOD_2 ( VAR_1 ) ) ; } 
public java.lang.String [ ] getText ( ) { return text ; } 
public void METHOD_1 ( TYPE_1 VAR_1 ) { if ( ( ( VAR_2 ) != null ) && ( VAR_2 . METHOD_2 ( ) ) ) VAR_2 . METHOD_3 ( ) ; } 
public void METHOD_1 ( TYPE_1 VAR_1 ) { VAR_1 . METHOD_2 ( VAR_2 ) ; TYPE_2 . METHOD_3 ( STRING_1 , STRING_1 ) ; } 
public boolean METHOD_1 ( ) { if ( ! ( METHOD_2 ( ) ) ) return true ; if ( METHOD_3 ( ) ) { return true ; } if ( METHOD_4 ( ) ) { return true ; } return false ; } 
public java.util.List < TYPE_1 > METHOD_1 ( int VAR_1 , TYPE_2 start , TYPE_2 end ) { TYPE_3 . info ( STRING_1 ) ; return TYPE_4 . METHOD_2 ( VAR_2 . METHOD_3 ( VAR_1 , start , end ) , VAR_3 ) ; } 
public static TYPE_1 METHOD_1 ( java.lang.String VAR_1 , java.lang.String VAR_2 , java.lang.String VAR_3 , java.lang.String VAR_4 , java.lang.String VAR_5 , java.lang.String VAR_6 ) { TYPE_2 . METHOD_2 ( ) ; return new TYPE_3 ( VAR_1 , null , VAR_3 , VAR_4 , VAR_5 , VAR_6 ) ; } 
public java.lang.String METHOD_1 ( ) { java.lang.StringBuilder VAR_1 = new java.lang.StringBuilder ( ) ; for ( int i = 0 ; i < ( VAR_2 ) ; i ++ ) { stringBuilder.append ( VAR_3 . METHOD_1 ( ) ) ; } return VAR_1 . toString ( ) ; } 
private void METHOD_1 ( ) { TYPE_1 . i ( VAR_1 , ( STRING_1 + ( VAR_2 ) ) ) ; VAR_2 = TYPE_2 . METHOD_2 ( ) ; VAR_3 = true ; } 
private double METHOD_1 ( double time , TYPE_1 init ) { if ( ( ( VAR_1 ) - ( VAR_2 ) ) == 0.0 ) return 1.0 ; else return ( ( VAR_1 ) - time ) / ( ( VAR_1 ) - ( VAR_2 ) ) ; } 
public TYPE_1 METHOD_1 ( TYPE_2 VAR_1 ) { TYPE_3 VAR_2 = new TYPE_3 ( getActivity ( ) , ( ( TYPE_4 ) ( getActivity ( ) ) ) , VAR_3 , VAR_4 , VAR_5 ) ; return VAR_2 ; } 
public static void main ( java.lang.String [ ] args ) { TYPE_1 . METHOD_1 ( VAR_1 class , args ) ; TYPE_2 VAR_2 = new TYPE_2 ( ) ; VAR_2 . METHOD_2 ( ) ; } 
public final < TYPE_1 > TYPE_2 < TYPE_1 > METHOD_1 ( TYPE_3 < TYPE_1 > data , java.lang.String message ) { return new TYPE_2 < TYPE_1 > ( data , message , true ) ; } 
public void start ( ) throws java.lang.Exception { METHOD_1 ( ) ; } 
public java.util.Date METHOD_1 ( ) { return VAR_1 . METHOD_1 ( ) . METHOD_2 ( ) ; } 
public void METHOD_1 ( ) throws java.lang.Exception { METHOD_2 ( ) ; METHOD_3 ( ) ; METHOD_4 ( ) ; if ( VAR_1 ) { METHOD_5 ( ) ; } else { TYPE_1 . METHOD_6 ( VAR_2 ) ; } METHOD_7 ( ) ; METHOD_8 ( ) ; } 
public void METHOD_1 ( TYPE_1 VAR_1 ) { VAR_2 = VAR_1 ; new TYPE_2 ( VAR_2 ) . execute ( ( ( java.lang.Void ) ( null ) ) ) ; } 
public static void METHOD_1 ( ) { VAR_1 = - 1 ; VAR_2 = null ; VAR_3 = null ; VAR_4 = - 1 ; VAR_5 = null ; VAR_6 = - 1 ; } 
public void METHOD_1 ( TYPE_1 VAR_1 , int VAR_2 ) { VAR_3 . METHOD_2 ( ) ; METHOD_3 ( ) . METHOD_4 ( ) ; } 
TYPE_1 METHOD_1 ( java.lang.Integer id ) { return this . VAR_1 . METHOD_2 ( id ) ; } 
public void METHOD_1 ( java.lang.String VAR_1 ) { TYPE_1 VAR_2 = VAR_3 . remove ( VAR_1 ) ; if ( VAR_2 != null ) { VAR_2 . METHOD_2 ( ) ; VAR_4 . remove ( METHOD_3 ( VAR_1 ) ) ; } } 
public void METHOD_1 ( TYPE_1 VAR_1 ) { TYPE_2 . METHOD_2 ( VAR_2 , ( ( ( STRING_1 + ( VAR_1 . getName ( ) ) ) + STRING_2 ) + VAR_3 ) , VAR_4 ) . show ( ) ; METHOD_3 ( ) ; } 
public TYPE_1 METHOD_1 ( TYPE_2 VAR_1 ) { METHOD_2 ( ) . put ( VAR_2 , VAR_1 . METHOD_2 ( ) ) ; return this ; } 
public void METHOD_1 ( TYPE_1 VAR_1 ) { for ( TYPE_2 VAR_2 : VAR_3 ) { java.lang.System.out.println ( VAR_2 . METHOD_2 ( ) ) ; VAR_2 . METHOD_3 ( VAR_4 , VAR_1 ) ; } } 
private static synchronized void METHOD_1 ( ) { TYPE_1 . METHOD_2 ( VAR_1 , STRING_1 ) ; VAR_2 . METHOD_3 ( ) ; } 
public void METHOD_1 ( TYPE_1 VAR_1 ) { if ( ( VAR_2 ) == null ) VAR_2 = new TYPE_2 ( this , VAR_1 ) ; else if ( ! ( VAR_2 . METHOD_2 ( ) ) ) VAR_2 . show ( ) ; } 
public void METHOD_1 ( ) { int VAR_1 = - INT_1 ; TYPE_1 VAR_2 = VAR_3 . get ( 0 ) ; VAR_1 = VAR_2 . METHOD_2 ( ) ; assertEquals ( 0 , VAR_1 ) ; } 
public boolean METHOD_1 ( ) { return ( ( METHOD_2 ( VAR_1 ) ) || ( METHOD_2 ( VAR_2 ) ) ) || ( METHOD_2 ( VAR_3 ) ) ; } 
private void METHOD_1 ( ) { if ( METHOD_2 ( ) ) { METHOD_3 ( METHOD_4 ( ) , false ) ; } } 
public void METHOD_1 ( ) { java.lang.String VAR_1 = METHOD_2 ( ) ; VAR_2 . add ( ( ( ( STRING_1 + ( VAR_2 . size ( ) ) ) + STRING_2 ) + VAR_1 ) ) ; } 
public static java.lang.String METHOD_1 ( TYPE_1 VAR_1 ) { TYPE_2 VAR_2 = new TYPE_2 ( VAR_3 ) ; return TYPE_3 . METHOD_1 ( VAR_1 , VAR_2 ) ; } 
public void METHOD_1 ( ) { TYPE_1 VAR_1 = TYPE_1 . METHOD_2 ( STRING_1 ) ; TYPE_2 . METHOD_3 ( ) . METHOD_4 ( VAR_1 ) ; VAR_1 . METHOD_5 ( ) ; } 
public void METHOD_1 ( TYPE_1 VAR_1 ) { super . METHOD_1 ( VAR_1 ) ; METHOD_2 ( VAR_1 , getIntent ( ) . METHOD_3 ( ) ) ; METHOD_4 ( VAR_1 ) ; METHOD_5 ( VAR_1 ) ; } 
private void METHOD_1 ( ) { java.util.LinkedList < TYPE_1 > VAR_1 = new java.util.LinkedList < > ( ) ; while ( ! ( VAR_2 . isEmpty ( ) ) ) { METHOD_2 ( VAR_2 . METHOD_3 ( ) , VAR_1 ) ; } VAR_2 = VAR_1 ; } 
private boolean METHOD_1 ( ) { return ( ! ( VAR_1 ) ) && ( METHOD_2 ( ) ) ; } 
public void METHOD_1 ( TYPE_1 item ) { TYPE_1 VAR_1 = TYPE_2 . select ( ) . METHOD_2 ( VAR_2 class ) . METHOD_3 ( VAR_3 . METHOD_4 ( item . id ) ) . METHOD_5 ( ) ; VAR_1 . delete ( ) ; } 
public void METHOD_1 ( ) { VAR_1 . METHOD_1 ( ) ; if ( VAR_2 . METHOD_2 ( ) ) { VAR_2 . METHOD_3 ( VAR_3 . METHOD_4 ( ) ) ; } super . METHOD_1 ( ) ; } 
public < TYPE_1 extends TYPE_2 < TYPE_3 > > TYPE_4 < TYPE_1 > METHOD_1 ( java.lang.Class < ? extends TYPE_1 > VAR_1 ) ; 
public java.lang.Object execute ( TYPE_1 event ) throws TYPE_2 { final java.lang.String VAR_1 = event . METHOD_1 ( STRING_1 ) ; METHOD_2 ( VAR_1 ) ; TYPE_3 . METHOD_3 ( VAR_2 ) ; return null ; } 
public boolean METHOD_1 ( TYPE_1 VAR_1 ) { return ( ( VAR_2 . size ( ) ) > 0 ) && ( ( VAR_1 . METHOD_2 ( ) . size ( ) ) == ( VAR_3 ) ) ; } 
public TYPE_1 METHOD_1 ( ) { if ( ( VAR_1 ) < ( VAR_2 . size ( ) ) ) { return VAR_2 . get ( ( ( VAR_1 ) + 1 ) ) ; } return null ; } 
public static java.util.Map < java.lang.String , java.lang.Object > METHOD_1 ( double VAR_1 ) { return new java.util.HashMap < java.lang.String , java.lang.Object > ( ) { { put ( STRING_1 , VAR_1 ) ; } } ; } 
public static void METHOD_1 ( boolean VAR_1 ) { VAR_2 = VAR_1 ; TYPE_1 . METHOD_2 ( ) ; } 
public void METHOD_1 ( android.view.View VAR_1 ) { VAR_2 . METHOD_2 ( VAR_3 , name , VAR_4 , url ) ; } 
private void METHOD_1 ( ) { assert ( VAR_1 ) != null ; VAR_2 . info ( STRING_1 ) ; VAR_3 = VAR_1 . METHOD_2 ( ) ; } 
public java.lang.String METHOD_1 ( TYPE_1 VAR_1 ) { if ( VAR_1 == null ) return null ; return VAR_1 . METHOD_2 ( ) . getText ( ) ; } 
public int METHOD_1 ( ) { int result = VAR_1 . METHOD_1 ( ) ; result = ( INT_1 * result ) + ( VAR_2 . METHOD_1 ( ) ) ; result = ( INT_1 * result ) + ( VAR_3 ) ; return result ; } 
public void METHOD_1 ( boolean b ) { VAR_1 = b ; } 
private void METHOD_1 ( ) { METHOD_2 ( VAR_1 ) ; TYPE_1 . METHOD_3 ( this ) ; METHOD_4 ( VAR_2 ) ; TYPE_2 . METHOD_5 ( METHOD_6 ( ) , STRING_1 , STRING_2 ) ; } 
public void METHOD_1 ( TYPE_1 className , TYPE_2 VAR_1 ) { TYPE_3 VAR_2 = ( ( TYPE_3 ) ( VAR_1 ) ) ; VAR_3 = VAR_2 . METHOD_2 ( ) ; VAR_3 . METHOD_3 ( ) ; VAR_3 . METHOD_4 ( VAR_4 ) ; } 
private boolean METHOD_1 ( float VAR_1 ) { return ( ( this . METHOD_2 ( VAR_1 ) ) == false ) && ( ( this . METHOD_3 ( VAR_1 ) ) == false ) ; } 
public void METHOD_1 ( android.view.View VAR_1 ) { METHOD_2 ( ) ; METHOD_3 ( ) ; METHOD_4 ( VAR_2 ) ; } 
public void start ( ) { java.util.List < TYPE_1 > VAR_1 = METHOD_1 ( ) ; try { java.lang.Object result = METHOD_2 ( null ) ; } catch ( java.lang.Exception VAR_2 ) { METHOD_3 ( VAR_2 ) ; } } 
private void METHOD_1 ( TYPE_1 data ) { TYPE_2 . METHOD_2 ( this , false ) ; if ( data . getBoolean ( STRING_1 ) ) { TYPE_2 . METHOD_3 ( this , VAR_1 ) ; } } 
protected double METHOD_1 ( ) { return this . VAR_1 . get ( ) ; } 
public void METHOD_1 ( java.util.List < TYPE_1 > list ) { } 
protected void METHOD_1 ( TYPE_1 VAR_1 ) { super . METHOD_1 ( VAR_1 ) ; METHOD_2 ( VAR_2 ) ; TYPE_2 . METHOD_3 ( this ) ; METHOD_4 ( ) ; METHOD_5 ( ) ; } 
public java.util.Set < TYPE_1 > METHOD_1 ( TYPE_2 type ) { return TYPE_3 . METHOD_1 ( type ) ; } 
public static void METHOD_1 ( ) { VAR_1 [ 0 ] = INT_1 ; VAR_2 = STRING_1 ; VAR_3 = INT_1 ; java.lang.System.out.println ( STRING_2 ) ; } 
public final java.util.Set < TYPE_1 > METHOD_1 ( ) { return this . VAR_1 . METHOD_2 ( ) ; } 
public void METHOD_1 ( int VAR_1 ) { this . VAR_1 = VAR_1 ; VAR_2 = VAR_1 * INT_1 ; VAR_3 = ( VAR_2 ) * INT_2 ; } 
private double METHOD_1 ( double VAR_1 ) { return 1.0 / ( 1.0 + ( TYPE_1 . METHOD_2 ( VAR_1 ) ) ) ; } 
protected boolean METHOD_1 ( java.lang.String name ) { return VAR_1 . METHOD_2 ( name ) ; } 
protected void METHOD_1 ( ) { super . METHOD_1 ( ) ; VAR_1 = new TYPE_1 ( VAR_2 ) ; VAR_3 = VAR_4 new TYPE_2 ( ) ; VAR_1 . METHOD_2 ( ) ; } 
public void METHOD_1 ( final android.content.Intent intent ) { VAR_1 . METHOD_2 ( intent , new TYPE_1 ( ) { public void METHOD_3 ( final android.content.Intent intent ) { VAR_2 super . METHOD_1 ( intent ) ; } } ) ; } 
public void METHOD_1 ( TYPE_1 VAR_1 ) { if ( ( this . VAR_2 ) == null ) { METHOD_2 ( VAR_1 ) ; } else { this . VAR_2 . METHOD_3 ( VAR_1 ) ; } } 
public void METHOD_1 ( TYPE_1 VAR_1 ) { TYPE_2 . METHOD_2 ( STRING_1 , ( STRING_2 + ( VAR_1 . getName ( ) ) ) ) ; VAR_2 . put ( VAR_1 . getName ( ) , VAR_1 ) ; } 
public TYPE_1 METHOD_1 ( int i ) { if ( i == 0 ) return null ; return VAR_1 . get ( ( i - 1 ) ) ; } 
public void METHOD_1 ( float x ) throws TYPE_1 { if ( x > ( VAR_1 ) ) { throw new TYPE_1 ( ) ; } else { float b = ( VAR_1 ) - x ; VAR_1 = b ; } } 
public void split ( TYPE_1 VAR_1 ) { TYPE_2 VAR_2 = this . VAR_2 ; METHOD_1 ( ) ; if ( VAR_1 != VAR_2 ) { VAR_2 . METHOD_2 ( ) ; } } 
public java.util.List < TYPE_1 > METHOD_1 ( java.lang.String VAR_1 ) { java.util.List < TYPE_1 > VAR_2 = new java.util.ArrayList < TYPE_1 > ( ) ; return VAR_2 ; } 
public TYPE_1 METHOD_1 ( TYPE_2 < TYPE_1 , ? > VAR_1 ) { for ( TYPE_1 VAR_2 : VAR_3 ) { VAR_2 . METHOD_2 ( VAR_1 ) ; } return this ; } 
double METHOD_1 ( ) { double VAR_1 = 0.0 ; if ( ( VAR_2 ) != null ) { VAR_2 . METHOD_2 ( ) ; } return VAR_1 ; } 
public void METHOD_1 ( ) { VAR_1 . METHOD_2 ( ) ; java.lang.String VAR_2 = TYPE_1 . METHOD_3 ( VAR_3 ) ; TYPE_2 . assertEquals ( ( STRING_1 + ( VAR_4 ) ) , VAR_2 ) ; } 
public void METHOD_1 ( ) { java.lang.String VAR_1 = STRING_1 ; TYPE_1 . assertThat ( TYPE_2 . METHOD_2 ( STRING_2 ) , TYPE_3 . METHOD_3 ( VAR_1 ) ) ; } 
public TYPE_1 build ( ) { return new TYPE_1 ( METHOD_1 ( ) ) ; } 
void METHOD_1 ( ) { TYPE_1 < java.lang.String > VAR_1 = new TYPE_1 < java.lang.String > ( STRING_1 ) ; VAR_1 . METHOD_1 ( STRING_2 ) ; assertEquals ( STRING_2 , VAR_1 . METHOD_2 ( ) ) ; } 
public int METHOD_1 ( ) { return METHOD_2 ( ) ? 0 : this . VAR_1 [ INT_1 ] ; } 
public static void METHOD_1 ( ) { TYPE_1 VAR_1 = TYPE_2 . METHOD_2 ( ) . METHOD_3 ( ) ; VAR_1 . METHOD_4 ( VAR_2 , VAR_3 ) ; TYPE_3 . METHOD_5 ( ) ; } 
public double METHOD_1 ( TYPE_1 VAR_1 ) { double VAR_2 = ( METHOD_2 ( VAR_1 ) ) / FLOAT_1 ; return TYPE_2 . METHOD_3 ( ( VAR_2 * ( VAR_3 ) ) ) ; } 
public void METHOD_1 ( ) { METHOD_2 ( ) ; METHOD_3 ( ) . METHOD_4 ( METHOD_5 ( ) , METHOD_6 ( ) , METHOD_7 ( ) ) ; } 
public TYPE_1 get ( ) { METHOD_1 ( ) ; final TYPE_1 value = this . value . get ( ) . get ( ) ; return value ; } 
private java.util.Set < java.util.List < java.lang.Integer > > METHOD_1 ( java.lang.Integer [ ] VAR_1 ) { java.util.Set < java.util.List < java.lang.Integer > > VAR_2 = new java.util.HashSet < > ( ) ; java.lang.System.err.println ( VAR_2 . toString ( ) ) ; return VAR_2 ; } 
public synchronized void METHOD_1 ( TYPE_1 obj ) { VAR_1 . put ( obj . METHOD_2 ( ) , new TYPE_2 < TYPE_1 > ( obj ) ) ; } 
private void METHOD_1 ( ) { VAR_1 . METHOD_2 ( ) ; METHOD_3 ( VAR_1 . METHOD_4 ( ) ) ; } 
public void METHOD_1 ( java.lang.String VAR_1 ) { ( ( TYPE_1 ) ( VAR_2 . METHOD_2 ( VAR_3 ) ) ) . setText ( VAR_1 ) ; } 
public void METHOD_1 ( ) { METHOD_2 ( ) ; TYPE_1 . METHOD_3 ( ) ; for ( TYPE_2 VAR_1 : VAR_2 ) { if ( ! ( VAR_1 . METHOD_4 ( ) ) ) VAR_1 . METHOD_5 ( ) ; } } 
void start ( ) { java.lang.System.out.println ( new TYPE_1 ( ) ) ; TYPE_2 . METHOD_1 ( false ) ; java.lang.System.out.println ( STRING_1 ) ; TYPE_2 . METHOD_2 ( ( ) - > METHOD_3 ( ) ) ; } 
public synchronized void METHOD_1 ( double VAR_1 ) { if ( ! ( VAR_2 . METHOD_2 ( ) ) ) { VAR_2 . METHOD_1 ( VAR_1 ) ; } } 
public void METHOD_1 ( java.lang.String VAR_1 ) { java.lang.System.out.println ( ( STRING_1 + VAR_1 ) ) ; VAR_2 . remove ( VAR_1 ) ; } 
public void METHOD_1 ( ) { VAR_1 . METHOD_2 ( null ) ; VAR_1 . METHOD_3 ( null , STRING_1 ) ; } 
public void METHOD_1 ( android.content.Context context , java.lang.Object path , TYPE_1 VAR_1 ) { TYPE_2 . METHOD_2 ( context ) . METHOD_3 ( path ) . METHOD_4 ( VAR_2 ) . error ( VAR_2 ) . METHOD_5 ( ) . METHOD_6 ( VAR_1 ) ; } 
void METHOD_1 ( boolean VAR_1 ) { VAR_2 . METHOD_2 ( VAR_1 ) ; VAR_2 . setEnabled ( VAR_1 ) ; } 
public void METHOD_1 ( java.util.Collection < ? extends TYPE_1 > VAR_1 , TYPE_2 VAR_2 , boolean VAR_3 ) { for ( TYPE_1 VAR_4 : VAR_1 ) { VAR_4 . METHOD_2 ( VAR_5 ) ; } } 
public void METHOD_1 ( ) { VAR_1 . METHOD_2 ( ) ; VAR_2 . METHOD_3 ( ( ( VAR_3 . size ( ) ) - 1 ) ) ; } 
public void METHOD_1 ( ) { double [ ] VAR_1 = new double [ ] { 1 , 1 , 1 , 1 } ; for ( TYPE_1 n : VAR_2 ) { n . METHOD_2 ( new TYPE_2 ( this , VAR_1 ) ) ; } } 
public static java.lang.String METHOD_1 ( java.lang.String url ) { return ( STRING_1 + url ) + STRING_2 ; } 
public java.lang.Integer METHOD_1 ( java.lang.Integer VAR_1 , java.lang.Object VAR_2 , int VAR_3 ) { return INT_1 ; } 
public TYPE_1 append ( int value ) { VAR_1 . METHOD_1 ( VAR_2 , value ) ; } 
public TYPE_1 METHOD_1 ( java.lang.String VAR_1 ) throws java.lang.Exception { return ( ( TYPE_1 ) ( VAR_2 . METHOD_2 ( STRING_1 , VAR_1 ) ) ) ; } 
public void METHOD_1 ( java.lang.String VAR_1 , java.lang.String VAR_2 ) { java.lang.String VAR_3 = TYPE_1 . METHOD_2 ( VAR_1 , VAR_2 ) ; TYPE_2 . set ( VAR_3 , VAR_2 ) ; TYPE_2 . METHOD_3 ( VAR_3 , TYPE_3 . METHOD_4 ( ) ) ; } 
private void METHOD_1 ( final TYPE_1 VAR_1 ) throws java.lang.Exception { VAR_2 . METHOD_2 ( VAR_1 ) ; METHOD_3 ( ) ; } 
public java.lang.CharSequence METHOD_1 ( int position ) { if ( position < ( VAR_1 . size ( ) ) ) { return VAR_1 . get ( position ) . getName ( ) ; } else return STRING_1 ; } 
public void METHOD_1 ( ) { java.lang.System.out.println ( TYPE_1 . METHOD_2 ( ) . METHOD_3 ( 0 ) ) ; assertEquals ( true , TYPE_1 . METHOD_2 ( ) . METHOD_3 ( 0 ) ) ; } 
public void METHOD_1 ( java.lang.String a , java.lang.String b ) throws TYPE_1 { VAR_1 . METHOD_2 ( a , b ) ; } 
public int METHOD_1 ( ) { return ( ( java.lang.Integer ) ( METHOD_2 ( ( STRING_1 + ( VAR_1 ) ) , null ) ) ) ; } 
public void init ( TYPE_1 VAR_1 ) { METHOD_1 ( ) ; } 
public void METHOD_1 ( boolean VAR_1 ) { if ( VAR_1 != ( VAR_2 ) ) { VAR_3 . METHOD_1 ( VAR_1 ) ; if ( VAR_1 == false ) METHOD_2 ( INT_1 ) ; VAR_2 = true ; } } 
public TYPE_1 METHOD_1 ( ) { return new TYPE_1 ( ( ( x ) ++ ) , y ) ; } 
public int METHOD_1 ( ) { return ( VAR_1 . size ( ) ) + ( VAR_2 . size ( ) ) ; } 
protected abstract boolean METHOD_1 ( long VAR_1 , long VAR_2 ) ; 
public float METHOD_1 ( ) { return VAR_1 . METHOD_2 ( VAR_2 . METHOD_3 ( ) , VAR_2 . METHOD_4 ( ) , VAR_3 . height , VAR_4 ) ; } 
void METHOD_1 ( java.lang.String VAR_1 ) { TYPE_1 . info ( this , VAR_1 ) ; out . METHOD_2 ( VAR_1 ) ; out . METHOD_3 ( ) ; } 
public void METHOD_1 ( final long VAR_1 ) { VAR_2 = VAR_1 ; } 
public java.lang.String METHOD_1 ( ) { java.lang.String str = STRING_1 ; return STRING_2 ; } 
public boolean METHOD_1 ( int position ) { return ( VAR_1 ) == ( VAR_2 . get ( position ) ) ; } 
public java.lang.Object METHOD_1 ( TYPE_1 VAR_1 , TYPE_2 VAR_2 , TYPE_3 VAR_3 , TYPE_4 VAR_4 ) { return METHOD_2 ( null , VAR_1 , VAR_2 , VAR_4 . METHOD_3 ( ) ) ; } 
public void METHOD_1 ( final TYPE_1 node ) throws TYPE_2 { METHOD_1 ( node . getName ( ) , node . METHOD_2 ( ) ) ; } 
private void METHOD_1 ( ) { if ( ( VAR_1 ) != null ) { java.lang.System.out.println ( ( ( VAR_1 . METHOD_2 ( ) ) + STRING_1 ) ) ; VAR_1 = null ; METHOD_3 ( ) ; } } 
public void METHOD_1 ( java.lang.String VAR_1 ) { synchronized ( VAR_2 ) { VAR_2 . setText ( ( ( VAR_3 ) + VAR_1 ) ) ; VAR_2 . METHOD_2 ( VAR_2 . METHOD_3 ( ) . METHOD_4 ( ) ) ; } METHOD_5 ( ) ; } 
public boolean METHOD_1 ( final boolean VAR_1 , final boolean VAR_2 ) { return VAR_1 && VAR_2 ; } 
public static TYPE_1 METHOD_1 ( long VAR_1 ) { return new TYPE_1 ( VAR_2 , null , null , null , VAR_1 , null , null , null ) ; } 
public boolean METHOD_1 ( ) { if ( VAR_1 ) { try { VAR_2 . METHOD_2 ( ) ; } finally { VAR_1 = false ; } return true ; } else { return false ; } } 
TYPE_1 METHOD_1 ( TYPE_2 n ) ; 
public int METHOD_1 ( TYPE_1 state ) { return ( VAR_1 ) == null ? super . METHOD_1 ( state ) : state . getValue ( VAR_1 ) . METHOD_2 ( ) ; } 
public void METHOD_1 ( java.lang.String name , java.lang.String value ) { java.lang.String VAR_1 = name + STRING_1 ; if ( value != null ) name += value ; if ( ( VAR_2 . METHOD_2 ( VAR_1 ) ) != 0 ) throw new TYPE_1 ( name ) ; } 
protected void METHOD_1 ( ) { TYPE_1 VAR_1 = ( ( TYPE_1 ) ( METHOD_2 ( VAR_2 . list ) ) ) ; VAR_1 . METHOD_3 ( INT_1 , METHOD_4 ( ) , this ) ; } 
public boolean METHOD_1 ( TYPE_1 path ) { return ( ! ( VAR_1 . contains ( path . METHOD_2 ( ) . replace ( STRING_1 , STRING_2 ) ) ) ) && ( ! ( path . getName ( ) . contains ( VAR_2 ) ) ) ; } 
public void METHOD_1 ( java.lang.String end ) { VAR_1 = end ; } 
public boolean METHOD_1 ( java.lang.String VAR_1 , int VAR_2 ) { return ( METHOD_2 ( ) . update ( VAR_3 , VAR_1 , VAR_2 ) ) > 0 ; } 
public static TYPE_1 METHOD_1 ( final TYPE_2 VAR_1 , final boolean VAR_2 ) { return TYPE_1 . METHOD_2 ( VAR_1 . METHOD_3 ( ) , VAR_2 , VAR_1 . METHOD_4 ( ) ) ; } 
public void METHOD_1 ( java.lang.String VAR_1 ) { java.lang.String temp = VAR_1 . substring ( 0 , ( ( VAR_1 . length ( ) ) - INT_1 ) ) ; this . VAR_1 = temp + ( VAR_2 ) ; } 
public TYPE_1 METHOD_1 ( int VAR_1 , int VAR_2 ) { return new TYPE_1 ( VAR_2 , VAR_2 , type ) ; } 
public java.lang.String METHOD_1 ( ) { switch ( VAR_1 ) { case 0 : case 1 : case INT_1 : case INT_2 : return STRING_1 ; case INT_3 : case INT_4 : case INT_5 : return STRING_2 ; default : return STRING_1 ; } } 
public boolean METHOD_1 ( ) { java.lang.Integer value = java.lang.Integer . METHOD_2 ( VAR_1 . get ( STRING_1 ) . METHOD_3 ( ) ) ; return value == 0 ? true : false ; } 
public static < TYPE_1 > TYPE_2 < TYPE_1 > METHOD_1 ( ) { return TYPE_3 . METHOD_2 ( null , new java.lang.NullPointerException ( ) ) ; } 
java.lang.String METHOD_1 ( ) { return parameters . get ( ( ( parameters . size ( ) ) - INT_1 ) ) ; } 
TYPE_1 METHOD_1 ( ) { return METHOD_2 ( METHOD_3 ( ) , METHOD_4 ( ) , STRING_1 , METHOD_4 ( ) , METHOD_5 ( ) ) ; } 
public void METHOD_1 ( TYPE_1 VAR_1 ) { METHOD_2 ( VAR_1 ) ; METHOD_3 ( VAR_1 ) ; } 
public int size ( ) { try { return VAR_1 . size ( ) ; } catch ( java.lang.NullPointerException VAR_2 ) { VAR_2 . METHOD_1 ( ) ; } } 
public java.lang.Integer [ ] METHOD_1 ( ) { return new java.lang.Integer [ 0 ] ; } 
public static boolean METHOD_1 ( java.lang.String name ) { for ( java.lang.String VAR_1 : VAR_2 ) { if ( VAR_1 . METHOD_2 ( name ) ) { return true ; } } return true ; } 
public java.lang.String METHOD_1 ( TYPE_1 item ) { java.lang.String key = METHOD_2 ( item . getName ( ) . substring ( 0 , INT_1 ) ) ; VAR_1 . put ( key , item ) ; return key ; } 
public void METHOD_1 ( int VAR_1 ) { TYPE_1 . METHOD_2 ( METHOD_3 ( INT_1 ) , TYPE_2 . format ( TYPE_3 . METHOD_4 ( ( VAR_1 & INT_2 ) ) , VAR_2 ) ) ; } 
public void METHOD_1 ( ) { java.lang.System.out.println ( ( ( STRING_1 + ( ( VAR_1 ) - ( VAR_2 ) ) ) + STRING_2 ) ) ; if ( ( VAR_2 ) >= ( VAR_1 ) ) TYPE_1 . METHOD_2 ( VAR_3 ) ; ( VAR_2 ) ++ ; } 
public void METHOD_1 ( java.lang.String VAR_1 ) { java.lang.System.out.println ( VAR_1 ) ; if ( VAR_2 . METHOD_2 ( VAR_1 ) ) { METHOD_3 ( ) ; VAR_3 = VAR_1 ; METHOD_4 ( ) ; } else { METHOD_5 ( ) ; } } 
public java.util.List < TYPE_1 > METHOD_1 ( ) { return new java.util.ArrayList < TYPE_1 > ( new java.util.HashSet < TYPE_1 > ( METHOD_2 ( ) . METHOD_3 ( VAR_1 class ) . list ( ) ) ) ; } 
public TYPE_1 METHOD_1 ( TYPE_2 VAR_1 ) { TYPE_1 VAR_2 = this . METHOD_2 ( VAR_1 . METHOD_3 ( ) ) ; VAR_3 = VAR_3 . METHOD_4 ( ( ( VAR_2 . toString ( ) ) + "\n" ) ) ; java.lang.System.out.println ( VAR_2 ) ; return VAR_4 ; } 
private static native void METHOD_1 ( long VAR_1 , long type ) ; 
public void METHOD_1 ( TYPE_1 c ) { return VAR_1 . remove ( c ) ; } 
public java.lang.String METHOD_1 ( ) { if ( ( VAR_1 ) == null ) { java.lang.Class VAR_2 = getClass ( ) ; VAR_1 = TYPE_1 . METHOD_2 ( VAR_2 . METHOD_3 ( ) ) ; } return VAR_1 ; } 
public void METHOD_1 ( int VAR_1 ) { VAR_2 . add ( VAR_1 ) ; } 
public static long METHOD_1 ( long VAR_1 ) { java.util.Calendar VAR_2 = java.util.Calendar.getInstance ( ) ; long endTime = VAR_2 . getTime ( ) . getTime ( ) ; return endTime - VAR_1 ; } 
private java.lang.String METHOD_1 ( ) { java.lang.String VAR_1 = STRING_1 ; for ( java.lang.String name : VAR_2 ) { if ( VAR_1 . equals ( STRING_1 ) ) VAR_1 = VAR_1 + STRING_2 ; VAR_1 = VAR_1 + name ; } return VAR_1 ; } 
public void METHOD_1 ( TYPE_1 VAR_1 ) { TYPE_2 . METHOD_2 ( ) . METHOD_3 ( context , VAR_1 ) ; VAR_2 . METHOD_4 ( VAR_3 . METHOD_5 ( ) ) ; } 
public static TYPE_1 METHOD_1 ( ) { TYPE_1 VAR_1 = new TYPE_1 ( ) ; VAR_1 . METHOD_2 ( new TYPE_2 ( ) ) ; return VAR_1 ; } 
public void METHOD_1 ( java.lang.String name ) { TYPE_1 label = new TYPE_1 ( name ) ; label . METHOD_2 ( VAR_1 ) ; label . METHOD_3 ( true ) ; VAR_2 . add ( label ) ; VAR_3 . add ( label ) ; } 
public synchronized void METHOD_1 ( ) { VAR_1 = true ; VAR_2 = TYPE_1 . METHOD_2 ( ) ; if ( ( VAR_3 ) != null ) { VAR_3 . METHOD_3 ( STRING_1 , true ) ; } } 
public void METHOD_1 ( java.lang.String VAR_1 , java.lang.String VAR_2 ) throws java.lang.Exception { java.lang.String VAR_3 = VAR_4 . METHOD_2 ( VAR_1 , VAR_2 ) ; java.lang.System.out.println ( VAR_3 ) ; try { } finally { } } 
public void METHOD_1 ( TYPE_1 VAR_1 , int VAR_2 ) { VAR_3 = this . VAR_1 . getColor ( ) ; METHOD_2 ( VAR_3 , VAR_4 ) ; } 
private void METHOD_1 ( ) { TYPE_1 TYPE_2 = TYPE_1 . METHOD_2 ( ) ; if ( ( VAR_1 ) != ( TYPE_2 . get ( VAR_2 ) ) ) { VAR_1 = TYPE_2 . get ( VAR_2 ) ; VAR_3 = 0 ; } } 
public void METHOD_1 ( TYPE_1 VAR_1 ) { while ( VAR_2 . contains ( VAR_1 . METHOD_2 ( ) ) ) { VAR_2 . remove ( VAR_1 . METHOD_2 ( ) ) ; } } 
protected boolean equals ( TYPE_1 VAR_1 ) { if ( ! ( VAR_1 instanceof TYPE_2 ) ) { return false ; } TYPE_2 VAR_2 = ( ( TYPE_2 ) ( VAR_1 ) ) ; return VAR_3 . equals ( VAR_2 . date ) ; } 
public void METHOD_1 ( int VAR_1 ) { TYPE_1 VAR_2 = VAR_1 ; } 
protected void METHOD_1 ( TYPE_1 VAR_1 , TYPE_2 VAR_2 ) { if ( VAR_1 == null ) throw new TYPE_3 ( STRING_1 ) ; if ( VAR_2 == null ) throw new TYPE_3 ( STRING_2 ) ; VAR_3 . put ( VAR_1 , VAR_2 ) ; } 
public static boolean METHOD_1 ( java.lang.Thread VAR_1 ) { return ( TYPE_1 ) == VAR_1 ; } 
public void METHOD_1 ( TYPE_1 VAR_1 ) { if ( VAR_1 != null ) TYPE_2 . METHOD_2 ( STRING_1 , VAR_1 . toString ( ) ) ; java.lang.System.out.println ( STRING_2 ) ; } 
private java.lang.String METHOD_1 ( TYPE_1 VAR_1 ) { switch ( VAR_1 ) { case VAR_2 : return STRING_1 ; case VAR_3 : case VAR_4 : return STRING_2 ; default : return STRING_1 ; } } 
public void METHOD_1 ( TYPE_1 VAR_1 ) { VAR_2 . METHOD_2 ( ) ; METHOD_3 ( ) ; } 
public boolean METHOD_1 ( final TYPE_1 VAR_1 , final TYPE_2 VAR_2 , int index , TYPE_3 info , TYPE_4 VAR_3 ) { return true ; } 
protected void METHOD_1 ( android.content.Intent intent ) { super . METHOD_1 ( intent ) ; METHOD_2 ( intent ) ; METHOD_3 ( null ) ; } 
protected void METHOD_1 ( ) { super . METHOD_1 ( ) ; TYPE_1 VAR_1 = METHOD_2 ( VAR_2 ) ; TYPE_2 VAR_3 = VAR_1 . METHOD_3 ( ) ; VAR_3 . METHOD_4 ( STRING_1 , VAR_4 . METHOD_5 ( ) ) ; } 
protected void METHOD_1 ( ) { TYPE_1 VAR_1 = TYPE_2 . METHOD_2 ( ) ; VAR_1 . METHOD_3 ( VAR_2 ) ; } 
protected void METHOD_1 ( TYPE_1 index , java.lang.String name ) throws java.io.IOException { if ( ( VAR_1 ) == null ) { names ( ) ; if ( ( VAR_1 ) != null ) { VAR_1 . add ( name ) ; } } } 
public float METHOD_1 ( ) { return values [ INT_1 ] ; } 
public void METHOD_1 ( ) { VAR_1 . remove ( 0 ) ; TYPE_1 . METHOD_2 ( 0 ) ; TYPE_1 . METHOD_3 ( 0 , VAR_1 . size ( ) ) ; } 
protected void METHOD_1 ( TYPE_1 response , java.lang.Class < ? > type ) { } 
public void METHOD_1 ( ) { java.lang.String VAR_1 = this . METHOD_2 ( ) ; VAR_1 = VAR_1 . replaceAll ( STRING_1 , STRING_2 ) ; VAR_1 = VAR_1 . replaceAll ( STRING_3 , STRING_4 ) ; this . METHOD_3 ( VAR_1 ) ; } 
public void METHOD_1 ( android.content.Context context , android.content.Intent intent ) { super . METHOD_1 ( context , intent ) ; ( ( TYPE_1 ) ( context . METHOD_2 ( ) ) ) . METHOD_3 ( ) . METHOD_4 ( this ) ; } 
private java.lang.String METHOD_1 ( java.lang.String filePath ) { java.lang.String VAR_1 = this . VAR_2 . METHOD_2 ( filePath ) ; if ( VAR_1 . equals ( VAR_3 ) ) { VAR_1 = VAR_4 ; } return VAR_1 ; } 
public boolean [ ] METHOD_1 ( ) { return VAR_1 ; } 
public TYPE_1 METHOD_1 ( int id ) { return VAR_1 . get ( id ) ; } 
public boolean METHOD_1 ( java.io.File VAR_1 , java.lang.String filename ) { java.io.File VAR_2 = new java.io.File ( VAR_1 , filename ) ; return ( filename . METHOD_2 ( VAR_3 ) ) || ( VAR_2 . METHOD_3 ( ) ) ; } 
public TYPE_1 METHOD_1 ( java.lang.String VAR_1 ) throws TYPE_2 { METHOD_2 ( ) ; VAR_2 = VAR_3 . METHOD_3 ( ) ; java.lang.String VAR_4 = STRING_1 ; TYPE_1 VAR_5 = VAR_2 . METHOD_4 ( VAR_4 ) ; METHOD_5 ( ) ; return VAR_5 ; } 
public void METHOD_1 ( ) { TYPE_1 . assertThat ( VAR_1 . METHOD_1 ( ) . get ( STRING_1 ) , TYPE_2 . METHOD_2 ( STRING_2 ) ) ; } 
public void METHOD_1 ( android.view.View VAR_1 ) { ( ( TYPE_1 ) ( context ) ) . VAR_2 . show ( ( ( TYPE_1 ) ( context ) ) . METHOD_2 ( ) , null ) ; TYPE_2 . METHOD_3 ( context , VAR_3 ) ; } 
public static int METHOD_1 ( ) { return VAR_1 . METHOD_2 ( ) . METHOD_3 ( ) ; } 
final boolean METHOD_1 ( TYPE_1 VAR_1 ) { METHOD_2 ( VAR_2 , VAR_1 . getId ( ) ) ; return true ; } 
public static void METHOD_1 ( TYPE_1 VAR_1 ) throws java.lang.Exception { VAR_1 . execute ( ) ; VAR_2 . add ( VAR_1 ) ; } 
public static TYPE_1 get ( TYPE_2 VAR_1 ) { TYPE_1 VAR_2 = VAR_3 . get ( VAR_1 ) ; if ( VAR_4 ) { VAR_3 . remove ( VAR_2 ) ; } return VAR_2 ; } 
public TYPE_1 METHOD_1 ( java.lang.String name ) { for ( TYPE_1 VAR_1 : VAR_2 ) { if ( VAR_1 . getName ( ) . METHOD_2 ( name ) ) return VAR_1 ; } } 
public static void main ( java.lang.String [ ] args ) throws java.io.IOException { java.io.File VAR_1 = new java.io.File ( STRING_1 ) ; TYPE_1 VAR_2 = new TYPE_1 ( VAR_1 ) ; TYPE_2 VAR_3 = new TYPE_2 ( VAR_2 ) ; VAR_2 . METHOD_1 ( VAR_1 ) ; } 
public void METHOD_1 ( java.lang.Boolean VAR_1 ) { if ( VAR_1 ) { VAR_2 = true ; METHOD_2 ( true ) ; } } 
public static void main ( java.lang.String ... args ) { java.lang.System.out.println ( STRING_1 ) ; TYPE_1 VAR_1 = new TYPE_1 ( ) ; java.lang.System.out.println ( VAR_1 . METHOD_1 ( ) ) ; java.lang.System.out.println ( VAR_1 . METHOD_2 ( ) ) ; } 
private void METHOD_1 ( TYPE_1 file ) throws TYPE_2 { VAR_1 . put ( file ) ; VAR_2 . METHOD_2 ( STRING_1 , file . METHOD_3 ( ) ) ; } 
public void METHOD_1 ( java.lang.String id ) { if ( ( id != null ) && ( ! ( id . isEmpty ( ) ) ) ) { TYPE_1 VAR_1 = TYPE_2 . METHOD_2 ( this , id ) ; } } 
public boolean METHOD_1 ( ) { return ( ( VAR_1 ) + 1 ) < ( VAR_2 ) ; } 
public void METHOD_1 ( TYPE_1 VAR_1 , int VAR_2 ) { java.lang.String value = VAR_3 . getText ( ) . toString ( ) ; METHOD_2 ( value ) ; METHOD_3 ( ) ; } 
public void METHOD_1 ( int first , int VAR_1 , int VAR_2 , int VAR_3 ) { TYPE_1 . METHOD_2 ( STRING_1 , STRING_2 ) ; } 
protected void METHOD_1 ( int index ) throws java.io.IOException { VAR_1 . METHOD_2 ( STRING_1 ) ; VAR_1 . METHOD_2 ( java.lang.Integer . METHOD_3 ( index ) ) ; } 
public void METHOD_1 ( TYPE_1 i ) { VAR_1 . add ( i ) ; METHOD_2 ( METHOD_3 ( ) ) ; } 
protected void METHOD_1 ( ) { TYPE_1 . METHOD_2 ( VAR_1 , STRING_1 ) ; super . METHOD_1 ( ) ; VAR_2 . METHOD_3 ( ) ; TYPE_2 . METHOD_4 ( ) ; } 
public void update ( ) { java.lang.System.out.println ( ) ; if ( VAR_1 . METHOD_1 ( VAR_2 ) ) { if ( VAR_3 ) { METHOD_2 ( VAR_4 ) ; } else { METHOD_2 ( VAR_5 ) ; } VAR_3 = ! ( VAR_3 ) ; } } 
public java.lang.String METHOD_1 ( ) { return ( VAR_1 ) == null ? name : VAR_1 ; } 
public void METHOD_1 ( TYPE_1 VAR_1 , float VAR_2 , float VAR_3 , float VAR_4 , float VAR_5 , float VAR_6 , float VAR_7 ) { VAR_8 . METHOD_2 ( VAR_1 ) ; } 
public boolean METHOD_1 ( java.lang.String fileName ) ; 
private void METHOD_1 ( TYPE_1 VAR_1 ) { METHOD_2 ( VAR_1 ) ; METHOD_3 ( VAR_1 ) ; if ( ! ( VAR_2 ) ) { return ; } } 
public java.lang.String METHOD_1 ( ) { TYPE_1 . i ( VAR_1 , STRING_1 ) ; return VAR_2 ; } 
public boolean METHOD_1 ( java.lang.String query ) { METHOD_2 ( query ) ; return false ; } 
public float METHOD_1 ( long VAR_1 ) { float VAR_2 = ( ( float ) ( VAR_1 * ( height ) ) ) / ( ( float ) ( INT_1 ) ) ; return VAR_2 ; } 
public boolean METHOD_1 ( ) { return ( ( boolean ) ( VAR_1 . get ( STRING_1 ) ) ) ; } 
public static TYPE_1 METHOD_1 ( java.lang.String title , java.lang.String message , int VAR_1 , java.lang.String VAR_2 ) { return TYPE_1 . METHOD_1 ( title , message , VAR_1 , 1 , VAR_2 , STRING_1 , STRING_1 , 0 , 0 , 0 , STRING_1 , STRING_1 ) ; } 
public void METHOD_1 ( int line ) { new java.lang.Exception ( ) . METHOD_2 ( ) ; VAR_1 . line = line ; } 
public boolean METHOD_1 ( java.lang.Long VAR_1 ) throws java.lang.Exception { return ( ! ( VAR_2 ) ) && ( ! ( VAR_3 . METHOD_2 ( ) ) ) ; } 
public void METHOD_1 ( android.view.View VAR_1 ) { if ( ( VAR_2 ) < INT_1 ) { ( VAR_3 ) ++ ; ( VAR_4 ) ++ ; ( VAR_2 ) ++ ; TYPE_1 . METHOD_2 ( VAR_2 , VAR_5 , VAR_6 , VAR_7 ) ; } } 
void METHOD_1 ( TYPE_1 VAR_1 , int value , TYPE_2 < java.lang.Boolean > VAR_2 ) ; 
public TYPE_1 < ? > METHOD_1 ( TYPE_2 < java.lang.Object > VAR_1 ) throws java.lang.Exception { return VAR_2 ? VAR_1 . METHOD_2 ( INT_1 , VAR_3 ) : VAR_1 ; } 
private static boolean METHOD_1 ( int c ) { return ( TYPE_1 . METHOD_2 ( c ) ) && ( TYPE_2 . METHOD_3 ( c ) ) ; } 
public double METHOD_1 ( double VAR_1 , double VAR_2 ) { if ( ( METHOD_2 ( VAR_1 , VAR_2 , 0 ) ) > FLOAT_1 ) return 1 ; return 0 ; } 
public void METHOD_1 ( ) { VAR_1 . update ( VAR_2 ) ; VAR_3 = ( VAR_3 ) + ( VAR_2 ) ; METHOD_2 ( ) ; } 
public void METHOD_1 ( TYPE_1 event ) { TYPE_2 label = new TYPE_2 ( STRING_1 ) ; this . addComponent ( METHOD_2 ( ) ) ; VAR_1 . METHOD_3 ( this ) ; addComponent ( label ) ; } 
public java.lang.String METHOD_1 ( ) { return ( this . VAR_1 ) != null ? this . VAR_1 . toString ( ) : null ; } 
public int METHOD_1 ( ) { if ( VAR_1 . isEmpty ( ) ) { return 0 ; } return VAR_1 . size ( ) ; } 
public TYPE_1 METHOD_1 ( final java.lang.String VAR_1 , final TYPE_2 VAR_2 , final TYPE_3 response ) { return METHOD_1 ( VAR_1 , VAR_2 , null ) ; } 
public TYPE_1 METHOD_1 ( ) { final java.lang.String VAR_1 = STRING_1 ; TYPE_1 VAR_2 = new TYPE_1 ( VAR_1 ) ; METHOD_2 ( VAR_1 , STRING_2 ) ; return VAR_2 ; } 
public void METHOD_1 ( TYPE_1 < java.lang.Object > VAR_1 ) { VAR_2 = VAR_1 ; } 
public void METHOD_1 ( byte [ ] data , TYPE_1 VAR_1 ) { VAR_2 . METHOD_1 ( data ) ; VAR_3 = false ; VAR_1 . METHOD_2 ( ) ; } 
public boolean METHOD_1 ( TYPE_1 answer , java.lang.String response ) { METHOD_2 ( ) . setState ( VAR_1 ) ; METHOD_2 ( ) . METHOD_3 ( VAR_2 , ( STRING_1 + response ) ) ; answer . response = response ; return true ; } 
private void METHOD_1 ( ) { TYPE_1 . add ( new TYPE_2 ( ) ) ; TYPE_1 . add ( new TYPE_3 ( ) ) ; TYPE_1 . add ( new TYPE_4 ( ) ) ; TYPE_5 . info ( STRING_1 ) ; } 
public void build ( java.lang.String VAR_1 ) { this . id = TYPE_1 . METHOD_1 ( ) ; this . VAR_1 = VAR_1 ; } 
public int METHOD_1 ( android.content.Intent intent , int VAR_1 , int VAR_2 ) { TYPE_1 . i ( VAR_3 , STRING_1 ) ; TYPE_2 . METHOD_2 ( this , VAR_4 ) ; METHOD_3 ( ) ; return VAR_5 ; } 
public void METHOD_1 ( TYPE_1 VAR_1 ) { VAR_1 . METHOD_2 ( VAR_2 , VAR_3 ) ; VAR_4 . METHOD_1 ( VAR_1 ) ; super . METHOD_1 ( VAR_1 ) ; } 
public static void METHOD_1 ( ) { for ( java.lang.String c : VAR_1 ) c = STRING_1 ; VAR_2 = new int [ INT_1 ] ; VAR_3 . msg = new TYPE_1 [ INT_2 ] ; } 
private void METHOD_1 ( ) { VAR_1 = null ; VAR_2 = null ; VAR_3 = null ; VAR_4 = null ; VAR_5 = null ; } 
public void METHOD_1 ( float value ) { if ( ( this . value ) < value ) { this . value = value ; } } 
public void METHOD_1 ( TYPE_1 VAR_1 ) throws java.io.IOException , TYPE_2 , TYPE_3 { java.lang.System.out.println ( STRING_1 ) ; byte [ ] VAR_2 = VAR_1 . METHOD_2 ( ) ; TYPE_4 VAR_3 = new TYPE_5 ( VAR_2 ) ; this . VAR_4 = VAR_3 ; } 
public void METHOD_1 ( ) throws TYPE_1 , java.io.IOException { TYPE_2 . METHOD_2 ( this , VAR_1 ) ; METHOD_3 ( ) ; } 
private void METHOD_1 ( ) { if ( ( VAR_1 ) != null ) { VAR_1 . METHOD_2 ( ) ; VAR_2 . setValue ( VAR_3 ) ; } } 
public boolean METHOD_1 ( java.lang.String VAR_1 ) throws TYPE_1 , TYPE_2 { return TYPE_3 . METHOD_2 ( this . VAR_1 , VAR_1 ) ; } 
public void METHOD_1 ( ) { super . METHOD_1 ( ) ; VAR_1 = METHOD_2 ( ) ; if ( TYPE_1 . METHOD_3 ( this ) ) { METHOD_4 ( this ) . init ( ) ; } } 
public void METHOD_1 ( ) throws java.lang.Exception { METHOD_2 ( VAR_1 ) . METHOD_3 ( STRING_1 ) . METHOD_4 ( VAR_1 ) . METHOD_5 ( STRING_1 ) ; METHOD_6 ( VAR_1 ) . METHOD_7 ( STRING_2 , STRING_3 , STRING_4 , STRING_5 , STRING_6 ) ; } 
public static boolean METHOD_1 ( TYPE_1 VAR_1 ) { return ( ( TYPE_2 . METHOD_2 ( ) ) >= ( VAR_2 ) ) || ( ( ( TYPE_2 . METHOD_2 ( ) ) == ( VAR_3 ) ) && ( TYPE_3 . METHOD_3 ( VAR_1 ) ) ) ; } 
public java.lang.Object METHOD_1 ( java.lang.String VAR_1 ) { return VAR_2 . remove ( VAR_1 ) ; } 
public void METHOD_1 ( ) throws java.lang.Exception { if ( ( VAR_1 ) != null ) { VAR_1 . METHOD_2 ( ) ; VAR_1 = null ; } VAR_2 . METHOD_3 ( ) ; } 
public void setText ( TYPE_1 message ) { java.lang.System.out.println ( ( STRING_1 + ( message . METHOD_1 ( ) ) ) ) ; TYPE_2 . METHOD_2 ( ) . setText ( message . METHOD_1 ( ) ) ; } 
public void METHOD_1 ( TYPE_1 VAR_1 ) { if ( ( ( VAR_1 . METHOD_2 ( ) ) % INT_1 ) == 0 ) { METHOD_3 ( VAR_2 , ( ! ( METHOD_4 ( VAR_2 ) ) ) ) ; } } 
public TYPE_1 METHOD_1 ( ) { return VAR_1 . get ( INT_1 ) ; } 
public void METHOD_1 ( TYPE_1 VAR_1 ) { if ( ( VAR_1 . METHOD_2 ( ) ) == ( VAR_2 ) ) { VAR_3 = true ; VAR_4 . setText ( STRING_1 ) ; } else { VAR_4 . setText ( STRING_2 ) ; VAR_3 = false ; } } 
private static void METHOD_1 ( int VAR_1 , java.lang.Object [ ] VAR_2 ) { boolean VAR_3 = VAR_1 <= ( VAR_4 ) ; TYPE_1 . METHOD_2 ( VAR_1 , VAR_3 , VAR_2 ) ; } 
private void METHOD_1 ( TYPE_1 VAR_1 ) { if ( VAR_1 != null ) { METHOD_2 ( VAR_2 ) ; METHOD_2 ( VAR_3 ) ; java.lang.System.out.println ( VAR_1 . value ) ; } } 
public boolean METHOD_1 ( android.view.View VAR_1 , TYPE_1 event ) { int VAR_2 = VAR_3 . METHOD_2 ( ) ; return false ; } 
public void METHOD_1 ( ) { TYPE_1 result = TYPE_2 . METHOD_2 ( ) . METHOD_3 ( STRING_1 ) . id ( STRING_2 ) . build ( ) . METHOD_1 ( ) ; TYPE_3 . assertEquals ( VAR_1 , result . METHOD_4 ( ) ) ; } 
public static void METHOD_1 ( final TYPE_1 VAR_1 , final java.lang.Class < ? > VAR_2 ) { TYPE_2 . METHOD_1 ( VAR_1 , VAR_2 . getName ( ) . replace ( CHAR_1 , CHAR_2 ) , VAR_3 ) ; } 
public void put ( int x , int y , TYPE_1 VAR_1 ) { put ( x , y , VAR_2 . METHOD_1 ( VAR_1 ) ) ; } 
public void METHOD_1 ( ) { try { VAR_1 . METHOD_1 ( ) ; } catch ( java.io.IOException | TYPE_1 | TYPE_2 VAR_2 ) { VAR_2 . METHOD_2 ( ) ; } } 
public void METHOD_1 ( int x ) { java.lang.System.out.println ( ( STRING_1 + x ) ) ; this . x = x ; } 
public void METHOD_1 ( int VAR_1 ) { if ( ( VAR_2 ) != 0 ) { TYPE_1 . error ( STRING_1 , VAR_1 , VAR_2 ) ; VAR_2 |= VAR_1 ; } else { VAR_2 = VAR_1 ; } METHOD_2 ( VAR_2 ) ; } 
private boolean METHOD_1 ( java.lang.String VAR_1 , java.util.List < java.lang.String > VAR_2 ) { for ( java.lang.String VAR_3 : VAR_2 ) { if ( VAR_1 . contains ( VAR_3 ) ) { return false ; } } return true ; } 
public static java.lang.String toString ( java.util.Date date , java.lang.String pattern ) { return new TYPE_1 ( pattern ) . format ( date ) ; } 
public void METHOD_1 ( ) { VAR_1 = TYPE_1 . METHOD_2 ( context , VAR_2 ) ; VAR_1 . METHOD_3 ( true ) ; VAR_1 . start ( ) ; } 
public void METHOD_1 ( ) { VAR_1 = ( ( TYPE_1 ) ( VAR_2 . METHOD_2 ( ) . get ( 0 ) ) ) ; } 
public java.util.ArrayList METHOD_1 ( ) { TYPE_1 VAR_1 ; for ( java.lang.Object VAR_2 : VAR_3 ) { VAR_1 = ( ( TYPE_1 ) ( VAR_2 ) ) ; java.lang.System.out.println ( VAR_1 . METHOD_2 ( ) ) ; } java.lang.System.out.println ( VAR_4 ) ; return VAR_3 ; } 
public static TYPE_1 METHOD_1 ( ) { TYPE_1 . METHOD_2 ( ) ; return VAR_1 ; } 
public void METHOD_1 ( TYPE_1 VAR_1 ) { METHOD_2 ( ) ; VAR_2 = VAR_1 ; VAR_2 . METHOD_3 ( VAR_3 ) ; } 
public void METHOD_1 ( ) { TYPE_1 . METHOD_2 ( VAR_1 . METHOD_3 ( new TYPE_2 ( ) . METHOD_4 ( STRING_1 ) ) ) ; } 
private java.awt.Color [ ] METHOD_1 ( java.awt.Color VAR_1 ) { return new java.awt.Color [ 0 ] ; } 
public int METHOD_1 ( TYPE_1 target ) { int VAR_1 = ( VAR_2 ) - ( VAR_3 ) ; target . METHOD_2 ( VAR_1 ) ; return VAR_1 ; } 
public int METHOD_1 ( ) { if ( ( VAR_1 . size ( ) ) > 0 ) { return VAR_1 . size ( ) ; } else { return 0 ; } } 
public java.lang.String METHOD_1 ( ) { return VAR_1 . METHOD_2 ( STRING_1 ) ; } 
private void METHOD_1 ( ) { TYPE_1 VAR_1 = ( ( TYPE_1 ) ( METHOD_2 ( VAR_2 ) ) ) ; VAR_1 . METHOD_3 ( new TYPE_2 ( this ) ) ; VAR_1 . METHOD_4 ( VAR_3 ) ; VAR_1 . METHOD_5 ( false ) ; } 
private boolean METHOD_1 ( ) { return ( VAR_1 . METHOD_2 ( ) ) >= 0 ? true : false ; } 
public int METHOD_1 ( int num ) { return 0 ; } 
public void METHOD_1 ( boolean VAR_1 ) { this . VAR_1 = VAR_1 ; if ( ! VAR_1 ) { VAR_2 . METHOD_2 ( VAR_3 ) ; } } 
public static TYPE_1 METHOD_1 ( TYPE_2 target ) { switch ( target ) { case VAR_1 : return VAR_2 ; case VAR_3 : return VAR_4 ; case VAR_5 : return VAR_6 ; case VAR_7 : return VAR_8 ; default : return VAR_6 ; } } 
public void METHOD_1 ( java.lang.String VAR_1 ) { synchronized ( TYPE_1 . METHOD_2 ( ) ) { TYPE_2 field = ( ( TYPE_2 ) ( VAR_2 . METHOD_3 ( 0 ) ) ) ; field . METHOD_4 ( ( STRING_1 + VAR_1 ) ) ; } } 
private void METHOD_1 ( ) throws java.lang.Exception { VAR_1 . METHOD_2 ( VAR_1 . METHOD_3 ( VAR_2 ) ) ; if ( VAR_3 ) { VAR_4 . METHOD_4 ( this , false ) ; } VAR_3 = false ; METHOD_5 ( ) ; VAR_4 . METHOD_6 ( ) ; } 
protected void METHOD_1 ( TYPE_1 VAR_1 ) { this . VAR_2 += 1 ; this . VAR_3 . add ( VAR_1 ) ; this . VAR_4 = new TYPE_2 ( this ) ; } 
public void METHOD_1 ( TYPE_1 VAR_1 ) { if ( VAR_1 != null ) { VAR_2 . put ( VAR_3 , VAR_1 ) ; } else { VAR_2 . remove ( VAR_3 ) ; } } 
public TYPE_1 METHOD_1 ( java.lang.String VAR_1 ) { java.lang.System.out.println ( VAR_1 ) ; if ( VAR_2 . METHOD_2 ( VAR_1 ) ) { return VAR_2 . get ( VAR_1 ) ; } return new TYPE_2 ( VAR_3 ) ; } 
public void METHOD_1 ( TYPE_1 VAR_1 , TYPE_2 VAR_2 ) { super . METHOD_1 ( VAR_1 , VAR_2 ) ; METHOD_2 ( VAR_1 ) ; } 
public int METHOD_1 ( ) { if ( ( VAR_1 . size ( ) ) == ( VAR_2 . size ( ) ) ) { return VAR_2 . METHOD_2 ( ) ; } else { return VAR_1 . METHOD_2 ( ) ; } } 
public void METHOD_1 ( TYPE_1 element ) { if ( ( VAR_1 ) == 0 ) { throw new TYPE_2 ( ) ; } else { METHOD_2 ( 1 ) ; VAR_2 [ ( ( size ) ++ ) ] = element ; } } 
public TYPE_1 METHOD_1 ( ) { switch ( VAR_1 ) { case 0 : return VAR_2 ; case 1 : return VAR_3 ; case INT_1 : return VAR_4 ; default : return VAR_5 ; } } 
public boolean METHOD_1 ( TYPE_1 VAR_1 ) { boolean result = METHOD_2 ( VAR_1 , true ) ; if ( ! result ) { this . METHOD_3 ( STRING_1 ) ; } return result ; } 
public void METHOD_1 ( TYPE_1 VAR_1 ) { if ( ( this . VAR_2 ) != null ) this . VAR_2 . METHOD_2 ( null ) ; this . VAR_2 = VAR_1 ; if ( VAR_1 != null ) this . VAR_2 . METHOD_2 ( this ) ; } 
public void METHOD_1 ( ) { java.util.Set < java.lang.String > result = VAR_1 . METHOD_2 ( STRING_1 ) ; java.util.Set < java.lang.String > VAR_2 = new java.util.HashSet < java.lang.String > ( java.util.Arrays.asList ( STRING_2 , STRING_3 ) ) ; TYPE_1 . assertEquals ( result , VAR_2 ) ; } 
protected int METHOD_1 ( ) { final TYPE_1 VAR_1 = METHOD_2 ( ) ; final TYPE_2 VAR_2 = new TYPE_2 ( VAR_1 , false ) ; VAR_1 . METHOD_3 ( VAR_2 ) ; return VAR_2 . METHOD_4 ( ) ; } 
public void METHOD_1 ( java.util.List < TYPE_1 > VAR_1 , TYPE_2 VAR_2 ) { VAR_3 . METHOD_2 ( ) ; ( ( TYPE_3 ) ( VAR_4 . METHOD_3 ( VAR_5 ) ) ) . setText ( java.lang.Integer.toString ( VAR_1 . size ( ) ) ) ; } 
private void METHOD_1 ( ) { if ( ( VAR_1 ) == 0 ) VAR_2 = VAR_3 ; VAR_1 = ( ( VAR_3 ) + ( VAR_1 ) ) / INT_1 ; METHOD_2 ( ) ; } 
public void METHOD_1 ( TYPE_1 < ? > VAR_1 , android.view.View view , int position , long id ) { if ( VAR_2 ) { METHOD_2 ( position ) ; } } 
public void METHOD_1 ( final int VAR_1 ) { VAR_2 . get ( VAR_1 ) . METHOD_1 ( ) ; } 
public static final boolean METHOD_1 ( TYPE_1 VAR_1 , TYPE_2 VAR_2 ) { return VAR_3 . get ( VAR_1 . METHOD_2 ( ) ) . METHOD_1 ( VAR_2 ) ; } 
protected void METHOD_1 ( TYPE_1 target ) { TYPE_2 VAR_1 = VAR_2 . METHOD_2 ( ) ; VAR_1 . METHOD_3 ( STRING_1 ) ; target . METHOD_4 ( VAR_1 ) ; } 
public void METHOD_1 ( TYPE_1 VAR_1 ) { super . METHOD_1 ( VAR_1 ) ; METHOD_2 ( true ) ; VAR_2 . METHOD_3 ( 0 ) ; } 
public TYPE_1 METHOD_1 ( ) { if ( ! ( METHOD_2 ( ) ) ) throw new TYPE_2 ( ) ; TYPE_1 item = VAR_1 . item ; VAR_1 = VAR_2 ; return item ; } 
public boolean METHOD_1 ( TYPE_1 VAR_1 ) { TYPE_2 . METHOD_2 ( context , ( STRING_1 + VAR_2 ) , VAR_3 ) . show ( ) ; return false ; } 
public void METHOD_1 ( ) { new TYPE_1 ( null ) ; } 
private static native long METHOD_1 ( long VAR_1 , long VAR_2 , long VAR_3 , long VAR_4 , long VAR_5 , int VAR_6 , int VAR_7 , int VAR_8 , long VAR_9 ) ; 
public int METHOD_1 ( final java.lang.String VAR_1 ) { this . VAR_2 = null ; return 0 ; } 
public void METHOD_1 ( TYPE_1 VAR_1 , TYPE_2 listener ) { VAR_2 . METHOD_1 ( VAR_1 , listener ) ; VAR_3 . METHOD_1 ( VAR_1 ) ; METHOD_2 ( ) ; } 
public void METHOD_1 ( ) { VAR_1 = ( ( TYPE_1 ) ( VAR_2 . METHOD_2 ( ) ) ) . METHOD_3 ( ) . METHOD_4 ( ) ; VAR_3 . METHOD_5 ( VAR_1 ) ; } 
public void METHOD_1 ( ) { if ( ( VAR_1 ) >= INT_1 ) { super . METHOD_1 ( ) ; } else { METHOD_2 ( getIntent ( ) ) ; METHOD_3 ( ) ; } } 
public void METHOD_1 ( android.view.View view ) { if ( ( ! ( VAR_1 ) ) && ( ! ( VAR_2 ) ) ) { TYPE_1 VAR_3 = VAR_4 . METHOD_2 ( VAR_5 . METHOD_3 ( ) ) ; VAR_3 . METHOD_4 ( ) ; } } 
public static void METHOD_1 ( ) { VAR_1 . METHOD_2 ( ) ; java.util.List < TYPE_1 > VAR_2 = TYPE_1 . METHOD_3 ( null ) ; TYPE_2 . METHOD_4 ( VAR_2 ) ; } 
public void METHOD_1 ( TYPE_1 VAR_1 ) throws TYPE_2 { VAR_1 . METHOD_2 ( STRING_1 ) . METHOD_3 ( ) ; } 
public abstract TYPE_1 METHOD_1 ( java.lang.Long VAR_1 ) ; 
public boolean METHOD_1 ( ) { TYPE_1 VAR_1 = this . METHOD_2 ( ) . get ( 0 ) ; TYPE_2 VAR_2 = new TYPE_2 ( ) ; VAR_2 . METHOD_3 ( VAR_1 ) ; this . VAR_3 = false ; return true ; } 
public void METHOD_1 ( int VAR_1 ) { VAR_2 . get ( VAR_1 ) . METHOD_1 ( ) ; VAR_3 = VAR_1 ; VAR_4 = true ; } 
public void METHOD_1 ( ) { VAR_1 . METHOD_2 ( STRING_1 , VAR_2 . size ( ) ) ; } 
public TYPE_1 METHOD_1 ( final TYPE_2 token ) { if ( token == null ) { throw new java.lang.NullPointerException ( STRING_1 ) ; } return this ; } 
public void METHOD_1 ( TYPE_1 VAR_1 ) throws java.io.IOException { try { METHOD_1 ( VAR_1 , VAR_2 . METHOD_2 ( ) ) ; } catch ( java.io.IOException VAR_3 ) { METHOD_3 ( new TYPE_2 ( VAR_3 ) ) ; throw new java.io.IOException ( VAR_3 ) ; } } 
public void METHOD_1 ( TYPE_1 VAR_1 , java.util.List < TYPE_2 > VAR_2 , TYPE_3 VAR_3 ) { METHOD_2 ( VAR_1 ) ; METHOD_3 ( VAR_1 ) ; METHOD_4 ( VAR_1 , VAR_2 , VAR_3 ) ; } 
private void METHOD_1 ( TYPE_1 event ) { synchronized ( VAR_1 ) { VAR_2 . METHOD_2 ( event . METHOD_3 ( ) ) ; VAR_2 . METHOD_4 ( event . METHOD_3 ( ) ) ; METHOD_5 ( ) ; METHOD_6 ( VAR_2 ) ; } } 
public void METHOD_1 ( ) { super . METHOD_1 ( ) ; VAR_1 . METHOD_2 ( this , VAR_2 , VAR_3 ) ; VAR_1 . METHOD_2 ( this , VAR_4 , VAR_3 ) ; } 
public static TYPE_1 METHOD_1 ( int VAR_1 ) { return ( VAR_2 ) - > { VAR_3 . METHOD_2 ( VAR_4 , VAR_1 ) ; VAR_4 = VAR_3 ; VAR_4 . METHOD_3 ( ) ; } ; } 
public void METHOD_1 ( ) { METHOD_2 ( ) . info ( ( ( VAR_1 ) + STRING_1 ) ) ; } 
public boolean METHOD_1 ( final java.lang.Object VAR_1 ) { VAR_2 = ( ( java.lang.String [ ] ) ( VAR_1 ) ) ; return ( VAR_2 . length ) == VAR_3 ; } 
public void METHOD_1 ( int VAR_1 , double VAR_2 ) { VAR_3 . METHOD_2 ( VAR_2 ) ; VAR_4 . METHOD_2 ( VAR_2 ) ; VAR_5 . METHOD_2 ( 0 ) ; VAR_6 . METHOD_2 ( 0 ) ; METHOD_3 ( VAR_1 ) ; METHOD_4 ( ) ; } 
public void METHOD_1 ( int VAR_1 , TYPE_1 VAR_2 ) { } 
public void METHOD_1 ( ) { VAR_1 . METHOD_2 ( ) . METHOD_3 ( java.lang.Integer.parseInt ( VAR_2 [ 1 ] ) ) ; } 
public boolean init ( final TYPE_1 VAR_1 ) { VAR_1 . METHOD_1 ( ) . METHOD_2 ( STRING_1 ) ; boolean result = super . init ( VAR_1 ) ; if ( result ) { VAR_1 . METHOD_1 ( ) . METHOD_3 ( ) ; } return result ; } 
private boolean METHOD_1 ( double a , double b , double VAR_1 ) { return ( a > ( b - VAR_1 ) ) && ( a < ( b + VAR_1 ) ) ; } 
public TYPE_1 METHOD_1 ( java.lang.String VAR_1 , java.lang.String VAR_2 ) { this . VAR_3 = new TYPE_2 ( VAR_1 , VAR_2 ) ; return this ; } 
public void METHOD_1 ( boolean VAR_1 ) throws TYPE_1 { METHOD_2 ( ) ; if ( ! VAR_1 ) throw new TYPE_2 ( STRING_1 ) ; } 
void METHOD_1 ( ) { TYPE_1 node = METHOD_2 ( VAR_1 ) ; node = METHOD_3 ( node ) ; int VAR_2 = METHOD_4 ( node ) ; METHOD_5 ( node , VAR_2 ) ; } 
public static < TYPE_1 > TYPE_1 METHOD_1 ( TYPE_2 VAR_1 ) { return ( ( TYPE_1 ) ( TYPE_3 . get ( VAR_2 ) ) ) ; } 
private void METHOD_1 ( android.view.View view ) { android.content.Intent intent = new android.content.Intent ( this , VAR_1 class ) ; METHOD_2 ( intent , VAR_2 ) ; } 
public void METHOD_1 ( TYPE_1 VAR_1 ) { TYPE_2 VAR_2 = METHOD_2 ( ) . METHOD_3 ( ) ; VAR_2 . replace ( VAR_3 , VAR_1 ) ; VAR_2 . METHOD_4 ( VAR_4 ) ; VAR_2 . METHOD_5 ( ) ; } 
public java.util.ArrayList < TYPE_1 > METHOD_1 ( ) { return params ; } 
public static void main ( java.lang.String [ ] args ) { java.lang.String VAR_1 = STRING_1 ; TYPE_1 . METHOD_1 ( VAR_1 ) ; TYPE_2 . METHOD_2 ( ) ; TYPE_2 . METHOD_3 ( ) ; } 
public void METHOD_1 ( ) { VAR_1 = STRING_1 ; VAR_2 = STRING_1 ; VAR_3 = STRING_1 ; VAR_4 = STRING_1 ; this . VAR_5 = new TYPE_1 ( ) ; this . METHOD_2 ( ) ; } 
public void update ( ) { VAR_1 . METHOD_1 ( VAR_2 , VAR_3 , VAR_4 , this ) ; VAR_5 = VAR_1 . METHOD_2 ( VAR_2 ) ; } 
public void METHOD_1 ( float VAR_1 , float VAR_2 ) { VAR_3 [ METHOD_2 ( ) ] . METHOD_1 ( VAR_1 , VAR_2 , 1.0F , 1.0F , 0.0F , false , false , INT_1 , INT_1 , true ) ; } 
public void METHOD_1 ( float VAR_1 ) { super . METHOD_2 ( VAR_1 , VAR_1 ) ; VAR_2 = VAR_1 ; METHOD_3 ( ) ; } 
java.lang.String METHOD_1 ( java.lang.String VAR_1 , TYPE_1 VAR_2 ) throws TYPE_2 ; 
private void METHOD_1 ( ) { VAR_1 . setEnabled ( false ) ; VAR_2 . setEnabled ( false ) ; VAR_3 . setEnabled ( false ) ; VAR_4 . setEnabled ( false ) ; VAR_5 . setEnabled ( false ) ; VAR_6 . setEnabled ( false ) ; } 
public void METHOD_1 ( TYPE_1 VAR_1 ) { VAR_2 = VAR_3 . METHOD_2 ( VAR_1 ) ; if ( ( VAR_4 ) != null ) { VAR_4 . METHOD_3 ( ) ; } } 
private void METHOD_1 ( ) { if ( ( ( VAR_1 ) != null ) && ( ( VAR_1 . METHOD_2 ( ) ) > 0 ) ) { VAR_2 . METHOD_3 ( VAR_3 ) ; } } 
public int add ( int a , int b ) { return a * b ; } 
public void METHOD_1 ( int VAR_1 ) { if ( VAR_1 < 0 ) { java.lang.System.out.println ( STRING_1 ) ; java.lang.System.exit ( 0 ) ; } VAR_1 = VAR_1 ; } 
public void METHOD_1 ( ) { VAR_1 . METHOD_2 ( ) ; TYPE_1 VAR_2 = ( ( TYPE_1 ) ( METHOD_3 ( VAR_3 ) ) ) ; VAR_2 . METHOD_4 ( VAR_1 , VAR_4 ) ; } 
protected TYPE_1 METHOD_1 ( java.lang.Object value ) { return new TYPE_1 ( name ( ) , METHOD_2 ( value ) ) ; } 
public int [ ] [ ] [ ] METHOD_1 ( ) { METHOD_2 ( ) ; return VAR_1 ; } 
public void METHOD_1 ( android.view.View VAR_1 ) { switch ( VAR_1 . getId ( ) ) { case VAR_2 : METHOD_2 ( VAR_1 ) ; break ; case VAR_3 : METHOD_3 ( VAR_1 ) ; break ; case VAR_4 : METHOD_4 ( VAR_1 ) ; break ; } } 
public void METHOD_1 ( ) { android.content.Intent VAR_1 = new android.content.Intent ( VAR_2 , VAR_3 class ) ; VAR_1 . METHOD_2 ( STRING_1 , VAR_4 ) ; VAR_2 . METHOD_3 ( VAR_1 ) ; } 
public java.lang.Integer METHOD_1 ( ) { java.lang.Integer VAR_1 = VAR_2 . METHOD_1 ( ) ; if ( VAR_1 == null ) { return INT_1 ; } return VAR_2 . METHOD_1 ( ) ; } 
protected void METHOD_1 ( TYPE_1 VAR_1 ) { super . METHOD_1 ( VAR_1 ) ; METHOD_2 ( VAR_2 ) ; TYPE_2 . METHOD_3 ( this ) ; this . METHOD_4 ( ) ; this . METHOD_5 ( ) ; } 
< TYPE_1 > TYPE_2 METHOD_1 ( java.lang.String key , long VAR_1 , TYPE_1 value , TYPE_3 < TYPE_1 > VAR_2 ) throws TYPE_4 ; 
public int METHOD_1 ( int VAR_1 ) { TYPE_1 VAR_2 = new TYPE_1 ( ) ; VAR_2 . METHOD_2 ( ) . METHOD_3 ( VAR_1 ) ; return VAR_3 . METHOD_4 ( VAR_2 ) ; } 
private boolean METHOD_1 ( TYPE_1 number ) { return ( number . compareTo ( VAR_1 ) ) == 1 ; } 
void METHOD_1 ( ) { if ( VAR_1 ) { java.lang.System.out.print ( STRING_1 ) ; } else { java.lang.System.out.print ( STRING_2 ) ; } java.lang.System.out.print ( ( STRING_3 + ( METHOD_2 ( ) ) ) ) ; } 
public void METHOD_1 ( ) throws java.lang.Exception { TYPE_1 VAR_1 = new TYPE_1 ( INT_1 ) ; TYPE_2 . assertThat ( TYPE_3 . METHOD_2 ( STRING_1 ) , TYPE_4 . METHOD_3 ( VAR_1 . toString ( ) ) ) ; } 
public void METHOD_1 ( TYPE_1 VAR_1 ) { TYPE_2 main = new TYPE_2 ( this ) ; TYPE_3 VAR_2 = new TYPE_3 ( this ) ; main . METHOD_2 ( VAR_2 ) ; super . METHOD_1 ( VAR_1 ) ; METHOD_3 ( main ) ; } 
public void METHOD_1 ( int VAR_1 ) { this . VAR_1 = VAR_1 ; METHOD_2 ( ) ; } 
public boolean METHOD_1 ( ) { return ( METHOD_2 ( VAR_1 ) ) || ( METHOD_2 ( VAR_2 ) ) ; } 
private void METHOD_1 ( TYPE_1 value ) { VAR_1 = value ; } 
public TYPE_1 execute ( TYPE_1 VAR_1 ) throws TYPE_2 , java.io.IOException { return ( ( TYPE_1 ) ( this . METHOD_1 ( VAR_1 , TYPE_3 . METHOD_2 ( VAR_1 ) ) ) ) ; } 
public void setState ( int state ) { VAR_1 = state ; VAR_2 . get ( VAR_1 ) . init ( ) ; } 
protected void METHOD_1 ( TYPE_1 VAR_1 ) { VAR_1 . METHOD_2 ( STRING_1 , 0 ) ; VAR_2 . METHOD_3 ( ( STRING_2 + ( VAR_1 . getName ( ) ) ) ) ; } 
public void METHOD_1 ( ) throws TYPE_1 { java.lang.String VAR_1 = STRING_1 ; VAR_2 = new TYPE_2 ( STRING_2 , VAR_3 , VAR_4 , date , VAR_5 , VAR_6 , VAR_7 , VAR_8 , STRING_3 , VAR_1 ) ; } 
public static java.util.List < java.lang.Class < ? > > METHOD_1 ( ) { return java.util.Arrays.asList ( VAR_1 . String class , VAR_2 class , VAR_3 class , VAR_4 class ) ; } 
public TYPE_1 METHOD_1 ( java.lang.String id ) { TYPE_2 < java.lang.String , TYPE_1 > VAR_1 = VAR_2 . METHOD_2 ( VAR_3 ) ; TYPE_1 VAR_4 = VAR_1 . get ( id ) ; VAR_2 . METHOD_3 ( ) ; return VAR_4 ; } 
public void METHOD_1 ( ) { while ( METHOD_2 ( ) ) { } try { java.lang.Thread . METHOD_3 ( ( ( long ) ( INT_1 ) ) ) ; } catch ( TYPE_1 VAR_1 ) { } } 
public void METHOD_1 ( android.view.View VAR_1 ) { VAR_2 = VAR_3 . METHOD_2 ( VAR_4 ) ; VAR_5 = TYPE_1 . METHOD_3 ( VAR_2 ) ; METHOD_4 ( VAR_5 ) ; METHOD_5 ( STRING_1 ) ; } 
public static int METHOD_1 ( java.lang.Integer [ ] set , java.lang.Integer id ) { int index = 0 ; for ( int i : set ) { if ( i == id ) { return index ; } index ++ ; } return - 1 ; } 
public TYPE_1 < java.lang.String > METHOD_1 ( ) { return METHOD_2 ( ) . METHOD_3 ( ) ; } 
private void METHOD_1 ( ) { java.lang.String VAR_1 = STRING_1 ; java.lang.String VAR_2 = STRING_2 ; VAR_3 . METHOD_2 ( VAR_4 . getText ( ) . toString ( ) , VAR_5 , null , VAR_6 ) ; } 
public void METHOD_1 ( java.util.List < TYPE_1 > VAR_1 ) { VAR_2 . METHOD_2 ( VAR_1 ) ; METHOD_3 ( VAR_2 . size ( ) , VAR_1 . size ( ) ) ; } 
public static TYPE_1 METHOD_1 ( ) { if ( ( VAR_1 ) == null ) { synchronized ( VAR_2 class ) { VAR_1 = TYPE_2 . METHOD_2 ( VAR_3 ) ; } } return VAR_1 ; } 
public static < TYPE_1 extends TYPE_2 < TYPE_1 > > void METHOD_1 ( java.util.List < TYPE_1 > VAR_1 ) { return TYPE_3 . METHOD_1 ( VAR_1 , 0 , VAR_1 , ( ( size ( ) ) - 1 ) ) ; } 
public java.util.List < TYPE_1 > METHOD_1 ( ) { if ( ( VAR_1 ) == null ) { VAR_1 = new java.util.ArrayList < TYPE_1 > ( ) ; } return VAR_1 ; } 
private static void METHOD_1 ( TYPE_1 VAR_1 , TYPE_2 VAR_2 ) { if ( VAR_2 == null ) return ; TYPE_3 VAR_3 = TYPE_4 . METHOD_2 ( VAR_1 , VAR_2 ) ; VAR_4 . add ( VAR_5 ) ; } 
public void METHOD_1 ( android.view.View VAR_1 ) { TYPE_1 . METHOD_2 ( ) . count ( INT_1 ) . METHOD_3 ( INT_2 ) . build ( this , 1 ) ; } 
public void METHOD_1 ( TYPE_1 VAR_1 ) { VAR_2 = VAR_3 . METHOD_2 ( STRING_1 , VAR_1 ) ; java.lang.System.out.println ( ( ( ( STRING_2 + ( VAR_1 . METHOD_3 ( ) . METHOD_4 ( ) ) ) + STRING_3 ) + ( VAR_2 ) ) ) ; } 
public java.lang.Long METHOD_1 ( java.util.Date VAR_1 ) { return VAR_1 . getTime ( ) ; } 
int METHOD_1 ( int VAR_1 ) { int msg = 0 ; try { msg = VAR_2 . METHOD_2 ( VAR_3 ) ; } catch ( TYPE_1 VAR_4 ) { } return msg ; } 
public void METHOD_1 ( ) { VAR_1 . METHOD_2 ( ) ; VAR_2 . METHOD_3 ( VAR_3 ) ; METHOD_4 ( ) ; VAR_1 . METHOD_5 ( ) ; } 
public synchronized void METHOD_1 ( TYPE_1 VAR_1 , double VAR_2 ) { METHOD_2 ( VAR_1 ) ; METHOD_3 ( VAR_1 , VAR_2 ) ; METHOD_4 ( VAR_1 , VAR_2 ) ; } 
public void METHOD_1 ( android.view.View view ) { android.content.Intent intent = new android.content.Intent ( this , VAR_1 class ) ; intent . METHOD_2 ( STRING_1 , METHOD_3 ( ) ) ; METHOD_4 ( intent , 1 ) ; } 
public void METHOD_1 ( java.lang.String VAR_1 ) { java.util.Set < java.lang.String > VAR_2 = METHOD_2 ( ) ; VAR_2 . add ( VAR_1 ) ; METHOD_3 ( VAR_2 ) ; } 
public java.util.List < TYPE_1 > METHOD_1 ( int VAR_1 , int VAR_2 , int VAR_3 ) { return query ( VAR_1 , VAR_2 , STRING_1 , VAR_3 ) ; } 
public TYPE_1 METHOD_1 ( TYPE_2 VAR_1 , java.lang.String name , java.util.Map < java.lang.String , java.lang.String > VAR_2 ) throws TYPE_3 { return METHOD_1 ( VAR_1 , name , null ) ; } 
public void METHOD_1 ( TYPE_1 VAR_1 ) { if ( ( this . VAR_1 ) == VAR_1 ) { this . VAR_1 = null ; } } 
public TYPE_1 METHOD_1 ( ) { java.lang.String VAR_1 = TYPE_2 . METHOD_2 ( ) . METHOD_3 ( VAR_2 ) ; java.io.File VAR_3 = new java.io.File ( VAR_1 ) ; this . METHOD_4 ( new TYPE_1 ( new java.util.Properties ( ) , VAR_3 ) ) ; return VAR_4 ; } 
public void METHOD_1 ( int VAR_1 , TYPE_1 VAR_2 ) { VAR_3 . METHOD_2 ( VAR_2 ) ; } 
private void METHOD_1 ( android.content.Intent VAR_1 ) { if ( ( ( VAR_2 ) != null ) && ( ( VAR_3 . METHOD_2 ( 0 ) ) != null ) ) { VAR_2 . METHOD_1 ( VAR_1 ) ; } } 
protected TYPE_1 < TYPE_2 > METHOD_1 ( ) { return VAR_1 < TYPE_2 > METHOD_2 ( ) . add ( this . VAR_2 ) ; } 
public void METHOD_1 ( android.content.Context context , android.content.Intent intent ) { super . METHOD_1 ( context , intent ) ; if ( TYPE_1 . equals ( intent . METHOD_2 ( ) ) ) { } } 
public void METHOD_1 ( android.view.View VAR_1 ) { java.lang.System.out.println ( STRING_1 ) ; java.lang.String VAR_2 = VAR_3 . getText ( ) . toString ( ) ; VAR_4 . METHOD_2 ( VAR_2 ) ; } 
public void METHOD_1 ( ) { this . VAR_1 = VAR_2 ; this . VAR_3 = VAR_4 ; return ; } 
public void METHOD_1 ( final char VAR_1 , final int VAR_2 , final int VAR_3 ) { if ( ( METHOD_2 ( VAR_2 , VAR_3 ) ) == false ) { VAR_4 [ VAR_3 ] . METHOD_3 ( VAR_2 , VAR_1 ) ; } } 
public void getTime ( ) { VAR_1 . get ( ) ; } 
public void METHOD_1 ( ) throws TYPE_1 { VAR_1 . delete ( VAR_2 ) ; TYPE_2 . METHOD_2 ( VAR_1 . METHOD_3 ( VAR_2 ) ) ; } 
public void METHOD_1 ( TYPE_1 VAR_1 ) { super . METHOD_1 ( VAR_1 ) ; VAR_2 = METHOD_2 ( VAR_1 ) ; VAR_3 = false ; METHOD_3 ( ) . METHOD_4 ( ) ; } 
private void METHOD_1 ( TYPE_1 VAR_1 , java.lang.String url , TYPE_2 status ) throws TYPE_3 { METHOD_2 ( VAR_1 , url ) ; TYPE_4 . assertEquals ( status , VAR_2 . METHOD_3 ( VAR_1 ) . METHOD_4 ( ) ) ; } 
public TYPE_1 < TYPE_2 , TYPE_2 > METHOD_1 ( TYPE_2 VAR_1 , boolean VAR_2 ) { int index = ( METHOD_2 ( VAR_1 , ( ! VAR_2 ) ) ) - 1 ; return METHOD_3 ( VAR_3 , index , VAR_4 ) ; } 
public void METHOD_1 ( ) throws java.lang.Throwable { final TYPE_1 VAR_1 = TYPE_2 . METHOD_2 ( INT_1 ) ; METHOD_3 ( new TYPE_3 ( ) { public void METHOD_4 ( ) throws java.lang.Throwable { METHOD_5 ( VAR_1 ) . METHOD_6 ( ) ; } } , STRING_1 ) ; } 
protected boolean METHOD_1 ( TYPE_1 VAR_1 ) { java.lang.String VAR_2 = VAR_1 . METHOD_2 ( ) ; return ( VAR_2 . METHOD_3 ( 0 ) ) == CHAR_1 ; } 
protected void METHOD_1 ( ) throws java.io.IOException { if ( ( VAR_1 ) < ( VAR_2 ) ) { VAR_1 = VAR_2 ; } else if ( ( VAR_1 ) > ( VAR_3 ) ) { METHOD_2 ( ) ; } } 
protected void add ( java.util.List list , TYPE_1 VAR_1 ) { VAR_1 . METHOD_1 ( TYPE_2 . METHOD_2 ( VAR_1 ) , this , list ) ; } 
protected void METHOD_1 ( ) { super . METHOD_1 ( ) ; METHOD_2 ( VAR_1 ) ; METHOD_2 ( VAR_2 ) ; VAR_3 . METHOD_2 ( VAR_4 ) ; } 
public boolean METHOD_1 ( java.lang.CharSequence text , int VAR_1 ) { final boolean result = super . METHOD_1 ( text , VAR_1 ) ; METHOD_2 ( ) ; return result ; } 
public void METHOD_1 ( ) { TYPE_1 VAR_1 = new TYPE_1 ( ) { public void METHOD_2 ( ) { METHOD_3 ( ) ; } } ; if ( ! ( this . METHOD_4 ( VAR_1 ) ) ) { this . METHOD_3 ( ) ; } } 
public static void main ( java.lang.String [ ] args ) { TYPE_1 [ ] VAR_1 = TYPE_2 . METHOD_1 ( ) ; for ( TYPE_1 VAR_2 : VAR_1 ) { VAR_2 . METHOD_2 ( ) ; VAR_2 . METHOD_3 ( ) ; } } 
public int METHOD_1 ( ) { int VAR_1 = 0 ; return VAR_1 ; } 
public TYPE_1 put ( TYPE_1 value ) { if ( value != null ) { VAR_1 . put ( value , value ) ; return value ; } return null ; } 
private void METHOD_1 ( ) { VAR_1 . METHOD_2 ( VAR_2 ) ; VAR_3 . METHOD_2 ( VAR_4 ) ; METHOD_3 ( ) ; } 
private static TYPE_1 init ( ) { TYPE_2 . METHOD_1 ( VAR_1 ) ; VAR_2 = VAR_3 . open ( VAR_1 , STRING_1 ) ; TYPE_1 VAR_4 = VAR_2 . METHOD_2 ( null ) ; VAR_4 . METHOD_3 ( VAR_5 , VAR_6 ) ; return VAR_4 ; } 
private void METHOD_1 ( int VAR_1 ) throws TYPE_1 { TYPE_2 VAR_2 = new TYPE_2 ( ) ; VAR_2 . start ( ) ; java.lang.Thread . METHOD_2 ( VAR_3 ) ; } 
public void METHOD_1 ( ) { TYPE_1 . METHOD_2 ( getContext ( ) , VAR_1 , VAR_2 ) . show ( ) ; } 
public void METHOD_1 ( TYPE_1 VAR_1 , int VAR_2 ) { VAR_1 . METHOD_2 ( ) ; METHOD_3 ( new android.content.Intent ( VAR_3 ) ) ; } 
public void METHOD_1 ( TYPE_1 VAR_1 ) { TYPE_2 . METHOD_2 ( this , STRING_1 , VAR_2 ) . show ( ) ; VAR_3 . METHOD_3 ( ) ; } 
public void METHOD_1 ( TYPE_1 VAR_1 , java.lang.String VAR_2 ) { TYPE_2 VAR_3 = VAR_1 . getValue ( VAR_4 class ) ; VAR_5 . METHOD_2 ( VAR_3 ) ; TYPE_3 . METHOD_3 ( this , STRING_1 , VAR_6 ) . show ( ) ; } 
public void METHOD_1 ( ) { VAR_1 = ( ( TYPE_1 ) ( getActivity ( ) ) ) ; int a = 1 ; int b = INT_1 ; assertEquals ( ( a + b ) , VAR_1 . sum ( a , b ) ) ; } 
protected void METHOD_1 ( ) { super . METHOD_1 ( ) ; VAR_1 . METHOD_2 ( ) ; java.lang.String [ ] VAR_2 = METHOD_3 ( ) . METHOD_4 ( VAR_3 ) ; VAR_1 . METHOD_5 ( VAR_2 ) ; } 
public double METHOD_1 ( TYPE_1 VAR_1 ) { return ( ( double ) ( this . METHOD_2 ( VAR_1 ) ) ) / ( ( double ) ( this . METHOD_3 ( VAR_1 ) ) ) ; } 
public void METHOD_1 ( android.view.View VAR_1 ) { ( VAR_2 ) ++ ; VAR_3 . setText ( getString ( VAR_4 , VAR_2 ) ) ; METHOD_2 ( ) ; } 
private static native void METHOD_1 ( long VAR_1 , long data , int size ) ; 
protected void METHOD_1 ( TYPE_1 VAR_1 ) { result . METHOD_2 ( VAR_1 . METHOD_3 ( ) ) ; } 
private int METHOD_1 ( ) { if ( VAR_1 . METHOD_2 ( ) ) { VAR_2 = false ; return 0 ; } int VAR_3 = VAR_1 . METHOD_3 ( ) ; VAR_4 = METHOD_4 ( VAR_3 ) ; return VAR_3 ; } 
public void handle ( long VAR_1 ) { VAR_2 . METHOD_1 ( VAR_3 ) ; VAR_4 . METHOD_1 ( VAR_3 ) ; java.lang.System.err.println ( VAR_5 ) ; } 
protected TYPE_1 METHOD_1 ( TYPE_2 output , int i ) { java.util.List < TYPE_1 > VAR_1 = output . METHOD_2 ( ) ; return i <= ( VAR_1 . size ( ) ) ? VAR_1 . get ( i ) : null ; } 
protected void METHOD_1 ( int position , java.lang.String message ) { boolean VAR_1 = VAR_2 ; VAR_2 = METHOD_2 ( STRING_1 ) ; try { VAR_3 . error ( position , STRING_2 , message ) ; } finally { VAR_2 = VAR_1 ; } } 
public void METHOD_1 ( ) { this . METHOD_2 ( this , new TYPE_1 ( name ) , 0 , 0 , 1 , 1 , VAR_1 ) ; } 
public java.lang.String [ ] METHOD_1 ( ) { final java.lang.String data = TYPE_1 . METHOD_2 ( STRING_1 ) ; return new java.lang.String [ ] { STRING_2 + data } ; } 
public java.lang.Boolean METHOD_1 ( java.lang.String VAR_1 , java.lang.String VAR_2 , java.lang.String name , java.lang.String VAR_3 , java.lang.String VAR_4 ) { return VAR_5 . METHOD_2 ( name , VAR_4 , VAR_2 , VAR_1 , VAR_3 ) ; } 
public void METHOD_1 ( java.lang.String VAR_1 ) { if ( ( VAR_2 ) == null ) { VAR_2 = new java.util.ArrayList < > ( ) ; } VAR_2 . add ( VAR_1 ) ; TYPE_1 . METHOD_2 ( this , null ) ; } 
public void METHOD_1 ( TYPE_1 VAR_1 , TYPE_2 VAR_2 ) { super . METHOD_1 ( VAR_1 , VAR_2 ) ; METHOD_2 ( METHOD_3 ( ) ) ; TYPE_3 . METHOD_4 ( this ) ; } 
public void METHOD_1 ( TYPE_1 VAR_1 ) { this . METHOD_2 ( true ) ; VAR_2 = false ; } 
public void METHOD_1 ( int rows ) { this . rows = rows ; METHOD_2 ( ) ; METHOD_3 ( ) ; } 
public void METHOD_1 ( ) { super . METHOD_2 ( ) ; } 
public static void main ( java.lang.String [ ] args ) { TYPE_1 . METHOD_1 ( TYPE_1 . METHOD_2 ( java.util.Arrays.asList ( ( ) - > TYPE_2 . main ( args ) , ( ) - > TYPE_3 . main ( args ) ) , INT_1 ) ) ; } 
protected void METHOD_1 ( ) { TYPE_1 VAR_1 = METHOD_2 ( ) ; if ( VAR_1 != null ) VAR_1 . METHOD_1 ( ) ; } 
public static TYPE_1 METHOD_1 ( final java.net.URL VAR_1 , final TYPE_2 < java.io.IOException > VAR_2 ) { return TYPE_3 . METHOD_2 ( new TYPE_4 ( VAR_1 , VAR_2 ) ) ; } 
public void init ( ) { this . VAR_1 = TYPE_1 . METHOD_1 ( ) . build ( ) ; this . VAR_2 = VAR_1 . target ( VAR_3 ) ; this . VAR_4 = STRING_1 ; } 
public void METHOD_1 ( ) { for ( int i = 0 ; i < ( VAR_1 . size ( ) ) ; i ++ ) { TYPE_1 VAR_2 = VAR_1 . get ( i ) ; } } 
public java.util.List < TYPE_1 > METHOD_1 ( java.lang.String VAR_1 ) { return VAR_2 . METHOD_2 ( ) . METHOD_3 ( VAR_3 ) . METHOD_4 ( "name" , VAR_1 ) . list ( ) ; } 
public void METHOD_1 ( ) { try { java.lang.System.out.println ( ( STRING_1 + ( VAR_1 ) ) ) ; VAR_2 . METHOD_2 ( VAR_1 ) ; } catch ( java.io.IOException VAR_3 ) { } } 
public void METHOD_1 ( android.view.View VAR_1 ) { VAR_2 . METHOD_2 ( getName ) ; } 
public void METHOD_1 ( ) { VAR_1 . METHOD_2 ( ) ; VAR_2 . METHOD_3 ( ) ; VAR_3 . METHOD_1 ( ) ; } 
public TYPE_1 METHOD_1 ( java.lang.String type , int VAR_1 , double VAR_2 ) { return METHOD_1 ( type , VAR_1 , INT_1 , VAR_2 ) ; } 
protected void METHOD_1 ( TYPE_1 VAR_1 ) { super . METHOD_1 ( VAR_1 ) ; METHOD_2 ( VAR_2 ) ; TYPE_2 . METHOD_3 ( this ) ; METHOD_4 ( ) ; } 
public void METHOD_1 ( boolean status ) { VAR_1 = ! status ; } 
private boolean METHOD_1 ( ) { return TYPE_1 . METHOD_2 ( ) . METHOD_3 ( METHOD_4 ( ) ) ; } 
public static void METHOD_1 ( java.lang.String name ) { java.lang.System.out.println ( ( ( STRING_1 + name ) + STRING_2 ) ) ; } 
public void METHOD_1 ( TYPE_1 n ) { if ( n == null ) { return ; } METHOD_2 ( n . METHOD_3 ( ) ) ; METHOD_2 ( n . METHOD_4 ( ) ) ; java.lang.System.out.println ( n . getData ( ) ) ; } 
public java.lang.String METHOD_1 ( int id ) { TYPE_1 p = VAR_1 . METHOD_1 ( id ) ; java.lang.String VAR_2 = new TYPE_2 ( ) . METHOD_2 ( p ) ; return VAR_2 ; } 
public void METHOD_1 ( TYPE_1 p ) { TYPE_2 . METHOD_2 ( p ) ; VAR_1 = put ( VAR_1 , VAR_1 , p , true ) ; } 
public void METHOD_1 ( ) { try { result = METHOD_2 ( ) ; } catch ( TYPE_1 | java.io.IOException | TYPE_2 VAR_1 ) { VAR_2 = VAR_1 ; } if ( ( VAR_3 ) != null ) { VAR_3 . METHOD_1 ( this ) ; } } 
public void METHOD_1 ( TYPE_1 VAR_1 ) { VAR_2 . METHOD_2 ( VAR_1 . METHOD_3 ( ) ) ; VAR_3 . METHOD_4 ( VAR_1 ) ; } 
private void METHOD_1 ( ) { VAR_1 = new TYPE_1 ( VAR_2 , INT_1 ) ; VAR_3 . METHOD_2 ( VAR_1 ) ; TYPE_2 VAR_4 ; VAR_4 = new TYPE_2 ( ) ; VAR_3 . METHOD_3 ( VAR_4 ) ; } 
long METHOD_1 ( ) { VAR_1 += ( TYPE_1 . METHOD_2 ( ) ) - ( VAR_2 ) ; VAR_2 = - 1 ; return VAR_1 ; } 
public void METHOD_1 ( java.lang.String path ) { android.content.Intent i = new android.content.Intent ( c , VAR_1 class ) ; i . METHOD_2 ( STRING_1 , path ) ; c . METHOD_3 ( i ) ; } 
protected void METHOD_1 ( int token ) { this . token = token ; source . METHOD_2 ( ) ; } 
public void METHOD_1 ( int x ) { this . x = x ; } 
public TYPE_1 METHOD_1 ( java.lang.String id ) { TYPE_2 . METHOD_2 ( id , STRING_1 ) ; TYPE_1 file = VAR_1 . METHOD_1 ( id ) ; if ( METHOD_3 ( file ) ) { return file ; } return file ; } 
public void METHOD_1 ( ) { VAR_1 . METHOD_2 ( ) ; VAR_2 . METHOD_2 ( ) ; VAR_3 . METHOD_2 ( ) ; VAR_4 . METHOD_2 ( ) ; VAR_5 . METHOD_2 ( ) ; } 
public TYPE_1 METHOD_1 ( ) { return add ( new TYPE_2 ( this ) ) ; } 
private byte [ ] METHOD_1 ( ) throws java.lang.Exception { try { METHOD_2 ( ) ; METHOD_3 ( ) ; return TYPE_1 . METHOD_4 ( VAR_1 ) ; } finally { METHOD_5 ( ) ; } } 
private TYPE_1 METHOD_1 ( ) { TYPE_2 . info ( ( STRING_1 + ( METHOD_2 ( ) ) ) ) ; if ( ( VAR_1 ) == null ) { VAR_1 = new TYPE_1 ( VAR_2 , VAR_3 ) ; } return VAR_1 ; } 
public void METHOD_1 ( TYPE_1 VAR_1 ) { java.lang.System.out.println ( STRING_1 ) ; TYPE_2 VAR_2 = ( ( TYPE_2 ) ( VAR_1 ) ) ; this . view . METHOD_2 ( VAR_1 ) ; } 
public boolean METHOD_1 ( TYPE_1 VAR_1 , TYPE_2 item ) { if ( super . METHOD_1 ( TYPE_1 , TYPE_2 ) ) { this . VAR_2 . open ( ) ; return true ; } return false ; } 
public void METHOD_1 ( java.lang.String VAR_1 ) { if ( ! ( VAR_2 . METHOD_2 ( ) . contains ( VAR_1 ) ) ) { VAR_2 . METHOD_3 ( VAR_1 ) . METHOD_4 ( ) ; VAR_3 . remove ( VAR_1 ) ; } } 
public TYPE_1 METHOD_1 ( ) { return new TYPE_2 ( VAR_1 , METHOD_2 ( VAR_2 ) . METHOD_1 ( ) , METHOD_2 ( VAR_3 ) ) ; } 
private static java.lang.String METHOD_1 ( java.lang.String VAR_1 ) { return VAR_2 . METHOD_2 ( ) ? java.lang.String.format ( STRING_1 , VAR_1 ) : STRING_2 ; } 
public void METHOD_1 ( TYPE_1 VAR_1 , int id ) { VAR_2 = false ; METHOD_2 ( false ) ; } 
public java.lang.String toString ( ) { if ( ( VAR_1 ) == null ) { return STRING_1 ; } return VAR_1 . getName ( ) ; } 
public TYPE_1 METHOD_1 ( ) { return new TYPE_1 ( this , null ) ; } 
public boolean METHOD_1 ( final java.lang.Object VAR_1 ) { return false ; } 
public static boolean METHOD_1 ( final TYPE_1 VAR_1 ) throws java.lang.Exception { if ( ( VAR_1 . METHOD_2 ( ) ) != ( VAR_2 ) ) return false ; return ! ( VAR_1 . METHOD_3 ( ) ) ; } 
public void METHOD_1 ( ) { VAR_1 = ( ( TYPE_1 ) ( TYPE_2 . METHOD_2 ( VAR_2 ) ) ) ; VAR_1 . METHOD_3 ( ) . METHOD_4 ( ) ; TYPE_3 . METHOD_5 ( TYPE_4 . METHOD_6 ( ) ) ; } 
public void METHOD_1 ( boolean VAR_1 ) { this . VAR_2 = VAR_1 ; METHOD_2 ( ) ; } 
public TYPE_1 getData ( ) { return data ; } 
public void METHOD_1 ( android.view.View view ) { VAR_1 . METHOD_2 ( false ) ; android.content.Intent i = new android.content.Intent ( METHOD_3 ( ) , VAR_2 class ) ; METHOD_4 ( i ) ; } 
public java.lang.String METHOD_1 ( ) { try { return METHOD_2 ( this . VAR_1 ) ; } catch ( java.io.IOException VAR_2 ) { VAR_2 . METHOD_3 ( ) ; } return null ; } 
public static java.lang.String METHOD_1 ( java.lang.String str ) { return str . replace ( STRING_1 , STRING_2 ) ; } 
TYPE_1 METHOD_1 ( char VAR_1 , boolean VAR_2 ) { TYPE_1 VAR_3 = new TYPE_1 ( this , VAR_2 ) ; VAR_4 . add ( METHOD_2 ( VAR_1 ) , VAR_3 ) ; ( VAR_5 ) ++ ; return VAR_3 ; } 
private void METHOD_1 ( TYPE_1 VAR_1 ) { TYPE_2 VAR_2 = VAR_1 . METHOD_2 ( ) . METHOD_3 ( ) ; for ( TYPE_3 VAR_3 : VAR_4 ) VAR_3 . METHOD_1 ( VAR_1 ) ; } 
private void METHOD_1 ( TYPE_1 VAR_1 , final TYPE_2 VAR_2 , final java.lang.String VAR_3 , final TYPE_3 VAR_4 ) { METHOD_2 ( VAR_1 , VAR_2 , VAR_3 ) ; VAR_4 . METHOD_3 ( ) ; } 
public java.lang.String METHOD_1 ( TYPE_1 VAR_1 , TYPE_2 VAR_2 ) { if ( VAR_2 . METHOD_2 ( ) ) { return STRING_1 ; } VAR_3 . METHOD_3 ( VAR_1 ) ; TYPE_3 . METHOD_4 ( ) . METHOD_5 ( VAR_1 ) ; return STRING_2 ; } 
public int METHOD_1 ( java.lang.String key , int VAR_1 ) { return java.lang.Integer . METHOD_2 ( METHOD_3 ( key , java.lang.String . METHOD_2 ( VAR_1 ) ) ) ; } 
private void METHOD_1 ( ) { p . METHOD_2 ( STRING_1 ) ; VAR_1 = VAR_2 . get ( METHOD_3 ( ) ) ; } 
public void METHOD_1 ( ) { if ( ( VAR_1 ) != 0 ) { METHOD_2 ( VAR_2 ) ; } else { setText ( VAR_3 ) ; } VAR_4 = false ; VAR_5 = VAR_6 ; } 
public void METHOD_1 ( TYPE_1 VAR_1 ) throws java.lang.Exception { VAR_2 = VAR_1 . METHOD_2 ( ) ; VAR_3 = VAR_1 . METHOD_3 ( ) ; METHOD_4 ( ) ; METHOD_5 ( VAR_1 ) ; } 
public boolean end ( ) { return ( VAR_1 ) && ( ! ( VAR_2 ) ) ; } 
public void METHOD_1 ( ) { VAR_1 . METHOD_2 ( VAR_2 ) ; if ( null != VAR_3 ) { VAR_3 . METHOD_3 ( null ) ; } } 
public static TYPE_1 METHOD_1 ( java.util.Map < java.lang.String , java.lang.Object > VAR_1 ) throws TYPE_2 { return TYPE_3 . METHOD_1 ( VAR_1 , null , false , VAR_2 ) ; } 
public void METHOD_1 ( ) { METHOD_2 ( ) ; METHOD_3 ( false ) ; } 
public java.lang.Class < ? extends TYPE_1 > METHOD_1 ( ) { return VAR_1 ; } 
public void METHOD_1 ( android.view.View VAR_1 ) { if ( ( VAR_2 ) != null ) { VAR_3 . METHOD_2 ( VAR_2 ) ; } } 
public int METHOD_1 ( ) { return ( VAR_1 ) == null ? 0 : VAR_2 . size ( ) ; } 
public static void init ( TYPE_1 VAR_1 ) { TYPE_2 . METHOD_1 ( ) . METHOD_2 ( VAR_1 ) . METHOD_3 ( VAR_1 ) ; } 
int METHOD_1 ( int VAR_1 ) { return ( VAR_2 [ ( VAR_1 > > INT_1 ) ] ) + ( VAR_1 & INT_2 ) ; } 
public void add ( int VAR_1 , TYPE_1 VAR_2 ) throws TYPE_2 { assert VAR_2 != null ; if ( contains ( VAR_2 ) ) { throw new TYPE_2 ( ) ; } VAR_3 . add ( VAR_1 , VAR_2 ) ; java.lang.System.out.println ( VAR_3 ) ; } 
public void METHOD_1 ( int position ) { VAR_1 = VAR_2 . METHOD_2 ( ) ; } 
public java.util.List < TYPE_1 > METHOD_1 ( ) { if ( ( VAR_1 ) == null ) { VAR_1 = TYPE_2 . METHOD_2 ( ) . METHOD_3 ( ) ; } return VAR_1 ; } 
public java.lang.String getData ( ) { return null ; } 
void METHOD_1 ( java.lang.Exception VAR_1 ) ; 
public boolean METHOD_1 ( ) { return ( ( this . VAR_1 . METHOD_2 ( INT_1 ) ) & 1 ) != 0 ; } 
public java.lang.String METHOD_1 ( TYPE_1 VAR_1 ) { if ( VAR_2 . METHOD_1 ( VAR_1 ) ) { return STRING_1 ; } else { return STRING_2 ; } } 
public java.lang.String METHOD_1 ( java.lang.String name ) { java.lang.String VAR_1 = VAR_2 . get ( METHOD_2 ( name ) ) ; return VAR_1 == null ? name : VAR_1 ; } 
protected void METHOD_1 ( TYPE_1 VAR_1 ) { super . METHOD_1 ( VAR_1 ) ; METHOD_2 ( VAR_2 ) ; VAR_3 = new TYPE_2 ( this ) ; TYPE_3 . METHOD_3 ( STRING_1 , STRING_2 ) ; METHOD_4 ( getIntent ( ) ) ; } 
public void METHOD_1 ( TYPE_1 VAR_1 ) { METHOD_2 ( ) . METHOD_3 ( ) ; } 
public void METHOD_1 ( int error ) { TYPE_1 . METHOD_2 ( VAR_1 , ( STRING_1 + error ) ) ; VAR_2 . METHOD_3 ( ) ; getActivity ( ) . METHOD_4 ( ) ; } 
public void METHOD_1 ( int count ) { VAR_1 . setText ( ( STRING_1 + count ) ) ; } 
public java.lang.String value ( ) { return ( TYPE_1 . METHOD_1 ( value ) ) + ( TYPE_1 . METHOD_2 ( value , VAR_1 ) ) ; } 
public void METHOD_1 ( TYPE_1 VAR_1 , TYPE_2 VAR_2 ) { if ( ( VAR_3 ) != null ) { VAR_4 . METHOD_2 ( VAR_3 . METHOD_3 ( ) , VAR_3 . METHOD_4 ( ) ) ; METHOD_5 ( VAR_1 , VAR_4 ) ; } } 
public java.lang.String getString ( java.lang.String key ) { TYPE_1 value = ( ( TYPE_1 ) ( VAR_1 . get ( METHOD_1 ( key ) ) ) ) ; if ( value == null ) return STRING_1 ; return value . toString ( ) ; } 
public java.lang.String METHOD_1 ( ) { TYPE_1 VAR_1 = new TYPE_1 ( STRING_1 , TYPE_2 . METHOD_2 ( ) ) ; return VAR_1 . format ( METHOD_3 ( ) ) ; } 
public void METHOD_1 ( ) { for ( int i = 0 ; i < ( VAR_1 . size ( ) ) ; i ++ ) { VAR_2 . add ( STRING_1 ) ; } } 
public TYPE_1 METHOD_1 ( TYPE_1 VAR_1 , TYPE_1 VAR_2 ) throws java.lang.Exception { VAR_1 . METHOD_2 ( VAR_2 ) ; return VAR_1 ; } 
public int METHOD_1 ( final TYPE_1 VAR_1 ) { return VAR_1 . getValue ( VAR_2 ) . METHOD_2 ( ) ; } 
public void METHOD_1 ( java.lang.String VAR_1 ) { if ( VAR_1 == null ) { throw new TYPE_1 ( STRING_1 ) ; } } 
public void METHOD_1 ( ) throws TYPE_1 , TYPE_2 , TYPE_3 { METHOD_1 ( null ) ; } 
private void METHOD_1 ( TYPE_1 VAR_1 ) { this . METHOD_2 ( new TYPE_2 ( ) ) ; this . METHOD_3 ( ) ; this . METHOD_4 ( ) ; this . METHOD_5 ( ) ; } 
public void METHOD_1 ( TYPE_1 VAR_1 ) { TYPE_2 . METHOD_2 ( ( - ( VAR_1 . METHOD_3 ( 1 ) ) ) , ( - ( VAR_1 . METHOD_3 ( INT_1 ) ) ) , true ) ; } 
public java.lang.String METHOD_1 ( TYPE_1 VAR_1 ) { return VAR_1 . getName ( ) ; } 
public void METHOD_1 ( ) { android.content.Intent intent = new android.content.Intent ( this , VAR_1 class ) ; intent . METHOD_2 ( ( ( VAR_2 ) | ( VAR_3 ) ) ) ; METHOD_3 ( intent ) ; METHOD_4 ( ) ; } 
public TYPE_1 METHOD_1 ( TYPE_2 VAR_1 , int VAR_2 ) { android.view.View view = TYPE_3 . METHOD_2 ( METHOD_3 ( ) ) . METHOD_4 ( VAR_3 , null ) ; TYPE_4 VAR_4 = new TYPE_4 ( view ) ; return VAR_4 ; } 
public void METHOD_1 ( ) { VAR_1 . METHOD_2 ( STRING_1 ) ; assertEquals ( VAR_1 . METHOD_3 ( ) , STRING_1 ) ; } 
public void METHOD_1 ( final TYPE_1 VAR_1 ) { TYPE_2 VAR_2 = new TYPE_3 ( VAR_3 , VAR_1 ) ; TYPE_4 . METHOD_2 ( VAR_2 ) ; } 
public static void main ( java.lang.String [ ] args ) throws TYPE_1 { TYPE_2 c = new TYPE_2 ( ) ; } 
public void update ( TYPE_1 < TYPE_2 > VAR_1 ) { this . VAR_1 = VAR_1 ; METHOD_1 ( VAR_1 ) ; METHOD_2 ( VAR_1 ) ; if ( METHOD_3 ( VAR_1 ) ) METHOD_4 ( ) ; } 
public final void METHOD_1 ( TYPE_1 VAR_1 ) { for ( TYPE_2 listener : VAR_2 ) { listener . METHOD_2 ( VAR_1 ) ; } } 
public void METHOD_1 ( double VAR_1 ) { VAR_2 . set ( VAR_1 ) ; VAR_3 . METHOD_2 ( VAR_1 ) ; java.lang.System.out.println ( VAR_4 . get ( ) ) ; } 
private static native void METHOD_1 ( long VAR_1 , int VAR_2 ) ; 
public void METHOD_1 ( ) { if ( ! ( view . METHOD_2 ( ) ) ) { return ; } METHOD_3 ( false ) ; view . METHOD_4 ( ) ; } 
public java.lang.String METHOD_1 ( ) { return STRING_1 ; } 
public void METHOD_1 ( ) { VAR_1 . info ( STRING_1 ) ; VAR_2 = VAR_3 . METHOD_2 ( ) ; METHOD_3 ( false ) ; } 
public TYPE_1 METHOD_1 ( ) throws java.lang.Exception { VAR_1 . put ( VAR_2 , VAR_2 . METHOD_2 ( VAR_3 . METHOD_3 ( ) ) . METHOD_4 ( ) ) ; return VAR_2 ; } 
public boolean METHOD_1 ( ) { return ( TYPE_1 . METHOD_2 ( VAR_1 ) ) && ( VAR_1 . startsWith ( VAR_2 ) ) ; } 
public void METHOD_1 ( TYPE_1 VAR_1 ) { VAR_2 = VAR_3 . METHOD_2 ( ) ; this . VAR_1 = VAR_1 ; this . VAR_4 = VAR_3 . METHOD_3 ( ) ; } 
public void METHOD_1 ( boolean VAR_1 ) { VAR_2 = ( VAR_1 ) ? 1 : 0 ; } 
private java.lang.Object [ ] METHOD_1 ( ) { return new java.lang.Object [ ] { STRING_1 , STRING_2 , STRING_3 , STRING_4 , STRING_5 , STRING_6 } ; } 
public boolean METHOD_1 ( ) { return VAR_1 . get ( STRING_1 ) . equals ( STRING_2 ) ? true : false ; } 
public void METHOD_1 ( ) { VAR_1 . METHOD_1 ( ) ; VAR_2 . METHOD_1 ( ) ; VAR_3 . METHOD_1 ( ) ; VAR_4 = false ; VAR_5 = false ; name = STRING_1 ; VAR_6 . METHOD_1 ( ) ; VAR_2 . METHOD_1 ( ) ; } 
private void METHOD_1 ( java.lang.String VAR_1 ) { TYPE_1 . METHOD_2 ( METHOD_3 ( ) , VAR_2 , VAR_3 ) ; TYPE_2 . METHOD_4 ( this , VAR_1 , VAR_4 ) . show ( ) ; METHOD_5 ( ) ; METHOD_6 ( getIntent ( ) ) ; } 
public static void METHOD_1 ( TYPE_1 VAR_1 ) { if ( ! ( VAR_2 ) ) { TYPE_2 . METHOD_2 ( ) ; } if ( VAR_1 == null ) { VAR_3 = VAR_4 ; return ; } synchronized ( VAR_3 ) { VAR_3 = VAR_1 ; } } 
private void METHOD_1 ( TYPE_1 VAR_1 ) { VAR_2 . METHOD_2 ( ) ; METHOD_3 ( ) . METHOD_4 ( ) . replace ( VAR_3 , VAR_1 , STRING_1 ) . METHOD_5 ( VAR_4 ) . METHOD_6 ( null ) . commit ( ) ; } 
public void METHOD_1 ( TYPE_1 VAR_1 ) { METHOD_2 ( VAR_1 , METHOD_3 ( ) ) ; } 
public void METHOD_1 ( ) { java.lang.System.out.println ( TYPE_1 . METHOD_2 ( ) . METHOD_3 ( ) ) ; METHOD_4 ( STRING_1 , TYPE_1 . METHOD_2 ( ) . delete ( STRING_2 , "0" ) ) ; } 
public TYPE_1 < TYPE_2 > METHOD_1 ( java.lang.Object type ) { return new TYPE_3 < TYPE_2 > ( METHOD_2 ( ) , type , true ) ; } 
public static void METHOD_1 ( TYPE_1 VAR_1 ) throws TYPE_2 , java.io.IOException , TYPE_3 { TYPE_4 . METHOD_2 ( ) . add ( VAR_1 ) ; } 
public java.lang.String METHOD_1 ( ) { if ( ! ( VAR_1 . METHOD_2 ( ) ) ) return null ; return VAR_1 . METHOD_3 ( ) ; } 
public TYPE_1 METHOD_1 ( java.util.Collection < TYPE_2 > VAR_1 ) { TYPE_3 . METHOD_2 ( ( ( this . VAR_1 ) == null ) , STRING_1 ) ; this . VAR_1 = VAR_1 ; return this ; } 
public void METHOD_1 ( TYPE_1 node ) { nodes . add ( VAR_1 , node ) ; METHOD_2 ( VAR_1 ) ; ( VAR_1 ) ++ ; } 
double METHOD_1 ( double [ ] VAR_1 , int k , TYPE_1 VAR_2 ) { TYPE_2 VAR_3 = new TYPE_3 ( k ) ; METHOD_1 ( VAR_1 , k , VAR_4 , VAR_3 , VAR_2 ) ; return VAR_3 . METHOD_2 ( ) ; } 
protected void METHOD_1 ( int VAR_1 , TYPE_1 VAR_2 ) throws TYPE_2 { TYPE_3 VAR_3 = TYPE_4 . METHOD_2 ( VAR_2 , null , false ) ; TYPE_5 . assertEquals ( VAR_1 , VAR_3 . METHOD_3 ( ) . size ( ) ) ; } 
public void METHOD_1 ( java.lang.Integer [ ] VAR_1 ) { if ( VAR_1 != null ) { for ( int VAR_2 : VAR_1 ) { METHOD_2 ( VAR_2 ) ; } } } 
public static boolean METHOD_1 ( final TYPE_1 VAR_1 , final android.content.Context context ) { return VAR_1 == ( TYPE_1 . METHOD_2 ( context ) ) ; } 
public void METHOD_1 ( TYPE_1 VAR_1 ) { if ( VAR_1 . METHOD_2 ( ) ) VAR_2 . METHOD_3 ( VAR_1 ) ; VAR_2 . METHOD_4 ( ) ; } 
public boolean METHOD_1 ( int VAR_1 ) { return ( ( VAR_2 ) - VAR_1 ) >= ( VAR_3 ) ; } 
public TYPE_1 key ( ) { return VAR_1 ; } 
public void METHOD_1 ( ) throws java.io.IOException { this . METHOD_2 ( ) . start ( ) ; this . METHOD_2 ( ) . METHOD_3 ( ) ; } 
public TYPE_1 METHOD_1 ( ) { return new TYPE_2 ( VAR_1 . getView ( ) . METHOD_2 ( ) . METHOD_3 ( ) , this . VAR_2 , this . VAR_3 , this . VAR_4 ) ; } 
public TYPE_1 METHOD_1 ( java.lang.String VAR_1 ) { int position = this . METHOD_2 ( VAR_1 ) ; return VAR_2 . get ( position ) ; } 
public final void METHOD_1 ( ) { VAR_1 . METHOD_2 ( INT_1 ) ; TYPE_1 . assertTrue ( ( ( VAR_1 . METHOD_3 ( ) ) || ( VAR_1 . METHOD_4 ( ) ) ) ) ; } 
public void METHOD_1 ( ) { if ( ( VAR_1 ) != null ) VAR_2 . METHOD_2 ( VAR_1 ) ; super . METHOD_1 ( ) ; } 
public void METHOD_1 ( android.view.View VAR_1 ) { VAR_2 . METHOD_2 ( "false" ) ; METHOD_3 ( ) ; } 
public void METHOD_1 ( final double x ) { this . x += x ; } 
public void METHOD_1 ( ) { METHOD_2 ( ) ; VAR_1 . METHOD_3 ( VAR_2 ) ; VAR_3 = true ; } 
public void METHOD_1 ( TYPE_1 VAR_1 ) { TYPE_2 . METHOD_2 ( VAR_2 ) ; TYPE_3 . METHOD_3 ( ) . METHOD_4 ( ) . METHOD_2 ( VAR_2 ) ; VAR_2 . init ( VAR_3 ) ; } 
protected void METHOD_1 ( ) { TYPE_1 VAR_1 = new TYPE_2 ( this ) ; METHOD_2 ( VAR_1 ) ; METHOD_3 ( ) ; } 
private void METHOD_1 ( ) { VAR_1 = new TYPE_1 ( STRING_1 ) ; VAR_1 . METHOD_2 ( VAR_2 ) ; VAR_1 . METHOD_3 ( null ) ; VAR_1 . METHOD_4 ( VAR_3 ) ; VAR_1 . METHOD_5 ( new TYPE_2 ( INT_1 , INT_1 ) ) ; } 
public java.util.List < TYPE_1 > METHOD_1 ( ) { for ( TYPE_1 VAR_1 : VAR_2 ) { if ( ( VAR_1 . METHOD_2 ( ) ) == null ) VAR_1 . METHOD_3 ( ) ; } return VAR_2 ; } 
public boolean METHOD_1 ( ) { return ( VAR_1 ) && ( parameters . METHOD_2 ( ) . contains ( VAR_2 ) ) ; } 
protected void METHOD_1 ( ) { super . METHOD_1 ( ) ; if ( VAR_1 ) { METHOD_2 ( ) ; } else { TYPE_1 . i ( VAR_2 , STRING_1 ) ; } } 
public int METHOD_1 ( double VAR_1 , double VAR_2 ) { return VAR_2 < VAR_1 ? - 1 : VAR_2 == VAR_1 ? 0 : 1 ; } 
protected TYPE_1 METHOD_1 ( TYPE_2 VAR_1 ) { return TYPE_1 . METHOD_2 ( VAR_1 ) ; } 
public void METHOD_1 ( android.view.View view ) { if ( ( VAR_1 ) < ( ( VAR_2 . length ) - 1 ) ) { ( VAR_1 ) ++ ; METHOD_2 ( VAR_1 ) ; } } 
public static int METHOD_1 ( int VAR_1 ) { return VAR_1 > > INT_1 ; } 
public void show ( ) { super . show ( ) ; this . METHOD_1 ( 1 , INT_1 , INT_2 ) ; } 
public java.lang.Void METHOD_1 ( java.lang.Void VAR_1 ) { if ( VAR_2 ) METHOD_2 ( ) ; METHOD_3 ( ) ; return null ; } 
public TYPE_1 METHOD_1 ( ) { TYPE_2 VAR_1 = new TYPE_2 ( ) ; VAR_1 . METHOD_2 ( INT_1 ) ; VAR_1 . METHOD_3 ( INT_2 ) ; return VAR_1 ; } 
public static void METHOD_1 ( ) { for ( TYPE_1 VAR_1 : TYPE_1 . values ( ) ) { VAR_1 . METHOD_2 ( ) ; if ( TYPE_2 . METHOD_3 ( ) . METHOD_4 ( ) ) return ; VAR_1 . METHOD_5 ( ) ; } } 
public void METHOD_1 ( TYPE_1 VAR_1 , int VAR_2 , int height ) { TYPE_2 . METHOD_2 ( STRING_1 , STRING_2 ) ; VAR_3 . METHOD_3 ( null , 0 , VAR_2 , height ) ; } 
public void METHOD_1 ( TYPE_1 VAR_1 ) { super . METHOD_1 ( VAR_1 ) ; METHOD_2 ( VAR_2 ) ; METHOD_3 ( ) . METHOD_4 ( VAR_3 ) ; } 
protected void METHOD_1 ( TYPE_1 VAR_1 ) { super . METHOD_1 ( VAR_1 ) ; METHOD_2 ( VAR_2 ) ; TYPE_2 . METHOD_3 ( this ) ; VAR_3 . setText ( STRING_1 ) ; } 
public void METHOD_1 ( TYPE_1 VAR_1 ) { TYPE_2 VAR_2 = new TYPE_2 ( 0 , 0 , METHOD_2 ( ) , METHOD_3 ( ) ) ; this . VAR_3 . METHOD_1 ( VAR_1 , VAR_2 , 0 , 0 ) ; } 
public TYPE_1 METHOD_1 ( java.lang.String VAR_1 ) { TYPE_2 VAR_2 = new TYPE_2 ( new TYPE_3 ( ( STRING_1 + VAR_1 ) ) ) ; return new TYPE_1 ( VAR_2 ) ; } 
public void METHOD_1 ( ) { TYPE_1 . METHOD_2 ( METHOD_3 ( ) , STRING_1 ) ; } 
TYPE_1 METHOD_1 ( TYPE_1 VAR_1 ) { assert VAR_1 != null : STRING_1 ; VAR_2 += VAR_1 . METHOD_2 ( ) ; VAR_3 += VAR_1 . METHOD_3 ( ) ; METHOD_4 ( ) ; return this ; } 
public TYPE_1 METHOD_1 ( long VAR_1 , int VAR_2 , TYPE_2 VAR_3 ) { return add ( new TYPE_3 ( VAR_1 , VAR_2 , VAR_3 , this ) ) ; } 
private boolean METHOD_1 ( java.lang.String VAR_1 , android.content.Context context ) { TYPE_1 VAR_2 = context . METHOD_2 ( ) ; try { java.io.InputStream VAR_3 = VAR_2 . open ( VAR_1 ) ; } catch ( java.io.IOException VAR_4 ) { return false ; } return true ; } 
public void METHOD_1 ( int b ) throws java.io.IOException { } 
public void METHOD_1 ( ) { TYPE_1 VAR_1 = TYPE_1 . METHOD_2 ( STRING_1 ) ; TYPE_2 . assertThat ( VAR_1 , TYPE_3 . METHOD_3 ( VAR_2 ) ) ; assertTrue ( true ) ; } 
private void METHOD_1 ( java.lang.String VAR_1 , TYPE_1 VAR_2 ) { VAR_2 . METHOD_2 ( ) . put ( VAR_3 , VAR_1 ) ; VAR_4 . put ( VAR_1 , VAR_2 ) ; } 
public static java.lang.String METHOD_1 ( java.lang.String VAR_1 ) { java.lang.String [ ] VAR_2 = VAR_1 . split ( STRING_1 ) ; java.lang.String VAR_3 = VAR_2 [ ( ( VAR_2 . length ) - 1 ) ] ; return VAR_3 ; } 
protected TYPE_1 METHOD_1 ( java.lang.String name ) { return METHOD_1 ( name , INT_1 ) ; } 
public void METHOD_1 ( int VAR_1 , TYPE_1 item , TYPE_2 to ) { if ( to . add ( VAR_1 , item ) ) { remove ( VAR_1 , item . name ) ; } } 
public java.util.List < java.lang.Integer > METHOD_1 ( ) { return new java.util.LinkedList < java.lang.Integer > ( VAR_1 ) ; } 
public void METHOD_1 ( java.util.Map < java.lang.String , java.util.List < TYPE_1 > > VAR_1 ) { this . VAR_2 = new TYPE_2 < java.lang.String , java.util.List < TYPE_1 > > ( VAR_1 ) ; METHOD_2 ( ) ; this . METHOD_3 ( ) ; } 
private void METHOD_1 ( TYPE_1 VAR_1 , java.lang.Throwable VAR_2 , java.lang.String format , java.lang.Object VAR_3 , java.lang.Object VAR_4 ) { METHOD_1 ( VAR_1 , VAR_2 , TYPE_2 . format ( format , VAR_3 , VAR_4 ) . METHOD_2 ( ) ) ; } 
public void METHOD_1 ( int VAR_1 , TYPE_1 [ ] VAR_2 , java.lang.Throwable VAR_3 , TYPE_2 VAR_4 ) { TYPE_3 . METHOD_2 ( STRING_1 , VAR_4 . toString ( ) ) ; TYPE_4 . METHOD_3 ( getActivity ( ) , VAR_5 , VAR_6 ) . show ( ) ; } 
public void METHOD_1 ( ) throws java.lang.Exception { TYPE_1 . assertTrue ( this . VAR_1 . METHOD_2 ( id , VAR_2 , type ) . METHOD_3 ( ) ) ; } 
public void METHOD_1 ( int VAR_1 ) { for ( int i = 0 ; i < VAR_1 ; i ++ ) { VAR_2 . add ( ( - FLOAT_1 ) ) ; VAR_3 . add ( new java.util.ArrayList < java.lang.Double > ( ) ) ; } } 
public void METHOD_1 ( TYPE_1 VAR_1 , TYPE_1 VAR_2 ) { ( this . VAR_3 [ ( ( TYPE_1 . METHOD_2 ( VAR_2 ) ) - 1 ) ] [ ( ( TYPE_1 . METHOD_2 ( VAR_1 ) ) - 1 ) ] ) ++ ; } 
public static final TYPE_1 METHOD_1 ( java.lang.String path ) throws TYPE_2 , java.io.IOException , TYPE_3 { if ( ( VAR_1 ) == null ) TYPE_4 . METHOD_2 ( VAR_2 , path ) ; return new TYPE_1 ( VAR_1 ) ; } 
public void METHOD_1 ( ) { TYPE_1 VAR_1 = NULL ; for ( i = 0 ; ( i ) ++ ; i = INT_1 ) { VAR_1 = METHOD_2 ( i ) ; METHOD_3 ( i , VAR_2 ) ; } } 
public TYPE_1 METHOD_1 ( java.lang.String replace ) { this . METHOD_2 ( TYPE_2 . replace ( replace ) ) ; return this ; } 
private void METHOD_1 ( final TYPE_1 VAR_1 ) { if ( TYPE_2 . METHOD_1 ( this . VAR_2 . getActivity ( ) . METHOD_2 ( ) ) ) { VAR_1 . METHOD_3 ( ) ; } else { VAR_1 . error ( ) ; } } 
public void init ( ) throws java.lang.Exception { VAR_1 . info ( STRING_1 ) ; super . init ( ) ; METHOD_1 ( ) ; METHOD_2 ( ) ; METHOD_3 ( ) ; TYPE_1 . METHOD_4 ( ) ; } 
void METHOD_1 ( TYPE_1 p ) { this . VAR_1 . METHOD_2 ( false ) ; } 
public void METHOD_1 ( ) { TYPE_1 . METHOD_2 ( VAR_1 , STRING_1 ) ; this . METHOD_3 ( ) ; this . METHOD_4 ( ) ; VAR_2 = null ; super . METHOD_1 ( ) ; } 
private TYPE_1 METHOD_1 ( ) { TYPE_1 VAR_1 = new TYPE_1 ( ) { public void METHOD_2 ( TYPE_2 VAR_2 ) { VAR_3 . METHOD_3 ( STRING_1 , STRING_2 , VAR_4 ) ; } } ; return VAR_1 ; } 
public void METHOD_1 ( final TYPE_1 VAR_1 , final java.lang.String ... VAR_2 ) { METHOD_2 ( ) ; METHOD_3 ( ) ; VAR_3 . METHOD_4 ( ) ; VAR_1 . METHOD_5 ( VAR_3 , VAR_2 ) ; VAR_3 . METHOD_6 ( ) ; } 
protected void METHOD_1 ( TYPE_1 VAR_1 ) { super . METHOD_1 ( VAR_1 ) ; TYPE_2 . METHOD_2 ( this , STRING_1 , STRING_2 ) ; METHOD_3 ( VAR_2 ) ; METHOD_4 ( ) ; METHOD_5 ( ) ; } 
public void METHOD_1 ( TYPE_1 VAR_1 ) { VAR_2 = - 1 ; VAR_3 . METHOD_2 ( VAR_2 ) ; METHOD_3 ( false ) ; VAR_4 = 0 ; VAR_5 . METHOD_4 ( ) ; } 
public void execute ( ) { if ( ( VAR_1 ) == null ) { VAR_1 = new TYPE_1 ( ) ; } VAR_1 . show ( ) ; while ( true ) { t . METHOD_1 ( ) ; } } 
public void METHOD_1 ( java.net.URL url , TYPE_1 VAR_1 ) { VAR_2 = new TYPE_2 ( ) ; VAR_3 . METHOD_2 ( VAR_4 ) ; METHOD_3 ( ) ; METHOD_4 ( VAR_5 ) ; METHOD_4 ( VAR_6 ) ; } 
public void METHOD_1 ( TYPE_1 message ) { TYPE_2 . METHOD_2 ( VAR_1 , STRING_1 ) ; VAR_2 . add ( message ) ; METHOD_3 ( ) ; } 
public boolean METHOD_1 ( ) { return ( index ) == ( VAR_1 . size ( ) ) ; } 
private boolean METHOD_1 ( int VAR_1 ) { return ( ( this . VAR_2 ) > 0 ) && ( VAR_1 < ( this . VAR_2 ) ) ; } 
public void METHOD_1 ( ) throws TYPE_1 { VAR_1 . METHOD_2 ( ) ; METHOD_3 ( ) ; TYPE_2 . METHOD_4 ( VAR_2 , STRING_1 ) ; TYPE_2 . METHOD_5 ( VAR_2 ) ; } 
public void METHOD_1 ( ) { super . METHOD_1 ( ) ; METHOD_2 ( ) ; VAR_1 = new TYPE_1 ( this ) ; VAR_2 . METHOD_3 ( this ) ; TYPE_2 . METHOD_4 ( this . getClass ( ) . getName ( ) , STRING_1 ) ; } 
public void METHOD_1 ( java.lang.String VAR_1 , int VAR_2 , int offset , java.lang.String VAR_3 , TYPE_1 VAR_4 , boolean VAR_5 , int VAR_6 , java.util.List < TYPE_2 > VAR_7 ) { } 
public static TYPE_1 < TYPE_2 > METHOD_1 ( java.lang.String name , java.lang.String VAR_1 , java.lang.String VAR_2 , TYPE_3 < java.lang.String > VAR_3 , TYPE_4 ... VAR_4 ) { return new TYPE_1 ( VAR_5 class , name , VAR_1 , VAR_3 , VAR_4 ) ; } 
public TYPE_1 METHOD_1 ( java.lang.Integer id ) { return VAR_1 . get ( id ) ; } 
public void METHOD_1 ( TYPE_1 VAR_1 ) { VAR_2 = VAR_1 ; VAR_3 = TYPE_2 . METHOD_2 ( ) ; VAR_4 . add ( new TYPE_3 ( VAR_2 , VAR_3 ) ) ; VAR_5 = TYPE_2 . METHOD_2 ( ) ; VAR_6 . add ( VAR_5 ) ; } 
protected TYPE_1 METHOD_1 ( int VAR_1 , long time , TYPE_2 VAR_2 ) { TYPE_1 VAR_3 = METHOD_2 ( VAR_1 ) ; VAR_4 = time ; VAR_5 = VAR_2 ; return VAR_3 ; } 
public void METHOD_1 ( TYPE_1 < TYPE_2 > VAR_1 , java.lang.Throwable t ) { TYPE_3 . i ( STRING_1 , STRING_2 ) ; } 
public void METHOD_1 ( byte [ ] out ) { TYPE_1 VAR_1 ; synchronized ( this ) { if ( ( VAR_2 ) != ( VAR_3 ) ) return ; VAR_1 = VAR_4 ; } VAR_1 . METHOD_1 ( out ) ; } 
public void METHOD_1 ( ) { super . METHOD_1 ( ) ; TYPE_1 VAR_1 = new TYPE_1 ( getContext ( ) ) ; VAR_1 . METHOD_2 ( VAR_2 ) ; } 
public static void METHOD_1 ( java.lang.String str , int VAR_1 , int VAR_2 , int VAR_3 , int VAR_4 , int VAR_5 , int VAR_6 ) { if ( VAR_7 ) TYPE_1 . METHOD_2 ( str ) ; } 
public void METHOD_1 ( TYPE_1 view , java.lang.String url ) { METHOD_2 ( ( STRING_1 + url ) ) ; } 
public void METHOD_1 ( ) { VAR_1 . METHOD_2 ( this ) ; super . METHOD_1 ( ) ; } 
public TYPE_1 < java.lang.String , java.lang.Double > METHOD_1 ( ) { return METHOD_2 ( VAR_1 ) ; } 
public void METHOD_1 ( TYPE_1 event ) { super . METHOD_1 ( event ) ; VAR_1 . METHOD_2 ( ) ; } 
public long METHOD_1 ( long VAR_1 ) { long VAR_2 = VAR_3 . METHOD_2 ( VAR_1 ) ; return VAR_3 . METHOD_3 ( field . METHOD_4 ( VAR_2 ) , true , VAR_1 ) ; } 
public static int METHOD_1 ( TYPE_1 VAR_1 ) { int VAR_2 = TYPE_2 . METHOD_2 ( VAR_1 , VAR_3 ) ; if ( VAR_2 == ( VAR_4 ) ) { return - 1 ; } return VAR_2 ; } 
private void METHOD_1 ( final TYPE_1 VAR_1 ) { java.lang.System.out.println ( STRING_1 ) ; } 
public void METHOD_1 ( ) { final java.io.File VAR_1 = TYPE_1 . METHOD_2 ( ) ; final TYPE_2 VAR_2 = new TYPE_2 ( VAR_1 , METHOD_3 ( ) , false ) ; VAR_2 . execute ( ) ; } 
public void METHOD_1 ( TYPE_1 VAR_1 ) { super . METHOD_2 ( VAR_1 ) ; } 
public final void METHOD_1 ( boolean VAR_1 ) { if ( VAR_1 ) { METHOD_2 ( VAR_2 ) ; } else { METHOD_2 ( VAR_3 ) ; } this . VAR_1 = VAR_1 ; } 
public void METHOD_1 ( java.lang.String path ) { new TYPE_1 ( VAR_1 , VAR_2 ) . METHOD_2 ( path ) ; } 
public java.lang.String METHOD_1 ( ) { return VAR_1 . getValue ( ) . toString ( ) ; } 
public void METHOD_1 ( TYPE_1 VAR_1 , int format , int VAR_2 , int height ) { TYPE_2 . METHOD_2 ( VAR_3 , ( ( ( STRING_1 + VAR_2 ) + STRING_2 ) + height ) ) ; METHOD_3 ( ) ; } 
public void METHOD_1 ( TYPE_1 source ) { if ( METHOD_2 ( ) ) { METHOD_3 ( ) ; } } 
public void METHOD_1 ( java.util.ArrayList < TYPE_1 > VAR_1 ) { for ( TYPE_1 i : VAR_1 ) { this . VAR_1 . add ( i ) ; } METHOD_2 ( ) ; } 
public boolean remove ( java.lang.String element ) { if ( ! ( contains ( element ) ) ) return false ; METHOD_1 ( element ) ; return true ; } 
public void METHOD_1 ( float VAR_1 ) { super . METHOD_1 ( VAR_1 ) ; TYPE_1 VAR_2 = VAR_3 . METHOD_2 ( ) ; if ( ( VAR_2 . y ) == 0 ) VAR_3 . METHOD_3 ( new TYPE_2 ( VAR_3 ) ) ; METHOD_4 ( ) ; } 
public void METHOD_1 ( ) { if ( this . METHOD_2 ( ) ) { this . METHOD_3 ( ) ; } this . METHOD_4 ( VAR_1 ) ; this . METHOD_5 ( ) ; } 
private boolean METHOD_1 ( java.lang.Class < ? > type , java.lang.String VAR_1 ) { java.util.Map < java.lang.String , java.lang.Object > VAR_2 = VAR_3 . get ( type ) ; if ( VAR_2 == null ) { return false ; } return VAR_2 . METHOD_2 ( VAR_1 ) ; } 
public boolean equals ( TYPE_1 VAR_1 ) { if ( ( VAR_2 ) == ( this . VAR_3 ) ) { return true ; } return equals ( VAR_1 , 0.0F ) ; } 
public java.lang.String METHOD_1 ( ) { return METHOD_2 ( STRING_1 , ( STRING_2 + ( METHOD_3 ( ) ) ) ) ; } 
public boolean METHOD_1 ( java.lang.String key ) { return ( this . VAR_1 . METHOD_2 ( key ) ) && ( ( this . VAR_1 . get ( key ) ) != null ) ; } 
public void METHOD_1 ( TYPE_1 VAR_1 ) { if ( ( this . VAR_2 ) == null ) { this . VAR_2 = new java.util.LinkedList < > ( ) ; } this . VAR_2 . add ( VAR_1 ) ; } 
public void METHOD_1 ( ) { VAR_1 = new TYPE_1 ( VAR_2 , VAR_3 , VAR_4 ) ; VAR_5 . METHOD_2 ( VAR_1 ) ; } 
public boolean METHOD_1 ( TYPE_1 VAR_1 , java.lang.Object VAR_2 ) { TYPE_2 . METHOD_2 ( this . getActivity ( ) , VAR_3 , VAR_4 ) . show ( ) ; return true ; } 
public java.lang.String METHOD_1 ( ) { assert VAR_1 ; return VAR_2 . format ( VAR_3 ) ; } 
protected void METHOD_1 ( boolean VAR_1 , int VAR_2 ) { if ( VAR_3 . METHOD_2 ( ) ) { METHOD_3 ( TYPE_1 . METHOD_4 ( VAR_4 ) , 1.0F ) ; } } 
public void METHOD_1 ( boolean VAR_1 ) { VAR_2 = VAR_1 ; TYPE_1 VAR_3 = ( ( TYPE_1 ) ( METHOD_2 ( ) . METHOD_3 ( VAR_4 ) ) ) ; VAR_3 . METHOD_4 ( VAR_1 ) ; } 
public static void METHOD_1 ( ) { for ( TYPE_1 VAR_1 : VAR_2 ) { try { VAR_1 . update ( ) ; } catch ( java.lang.Exception VAR_3 ) { TYPE_2 . METHOD_2 ( STRING_1 , VAR_3 . toString ( ) ) ; } } } 
public static void main ( java.lang.String [ ] args ) { TYPE_1 t = new TYPE_1 ( ) ; java.lang.String VAR_1 = STRING_1 ; java.util.List VAR_2 = t . METHOD_1 ( t . METHOD_2 ( VAR_1 ) , STRING_2 ) ; java.lang.System.out.println ( VAR_2 ) ; } 
public void METHOD_1 ( java.util.List < java.lang.String > value ) { put ( STRING_1 , value ) ; } 
public void METHOD_1 ( TYPE_1 VAR_1 ) { VAR_2 = true ; VAR_3 . METHOD_1 ( ) ; } 
public java.lang.Integer METHOD_1 ( TYPE_1 element ) { TYPE_2 < java.lang.Integer , java.lang.Object > VAR_1 = METHOD_2 ( element ) ; return VAR_1 . METHOD_3 ( ) ; } 
void set ( java.lang.Object value , java.lang.Object VAR_1 ) ; 
public void METHOD_1 ( java.lang.Integer id , java.lang.String name , java.lang.String data , int VAR_1 ) { VAR_2 . METHOD_2 ( id , name , data , VAR_1 ) ; } 
public void METHOD_1 ( ) { super . METHOD_1 ( ) ; VAR_1 . METHOD_2 ( VAR_2 ) ; TYPE_1 VAR_3 = VAR_1 . METHOD_3 ( ) ; METHOD_4 ( VAR_3 ) ; } 
public void METHOD_1 ( ) throws java.lang.Exception { TYPE_1 . METHOD_2 ( TYPE_2 . METHOD_3 ( null ) ) ; } 
public java.lang.Object METHOD_1 ( TYPE_1 expr , java.lang.Object VAR_1 ) { expr . METHOD_2 ( ) . METHOD_3 ( this , VAR_1 ) ; return null ; } 
private void METHOD_1 ( TYPE_1 < TYPE_2 > VAR_1 ) { VAR_2 . remove ( VAR_1 . METHOD_2 ( ) , VAR_1 . METHOD_3 ( ) ) ; this . remove ( VAR_1 . METHOD_2 ( ) ) ; } 
public void METHOD_1 ( ) { VAR_1 = false ; VAR_2 = 1 ; VAR_3 = INT_1 ; METHOD_2 ( VAR_2 ) ; METHOD_3 ( VAR_3 ) ; } 
public void METHOD_1 ( android.view.View view ) { switch ( view . getId ( ) ) { case VAR_1 : METHOD_2 ( ) ; break ; case VAR_2 : METHOD_3 ( ) ; break ; } } 
private static java.lang.String METHOD_1 ( ) { return TYPE_1 . METHOD_2 ( STRING_1 ) ; } 
public void METHOD_1 ( android.view.View VAR_1 ) { VAR_2 . METHOD_2 ( ) ; VAR_3 . METHOD_3 ( ) ; VAR_3 . METHOD_4 ( VAR_4 ) ; METHOD_5 ( ) ; } 
public long METHOD_1 ( ) throws java.io.IOException { return - 1 ; } 
public void METHOD_1 ( ) { super . METHOD_1 ( ) ; VAR_1 = this ; METHOD_2 ( ) ; METHOD_3 ( ) ; } 
public void METHOD_1 ( java.lang.String VAR_1 , boolean VAR_2 ) { java.lang.System.err.println ( VAR_1 ) ; } 
public void METHOD_1 ( int VAR_1 , TYPE_1 [ ] VAR_2 , java.lang.Throwable VAR_3 , TYPE_2 VAR_4 ) { TYPE_3 . METHOD_2 ( VAR_5 , VAR_4 . toString ( ) ) ; listener . METHOD_3 ( ) ; } 
public static void main ( java.lang.String [ ] arg ) { int n = INT_1 ; int size = INT_2 ; TYPE_1 VAR_1 = new TYPE_1 ( size ) ; java.lang.System.out.println ( VAR_1 . METHOD_1 ( n ) . toString ( ) ) ; } 
public void METHOD_1 ( int VAR_1 , int VAR_2 ) { this . VAR_3 = VAR_1 ; this . VAR_4 = VAR_2 ; } 
public java.lang.String METHOD_1 ( java.lang.String VAR_1 ) { if ( ( VAR_1 . startsWith ( STRING_1 ) ) && ( VAR_1 . METHOD_2 ( STRING_2 ) ) ) { return VAR_1 ; } return ( STRING_1 + VAR_1 ) + STRING_2 ; } 
public void METHOD_1 ( ) { try { TYPE_1 VAR_1 = new TYPE_1 ( ) ; new TYPE_2 ( true , VAR_1 . METHOD_2 ( VAR_2 ) ) ; } catch ( java.io.IOException VAR_3 ) { VAR_3 . METHOD_3 ( ) ; } } 
private void METHOD_1 ( final TYPE_1 VAR_1 , final java.lang.Object result ) { VAR_2 . METHOD_2 ( new TYPE_2 ( ) { public void METHOD_3 ( ) { VAR_3 . METHOD_4 ( result ) ; } } ) ; } 
public TYPE_1 METHOD_1 ( final TYPE_2 VAR_1 ) { METHOD_2 ( ) . METHOD_3 ( new TYPE_3 < TYPE_1 > ( ) { public void METHOD_4 ( TYPE_1 VAR_2 ) { VAR_1 . METHOD_5 ( VAR_2 ) ; } } ) ; return this ; } 
public void METHOD_1 ( ) { if ( ! ( this . VAR_1 ) ) VAR_2 . add ( this ) ; super . METHOD_1 ( ) ; } 
public java.lang.String getString ( TYPE_1 key ) { return METHOD_1 ( key ) ? get ( key ) . toString ( ) : null ; } 
public TYPE_1 < ? > METHOD_1 ( java.lang.String VAR_1 , TYPE_2 VAR_2 , java.lang.String ... VAR_3 ) ; 
public void METHOD_1 ( java.lang.String VAR_1 ) throws TYPE_1 { VAR_2 = null ; VAR_3 = null ; VAR_4 = new TYPE_2 ( STRING_1 ) ; } 
private boolean METHOD_1 ( float VAR_1 ) { return VAR_1 >= ( this . VAR_2 ) ; } 
TYPE_1 METHOD_1 ( java.lang.String id ) { } 
public void METHOD_1 ( ) { synchronized ( this ) { if ( VAR_1 ) { return ; } VAR_1 = true ; } for ( final TYPE_1 VAR_2 : VAR_3 ) { TYPE_2 . METHOD_2 ( VAR_2 ) ; } VAR_3 . METHOD_3 ( ) ; } 
private boolean METHOD_1 ( boolean a , boolean b ) { return false ; } 
public boolean METHOD_1 ( ) throws TYPE_1 { VAR_1 . METHOD_2 ( ) . remove ( VAR_2 ) ; VAR_3 = false ; VAR_3 = VAR_4 ; VAR_2 = null ; return true ; } 
public void METHOD_1 ( ) { METHOD_2 ( ) ; VAR_1 . METHOD_1 ( ) ; VAR_2 = false ; } 
public void METHOD_1 ( TYPE_1 VAR_1 ) { VAR_2 . METHOD_2 ( VAR_3 ) ; TYPE_2 . METHOD_3 ( VAR_4 , getString ( VAR_5 ) ) ; METHOD_4 ( ) ; } 
public boolean METHOD_1 ( ) { this . VAR_1 . METHOD_2 ( this . METHOD_3 ( ) ) ; this . VAR_1 . METHOD_2 ( this . METHOD_4 ( ) ) ; return true ; } 
protected void METHOD_1 ( ) { METHOD_2 ( VAR_1 ) ; VAR_1 = 0 ; VAR_2 . METHOD_3 ( ) . METHOD_4 ( true ) ; } 
public void METHOD_1 ( TYPE_1 VAR_1 ) { VAR_2 = VAR_1 . METHOD_2 ( STRING_1 ) . getValue ( ) ; } 
public void METHOD_1 ( ) { while ( ! ( this . METHOD_2 ( ) ) ) { do { TYPE_1 position = this . VAR_1 . METHOD_3 ( ) ; } while ( VAR_2 ) ; } } 
protected void METHOD_1 ( ) { super . METHOD_1 ( ) ; TYPE_1 VAR_1 = new TYPE_1 ( ) ; VAR_2 = VAR_3 ; VAR_4 = VAR_5 ; VAR_6 = VAR_7 ; VAR_8 = 0 ; METHOD_2 ( VAR_1 ) ; } 
public void METHOD_1 ( TYPE_1 VAR_1 ) { java.util.List < java.lang.String > VAR_2 = new java.util.ArrayList < > ( VAR_3 ) ; VAR_2 . add ( 0 , TYPE_2 . METHOD_2 ( VAR_1 ) ) ; METHOD_3 ( VAR_3 , VAR_2 ) ; } 
public TYPE_1 METHOD_1 ( ) { TYPE_2 VAR_1 = new TYPE_2 ( ) ; VAR_1 . METHOD_2 ( VAR_2 ) ; ( VAR_2 ) ++ ; VAR_3 . put ( VAR_1 , VAR_4 ) ; return VAR_1 ; } 
public TYPE_1 attribute ( java.lang.String key , java.lang.String value ) { if ( ( VAR_1 ) == null ) { VAR_1 = TYPE_2 . METHOD_1 ( ) ; } VAR_1 . put ( key , value ) ; return this ; } 
public void METHOD_1 ( TYPE_1 c ) { if ( c == null ) this . c = c ; } 
protected void METHOD_1 ( TYPE_1 TYPE_2 ) { java.lang.System.out.println ( STRING_1 ) ; TYPE_2 . set ( VAR_1 . METHOD_2 ( ) ) ; TYPE_2 . METHOD_3 ( ) ; } 
protected < TYPE_1 > TYPE_1 METHOD_1 ( TYPE_2 VAR_1 , TYPE_3 VAR_2 ) throws java.io.IOException , TYPE_4 { int VAR_3 = VAR_1 . METHOD_2 ( ) ; if ( VAR_3 == INT_1 ) { return null ; } return super . METHOD_1 ( VAR_1 , VAR_2 ) ; } 
public void METHOD_1 ( ) { new TYPE_1 ( STRING_1 , TYPE_2 . METHOD_2 ( 1L ) , TYPE_2 . METHOD_2 ( ( - 1L ) ) , INT_1 ) ; } 
public boolean isEmpty ( ) { if ( ( this . VAR_1 ) != null ) { return true ; } else { return false ; } } 
public boolean METHOD_1 ( int VAR_1 ) { return ( ( keys . get ( VAR_1 ) ) != null ) && ( ( keys . get ( VAR_1 ) ) == true ) ; } 
public void METHOD_1 ( ) { VAR_1 . METHOD_1 ( ) ; VAR_1 . METHOD_1 ( ) ; } 
public void METHOD_1 ( java.lang.Throwable t ) { TYPE_1 . METHOD_2 ( VAR_1 , STRING_1 , t ) ; METHOD_3 ( ) ; } 
public void METHOD_1 ( java.lang.String VAR_1 ) { this . VAR_1 = VAR_1 + STRING_1 ; } 
private void METHOD_1 ( TYPE_1 VAR_1 , TYPE_2 VAR_2 , TYPE_3 VAR_3 ) { TYPE_4 VAR_4 = TYPE_4 . METHOD_2 ( VAR_2 , VAR_3 , VAR_5 ) ; METHOD_3 ( VAR_1 , VAR_4 ) ; } 
protected void METHOD_1 ( TYPE_1 VAR_1 ) { super . METHOD_1 ( VAR_1 ) ; if ( TYPE_2 . METHOD_2 ( ) ) { METHOD_3 ( ) ; return ; } METHOD_4 ( ) ; } 
TYPE_1 [ ] values ( java.lang.Class < TYPE_1 > VAR_1 ) ; 
protected void METHOD_1 ( ) { super . METHOD_1 ( ) ; VAR_1 = TYPE_1 . METHOD_2 ( ) ; METHOD_3 ( VAR_1 ) ; } 
public TYPE_1 METHOD_1 ( java.lang.String VAR_1 , java.lang.Object VAR_2 ) { return METHOD_1 ( STRING_1 , VAR_1 , VAR_2 ) ; } 
public long METHOD_1 ( java.lang.String VAR_1 ) { return VAR_2 . METHOD_2 ( VAR_1 . toLowerCase ( ) ) ; } 
private boolean METHOD_1 ( TYPE_1 VAR_1 ) { return ( ( METHOD_2 ( ) ) && ( ( VAR_2 ) == null ) ) && ( VAR_1 . METHOD_3 ( ) . equals ( VAR_3 [ VAR_4 ] ) ) ; } 
public static void METHOD_1 ( TYPE_1 VAR_1 , TYPE_2 VAR_2 ) { TYPE_3 . METHOD_1 ( VAR_1 , VAR_2 , false ) ; } 
public int METHOD_1 ( ) { return ( VAR_1 ) + ( getName ( ) . length ( ) ) ; } 
public void METHOD_1 ( ) { VAR_1 . METHOD_2 ( VAR_2 . getText ( ) . toString ( ) ) ; VAR_3 . METHOD_3 ( METHOD_4 ( ) . getColor ( VAR_4 ) ) ; METHOD_5 ( ) ; } 
private static void METHOD_1 ( ) { if ( ( VAR_1 ) != null ) VAR_1 . METHOD_2 ( ) ; } 
private void METHOD_1 ( ) { VAR_1 = VAR_2 . get ( VAR_3 ) ; VAR_3 = ( ( VAR_3 ) + 1 ) & ( VAR_2 . size ( ) ) ; ( VAR_4 ) ++ ; VAR_5 = 1 ; } 
public void METHOD_1 ( android.view.View view ) { android.content.Intent intent = new android.content.Intent ( this , VAR_1 class ) ; METHOD_2 ( intent ) ; } 
protected double getValue ( ) { return VAR_1 ; } 
private TYPE_1 METHOD_1 ( java.lang.String VAR_1 ) { for ( TYPE_1 c : VAR_2 ) { if ( ( c . METHOD_2 ( ) ) == VAR_1 ) { return c ; } } return null ; } 
public void METHOD_1 ( TYPE_1 VAR_1 ) { java.lang.String VAR_2 = TYPE_2 . METHOD_2 ( STRING_1 ) ; if ( VAR_2 . METHOD_3 ( STRING_2 ) ) METHOD_4 ( VAR_1 ) ; else TYPE_2 . METHOD_5 ( STRING_3 ) ; } 
public TYPE_1 METHOD_1 ( java.lang.Long id ) { TYPE_1 VAR_1 = this . VAR_2 . METHOD_2 ( ) . METHOD_3 ( this . VAR_3 , id ) ; if ( VAR_1 != null ) { VAR_1 . METHOD_4 ( this . VAR_2 ) ; } return VAR_1 ; } 
protected synchronized void METHOD_1 ( TYPE_1 VAR_1 ) throws java.io.IOException { METHOD_2 ( ) ; boolean state = ( VAR_2 ) == VAR_1 ; VAR_3 . setState ( ( VAR_4 ? ! state : state ) ) ; } 
public TYPE_1 METHOD_1 ( ) { TYPE_1 VAR_1 = new TYPE_1 ( ) ; VAR_2 = VAR_3 . get ( this . METHOD_2 ( this . VAR_4 ) ) ; return VAR_1 ; } 
public void METHOD_1 ( ) { VAR_1 = new java.util.ArrayList < TYPE_1 > ( ) ; VAR_2 = null ; VAR_3 = null ; METHOD_2 ( ) ; } 
public static void METHOD_1 ( final java.lang.String VAR_1 , final java.lang.String VAR_2 ) { VAR_3 . METHOD_2 ( new TYPE_1 ( ) { public void METHOD_3 ( ) { VAR_4 . METHOD_4 ( VAR_3 , VAR_1 , INT_1 , VAR_5 , VAR_2 ) ; } } ) ; } 
public boolean isEmpty ( ) { return ( VAR_1 ) < 0 ; } 
public void METHOD_1 ( TYPE_1 VAR_1 , int id ) { delete = false ; VAR_1 . METHOD_2 ( ) ; } 
public void METHOD_1 ( ) { super . METHOD_1 ( ) ; if ( ( VAR_1 . state ) != null ) { TYPE_1 . METHOD_2 ( VAR_2 , STRING_1 ) ; VAR_3 . METHOD_3 ( VAR_1 . state ) ; } } 
private void METHOD_1 ( ) { if ( ( VAR_1 ) != null ) { VAR_1 = new TYPE_1 ( ) ; } else { VAR_1 . METHOD_2 ( ) ; } VAR_2 = ! ( VAR_1 . equals ( null ) ) ; } 
public void METHOD_1 ( ) { if ( ! ( this . VAR_1 ) ) { return ; } this . VAR_1 = false ; if ( ( this . VAR_2 ) != null ) { this . VAR_2 . METHOD_2 ( ) ; } } 
public void METHOD_1 ( TYPE_1 VAR_1 ) { if ( ( VAR_2 . compareTo ( VAR_3 ) ) == 0 ) { VAR_1 . METHOD_2 ( ) ; TYPE_2 . METHOD_3 ( getActivity ( ) ) ; } } 
public TYPE_1 METHOD_1 ( ) { this . VAR_1 = TYPE_2 . METHOD_2 ( this . METHOD_3 ( ) ) . METHOD_4 ( ( ( TYPE_3 ) ( this . VAR_1 ) ) ) ; return this . VAR_1 ; } 
public static int METHOD_1 ( byte [ ] data , int VAR_1 , int length ) throws java.io.IOException { return TYPE_1 . METHOD_1 ( data , VAR_1 , length ) ; } 
java.lang.String METHOD_1 ( ) { java.lang.String VAR_1 ; do { VAR_1 = this . VAR_2 . remove ( 0 ) ; } while ( this . VAR_3 . contains ( VAR_1 ) ) ; this . VAR_3 . add ( VAR_1 ) ; return VAR_1 ; } 
public void METHOD_1 ( TYPE_1 context ) { TYPE_2 VAR_1 = this . VAR_2 ; TYPE_2 VAR_3 = new TYPE_3 ( context ) ; this . VAR_2 = VAR_3 ; } 
public void METHOD_1 ( int i ) { if ( i > INT_1 ) { this . VAR_1 . METHOD_1 ( i ) ; } else { TYPE_1 . METHOD_2 ( VAR_2 , ( ( STRING_1 + i ) + STRING_2 ) ) ; } } 
public void handle ( long VAR_1 ) { if ( ! ( VAR_2 ) ) update ( ) ; } 
public void METHOD_1 ( ) { if ( ( VAR_1 ) > 0 ) { VAR_2 . add ( new TYPE_1 ( VAR_1 , VAR_3 . METHOD_2 ( ) ) ) ; } } 
public void METHOD_1 ( TYPE_1 VAR_1 ) { TYPE_2 . METHOD_2 ( this ) ; VAR_1 . start ( ) ; } 
public static TYPE_1 METHOD_1 ( java.io.File file , boolean VAR_1 , boolean VAR_2 ) { return TYPE_2 . METHOD_1 ( new TYPE_3 ( file ) , VAR_1 , VAR_2 ) ; } 
public java.lang.String toString ( ) { return VAR_1 ; } 
public void METHOD_1 ( ) { TYPE_1 . assertNotNull ( TYPE_2 . METHOD_2 ( VAR_1 < TYPE_3 > METHOD_3 ( ) ) ) ; } 
public void put ( java.lang.String key , double value ) { put ( key , VAR_1 . METHOD_1 ( value ) ) ; } 
private void METHOD_1 ( TYPE_1 VAR_1 ) { TYPE_2 VAR_2 = new TYPE_2 ( ) ; VAR_2 . METHOD_2 ( VAR_1 ) ; VAR_2 . METHOD_3 ( ) ; this . METHOD_4 ( VAR_2 ) ; this . METHOD_5 ( VAR_2 ) ; } 
public boolean METHOD_1 ( final TYPE_1 event ) { if ( VAR_1 . METHOD_2 ( ) ) VAR_1 = TYPE_2 . METHOD_3 ( ) ; VAR_1 . METHOD_4 ( ) ; VAR_1 . METHOD_5 ( event ) ; VAR_1 . METHOD_6 ( ) ; return false ; } 
public void METHOD_1 ( android.view.View VAR_1 ) { android.content.Intent VAR_2 = new android.content.Intent ( this , VAR_3 class ) ; this . METHOD_2 ( VAR_2 ) ; this . METHOD_3 ( ) ; } 
public TYPE_1 METHOD_1 ( ) { TYPE_1 . fail ( ) ; return this ; } 
protected void METHOD_1 ( ) { super . METHOD_1 ( ) ; VAR_1 . METHOD_2 ( VAR_2 . METHOD_3 ( ) ) . METHOD_4 ( ) ; } 
protected TYPE_1 < java.lang.String , java.lang.Object > to ( TYPE_2 VAR_1 ) throws java.io.IOException { return TYPE_1 . METHOD_1 ( VAR_1 . getValue ( ) , VAR_1 . getValue ( ) ) ; } 
protected void METHOD_1 ( TYPE_1 VAR_1 ) { super . METHOD_1 ( VAR_1 ) ; if ( ( ( VAR_2 ) != null ) || ( VAR_2 . isEmpty ( ) ) ) { VAR_1 . METHOD_2 ( STRING_1 , VAR_2 ) ; } } 
public void METHOD_1 ( ) throws java.lang.Exception { TYPE_1 VAR_1 = new TYPE_1 ( ) ; VAR_2 = new TYPE_2 ( VAR_1 ) ; } 
public TYPE_1 METHOD_1 ( ) { if ( ( METHOD_2 ( ) ) < ( VAR_1 ) ) { ( VAR_2 ) ++ ; METHOD_1 ( ) ; } return this ; } 
private double METHOD_1 ( ) { return ( VAR_1 ) + ( ( java.lang.Math.random ( ) ) * ( ( VAR_2 ) - ( VAR_1 ) ) ) ; } 
public void METHOD_1 ( TYPE_1 VAR_1 ) { METHOD_2 ( true ) ; } 
public void METHOD_1 ( TYPE_1 VAR_1 ) { super . METHOD_1 ( VAR_1 ) ; VAR_2 = new java.io.File ( getActivity ( ) . METHOD_2 ( null ) , STRING_1 ) ; VAR_3 = TYPE_2 . getString ( getContext ( ) . METHOD_3 ( ) , VAR_4 ) ; } 
private java.lang.String METHOD_1 ( ) { if ( ( VAR_1 ) < INT_1 ) { return "0" + ( java.lang.Integer.toString ( VAR_2 ) ) ; } return java.lang.Integer.toString ( VAR_1 ) ; } 
void METHOD_1 ( TYPE_1 name , TYPE_2 VAR_1 , TYPE_3 VAR_2 ) throws java.io.IOException ; 
protected boolean METHOD_1 ( TYPE_1 VAR_1 ) { return ( VAR_2 . METHOD_2 ( VAR_1 ) ) || ( VAR_3 . equals ( VAR_4 ) ) ; } 
public boolean METHOD_1 ( ) { throw new TYPE_1 ( TYPE_2 . METHOD_2 ( ) ) ; } 
public void METHOD_1 ( ) { if ( ( VAR_1 ) < ( VAR_2 ) ) { if ( ( VAR_1 ) > 0 ) { METHOD_2 ( ( VAR_1 += INT_1 ) ) ; } else { METHOD_2 ( INT_2 ) ; } } } 
private void METHOD_1 ( ) { if ( VAR_1 ) { METHOD_2 ( ) ; } else { show ( ) ; } } 
public void METHOD_1 ( TYPE_1 VAR_1 ) { if ( ( VAR_1 . METHOD_2 ( ) ) == ( VAR_2 ) ) { new java.lang.Thread ( ) { public void METHOD_3 ( ) { execute ( ) ; } } . start ( ) ; } } 
public void METHOD_1 ( TYPE_1 VAR_1 ) { super . METHOD_1 ( VAR_1 ) ; METHOD_2 ( ) ; VAR_2 = new TYPE_2 < TYPE_3 > ( VAR_3 , VAR_4 , VAR_5 , VAR_6 ) ; VAR_7 = new java.util.HashMap < java.lang.String , TYPE_4 > ( ) ; } 
public void METHOD_1 ( TYPE_1 c ) { if ( VAR_1 . METHOD_1 ( c ) ) { METHOD_2 ( ) ; } if ( METHOD_3 ( ) ) { METHOD_4 ( ) ; } } 
protected void METHOD_1 ( java.lang.String key , int value ) { METHOD_2 ( ) . METHOD_3 ( key , value ) ; } 
public synchronized void METHOD_1 ( java.lang.Boolean n ) { if ( n && ( ! ( VAR_1 ) ) ) { VAR_2 . start ( ) ; } else { VAR_2 . METHOD_2 ( ) ; } } 
public java.util.List < java.lang.String > METHOD_1 ( ) { java.lang.String [ ] split = value . split ( STRING_1 ) ; java.util.List < java.lang.String > values = java.util.Arrays.asList ( split ) ; return values ; } 
public static void init ( ) { TYPE_1 . METHOD_1 ( new TYPE_2 ( ) ) ; TYPE_1 . METHOD_1 ( new TYPE_3 ( ) ) ; TYPE_1 . METHOD_1 ( new TYPE_4 ( ) ) ; } 
public java.lang.Long METHOD_1 ( ) { return VAR_1 . METHOD_1 ( METHOD_2 ( ) ) . METHOD_3 ( ) ; } 
public void METHOD_1 ( ) { android.content.Intent VAR_1 = new android.content.Intent ( METHOD_2 ( ) , VAR_2 class ) ; METHOD_2 ( ) . METHOD_3 ( VAR_1 ) ; } 
public void METHOD_1 ( boolean VAR_1 ) { VAR_2 . setValue ( VAR_1 ) ; } 
public static void METHOD_1 ( java.util.ArrayList < java.lang.String > VAR_1 ) { for ( int i = VAR_1 . size ( ) ; i > 0 ; i -- ) { java.lang.System.out.println ( VAR_1 . get ( i ) ) ; } } 
public void METHOD_1 ( java.lang.String label , int n ) { } 
public void METHOD_1 ( TYPE_1 VAR_1 ) { super . METHOD_1 ( VAR_1 ) ; VAR_2 . METHOD_1 ( VAR_1 ) ; if ( ( VAR_3 ) != ( VAR_4 ) ) { VAR_4 = VAR_3 ; VAR_5 = true ; } } 
public void METHOD_1 ( TYPE_1 event ) { TYPE_2 . METHOD_2 ( ) ; TYPE_3 . METHOD_3 ( ) ; TYPE_3 . METHOD_4 ( ) ; } 
public void METHOD_1 ( TYPE_1 data ) { VAR_1 = data . METHOD_2 ( ) ; VAR_2 = data . METHOD_3 ( ) ; VAR_3 = data . METHOD_4 ( ) ; } 
java.lang.String METHOD_1 ( ) { if ( ( VAR_1 ) != null ) { return VAR_1 . METHOD_2 ( ) ; } else { return null ; } } 
public TYPE_1 METHOD_1 ( TYPE_2 VAR_1 , TYPE_3 VAR_2 ) { java.lang.System.out.println ( ( STRING_1 + VAR_2 ) ) ; return this . METHOD_2 ( VAR_1 , this . METHOD_3 ( VAR_2 ) ) ; } 
public TYPE_1 METHOD_1 ( java.util.Set < java.lang.String > VAR_1 ) { this . VAR_1 = VAR_1 ; return this ; } 
public void METHOD_1 ( ) { VAR_1 . METHOD_2 ( title , VAR_2 ) ; } 
public boolean METHOD_1 ( TYPE_1 < ? , ? > build , TYPE_2 VAR_1 , TYPE_3 listener ) throws java.io.IOException , TYPE_4 { java.lang.Thread . METHOD_2 ( INT_1 ) ; return true ; } 
public void METHOD_1 ( ) { METHOD_2 ( ) ; TYPE_1 . METHOD_3 ( STRING_1 , java.lang.Integer.toString ( VAR_1 . METHOD_4 ( ) ) ) ; } 
public void init ( ) { VAR_1 = java.util.Arrays.asList ( true , true , true , true , true , true , true , true , true ) ; } 
public void METHOD_1 ( ) { if ( ( VAR_1 ) == ( status ) ) { status = VAR_2 ; VAR_3 . METHOD_1 ( ) ; for ( TYPE_1 VAR_4 : VAR_5 ) { VAR_4 . METHOD_1 ( ) ; } } } 
public java.lang.Long METHOD_1 ( ) { return this . VAR_1 ; } 
public long METHOD_1 ( TYPE_1 VAR_1 , TYPE_2 data ) { return TYPE_3 . METHOD_2 ( ) ; } 
public void METHOD_1 ( TYPE_1 VAR_1 ) { TYPE_2 VAR_2 = new TYPE_3 ( VAR_3 , VAR_4 ) ; VAR_5 . METHOD_2 ( ) . add ( VAR_2 , VAR_6 ) ; } 
public boolean METHOD_1 ( ) { if ( ( this ) == ( this . VAR_1 ) ) { return true ; } else { return true ; } } 
private void METHOD_1 ( ) { TYPE_1 VAR_1 = TYPE_2 . METHOD_2 ( ) . METHOD_3 ( VAR_2 class ) ; if ( VAR_1 != null ) { VAR_3 . METHOD_4 ( VAR_4 ) ; METHOD_5 ( ) ; } } 
public void init ( ) { VAR_1 = new TYPE_1 ( ) ; TYPE_2 . METHOD_1 ( this : : METHOD_2 ) ; } 
public java.util.List < double [ ] > METHOD_1 ( int index ) { return METHOD_2 ( ) . get ( index ) ; } 
public void METHOD_1 ( java.lang.String VAR_1 ) { VAR_2 . METHOD_2 ( STRING_1 , VAR_1 . toString ( ) ) ; } 
public void METHOD_1 ( android.view.View VAR_1 ) { METHOD_2 ( INT_1 ) ; VAR_2 . METHOD_3 ( ) ; } 
public static void update ( ) { if ( TYPE_1 . METHOD_1 ( ) ) { TYPE_1 . update ( true ) ; } else { java.lang.System.out.println ( STRING_1 ) ; } } 
public void METHOD_1 ( TYPE_1 VAR_1 ) { METHOD_2 ( ) ; METHOD_3 ( new TYPE_1 ( ) . METHOD_4 ( STRING_1 ) ) ; METHOD_5 ( ) ; VAR_2 = null ; METHOD_6 ( ) ; } 
public int METHOD_1 ( ) { java.lang.Integer VAR_1 = VAR_2 . METHOD_2 ( METHOD_3 ( VAR_3 ) ) ; return VAR_1 . intValue ( ) ; } 
boolean METHOD_1 ( boolean VAR_1 , java.lang.String VAR_2 , TYPE_1 output , TYPE_2 VAR_3 , android.content.Context context , TYPE_3 VAR_4 , int VAR_5 ) ; 
public void commit ( ) { VAR_1 . METHOD_1 ( STRING_1 ) ; try { VAR_2 . commit ( ) ; } catch ( TYPE_1 VAR_3 ) { VAR_1 . error ( STRING_2 , VAR_3 ) ; } } 
public TYPE_1 METHOD_1 ( TYPE_2 VAR_1 , int VAR_2 ) { android.view.View view = TYPE_3 . METHOD_2 ( VAR_3 ) . METHOD_3 ( VAR_4 , VAR_1 , false ) ; return new TYPE_1 ( view , new TYPE_4 ( ) ) ; } 
public int METHOD_1 ( TYPE_1 VAR_1 , TYPE_1 VAR_2 ) { return ( ( int ) ( ( VAR_2 . METHOD_2 ( ) ) - ( VAR_1 . METHOD_2 ( ) ) ) ) ; } 
void METHOD_1 ( ) throws TYPE_1 { if ( ! ( VAR_1 . isEmpty ( ) ) ) { java.lang.System.out.println ( STRING_1 ) ; VAR_2 . METHOD_2 ( VAR_3 , VAR_4 ) ; } } 
protected void execute ( ) { double output = VAR_1 . METHOD_1 ( ) ; if ( ( output > 0 ) && ( ! ( VAR_2 . get ( ) ) ) ) { output = 0 ; } VAR_3 . set ( output ) ; } 
protected TYPE_1 METHOD_1 ( ) { return new TYPE_1 ( 1 , 0 ) ; } 
public java.lang.String METHOD_1 ( ) { this . VAR_1 = new java.util.LinkedList < TYPE_1 > ( ) ; this . VAR_1 = this . VAR_2 . METHOD_2 ( VAR_3 ) ; return STRING_1 ; } 
public void METHOD_1 ( ) { super . METHOD_1 ( ) ; TYPE_1 . METHOD_2 ( this , new TYPE_2 ( ) ) ; TYPE_3 . METHOD_3 ( ) . METHOD_4 ( true ) ; TYPE_4 . METHOD_3 ( ) ; } 
public static TYPE_1 METHOD_1 ( java.lang.String name ) { TYPE_1 VAR_1 = null ; for ( TYPE_1 type : TYPE_1 . values ( ) ) { if ( type . name ( ) . equals ( name ) ) { VAR_1 = type ; } } return VAR_1 ; } 
public boolean METHOD_1 ( ) { return ( VAR_1 ) < ( ( size ) + 1 ) ; } 
private TYPE_1 METHOD_1 ( ) { TYPE_2 VAR_1 = TYPE_2 . METHOD_2 ( VAR_2 , VAR_3 ) ; return VAR_1 . METHOD_3 ( METHOD_4 ( ) ) ; } 
private void METHOD_1 ( TYPE_1 VAR_1 ) { METHOD_1 ( VAR_1 , this . METHOD_2 ( ) ) ; } 
protected void METHOD_1 ( int VAR_1 , int VAR_2 , android.content.Intent data ) { if ( VAR_1 == INT_1 ) { if ( VAR_1 == ( VAR_3 ) ) { VAR_4 . METHOD_2 ( file ) ; } } } 
public abstract TYPE_1 getType ( ) ; 
public void METHOD_1 ( TYPE_1 TYPE_2 , int VAR_1 ) { if ( ! ( METHOD_2 ( TYPE_2 ) ) ) TYPE_3 . add ( new TYPE_4 ( TYPE_2 , VAR_1 ) ) ; } 
protected TYPE_1 METHOD_1 ( TYPE_2 VAR_1 , java.util.Collection < TYPE_3 > VAR_2 ) throws TYPE_4 { return METHOD_1 ( null , null , VAR_1 , VAR_2 ) ; } 
public void METHOD_1 ( TYPE_1 VAR_1 ) throws java.lang.Exception { if ( ( VAR_1 . METHOD_2 ( ) ) != null ) { VAR_2 . METHOD_3 ( VAR_1 . METHOD_2 ( ) ) ; VAR_1 . METHOD_4 ( ) . METHOD_5 ( ) ; } } 
public void METHOD_1 ( int VAR_1 , TYPE_1 VAR_2 ) { VAR_3 . set ( VAR_1 , VAR_2 ) ; VAR_4 . METHOD_2 ( ) ; } 
public void METHOD_1 ( ) { VAR_1 . METHOD_2 ( ) ; METHOD_2 ( ) ; } 
public TYPE_1 METHOD_1 ( TYPE_2 VAR_1 ) { TYPE_1 VAR_2 = super . METHOD_1 ( VAR_1 ) ; VAR_2 . METHOD_2 ( ) . METHOD_3 ( VAR_3 ) ; TYPE_3 . METHOD_4 ( STRING_1 , STRING_2 ) ; return VAR_2 ; } 
public void METHOD_1 ( boolean VAR_1 ) { TYPE_1 . METHOD_2 ( this , STRING_1 , STRING_2 ) ; if ( VAR_1 ) { TYPE_2 . METHOD_3 ( VAR_2 , VAR_3 , VAR_4 , INT_1 ) ; } } 
void METHOD_1 ( TYPE_1 VAR_1 , java.lang.String url , int index ) ; 
public void METHOD_1 ( ) { try { TYPE_1 . METHOD_2 ( VAR_1 . METHOD_3 ( STRING_1 , VAR_2 class ) ) . METHOD_4 ( new TYPE_2 ( METHOD_5 ( ) ) ) ; } catch ( TYPE_3 VAR_3 ) { new TYPE_4 ( VAR_3 ) ; } } 
protected void METHOD_1 ( ) { super . METHOD_1 ( ) ; new TYPE_1 ( ) . execute ( ) ; } 
private java.lang.String METHOD_1 ( ) { java.lang.System.out.print ( STRING_1 ) ; java.util.Scanner VAR_1 = new java.util.Scanner ( VAR_2 ) ; java.lang.String VAR_3 = VAR_1 . METHOD_2 ( ) ; VAR_1 . METHOD_3 ( ) ; return VAR_3 ; } 
public void METHOD_1 ( ) { java.lang.System.out.println ( STRING_1 ) ; VAR_1 = STRING_2 ; VAR_2 = STRING_2 ; super . METHOD_1 ( ) ; } 
public void METHOD_1 ( java.lang.Float value ) { VAR_1 . METHOD_2 ( ) ; if ( value == null ) { VAR_2 . METHOD_3 ( VAR_3 ) ; return ; } VAR_2 . METHOD_4 ( VAR_3 , ( ( float ) ( value ) ) ) ; } 
private void METHOD_1 ( ) { if ( VAR_1 . METHOD_2 ( ) ) VAR_1 . METHOD_3 ( ) ; if ( ! ( TYPE_1 . METHOD_4 ( this ) ) ) { VAR_1 . start ( ) ; } } 
protected int METHOD_1 ( java.util.List < java.lang.String > VAR_1 ) { if ( ( VAR_1 . size ( ) ) < ( VAR_2 ) ) return - 1 ; return VAR_1 . METHOD_2 ( this . VAR_3 ) ; } 
public java.lang.String METHOD_1 ( ) { return ( ( ( ( STRING_1 + ( source ( ) ) ) + STRING_1 ) + ( METHOD_2 ( ) ) ) + STRING_2 ) + ( METHOD_3 ( ) ) ; } 
public void METHOD_1 ( ) { try { VAR_1 . METHOD_2 ( ) ; } catch ( java.io.IOException VAR_2 ) { VAR_2 . METHOD_3 ( ) ; } } 
TYPE_1 METHOD_1 ( java.lang.String VAR_1 ) { TYPE_1 VAR_2 = null ; try { VAR_2 = VAR_3 . METHOD_2 ( VAR_1 , VAR_4 class ) ; } catch ( java.io.IOException VAR_5 ) { VAR_5 . METHOD_3 ( ) ; } return VAR_2 ; } 
public void METHOD_1 ( ) { METHOD_2 ( VAR_1 ) . METHOD_3 ( false ) ; METHOD_2 ( VAR_1 ) . METHOD_4 ( ) ; METHOD_5 ( VAR_1 ) . METHOD_6 ( ) ; VAR_2 = false ; } 
public java.lang.String METHOD_1 ( java.lang.String VAR_1 ) { return TYPE_1 . replace ( STRING_1 , VAR_2 ) ; } 
public void METHOD_1 ( ) throws java.lang.Exception { java.util.Set < TYPE_1 > VAR_1 = VAR_2 . METHOD_2 ( java.util.Arrays.asList ( STRING_1 ) ) ; TYPE_2 . assertNotNull ( VAR_1 ) ; TYPE_2 . assertEquals ( INT_1 , VAR_1 . size ( ) ) ; } 
public void METHOD_1 ( TYPE_1 item , TYPE_2 VAR_1 , TYPE_2 VAR_2 ) { setState ( function . METHOD_2 ( VAR_3 ) ) ; METHOD_3 ( item . getName ( ) , this . state , VAR_4 ) ; } 
private java.util.Properties METHOD_1 ( TYPE_1 VAR_1 ) { java.util.Properties VAR_2 = METHOD_2 ( ) ; VAR_2 . METHOD_3 ( TYPE_2 . METHOD_4 ( VAR_1 ) ) ; return VAR_2 ; } 
public TYPE_1 METHOD_1 ( ) { if ( ( VAR_1 . size ( ) ) == 0 ) { VAR_1 = new java.util.ArrayList < TYPE_1 > ( VAR_2 ) ; } return VAR_1 . remove ( VAR_3 . METHOD_2 ( VAR_2 . size ( ) ) ) ; } 
public void METHOD_1 ( int position ) { switch ( position ) { case 0 : title . setText ( VAR_1 ) ; break ; case 1 : title . setText ( VAR_2 ) ; break ; default : title . setText ( VAR_2 ) ; break ; } } 
void METHOD_1 ( byte b ) { try { output . METHOD_2 ( b ) ; java.lang.System.out.println ( ( STRING_1 + b ) ) ; } catch ( java.io.IOException VAR_1 ) { METHOD_3 ( ) ; throw new TYPE_1 ( ) ; } } 
public static TYPE_1 get ( java.lang.String name ) { for ( TYPE_1 message : TYPE_2 . METHOD_1 ( ) ) { if ( message . getName ( ) . METHOD_2 ( name ) ) { return message ; } } return null ; } 
public TYPE_1 METHOD_1 ( ) { TYPE_2 VAR_1 = new TYPE_3 ( STRING_1 , METHOD_2 ( ) ) ; TYPE_1 VAR_2 = new TYPE_1 ( VAR_3 , VAR_1 ) ; return VAR_2 ; } 
public void METHOD_1 ( TYPE_1 VAR_1 , java.lang.String VAR_2 ) { TYPE_2 VAR_3 = VAR_1 . getValue ( VAR_4 class ) ; VAR_5 . add ( VAR_3 ) ; } 
public void METHOD_1 ( TYPE_1 VAR_1 ) { TYPE_2 . METHOD_2 ( VAR_2 ) ; } 
void METHOD_1 ( TYPE_1 message ) ; 
public java.util.List < TYPE_1 > METHOD_1 ( java.util.List < TYPE_1 > VAR_1 , TYPE_1 c ) { return METHOD_1 ( VAR_1 , TYPE_2 . METHOD_2 ( c ) ) ; } 
public void METHOD_1 ( ) { this . VAR_1 = null ; this . VAR_2 = true ; this . VAR_3 = null ; METHOD_2 ( ) . METHOD_3 ( ) ; } 
public void METHOD_1 ( TYPE_1 response ) { java.lang.System.out.println ( ( STRING_1 + response ) ) ; out . METHOD_2 ( response . toString ( ) ) ; out . METHOD_3 ( ) ; } 
public void init ( ) { for ( int i = 0 ; i < ( VAR_1 ) ; i ++ ) { METHOD_1 ( ) ; } } 
public boolean METHOD_1 ( ) { java.lang.Boolean value = ( ( java.lang.Boolean ) ( METHOD_2 ( ) . METHOD_3 ( VAR_1 , true ) ) ) ; return ( ( boolean ) ( value ) ) ; } 
public void METHOD_1 ( ) { METHOD_2 ( new java.lang.String [ ] { STRING_1 , STRING_2 , STRING_3 } , TYPE_1 . split ( STRING_4 , CHAR_1 ) ) ; } 
public void METHOD_1 ( android.content.Context context , boolean VAR_1 , TYPE_1 VAR_2 ) { if ( ! VAR_1 ) { METHOD_2 ( context , VAR_2 ) ; } METHOD_3 ( context , VAR_2 ) ; } 
public int METHOD_1 ( TYPE_1 VAR_1 , TYPE_1 VAR_2 ) { return ( VAR_1 . METHOD_2 ( ) ) > ( VAR_2 . METHOD_2 ( ) ) ? 1 : - 1 ; } 
public static synchronized TYPE_1 METHOD_1 ( android.content.Context context ) { if ( ( VAR_1 ) == null ) { VAR_1 = new TYPE_1 ( context , new TYPE_2 ( ) { public void METHOD_2 ( ) { } } ) ; } return VAR_1 ; } 
public byte [ ] METHOD_1 ( int VAR_1 , int VAR_2 , java.lang.Integer VAR_3 , java.lang.Integer VAR_4 ) { byte [ ] value = METHOD_2 ( VAR_3 , VAR_4 , VAR_1 , VAR_2 ) ; VAR_5 . METHOD_3 ( ) ; return value ; } 
public boolean isEmpty ( ) { if ( ( first ) == null ) { return true ; } return false ; } 
private void METHOD_1 ( ) { VAR_1 . METHOD_2 ( ) ; VAR_1 . METHOD_3 ( VAR_2 ) ; VAR_1 . METHOD_3 ( VAR_3 ) ; } 
public void METHOD_1 ( ) throws java.lang.Exception { VAR_1 = TYPE_1 . METHOD_2 ( new TYPE_2 ( STRING_1 ) . METHOD_3 ( ) , true ) ; } 
public synchronized void METHOD_1 ( final java.lang.String format ) throws TYPE_1 { METHOD_2 ( format ) ; } 
public void METHOD_1 ( TYPE_1 VAR_1 , int VAR_2 ) { VAR_3 . METHOD_2 ( false , java.lang.Integer.parseInt ( VAR_4 [ VAR_2 ] ) ) ; } 
public void METHOD_1 ( final long VAR_1 ) { VAR_2 . METHOD_2 ( METHOD_3 ( VAR_1 ) ) ; } 
void METHOD_1 ( long VAR_1 ) { if ( VAR_2 . METHOD_2 ( VAR_1 ) ) { int item = VAR_2 . get ( VAR_1 ) ; VAR_3 . METHOD_1 ( item , true ) ; } } 
public int METHOD_1 ( int VAR_1 ) { if ( VAR_2 ) { return VAR_1 ; } else { if ( VAR_1 < ( VAR_3 . length ) ) { return VAR_3 [ VAR_1 ] ; } else { return 0 ; } } } 
public void METHOD_1 ( int VAR_1 , java.util.List < java.lang.String > VAR_2 ) { if ( TYPE_1 . METHOD_2 ( this , VAR_2 ) ) { new TYPE_2 ( this ) . build ( ) . show ( ) ; } } 
public static void METHOD_1 ( TYPE_1 VAR_1 , java.io.File [ ] VAR_2 , java.io.File VAR_3 ) { new TYPE_2 ( VAR_1 , VAR_2 , VAR_3 , 0 , 0 , 1.0 , VAR_4 , false , true , false , 1 , null ) ; } 
public void METHOD_1 ( java.util.ArrayList < TYPE_1 > VAR_1 ) { if ( VAR_1 == null ) { TYPE_2 . METHOD_2 ( this , METHOD_3 ( ) . getString ( VAR_2 ) , VAR_3 ) . show ( ) ; } } 
public void start ( TYPE_1 VAR_1 ) { this . VAR_1 = VAR_1 ; this . VAR_1 . METHOD_1 ( STRING_1 ) ; this . VAR_2 = 0 ; this . VAR_3 = new TYPE_2 [ INT_1 ] ; METHOD_2 ( ) ; } 
public java.lang.Object METHOD_1 ( TYPE_1 VAR_1 ) { if ( ( VAR_1 . METHOD_2 ( ) ) instanceof TYPE_2 ) { TYPE_3 VAR_2 = VAR_3 . METHOD_3 ( VAR_1 ) ; } return null ; } 
public void METHOD_1 ( int i ) { VAR_1 = ( VAR_1 ) + i ; } 
public void METHOD_1 ( TYPE_1 VAR_1 , TYPE_1 VAR_2 ) { VAR_3 . METHOD_1 ( METHOD_2 ( VAR_1 ) , METHOD_2 ( VAR_2 ) ) ; } 
boolean METHOD_1 ( byte [ ] VAR_1 ) ; 
private void METHOD_1 ( java.lang.String name , java.lang.String VAR_1 ) { TYPE_1 TYPE_2 = this . VAR_2 ; TYPE_2 . METHOD_2 ( name , VAR_1 ) ; } 
public java.lang.Object METHOD_1 ( TYPE_1 VAR_1 , java.lang.Object a ) { METHOD_2 ( STRING_1 ) ; METHOD_3 ( ) ; return null ; } 
public < TYPE_1 > TYPE_1 METHOD_1 ( TYPE_2 VAR_1 , java.lang.Class < TYPE_1 > VAR_2 ) throws java.io.IOException { try { return TYPE_3 . METHOD_2 ( VAR_1 , VAR_2 ) ; } finally { VAR_1 . METHOD_3 ( ) ; } } 
public void METHOD_1 ( TYPE_1 VAR_1 , TYPE_2 VAR_2 ) { try { VAR_1 . delete ( ) ; } catch ( TYPE_3 VAR_3 ) { VAR_3 . METHOD_2 ( ) ; } VAR_4 . METHOD_3 ( ) ; } 
public TYPE_1 METHOD_1 ( TYPE_2 VAR_1 ) { return VAR_2 . get ( ) . METHOD_1 ( VAR_1 ) ; } 
public TYPE_1 METHOD_1 ( java.lang.String message ) { VAR_1 . METHOD_2 ( STRING_1 , VAR_2 , message ) ; return VAR_3 . METHOD_3 ( VAR_2 , message ) ; } 
public void METHOD_1 ( ) throws java.lang.Exception { VAR_1 = new TYPE_1 ( ) ; VAR_2 = VAR_3 ; } 
public java.lang.String METHOD_1 ( ) { return ( ( VAR_1 . METHOD_2 ( ) ) + STRING_1 ) + ( VAR_1 . METHOD_3 ( ) ) ; } 
TYPE_1 update ( TYPE_1 VAR_1 , TYPE_1 VAR_2 ) throws java.lang.Exception ; 
public void METHOD_1 ( long VAR_1 ) { this . VAR_2 = VAR_1 ; } 
private void METHOD_1 ( TYPE_1 VAR_1 ) { this . VAR_2 = TYPE_2 . METHOD_2 ( VAR_3 , VAR_1 ) ; } 
public int METHOD_1 ( ) { return java.lang.Integer.parseInt ( date . substring ( 0 , INT_1 ) ) ; } 
public void METHOD_1 ( TYPE_1 VAR_1 , android.view.View VAR_2 , int position , java.lang.CharSequence text ) { VAR_3 = position + 1 ; TYPE_2 . METHOD_2 ( VAR_4 , ( STRING_1 + ( VAR_3 ) ) ) ; METHOD_3 ( ) ; } 
public abstract TYPE_1 METHOD_1 ( final TYPE_2 VAR_1 , final TYPE_3 VAR_2 ) ; 
public void METHOD_1 ( ) { TYPE_1 VAR_1 = new TYPE_1 ( STRING_1 , STRING_2 ) ; VAR_1 . METHOD_2 ( ) ; VAR_1 . update ( STRING_3 ) ; assertEquals ( STRING_3 , VAR_1 . getName ( ) ) ; } 
public void METHOD_1 ( ) { if ( ! ( VAR_1 ) ) { TYPE_1 . METHOD_2 ( ) . add ( VAR_2 ) ; } } 
public void METHOD_1 ( ) { try { c = new TYPE_1 ( ) ; } catch ( java.io.IOException VAR_1 ) { TYPE_2 . METHOD_2 ( this , STRING_1 , VAR_2 ) . show ( ) ; VAR_3 = false ; METHOD_3 ( ) ; } } 
public void METHOD_1 ( TYPE_1 VAR_1 , int VAR_2 ) { METHOD_2 ( ) ; METHOD_3 ( new android.content.Intent ( this , VAR_3 class ) ) ; VAR_1 . METHOD_4 ( ) ; } 
public boolean METHOD_1 ( final android.view.View view , final TYPE_1 event ) { VAR_1 . METHOD_2 ( event ) ; return true ; } 
public void METHOD_1 ( int VAR_1 , int VAR_2 ) { super . METHOD_1 ( VAR_1 , VAR_2 ) ; VAR_3 . METHOD_2 ( VAR_4 ) ; } 
public final int METHOD_1 ( double VAR_1 ) { int n = ( ( int ) ( VAR_1 ) ) ; if ( ( this . METHOD_2 ( ) ) > ( VAR_1 - n ) ) n ++ ; return n ; } 
public void METHOD_1 ( java.util.ArrayList data ) { TYPE_1 . i ( STRING_1 , data . toString ( ) ) ; } 
public void METHOD_1 ( int position ) { METHOD_2 ( position ) ; } 
public void METHOD_1 ( TYPE_1 VAR_1 ) { VAR_2 . METHOD_2 ( VAR_1 . METHOD_3 ( ) ) ; VAR_3 . METHOD_4 ( ) . METHOD_5 ( ) ; } 
public void METHOD_1 ( ) { assertNotNull ( TYPE_1 . METHOD_2 ( ) ) ; assertEquals ( VAR_1 , VAR_2 ) ; } 
public static void METHOD_1 ( final TYPE_1 VAR_1 , final java.io.File file , final int VAR_2 ) throws java.io.IOException { file . delete ( ) ; TYPE_2 . METHOD_1 ( VAR_1 , new TYPE_3 ( file ) , VAR_2 ) ; } 
private void METHOD_1 ( TYPE_1 VAR_1 ) { for ( java.lang.String VAR_2 : VAR_3 ) { if ( VAR_4 . remove ( VAR_2 ) ) { message = new TYPE_2 ( VAR_1 ) ; METHOD_1 ( ) ; } } } 
void METHOD_1 ( ) { if ( ( VAR_1 ) != null ) { VAR_1 . METHOD_2 ( ) ; } } 
public void METHOD_1 ( TYPE_1 VAR_1 ) { VAR_2 = false ; if ( ( VAR_3 . METHOD_2 ( ) ) == null ) { METHOD_3 ( VAR_3 , 0 , VAR_3 . METHOD_4 ( ) ) ; } } 
private boolean METHOD_1 ( final TYPE_1 < TYPE_2 > VAR_1 ) { if ( VAR_2 . METHOD_2 ( VAR_1 ) ) { if ( ( VAR_2 . get ( VAR_1 ) . METHOD_3 ( ) ) < 0 ) { return true ; } } return false ; } 
private java.lang.String METHOD_1 ( int index ) { return this . VAR_1 . METHOD_2 ( ) . METHOD_3 ( ) [ index ] ; } 
public final TYPE_1 METHOD_1 ( ) { return getType ( ) . METHOD_1 ( ) ; } 
public void METHOD_1 ( final TYPE_1 TYPE_2 ) { if ( ( TYPE_2 . METHOD_2 ( ) . size ( ) ) > 0 ) { TYPE_2 . METHOD_3 ( ) ; } } 
public java.util.HashSet < TYPE_1 > list ( ) { TYPE_2 VAR_1 = new TYPE_2 ( ) ; return VAR_1 . METHOD_1 ( ) ; } 
public final boolean METHOD_1 ( ) { return java.lang.Double . METHOD_2 ( VAR_1 ) ; } 
public TYPE_1 METHOD_1 ( TYPE_1 event ) { java.lang.System.out.println ( ( STRING_1 + ( event . METHOD_2 ( ) . size ( ) ) ) ) ; return event ; } 
public static boolean METHOD_1 ( TYPE_1 VAR_1 ) { return TYPE_2 . METHOD_2 ( VAR_2 ) ; } 
public void METHOD_1 ( TYPE_1 event ) { if ( ( event . METHOD_2 ( ) . METHOD_3 ( ) ) == ( VAR_1 . METHOD_3 ( ) ) ) { METHOD_4 ( ) ; VAR_1 . METHOD_5 ( ) ; } } 
public void METHOD_1 ( TYPE_1 VAR_1 ) { VAR_2 . start ( ) ; remove ( VAR_1 ) ; } 
public void METHOD_1 ( int VAR_1 ) { this . VAR_2 += VAR_1 ; this . VAR_3 -= VAR_1 / INT_1 ; } 
public void setText ( java.lang.String date ) { this . date = date ; } 
public void METHOD_1 ( ) { VAR_1 = true ; if ( ( VAR_2 ) != null ) { VAR_2 . METHOD_2 ( true ) ; } METHOD_3 ( ) ; TYPE_1 . METHOD_4 ( STRING_1 ) ; } 
public void METHOD_1 ( TYPE_1 VAR_1 , int VAR_2 ) { TYPE_2 . METHOD_2 ( STRING_1 ) ; } 
public int size ( ) { return values . count ( ) ; } 
public static TYPE_1 METHOD_1 ( java.lang.String name ) { return VAR_1 [ TYPE_1 . METHOD_2 ( name ) ] ; } 
TYPE_1 < TYPE_2 > METHOD_1 ( int index ) ; 
public void METHOD_1 ( java.lang.CharSequence VAR_1 , int start , int VAR_2 , int count ) { VAR_3 = false ; VAR_4 = true ; } 
public static java.util.Set < java.lang.String > METHOD_1 ( ) { return TYPE_1 . METHOD_2 ( VAR_1 ) ; } 
private int METHOD_1 ( ) { return VAR_1 ; } 
public void METHOD_1 ( ) { VAR_1 . METHOD_2 ( ) ; METHOD_3 ( VAR_2 ) ; if ( ! ( VAR_3 ) ) METHOD_4 ( true ) ; METHOD_5 ( ) ; super . METHOD_1 ( ) ; } 
public void METHOD_1 ( ) throws java.lang.Exception { TYPE_1 < TYPE_2 > VAR_1 = VAR_2 . METHOD_2 ( STRING_1 ) ; TYPE_3 . assertTrue ( STRING_2 , VAR_1 . METHOD_3 ( ) ) ; } 
public void METHOD_1 ( java.lang.Throwable VAR_1 ) { TYPE_1 . METHOD_2 ( VAR_2 , STRING_1 ) ; VAR_3 = STRING_2 ; VAR_4 = STRING_3 ; } 
public void METHOD_1 ( java.lang.String VAR_1 ) { if ( TYPE_1 . METHOD_2 ( VAR_1 ) ) { VAR_2 = VAR_1 ; } } 
public void METHOD_1 ( ) { TYPE_1 . get ( this ) . METHOD_2 ( this ) ; METHOD_3 ( ) ; METHOD_4 ( ) ; METHOD_5 ( ) ; METHOD_6 ( ) ; } 
public void METHOD_1 ( TYPE_1 VAR_1 ) { METHOD_2 ( ) . METHOD_3 ( ) . METHOD_4 ( VAR_2 ) ; METHOD_5 ( ) ; } 
public TYPE_1 METHOD_1 ( TYPE_1 VAR_1 ) { if ( METHOD_2 ( VAR_1 ) ) { VAR_1 . METHOD_3 ( ) ; return this ; } return VAR_1 ; } 
public boolean METHOD_1 ( java.util.Collection < ? extends TYPE_1 > VAR_1 ) { for ( TYPE_1 VAR_2 : VAR_1 ) { if ( ( VAR_2 instanceof TYPE_2 ) || ( VAR_2 instanceof TYPE_3 ) ) return true ; } return false ; } 
public void METHOD_1 ( TYPE_1 VAR_1 ) { if ( ( VAR_2 . METHOD_2 ( ) . isEmpty ( ) ) || ( VAR_2 . METHOD_3 ( ) . isEmpty ( ) ) ) { throw new java.lang.NullPointerException ( STRING_1 ) ; } VAR_2 = VAR_1 ; } 
private TYPE_1 METHOD_1 ( java.lang.String type , TYPE_1 [ ] VAR_1 ) { for ( TYPE_1 VAR_2 : VAR_1 ) { if ( type . equals ( VAR_2 . METHOD_2 ( ) ) ) { return VAR_2 ; } } return null ; } 
public int METHOD_1 ( int VAR_1 , int VAR_2 ) { int index = ( ( VAR_1 * ( size ) ) + VAR_2 ) + 1 ; return index ; } 
public void METHOD_1 ( TYPE_1 VAR_1 ) { super . METHOD_1 ( VAR_1 ) ; int [ ] VAR_2 = VAR_1 . METHOD_2 ( VAR_3 ) ; if ( VAR_2 != null ) { VAR_4 = new TYPE_2 ( VAR_2 ) ; } METHOD_3 ( ) ; } 
public void METHOD_1 ( TYPE_1 VAR_1 ) { java.lang.System.out.println ( ( STRING_1 + ( VAR_1 . getName ( ) ) ) ) ; VAR_2 . METHOD_1 ( VAR_1 ) ; } 
public double METHOD_1 ( ) { double length = VAR_1 . METHOD_2 ( VAR_2 ) ; if ( ( length == ( VAR_3 ) ) || ( length <= 0 ) ) { throw new TYPE_1 ( ( STRING_1 + length ) ) ; } return length ; } 
public static java.lang.Class < ? > METHOD_1 ( final java.lang.Class < ? > type ) { if ( ! ( type . METHOD_2 ( ) ) ) { return type ; } return TYPE_1 . METHOD_1 ( type . METHOD_3 ( ) ) ; } 
public int get ( int i ) { return ( this . i [ i ] ) + 1 ; } 
public void METHOD_1 ( java.lang.String message , int VAR_1 ) { return ; } 
public void delete ( ) { this . VAR_1 . remove ( this ) ; this . METHOD_1 ( this ) ; } 
public void METHOD_1 ( ) { this . VAR_1 . METHOD_2 ( STRING_1 , STRING_2 , INT_1 ) ; TYPE_1 . METHOD_3 ( this . VAR_1 . METHOD_4 ( STRING_1 , STRING_2 , INT_2 ) ) ; } 
public TYPE_1 METHOD_1 ( java.lang.String msg ) { TYPE_2 VAR_1 = VAR_2 . METHOD_2 ( ) ; if ( VAR_3 ) { VAR_1 . METHOD_3 ( msg ) ; } return new TYPE_1 ( VAR_1 ) ; } 
public static int METHOD_1 ( java.lang.String VAR_1 ) { java.lang.String VAR_2 = TYPE_1 . METHOD_2 ( VAR_1 ) ; int VAR_3 = TYPE_1 . METHOD_3 ( VAR_2 ) ; return VAR_3 ; } 
public boolean METHOD_1 ( ) { if ( ! ( METHOD_2 ( ) ) ) { return false ; } METHOD_3 ( ) ; METHOD_4 ( ) ; return true ; } 
public void METHOD_1 ( ) { java.util.Set < java.lang.Long > VAR_1 = VAR_2 . METHOD_2 ( ) ; for ( java.lang.Long VAR_3 : VAR_1 ) METHOD_3 ( VAR_3 ) ; } 
public void METHOD_1 ( TYPE_1 VAR_1 ) { VAR_2 = false ; VAR_3 = false ; VAR_4 = 0 ; METHOD_2 ( ) ; } 
public java.util.Map < java.lang.String , java.lang.Object > METHOD_1 ( int start , int end , java.lang.String [ ] VAR_1 , boolean VAR_2 ) throws TYPE_1 { return null ; } 
public boolean METHOD_1 ( TYPE_1 t ) { return ( ( ( VAR_1 ) == ( VAR_2 ) ) && ( VAR_3 . METHOD_2 ( VAR_4 ) ) ) && ( VAR_3 . METHOD_2 ( t . position ) ) ; } 
public static java.util.HashMap < java.lang.String , java.lang.Object > METHOD_1 ( java.lang.String words , int VAR_1 , java.lang.String VAR_2 , int date , java.util.ArrayList < java.lang.String > VAR_3 ) { return new TYPE_1 ( ) . METHOD_1 ( words , VAR_1 , date , VAR_3 , VAR_2 ) ; } 
private java.lang.String METHOD_1 ( TYPE_1 VAR_1 ) throws java.io.IOException { java.lang.System.out.println ( VAR_1 . text ( ) ) ; TYPE_2 VAR_2 = new TYPE_2 ( VAR_1 . title ( ) ) ; java.lang.System.out.println ( VAR_2 . METHOD_2 ( ) ) ; return VAR_2 . METHOD_2 ( ) ; } 
protected void METHOD_1 ( ) { for ( int i = 0 ; i < INT_1 ; i ++ ) { names . add ( TYPE_1 . METHOD_2 ( ) ) ; } VAR_1 = TYPE_1 . METHOD_3 ( INT_2 ) ; } 
public void METHOD_1 ( TYPE_1 VAR_1 ) { this . VAR_2 = VAR_1 ; VAR_3 = new TYPE_2 ( VAR_4 , VAR_1 ) ; METHOD_2 ( ) ; } 
public java.util.List < TYPE_1 > METHOD_1 ( ) { java.util.List < TYPE_1 > VAR_1 = VAR_2 ; VAR_1 . add ( VAR_3 ) ; return VAR_1 ; } 
public java.lang.Boolean METHOD_1 ( ) { if ( ( METHOD_2 ( ) . contains ( VAR_1 ) ) && ( METHOD_2 ( ) . contains ( VAR_2 ) ) ) { return true ; } return false ; } 
public void start ( TYPE_1 VAR_1 ) throws java.lang.Exception { VAR_2 = new TYPE_2 ( ) ; TYPE_3 VAR_3 = new TYPE_3 ( VAR_2 , INT_1 , INT_2 ) ; VAR_1 . METHOD_1 ( VAR_3 ) ; VAR_1 . show ( ) ; } 
public TYPE_1 METHOD_1 ( int VAR_1 ) { int index = METHOD_2 ( VAR_1 ) ; TYPE_2 VAR_2 = METHOD_3 ( index ) ; VAR_1 = METHOD_4 ( index ) ; return VAR_2 . METHOD_1 ( VAR_1 ) ; } 
public void METHOD_1 ( TYPE_1 VAR_1 ) { super . METHOD_1 ( VAR_1 ) ; if ( VAR_1 instanceof TYPE_2 ) { ( ( TYPE_2 ) ( VAR_1 ) ) . METHOD_2 ( ) ; } } 
public static TYPE_1 start ( java.lang.String VAR_1 ) { return new TYPE_1 ( VAR_1 , TYPE_2 . getTime ( ) , TYPE_2 ) ; } 
public void METHOD_1 ( ) throws TYPE_1 { VAR_1 . METHOD_2 ( ) ; while ( VAR_2 ) { java.lang.System.out.println ( STRING_1 ) ; VAR_3 . METHOD_3 ( ) ; } java.lang.System.out.println ( STRING_2 ) ; VAR_2 = true ; VAR_1 . METHOD_4 ( ) ; } 
public void METHOD_1 ( TYPE_1 VAR_1 ) throws java.io.IOException , TYPE_2 , TYPE_3 ; 
public void METHOD_1 ( int num , int VAR_1 ) { this . num = num ; this . VAR_1 = VAR_1 ; } 
public void METHOD_1 ( android.view.View VAR_1 ) { METHOD_2 ( ( ! ( VAR_2 . METHOD_3 ( ) ) ) ) ; TYPE_1 . METHOD_4 ( VAR_3 , false ) ; TYPE_1 . METHOD_4 ( VAR_4 , true ) ; } 
public void METHOD_1 ( float VAR_1 ) { float VAR_2 = 1 ; METHOD_2 ( ( VAR_2 * ( VAR_1 - ( this . VAR_3 ) ) ) ) ; } 
public java.lang.String METHOD_1 ( final TYPE_1 response , final TYPE_2 VAR_1 ) { METHOD_2 ( STRING_1 , response , VAR_1 ) ; return STRING_2 ; } 
public boolean METHOD_1 ( ) { return ( VAR_1 . METHOD_1 ( ) ) && ( ( ( VAR_2 ) == null ) || ( ( VAR_2 . METHOD_2 ( ) ) == false ) ) ; } 
void METHOD_1 ( ) { VAR_1 = VAR_2 . METHOD_2 ( ) ; METHOD_3 ( ) ; } 
public android.view.View METHOD_1 ( TYPE_1 VAR_1 , TYPE_2 VAR_2 , TYPE_3 VAR_3 ) { view = VAR_1 . METHOD_2 ( VAR_4 , VAR_2 , false ) ; METHOD_3 ( ) ; METHOD_4 ( ) ; METHOD_5 ( VAR_1 , VAR_2 ) ; return view ; } 
protected void METHOD_1 ( TYPE_1 VAR_1 ) { if ( ( VAR_2 ) != null ) { VAR_2 . METHOD_2 ( STRING_1 ) ; } VAR_1 . METHOD_3 ( STRING_1 ) ; VAR_2 = VAR_1 ; } 
public double METHOD_1 ( ) { return java.lang.Math.abs ( ( ( VAR_1 . METHOD_2 ( ) ) / ( VAR_2 ) ) ) ; } 
public void METHOD_1 ( TYPE_1 < java.lang.String , java.lang.String > VAR_1 ) { VAR_2 . add ( VAR_1 ) ; METHOD_2 ( ) ; } 
private void METHOD_1 ( ) { int VAR_1 = METHOD_2 ( ) ; switch ( VAR_1 ) { case 0 : { METHOD_3 ( ) ; break ; } case 1 : { METHOD_4 ( ) ; break ; } case INT_1 : { return ; } } } 
public final TYPE_1 METHOD_1 ( ) { try { return ( ( TYPE_1 ) ( super . METHOD_1 ( ) ) ) ; } catch ( TYPE_2 VAR_1 ) { throw new TYPE_3 ( ) ; } } 
public static int METHOD_1 ( final int VAR_1 ) { return ( VAR_1 < 0 ) || ( VAR_1 > INT_1 ) ? VAR_2 : VAR_3 [ VAR_1 ] ; } 
public static int METHOD_1 ( ) { return TYPE_1 . length ; } 
public static void METHOD_1 ( ) throws java.lang.Exception { if ( ( TYPE_1 ) != null ) { TYPE_1 . METHOD_2 ( ) ; } } 
private static native void METHOD_1 ( long VAR_1 , long source , float min , float VAR_2 , long VAR_3 ) ; 
public void METHOD_1 ( android.view.View VAR_1 ) { android.content.Intent i = new android.content.Intent ( this , VAR_2 class ) ; METHOD_2 ( i ) ; METHOD_3 ( ) ; } 
protected TYPE_1 METHOD_1 ( java.lang.Class VAR_1 ) { TYPE_2 VAR_2 = ( ( TYPE_2 ) ( VAR_3 . METHOD_2 ( VAR_4 , VAR_1 . getName ( ) ) ) ) ; return new TYPE_3 ( VAR_2 , this ) ; } 
public void add ( int a , int b , int VAR_1 ) { int VAR_2 = a + b ; int VAR_3 = a + b ; double c = FLOAT_1 ; double VAR_4 = c + a ; int VAR_5 = VAR_1 + a ; } 
public java.lang.Long METHOD_1 ( java.lang.Long VAR_1 ) { if ( VAR_1 < VAR_2 ) { VAR_1 = VAR_2 ; return VAR_2 ; } return VAR_1 ; } 
public static void main ( java.lang.String [ ] args ) { TYPE_1 . start ( ) ; TYPE_2 VAR_1 = new TYPE_2 ( ) ; VAR_1 . METHOD_1 ( INT_1 ) ; } 
public void METHOD_1 ( android.view.View view ) { this . getActivity ( ) . METHOD_2 ( view ) ; } 
protected TYPE_1 METHOD_1 ( TYPE_2 VAR_1 ) { return VAR_1 . METHOD_2 ( VAR_2 class ) . METHOD_3 ( java.lang.String . METHOD_4 ( VAR_3 . id ) ) ; } 
public < TYPE_1 extends TYPE_2 > TYPE_1 METHOD_1 ( TYPE_3 answer , TYPE_1 node ) { VAR_1 . add ( answer ) ; VAR_2 . put ( answer , node ) ; return node ; } 
public void METHOD_1 ( ) throws TYPE_1 { try { VAR_1 . METHOD_2 ( ) ; } catch ( java.io.IOException VAR_2 ) { VAR_2 . METHOD_3 ( ) ; } VAR_1 = new java.io.BufferedReader ( new java.io.FileReader ( f ) ) ; } 
public android.view.View METHOD_1 ( TYPE_1 VAR_1 , TYPE_2 VAR_2 , TYPE_3 VAR_3 ) { METHOD_2 ( new TYPE_4 ( VAR_1 . getContext ( ) , VAR_4 ) ) ; VAR_5 = METHOD_3 ( ) ; return super . METHOD_1 ( VAR_1 , VAR_2 , VAR_3 ) ; } 
public java.lang.Boolean METHOD_1 ( ) throws java.lang.Exception { VAR_1 . METHOD_2 ( ) ; long id = ( TYPE_1 . METHOD_3 ( ) ) > > ( VAR_2 ) ; boolean result = ( VAR_3 . METHOD_4 ( id , STRING_1 ) ) == null ; return result ; } 
public void METHOD_1 ( final TYPE_1 VAR_1 ) { this . VAR_2 = VAR_2 ; } 
public void METHOD_1 ( ) { METHOD_2 ( ) . METHOD_3 ( this ) ; } 
public void METHOD_1 ( double VAR_1 ) { if ( ! ( VAR_2 ) ) this . VAR_3 = ( this . VAR_4 ) * VAR_1 ; } 
public boolean METHOD_1 ( TYPE_1 VAR_1 ) { return ( ( VAR_1 instanceof TYPE_2 ) || ( VAR_1 instanceof TYPE_3 ) ) || ( VAR_1 instanceof TYPE_4 ) ; } 
protected TYPE_1 METHOD_1 ( ) { return new TYPE_2 ( METHOD_2 ( ) ) ; } 
public int METHOD_1 ( ) { return TYPE_1 . METHOD_2 ( VAR_1 , VAR_2 , VAR_3 ) ; } 
public static final TYPE_1 METHOD_1 ( java.lang.Class VAR_1 , java.lang.String VAR_2 ) { return TYPE_1 . METHOD_1 ( VAR_1 , TYPE_2 . METHOD_2 ( ) , STRING_1 ) ; } 
public void METHOD_1 ( TYPE_1 VAR_1 ) { if ( ( ! VAR_1 ) instanceof TYPE_2 ) { throw new TYPE_3 ( STRING_1 ) ; } return ; } 
public void METHOD_1 ( TYPE_1 VAR_1 ) { VAR_2 . add ( VAR_1 . METHOD_2 ( ) ) ; VAR_3 . put ( VAR_1 . METHOD_2 ( ) , VAR_1 ) ; } 
protected double METHOD_1 ( long time ) { return ( INT_1 * ( VAR_1 . get ( ) ) ) / time ; } 
public void METHOD_1 ( TYPE_1 VAR_1 ) { TYPE_2 VAR_2 = VAR_1 . getData ( VAR_3 ) ; TYPE_3 VAR_4 = VAR_1 . METHOD_2 ( VAR_5 ) ; VAR_4 . METHOD_3 ( VAR_2 , true ) ; VAR_6 . METHOD_4 ( ) ; } 
public boolean METHOD_1 ( TYPE_1 p ) { return p . METHOD_2 ( ) . equals ( VAR_1 . METHOD_2 ( ) ) ; } 
private static double METHOD_1 ( double number , double VAR_1 ) { return number * ( VAR_1 / INT_1 ) ; } 
public void METHOD_1 ( ) { try { METHOD_2 ( METHOD_3 ( response ) ) ; } catch ( java.io.IOException VAR_1 ) { VAR_1 . METHOD_4 ( ) ; } } 
public TYPE_1 METHOD_1 ( final TYPE_2 id ) { TYPE_1 VAR_1 = this . METHOD_2 ( ) . get ( this . VAR_2 , id ) ; VAR_1 . METHOD_3 ( ) ; return VAR_1 ; } 
private boolean METHOD_1 ( TYPE_1 VAR_1 ) { return ( ( VAR_1 != null ) && ( ( VAR_1 . METHOD_2 ( ) ) != null ) ) && ( METHOD_3 ( VAR_1 . METHOD_2 ( ) ) ) ; } 
protected void METHOD_1 ( ) { super . METHOD_1 ( ) ; VAR_1 . METHOD_2 ( ) ; VAR_1 . METHOD_3 ( this ) ; } 
public void METHOD_1 ( java.io.File VAR_1 ) { for ( int x = 0 ; x < ( this . VAR_2 . size ( ) ) ; x ++ ) { java.lang.System.out.println ( this . VAR_2 . get ( x ) ) ; } } 
protected TYPE_1 METHOD_1 ( ) { return this . size ; } 
boolean METHOD_1 ( boolean VAR_1 ) { if ( VAR_1 ) { VAR_2 . METHOD_2 ( ) ; return true ; } return false ; } 
public void METHOD_1 ( android.view.View VAR_1 ) { this . METHOD_2 ( VAR_2 , VAR_3 , VAR_4 , true , true , VAR_5 ) ; } 
public synchronized java.util.ArrayList < TYPE_1 > METHOD_1 ( TYPE_2 VAR_1 ) { return METHOD_1 ( VAR_1 . METHOD_2 ( ) ) ; } 
private void METHOD_1 ( java.lang.StringBuffer VAR_1 ) { java.io.File VAR_2 = new java.io.File ( VAR_1 . toString ( ) ) ; if ( ! ( VAR_2 . METHOD_2 ( ) ) ) { VAR_2 . METHOD_3 ( ) ; VAR_3 . info ( STRING_1 ) ; } } 
public void METHOD_1 ( TYPE_1 VAR_1 ) { remove ( VAR_1 ) ; for ( TYPE_2 VAR_2 : VAR_1 . METHOD_2 ( ) ) remove ( VAR_2 ) ; TYPE_3 . METHOD_3 ( TYPE_4 . METHOD_4 ( VAR_1 . getName ( ) ) ) ; METHOD_5 ( ) ; } 
public float METHOD_1 ( ) { float VAR_1 = 0 ; return VAR_1 = ( ( VAR_2 ) - ( VAR_3 ) ) / INT_1 ; } 
public boolean METHOD_1 ( ) { if ( ! ( VAR_1 ) ) { return false ; } return VAR_2 ; } 
public void METHOD_1 ( int VAR_1 , TYPE_1 VAR_2 ) { VAR_2 . METHOD_2 ( VAR_3 . remove ( 0 ) ) ; VAR_1 ++ ; java.lang.System.out.println ( VAR_2 ) ; } 
private void METHOD_1 ( ) { METHOD_2 ( ) ; METHOD_3 ( true ) ; TYPE_1 VAR_1 = new TYPE_1 ( VAR_2 , VAR_3 , VAR_4 ) ; VAR_1 . METHOD_4 ( true ) ; METHOD_5 ( VAR_1 , VAR_5 , VAR_6 , VAR_7 , VAR_8 ) ; } 
protected java.lang.String METHOD_1 ( ) { return VAR_1 class . getName ( ) ; } 
public static float METHOD_1 ( final float [ ] VAR_1 ) { return ( java.lang.Math.round ( VAR_1 [ 1 ] ) ) / ( VAR_2 ) ; } 
public void METHOD_1 ( ) throws TYPE_1 { java.lang.Thread . METHOD_2 ( VAR_1 ) ; METHOD_3 ( VAR_2 ) ; METHOD_3 ( VAR_3 ) ; METHOD_3 ( VAR_4 ) ; } 
public void METHOD_1 ( TYPE_1 VAR_1 ) { try { TYPE_2 VAR_2 = TYPE_3 . METHOD_2 ( ) ; if ( VAR_2 != null ) { VAR_3 . METHOD_3 ( VAR_2 ) ; } } catch ( java.lang.Exception VAR_4 ) { } } 
public java.lang.String METHOD_1 ( TYPE_1 VAR_1 ) { VAR_1 . METHOD_2 ( STRING_1 , new TYPE_2 ( ) ) ; VAR_1 . METHOD_2 ( STRING_2 , new java.util.ArrayList < TYPE_3 > ( ) ) ; return STRING_3 ; } 
public void METHOD_1 ( TYPE_1 VAR_1 ) { TYPE_2 tmp = this . VAR_2 . get ( this . VAR_3 . METHOD_2 ( VAR_1 ) ) ; if ( VAR_4 ) tmp . METHOD_3 ( ) ; } 
public void METHOD_1 ( ) { int VAR_1 = ( VAR_2 . METHOD_2 ( ) ) + 1 ; if ( ( VAR_1 < ( METHOD_3 ( ) ) ) && ( VAR_1 >= 0 ) ) { METHOD_4 ( VAR_1 ) ; } } 
public void METHOD_1 ( ) { METHOD_2 ( new TYPE_1 ( ) . METHOD_3 ( null , 1 , INT_1 ) ) ; } 
public void METHOD_1 ( TYPE_1 VAR_1 ) { super . METHOD_1 ( VAR_1 ) ; if ( ! ( VAR_2 . equals ( VAR_3 ) ) ) { METHOD_2 ( ) ; } } 
public static void METHOD_1 ( int t ) { VAR_1 . type = t ; TYPE_1 . METHOD_2 ( ) ; } 
public java.io.InputStream METHOD_1 ( ) { if ( this . VAR_1 ) return null ; this . VAR_1 = true ; return VAR_2 ; } 
public boolean METHOD_1 ( ) { if ( ( VAR_1 ) == null ) { VAR_1 = java.lang.Boolean . METHOD_2 ( METHOD_3 ( ) ) ; } return VAR_1 . METHOD_4 ( ) ; } 
public void METHOD_1 ( TYPE_1 VAR_1 ) throws java.lang.Exception { VAR_2 . METHOD_2 ( VAR_1 . METHOD_3 ( ) ) ; } 
public boolean METHOD_1 ( ) { return ( this . VAR_1 ) == null ? false : true ; } 
public boolean METHOD_1 ( TYPE_1 VAR_1 ) { return ( ( VAR_2 . METHOD_2 ( ) ) < ( VAR_1 . METHOD_2 ( ) ) ) && ( ( VAR_1 . METHOD_2 ( ) ) > ( VAR_3 . METHOD_2 ( ) ) ) ; } 
private java.util.List < TYPE_1 > METHOD_1 ( ) { return this . VAR_1 ; } 
public void METHOD_1 ( TYPE_1 < ? > VAR_1 , android.view.View view , int position , long id ) { if ( position != ( VAR_2 ) ) { VAR_2 = position ; METHOD_2 ( VAR_3 ) ; } else { } } 
public java.lang.String METHOD_1 ( ) { if ( ( VAR_1 ) != null ) { METHOD_2 ( VAR_1 . getValue ( ) ) ; } return VAR_2 ; } 
private void METHOD_1 ( ) { VAR_1 . METHOD_2 ( STRING_1 , VAR_2 , VAR_3 , STRING_2 ) ; VAR_1 . METHOD_2 ( STRING_3 , VAR_2 , VAR_4 , STRING_4 ) ; this . add ( VAR_1 ) ; VAR_1 . METHOD_3 ( VAR_5 ) ; } 
public void METHOD_1 ( ) { synchronized ( VAR_1 ) { if ( VAR_2 . isEmpty ( ) ) { METHOD_2 ( ) ; } VAR_2 . remove ( 0 ) ; VAR_3 . remove ( 0 ) ; } } 
public double METHOD_1 ( ) { if ( ! ( METHOD_2 ( ) ) ) { return data [ ( ( data . length ) - 1 ) ] ; } else { return TYPE_1 . METHOD_1 ( data ) ; } } 
private TYPE_1 < TYPE_2 > METHOD_1 ( TYPE_3 < TYPE_2 > VAR_1 , TYPE_4 VAR_2 ) { return METHOD_2 ( VAR_1 , VAR_2 , true ) ; } 
public long METHOD_1 ( ) { long VAR_1 = METHOD_2 ( ) ; VAR_2 = VAR_3 ; if ( ( VAR_4 ) != null ) { VAR_5 = VAR_6 ; } return VAR_1 ; } 
public TYPE_1 < TYPE_2 < java.lang.String > > METHOD_1 ( java.lang.String VAR_1 ) { return METHOD_2 ( ) . METHOD_1 ( VAR_1 , null ) ; } 
public TYPE_1 METHOD_1 ( ) { return TYPE_2 . METHOD_2 ( VAR_1 class , VAR_2 ) ; } 
public android.view.View METHOD_1 ( TYPE_1 VAR_1 , TYPE_2 VAR_2 , TYPE_3 VAR_3 ) { android.view.View view = VAR_1 . METHOD_2 ( VAR_4 , VAR_2 , false ) ; METHOD_3 ( ) ; METHOD_4 ( ) ; METHOD_5 ( view ) ; return view ; } 
protected void METHOD_1 ( TYPE_1 value , TYPE_2 state ) throws TYPE_3 { } 
public java.lang.String METHOD_1 ( int id ) throws java.lang.Exception { return METHOD_2 ( VAR_1 . METHOD_3 ( id ) ) ; } 
private void METHOD_1 ( ) { for ( int i = 0 ; i < ( VAR_1 ) ; i ++ ) { this . VAR_2 [ i ] = new TYPE_1 ( ) ; } } 
public long METHOD_1 ( ) { return ( VAR_1 . METHOD_2 ( ) ) + ( METHOD_3 ( ) ) ; } 
protected void METHOD_1 ( ) { super . METHOD_1 ( ) ; METHOD_2 ( VAR_1 ) ; METHOD_3 ( VAR_2 ) ; VAR_3 = null ; } 
public void METHOD_1 ( ) { super . METHOD_1 ( ) ; VAR_1 . init ( ) ; VAR_2 . init ( ) ; TYPE_1 . METHOD_2 ( ) ; VAR_3 . init ( ) ; VAR_4 . METHOD_3 ( ) ; } 
public void METHOD_1 ( java.lang.String arg ) { this . to = arg ; } 
public void handle ( TYPE_1 event ) { METHOD_1 ( VAR_1 . METHOD_2 ( ) . METHOD_3 ( ) ) ; } 
public void METHOD_1 ( ) { VAR_1 . METHOD_2 ( VAR_2 ) ; VAR_1 . METHOD_2 ( VAR_3 ) ; VAR_1 . METHOD_2 ( VAR_4 ) ; METHOD_3 ( VAR_5 ) ; } 
public void METHOD_1 ( android.view.View VAR_1 ) { float VAR_2 = METHOD_2 ( ) ; METHOD_3 ( VAR_1 ) ; VAR_3 . setEnabled ( true ) ; VAR_4 = false ; VAR_5 . METHOD_4 ( VAR_2 , ( INT_1 - ( VAR_6 ) ) ) ; } 
private void METHOD_1 ( TYPE_1 VAR_1 ) { VAR_2 . METHOD_2 ( ) ; VAR_2 . METHOD_3 ( true ) ; } 
public void METHOD_1 ( TYPE_1 VAR_1 , TYPE_2 VAR_2 ) { VAR_1 . METHOD_1 ( ) ; } 
public void METHOD_1 ( java.lang.String VAR_1 , int i , TYPE_1 VAR_2 ) { TYPE_2 . METHOD_2 ( VAR_3 , ( STRING_1 + VAR_1 ) ) ; } 
public TYPE_1 METHOD_1 ( java.lang.String VAR_1 ) { if ( ! ( VAR_1 . equals ( VAR_2 . className ) ) ) throw new TYPE_2 ( STRING_1 ) ; return METHOD_2 ( ) ; } 
public TYPE_1 METHOD_1 ( ) { if ( ( ( VAR_1 ) == null ) && ( ( VAR_2 ) != null ) ) { return METHOD_2 ( VAR_2 ) ; } return VAR_1 ; } 
TYPE_1 METHOD_1 ( long VAR_1 , TYPE_1 VAR_2 ) ; 
protected void METHOD_1 ( android.content.Intent intent ) { getData ( STRING_1 ) ; getData ( STRING_2 ) ; return ; } 
public void METHOD_1 ( ) { super . METHOD_1 ( ) ; VAR_1 = new TYPE_1 ( STRING_1 ) ; VAR_2 = METHOD_2 ( ) ; } 
public boolean METHOD_1 ( ) { return VAR_1 . METHOD_2 ( ) . equals ( METHOD_3 ( ) . METHOD_2 ( ) ) ; } 
public void init ( ) { VAR_1 . init ( ) ; } 
public void METHOD_1 ( ) { super . METHOD_1 ( ) ; TYPE_1 . METHOD_2 ( null , STRING_1 ) ; VAR_1 = true ; } 
public static long METHOD_1 ( long VAR_1 , long n ) { long start ; long end ; start = TYPE_1 . METHOD_2 ( ) ; TYPE_2 . METHOD_3 ( VAR_1 , n ) ; end = TYPE_1 . METHOD_2 ( ) ; return end - start ; } 
public void show ( ) { VAR_1 . METHOD_1 ( VAR_2 ) ; METHOD_2 ( ) ; METHOD_3 ( ) ; METHOD_4 ( ) ; } 
public static TYPE_1 METHOD_1 ( java.lang.String filename ) throws java.io.IOException { if ( filename . equals ( STRING_1 ) ) { return new TYPE_1 ( VAR_1 . out ) ; } return new TYPE_1 ( new java.io.BufferedWriter ( new java.io.FileWriter ( filename ) ) ) ; } 
public void METHOD_1 ( java.lang.String VAR_1 ) { if ( ( this . VAR_1 ) != null ) { throw new TYPE_1 ( STRING_1 ) ; } this . VAR_1 = VAR_1 ; } 
public void METHOD_1 ( ) { if ( VAR_1 . METHOD_2 ( ) . METHOD_3 ( ) . METHOD_4 ( ) ) { VAR_1 . METHOD_1 ( ) ; } else { VAR_1 = null ; } } 
public java.lang.String METHOD_1 ( TYPE_1 text ) { java.lang.String VAR_1 = text . METHOD_2 ( ) ; this . value = ( ( TYPE_2 ) ( VAR_1 ) ) ; this . VAR_2 = METHOD_3 ( ) ; return METHOD_4 ( ) ; } 
public void METHOD_1 ( ) { TYPE_1 . METHOD_2 ( STRING_1 , STRING_2 ) ; if ( ( VAR_1 ) != null ) { VAR_1 . METHOD_3 ( ) ; VAR_1 = null ; } } 
private double METHOD_1 ( TYPE_1 VAR_1 , TYPE_2 attribute ) { assert attribute . METHOD_2 ( ) ; double VAR_2 = ( info ( VAR_1 ) ) - ( info ( VAR_1 , attribute ) ) ; return VAR_2 ; } 
public void METHOD_1 ( ) { java.lang.System.out.println ( toString ( ) ) ; } 
public int METHOD_1 ( TYPE_1 VAR_1 ) { TYPE_2 < TYPE_3 > VAR_2 = VAR_3 . get ( VAR_1 ) ; return VAR_2 . size ( ) ; } 
public TYPE_1 setValue ( java.lang.String value ) { this . value = new TYPE_2 ( value ) ; return this ; } 
public TYPE_1 < java.io.File > METHOD_1 ( TYPE_2 VAR_1 ) throws java.lang.Exception { java.io.File VAR_2 = super . METHOD_1 ( VAR_1 ) . get ( ) ; return TYPE_3 . METHOD_2 ( VAR_2 , VAR_1 ) ; } 
public void METHOD_1 ( ) { java.lang.System.out.println ( STRING_1 ) ; METHOD_2 ( VAR_1 ) ; java.lang.System.out.println ( STRING_2 ) ; METHOD_2 ( VAR_2 ) ; } 
public void METHOD_1 ( ) { VAR_1 = true ; TYPE_1 . METHOD_2 ( ( STRING_1 + ( id ) ) ) ; VAR_2 . METHOD_3 ( this ) ; } 
public void METHOD_1 ( TYPE_1 VAR_1 ) { VAR_2 . METHOD_2 ( true ) ; VAR_3 . METHOD_2 ( false ) ; } 
public static TYPE_1 < java.lang.String , TYPE_2 [ ] > METHOD_1 ( ) { return VAR_1 ; } 
public java.lang.Void METHOD_1 ( TYPE_1 c ) { TYPE_2 . METHOD_2 ( c , VAR_1 ) ; VAR_2 [ 0 ] = true ; return null ; } 
public void METHOD_1 ( java.lang.String VAR_1 , java.lang.String VAR_2 , java.lang.String VAR_3 , java.lang.String VAR_4 ) { METHOD_2 ( VAR_1 , VAR_2 , VAR_4 , VAR_5 ) ; METHOD_3 ( VAR_1 , VAR_2 , VAR_4 , VAR_3 ) ; } 
private void METHOD_1 ( boolean VAR_1 ) { VAR_2 . METHOD_2 ( ( VAR_1 ? VAR_3 : VAR_4 ) ) ; VAR_2 . METHOD_3 ( ( VAR_1 ? VAR_5 : VAR_6 ) ) ; } 
private void METHOD_1 ( ) { TYPE_1 VAR_1 = TYPE_1 . METHOD_2 ( ) ; VAR_2 . METHOD_3 ( VAR_3 , VAR_1 , new TYPE_2 ( STRING_1 ) ) ; VAR_2 . METHOD_4 ( VAR_3 , new TYPE_2 ( STRING_2 ) ) ; } 
public void METHOD_1 ( TYPE_1 VAR_1 ) { VAR_2 . remove ( VAR_1 . getName ( ) ) ; try { VAR_3 . METHOD_1 ( VAR_1 ) ; } catch ( TYPE_2 VAR_4 ) { VAR_4 . METHOD_2 ( ) ; } } 
public void METHOD_1 ( double first , double VAR_1 ) { result = first - VAR_1 ; } 
private void METHOD_1 ( TYPE_1 VAR_1 ) { TYPE_2 VAR_2 = ( ( TYPE_2 ) ( METHOD_2 ( VAR_3 ) ) ) ; VAR_2 . METHOD_3 ( VAR_1 ) ; new TYPE_3 ( VAR_1 . METHOD_4 ( ) ) . execute ( ) ; } 
public TYPE_1 start ( ) { TYPE_1 VAR_1 = METHOD_1 ( ) ; VAR_1 . METHOD_2 ( METHOD_3 ( ) ) ; return VAR_1 ; } 
public void METHOD_1 ( java.lang.String VAR_1 ) { if ( METHOD_2 ( STRING_1 , VAR_1 ) ) { VAR_2 = true ; this . VAR_1 = VAR_1 ; } } 
private boolean METHOD_1 ( java.lang.String VAR_1 ) { if ( VAR_2 . METHOD_2 ( VAR_1 ) ) { return false ; } return true ; } 
public int METHOD_1 ( TYPE_1 VAR_1 , TYPE_1 VAR_2 ) { return ( ( VAR_3 ) * ( VAR_1 . height ) ) - ( ( VAR_4 ) * ( VAR_2 . height ) ) ; } 
private float METHOD_1 ( float y , float VAR_1 , float VAR_2 , float VAR_3 , float [ ] VAR_4 ) { return VAR_1 + ( ( ( ( VAR_4 [ INT_1 ] ) + y ) / VAR_3 ) * VAR_2 ) ; } 
public TYPE_1 METHOD_1 ( int position ) { switch ( position ) { case 0 : return new TYPE_2 ( ) ; case 1 : return new TYPE_3 ( ) ; default : return null ; } } 
public void METHOD_1 ( TYPE_1 < ? > VAR_1 , android.view.View view , int position , long id ) { TYPE_2 VAR_2 = VAR_3 . get ( position ) ; METHOD_2 ( view , VAR_2 ) ; } 
public TYPE_1 METHOD_1 ( ) { TYPE_1 p = new TYPE_1 ( VAR_1 , VAR_2 , VAR_3 , VAR_4 , VAR_5 ) ; METHOD_1 ( p ) ; return p ; } 
public TYPE_1 METHOD_1 ( final TYPE_2 file , final TYPE_3 VAR_1 ) throws java.io.IOException { { final java.io.File VAR_2 = file . METHOD_2 ( ) ; if ( VAR_3 . METHOD_3 ( VAR_2 ) ) { METHOD_4 ( VAR_2 ) ; return VAR_4 ; } return VAR_5 ; } } 
public void METHOD_1 ( ) { if ( ! ( VAR_1 ) ) { VAR_2 . METHOD_2 ( VAR_3 . METHOD_3 ( ) ) ; VAR_4 . setText ( METHOD_4 ( VAR_3 . METHOD_3 ( ) ) ) ; } } 
public void METHOD_1 ( ) throws java.lang.Exception { TYPE_1 VAR_1 = TYPE_2 . METHOD_2 ( VAR_2 ) ; VAR_1 . METHOD_3 ( new TYPE_3 ( false ) ) ; byte [ ] VAR_3 = METHOD_4 ( VAR_1 ) ; VAR_2 . METHOD_5 ( VAR_3 ) ; } 
public java.lang.String METHOD_1 ( TYPE_1 VAR_1 , TYPE_2 errors ) { if ( errors . METHOD_2 ( ) ) { return STRING_1 ; } VAR_2 . METHOD_3 ( VAR_1 ) ; return STRING_2 + ( VAR_1 . METHOD_4 ( ) ) ; } 
public void METHOD_1 ( ) { try { while ( 1 ) { java.lang.Thread . METHOD_2 ( INT_1 ) ; this . METHOD_3 ( ) . METHOD_4 ( ) ; } } catch ( java.lang.Exception VAR_1 ) { VAR_1 . METHOD_5 ( ) ; } } 
public void METHOD_1 ( TYPE_1 VAR_1 ) { if ( VAR_1 . METHOD_2 ( VAR_2 ) ) { VAR_2 . METHOD_3 ( ) ; } else { VAR_2 . METHOD_1 ( ) ; } VAR_1 . METHOD_4 ( VAR_2 ) ; } 
private void METHOD_1 ( TYPE_1 VAR_1 ) { this . VAR_2 = VAR_1 ; } 
public float METHOD_1 ( ) { if ( ( VAR_1 ) > ( VAR_2 ) ) { return VAR_1 ; } return VAR_2 ; } 
public java.util.List < java.lang.Exception > METHOD_1 ( ) { return VAR_1 ; } 
public double METHOD_1 ( java.lang.String VAR_1 , java.lang.String VAR_2 , java.lang.Double VAR_3 ) { java.lang.String VAR_4 = java.lang.Double . toString ( VAR_3 ) ; java.lang.String op = VAR_1 . replace ( VAR_2 , VAR_4 ) ; return METHOD_2 ( op ) ; } 
public void METHOD_1 ( TYPE_1 VAR_1 ) { this . METHOD_2 ( INT_1 ) ; this . VAR_2 = + 1 ; METHOD_3 ( ) ; METHOD_4 ( VAR_1 . METHOD_5 ( ) ) ; } 
private void METHOD_1 ( TYPE_1 VAR_1 ) { switch ( VAR_1 ) { case VAR_2 : METHOD_2 ( VAR_3 , VAR_4 ) ; case VAR_5 : METHOD_2 ( VAR_4 , VAR_3 ) ; } } 
private void METHOD_1 ( TYPE_1 VAR_1 ) { VAR_2 . index = TYPE_2 . METHOD_2 ( ) ; METHOD_3 ( VAR_2 . index ) ; } 
public void METHOD_1 ( ) { TYPE_1 . assertEquals ( ( INT_1 + INT_2 ) , INT_3 ) ; } 
private int METHOD_1 ( int VAR_1 , int VAR_2 , int VAR_3 ) { return ( ( int ) ( ( ( ( float ) ( VAR_3 ) ) / ( ( float ) ( VAR_2 ) ) ) * VAR_1 ) ) ; } 
public boolean METHOD_1 ( TYPE_1 view , java.lang.String url ) { return true ; } 
public TYPE_1 METHOD_1 ( java.lang.String VAR_1 ) { TYPE_1 VAR_2 = VAR_3 . get ( VAR_1 ) ; if ( VAR_2 == null ) { VAR_2 = METHOD_2 ( VAR_1 ) ; } return VAR_2 ; } 
public void METHOD_1 ( TYPE_1 VAR_1 ) { for ( TYPE_2 add : VAR_1 . METHOD_2 ( VAR_2 ) ) METHOD_3 ( ) . add ( add ) ; } 
public void set ( TYPE_1 t ) { VAR_1 . METHOD_1 ( t , VAR_2 . get ( ) ) ; VAR_2 . set ( VAR_2 . get ( ) ) ; } 
private void METHOD_1 ( ) { if ( ! ( VAR_1 . METHOD_2 ( false ) ) ) { synchronized ( VAR_2 ) { VAR_2 . METHOD_3 ( ) ; } } else { } } 
public boolean METHOD_1 ( ) { return ( ( ( ( TYPE_1 ) ( METHOD_2 ( ) ) ) . getView ( ) ) instanceof TYPE_2 ) && ( ! ( VAR_1 . METHOD_3 ( ) ) ) ; } 
public void METHOD_1 ( TYPE_1 VAR_1 ) { VAR_2 . METHOD_2 ( VAR_1 . METHOD_3 ( ) ) ; int id = VAR_1 . METHOD_3 ( ) ; } 
public int METHOD_1 ( ) { return ( VAR_1 ) == null ? 0 : VAR_1 . size ( ) ; } 
public int METHOD_1 ( java.lang.String name ) { return - 1 ; } 
private static long METHOD_1 ( ) { return TYPE_1 . METHOD_1 ( VAR_1 ) ; } 
public void METHOD_1 ( ) { VAR_1 . METHOD_1 ( ) ; VAR_2 . METHOD_2 ( VAR_3 ) ; VAR_2 . METHOD_3 ( VAR_3 ) ; } 
public void METHOD_1 ( ) { TYPE_1 update = new TYPE_1 ( ) ; VAR_1 . METHOD_1 ( update ) ; } 
private TYPE_1 METHOD_1 ( ) { TYPE_2 VAR_1 = METHOD_2 ( ) . METHOD_3 ( ) ; TYPE_3 VAR_2 = VAR_1 . METHOD_4 ( ) ; return VAR_2 . METHOD_5 ( VAR_1 . METHOD_6 ( ) , true ) ; } 
public void METHOD_1 ( ) { VAR_1 = VAR_2 = VAR_3 ; VAR_4 = 0 ; VAR_5 = VAR_6 . get ( 0 ) ; VAR_5 . setValue ( VAR_3 ) ; } 
public TYPE_1 METHOD_1 ( ) throws TYPE_2 , TYPE_3 , TYPE_4 { METHOD_2 ( ) ; return super . METHOD_1 ( ) ; } 
private < TYPE_1 > boolean METHOD_1 ( final TYPE_1 [ ] VAR_1 ) { for ( final TYPE_1 VAR_2 : VAR_1 ) { if ( VAR_2 == null ) { return false ; } } return true ; } 
public void handle ( TYPE_1 event ) { VAR_1 . METHOD_1 ( false ) ; VAR_2 . METHOD_2 ( true ) ; } 
public static void main ( java.lang.String [ ] args ) { java.lang.System.out.println ( STRING_1 ) ; java.lang.System.out.println ( STRING_2 ) ; } 
public java.lang.String toString ( ) { if ( ( length ) == null ) { return STRING_1 ; } else { return ( STRING_2 + ( length ) ) + CHAR_1 ; } } 
public void METHOD_1 ( TYPE_1 VAR_1 ) { TYPE_2 . METHOD_2 ( ) . METHOD_3 ( VAR_2 ) ; VAR_3 . METHOD_4 ( VAR_4 , VAR_1 . METHOD_5 ( ) ) ; } 
public TYPE_1 < TYPE_2 > METHOD_1 ( java.lang.String content ) { return this . VAR_1 . METHOD_1 ( this , content , null , null , null ) ; } 
public java.util.List < TYPE_1 > METHOD_1 ( ) { java.util.List < TYPE_1 > VAR_1 = new java.util.ArrayList < TYPE_1 > ( ) ; VAR_1 . METHOD_2 ( VAR_2 . METHOD_1 ( ) ) ; return VAR_1 ; } 
private java.lang.String METHOD_1 ( TYPE_1 VAR_1 , TYPE_2 VAR_2 ) { java.lang.String VAR_3 = TYPE_3 . METHOD_2 ( VAR_2 . getName ( ) ) ; VAR_3 = TYPE_4 . METHOD_3 ( VAR_3 , STRING_1 ) ; return ( TYPE_5 . METHOD_4 ( VAR_1 ) ) + VAR_3 ; } 
public boolean METHOD_1 ( int number ) { return ( METHOD_2 ( number ) ) != null ; } 
public static void METHOD_1 ( TYPE_1 VAR_1 ) { java.lang.System.out.println ( ( STRING_1 + ( VAR_1 . toString ( ) ) ) ) ; for ( TYPE_2 VAR_2 : VAR_3 ) { VAR_2 . METHOD_2 ( VAR_1 ) ; } } 
private void METHOD_1 ( int VAR_1 ) { VAR_2 = VAR_1 ; METHOD_2 ( ) ; if ( ( VAR_3 ) != null ) VAR_3 . METHOD_3 ( ) ; } 
public void METHOD_1 ( ) { VAR_1 . METHOD_2 ( ( STRING_1 + VAR_2 ) ) ; } 
private TYPE_1 METHOD_1 ( ) throws TYPE_2 { return new TYPE_1 ( STRING_1 ) ; } 
public void METHOD_1 ( long VAR_1 , TYPE_1 VAR_2 ) { long VAR_3 = VAR_2 . METHOD_2 ( ) ; METHOD_3 ( VAR_1 , VAR_3 ) ; replace ( VAR_1 , VAR_2 , 0 , VAR_3 ) ; } 
public void METHOD_1 ( ) { if ( METHOD_2 ( ) ) try { METHOD_3 ( ) ; java.lang.System.exit ( 0 ) ; } catch ( TYPE_1 VAR_1 ) { java.lang.System.out.println ( VAR_1 . toString ( ) ) ; } } 
public void show ( ) { VAR_1 . METHOD_1 ( STRING_1 ) ; VAR_2 . METHOD_2 ( ) ; } 
public void METHOD_1 ( ) { TYPE_1 VAR_1 = METHOD_2 ( ) ; java.util.List < TYPE_1 > VAR_2 = new java.util.ArrayList < TYPE_1 > ( ) ; VAR_2 . add ( VAR_1 ) ; VAR_3 . METHOD_3 ( VAR_2 ) ; } 
public void METHOD_1 ( ) { ( ( TYPE_1 ) ( VAR_1 ) ) . METHOD_2 ( ( ( TYPE_1 ) ( VAR_2 ) ) . METHOD_3 ( ) ) ; } 
public void METHOD_1 ( final TYPE_1 VAR_1 ) { VAR_1 . name ( STRING_1 ) ; VAR_1 . METHOD_2 ( VAR_2 ) ; VAR_1 . METHOD_3 ( VAR_3 ) ; } 
public void METHOD_1 ( TYPE_1 VAR_1 , boolean VAR_2 ) { VAR_3 . METHOD_2 ( VAR_2 ) ; VAR_3 . METHOD_3 ( ( VAR_2 ? VAR_4 : VAR_5 ) ) ; } 
public java.lang.String METHOD_1 ( ) { return errors ; } 
public java.lang.String [ ] METHOD_1 ( ) { return VAR_1 . METHOD_2 ( ) ; } 
private void METHOD_1 ( TYPE_1 < TYPE_2 > node ) { if ( ( VAR_1 ) == null ) { VAR_1 = node ; } METHOD_2 ( node ) ; } 
public TYPE_1 METHOD_1 ( int id , java.lang.String VAR_1 ) { return new TYPE_1 ( id , VAR_1 ) ; } 
public java.lang.Boolean METHOD_1 ( java.lang.String VAR_1 ) { if ( VAR_2 . METHOD_2 ( ) . METHOD_3 ( ) . equals ( VAR_1 ) ) return true ; else return false ; } 
private void METHOD_1 ( ) { if ( VAR_1 ) return ; VAR_2 . METHOD_2 ( VAR_3 , 0 , 0 , null ) ; VAR_4 . METHOD_3 ( ) ; } 
int size ( ) { return content . size ( ) ; } 
public void METHOD_1 ( int position ) { VAR_1 = position ; METHOD_2 ( ) ; } 
public void METHOD_1 ( ) { TYPE_1 . i ( VAR_1 , STRING_1 ) ; if ( VAR_2 > 0 ) { METHOD_2 ( true ) ; } else { METHOD_2 ( false ) ; } METHOD_3 ( ) ; } 
public void METHOD_1 ( TYPE_1 VAR_1 , TYPE_2 VAR_2 ) throws java.io.IOException , TYPE_3 { java.util.Collection < TYPE_4 > VAR_3 = METHOD_2 ( VAR_1 , VAR_4 ) ; TYPE_5 . METHOD_3 ( VAR_1 , VAR_2 , VAR_3 , VAR_5 ) ; } 
public static void METHOD_1 ( java.lang.String VAR_1 ) { if ( ( VAR_1 == null ) || ( VAR_1 . isEmpty ( ) ) ) { throw new TYPE_1 ( ( STRING_1 + VAR_1 ) ) ; } TYPE_2 . METHOD_2 ( VAR_1 ) ; } 
public void METHOD_1 ( ) { METHOD_2 ( ) ; VAR_1 = INT_1 ; VAR_2 = INT_2 ; METHOD_3 ( METHOD_4 ( ) , METHOD_5 ( ) ) ; } 
public int [ ] METHOD_1 ( ) { TYPE_1 VAR_1 = TYPE_1 . METHOD_2 ( ) ; return VAR_1 . METHOD_3 ( VAR_2 ) ; } 
public TYPE_1 < TYPE_2 > METHOD_1 ( ) { return new TYPE_1 < > ( this , first , VAR_1 ) ; } 
public METHOD_1 ( int VAR_1 ) { id = new int [ VAR_1 ] ; for ( int i = 0 ; i < VAR_1 ; i ++ ) id [ i ] = i ; VAR_2 [ i ] = 1 ; } 
public java.util.Collection < TYPE_1 > values ( ) { if ( ( VAR_1 ) == null ) { VAR_1 = new TYPE_2 ( METHOD_1 ( ) , METHOD_2 ( ) ) ; } return VAR_1 ; } 
public void METHOD_1 ( ) { java.lang.System.out.println ( STRING_1 ) ; METHOD_2 ( ) . METHOD_3 ( ) ; } 
public static void METHOD_1 ( java.lang.String message , TYPE_1 VAR_1 , java.lang.String VAR_2 ) { TYPE_2 . METHOD_2 ( message , ( null != ( TYPE_3 . METHOD_3 ( VAR_1 , VAR_2 ) ) ) ) ; } 
public void METHOD_1 ( android.view.View VAR_1 ) { for ( int i = 0 ; i < ( VAR_2 . length ) ; i ++ ) { VAR_2 [ i ] = - 1 ; } VAR_2 [ VAR_3 ] = 1 ; METHOD_2 ( VAR_4 ) ; } 
public static void main ( java.lang.String [ ] args ) { TYPE_1 a = new TYPE_1 ( ) ; a . METHOD_1 ( new java.lang.Object [ ] { STRING_1 , STRING_2 } ) ; } 
public void METHOD_1 ( android.view.View view , TYPE_1 VAR_1 ) { super . METHOD_1 ( view , VAR_1 ) ; METHOD_2 ( ) ; } 
public boolean METHOD_1 ( TYPE_1 VAR_1 , TYPE_2 source ) { return ! ( VAR_1 . METHOD_2 ( source . METHOD_3 ( ) ) . contains ( VAR_1 . METHOD_4 ( ) ) ) ; } 
public void METHOD_1 ( TYPE_1 VAR_1 ) { super . METHOD_1 ( VAR_1 ) ; METHOD_2 ( ) ; VAR_2 = TYPE_2 . METHOD_3 ( this ) ; METHOD_4 ( ) ; METHOD_5 ( ) ; } 
public void METHOD_1 ( ) throws TYPE_1 { TYPE_2 key = TYPE_2 . METHOD_2 ( STRING_1 , STRING_2 , null ) ; java.lang.System.out.println ( key ) ; } 
public static java.lang.String METHOD_1 ( TYPE_1 VAR_1 ) { java.util.List < TYPE_2 > VAR_2 = TYPE_3 . METHOD_2 ( VAR_1 ) ; return TYPE_3 . METHOD_3 ( VAR_2 ) ; } 
public void METHOD_1 ( ) { VAR_1 . METHOD_2 ( ) ; TYPE_1 VAR_2 = new TYPE_1 ( this ) ; VAR_3 = VAR_2 . METHOD_3 ( ) ; VAR_4 = false ; METHOD_4 ( ) ; } 
private void METHOD_1 ( ) { ( VAR_1 ) -- ; if ( ( VAR_1 ) > 0 ) { ( VAR_2 ) -- ; } } 
protected void METHOD_1 ( ) throws java.lang.Exception { super . METHOD_1 ( ) ; VAR_1 = getActivity ( ) ; list = ( ( TYPE_1 ) ( VAR_1 . METHOD_2 ( VAR_2 . list ) ) ) ; assertNotNull ( STRING_1 , list ) ; } 
private void METHOD_1 ( ) { METHOD_2 ( ) ; android.content.Intent intent = new android.content.Intent ( METHOD_3 ( ) , VAR_1 class ) ; METHOD_4 ( intent ) ; METHOD_5 ( ) ; } 
private void METHOD_1 ( int VAR_1 ) { VAR_2 = ( ( VAR_2 ) + VAR_1 ) % ( VAR_3 . size ( ) ) ; if ( ( VAR_2 ) < 0 ) { VAR_2 += VAR_3 . size ( ) ; METHOD_2 ( ) ; } } 
public boolean METHOD_1 ( ) { return ( ( VAR_1 ) - 1 ) != 0 ; } 
public java.lang.String METHOD_1 ( ) { return ( ( ( ( ( STRING_1 + ( VAR_1 ) ) + STRING_2 ) + ( name ) ) + STRING_3 ) + ( type ) ) + STRING_4 ; } 
void METHOD_1 ( ) { while ( ( ( VAR_1 ) * ( VAR_2 ) ) >= ( VAR_3 . METHOD_2 ( ) ) ) { -- ( VAR_1 ) ; } } 
public static void METHOD_1 ( ) throws java.lang.Exception { VAR_1 . METHOD_2 ( VAR_2 . METHOD_3 ( ) ) ; } 
public void METHOD_1 ( TYPE_1 < ? > VAR_1 , android.view.View view , int position , long id ) { TYPE_2 . METHOD_2 ( new TYPE_3 ( ) , VAR_2 , null , VAR_3 ) ; } 
public static synchronized void METHOD_1 ( java.lang.String VAR_1 ) { VAR_2 . METHOD_1 ( VAR_1 ) ; if ( TYPE_1 . METHOD_2 ( ) ) { TYPE_1 . METHOD_3 ( ) ; } } 
public static TYPE_1 METHOD_1 ( java.lang.String message , android.view.View VAR_1 ) { final TYPE_1 VAR_2 = TYPE_1 . METHOD_2 ( VAR_1 , message , VAR_3 ) ; android.view.View view = VAR_2 . getView ( ) ; return VAR_2 ; } 
public void METHOD_1 ( TYPE_1 VAR_1 , int VAR_2 ) { VAR_1 . METHOD_2 ( this . VAR_3 ) ; VAR_1 . METHOD_2 ( this . VAR_4 ) ; VAR_1 . METHOD_3 ( this . VAR_5 ) ; VAR_1 . METHOD_2 ( this . token ) ; } 
public boolean contains ( TYPE_1 obj ) { if ( ! ( VAR_1 . contains ( obj ) ) ) return false ; return VAR_2 . get ( VAR_1 . getInt ( obj ) ) ; } 
public void METHOD_1 ( boolean VAR_1 ) { VAR_2 = VAR_1 ; if ( ! ( METHOD_2 ( ) ) ) { return ; } getActivity ( ) . METHOD_3 ( ) ; } 
public void METHOD_1 ( int VAR_1 ) { METHOD_2 ( VAR_2 , ( STRING_1 + VAR_1 ) ) ; METHOD_3 ( ) . METHOD_4 ( VAR_3 ) ; METHOD_5 ( ) ; } 
public void METHOD_1 ( boolean VAR_1 ) throws TYPE_1 { boolean VAR_2 = METHOD_2 ( ) ; super . METHOD_1 ( VAR_1 ) ; METHOD_3 ( VAR_2 , VAR_3 ) ; } 
public void METHOD_1 ( java.lang.Long VAR_1 ) { for ( TYPE_1 VAR_2 : METHOD_2 ( ) ) { if ( VAR_3 . getId ( ) . equals ( VAR_1 ) ) { VAR_3 = VAR_2 ; break ; } } VAR_4 . METHOD_3 ( VAR_3 ) ; } 
public void METHOD_1 ( java.lang.Integer VAR_1 ) { VAR_2 += VAR_1 ; } 
public boolean METHOD_1 ( TYPE_1 target ) { type = VAR_1 ; TYPE_2 VAR_2 = VAR_3 . METHOD_2 ( ) ; VAR_4 = VAR_2 . METHOD_3 ( ) ; VAR_2 . METHOD_4 ( ) ; VAR_5 = 0 ; METHOD_5 ( target ) ; return METHOD_6 ( ) ; } 
public java.lang.String remove ( java.lang.String key ) { int index = METHOD_1 ( key ) ; if ( ! ( VAR_1 [ index ] . contains ( key ) ) ) ( size ) -- ; return VAR_1 [ index ] . remove ( key ) ; } 
private java.lang.Integer METHOD_1 ( TYPE_1 VAR_1 ) { final java.util.Map < java.lang.String , java.lang.String > VAR_2 = VAR_1 . METHOD_2 ( ) ; return VAR_2 == null ? 0 : java.lang.Integer . METHOD_3 ( VAR_2 . METHOD_4 ( VAR_3 , "0" ) ) ; } 
public void METHOD_1 ( boolean VAR_1 ) { if ( ( ( ( VAR_2 ) != null ) && ( ! ( this . VAR_1 ) ) ) && VAR_1 ) { VAR_2 . METHOD_2 ( true ) ; } this . VAR_1 = VAR_1 ; } 
public void METHOD_1 ( ) throws java.lang.Exception { TYPE_1 VAR_1 = TYPE_2 . METHOD_2 ( 1 ) ; TYPE_3 . assertEquals ( ( STRING_1 + VAR_1 ) , 1L , ( ( long ) ( VAR_1 . METHOD_3 ( ) ) ) ) ; } 
public TYPE_1 METHOD_1 ( TYPE_2 VAR_1 , java.lang.Object value , boolean VAR_2 , boolean VAR_3 , int VAR_4 , int VAR_5 ) { METHOD_2 ( ( ( TYPE_3 ) ( value ) ) , VAR_2 ) ; return this ; } 
public TYPE_1 METHOD_1 ( ) { final TYPE_1 VAR_1 = VAR_2 . METHOD_1 ( ) ; TYPE_2 . METHOD_2 ( STRING_1 , METHOD_1 ( ) ) ; return VAR_1 ; } 
public void METHOD_1 ( java.lang.String VAR_1 ) { this . VAR_1 = VAR_1 ; init ( ) ; } 
public boolean METHOD_1 ( double VAR_1 ) { if ( VAR_1 <= 0 ) return false ; if ( ( ( VAR_2 ) - VAR_1 ) > 0 ) { VAR_2 -= VAR_1 ; return true ; } return false ; } 
public void METHOD_1 ( ) { boolean VAR_1 = METHOD_2 ( ) ; VAR_2 . METHOD_3 ( null ) ; METHOD_4 ( VAR_1 ) ; } 
public boolean METHOD_1 ( ) { if ( ( VAR_1 ) == ( VAR_2 ) ) return true ; return false ; } 
protected void METHOD_1 ( java.lang.String var ) { this . VAR_1 . put ( var , new TYPE_1 < java.lang.Float > ( ) ) ; } 
public void METHOD_1 ( java.lang.String VAR_1 , java.lang.String VAR_2 , java.lang.String VAR_3 , java.lang.String VAR_4 , java.lang.String VAR_5 , java.lang.Boolean VAR_6 ) { TYPE_1 VAR_7 = new TYPE_1 ( VAR_8 , VAR_1 , VAR_2 , VAR_3 , VAR_4 , VAR_5 , VAR_6 ) ; METHOD_2 ( VAR_7 ) ; } 
public void METHOD_1 ( double VAR_1 , double VAR_2 ) { VAR_3 = new TYPE_1 ( VAR_4 , VAR_5 , VAR_1 , VAR_2 ) ; VAR_3 . METHOD_1 ( VAR_1 , VAR_2 ) ; } 
protected void METHOD_1 ( ) { METHOD_2 ( ) ; METHOD_3 ( ) ; METHOD_4 ( ) ; METHOD_5 ( ) ; METHOD_6 ( ) ; METHOD_7 ( ) ; } 
protected java.util.List < TYPE_1 > METHOD_1 ( ) { final java.util.List < TYPE_1 > VAR_1 = new java.util.ArrayList ( VAR_2 ) ; VAR_1 . add ( VAR_3 ) ; return VAR_2 ; } 
public static void METHOD_1 ( final java.lang.String message , final java.lang.String VAR_1 ) { final TYPE_1 VAR_2 = TYPE_2 . METHOD_2 ( VAR_1 ) ; if ( VAR_2 != null ) { VAR_2 . info ( message ) ; } } 
public void METHOD_1 ( ) { TYPE_1 . METHOD_2 ( this , STRING_1 ) ; METHOD_3 ( ) ; METHOD_4 ( ) ; } 
public void METHOD_1 ( java.lang.String key , boolean value ) { VAR_1 . METHOD_2 ( key , value ) ; VAR_1 . METHOD_3 ( ) ; } 
java.lang.String getName ( ) { } 
public void METHOD_1 ( java.lang.String VAR_1 ) { data . put ( VAR_2 , VAR_1 ) ; } 
public int METHOD_1 ( ) { return ( ( TYPE_1 ) ( VAR_1 . x ) ) . METHOD_2 ( ) ; } 
public TYPE_1 get ( TYPE_2 VAR_1 ) { return new TYPE_3 ( VAR_1 . METHOD_1 ( ) . METHOD_2 ( ) , true ) ; } 
public void METHOD_1 ( java.util.List < java.lang.String > VAR_1 ) { this . VAR_1 = VAR_1 ; VAR_2 = new TYPE_1 ( VAR_1 . size ( ) ) ; } 
public int METHOD_1 ( java.util.ArrayList < java.lang.Integer > VAR_1 , int VAR_2 ) { return VAR_3 . METHOD_1 ( VAR_1 , VAR_2 ) ; } 
public void METHOD_1 ( android.view.View view , int VAR_1 , TYPE_1 VAR_2 ) { VAR_3 . METHOD_1 ( view , VAR_2 ) ; super . METHOD_1 ( view , VAR_1 , VAR_2 ) ; } 
public void METHOD_1 ( TYPE_1 VAR_1 ) { java.lang.System.out.println ( STRING_1 ) ; if ( ( VAR_2 . METHOD_2 ( ) ) == ( VAR_3 ) ) { VAR_2 . METHOD_3 ( ) ; VAR_4 = new TYPE_2 ( STRING_2 ) ; } } 
public static void METHOD_1 ( java.lang.String message ) { TYPE_1 . info ( message , false ) ; } 
public void start ( TYPE_1 VAR_1 ) { synchronized ( VAR_2 ) { if ( ( VAR_2 . get ( ) ) == null ) { VAR_2 . set ( VAR_1 . METHOD_1 ( this ) ) ; } } } 
public void METHOD_1 ( ) { try { this . getClass ( ) . METHOD_2 ( ) . METHOD_3 ( VAR_1 , TYPE_1 ) ; } catch ( TYPE_2 | TYPE_3 VAR_2 ) { throw new TYPE_4 ( VAR_2 ) ; } } 
protected void METHOD_1 ( TYPE_1 VAR_1 ) { super . METHOD_1 ( VAR_1 ) ; final int VAR_2 = VAR_3 . METHOD_2 ( VAR_4 ) ; VAR_1 . METHOD_3 ( VAR_5 , VAR_2 ) ; } 
public final java.util.List < TYPE_1 > METHOD_1 ( ) { return TYPE_2 . METHOD_2 ( VAR_1 ) ; } 
public boolean METHOD_1 ( java.lang.String VAR_1 ) { if ( VAR_2 . METHOD_2 ( VAR_1 ) ) return true ; return false ; } 
public java.lang.Object METHOD_1 ( java.lang.Object VAR_1 , TYPE_1 method , java.lang.Object [ ] args , TYPE_2 VAR_2 ) throws java.lang.Throwable { java.lang.Object result = null ; VAR_2 . METHOD_2 ( this . VAR_3 , args ) ; return result ; } 
public java.lang.String toString ( ) { return STRING_1 + ( data ) ; } 
public java.lang.String METHOD_1 ( ) { VAR_1 . METHOD_2 ( VAR_2 ) ; TYPE_1 . METHOD_3 ( STRING_1 ) ; return STRING_2 ; } 
public void METHOD_1 ( TYPE_1 VAR_1 , TYPE_1 target , TYPE_2 event ) { if ( target instanceof TYPE_3 ) { METHOD_2 ( VAR_1 , ( ( TYPE_3 ) ( target ) ) ) ; } else { METHOD_3 ( VAR_1 , event ) ; } } 
public java.util.Set < TYPE_1 > get ( java.lang.String VAR_1 ) { } 
public static java.lang.Boolean METHOD_1 ( TYPE_1 VAR_1 , TYPE_1 VAR_2 ) { TYPE_1 VAR_3 = VAR_1 . METHOD_2 ( ) ; if ( VAR_4 ) return true ; } 
public void METHOD_1 ( ) { for ( TYPE_1 < TYPE_2 > VAR_1 : this . VAR_1 . values ( ) ) { for ( TYPE_2 VAR_2 : VAR_1 ) { TYPE_3 . METHOD_2 ( VAR_2 ) ; } } } 
protected TYPE_1 METHOD_1 ( TYPE_2 VAR_1 ) { TYPE_3 VAR_2 = METHOD_2 ( VAR_1 ) ; if ( VAR_2 == null ) return VAR_3 ; return VAR_4 . get ( VAR_2 ) ; } 
public TYPE_1 METHOD_1 ( TYPE_2 VAR_1 ) { if ( VAR_2 . METHOD_2 ( ) ) { return VAR_3 . METHOD_1 ( VAR_1 ) ; } return new TYPE_1 ( ) ; } 
protected void METHOD_1 ( ) { TYPE_1 . METHOD_2 ( VAR_1 , VAR_2 , this ) ; TYPE_2 . METHOD_3 ( this , STRING_1 , VAR_3 ) . show ( ) ; } 
private void METHOD_1 ( final long VAR_1 , final TYPE_1 VAR_2 ) { synchronized ( VAR_3 ) { if ( ( VAR_3 . put ( VAR_1 , VAR_2 ) ) != null ) { throw new TYPE_2 ( java.lang.String.format ( STRING_1 , VAR_1 ) ) ; } } } 
private double METHOD_1 ( double VAR_1 , int VAR_2 ) { return ( ( this . METHOD_2 ( ) ) * VAR_1 ) + ( ( ( this . METHOD_3 ( ) ) * ( java.lang.Math.pow ( VAR_1 , INT_1 ) ) ) / INT_1 ) ; } 
public boolean METHOD_1 ( java.lang.String VAR_1 ) { if ( VAR_1 . equals ( VAR_2 ) ) { return true ; } return false ; } 
public boolean METHOD_1 ( ) { return ( TYPE_1 . equals ( VAR_1 ) ) && ( VAR_2 . METHOD_2 ( TYPE_2 . METHOD_3 ( ) ) ) ; } 
public void METHOD_1 ( java.util.Date startTime ) { this . VAR_1 = startTime ; } 
public TYPE_1 METHOD_1 ( java.lang.String VAR_1 ) { for ( TYPE_1 VAR_2 : this . VAR_3 ) { if ( VAR_2 . toString ( ) . equals ( VAR_1 ) ) { return VAR_2 ; } } return null ; } 
public java.lang.Integer METHOD_1 ( java.lang.Integer VAR_1 , java.lang.String VAR_2 ) { return VAR_3 . METHOD_1 ( VAR_1 , VAR_2 ) ; } 
public void METHOD_1 ( ) { super . METHOD_1 ( ) ; if ( ( state ) != 0 ) { VAR_1 = VAR_2 . getInt ( STRING_1 , 0 ) ; METHOD_2 ( VAR_1 ) ; } ( state ) ++ ; } 
public boolean METHOD_1 ( TYPE_1 event ) { VAR_1 . METHOD_2 ( - INT_1 ) ; return super . METHOD_1 ( event ) ; } 
public void METHOD_1 ( ) throws java.lang.Exception { VAR_1 . METHOD_2 ( VAR_2 class ) ; TYPE_1 . assertTrue ( STRING_1 , ( ( VAR_1 . getView ( VAR_3 ) ) instanceof TYPE_2 ) ) ; } 
public void METHOD_1 ( ) { x = 0.0 ; y = 0.0 ; } 
public void METHOD_1 ( java.lang.String msg ) { VAR_1 = msg ; java.lang.System.out.print ( ( STRING_1 + ( VAR_1 ) ) ) ; } 
public void METHOD_1 ( java.lang.String VAR_1 ) { VAR_2 . METHOD_2 ( VAR_1 , VAR_3 . METHOD_3 ( ) ) ; VAR_4 . METHOD_4 ( ) ; } 
private void METHOD_1 ( TYPE_1 VAR_1 ) { VAR_2 . METHOD_2 ( VAR_1 . METHOD_3 ( ) , VAR_1 . METHOD_4 ( ) ) ; VAR_3 . add ( VAR_1 ) ; } 
public void METHOD_1 ( ) { TYPE_1 VAR_1 = new TYPE_1 ( null , INT_1 , STRING_1 ) ; } 
public android.view.View METHOD_1 ( TYPE_1 VAR_1 , TYPE_2 VAR_2 , TYPE_3 VAR_3 ) { android.view.View VAR_4 = VAR_1 . METHOD_2 ( VAR_5 , VAR_2 ) ; return VAR_4 ; } 
TYPE_1 get ( TYPE_2 VAR_1 ) { return VAR_1 . METHOD_1 ( ) ; } 
public void METHOD_1 ( TYPE_1 VAR_1 ) { TYPE_2 . i ( VAR_2 , ( STRING_1 + ( VAR_1 . METHOD_2 ( ) ) ) ) ; if ( listener != null ) listener . METHOD_3 ( METHOD_4 ( VAR_1 ) ) ; } 
public java.util.List < TYPE_1 > METHOD_1 ( java.lang.String VAR_1 ) { java.lang.String query = ( STRING_1 + VAR_1 ) + STRING_2 ; java.util.List < TYPE_1 > VAR_2 = VAR_3 . METHOD_2 ( query ) ; return VAR_2 ; } 
public TYPE_1 [ ] METHOD_1 ( TYPE_1 [ ] VAR_1 ) { TYPE_2 VAR_2 = new TYPE_2 ( ) ; java.lang.System.out.println ( ( STRING_1 + VAR_2 ) ) ; java.lang.System.out.println ( VAR_1 ) ; return VAR_1 ; } 
public int METHOD_1 ( ) { if ( ( VAR_1 ) != null ) { return VAR_1 . METHOD_2 ( ) ; } return 0 ; } 
public void METHOD_1 ( float VAR_1 ) { VAR_2 = VAR_3 . METHOD_2 ( ) ; VAR_3 . METHOD_1 ( VAR_1 , VAR_2 ) ; } 
public static TYPE_1 METHOD_1 ( java.lang.String VAR_1 ) { TYPE_2 VAR_2 = new TYPE_2 ( VAR_1 ) ; VAR_2 . METHOD_2 ( 0 ) ; return new TYPE_1 ( VAR_2 . METHOD_3 ( ) . METHOD_4 ( ) ) ; } 
public void METHOD_1 ( TYPE_1 name , TYPE_2 VAR_1 ) { TYPE_3 . METHOD_2 ( VAR_1 , context , VAR_2 ) ; TYPE_4 . METHOD_3 ( false , context ) ; context . METHOD_4 ( ) . METHOD_5 ( VAR_3 ) ; TYPE_5 . METHOD_6 ( context ) ; } 
public void METHOD_1 ( java.lang.String VAR_1 , java.lang.String path , TYPE_1 data , TYPE_1 VAR_2 , final TYPE_2 VAR_3 ) { TYPE_3 VAR_4 = METHOD_2 ( VAR_1 , path ) ; VAR_4 . update ( data , VAR_2 , VAR_3 ) ; } 
private java.lang.String METHOD_1 ( java.lang.String VAR_1 ) { TYPE_1 VAR_2 = new TYPE_1 ( VAR_1 ) ; return VAR_2 . METHOD_2 ( STRING_1 ) ? VAR_2 . getString ( STRING_1 ) : STRING_2 ; } 
public void METHOD_1 ( java.util.Map < java.lang.String , java.lang.String > VAR_1 ) { METHOD_2 ( VAR_1 ) ; METHOD_3 ( VAR_1 ) ; METHOD_4 ( VAR_1 ) ; METHOD_5 ( VAR_1 ) ; METHOD_6 ( VAR_1 ) ; METHOD_7 ( VAR_1 ) ; METHOD_8 ( VAR_1 ) ; } 
private void METHOD_1 ( java.lang.String VAR_1 ) { if ( VAR_1 . equals ( VAR_2 ) ) { VAR_3 . info ( STRING_1 ) ; METHOD_2 ( ) ; } else { VAR_3 . info ( STRING_2 ) ; METHOD_3 ( ) ; } } 
public void METHOD_1 ( ) throws java.lang.Exception { VAR_1 = new TYPE_1 ( VAR_2 ) ; VAR_1 . METHOD_2 ( VAR_3 ) ; TYPE_2 . assertNotNull ( VAR_1 ) ; VAR_1 . METHOD_3 ( VAR_4 , VAR_5 ) ; } 
private java.lang.String query ( java.lang.String VAR_1 ) { java.lang.System.out.print ( METHOD_1 ( VAR_1 ) ) ; return STRING_1 ; } 
private void METHOD_1 ( TYPE_1 VAR_1 ) { TYPE_2 . info ( STRING_1 ) ; TYPE_3 . METHOD_2 ( VAR_1 , TYPE_2 . METHOD_3 ( ) , STRING_2 ) ; TYPE_2 . info ( STRING_3 ) ; } 
private void METHOD_1 ( int c ) { VAR_1 = c ; VAR_2 . setText ( java.lang.String.format ( STRING_1 , VAR_1 , VAR_3 . size ( ) ) ) ; METHOD_2 ( ) ; METHOD_3 ( ) ; METHOD_4 ( ) ; } 
public void METHOD_1 ( TYPE_1 VAR_1 , TYPE_2 item , int VAR_2 ) { if ( VAR_1 instanceof TYPE_3 ) { if ( VAR_2 == 1 ) { METHOD_2 ( ( ( TYPE_3 ) ( VAR_1 ) ) , item , VAR_2 ) ; } } } 
public static int METHOD_1 ( java.lang.String VAR_1 , java.lang.String VAR_2 , java.lang.Object ... args ) { if ( VAR_3 ) { java.lang.String msg = java.lang.String.format ( VAR_4 , VAR_2 , args ) ; return TYPE_1 . i ( VAR_1 , msg ) ; } return 0 ; } 
public void set ( TYPE_1 < ? > VAR_1 ) { this . VAR_2 . put ( VAR_1 . getType ( ) , VAR_1 ) ; } 
protected void METHOD_1 ( ) { VAR_1 . METHOD_2 ( STRING_1 ) ; } 
public boolean METHOD_1 ( TYPE_1 date ) { TYPE_1 VAR_1 = VAR_2 . METHOD_2 ( ) ; TYPE_1 VAR_3 = VAR_1 . METHOD_3 ( VAR_4 ) ; TYPE_1 VAR_5 = VAR_1 . METHOD_3 ( VAR_6 ) ; return METHOD_4 ( date , VAR_3 , VAR_5 ) ; } 
void METHOD_1 ( int position , TYPE_1 VAR_1 ) ; 
public void METHOD_1 ( ) { this . VAR_1 = null ; METHOD_2 ( false ) ; this . VAR_2 = 0 ; METHOD_3 ( false ) ; this . VAR_3 = 0 ; this . VAR_4 = null ; } 
public static void METHOD_1 ( java.lang.String result ) { VAR_1 . append ( result ) ; } 
protected void METHOD_1 ( byte [ ] VAR_1 ) { try { TYPE_1 . METHOD_2 ( this . VAR_2 , this . VAR_3 , VAR_1 ) ; } catch ( java.io.IOException VAR_4 ) { METHOD_3 ( VAR_4 ) ; } } 
public void METHOD_1 ( ) { if ( ( METHOD_2 ( ) ) != null ) METHOD_2 ( ) . remove ( this ) ; } 
public java.lang.String METHOD_1 ( java.lang.String message , java.util.Date date ) { return message + STRING_1 ; } 
public boolean METHOD_1 ( java.lang.Object VAR_1 , java.util.Map < java.lang.String , java.lang.Object > args ) { return VAR_1 instanceof TYPE_1 ; } 
public void METHOD_1 ( TYPE_1 VAR_1 ) { try { file . METHOD_2 ( ) ; } catch ( java.io.IOException VAR_2 ) { java.lang.System.out.println ( STRING_1 ) ; } VAR_3 = false ; } 
private double METHOD_1 ( double number , char VAR_1 ) { int index = VAR_2 . METHOD_2 ( VAR_1 ) ; if ( index != ( - 1 ) ) return number / ( java.lang.Math.pow ( INT_1 , VAR_3 [ index ] ) ) ; return 0 ; } 
public void METHOD_1 ( TYPE_1 VAR_1 ) { VAR_1 . METHOD_2 ( VAR_1 ) ; VAR_2 . add ( VAR_1 ) ; } 
public java.util.List < TYPE_1 > METHOD_1 ( ) { return VAR_1 . METHOD_2 ( VAR_2 ) . METHOD_3 ( VAR_3 ) . METHOD_4 ( TYPE_2 . METHOD_5 ( VAR_4 ) ) . METHOD_6 ( ) ; } 
public static boolean METHOD_1 ( int VAR_1 ) { if ( ( VAR_1 >= 0 ) && ( VAR_1 <= INT_1 ) ) return true ; else return false ; } 
public int METHOD_1 ( java.lang.String id , java.lang.String name , float VAR_1 ) ; 
public TYPE_1 METHOD_1 ( int position ) { switch ( position ) { case 0 : return TYPE_2 . METHOD_2 ( VAR_1 ) ; case 1 : return TYPE_3 . METHOD_2 ( VAR_1 . getId ( ) ) ; } return null ; } 
private java.lang.String METHOD_1 ( java.lang.String VAR_1 ) { return ( VAR_1 != null ) && ( ! ( VAR_1 . isEmpty ( ) ) ) ? VAR_2 . METHOD_2 ( VAR_3 . METHOD_3 ( VAR_1 ) ) : STRING_1 ; } 
protected TYPE_1 METHOD_1 ( ) { VAR_1 = new TYPE_2 ( this . METHOD_2 ( ) . METHOD_3 ( ) , ( ) - > { } ) ; return VAR_1 ; } 
public void METHOD_1 ( int VAR_1 , TYPE_1 VAR_2 ) { VAR_3 . put ( TYPE_2 . METHOD_2 ( VAR_1 ) , VAR_2 ) ; } 
public java.lang.String list ( TYPE_1 VAR_1 , TYPE_2 VAR_2 , TYPE_3 VAR_3 ) { java.util.List < TYPE_4 > VAR_4 = VAR_5 . get ( ) . METHOD_1 ( ) ; VAR_3 . METHOD_2 ( STRING_1 , VAR_4 ) ; return STRING_2 ; } 
public float METHOD_1 ( float num ) { int VAR_1 = INT_1 ; return TYPE_1 . METHOD_2 ( ( ( ( num / VAR_1 ) / VAR_1 ) / VAR_1 ) , INT_2 ) ; } 
public java.util.ArrayList < TYPE_1 > METHOD_1 ( ) { VAR_1 = false ; METHOD_2 ( ) ; return VAR_2 ; } 
private void METHOD_1 ( ) { if ( ( VAR_1 ) != null ) { VAR_1 . METHOD_2 ( ) ; } VAR_1 = null ; context = null ; } 
public void METHOD_1 ( android.view.View view ) { android.content.Intent VAR_1 = new android.content.Intent ( this , VAR_2 class ) ; METHOD_2 ( VAR_1 , INT_1 ) ; } 
public int METHOD_1 ( ) { int height = VAR_1 . METHOD_2 ( METHOD_3 ( ) ) . getValue ( ) ; return height ; } 
public void METHOD_1 ( TYPE_1 VAR_1 ) throws TYPE_2 { VAR_2 . METHOD_2 ( STRING_1 ) ; VAR_3 . METHOD_1 ( VAR_1 ) ; } 
private void METHOD_1 ( ) throws java.lang.Exception , TYPE_1 , TYPE_2 { METHOD_2 ( ) ; METHOD_3 ( ) ; METHOD_4 ( ) ; METHOD_5 ( ) ; } 
protected void METHOD_1 ( TYPE_1 VAR_1 ) { super . METHOD_1 ( VAR_1 ) ; add ( TYPE_2 . METHOD_2 ( ) . METHOD_3 ( VAR_2 , VAR_1 ) ) ; add ( TYPE_3 . METHOD_2 ( ) . METHOD_3 ( VAR_3 , VAR_1 ) ) ; } 
public TYPE_1 METHOD_1 ( ) { TYPE_1 VAR_1 = new TYPE_1 ( getContext ( ) ) ; return VAR_1 ; } 
private static float METHOD_1 ( byte [ ] buf ) { return ( ( TYPE_1 . METHOD_2 ( buf , VAR_1 ) ) / FLOAT_1 ) + FLOAT_2 ; } 
public void METHOD_1 ( ) { VAR_1 . METHOD_2 ( ( TYPE_1 . METHOD_3 ( ) ? 0 : 1 ) ) ; } 
private void METHOD_1 ( java.lang.Integer [ ] VAR_1 ) { this . VAR_1 = VAR_1 ; } 
public void setText ( java.lang.String text ) { if ( ( text == null ) || ( ! ( text . isEmpty ( ) ) ) ) { super . setText ( VAR_1 ) ; } else { super . setText ( text ) ; } } 
protected void METHOD_1 ( TYPE_1 VAR_1 ) { super . METHOD_1 ( VAR_1 ) ; TYPE_2 . METHOD_2 ( VAR_2 , STRING_1 ) ; if ( VAR_1 != null ) { METHOD_3 ( METHOD_4 ( ) ) ; } } 
private void METHOD_1 ( int VAR_1 , int VAR_2 ) { if ( VAR_1 != ( - 1 ) ) { VAR_3 [ ( ( VAR_1 * ( VAR_4 ) ) + 1 ) ] = VAR_2 ; } } 
public void METHOD_1 ( int VAR_1 ) { METHOD_2 ( ) ; VAR_2 . METHOD_1 ( VAR_1 ) ; view . METHOD_3 ( VAR_1 ) ; METHOD_4 ( ) ; } 
private void update ( long VAR_1 ) { VAR_2 . METHOD_1 ( ) ; } 
public void update ( final java.io.File VAR_1 ) throws TYPE_1 { return this . VAR_2 . update ( VAR_3 , new TYPE_2 ( VAR_1 ) ) ; } 
public void METHOD_1 ( android.content.Context context ) { if ( ( VAR_1 ) != null ) { for ( TYPE_1 VAR_2 : VAR_1 ) { VAR_2 . METHOD_2 ( context ) ; } } } 
public void METHOD_1 ( android.view.View VAR_1 ) { VAR_2 = 0 ; } 
public void METHOD_1 ( TYPE_1 VAR_1 ) { VAR_2 = VAR_1 . METHOD_2 ( ) ; for ( TYPE_2 VAR_3 : VAR_2 ) { } } 
public void METHOD_1 ( ) { TYPE_1 . METHOD_2 ( this , VAR_1 class , name ) ; TYPE_1 . METHOD_3 ( VAR_2 class , STRING_1 ) ; TYPE_1 . METHOD_3 ( VAR_3 class , STRING_2 ) ; } 
public TYPE_1 METHOD_1 ( ) { if ( ( VAR_1 ) == null ) { VAR_1 = new TYPE_2 ( VAR_2 ) . METHOD_2 ( INT_1 ) . METHOD_3 ( new TYPE_3 ( ) ) . build ( ) ; } return TYPE_1 . METHOD_4 ( VAR_1 ) ; } 
public java.util.List < TYPE_1 > METHOD_1 ( java.lang.String words , java.lang.String VAR_1 , java.lang.String VAR_2 ) throws java.io.IOException , TYPE_2 { return METHOD_1 ( new TYPE_3 ( words , VAR_1 , VAR_2 ) ) ; } 
public void METHOD_1 ( ) { VAR_1 . METHOD_2 ( ) ; VAR_1 = new TYPE_1 ( STRING_1 ) ; java.lang.System.out.println ( STRING_2 ) ; ( VAR_2 ) -- ; } 
public void METHOD_1 ( long VAR_1 ) { if ( METHOD_2 ( ) ) { METHOD_3 ( false ) ; } } 
public static TYPE_1 METHOD_1 ( java.lang.String [ ] VAR_1 ) { return new TYPE_2 ( true ) . METHOD_2 ( VAR_1 [ 0 ] , null , ( ( java.lang.Object [ ] ) ( VAR_1 ) ) ) ; } 
public void METHOD_1 ( byte [ ] VAR_1 , int k ) { get ( VAR_1 , ( ( ( ( VAR_2 ) - k ) + ( VAR_3 ) ) & ( VAR_3 ) ) , VAR_1 . length ) ; } 
public void METHOD_1 ( TYPE_1 VAR_1 ) { this . VAR_1 = VAR_1 ; view . METHOD_2 ( VAR_1 ) ; if ( ( VAR_2 ) != null ) view . METHOD_3 ( ) ; } 
public void METHOD_1 ( ) { super . METHOD_1 ( ) ; TYPE_1 . METHOD_1 ( VAR_1 ) ; TYPE_1 . METHOD_1 ( METHOD_2 ( ) ) ; } 
public void METHOD_1 ( java.lang.String query ) throws java.lang.Exception { TYPE_1 VAR_1 = new TYPE_1 ( query ) ; VAR_2 = VAR_1 . METHOD_2 ( VAR_3 ) ; METHOD_3 ( ) ; } 
public boolean METHOD_1 ( java.lang.Integer VAR_1 ) { return VAR_2 . get ( VAR_1 ) . isEmpty ( ) ; } 
public void METHOD_1 ( int VAR_1 ) { this . VAR_2 = TYPE_1 . METHOD_2 ( INT_1 , ( VAR_1 + ( this . VAR_2 ) ) ) ; } 
public synchronized void METHOD_1 ( ) { METHOD_1 ( null ) ; } 
private int METHOD_1 ( ) { return VAR_1 . METHOD_2 ( ) ; } 
protected final TYPE_1 METHOD_1 ( TYPE_1 p ) { TYPE_2 . METHOD_2 ( VAR_1 , ( STRING_1 + p ) ) ; VAR_2 . add ( p ) ; return p ; } 
public void METHOD_1 ( java.lang.String VAR_1 ) { if ( ! ( VAR_1 . equals ( name ) ) ) { name = VAR_1 ; METHOD_2 ( ) ; } } 
public void METHOD_1 ( TYPE_1 params , boolean VAR_1 ) { boolean VAR_2 = METHOD_2 ( STRING_1 , params ) ; if ( VAR_2 ) { METHOD_3 ( INT_1 ) ; } } 
public void METHOD_1 ( TYPE_1 VAR_1 ) { VAR_2 . add ( 0 , VAR_1 ) ; if ( VAR_1 instanceof TYPE_2 ) { VAR_2 . add ( VAR_1 ) ; } else if ( VAR_1 instanceof TYPE_3 ) { VAR_2 . add ( VAR_1 ) ; } } 
private static boolean METHOD_1 ( android.content.Context context ) { return TYPE_1 . METHOD_2 ( context ) . getBoolean ( VAR_1 , false ) ; } 
public static void main ( java.lang.String [ ] args ) { java.lang.System.out.println = VAR_1 ; } 
public void METHOD_1 ( ) { VAR_1 . METHOD_2 ( VAR_2 ) ; VAR_3 . METHOD_3 ( this ) ; VAR_4 . METHOD_4 ( ) ; VAR_5 . METHOD_5 ( ) ; super . METHOD_1 ( ) ; } 
public void METHOD_1 ( TYPE_1 [ ] VAR_1 ) { TYPE_2 . METHOD_2 ( getActivity ( ) , STRING_1 , VAR_2 ) . show ( ) ; VAR_3 . METHOD_3 ( false ) ; } 
public java.util.Calendar METHOD_1 ( ) { return VAR_1 ; } 
private void METHOD_1 ( char [ ] [ ] f ) { for ( char [ ] x : f ) { for ( char y : x ) { java.lang.System.out.print ( ( y + STRING_1 ) ) ; } java.lang.System.out.println ( ) ; } } 
public void METHOD_1 ( android.view.View view ) { VAR_1 . METHOD_2 ( ) ; this . METHOD_3 ( ) ; } 
public static void METHOD_1 ( java.lang.String line ) { if ( line . contains ( STRING_1 ) ) { TYPE_1 . METHOD_2 ( line ) ; } else { TYPE_1 . METHOD_3 ( line ) ; } VAR_1 += INT_1 ; } 
public TYPE_1 METHOD_1 ( final java.lang.String VAR_1 , TYPE_2 VAR_2 ) { if ( VAR_2 == null ) { VAR_2 = VAR_3 ; } return METHOD_2 ( VAR_4 , VAR_1 , VAR_2 ) ; } 
public boolean METHOD_1 ( ) { VAR_1 . add ( STRING_1 ) ; return super . METHOD_1 ( ) ; } 
private double METHOD_1 ( java.lang.Integer VAR_1 ) { double VAR_2 = ( 1 - ( ( VAR_3 . METHOD_2 ( ) ) / ( VAR_1 . METHOD_2 ( ) ) ) ) * INT_1 ; double VAR_4 = java.lang.Math.abs ( VAR_2 ) ; return VAR_4 ; } 
public void METHOD_1 ( ) throws java.io.IOException { TYPE_1 file = new TYPE_1 ( STRING_1 , false ) ; TYPE_2 VAR_1 = new TYPE_2 ( file ) ; java.lang.System.out.println ( VAR_1 . METHOD_2 ( ) ) ; org.testng.Assert.assertEquals ( VAR_1 . METHOD_2 ( ) , STRING_2 ) ; } 
public void METHOD_1 ( TYPE_1 < TYPE_2 > VAR_1 , java.lang.Throwable t ) { VAR_2 . METHOD_2 ( VAR_3 ) ; VAR_4 . METHOD_2 ( VAR_5 ) ; VAR_6 . METHOD_2 ( VAR_3 ) ; } 
public boolean METHOD_1 ( android.content.Context context ) { TYPE_1 VAR_1 = ( ( TYPE_1 ) ( context . METHOD_2 ( VAR_2 ) ) ) ; return ( VAR_1 . METHOD_3 ( ) ) != null ; } 
public void METHOD_1 ( ) { boolean param ; param = true ; VAR_1 . METHOD_2 ( param ) ; assertEquals ( VAR_1 . METHOD_3 ( ) , param ) ; } 
public static void METHOD_1 ( TYPE_1 VAR_1 ) { if ( ( ( VAR_2 ) != null ) && ( VAR_3 . add ( VAR_1 ) ) ) { VAR_1 . METHOD_2 ( VAR_2 , VAR_4 ) ; } } 
public void METHOD_1 ( int i ) { while ( ( METHOD_2 ( i ) ) != ( - 1 ) ) { status . remove ( METHOD_2 ( i ) ) ; } } 
public int METHOD_1 ( ) { return METHOD_2 ( ) . METHOD_1 ( ) ; } 
public void METHOD_1 ( int VAR_1 ) { if ( ( ( VAR_2 ) != null ) && ( VAR_3 . METHOD_2 ( ) ) ) { VAR_3 . METHOD_3 ( VAR_1 ) ; VAR_3 . METHOD_4 ( ) ; } } 
public void METHOD_1 ( ) { if ( ( a . compareTo ( b ) ) == ( - 1 ) ) { TYPE_1 t ; t = a ; a = b ; b = t ; } } 
public android.view.View METHOD_1 ( TYPE_1 VAR_1 , TYPE_2 VAR_2 , TYPE_3 VAR_3 ) { TYPE_4 . METHOD_2 ( STRING_1 , STRING_2 ) ; android.view.View VAR_4 = VAR_1 . METHOD_3 ( VAR_5 , VAR_2 , false ) ; return VAR_4 ; } 
public void METHOD_1 ( ) { if ( ( this . VAR_1 ) != null ) this . VAR_1 . METHOD_2 ( ) ; this . VAR_2 . METHOD_1 ( ) ; } 
public TYPE_1 append ( boolean x ) { result = ( ( result ) * ( VAR_1 ) ) + ( java.lang.Boolean . METHOD_1 ( x ) ) ; return this ; } 
public static java.io.File METHOD_1 ( TYPE_1 VAR_1 , java.lang.String VAR_2 ) { return TYPE_2 . METHOD_1 ( VAR_1 , VAR_2 , false ) ; } 
public void METHOD_1 ( ) { METHOD_1 ( null ) ; } 
private void METHOD_1 ( ) { android.content.Intent VAR_1 = new android.content.Intent ( this , VAR_2 class ) ; VAR_1 . METHOD_2 ( STRING_1 ) ; METHOD_1 ( VAR_1 , VAR_3 , VAR_4 ) ; } 
public java.lang.String METHOD_1 ( TYPE_1 VAR_1 ) { while ( VAR_1 . METHOD_2 ( ( STRING_1 + ( VAR_2 ) ) ) ) ( VAR_2 ) ++ ; java.lang.String VAR_3 = STRING_1 + ( VAR_2 ) ; ( VAR_2 ) ++ ; return VAR_3 ; } 
static void METHOD_1 ( int VAR_1 ) { TYPE_1 VAR_2 = VAR_3 . get ( VAR_1 ) ; if ( VAR_2 != null ) { VAR_4 . METHOD_2 ( ) ; } } 
public boolean METHOD_1 ( ) { return ( ( TYPE_1 . METHOD_2 ( VAR_1 ) ) && ( TYPE_1 . METHOD_2 ( VAR_2 ) ) ) && ( TYPE_1 . METHOD_2 ( VAR_3 ) ) ; } 
public TYPE_1 METHOD_1 ( ) { METHOD_2 ( ) ; return VAR_1 ; } 
public void METHOD_1 ( TYPE_1 VAR_1 ) { if ( ( VAR_2 ) && ( ( ! ( VAR_3 ) ) || ( VAR_4 ) ) ) { VAR_1 . METHOD_2 ( VAR_5 ) ; } else { VAR_1 . METHOD_2 ( VAR_6 ) ; } } 
public void METHOD_1 ( int VAR_1 ) throws TYPE_1 { METHOD_1 ( METHOD_2 ( ) , VAR_1 ) ; } 
public void METHOD_1 ( ) { VAR_1 . METHOD_1 ( VAR_2 ) ; VAR_3 = false ; } 
private < TYPE_1 > void METHOD_1 ( java.lang.String VAR_1 , java.util.Map < java.lang.String , java.lang.Object > VAR_2 , TYPE_2 VAR_3 , TYPE_3 < TYPE_1 > VAR_4 ) { METHOD_1 ( VAR_1 , VAR_2 , VAR_3 , VAR_4 , null ) ; } 
public void METHOD_1 ( TYPE_1 VAR_1 , TYPE_2 context ) { final java.lang.String VAR_2 = context . METHOD_2 ( ) ; TYPE_3 . METHOD_3 ( STRING_1 , VAR_2 ) ; context . METHOD_4 ( ) . METHOD_5 ( VAR_2 ) ; } 
public void METHOD_1 ( java.util.Collection < TYPE_1 > VAR_1 ) { boolean VAR_2 = ( VAR_3 ) instanceof TYPE_2 ; TYPE_3 . assertThat ( VAR_4 , TYPE_4 . METHOD_2 ( VAR_5 , VAR_2 ) ) ; } 
public static TYPE_1 METHOD_1 ( TYPE_2 buffer ) { return new TYPE_3 ( ( ( ( buffer . METHOD_2 ( ) ) & INT_1 ) - 1 ) , buffer . METHOD_3 ( ) ) ; } 
public void METHOD_1 ( int VAR_1 ) { if ( VAR_1 != ( VAR_2 ) ) { METHOD_2 ( VAR_3 , VAR_1 ) ; METHOD_3 ( ) ; } } 
public static TYPE_1 METHOD_1 ( ) { TYPE_2 VAR_1 = new TYPE_2 ( ) ; return VAR_1 ; } 
public java.lang.String METHOD_1 ( int VAR_1 ) { java.lang.String VAR_2 = STRING_1 ; java.lang.String VAR_2 = STRING_2 ; VAR_2 . METHOD_2 ( java.lang.Integer.toString ( VAR_1 ) ) ; return VAR_2 ; } 
public java.util.ArrayList < TYPE_1 > METHOD_1 ( java.lang.String VAR_1 ) { java.util.ArrayList < TYPE_1 > VAR_2 = TYPE_2 . METHOD_2 ( VAR_3 , VAR_4 ) . METHOD_3 ( VAR_1 ) ; VAR_5 = METHOD_4 ( VAR_2 ) ; return VAR_2 ; } 
protected static boolean METHOD_1 ( android.content.Context context ) { int VAR_1 = ( context . METHOD_2 ( ) . METHOD_3 ( ) . VAR_2 ) & ( VAR_3 ) ; return VAR_1 == ( VAR_4 ) ; } 
public void METHOD_1 ( TYPE_1 VAR_1 ) { if ( TYPE_2 . METHOD_2 ( VAR_1 ) ) { VAR_1 . METHOD_3 ( new TYPE_2 ( ) ) ; VAR_1 . METHOD_4 ( VAR_2 , false ) ; } } 
public TYPE_1 METHOD_1 ( ) { TYPE_1 < TYPE_2 > VAR_1 = METHOD_2 ( ) ; VAR_1 . add ( TYPE_3 . METHOD_3 ( VAR_2 . iterator ( ) ) ) ; VAR_3 = this ; return VAR_1 ; } 
public static java.util.Set < java.lang.String > METHOD_1 ( ) { return TYPE_1 . METHOD_2 ( TYPE_2 . METHOD_3 ( ) . METHOD_4 ( ( VAR_1 ) - > VAR_1 . METHOD_5 ( ) ) ) ; } 
public < TYPE_1 > void METHOD_1 ( TYPE_2 < TYPE_1 > VAR_1 ) { METHOD_1 ( VAR_1 , false , null , null , null , null , null ) ; } 
private TYPE_1 METHOD_1 ( ) { TYPE_1 VAR_1 = new TYPE_1 ( ) ; VAR_2 = 1.0 ; VAR_3 = new TYPE_2 ( 0 , 0 , INT_1 , 0 ) ; VAR_4 = VAR_5 ; VAR_6 = INT_2 ; VAR_7 = 0 ; return VAR_1 ; } 
public void METHOD_1 ( ) { VAR_1 = new TYPE_1 ( ) ; VAR_2 = new TYPE_2 ( getActivity ( ) , VAR_1 ) ; VAR_3 . METHOD_2 ( VAR_2 ) ; METHOD_3 ( ) ; METHOD_4 ( ) ; } 
void METHOD_1 ( ) { VAR_1 = VAR_2 ; METHOD_2 ( ) ; TYPE_1 VAR_3 = new TYPE_1 ( STRING_1 ) ; VAR_3 . METHOD_3 ( new TYPE_2 ( ) ) ; add ( VAR_3 ) ; java.lang.System.out.print ( STRING_2 ) ; METHOD_4 ( ) ; } 
protected void METHOD_1 ( java.lang.Void result ) { super . METHOD_1 ( result ) ; if ( VAR_1 . METHOD_2 ( ) ) VAR_1 . METHOD_3 ( ) ; } 
public void METHOD_1 ( ) { VAR_1 = new TYPE_1 ( ) ; VAR_1 . start ( ) ; VAR_2 = new TYPE_2 ( new TYPE_3 ( ) ) ; TYPE_4 VAR_3 = new TYPE_4 ( ) ; VAR_4 = new TYPE_5 ( VAR_1 , VAR_3 ) ; } 
public static void METHOD_1 ( android.content.Context context ) { final android.content.Intent intent = new android.content.Intent ( VAR_1 ) ; context . METHOD_2 ( intent ) ; } 
public void METHOD_1 ( java.lang.String VAR_1 , java.lang.String VAR_2 ) { VAR_3 . METHOD_2 ( VAR_1 , VAR_2 ) ; if ( VAR_4 ) { VAR_5 . METHOD_2 ( VAR_1 , VAR_2 ) ; VAR_6 . add ( VAR_1 ) ; } } 
public void METHOD_1 ( TYPE_1 VAR_1 ) { try { VAR_1 . METHOD_2 ( ) . METHOD_3 ( VAR_2 , TYPE_2 . METHOD_4 ( ) ) ; } catch ( java.lang.Exception VAR_3 ) { VAR_3 . METHOD_5 ( ) ; } } 
java.util.List < java.util.Map < java.lang.String , java.lang.Object > > METHOD_1 ( java.lang.String VAR_1 , int start , int end ) throws TYPE_1 ; 
public int METHOD_1 ( TYPE_1 VAR_1 ) { TYPE_2 VAR_2 = METHOD_2 ( VAR_1 ) ; return VAR_2 . count ; } 
void METHOD_1 ( ) { METHOD_2 ( new android.content.Intent ( this , VAR_1 class ) ) ; this . METHOD_3 ( ) ; } 
public void METHOD_1 ( java.net.URL VAR_1 ) throws java.lang.Exception ; 
TYPE_1 METHOD_1 ( TYPE_1 VAR_1 ) { TYPE_1 VAR_2 = VAR_3 ; TYPE_1 VAR_4 = null ; while ( VAR_2 != VAR_1 ) { VAR_4 = VAR_2 ; VAR_2 = VAR_5 ; } VAR_6 = null ; return VAR_4 ; } 
public void METHOD_1 ( ) { VAR_1 . METHOD_2 ( new TYPE_1 ( VAR_2 , VAR_1 . METHOD_3 ( ) , STRING_1 , null , VAR_3 ) ) ; this . METHOD_4 ( false ) ; this . METHOD_5 ( ) ; java.lang.System.exit ( 0 ) ; } 
public static boolean METHOD_1 ( java.util.HashMap < java.lang.String , java.lang.String > VAR_1 , java.lang.String VAR_2 ) { return ( VAR_1 . get ( VAR_2 ) ) != null ; } 
protected void METHOD_1 ( ) { super . METHOD_1 ( ) ; if ( ! ( VAR_1 ) ) { TYPE_1 . show ( VAR_2 , true ) ; TYPE_2 . i ( STRING_1 , STRING_2 ) ; METHOD_2 ( ) ; } } 
public void METHOD_1 ( android.view.View VAR_1 ) { listener . METHOD_2 ( METHOD_3 ( ) , VAR_2 ) ; } 
public void METHOD_1 ( ) { VAR_1 . METHOD_2 ( ) ; VAR_1 . METHOD_3 ( ) ; VAR_1 = null ; } 
public void METHOD_1 ( ) { java.lang.String VAR_1 = STRING_1 ; TYPE_1 . assertThat ( VAR_2 . METHOD_2 ( VAR_1 . METHOD_3 ( ) , CHAR_1 , CHAR_2 ) , TYPE_2 . METHOD_4 ( true ) ) ; } 
public void METHOD_1 ( TYPE_1 VAR_1 ) { java.lang.System.out.println ( ( STRING_1 + ( VAR_1 . METHOD_2 ( ) . toString ( ) ) ) ) ; } 
public void METHOD_1 ( TYPE_1 VAR_1 ) { VAR_1 . METHOD_2 ( VAR_2 ) ; VAR_1 . METHOD_2 ( VAR_3 ) . METHOD_3 ( STRING_1 ) ; VAR_1 . METHOD_2 ( VAR_3 ) . METHOD_3 ( STRING_2 ) ; super . METHOD_1 ( VAR_1 ) ; } 
public void METHOD_1 ( TYPE_1 VAR_1 ) { if ( VAR_1 . METHOD_2 ( ) ) return ; METHOD_3 ( VAR_1 . METHOD_4 ( ) ) ; } 
public boolean contains ( java.lang.Object VAR_1 ) { synchronized ( VAR_2 ) { return VAR_2 . METHOD_1 ( 0 ) ; } } 
public void METHOD_1 ( TYPE_1 event ) { java.lang.String VAR_1 = VAR_2 . METHOD_2 ( VAR_2 . METHOD_3 ( ) ) ; TYPE_2 . METHOD_4 ( VAR_3 , VAR_1 ) ; } 
public void METHOD_1 ( ) { TYPE_1 VAR_1 = new TYPE_1 ( 0 , 0 ) ; float size = INT_1 ; VAR_2 = new TYPE_2 ( VAR_1 , size ) ; } 
public static void main ( java.lang.String [ ] args ) { TYPE_1 VAR_1 = new TYPE_1 ( STRING_1 , STRING_2 ) ; VAR_1 . start ( ) ; TYPE_1 VAR_2 = new TYPE_1 ( STRING_3 , STRING_2 ) ; VAR_2 . start ( ) ; } 
public int METHOD_1 ( ) { if ( ( ( VAR_1 ) == null ) || ( ( VAR_1 . size ( ) ) == 0 ) ) { return 0 ; } return VAR_1 . size ( ) ; } 
public void add ( TYPE_1 VAR_1 ) { VAR_1 . setState ( ( ( ( VAR_1 . METHOD_1 ( ) ) & ( VAR_2 ) ) != 0 ) ) ; VAR_3 . add ( VAR_1 ) ; } 
public static int METHOD_1 ( TYPE_1 VAR_1 , TYPE_2 VAR_2 ) { return ( ( VAR_3 ) + ( TYPE_3 . METHOD_1 ( VAR_1 ) ) ) + ( TYPE_4 . METHOD_1 ( VAR_2 ) ) ; } 
private void METHOD_1 ( ) { TYPE_1 . METHOD_2 ( VAR_1 , STRING_1 ) ; TYPE_2 . METHOD_3 ( ) . METHOD_1 ( this ) ; } 
private int METHOD_1 ( ) { return ++ ( VAR_1 ) ; } 
public static void METHOD_1 ( TYPE_1 VAR_1 ) { if ( VAR_1 == ( VAR_2 ) ) { throw new TYPE_2 ( STRING_1 ) ; } TYPE_3 . METHOD_2 ( VAR_1 ) . METHOD_3 ( ) ; } 
public void METHOD_1 ( java.lang.Boolean VAR_1 ) { try { TYPE_1 . METHOD_1 ( VAR_1 ) ; } catch ( TYPE_2 | TYPE_3 VAR_2 ) { TYPE_4 . METHOD_2 ( VAR_3 , null , VAR_2 ) ; } } 
public java.lang.String METHOD_1 ( ) { java.lang.System.out.println ( ( STRING_1 + ( VAR_1 . get ( STRING_2 ) ) ) ) ; return VAR_1 . get ( STRING_3 ) ; } 
public synchronized boolean METHOD_1 ( int position ) { boolean VAR_1 = METHOD_2 ( 1 , 0 , VAR_2 [ position ] ) ; if ( VAR_1 ) METHOD_3 ( ) ; return VAR_1 ; } 
public void METHOD_1 ( ) { this . VAR_1 . METHOD_1 ( ) ; this . VAR_2 . METHOD_1 ( ) ; if ( ! ( this . VAR_3 ) ) { this . VAR_4 . METHOD_2 ( ) ; this . VAR_4 . METHOD_1 ( ) ; } } 
public void METHOD_1 ( TYPE_1 event ) { assertTrue ( event . METHOD_2 ( ) ) ; assertNotNull ( event . METHOD_3 ( ) ) ; VAR_1 . METHOD_4 ( ) ; } 
public java.lang.String METHOD_1 ( java.lang.String str ) { } 
boolean METHOD_1 ( TYPE_1 VAR_1 ) { if ( ! ( VAR_2 ) ) { return false ; } return TYPE_2 . METHOD_1 ( VAR_3 ) ; } 
private boolean METHOD_1 ( TYPE_1 VAR_1 ) { java.lang.Boolean VAR_2 = ( ( java.lang.Boolean ) ( VAR_1 . METHOD_2 ( VAR_3 ) ) ) ; if ( VAR_2 == null ) { return false ; } else { return VAR_2 ; } } 
public int getId ( ) { } 
public void METHOD_1 ( java.lang.String VAR_1 , java.lang.String VAR_2 , java.lang.String VAR_3 , java.lang.String VAR_4 ) { } 
private boolean METHOD_1 ( java.lang.String a ) { java.lang.String VAR_1 = a . toLowerCase ( ) ; return ( VAR_1 . contains ( STRING_1 ) ) || ( VAR_1 . contains ( STRING_2 ) ) ; } 
public void METHOD_1 ( ) { METHOD_2 ( ) ; VAR_1 = null ; } 
public void METHOD_1 ( int VAR_1 , int VAR_2 ) { this . VAR_3 . METHOD_1 ( VAR_1 , VAR_2 ) ; } 
public void METHOD_1 ( TYPE_1 VAR_1 , java.lang.Integer VAR_2 ) { TYPE_2 . METHOD_2 ( this , java.lang.String.format ( STRING_1 , ( INT_1 & VAR_2 ) ) , VAR_3 ) . show ( ) ; } 
public void METHOD_1 ( ) { try { this . VAR_1 . METHOD_2 ( VAR_2 ) ; } catch ( final TYPE_1 VAR_3 ) { throw new TYPE_2 ( STRING_1 , VAR_3 ) ; } } 
private TYPE_1 < TYPE_2 > METHOD_1 ( TYPE_1 < TYPE_2 > node ) { return METHOD_2 ( ( ( ( VAR_1 ) - 1 ) / INT_1 ) ) ; } 
public void METHOD_1 ( java.lang.String VAR_1 ) { TYPE_1 . i ( STRING_1 , STRING_2 ) ; ( ( TYPE_2 ) ( METHOD_2 ( VAR_2 ) ) ) . setText ( VAR_1 ) ; } 
public void METHOD_1 ( TYPE_1 VAR_1 ) { java.lang.System.out.println ( STRING_1 ) ; super . METHOD_1 ( VAR_1 , VAR_2 ) ; } 
public void METHOD_1 ( TYPE_1 VAR_1 ) { TYPE_2 . METHOD_2 ( VAR_2 , STRING_1 ) ; super . METHOD_1 ( VAR_1 ) ; } 
public void METHOD_1 ( TYPE_1 VAR_1 ) { TYPE_2 . METHOD_2 ( STRING_1 , ( ( VAR_1 . METHOD_3 ( ) ) + STRING_2 ) ) ; VAR_2 = INT_1 - ( ( java.lang.Integer ) ( VAR_1 . METHOD_3 ( ) ) ) ; METHOD_4 ( ) ; } 
public void METHOD_1 ( ) { if ( VAR_1 . METHOD_2 ( ) ) return ; if ( VAR_2 . METHOD_3 ( ) ) { VAR_2 . METHOD_4 ( ) ; return ; } VAR_3 . METHOD_1 ( ) ; } 
public void METHOD_1 ( TYPE_1 VAR_1 ) { this . VAR_1 = VAR_1 ; METHOD_2 ( VAR_1 , VAR_2 ) ; } 
public abstract void METHOD_1 ( java.lang.String path , TYPE_1 event ) ; 
public void METHOD_1 ( TYPE_1 VAR_1 ) { VAR_2 . add ( VAR_1 . METHOD_2 ( ) ) ; VAR_3 . add ( VAR_1 . METHOD_3 ( ) . toString ( ) ) ; METHOD_4 ( ) ; } 
public void METHOD_1 ( java.lang.String token , java.lang.String VAR_1 , int VAR_2 ) { TYPE_1 . METHOD_2 ( token , VAR_1 , ( STRING_1 + VAR_2 ) ) ; } 
public static void METHOD_1 ( ) { try { TYPE_1 VAR_1 = TYPE_2 . METHOD_2 ( ) . METHOD_3 ( ) ; } catch ( java.lang.Exception VAR_2 ) { TYPE_3 . METHOD_4 ( STRING_1 , VAR_2 ) ; } VAR_3 = true ; } 
public TYPE_1 < TYPE_2 > METHOD_1 ( TYPE_3 VAR_1 , java.lang.Throwable t ) { return VAR_2 < TYPE_2 > METHOD_2 ( TYPE_4 . METHOD_3 ( VAR_3 . METHOD_4 ( ) ) ) ; } 
public void METHOD_1 ( TYPE_1 VAR_1 ) { VAR_2 = 0 ; } 
private int METHOD_1 ( double VAR_1 ) { return ( ( int ) ( TYPE_1 . min ( TYPE_1 . METHOD_2 ( ( VAR_1 / ( VAR_2 ) ) ) , VAR_3 ) ) ) ; } 
private void METHOD_1 ( int index , TYPE_1 VAR_1 ) { TYPE_2 VAR_2 = new TYPE_2 ( ) ; VAR_2 . METHOD_2 ( STRING_1 ) ; VAR_2 . METHOD_3 ( index ) ; VAR_2 . METHOD_4 ( VAR_1 ) ; TYPE_3 . METHOD_5 ( VAR_2 ) ; } 
protected boolean METHOD_1 ( java.lang.String VAR_1 ) { try { java.lang.Class . METHOD_2 ( VAR_1 ) ; return true ; } catch ( java.lang.ClassNotFoundException VAR_2 ) { return false ; } } 
public void start ( ) throws java.io.IOException { VAR_1 . set ( true ) ; VAR_2 . start ( ) ; if ( ( VAR_3 ) != null ) { VAR_3 . start ( ) ; } } 
public void METHOD_1 ( ) { if ( ( VAR_1 ) != null ) { VAR_1 . METHOD_2 ( ) ; } METHOD_3 ( ) ; } 
public void METHOD_1 ( ) { VAR_1 = 0 ; VAR_2 = new java.util.ArrayList < > ( ) ; METHOD_2 ( ) ; } 
public void METHOD_1 ( java.lang.Throwable t ) { VAR_1 = false ; TYPE_1 . METHOD_2 ( ) . METHOD_3 ( new TYPE_2 ( new java.util.ArrayList < TYPE_3 > ( ) ) ) ; TYPE_4 . METHOD_4 ( STRING_1 , STRING_2 ) ; } 
public final void METHOD_1 ( ) { try { new TYPE_1 ( ) ; } catch ( java.io.IOException VAR_1 ) { VAR_1 . METHOD_2 ( ) ; } } 
private void METHOD_1 ( TYPE_1 VAR_1 ) { VAR_2 . get ( VAR_3 ) . set ( INT_1 , "0" ) ; } 
public java.lang.String METHOD_1 ( java.lang.String value ) { return STRING_1 ; } 
public boolean METHOD_1 ( TYPE_1 VAR_1 ) { return VAR_2 . equals ( VAR_1 . getType ( ) . METHOD_2 ( ) ) ; } 
public boolean METHOD_1 ( java.lang.String VAR_1 ) { if ( VAR_2 . METHOD_2 ( VAR_1 ) ) { VAR_2 . open ( ) ; VAR_2 . METHOD_3 ( VAR_1 ) ; VAR_2 . METHOD_4 ( ) ; return true ; } return false ; } 
public static TYPE_1 METHOD_1 ( TYPE_2 VAR_1 ) { return TYPE_3 . METHOD_1 ( VAR_1 . METHOD_2 ( ) ) ; } 
public static void METHOD_1 ( TYPE_1 VAR_1 , java.lang.String msg ) { VAR_1 . info ( msg ) ; } 
public TYPE_1 add ( TYPE_2 VAR_1 ) { METHOD_1 ( ) ; VAR_1 . METHOD_2 ( this ) ; VAR_2 . add ( ( ( TYPE_3 ) ( VAR_1 ) ) ) ; return this ; } 
public void METHOD_1 ( int height ) { this . VAR_1 = height ; METHOD_2 ( ) ; VAR_2 . METHOD_3 ( ) ; } 
private static void METHOD_1 ( TYPE_1 VAR_1 , java.lang.String name ) { VAR_2 . put ( name , VAR_1 ) ; TYPE_2 . METHOD_2 ( VAR_1 , name ) ; } 
public void METHOD_1 ( TYPE_1 listener ) { TYPE_2 . METHOD_2 ( listener ) ; if ( VAR_1 . contains ( listener ) ) { VAR_1 . remove ( listener ) ; } } 
public TYPE_1 METHOD_1 ( java.lang.String id , java.lang.String name , java.lang.String VAR_1 ) throws TYPE_2 { return VAR_2 . METHOD_1 ( id , name , VAR_1 ) ; } 
public void METHOD_1 ( TYPE_1 VAR_1 , TYPE_2 response , TYPE_3 VAR_2 ) throws java.io.IOException , TYPE_4 { java.lang.System.out.println ( STRING_1 ) ; java.lang.System.out.println ( STRING_2 ) ; java.lang.System.out.println ( STRING_1 ) ; response . METHOD_2 ( VAR_3 , STRING_3 ) ; } 
private TYPE_1 METHOD_1 ( int id ) { return METHOD_1 ( this . VAR_1 , id ) ; } 
private void METHOD_1 ( ) { if ( ( VAR_1 . METHOD_2 ( ) ) != ( VAR_2 ) ) VAR_1 . METHOD_3 ( VAR_3 ) ; } 
public void METHOD_1 ( java.util.ArrayList < TYPE_1 > VAR_1 ) { VAR_2 = VAR_1 ; TYPE_2 . METHOD_2 ( this , ( STRING_1 + ( VAR_1 . size ( ) ) ) , VAR_3 ) . show ( ) ; } 
void METHOD_1 ( ) { if ( ! ( this . VAR_1 ) ) { METHOD_2 ( ) ; METHOD_3 ( ) ; for ( java.lang.Integer node : VAR_2 ) { METHOD_4 ( node ) ; } } } 
public void METHOD_1 ( java.util.List < TYPE_1 > data ) { int VAR_1 = ( data . isEmpty ( ) ) ? VAR_2 : VAR_3 ; VAR_4 . METHOD_2 ( VAR_1 ) ; VAR_5 = data ; METHOD_3 ( ) ; } 
public void METHOD_1 ( TYPE_1 context ) { VAR_1 . METHOD_2 ( ) ; VAR_2 . METHOD_3 ( VAR_3 ) ; METHOD_4 ( 1.0 ) ; METHOD_5 ( 1.0 ) ; METHOD_6 ( 1.0 ) ; } 
private boolean METHOD_1 ( java.lang.String VAR_1 ) { if ( ( METHOD_2 ( VAR_1 ) ) != null ) return true ; else return false ; } 
private void METHOD_1 ( TYPE_1 VAR_1 , TYPE_2 < ? > ... VAR_2 ) { java.util.ArrayList < TYPE_1 > VAR_3 = new java.util.ArrayList < TYPE_1 > ( ) ; VAR_3 . add ( VAR_1 ) ; METHOD_1 ( VAR_3 , VAR_2 ) ; } 
public java.lang.String METHOD_1 ( ) { if ( VAR_1 ) { return VAR_2 = STRING_1 ; } return STRING_2 ; } 
private TYPE_1 METHOD_1 ( TYPE_1 VAR_1 ) throws java.io.IOException { return TYPE_2 . METHOD_2 ( VAR_2 , VAR_1 , VAR_3 , VAR_4 , VAR_5 ) ; } 
TYPE_1 < java.lang.String > METHOD_1 ( java.lang.String VAR_1 , java.lang.String VAR_2 , java.lang.String VAR_3 , java.lang.String VAR_4 , java.lang.String path ) ; 
public void show ( ) { VAR_1 . update ( TYPE_1 . METHOD_1 ( ) ) ; } 
protected void METHOD_1 ( ) throws java.io.IOException { java.lang.System.out.println ( STRING_1 ) ; } 
protected void METHOD_1 ( ) { boolean VAR_1 = VAR_2 . get ( ) ; if ( ! ( VAR_2 . METHOD_2 ( true ) ) ) { METHOD_3 ( ) ; } } 
public void METHOD_1 ( ) { if ( VAR_1 . METHOD_2 ( ) ) VAR_1 . end ( ) ; VAR_1 . METHOD_3 ( ) ; } 
protected void METHOD_1 ( TYPE_1 VAR_1 ) throws java.lang.Exception { } 
private TYPE_1 METHOD_1 ( TYPE_1 msg , TYPE_2 VAR_1 ) { if ( msg instanceof TYPE_3 ) METHOD_2 ( msg , VAR_1 , null , null , null , null ) ; return msg ; } 
public void METHOD_1 ( TYPE_1 VAR_1 ) { TYPE_2 . METHOD_2 ( VAR_1 . METHOD_3 ( 1 ) , METHOD_4 ( VAR_1 . METHOD_3 ( INT_1 ) ) ) ; } 
public boolean METHOD_1 ( TYPE_1 item ) { int id = item . METHOD_2 ( ) ; if ( id == ( VAR_1 ) ) { return true ; } if ( id == ( VAR_2 ) ) { } return super . METHOD_1 ( item ) ; } 
public void METHOD_1 ( ) { ( ( TYPE_1 ) ( ( ( TYPE_2 ) ( VAR_1 ) ) . METHOD_2 ( ) ) ) . METHOD_3 ( VAR_2 ) ; super . METHOD_1 ( ) ; } 
public static final void METHOD_1 ( java.lang.String name , TYPE_1 VAR_1 , java.lang.String message ) { VAR_2 = name ; VAR_3 . METHOD_1 ( VAR_1 , message ) ; } 
protected void METHOD_1 ( ) { VAR_1 = new TYPE_1 ( INT_1 ) ; VAR_2 = new TYPE_1 ( INT_2 ) ; } 
public TYPE_1 METHOD_1 ( java.lang.String VAR_1 ) { TYPE_2 < TYPE_3 > VAR_2 = VAR_3 . METHOD_2 ( VAR_4 , VAR_1 ) ; TYPE_3 VAR_5 = VAR_2 . METHOD_3 ( TYPE_4 : : new ) ; return new TYPE_1 ( VAR_5 ) ; } 
public void METHOD_1 ( TYPE_1 event ) { if ( ( VAR_1 ) > 1 ) if ( ( VAR_2 . METHOD_2 ( VAR_3 ) ) != 0 ) { event . METHOD_3 ( VAR_4 ) ; } } 
boolean METHOD_1 ( java.lang.String text ) { java.util.regex.Matcher VAR_1 = VAR_2 . METHOD_2 ( text ) ; if ( VAR_1 . METHOD_3 ( ) ) { return true ; } else { return false ; } } 
public void METHOD_1 ( TYPE_1 VAR_1 ) { if ( ( VAR_2 ) != VAR_1 ) { if ( VAR_1 == null ) { VAR_2 . METHOD_2 ( ) ; } VAR_2 = VAR_1 ; METHOD_3 ( ) ; } } 
public void METHOD_1 ( java.lang.String VAR_1 ) { if ( ( VAR_2 ) == null ) { VAR_2 = new java.util.ArrayList < > ( ) ; } VAR_2 . remove ( VAR_1 ) ; } 
public void METHOD_1 ( TYPE_1 event , float x , float y ) { VAR_1 . METHOD_2 ( new TYPE_2 ( VAR_1 ) ) ; VAR_2 = true ; } 
private void METHOD_1 ( ) { switch ( METHOD_2 ( counter . name ) ) { case VAR_1 : METHOD_3 ( counter . name ) ; break ; case VAR_2 : VAR_3 . METHOD_4 ( ) ; break ; default : break ; } } 
public static java.lang.String METHOD_1 ( ) { return VAR_1 . date ; } 
public void METHOD_1 ( TYPE_1 context ) throws java.lang.Exception { VAR_1 = null ; super . METHOD_1 ( context ) ; TYPE_2 . METHOD_2 ( ) . METHOD_3 ( ) ; } 
public void METHOD_1 ( java.util.List < TYPE_1 > data ) { METHOD_1 ( ( ( VAR_1 . size ( ) ) - 1 ) , data ) ; } 
public java.lang.Boolean METHOD_1 ( ) { if ( ( VAR_1 . length ) > 0 ) { java.io.File VAR_2 = new java.io.File ( VAR_1 [ 0 ] ) ; return VAR_2 . METHOD_2 ( ) ; } return false ; } 
public boolean METHOD_1 ( ) { return ( type . METHOD_1 ( ) ) && ( VAR_1 ) ; } 
private void METHOD_1 ( ) { VAR_1 = new TYPE_1 ( this ) ; VAR_1 . METHOD_2 ( ) ; VAR_1 . METHOD_3 ( ) ; VAR_1 . METHOD_4 ( ) ; VAR_1 . METHOD_5 ( ) ; } 
public void start ( int VAR_1 ) { VAR_2 . METHOD_1 ( new TYPE_1 ( ) , VAR_1 , VAR_1 , VAR_3 ) ; VAR_2 . METHOD_1 ( new TYPE_2 ( ) , VAR_1 , VAR_1 , VAR_3 ) ; } 
protected void METHOD_1 ( java.lang.String key , int VAR_1 , int VAR_2 ) { if ( VAR_1 != VAR_2 ) { VAR_3 . remove ( key . replace ( STRING_1 , STRING_2 ) ) ; } } 
public void METHOD_1 ( java.util.List < TYPE_1 > VAR_1 ) { VAR_2 = VAR_1 ; VAR_3 . METHOD_2 ( VAR_1 ) ; METHOD_3 ( VAR_4 ) ; VAR_5 . METHOD_4 ( false ) ; } 
public void METHOD_1 ( java.util.List < TYPE_1 > VAR_1 ) { if ( ( VAR_2 ) != null ) { for ( TYPE_1 VAR_3 : VAR_1 ) { VAR_2 . remove ( VAR_3 . toString ( ) ) ; } } } 
private void init ( ) { VAR_1 = new TYPE_1 ( VAR_2 ) ; VAR_1 . METHOD_1 ( "false" , new TYPE_2 [ ] { VAR_3 } , false ) ; } 
public static java.lang.String METHOD_1 ( java.lang.String text ) { return TYPE_1 . METHOD_1 ( text , true ) ; } 
public void METHOD_1 ( TYPE_1 VAR_1 , TYPE_2 VAR_2 ) { try { TYPE_3 . METHOD_1 ( VAR_1 , VAR_2 ) ; } catch ( java.lang.Exception VAR_3 ) { VAR_1 . METHOD_1 ( VAR_2 . METHOD_2 ( ) ) ; } } 
public void METHOD_1 ( ) throws java.lang.Exception { METHOD_2 ( ( INT_1 < < INT_2 ) , STRING_1 ) ; } 
public void METHOD_1 ( ) throws java.lang.Exception { TYPE_1 < java.lang.Thread > VAR_1 = VAR_2 . METHOD_2 ( 1 ) ; VAR_1 . METHOD_3 ( ( p ) - > METHOD_4 ( p . METHOD_5 ( ) . METHOD_6 ( ) , "0" ) ) ; } 
public int METHOD_1 ( ) { return VAR_1 . get ( ) ; } 
private void METHOD_1 ( long size ) { VAR_1 . info ( STRING_1 , size ) ; VAR_2 . METHOD_2 ( VAR_3 , null , 0 , size , false , false , false ) ; } 
public boolean contains ( java.lang.Object VAR_1 ) { for ( int i = 0 ; i < ( array . length ) ; i ++ ) if ( VAR_1 == ( array [ i ] ) ) { return true ; } return false ; } 
public int METHOD_1 ( ) { if ( ( VAR_1 ) != null ) { return TYPE_1 . METHOD_2 ( VAR_1 . METHOD_3 ( ) , VAR_2 . METHOD_4 ( ) . METHOD_5 ( ) ) . METHOD_6 ( ) ; } return INT_1 ; } 
public void METHOD_1 ( android.view.View VAR_1 ) { TYPE_1 . METHOD_2 ( VAR_2 ) ; ( VAR_3 ) -- ; VAR_4 . METHOD_3 ( TYPE_1 ) ; } 
public void METHOD_1 ( ) { TYPE_1 VAR_1 = new TYPE_1 ( ) ; VAR_1 . METHOD_2 ( INT_1 ) ; assertEquals ( VAR_1 . METHOD_3 ( ) , INT_1 ) ; assertEquals ( VAR_1 . METHOD_4 ( ) . get ( ) , INT_1 ) ; } 
public static int METHOD_1 ( java.lang.String [ ] args ) throws TYPE_1 , java.lang.NullPointerException { TYPE_2 VAR_1 = new TYPE_2 ( args ) ; TYPE_3 . METHOD_2 ( VAR_1 . getData ( ) ) ; VAR_1 = null ; return 0 ; } 
public java.lang.String METHOD_1 ( ) { return this . METHOD_1 ( ) ; } 
public < TYPE_1 > void METHOD_1 ( java.lang.String event , TYPE_1 data ) { VAR_1 . METHOD_2 ( new TYPE_2 ( this , event , data ) ) ; } 
public void handle ( TYPE_1 key ) { if ( ( VAR_1 . METHOD_1 ( ) ) == ( VAR_2 ) ) { VAR_3 . METHOD_2 ( key . METHOD_3 ( ) ) ; java.lang.System.out.println ( key . METHOD_3 ( ) ) ; } } 
public void METHOD_1 ( android.view.View VAR_1 ) { VAR_2 = METHOD_2 ( ) ; VAR_3 = VAR_4 . get ( VAR_2 ) ; METHOD_3 ( ) ; } 
public void METHOD_1 ( ) { for ( int i = 0 ; i < INT_1 ; i ++ ) { if ( METHOD_2 ( i ) ) { VAR_1 [ i ] . setEnabled ( false ) ; } } } 
public java.lang.Object start ( ) { VAR_1 . METHOD_1 ( VAR_2 , VAR_3 ) ; try { VAR_1 . METHOD_2 ( ) ; } catch ( final TYPE_1 VAR_4 ) { TYPE_2 . METHOD_3 ( ( STRING_1 + STRING_2 ) , VAR_4 ) ; } return null ; } 
protected void METHOD_1 ( ) { super . METHOD_1 ( ) ; TYPE_1 VAR_1 = new TYPE_1 ( this . METHOD_2 ( ) ) ; VAR_1 . METHOD_3 ( this . METHOD_2 ( ) ) ; } 
public TYPE_1 METHOD_1 ( int id , int VAR_1 ) { METHOD_2 ( id ) . METHOD_3 ( VAR_1 ) ; return null ; } 
public void METHOD_1 ( java.util.HashSet < TYPE_1 > VAR_1 ) { this . VAR_1 = VAR_1 ; } 
public void METHOD_1 ( int position ) ; 
private java.lang.String METHOD_1 ( ) { return ( ( TYPE_1 ) ( METHOD_2 ( VAR_1 ) ) ) . toString ( ) ; } 
public void METHOD_1 ( TYPE_1 event ) { METHOD_2 ( null , false ) ; VAR_1 . METHOD_3 ( false ) ; } 
public void METHOD_1 ( ) { if ( ! ( METHOD_2 ( VAR_1 ) ) ) { VAR_1 . METHOD_3 ( ) ; } VAR_1 = null ; METHOD_4 ( ) ; METHOD_5 ( ) ; } 
protected void METHOD_1 ( java.lang.Void result ) { VAR_1 . METHOD_2 ( ) ; METHOD_3 ( ) ; METHOD_4 ( ) ; METHOD_5 ( ) ; } 
public boolean METHOD_1 ( TYPE_1 VAR_1 , TYPE_2 VAR_2 ) { if ( ( METHOD_2 ( ) ) != null ) { return ( METHOD_3 ( ) ) && ( METHOD_2 ( ) . METHOD_1 ( VAR_1 , VAR_2 ) ) ; } return METHOD_3 ( ) ; } 
public TYPE_1 METHOD_1 ( java.lang.String url ) { return new TYPE_2 ( url ) ; } 
public java.util.Set < TYPE_1 > METHOD_1 ( ) { return TYPE_2 . METHOD_2 ( VAR_1 , VAR_2 , VAR_3 , VAR_4 ) ; } 
public java.lang.String to ( TYPE_1 VAR_1 ) { return TYPE_2 . toString ( VAR_1 ) ; } 
public void METHOD_1 ( int VAR_1 , int VAR_2 , byte [ ] data ) { METHOD_2 ( VAR_1 , VAR_2 ) ; METHOD_3 ( VAR_1 , data , false ) ; } 
public void METHOD_1 ( TYPE_1 VAR_1 ) { super . METHOD_1 ( VAR_1 ) ; TYPE_2 . METHOD_2 ( VAR_2 , STRING_1 ) ; listener . METHOD_3 ( VAR_3 ) ; } 
private void METHOD_1 ( ) { VAR_1 . METHOD_2 ( ) ; if ( ! ( VAR_2 ) ) { VAR_3 . METHOD_3 ( ) ; } VAR_2 = false ; VAR_1 . METHOD_4 ( ) ; } 
private void METHOD_1 ( ) { TYPE_1 . METHOD_2 ( getActivity ( ) ) ; } 
public static TYPE_1 METHOD_1 ( android.content.Context context ) { return context . METHOD_1 ( VAR_1 , VAR_2 ) ; } 
public void METHOD_1 ( TYPE_1 VAR_1 ) { if ( null != VAR_1 ) { VAR_2 = METHOD_2 ( ) . METHOD_3 ( ) ; VAR_2 . show ( VAR_1 ) ; } } 
public void METHOD_1 ( int VAR_1 ) { this . VAR_1 = VAR_1 ; VAR_2 -= VAR_1 ; } 
public void METHOD_1 ( ) { if ( ! ( TYPE_1 . METHOD_2 ( this ) ) ) { TYPE_2 . METHOD_3 ( this , STRING_1 ) ; } new TYPE_3 ( ) . execute ( ) ; } 
public static TYPE_1 METHOD_1 ( TYPE_2 VAR_1 , java.lang.String VAR_2 , int VAR_3 , int VAR_4 , int VAR_5 ) throws TYPE_3 { TYPE_1 VAR_6 = VAR_1 . METHOD_2 ( VAR_2 , VAR_3 , VAR_4 , VAR_5 ) ; return TYPE_4 . METHOD_3 ( VAR_6 , VAR_2 ) ; } 
public void METHOD_1 ( ) { long VAR_1 = java.lang.Long.parseLong ( TYPE_1 . METHOD_2 ( ) . METHOD_3 ( STRING_1 ) ) ; VAR_2 . METHOD_4 ( ( ( TYPE_2 . METHOD_5 ( ) ) - VAR_1 ) ) ; } 
private void METHOD_1 ( int VAR_1 , char c ) { for ( int i = 0 ; i != VAR_1 ; i ++ ) { out . METHOD_2 ( c ) ; } out . METHOD_3 ( ) ; } 
public void METHOD_1 ( final TYPE_1 VAR_1 ) { METHOD_2 ( VAR_2 ) ; TYPE_2 . METHOD_3 ( ) . METHOD_4 ( ) ; METHOD_5 ( ) ; } 
public void METHOD_1 ( ) { TYPE_1 . METHOD_2 ( STRING_1 ) ; METHOD_3 ( VAR_1 , VAR_2 , STRING_2 ) ; METHOD_3 ( VAR_3 , VAR_2 , STRING_3 ) ; METHOD_4 ( VAR_1 , VAR_4 , STRING_4 ) ; METHOD_3 ( VAR_1 , VAR_2 , STRING_5 ) ; } 
public final int METHOD_1 ( ) { return ( METHOD_2 ( ) ) - ( VAR_1 ) ; } 
public TYPE_1 METHOD_1 ( ) { TYPE_1 state = VAR_1 . METHOD_1 ( ) ; return state ; } 
public TYPE_1 getType ( ) { return type ; } 
public void METHOD_1 ( int number ) { VAR_1 . setText ( java.lang.String . METHOD_2 ( number ) ) ; update ( ) ; if ( ( listener ) != null ) { listener . METHOD_3 ( this ) ; } } 
private void METHOD_1 ( TYPE_1 VAR_1 ) { for ( TYPE_2 VAR_2 : VAR_3 . METHOD_2 ( ) ) { if ( ( VAR_3 . METHOD_3 ( VAR_2 . id ( ) ) ) == ( VAR_4 ) ) { METHOD_4 ( VAR_2 , VAR_1 ) ; } } } 
public static void METHOD_1 ( ) { TYPE_1 . METHOD_2 ( ) ; TYPE_1 . METHOD_3 ( ) ; TYPE_1 . METHOD_4 ( ) ; } 
public void METHOD_1 ( ) { super . METHOD_1 ( ) ; if ( ( ( VAR_1 ) != null ) && ( VAR_1 . METHOD_2 ( ) ) ) VAR_1 . METHOD_3 ( ) ; } 
public void METHOD_1 ( ) { TYPE_1 VAR_1 = TYPE_2 . METHOD_2 ( VAR_2 ) ; assertTrue ( ( VAR_1 instanceof TYPE_3 ) ) ; VAR_1 . METHOD_3 ( STRING_1 ) ; assertEquals ( STRING_1 , VAR_1 . METHOD_4 ( ) ) ; VAR_1 . METHOD_4 ( ) ; } 
public boolean METHOD_1 ( ) { return ( ( this . METHOD_2 ( ) ) == ( VAR_1 ) ) && ( ( ( this . VAR_2 ) < 1.0 ) || ( ( this . VAR_3 ) < 1.0 ) ) ; } 
public static TYPE_1 METHOD_1 ( java.lang.String VAR_1 ) { if ( VAR_1 . equals ( STRING_1 ) ) return TYPE_2 ; return VAR_2 ; } 
public void METHOD_1 ( int VAR_1 , TYPE_1 VAR_2 ) { return false ; } 
private void METHOD_1 ( ) { java.lang.System.out.println ( STRING_1 ) ; TYPE_1 VAR_1 = VAR_2 . METHOD_2 ( ) ; if ( VAR_1 != null ) VAR_3 . METHOD_3 ( VAR_2 . METHOD_2 ( ) ) ; } 
public void METHOD_1 ( ) { super . METHOD_1 ( ) ; METHOD_2 ( ) ; new TYPE_1 ( ) ; } 
private java.util.ArrayList METHOD_1 ( ) { return VAR_1 ; } 
private synchronized void METHOD_1 ( int VAR_1 ) { try { VAR_2 . METHOD_2 ( id , VAR_3 ) ; } catch ( TYPE_1 VAR_4 ) { VAR_4 . METHOD_3 ( ) ; } VAR_5 [ VAR_1 ] . METHOD_4 ( ) ; java.lang.System.err.println ( STRING_1 ) ; } 
public void METHOD_1 ( ) { VAR_1 = false ; VAR_2 . METHOD_2 ( ) ; VAR_2 . METHOD_3 ( ) ; METHOD_4 ( true ) ; } 
private static TYPE_1 METHOD_1 ( TYPE_2 VAR_1 ) { return VAR_1 . METHOD_2 ( ) . METHOD_3 ( ) . METHOD_4 ( ) . METHOD_5 ( ) ; } 
public void METHOD_1 ( ) { TYPE_1 < TYPE_2 > VAR_1 = context . METHOD_2 ( VAR_2 class ) ; TYPE_3 . assertTrue ( VAR_1 . METHOD_3 ( ) ) ; TYPE_3 . assertTrue ( ( ( VAR_1 . get ( ) ) instanceof TYPE_4 ) ) ; } 
public int METHOD_1 ( int a , int b ) { int VAR_1 ; VAR_1 = a * b ; return VAR_1 ; } 
public void METHOD_1 ( int index , TYPE_1 VAR_1 ) { VAR_2 . add ( index , VAR_1 ) ; VAR_3 = this ; } 
public boolean METHOD_1 ( ) { if ( VAR_1 ) return false ; VAR_1 = true ; return ( ! ( VAR_2 ) ) && ( ( count ) == 0 ) ; } 
public void add ( int VAR_1 ) { if ( VAR_1 >= 0 ) { VAR_2 += VAR_1 ; METHOD_1 ( ) ; } } 
public TYPE_1 METHOD_1 ( ) { TYPE_2 VAR_1 = VAR_2 . METHOD_2 ( this . VAR_3 , this . VAR_4 ) ; return METHOD_3 ( VAR_1 . METHOD_4 ( new TYPE_3 ( ) , new TYPE_4 ( ) ) ) ; } 
public void METHOD_1 ( ) { TYPE_1 . info ( VAR_1 , STRING_1 ) ; if ( ! ( VAR_2 . METHOD_2 ( this ) ) ) TYPE_1 . info ( VAR_1 , STRING_2 ) ; METHOD_3 ( ) ; } 
public static boolean METHOD_1 ( java.lang.String string ) { if ( string == null ) return false ; if ( string . isEmpty ( ) ) return false ; return true ; } 
public int METHOD_1 ( ) { return ( VAR_1 . METHOD_2 ( ) ) / INT_1 ; } 
public void METHOD_1 ( TYPE_1 VAR_1 ) { for ( TYPE_1 VAR_2 : VAR_1 . METHOD_2 ( ) ) { list . add ( VAR_2 . getValue ( VAR_3 class ) ) ; } VAR_4 . METHOD_3 ( new TYPE_2 ( list , VAR_5 ) ) ; } 
public void METHOD_1 ( TYPE_1 VAR_1 ) { TYPE_2 . METHOD_2 ( VAR_2 , java.lang.String.format ( VAR_3 , VAR_4 , STRING_1 , VAR_1 , null ) ) ; METHOD_3 ( VAR_1 , false , VAR_5 ) ; } 
public void METHOD_1 ( java.net.URL url , TYPE_1 VAR_1 ) { TYPE_2 . METHOD_2 ( ) . METHOD_3 ( ) ; } 
public void METHOD_1 ( TYPE_1 VAR_1 , int position ) { if ( position == 0 ) METHOD_2 ( VAR_1 , VAR_2 ) ; else METHOD_2 ( VAR_1 , VAR_3 ) ; } 
public final int [ ] get ( ) throws TYPE_1 { if ( ( size ( ) ) > INT_1 ) { throw new TYPE_1 ( ) ; } return METHOD_1 ( ) ; } 
public void METHOD_1 ( java.util.List < TYPE_1 > errors , TYPE_2 element , TYPE_3 VAR_1 ) throws java.lang.Exception { METHOD_2 ( errors , STRING_1 , new TYPE_4 ( element ) , VAR_1 , false ) ; } 
public boolean METHOD_1 ( ) { return ( VAR_1 . length ( ) ) > 0 ; } 
public void METHOD_1 ( TYPE_1 node ) { if ( node instanceof TYPE_2 ) { VAR_1 . METHOD_2 ( ( ( TYPE_2 ) ( node ) ) ) ; } else { node . METHOD_3 ( VAR_1 , null ) ; } } 
public java.lang.String METHOD_1 ( ) { if ( ( METHOD_2 ( ) ) != 0 ) { return ( ( METHOD_2 ( ) ) + STRING_1 ) + ( VAR_1 ) ; } else { return getString ( VAR_2 ) ; } } 
public boolean METHOD_1 ( TYPE_1 VAR_1 , TYPE_2 VAR_2 , TYPE_3 < TYPE_1 > target , boolean VAR_3 , boolean VAR_4 ) { if ( ! ( VAR_5 ) ) VAR_6 . METHOD_2 ( FLOAT_1 ) ; return false ; } 
public void METHOD_1 ( TYPE_1 VAR_1 ) { METHOD_1 ( VAR_1 , VAR_2 . METHOD_2 ( ) ) ; } 
java.util.List < TYPE_1 > METHOD_1 ( java.lang.Integer offset , java.lang.Integer VAR_1 ) ; 
public static TYPE_1 METHOD_1 ( android.content.Context context ) { TYPE_1 VAR_1 = new TYPE_1 ( ) ; VAR_1 . METHOD_2 ( VAR_2 , ( TYPE_2 . METHOD_3 ( context ) ? VAR_3 : VAR_4 ) , TYPE_3 . toString ( ) ) ; return VAR_1 ; } 
public void METHOD_1 ( TYPE_1 VAR_1 ) { for ( TYPE_2 VAR_2 : VAR_1 ) { if ( METHOD_2 ( VAR_2 ) ) throw new TYPE_3 ( ) ; METHOD_1 ( VAR_2 ) ; } } 
public void METHOD_1 ( ) { for ( TYPE_1 listener : VAR_1 ) { listener . METHOD_1 ( null ) ; } if ( ( VAR_2 ) != null ) { VAR_2 . METHOD_1 ( ) ; } } 
public boolean METHOD_1 ( ) { return ( ( VAR_1 . size ( ) ) < ( VAR_2 ) ) && ( ! ( METHOD_2 ( ) ) ) ; } 
public TYPE_1 METHOD_1 ( java.lang.Integer i ) { return VAR_1 . METHOD_2 ( VAR_2 , VAR_3 , i ) . iterator ( ) . METHOD_3 ( ) ; } 
protected final TYPE_1 METHOD_1 ( int VAR_1 , java.lang.String VAR_2 , TYPE_2 data ) { return METHOD_1 ( VAR_1 , VAR_2 , data , 0 ) ; } 
public void METHOD_1 ( TYPE_1 VAR_1 ) { java.lang.System.out.println ( STRING_1 ) ; VAR_1 . METHOD_2 ( VAR_2 ) ; for ( TYPE_2 < TYPE_1 > VAR_3 : VAR_4 ) { VAR_3 . METHOD_3 ( VAR_1 ) ; } } 
public void METHOD_1 ( ) { METHOD_2 ( intent ) ; METHOD_3 ( 0 , 0 ) ; METHOD_4 ( ) ; } 
public float METHOD_1 ( ) { return ( ( VAR_1 ) / ( VAR_2 ) ) + ( ( VAR_2 ) / FLOAT_1 ) ; } 
public void METHOD_1 ( TYPE_1 VAR_1 , int id ) { VAR_1 . METHOD_2 ( ) ; METHOD_3 ( ) ; METHOD_4 ( ) ; android.content.Intent intent = new android.content.Intent ( METHOD_5 ( ) , VAR_2 class ) ; METHOD_6 ( intent ) ; } 
public void METHOD_1 ( TYPE_1 listener ) { if ( listener == null ) return ; if ( ( VAR_1 ) == null ) VAR_1 = TYPE_2 . METHOD_2 ( new java.util.LinkedList < TYPE_1 > ( ) ) ; VAR_1 . add ( listener ) ; } 
public void METHOD_1 ( android.view.View view ) { if ( ( VAR_1 . METHOD_2 ( ) ) == ( VAR_2 ) ) { return ; } TYPE_1 . METHOD_3 ( view , this , METHOD_4 ( VAR_3 ) ) ; } 
private static boolean METHOD_1 ( int VAR_1 , int VAR_2 ) { return ( VAR_1 >= 1 ) || ( VAR_1 <= VAR_2 ) ; } 
private void METHOD_1 ( int time ) { long startTime = TYPE_1 . METHOD_2 ( ) ; while ( ( ( TYPE_1 . METHOD_2 ( ) ) - startTime ) < time ) ; } 
public boolean METHOD_1 ( ) { if ( ! ( ( METHOD_2 ( ) ) || ( METHOD_3 ( ) ) ) ) { java.lang.System.out.println ( ( STRING_1 + ( METHOD_3 ( ) ) ) ) ; return false ; } return true ; } 
public void handle ( TYPE_1 event ) { TYPE_2 node = event . METHOD_1 ( ) . METHOD_2 ( ) ; node . delete ( ) ; METHOD_3 ( ) ; } 
private void METHOD_1 ( ) { VAR_1 . METHOD_2 ( ) ; if ( VAR_2 ) { METHOD_3 ( ) ; VAR_2 = false ; } else { METHOD_4 ( ) ; VAR_2 = true ; } } 
public static TYPE_1 METHOD_1 ( java.lang.String name , int VAR_1 ) { TYPE_1 VAR_2 = TYPE_2 . METHOD_2 ( name ) . get ( 0 ) . METHOD_3 ( ) ; VAR_3 = 1 ; return VAR_2 ; } 
public java.util.List < TYPE_1 > METHOD_1 ( ) { java.util.List < TYPE_1 > VAR_1 = new java.util.ArrayList ( VAR_2 . values ( ) ) ; VAR_1 . METHOD_2 ( this . VAR_2 . values ( ) ) ; return VAR_1 ; } 
public byte METHOD_1 ( java.lang.String key ) { java.lang.String VAR_1 = METHOD_2 ( key ) ; return VAR_1 == null ? null : TYPE_1 . METHOD_3 ( key ) ; } 
public static TYPE_1 METHOD_1 ( byte [ ] src ) { return ( ( TYPE_1 ) ( TYPE_2 . METHOD_1 ( src , 0 ) . METHOD_2 ( ) ) ) ; } 
public void METHOD_1 ( ) { VAR_1 = new TYPE_1 ( VAR_1 . METHOD_2 ( ) ) ; VAR_2 . add ( VAR_1 ) ; } 
public void METHOD_1 ( ) { java.lang.String VAR_1 = STRING_1 ; boolean VAR_2 = TYPE_1 . METHOD_2 ( VAR_1 ) ; TYPE_2 . METHOD_3 ( STRING_2 , VAR_2 ) ; } 
public final void METHOD_1 ( final TYPE_1 VAR_1 ) { this . VAR_2 . add ( VAR_1 ) ; } 
public void METHOD_1 ( ) { VAR_1 . METHOD_2 ( ) ; VAR_2 = true ; view . METHOD_3 ( ) ; } 
public java.lang.String METHOD_1 ( ) { return java.lang.String.format ( STRING_1 , VAR_1 . METHOD_2 ( ) ) ; } 
public static boolean METHOD_1 ( TYPE_1 VAR_1 , java.lang.String intent ) { return VAR_1 . METHOD_2 ( ) . get ( 1 ) . equals ( intent ) ; } 
private void METHOD_1 ( ) { if ( ( VAR_1 ) == true ) { return ; } ( VAR_2 ) ++ ; if ( ( VAR_2 ) >= ( VAR_3 ) ) { VAR_2 = 0 ; } } 
protected synchronized void METHOD_1 ( android.view.View view , int position ) { if ( position != ( VAR_1 ) ) { METHOD_2 ( position ) ; METHOD_3 ( view , VAR_2 , INT_1 ) ; } } 
public java.lang.String time ( ) { java.util.Date VAR_1 = new java.util.Date ( ) ; TYPE_1 VAR_2 = new TYPE_1 ( STRING_1 ) ; java.lang.String time = VAR_2 . format ( new java.util.Date ( VAR_1 . getTime ( ) ) ) ; return time ; } 
public void add ( TYPE_1 VAR_1 ) { VAR_2 . add ( VAR_1 ) ; } 
public java.lang.String METHOD_1 ( ) { return this . first ; } 
public boolean METHOD_1 ( TYPE_1 i ) { TYPE_2 VAR_1 = METHOD_2 ( i ) ; if ( VAR_1 == null ) return false ; else VAR_2 . remove ( VAR_1 ) ; return true ; } 
private void METHOD_1 ( TYPE_1 p ) { if ( p . METHOD_2 ( ) ) { p . METHOD_3 ( ) . METHOD_4 ( STRING_1 ) ; } update ( p . METHOD_3 ( ) ) ; } 
public void METHOD_1 ( TYPE_1 VAR_1 ) { METHOD_2 ( ) ; METHOD_3 ( VAR_1 ) ; METHOD_4 ( ) ; METHOD_5 ( ) ; } 
public void METHOD_1 ( ) { TYPE_1 . METHOD_2 ( STRING_1 ) ; METHOD_3 ( ) ; super . METHOD_1 ( ) ; } 
private java.lang.String METHOD_1 ( ) { return TYPE_1 . METHOD_2 ( VAR_1 ) ; } 
protected boolean METHOD_1 ( char VAR_1 ) { return ( ( CHAR_1 <= VAR_1 ) && ( VAR_1 <= CHAR_2 ) ) || ( ( CHAR_3 <= VAR_1 ) && ( VAR_1 <= CHAR_4 ) ) ; } 
public void METHOD_1 ( TYPE_1 VAR_1 ) { VAR_2 . info ( STRING_1 ) ; VAR_1 . METHOD_2 ( VAR_3 , VAR_4 ) ; VAR_2 . info ( STRING_2 ) ; } 
public void METHOD_1 ( ) { if ( ! ( isEmpty ( ) ) ) { ( index ) -- ; } else { java.lang.System.out.println ( STRING_1 ) ; } } 
private void METHOD_1 ( TYPE_1 VAR_1 ) { VAR_2 . METHOD_2 ( ) ; TYPE_2 . METHOD_3 ( ) ; VAR_2 . METHOD_4 ( true ) ; } 
public java.lang.String METHOD_1 ( ) { if ( ( VAR_1 ) == 0 ) return url [ 0 ] ; return STRING_1 ; } 
public void METHOD_1 ( TYPE_1 view , int VAR_1 , int VAR_2 , int VAR_3 ) { VAR_4 . METHOD_2 ( VAR_5 , VAR_1 ) ; VAR_4 . METHOD_3 ( VAR_1 ) ; } 
public void METHOD_1 ( ) { try { VAR_1 . METHOD_2 ( ) ; } catch ( java.io.IOException VAR_2 ) { VAR_2 . METHOD_3 ( ) ; } VAR_3 . METHOD_4 ( VAR_4 , STRING_1 ) ; this . VAR_5 . METHOD_2 ( ) ; } 
public void METHOD_1 ( java.util.List < TYPE_1 > VAR_1 ) { for ( TYPE_2 VAR_2 : this . VAR_3 ) { VAR_2 . METHOD_2 ( VAR_1 ) ; } } 
public void METHOD_1 ( ) { TYPE_1 params = VAR_1 . METHOD_2 ( ) ; VAR_2 . METHOD_3 ( VAR_3 , params . METHOD_4 ( ) , params . METHOD_5 ( ) ) . METHOD_6 ( ) ; } 
public void METHOD_1 ( int value ) { METHOD_2 ( value ) ; VAR_1 . add ( value ) ; java.util.Collections.sort ( VAR_1 ) ; } 
public java.util.Map < TYPE_1 , TYPE_2 > METHOD_1 ( ) { return VAR_1 ; } 
private void METHOD_1 ( java.lang.String message ) { TYPE_1 . METHOD_2 ( VAR_1 class . toString ( ) , STRING_1 ) ; if ( ( VAR_2 ) != null ) VAR_2 . METHOD_1 ( message ) ; } 
public TYPE_1 get ( TYPE_2 k ) { return VAR_1 . get ( k ) ; } 
public TYPE_1 < TYPE_2 > METHOD_1 ( ) { try { TYPE_1 < TYPE_2 > VAR_1 = first ; VAR_2 = null ; return VAR_1 ; } catch ( java.lang.NullPointerException VAR_3 ) { return null ; } } 
public void METHOD_1 ( ) { java.lang.System.out.println ( ( STRING_1 + ( this . VAR_1 ) ) ) ; output = f . METHOD_2 ( this , this . VAR_2 ) ; java.lang.System.out.println ( ( STRING_2 + ( this . VAR_1 ) ) ) ; } 
public boolean METHOD_1 ( ) { return VAR_1 . METHOD_2 ( ) . METHOD_1 ( ) ; } 
public void METHOD_1 ( ) { android.content.Context VAR_1 = TYPE_1 . METHOD_2 ( ) ; VAR_2 = new TYPE_2 ( VAR_1 , VAR_3 ) ; } 
public void METHOD_1 ( TYPE_1 event ) { VAR_1 . METHOD_2 ( event . METHOD_3 ( ) ) ; } 
public static java.util.ArrayList < TYPE_1 > METHOD_1 ( java.lang.String VAR_1 ) { int [ ] [ ] VAR_2 = TYPE_2 . METHOD_2 ( ) ; java.util.ArrayList < TYPE_1 > VAR_3 = TYPE_2 . METHOD_3 ( VAR_1 , VAR_2 ) ; return VAR_3 ; } 
private boolean METHOD_1 ( TYPE_1 VAR_1 ) { return ( ( VAR_1 . METHOD_2 ( STRING_1 ) ) && ( ( VAR_1 . getInt ( STRING_1 ) ) == INT_1 ) ) && ( VAR_1 . METHOD_2 ( STRING_2 ) ) ; } 
protected void METHOD_1 ( ) { if ( ( VAR_1 ) == 0 ) { ( VAR_1 ) ++ ; METHOD_2 ( ) ; METHOD_3 ( ) ; } } 
public void METHOD_1 ( ) { VAR_1 = new java.util.ArrayList < > ( ) ; if ( ( VAR_2 . METHOD_2 ( ) ) == 0 ) { VAR_3 . METHOD_3 ( VAR_4 ) ; VAR_3 . setText ( getString ( VAR_5 ) ) ; } } 
public void METHOD_1 ( TYPE_1 VAR_1 ) { java.lang.String VAR_2 = ( ( VAR_1 . getName ( ) ) == null ) ? STRING_1 : VAR_1 . getName ( ) ; METHOD_2 ( VAR_3 , VAR_2 ) ; } 
public void METHOD_1 ( android.view.View VAR_1 ) { if ( ! ( TYPE_1 . getText ( ) . toString ( ) . equals ( STRING_1 ) ) ) METHOD_2 ( ) ; else METHOD_3 ( ) ; } 
public static boolean METHOD_1 ( char VAR_1 ) { char [ ] result = TYPE_1 . METHOD_2 ( VAR_1 ) ; if ( result == null ) return false ; return ( result [ INT_1 ] ) == CHAR_1 ; } 
protected void METHOD_1 ( TYPE_1 VAR_1 ) throws java.io.IOException { if ( VAR_1 == ( VAR_2 ) ) TYPE_2 . METHOD_2 ( VAR_3 ) ; else super . METHOD_1 ( VAR_1 ) ; if ( VAR_4 ) VAR_5 = VAR_6 = VAR_7 ; } 
private static void METHOD_1 ( java.lang.String VAR_1 , java.lang.String path ) { java.lang.String VAR_2 = path ; new java.io.File ( ( VAR_2 + VAR_1 ) ) . METHOD_2 ( ) ; } 
public void METHOD_1 ( ) { TYPE_1 . i ( VAR_1 , java.lang.String.format ( STRING_1 , VAR_2 ) ) ; METHOD_2 ( VAR_2 , VAR_3 ) ; } 
public static void main ( java.lang.String [ ] args ) { TYPE_1 VAR_1 = new TYPE_1 ( ) ; VAR_2 = VAR_3 ; } 
public void METHOD_1 ( TYPE_1 path ) throws java.io.IOException { TYPE_2 . METHOD_2 ( path ) ; VAR_1 = path ; METHOD_3 ( ) ; VAR_2 . setValue ( STRING_1 , path . toString ( ) ) ; METHOD_4 ( true ) ; } 
private void METHOD_1 ( int VAR_1 ) { for ( int i = 1 ; i <= VAR_1 ; i ++ ) { VAR_2 . get ( 0 ) . METHOD_2 ( i ) ; } } 
private boolean METHOD_1 ( TYPE_1 attribute , final TYPE_2 VAR_1 ) { final java.lang.String id = attribute . METHOD_2 ( ) ; final TYPE_1 VAR_2 = VAR_1 . METHOD_3 ( id ) ; return VAR_2 != null ? ! ( VAR_2 . METHOD_4 ( ) ) : false ; } 
public void METHOD_1 ( TYPE_1 VAR_1 , int index ) { if ( ( index < ( this . VAR_2 . length ) ) && ( index > 0 ) ) { this . VAR_2 [ index ] = VAR_1 ; } } 
public void METHOD_1 ( ) throws java.lang.Exception { VAR_1 . METHOD_2 ( ) ; VAR_2 . METHOD_3 ( ) ; VAR_3 . METHOD_4 ( ) ; VAR_4 . METHOD_4 ( ) ; } 
public void METHOD_1 ( ) { TYPE_1 VAR_1 = ( ( TYPE_1 ) ( VAR_2 . METHOD_2 ( VAR_3 . status ) ) ) ; TYPE_2 . assertNotNull ( VAR_1 ) ; } 
public static long METHOD_1 ( long [ ] VAR_1 ) { return TYPE_1 . METHOD_2 ( TYPE_2 . METHOD_3 ( VAR_1 ) ) ; } 
public android.view.View METHOD_1 ( TYPE_1 VAR_1 , TYPE_2 VAR_2 , TYPE_3 VAR_3 ) { METHOD_2 ( ) . METHOD_3 ( this ) ; METHOD_4 ( ) ; return super . METHOD_1 ( VAR_1 , VAR_2 , VAR_3 ) ; } 
public TYPE_1 METHOD_1 ( java.lang.String format ) { this . format = format ; return this ; } 
public void METHOD_1 ( ) { VAR_1 = METHOD_2 ( INT_1 , INT_2 , INT_3 ) ; VAR_2 = new TYPE_1 ( VAR_1 , 0 ) ; } 
private static java.lang.String METHOD_1 ( final java.lang.String VAR_1 ) { return ( VAR_1 . METHOD_2 ( 0 ) ) == ( VAR_2 ) ? VAR_1 : ( VAR_2 ) + VAR_1 ; } 
public boolean METHOD_1 ( TYPE_1 VAR_1 ) { int id = VAR_1 . METHOD_2 ( ) ; VAR_2 . METHOD_3 ( ) ; METHOD_4 ( id ) ; return true ; } 
public boolean METHOD_1 ( int VAR_1 , TYPE_1 event ) { if ( ( VAR_1 == ( VAR_2 ) ) || ( VAR_1 == ( VAR_3 ) ) ) { return true ; } return false ; } 
private static TYPE_1 METHOD_1 ( java.lang.String name , java.lang.String VAR_1 , java.lang.String type ) { TYPE_1 VAR_2 = new TYPE_1 ( name , VAR_1 , type ) ; return VAR_2 ; } 
public void METHOD_1 ( ) { METHOD_2 ( STRING_1 ) ; VAR_1 . METHOD_3 ( STRING_2 ) ; } 
private java.lang.String METHOD_1 ( ) { java.lang.String VAR_1 = VAR_2 . get ( VAR_3 ) . METHOD_2 ( ) ; VAR_3 = ( ( VAR_3 ) + 1 ) % ( VAR_2 . size ( ) ) ; return VAR_1 ; } 
public void METHOD_1 ( java.lang.String path , java.lang.String VAR_1 ) { try { this . METHOD_2 ( path , VAR_1 ) ; } catch ( TYPE_1 VAR_2 ) { VAR_2 . METHOD_3 ( ) ; throw new TYPE_2 ( STRING_1 ) ; } } 
public void METHOD_1 ( TYPE_1 VAR_1 ) { TYPE_2 VAR_2 = VAR_1 . METHOD_2 ( ) ; if ( VAR_2 instanceof TYPE_3 ) { TYPE_3 VAR_3 = ( ( TYPE_3 ) ( VAR_2 ) ) ; VAR_3 . METHOD_3 ( this . VAR_4 ) ; } } 
public void METHOD_1 ( int VAR_1 ) { state = 1 ; VAR_2 = INT_1 ; TYPE_1 . METHOD_2 ( METHOD_3 ( ) ) ; } 
public void METHOD_1 ( ) { TYPE_1 . i ( STRING_1 , STRING_2 ) ; android.content.Intent intent = new android.content.Intent ( this , VAR_1 class ) ; intent . METHOD_2 ( STRING_3 , VAR_2 ) ; METHOD_3 ( intent ) ; METHOD_4 ( ) ; } 
public void METHOD_1 ( java.lang.String key , java.lang.Object value ) { throw new TYPE_1 ( STRING_1 ) ; } 
public boolean remove ( TYPE_1 VAR_1 ) { return VAR_2 . remove ( VAR_1 ) ; } 
public void update ( TYPE_1 VAR_1 , int VAR_2 ) throws TYPE_2 { VAR_3 . update ( VAR_1 , VAR_2 ) ; VAR_4 = METHOD_1 ( VAR_2 , VAR_3 . getId ( ) ) ; } 
public void METHOD_1 ( ) { TYPE_1 VAR_1 = new TYPE_1 ( STRING_1 ) ; VAR_1 . METHOD_2 ( true ) ; assertTrue ( VAR_1 . METHOD_3 ( ) ) ; } 
public void METHOD_1 ( java.lang.String VAR_1 , java.lang.Object ... VAR_2 ) { METHOD_1 ( TYPE_1 . METHOD_2 ( ) , VAR_1 , VAR_2 ) ; } 
public void METHOD_1 ( TYPE_1 VAR_1 ) { VAR_1 . METHOD_2 ( ) ; TYPE_2 . METHOD_3 ( ) . METHOD_4 ( new TYPE_3 ( 1 ) ) ; } 
protected synchronized TYPE_1 METHOD_1 ( ) { TYPE_2 . METHOD_2 ( VAR_1 , STRING_1 ) ; return new TYPE_3 ( getActivity ( ) ) . METHOD_3 ( this ) . METHOD_4 ( this ) . METHOD_5 ( VAR_2 ) . build ( ) ; } 
public java.lang.String METHOD_1 ( java.lang.String VAR_1 , TYPE_1 VAR_2 ) { METHOD_2 ( VAR_1 , VAR_2 ) ; return STRING_1 ; } 
public void METHOD_1 ( TYPE_1 event ) { if ( ( VAR_1 ) == ( VAR_2 ) ) { VAR_3 . METHOD_2 ( ( STRING_1 + ( event . data ) ) ) ; METHOD_3 ( ( ( boolean ) ( event . data ) ) ) ; } } 
public boolean METHOD_1 ( char i ) { TYPE_1 VAR_1 = VAR_2 ; while ( ( VAR_1 . data ) != i ) { VAR_1 = VAR_3 ; if ( ( VAR_1 . data ) == i ) return true ; } return false ; } 
public void METHOD_1 ( java.lang.String VAR_1 ) { rows . add ( VAR_1 ) ; if ( ( VAR_1 . length ( ) ) > ( VAR_2 ) ) { this . VAR_2 = length ( ) ; ( this . VAR_3 ) ++ ; } } 
protected void end ( ) { TYPE_1 . METHOD_1 ( STRING_1 , ( ( TYPE_2 . METHOD_2 ( ) ) - ( VAR_1 ) ) ) ; TYPE_2 . METHOD_3 ( ) ; TYPE_2 . METHOD_4 ( 0 , 0 ) ; } 
public void METHOD_1 ( java.lang.String VAR_1 ) { if ( path . METHOD_2 ( ) ) { path . METHOD_3 ( VAR_1 ) ; VAR_2 = TYPE_1 . METHOD_4 ( ) ; } else { METHOD_5 ( VAR_1 ) ; } } 
public final float METHOD_1 ( long time , float VAR_1 , float VAR_2 , long VAR_3 ) { return VAR_4 . METHOD_1 ( time , time , VAR_2 , VAR_3 ) ; } 
protected void METHOD_1 ( ) { throw new TYPE_1 ( STRING_1 ) ; } 
public void METHOD_1 ( ) { for ( TYPE_1 VAR_1 : VAR_2 ) { VAR_1 . METHOD_1 ( this ) ; } } 
public void METHOD_1 ( TYPE_1 VAR_1 ) { delete ( VAR_1 ) ; } 
public void METHOD_1 ( TYPE_1 VAR_1 ) { TYPE_2 . METHOD_2 ( ) . METHOD_3 ( ) ; super . METHOD_1 ( VAR_1 ) ; } 
private boolean METHOD_1 ( final java.lang.String path , final java.lang.String VAR_1 ) { return ( TYPE_1 . startsWith ( path ) ) && ( STRING_1 . equals ( VAR_1 ) ) ; } 
public void query ( TYPE_1 VAR_1 , java.lang.String query ) throws TYPE_2 { java.lang.System.out.println ( query ) ; TYPE_3 VAR_2 = VAR_1 . METHOD_1 ( ) ; if ( ! ( VAR_2 . execute ( query ) ) ) { java.lang.System.out.println ( STRING_1 ) ; } } 
public double [ ] METHOD_1 ( ) { if ( ( VAR_1 ) instanceof TYPE_1 ) { TYPE_1 VAR_2 = ( ( TYPE_1 ) ( VAR_1 ) ) ; TYPE_2 . METHOD_2 ( VAR_2 . METHOD_1 ( ) ) ; } return null ; } 
public void METHOD_1 ( java.util.List < TYPE_1 > VAR_1 , java.lang.String VAR_2 ) { VAR_3 . METHOD_2 ( ) ; VAR_3 . METHOD_3 ( VAR_1 ) ; VAR_3 . METHOD_4 ( ) ; } 
public void METHOD_1 ( java.util.Collection < TYPE_1 > VAR_1 ) { VAR_2 . METHOD_2 ( ) . METHOD_3 ( VAR_1 ) ; for ( TYPE_1 VAR_3 : VAR_1 ) { } } 
public void METHOD_1 ( TYPE_1 VAR_1 , java.lang.String data , java.lang.String event , java.lang.String id ) { java.lang.System.out.println ( STRING_1 ) ; } 
public boolean METHOD_1 ( java.lang.String name ) { if ( VAR_1 . METHOD_2 ( name ) ) return VAR_2 . get ( name ) . state ; } 
public void METHOD_1 ( TYPE_1 VAR_1 ) { TYPE_2 . METHOD_2 ( VAR_2 , STRING_1 ) ; METHOD_3 ( VAR_1 ) ; VAR_1 . METHOD_4 ( ) ; } 
private void METHOD_1 ( ) { METHOD_2 ( ) ; } 
public void METHOD_1 ( ) { new TYPE_1 ( getActivity ( ) , this ) . execute ( ) ; } 
public static boolean METHOD_1 ( long id ) { if ( ( VAR_1 ) != null ) { VAR_1 . METHOD_2 ( ) ; } VAR_1 = new TYPE_1 ( id , false ) ; return true ; } 
private android.view.View METHOD_1 ( TYPE_1 VAR_1 ) { TYPE_2 VAR_2 = ( ( TYPE_2 ) ( getContext ( ) . METHOD_2 ( VAR_3 ) ) ) ; android.view.View view = VAR_2 . METHOD_3 ( VAR_4 , VAR_1 , false ) ; return view ; } 
public void METHOD_1 ( ) { TYPE_1 . METHOD_2 ( this ) ; METHOD_3 ( ) ; super . METHOD_1 ( ) ; } 
private void METHOD_1 ( java.lang.String VAR_1 , java.lang.String VAR_2 ) throws TYPE_1 { if ( VAR_1 == VAR_2 ) { throw new TYPE_1 ( STRING_1 ) ; } } 
public void METHOD_1 ( ) { this . VAR_1 . init ( ) ; this . VAR_2 = VAR_3 ; this . VAR_4 . METHOD_2 ( ) ; this . VAR_5 = 0 ; this . METHOD_3 ( ) ; } 
public void METHOD_1 ( TYPE_1 VAR_1 ) { TYPE_2 VAR_2 = context . METHOD_2 ( ) ; if ( VAR_2 == null ) { return ; } VAR_3 . METHOD_3 ( false ) ; } 
public java.lang.Long METHOD_1 ( java.lang.String VAR_1 , TYPE_1 VAR_2 ) { return ( ( java.lang.Long ) ( METHOD_2 ( ) . METHOD_3 ( STRING_1 ) . METHOD_4 ( STRING_2 , VAR_1 ) . METHOD_4 ( STRING_3 , VAR_2 ) . METHOD_5 ( ) ) ) ; } 
public void METHOD_1 ( ) { VAR_1 = VAR_2 . getValue ( ) ; VAR_3 . setValue ( VAR_1 ) ; TYPE_1 . info ( ( STRING_1 + ( VAR_1 ) ) ) ; } 
public void METHOD_1 ( java.lang.String key , TYPE_1 VAR_1 ) { VAR_2 . add ( VAR_1 ) ; keys . add ( key ) ; METHOD_2 ( ) ; } 
public void METHOD_1 ( TYPE_1 VAR_1 ) { name = VAR_2 . getText ( ) ; VAR_3 . METHOD_2 ( ) ; METHOD_3 ( name ) ; } 
public void METHOD_1 ( ) throws java.io.IOException { TYPE_1 VAR_1 = TYPE_1 . METHOD_2 ( METHOD_3 ( ) ) ; } 
public static void main ( java.lang.String [ ] args ) { TYPE_1 f = new TYPE_1 ( args [ 0 ] ) ; TYPE_2 c = new TYPE_2 ( TYPE_3 . METHOD_1 ( f ) ) ; } 
private double METHOD_1 ( ) { double VAR_1 = 0 ; for ( TYPE_1 VAR_2 : METHOD_2 ( ) ) { VAR_1 += METHOD_3 ( VAR_2 ) ; } return VAR_1 ; } 
public TYPE_1 METHOD_1 ( short index ) { return VAR_1 [ ( index + ( VAR_2 ) ) ] ; } 
public boolean METHOD_1 ( ) { return ! ( TYPE_1 . equals ( status ) ) ; } 
private TYPE_1 METHOD_1 ( ) { if ( ( start ) == ( end ) ) { throw new TYPE_2 ( ) ; } TYPE_1 result = data [ end ] ; data [ end ] = null ; ( end ) -- ; return result ; } 
private java.lang.String METHOD_1 ( java.lang.String VAR_1 ) { java.lang.String VAR_2 = TYPE_1 . METHOD_2 ( ( ( TYPE_2 ) ( getActivity ( ) ) ) . METHOD_3 ( ) , new java.io.File ( VAR_1 ) ) ; return VAR_2 ; } 
private void METHOD_1 ( ) { VAR_1 = new TYPE_1 ( ) ; VAR_1 . METHOD_2 ( VAR_2 , 0 , INT_1 ) ; } 
public java.util.List < TYPE_1 > list ( ) { java.util.List VAR_1 = VAR_2 . METHOD_1 ( ) ; return VAR_1 ; } 
public TYPE_1 METHOD_1 ( int VAR_1 ) { return VAR_2 [ ( VAR_1 - 1 ) ] ; } 
public static void METHOD_1 ( java.lang.String VAR_1 ) throws TYPE_1 { TYPE_2 . METHOD_2 ( VAR_1 ) ; TYPE_2 . METHOD_3 ( STRING_1 , VAR_1 ) ; } 
public void METHOD_1 ( TYPE_1 VAR_1 ) { TYPE_2 VAR_2 = VAR_3 . get ( VAR_1 . getName ( ) ) ; if ( VAR_2 != null ) { METHOD_2 ( VAR_2 , TYPE_3 . METHOD_3 ( VAR_4 , VAR_1 ) ) ; } } 
public java.util.List < TYPE_1 > METHOD_1 ( int VAR_1 ) { VAR_2 = this . VAR_3 . METHOD_2 ( VAR_1 ) ; return METHOD_3 ( VAR_2 ) ; } 
public void METHOD_1 ( android.view.View view ) { VAR_1 = false ; VAR_2 = true ; TYPE_1 . METHOD_2 ( this , STRING_1 , VAR_3 ) . show ( ) ; } 
public static TYPE_1 METHOD_1 ( final double min , final double VAR_1 ) { return TYPE_2 . METHOD_2 ( new TYPE_3 ( VAR_1 , VAR_1 ) ) . msg ( ( ( ( ( STRING_1 + min ) + STRING_2 ) + VAR_1 ) + STRING_3 ) ) ; } 
protected boolean METHOD_1 ( TYPE_1 b , TYPE_2 VAR_1 , TYPE_2 VAR_2 ) { return true ; } 
public TYPE_1 METHOD_1 ( ) { return TYPE_1 . status ( INT_1 ) . METHOD_2 ( STRING_1 , "true" ) . METHOD_2 ( STRING_2 , STRING_3 ) . METHOD_2 ( STRING_4 , STRING_5 ) . build ( ) ; } 
protected void METHOD_1 ( ) { this . METHOD_2 ( VAR_1 , new TYPE_1 ( ) ) ; } 
public java.lang.Void METHOD_1 ( TYPE_1 < java.lang.Void > VAR_1 ) throws java.lang.Exception { TYPE_2 . METHOD_2 ( ) ; return null ; } 
public void METHOD_1 ( ) { java.lang.System.out.println ( STRING_1 ) ; if ( ( TYPE_1 . getTime ( ) ) != null ) TYPE_1 . METHOD_2 ( ) ; TYPE_1 . METHOD_3 ( ) ; } 
public void METHOD_1 ( ) { try { TYPE_1 . METHOD_2 ( VAR_1 ) ; TYPE_1 . METHOD_3 ( VAR_1 ) ; } catch ( java.lang.Exception VAR_2 ) { VAR_2 . METHOD_4 ( ) ; } } 
public void METHOD_1 ( ) { METHOD_2 ( VAR_1 ) ; new TYPE_1 ( ) . execute ( ) ; super . METHOD_1 ( ) ; } 
public final boolean METHOD_1 ( boolean VAR_1 ) { return ( VAR_1 ? METHOD_2 ( ) : METHOD_3 ( ) ) || ( ( this ) == ( VAR_2 ) ) ; } 
public TYPE_1 METHOD_1 ( TYPE_2 VAR_1 ) { return ( VAR_2 ) == null ? null : VAR_2 . METHOD_2 ( ) . METHOD_3 ( ) ; } 
public TYPE_1 METHOD_1 ( java.lang.Long VAR_1 , java.lang.Long id ) { TYPE_1 result = VAR_2 . METHOD_1 ( VAR_1 , id ) ; return result ; } 
public static TYPE_1 METHOD_1 ( final java.lang.String VAR_1 , final TYPE_1 VAR_2 ) { if ( TYPE_2 . isEmpty ( VAR_1 ) ) { return TYPE_3 . METHOD_2 ( VAR_3 , VAR_2 ) ; } return TYPE_3 . METHOD_2 ( VAR_1 , VAR_2 ) ; } 
public void METHOD_1 ( int VAR_1 ) { this . VAR_2 [ ( ( this . VAR_3 ) ++ ) ] = new TYPE_1 ( VAR_1 ) ; METHOD_2 ( ) ; } 
public void METHOD_1 ( ) { TYPE_1 VAR_1 = new TYPE_1 ( ) ; VAR_1 . METHOD_2 ( ) ; VAR_1 . METHOD_3 ( ) ; } 
private void METHOD_1 ( TYPE_1 result ) { android.content.Intent intent = new android.content.Intent ( VAR_1 ) ; intent . METHOD_2 ( STRING_1 , result ) ; TYPE_2 . METHOD_3 ( STRING_2 , result . METHOD_4 ( 0 ) . METHOD_5 ( ) ) ; METHOD_6 ( intent ) ; } 
public static TYPE_1 METHOD_1 ( final long VAR_1 , final java.lang.String VAR_2 , TYPE_2 VAR_3 ) { final TYPE_1 msg = new TYPE_1 ( ) ; VAR_4 = VAR_1 ; VAR_5 = VAR_2 ; msg . text = VAR_3 . getString ( STRING_1 ) ; return msg ; } 
public void METHOD_1 ( ) throws java.lang.Exception { open ( STRING_1 , VAR_1 ) ; METHOD_2 ( TYPE_1 . METHOD_3 ( STRING_2 ) ) . METHOD_4 ( ) ; METHOD_5 ( STRING_3 ) ; METHOD_6 ( ) ; } 
public boolean METHOD_1 ( ) { return VAR_1 . METHOD_2 ( "type" ) . equals ( STRING_1 ) ; } 
public TYPE_1 METHOD_1 ( int index ) { TYPE_1 VAR_1 = METHOD_2 ( index ) ; if ( VAR_1 != null ) { METHOD_3 ( index , null ) ; return VAR_1 ; } return null ; } 
public TYPE_1 get ( java.lang.String name ) { TYPE_1 j = VAR_1 . get ( name ) ; return j == null ? new TYPE_1 ( VAR_2 ) : j ; } 
public void METHOD_1 ( TYPE_1 VAR_1 , java.lang.String VAR_2 ) { TYPE_2 VAR_3 = TYPE_3 . METHOD_2 ( VAR_1 , VAR_4 ) ; VAR_5 . METHOD_3 ( VAR_3 ) ; METHOD_4 ( ) ; METHOD_5 ( VAR_2 ) ; } 
private void METHOD_1 ( long position ) { TYPE_1 . METHOD_2 ( STRING_1 , METHOD_3 ( position ) ) ; VAR_1 . METHOD_4 ( position ) ; } 
public void METHOD_1 ( java.util.ArrayList < TYPE_1 > VAR_1 ) { if ( ( VAR_1 != null ) && ( ( VAR_1 . size ( ) ) != 0 ) ) { this . VAR_2 = VAR_1 . get ( 0 ) ; } } 
public void setEnabled ( boolean VAR_1 ) { if ( ! VAR_1 ) { this . VAR_1 = false ; java.lang.System.out.println ( this . VAR_1 ) ; METHOD_1 ( ) ; } } 
protected void METHOD_1 ( ) { TYPE_1 . i ( STRING_1 , STRING_2 ) ; METHOD_2 ( ) ; } 
public java.lang.String METHOD_1 ( android.content.Context c ) { TYPE_1 p = new TYPE_1 ( c . METHOD_2 ( ) ) ; java.lang.String VAR_1 = p . METHOD_3 ( STRING_1 ) ; return VAR_1 + ( METHOD_4 ( ) ) ; } 
public void METHOD_1 ( ) { if ( ( VAR_1 ) != null ) { VAR_1 . METHOD_2 ( VAR_2 ) ; } } 
private void METHOD_1 ( int VAR_1 , TYPE_1 VAR_2 , TYPE_1 VAR_3 , TYPE_1 VAR_4 ) { double VAR_5 = METHOD_2 ( VAR_1 , VAR_2 , VAR_3 , VAR_4 ) ; TYPE_2 . assertEquals ( 0.0 , VAR_5 , FLOAT_1 ) ; } 
public static TYPE_1 METHOD_1 ( int id ) { try { java.lang.System.out.println ( VAR_1 . get ( ( id - 1 ) ) ) ; return VAR_1 . get ( ( id - 1 ) ) ; } catch ( TYPE_2 VAR_2 ) { return null ; } } 
public java.util.Date METHOD_1 ( ) { java.util.Calendar VAR_1 = new TYPE_1 ( VAR_2 , VAR_3 , VAR_4 , VAR_5 , VAR_6 , VAR_7 ) ; VAR_1 . set ( VAR_8 , VAR_9 ) ; return VAR_1 . getTime ( ) ; } 
public void METHOD_1 ( TYPE_1 event ) { TYPE_2 VAR_1 = TYPE_3 . METHOD_2 ( event . METHOD_3 ( ) ) ; METHOD_4 ( VAR_1 ) ; VAR_1 . METHOD_5 ( ) ; } 
public java.lang.String getName ( ) { java.lang.String p = METHOD_1 ( ) ; return new java.io.File ( p ) . getName ( ) ; } 
public boolean METHOD_1 ( TYPE_1 item ) { int id = item . METHOD_2 ( ) ; switch ( id ) { case VAR_1 . add : { METHOD_3 ( VAR_2 ) ; } break ; } return true ; } 
public TYPE_1 METHOD_1 ( TYPE_2 VAR_1 , boolean VAR_2 ) { TYPE_3 VAR_3 = METHOD_1 ( VAR_1 . METHOD_2 ( ) ) ; VAR_3 . METHOD_3 ( VAR_1 ) ; VAR_3 . METHOD_4 ( true ) ; return VAR_3 ; } 
public void METHOD_1 ( TYPE_1 VAR_1 , java.lang.String VAR_2 ) { java.lang.System.out.println ( STRING_1 ) ; METHOD_2 ( VAR_1 , VAR_2 ) ; } 
public java.lang.String METHOD_1 ( java.lang.Long VAR_1 , TYPE_1 VAR_2 ) { java.lang.System.out.println ( STRING_1 ) ; VAR_2 . METHOD_2 ( STRING_2 , this . VAR_3 . METHOD_3 ( VAR_1 ) ) ; return STRING_3 ; } 
public TYPE_1 < java.util.List < TYPE_2 > > METHOD_1 ( java.lang.String VAR_1 ) { TYPE_3 . METHOD_2 ( VAR_1 , STRING_1 ) ; java.util.List < TYPE_2 > VAR_2 = VAR_3 . METHOD_3 ( VAR_1 ) ; return TYPE_1 . METHOD_4 ( VAR_2 ) ; } 
public TYPE_1 METHOD_1 ( TYPE_1 VAR_1 ) { return METHOD_1 ( VAR_1 , false ) ; } 
private void METHOD_1 ( ) { TYPE_1 . i ( VAR_1 , STRING_1 ) ; android.content.Context context = METHOD_2 ( ) ; VAR_2 . METHOD_3 ( VAR_3 ) ; } 
public java.lang.String toString ( ) { return ( ( ( STRING_1 + ( VAR_1 [ VAR_2 ] ) ) + STRING_2 ) + ( VAR_3 ) ) + "\n" ; } 
public void METHOD_1 ( ) { this . VAR_1 = false ; java.lang.System.out.println ( STRING_1 ) ; } 
public void METHOD_1 ( float VAR_1 ) { METHOD_2 ( VAR_1 ) ; METHOD_3 ( ) ; } 
public int METHOD_1 ( ) { return this . VAR_1 . length ; } 
public java.lang.String toString ( ) { return ( ( ( ( ( ( STRING_1 + STRING_2 ) + ( VAR_1 ) ) + STRING_3 ) + ( VAR_2 ) ) + STRING_4 ) + ( VAR_3 ) ) + CHAR_1 ; } 
public void METHOD_1 ( ) { VAR_1 -= ( VAR_2 . METHOD_2 ( ) ) * ( ( double ) ( VAR_2 . METHOD_3 ( ) ) ) ; METHOD_4 ( ) ; } 
static void METHOD_1 ( int VAR_1 ) { for ( int i = 0 ; i < VAR_1 ; i ++ ) { TYPE_1 . add ( TYPE_2 . remove ( i ) ) ; } } 
public void METHOD_1 ( TYPE_1 VAR_1 ) { VAR_1 . METHOD_2 ( VAR_2 , VAR_3 ) ; VAR_1 . METHOD_2 ( VAR_4 , VAR_5 ) ; super . METHOD_1 ( VAR_1 ) ; } 
private void METHOD_1 ( ) { VAR_1 = TYPE_1 . METHOD_2 ( ) . METHOD_3 ( this ) ; try { METHOD_4 ( ) ; } catch ( java.lang.Exception VAR_2 ) { } } 
private TYPE_1 METHOD_1 ( ) { TYPE_1 VAR_1 = new TYPE_1 ( ) ; VAR_1 . METHOD_2 ( STRING_1 ) ; VAR_1 . METHOD_3 ( INT_1 ) ; VAR_1 . METHOD_4 ( INT_2 ) ; VAR_1 . METHOD_5 ( VAR_2 ) ; return VAR_1 ; } 
public boolean METHOD_1 ( ) { synchronized ( this ) { return this . VAR_1 ; } } 
public static void main ( java.lang.String [ ] args ) { TYPE_1 VAR_1 = new TYPE_1 ( STRING_1 ) ; TYPE_2 VAR_2 = new TYPE_2 ( ) ; VAR_3 . METHOD_1 ( VAR_2 ) ; VAR_2 . METHOD_2 ( VAR_1 ) ; } 
public void METHOD_1 ( java.lang.String VAR_1 ) { this . VAR_1 = VAR_1 ; VAR_2 . METHOD_2 ( VAR_1 ) ; } 
public final void METHOD_1 ( java.util.List < TYPE_1 > response ) { if ( response != null ) { METHOD_2 ( ) ; METHOD_3 ( response ) ; } else { TYPE_2 . METHOD_4 ( getActivity ( ) , STRING_1 , VAR_1 ) . show ( ) ; } } 
public boolean METHOD_1 ( int VAR_1 ) { if ( ( VAR_2 [ VAR_1 ] ) == null ) return false ; VAR_2 [ VAR_1 ] . METHOD_2 ( ) ; VAR_2 [ VAR_1 ] = null ; return true ; } 
public void METHOD_1 ( ) { this . METHOD_2 ( ) ; try { java.lang.String VAR_1 = STRING_1 ; TYPE_1 . METHOD_3 ( ) . METHOD_4 ( ) . METHOD_5 ( VAR_1 ) ; } catch ( java.io.IOException VAR_2 ) { VAR_2 . METHOD_6 ( ) ; } } 
public TYPE_1 METHOD_1 ( int position ) { TYPE_2 . i ( STRING_1 , ( STRING_2 + ( VAR_1 ) ) ) ; TYPE_1 VAR_2 = VAR_1 . METHOD_2 ( ) . get ( position ) . METHOD_1 ( ) ; METHOD_3 ( VAR_2 ) ; return VAR_2 ; } 
public java.lang.Void METHOD_1 ( TYPE_1 update ) throws java.lang.Exception { if ( ( VAR_1 ) != null ) { VAR_2 . METHOD_2 ( VAR_1 , VAR_3 , VAR_4 ) ; } else { VAR_2 . METHOD_3 ( VAR_4 ) ; } return null ; } 
public void METHOD_1 ( ) throws TYPE_1 { METHOD_2 ( ) ; result = null ; VAR_1 = - 1 ; VAR_2 = true ; VAR_3 = null ; } 
public boolean METHOD_1 ( TYPE_1 VAR_1 ) { if ( ( VAR_1 . METHOD_2 ( ) ) == ( VAR_1 . METHOD_3 ( ) ) ) { return false ; } return super . METHOD_1 ( VAR_1 ) ; } 
private void METHOD_1 ( int VAR_1 , boolean VAR_2 ) { if ( VAR_1 != ( - 1 ) ) { VAR_3 [ VAR_1 ] = VAR_2 ; } } 
public float METHOD_1 ( ) { float VAR_1 = ( ( METHOD_2 ( ) ) * ( METHOD_3 ( ) ) ) * ( VAR_2 ) ; return VAR_1 ; } 
public void METHOD_1 ( ) throws java.lang.Exception { this . VAR_1 = TYPE_1 . METHOD_2 ( VAR_2 ) . build ( ) ; TYPE_2 VAR_3 = new TYPE_2 ( STRING_1 , STRING_2 ) ; this . VAR_4 . METHOD_3 ( VAR_3 ) ; } 
private TYPE_1 METHOD_1 ( ) { return new TYPE_2 ( this . METHOD_2 ( ) ) . METHOD_3 ( METHOD_4 ( ) ) ; } 
public TYPE_1 METHOD_1 ( java.lang.String key ) { return VAR_1 . get ( key . toLowerCase ( ) ) ; } 
public void METHOD_1 ( android.view.View view ) { android.content.Intent VAR_1 = new android.content.Intent ( this , VAR_2 class ) ; VAR_1 . METHOD_2 ( STRING_1 , VAR_3 ) ; METHOD_3 ( VAR_1 ) ; } 
public void METHOD_1 ( int VAR_1 , TYPE_1 [ ] VAR_2 , byte [ ] VAR_3 , java.lang.Throwable error ) { if ( VAR_3 != null ) TYPE_2 . METHOD_2 ( STRING_1 , new java.lang.String ( VAR_3 ) ) ; else { } } 
public void METHOD_1 ( ) { super . METHOD_1 ( ) ; if ( ( VAR_1 ) != null ) { VAR_1 . METHOD_2 ( ) ; } VAR_2 . METHOD_3 ( ) ; } 
public TYPE_1 METHOD_1 ( ) { this . VAR_1 = null ; return VAR_2 . METHOD_2 ( ) ; } 
public TYPE_1 < ? > METHOD_1 ( TYPE_2 VAR_1 ) { return TYPE_3 . METHOD_2 ( VAR_2 class ) ; } 
public void add ( TYPE_1 VAR_1 ) { VAR_2 . add ( VAR_1 ) ; METHOD_1 ( TYPE_2 . METHOD_2 ( 0 , ( ( VAR_2 . size ( ) ) - 1 ) ) ) ; } 
public void METHOD_1 ( ) { int VAR_1 = VAR_2 . METHOD_2 ( INT_1 ) ; java.lang.System.out.println ( ( STRING_1 + VAR_1 ) ) ; int VAR_3 = METHOD_3 ( VAR_1 ) ; if ( VAR_3 != 0 ) { java.lang.System.out.println ( STRING_2 ) ; } } 
protected void METHOD_1 ( ) { super . METHOD_1 ( ) ; VAR_1 . METHOD_2 ( ) ; METHOD_3 ( VAR_1 ) ; } 
public void METHOD_1 ( ) { VAR_1 = null ; if ( ! ( VAR_2 . METHOD_2 ( ) ) ) { VAR_2 . METHOD_3 ( ) ; } } 
public void METHOD_1 ( TYPE_1 view , int position , long id , java.lang.String item ) { VAR_1 = item ; VAR_2 . METHOD_2 ( VAR_1 , VAR_3 . get ( position ) . METHOD_3 ( ) ) ; } 
public void METHOD_1 ( ) throws java.lang.Exception { TYPE_1 VAR_1 = new TYPE_1 ( ) ; TYPE_2 VAR_2 = VAR_1 . METHOD_2 ( ) ; assert VAR_2 . METHOD_3 ( ) ; } 
private native void METHOD_1 ( int [ ] buffer ) ; 
public void METHOD_1 ( ) { TYPE_1 . METHOD_2 ( STRING_1 , STRING_2 ) ; VAR_1 . METHOD_3 ( ) ; } 
public void METHOD_1 ( TYPE_1 VAR_1 ) { if ( VAR_1 == null ) { VAR_2 . METHOD_2 ( METHOD_3 ( ) ) ; } else { TYPE_2 . METHOD_4 ( this , STRING_1 , VAR_3 ) . show ( ) ; } } 
private void METHOD_1 ( TYPE_1 event ) { VAR_1 = STRING_1 ; VAR_2 . setText ( VAR_1 ) ; } 
public boolean METHOD_1 ( java.util.LinkedList < TYPE_1 > VAR_1 ) { if ( VAR_2 . isEmpty ( ) ) { for ( TYPE_1 VAR_3 : VAR_1 ) { } return true ; } return false ; } 
void METHOD_1 ( ) { METHOD_2 ( ) ; METHOD_3 ( ) ; } 
TYPE_1 < TYPE_2 > METHOD_1 ( TYPE_3 < ? > element ) { return ( ) - > { throw new TYPE_2 ( java.lang.String.format ( STRING_1 , element ) ) ; } ; } 
public TYPE_1 METHOD_1 ( TYPE_1 VAR_1 , TYPE_1 VAR_2 ) { return VAR_1 . METHOD_2 ( ) . METHOD_3 ( VAR_2 , INT_1 , VAR_3 ) ; } 
public void METHOD_1 ( android.view.View VAR_1 ) { VAR_2 = true ; METHOD_2 ( ) ; } 
protected TYPE_1 METHOD_1 ( TYPE_2 values , TYPE_1 VAR_1 , int VAR_2 ) { throw new TYPE_3 ( ( STRING_1 + ( this ) ) ) ; } 
private void METHOD_1 ( ) { if ( ( VAR_1 . METHOD_2 ( ) ) == ( VAR_2 ) ) VAR_1 . start ( VAR_3 ) ; else VAR_1 . METHOD_3 ( ) ; } 
public void METHOD_1 ( TYPE_1 event , float x , float y , int VAR_1 , TYPE_2 VAR_2 ) { VAR_3 = true ; } 
public void METHOD_1 ( TYPE_1 VAR_1 ) { super . METHOD_1 ( VAR_1 ) ; VAR_1 . METHOD_2 ( STRING_1 , this . VAR_2 ) ; } 
public void METHOD_1 ( double VAR_1 , double VAR_2 ) { METHOD_1 ( VAR_1 , VAR_2 , false ) ; } 
protected void METHOD_1 ( ) { TYPE_1 . METHOD_2 ( STRING_1 ) ; METHOD_3 ( VAR_1 , TYPE_2 . METHOD_4 ( ) , VAR_2 ) ; } 
public void msg ( ) { VAR_1 . add ( new TYPE_1 ( TYPE_2 . METHOD_1 ( ) ) ) ; } 
private java.lang.String METHOD_1 ( ) { java.util.Scanner VAR_1 = new java.util.Scanner ( VAR_2 ) ; java.lang.String line = VAR_1 . METHOD_2 ( ) ; VAR_1 . METHOD_3 ( ) ; return ( CHAR_1 + line ) + CHAR_1 ; } 
public void METHOD_1 ( ) { java.lang.String VAR_1 = STRING_1 ; TYPE_1 VAR_2 = new TYPE_1 ( METHOD_2 ( ) , VAR_1 , VAR_3 ) ; METHOD_3 ( VAR_2 ) ; } 
public java.lang.Integer METHOD_1 ( java.lang.Integer VAR_1 ) { java.lang.Integer n = this . VAR_2 . get ( VAR_1 ) ; if ( n == null ) return VAR_3 ; return n ; } 
public void METHOD_1 ( ) { VAR_1 . METHOD_2 ( ) ; this . METHOD_3 ( ) ; } 
public static final < TYPE_1 extends TYPE_2 > TYPE_3 < TYPE_1 > METHOD_1 ( java.lang.Class < ? extends TYPE_1 > VAR_1 ) { return new TYPE_3 < TYPE_1 > ( VAR_1 ) ; } 
private java.lang.String METHOD_1 ( TYPE_1 VAR_1 ) { return TYPE_2 . METHOD_2 ( STRING_1 , VAR_1 ) ; } 
public static TYPE_1 METHOD_1 ( java.util.List < TYPE_1 > VAR_1 ) { } 
private boolean METHOD_1 ( int VAR_1 ) { return ( this . state . get ( ) ) == ( VAR_2 ) ; } 
public void METHOD_1 ( double VAR_1 ) { if ( ( VAR_1 > 0 ) && ( VAR_1 <= INT_1 ) ) { this . VAR_1 = VAR_1 ; } } 
private java.lang.Boolean METHOD_1 ( java.lang.Boolean VAR_1 ) { if ( VAR_1 == null ) { return VAR_2 ; } else { return VAR_3 ; } } 
public void METHOD_1 ( TYPE_1 VAR_1 ) throws java.lang.Exception { VAR_1 . METHOD_2 ( ) . METHOD_3 ( VAR_2 ) . METHOD_4 ( METHOD_5 ( ) ) . METHOD_6 ( METHOD_7 ( ) ) . METHOD_8 ( new TYPE_2 ( ) ) ; } 
public void METHOD_1 ( ) { METHOD_2 ( VAR_1 . getValue ( ) . getName ( ) , VAR_1 . getValue ( ) . METHOD_3 ( ) , VAR_1 . getValue ( ) . METHOD_4 ( ) ) ; } 
public void METHOD_1 ( TYPE_1 VAR_1 , java.lang.String query ) { this . METHOD_1 ( VAR_1 , query , INT_1 , 0 ) ; } 
public TYPE_1 METHOD_1 ( ) { return new TYPE_1 ( x , y , VAR_1 , VAR_2 , name ) ; } 
public static java.lang.String METHOD_1 ( java.lang.String content ) { java.lang.String result = TYPE_1 . METHOD_2 ( content ) ; return TYPE_1 . METHOD_3 ( result ) ; } 
public void METHOD_1 ( ) { try { java.lang.Thread . METHOD_2 ( INT_1 ) ; VAR_1 . METHOD_3 ( ) ; VAR_2 . put ( VAR_3 , VAR_1 ) ; java.lang.System.out.println ( STRING_1 ) ; } catch ( TYPE_1 VAR_4 ) { VAR_4 . METHOD_4 ( ) ; } } 
private final TYPE_1 METHOD_1 ( ) { TYPE_1 VAR_1 = VAR_2 ; VAR_2 = null ; return VAR_1 ; } 
public void METHOD_1 ( TYPE_1 VAR_1 , java.io.IOException VAR_2 ) { VAR_2 . METHOD_2 ( ) ; TYPE_2 . METHOD_3 ( this , STRING_1 , VAR_3 ) . show ( ) ; } 
public void METHOD_1 ( int VAR_1 ) { super . METHOD_1 ( VAR_1 ) ; if ( ( VAR_2 ) != null ) { VAR_2 . METHOD_2 ( ) ; } } 
void METHOD_1 ( java.lang.String VAR_1 ) { VAR_2 . METHOD_2 ( VAR_3 . getText ( ) ) ; VAR_2 . METHOD_1 ( VAR_1 ) ; } 
public void METHOD_1 ( TYPE_1 VAR_1 ) { TYPE_2 . METHOD_2 ( this ) . METHOD_3 ( VAR_2 . METHOD_4 ( ) . METHOD_5 ( ) ) . METHOD_6 ( ) . METHOD_7 ( ) . METHOD_8 ( VAR_3 ) ; } 
public int compareTo ( TYPE_1 VAR_1 ) { if ( ( this . VAR_2 ) > ( VAR_3 ) ) { return 1 ; } else if ( ( this . VAR_2 ) == ( VAR_3 ) ) { return 0 ; } return - 1 ; } 
public void METHOD_1 ( java.lang.String id , TYPE_1 VAR_1 ) { VAR_2 . add ( id , VAR_1 ) ; } 
private void METHOD_1 ( TYPE_1 VAR_1 ) { VAR_2 = true ; VAR_3 = VAR_4 ; VAR_5 = VAR_6 ; VAR_1 . length = ( VAR_1 . length ) - 1 ; } 
public static TYPE_1 METHOD_1 ( ) { return VAR_1 . get ( VAR_2 class ) ; } 
int METHOD_1 ( int VAR_1 ) ; 
public static boolean METHOD_1 ( android.content.Context context ) { return ( ( VAR_1 ) < ( VAR_2 ) ) || ( TYPE_1 . METHOD_2 ( context ) ) ; } 
void METHOD_1 ( ) { VAR_1 . METHOD_1 ( ) ; METHOD_2 ( ) ; } 
public void METHOD_1 ( TYPE_1 VAR_1 ) { if ( ( VAR_2 ) == null ) { VAR_2 = new TYPE_2 ( STRING_1 ) ; } VAR_2 . METHOD_2 ( true ) ; } 
public TYPE_1 METHOD_1 ( ) { TYPE_1 VAR_1 = VAR_2 ; list = VAR_3 ; return VAR_1 ; } 
public TYPE_1 add ( TYPE_2 value ) { values ( ) ; value . METHOD_1 ( this ) ; values . add ( ( ( TYPE_3 ) ( value ) ) ) ; return this ; } 
public void METHOD_1 ( ) throws java.lang.Exception { VAR_1 . put ( VAR_2 , STRING_1 ) ; VAR_1 . put ( VAR_3 , STRING_2 ) ; TYPE_1 . METHOD_2 ( ) . METHOD_3 ( ) ; VAR_4 = new TYPE_2 ( TYPE_1 . METHOD_2 ( ) ) ; } 
public static void main ( java.lang.String [ ] args ) { TYPE_1 VAR_1 = new TYPE_1 ( INT_1 ) ; VAR_1 . METHOD_1 ( INT_2 ) ; java.lang.System.exit ( 0 ) ; } 
public void METHOD_1 ( TYPE_1 VAR_1 ) { super . METHOD_1 ( VAR_1 ) ; VAR_2 = ( ( TYPE_2 ) ( METHOD_2 ( VAR_3 ) ) ) ; VAR_4 = new TYPE_3 < TYPE_4 > ( INT_1 ) ; METHOD_3 ( true ) ; } 
public java.util.ArrayList < TYPE_1 > METHOD_1 ( ) { synchronized ( VAR_1 ) { return VAR_1 ; } } 
public TYPE_1 METHOD_1 ( final TYPE_1 ... VAR_1 ) { if ( ( VAR_1 . length ) == 0 ) return this ; return new TYPE_2 ( this , java.util.Arrays.asList ( VAR_1 . METHOD_2 ( ) ) ) ; } 
private TYPE_1 METHOD_1 ( TYPE_2 VAR_1 ) { return new TYPE_1 ( VAR_1 . METHOD_2 ( VAR_2 , VAR_3 . height , VAR_4 ) ) ; } 
public static java.lang.String METHOD_1 ( int index ) { if ( ( index > 0 ) && ( index < INT_1 ) ) { return VAR_1 [ index ] ; } else { return STRING_1 ; } } 
public void METHOD_1 ( ) { assertTrue ( VAR_1 . METHOD_2 ( ) ) ; VAR_1 . METHOD_3 ( ) ; TYPE_1 . METHOD_4 ( VAR_2 . METHOD_5 ( ) ) . METHOD_6 ( true ) ; assertTrue ( VAR_1 . METHOD_7 ( ) ) ; } 
public void METHOD_1 ( TYPE_1 VAR_1 , int VAR_2 ) { TYPE_2 VAR_3 = VAR_4 ; METHOD_2 ( VAR_3 . toString ( ) ) ; VAR_1 . METHOD_3 ( ) ; } 
public TYPE_1 METHOD_1 ( ) throws java.lang.Exception { java.lang.System.out.println ( ( STRING_1 + ( VAR_1 ) ) ) ; return VAR_1 . METHOD_2 ( ) ; } 
public void METHOD_1 ( TYPE_1 VAR_1 ) { if ( VAR_2 ) { TYPE_2 . METHOD_2 ( null , STRING_1 ) ; } else { new TYPE_3 ( ) ; } } 
public void METHOD_1 ( TYPE_1 VAR_1 , TYPE_2 VAR_2 , java.lang.String VAR_3 ) { this . index = VAR_1 . METHOD_2 ( VAR_2 , VAR_3 , true ) ; } 
protected java.lang.Long METHOD_1 ( java.lang.String ... params ) { try { java.lang.Thread . METHOD_2 ( ( INT_1 * INT_2 ) ) ; } catch ( TYPE_1 VAR_1 ) { VAR_1 . METHOD_3 ( ) ; } list = METHOD_4 ( getActivity ( ) ) ; return null ; } 
public boolean METHOD_1 ( java.lang.String data ) { if ( ! ( METHOD_2 ( data ) ) ) { return false ; } TYPE_1 . add ( data ) ; return true ; } 
public static void METHOD_1 ( TYPE_1 VAR_1 , java.lang.String VAR_2 ) { if ( ( VAR_1 instanceof TYPE_2 ) && ( VAR_3 ) ) { VAR_4 = ( ( TYPE_2 ) ( VAR_1 ) ) ; } else if ( VAR_3 ) { VAR_4 = null ; } } 
public static TYPE_1 METHOD_1 ( java.lang.String string ) throws java.io.IOException { return TYPE_1 . METHOD_2 ( null , string . split ( STRING_1 ) , 0 ) ; } 
public void METHOD_1 ( ) { VAR_1 = false ; VAR_2 . METHOD_2 ( ) ; } 
public void METHOD_1 ( ) { if ( VAR_1 ) { if ( ! ( METHOD_2 ( ) ) ) { VAR_1 = false ; } } else if ( ! ( VAR_1 ) ) { METHOD_3 ( ) ; } } 
public void METHOD_1 ( java.lang.CharSequence VAR_1 ) { VAR_2 . METHOD_2 ( ) . METHOD_1 ( VAR_1 ) ; } 
public TYPE_1 get ( java.lang.Integer id ) throws TYPE_2 , TYPE_3 { return VAR_1 . get ( id ) . get ( ) ; } 
public void METHOD_1 ( TYPE_1 VAR_1 , TYPE_1 VAR_2 ) { METHOD_2 ( VAR_1 , INT_1 ) ; METHOD_2 ( VAR_2 , INT_2 ) ; METHOD_2 ( VAR_1 , INT_3 ) ; METHOD_2 ( VAR_2 , INT_4 ) ; } 
public static void METHOD_1 ( TYPE_1 VAR_1 , TYPE_2 VAR_2 ) { VAR_1 . METHOD_2 ( STRING_1 , false ) ; VAR_1 . METHOD_3 ( STRING_2 , VAR_2 . METHOD_4 ( ) ) ; VAR_1 . METHOD_5 ( STRING_3 ) ; VAR_1 . METHOD_5 ( STRING_4 ) ; } 
public void METHOD_1 ( ) { ( ( TYPE_1 ) ( this ) ) . METHOD_2 ( ) ; super . METHOD_1 ( ) ; } 
private long METHOD_1 ( ) { if ( ( sum ) == 0 ) return VAR_1 ; return ( VAR_2 ) / ( sum ) ; } 
public void METHOD_1 ( java.lang.String string ) { throw new TYPE_1 ( STRING_1 ) ; } 
public void METHOD_1 ( ) { super . METHOD_1 ( ) ; new TYPE_1 ( METHOD_2 ( ) ) ; VAR_1 = this ; VAR_2 = new TYPE_2 ( ) ; VAR_3 = new TYPE_1 ( this ) ; VAR_4 = new TYPE_3 ( METHOD_2 ( ) ) ; } 
public void METHOD_1 ( boolean VAR_1 ) { if ( VAR_2 ) { this . VAR_1 = VAR_1 ; } else { TYPE_1 . METHOD_2 ( STRING_1 ) ; } } 
public void METHOD_1 ( ) { METHOD_2 ( context ) ; VAR_1 . METHOD_3 ( STRING_1 , context ) ; } 
public void METHOD_1 ( java.lang.String filename , java.lang.String VAR_1 , java.lang.String VAR_2 ) { java.lang.String result = VAR_3 . METHOD_2 ( filename , VAR_1 ) ; java.lang.System.out.println ( result ) ; TYPE_1 . assertEquals ( VAR_2 , result ) ; } 
public int METHOD_1 ( ) { return this . VAR_1 . get ( this . VAR_2 ) . METHOD_1 ( ) ; } 
public void METHOD_1 ( ) { METHOD_2 ( true ) ; VAR_1 . METHOD_3 ( ) ; } 
public void METHOD_1 ( java.util.Set < TYPE_1 > VAR_1 ) { this . VAR_1 = new TYPE_2 < TYPE_1 > ( VAR_1 ) ; VAR_2 = null ; VAR_3 = null ; } 
private void METHOD_1 ( ) { ( this . VAR_1 ) ++ ; } 
public static TYPE_1 METHOD_1 ( TYPE_2 buffer , TYPE_3 VAR_1 ) { return new TYPE_1 ( buffer , VAR_1 ) ; } 
protected abstract void METHOD_1 ( java.lang.Long id ) ; 
public void METHOD_1 ( TYPE_1 VAR_1 ) { if ( ( VAR_1 . METHOD_2 ( ) ) == ( VAR_2 ) ) { java.lang.System.err.println ( METHOD_3 ( ) ) ; METHOD_4 ( METHOD_3 ( ) , METHOD_5 ( ) ) ; } } 
public void METHOD_1 ( ) { java.util.Set < TYPE_1 > VAR_1 = TYPE_2 . METHOD_2 ( VAR_2 . METHOD_3 ( ) ) ; METHOD_4 ( ) ; VAR_3 . METHOD_5 ( VAR_1 ) ; METHOD_6 ( ) ; } 
public void METHOD_1 ( TYPE_1 VAR_1 ) { java.lang.System.out.println ( ( STRING_1 + ( VAR_2 . METHOD_2 ( ) ) ) ) ; METHOD_3 ( VAR_3 . get ( VAR_2 . METHOD_2 ( ) ) ) ; } 
public TYPE_1 METHOD_1 ( TYPE_2 VAR_1 ) { java.lang.System.out.println ( STRING_1 ) ; return TYPE_1 . status ( VAR_2 ) . type ( VAR_3 ) . METHOD_2 ( VAR_1 . METHOD_3 ( ) ) . build ( ) ; } 
public TYPE_1 METHOD_1 ( int VAR_1 ) { this . METHOD_1 ( VAR_1 ) ; return this ; } 
public void METHOD_1 ( ) { TYPE_1 . assertTrue ( VAR_1 . isEmpty ( STRING_1 ) ) ; } 
public byte [ ] METHOD_1 ( ) throws java.io.IOException { VAR_1 = response . METHOD_2 ( ) . METHOD_3 ( ) ; if ( ( VAR_1 ) == null ) { METHOD_4 ( ) ; } return VAR_1 ; } 
public boolean isEmpty ( ) { if ( ( ( VAR_1 ) == null ) && ( ( VAR_2 ) == null ) ) { return true ; } return false ; } 
public void event ( ) { try { METHOD_1 ( false ) ; } catch ( java.io.IOException VAR_1 ) { TYPE_1 . METHOD_2 ( STRING_1 , VAR_1 ) ; } } 
protected TYPE_1 METHOD_1 ( TYPE_2 VAR_1 ) throws TYPE_3 { TYPE_4 VAR_2 = null ; return VAR_3 . METHOD_2 ( ) . METHOD_1 ( VAR_1 . METHOD_3 ( ) , VAR_1 . METHOD_4 ( ) , VAR_2 , VAR_1 . METHOD_5 ( ) ) ; } 
public void METHOD_1 ( java.lang.String VAR_1 ) { VAR_2 . info ( STRING_1 , VAR_1 ) ; VAR_3 . METHOD_1 ( VAR_1 ) ; } 
public TYPE_1 METHOD_1 ( java.util.Date VAR_1 ) { if ( VAR_1 == null ) { throw new TYPE_2 ( VAR_2 ) ; } this . VAR_1 = VAR_1 ; return this ; } 
public void METHOD_1 ( java.lang.String VAR_1 ) throws TYPE_1 { if ( ( VAR_1 . length ( ) ) >= ( VAR_2 ) ) { this . VAR_1 = VAR_1 ; } else { throw new TYPE_1 ( STRING_1 ) ; } } 
public java.lang.Object put ( java.lang.String key , java.lang.Object value ) { java.lang.Object VAR_1 = VAR_2 . get ( key ) ; VAR_2 . set ( key , value ) ; return VAR_1 ; } 
private void METHOD_1 ( boolean VAR_1 ) { if ( VAR_1 ) { VAR_2 . show ( ) ; } else { if ( ( VAR_2 ) != null ) { VAR_2 . METHOD_2 ( ) ; } } } 
public boolean METHOD_1 ( java.io.File file ) { return ( file . METHOD_2 ( ) ) || ( file . getName ( ) . METHOD_3 ( STRING_1 ) ) ; } 
public final void METHOD_1 ( ) { METHOD_2 ( VAR_1 ) ; try { METHOD_3 ( ) ; } catch ( java.lang.Exception VAR_2 ) { TYPE_1 . METHOD_4 ( STRING_1 , VAR_2 ) ; } } 
public void METHOD_1 ( final TYPE_1 VAR_1 ) { TYPE_2 . METHOD_2 ( ) . METHOD_1 ( VAR_1 ) ; } 
public void METHOD_1 ( ) { VAR_1 . METHOD_2 ( new TYPE_1 ( VAR_2 ) ) ; VAR_1 . update ( ) ; VAR_1 . update ( ) ; TYPE_2 . assertTrue ( VAR_3 . METHOD_3 ( ) ) ; } 
public TYPE_1 METHOD_1 ( ) { if ( isEmpty ( ) ) { return new TYPE_2 ( VAR_1 ) ; } else { return new TYPE_2 ( this . get ( 0 ) ) ; } } 
public void METHOD_1 ( ) { this . name = name ; } 
public final void METHOD_1 ( int x , int y , int value ) { VAR_1 [ ( ( y * ( VAR_2 ) ) + x ) ] = ( ( short ) ( value ) ) ; } 
public void METHOD_1 ( ) { VAR_1 . METHOD_2 ( ) ; VAR_1 = null ; TYPE_1 . i ( VAR_2 , STRING_1 ) ; } 
public static long METHOD_1 ( long VAR_1 , int VAR_2 ) { if ( ( TYPE_1 . METHOD_2 ( VAR_1 ) ) == 0 ) { return TYPE_1 . METHOD_3 ( ( ( int ) ( VAR_1 ) ) , VAR_2 ) ; } return VAR_1 ; } 
protected void METHOD_1 ( TYPE_1 VAR_1 ) { long time = TYPE_2 . METHOD_2 ( ) ; METHOD_3 ( VAR_1 ) ; METHOD_4 ( VAR_1 ) ; METHOD_5 ( VAR_1 ) ; METHOD_6 ( VAR_1 ) ; } 
private void METHOD_1 ( java.lang.Double endTime ) { this . endTime = ( TYPE_1 . METHOD_2 ( ( endTime * INT_1 ) ) ) / INT_1 ; } 
private boolean METHOD_1 ( TYPE_1 VAR_1 ) { return ! ( ( ( VAR_1 . METHOD_2 ( ) ) || ( VAR_1 . METHOD_3 ( ) ) ) || ( VAR_1 . METHOD_4 ( ) ) ) ; } 
public void METHOD_1 ( ) { for ( int i = 0 ; i < ( VAR_1 . size ) ; i ++ ) { VAR_1 . get ( i ) . METHOD_1 ( ) ; } } 
public static void main ( java.lang.String [ ] args ) throws java.lang.Exception { TYPE_1 VAR_1 = new TYPE_1 ( STRING_1 ) ; java.lang.System.out.println ( TYPE_2 . getActivity ( ) . toString ( ) ) ; } 
public TYPE_1 < byte [ ] , byte [ ] > METHOD_1 ( ) { if ( ( METHOD_2 ( ) ) != ( VAR_1 ) ) return null ; return null ; } 
public TYPE_1 METHOD_1 ( java.lang.String token , boolean VAR_1 , int VAR_2 ) { return VAR_3 . METHOD_1 ( token , VAR_1 ) ; } 
public void METHOD_1 ( int offset ) { this . index += index ; } 
public static void METHOD_1 ( java.lang.String name ) { if ( ! ( TYPE_1 . METHOD_2 ( name ) ) ) { VAR_1 . METHOD_3 ( ( ( STRING_1 + name ) + STRING_2 ) ) ; } } 
public void METHOD_1 ( TYPE_1 msg ) { if ( ( VAR_1 ) != null ) { VAR_2 . put ( VAR_3 , msg ) ; VAR_1 . METHOD_2 ( VAR_3 ) ; } else { synchronized ( msg ) { msg . METHOD_3 ( ) ; } } } 
public java.lang.String [ ] METHOD_1 ( ) { return new java.lang.String [ 0 ] ; } 
public java.lang.String METHOD_1 ( ) { java.lang.String VAR_1 = TYPE_1 . METHOD_2 ( ) . VAR_2 . METHOD_3 ( ) ; return VAR_1 . substring ( 0 , ( ( VAR_1 . length ( ) ) - INT_1 ) ) ; } 
public synchronized void METHOD_1 ( long VAR_1 ) { TYPE_1 . i ( STRING_1 , ( STRING_2 + ( java.lang.String . METHOD_2 ( VAR_1 ) ) ) ) ; VAR_2 . add ( VAR_1 ) ; } 
public static void main ( final java.lang.String [ ] args ) { TYPE_1 VAR_1 = new TYPE_1 ( new TYPE_2 ( ) ) ; } 
public java.lang.String toString ( ) { return TYPE_1 . METHOD_1 ( value ) ; } 
private java.lang.String METHOD_1 ( java.lang.String ... params ) { return ( VAR_1 . METHOD_2 ( ) . replace ( STRING_1 , VAR_1 . getConfig ( ) . getString ( STRING_2 ) ) ) + ( METHOD_3 ( params ) ) ; } 
public void METHOD_1 ( TYPE_1 VAR_1 ) { METHOD_2 ( ) ; super . METHOD_1 ( VAR_1 ) ; this . METHOD_3 ( ) ; } 
public TYPE_1 METHOD_1 ( TYPE_1 VAR_1 ) { return this . METHOD_2 ( ) . METHOD_1 ( VAR_1 . METHOD_3 ( ) , VAR_1 . METHOD_4 ( ) , VAR_1 . getId ( ) ) ; } 
public void METHOD_1 ( ) { VAR_1 [ ( ( VAR_1 . length ) + 1 ) ] = METHOD_2 ( ) ; } 
public static < TYPE_1 > TYPE_1 METHOD_1 ( java.lang.Class < TYPE_1 > VAR_1 , TYPE_2 VAR_2 , java.lang.String VAR_3 , java.lang.String VAR_4 , java.lang.String VAR_5 ) { return TYPE_3 . METHOD_1 ( VAR_1 , VAR_2 , VAR_3 , VAR_4 , VAR_5 , null ) ; } 
public java.lang.Boolean METHOD_1 ( ) { java.lang.Boolean VAR_1 = VAR_2 . getBoolean ( VAR_3 ) ; VAR_1 = ( VAR_1 == null ) ? false : true ; return VAR_1 ; } 
public void METHOD_1 ( ) { TYPE_1 . assertTrue ( VAR_1 . METHOD_2 ( STRING_1 , VAR_2 , VAR_3 ) ) ; TYPE_2 . METHOD_3 ( VAR_3 , TYPE_2 . METHOD_4 ( 1 ) ) . METHOD_5 ( TYPE_3 . METHOD_6 ( VAR_4 class ) ) ; } 
protected void METHOD_1 ( TYPE_1 VAR_1 ) { super . METHOD_1 ( VAR_1 ) ; METHOD_2 ( ) ; if ( VAR_2 . METHOD_3 ( ) ) { METHOD_4 ( ) ; } else { VAR_2 . METHOD_5 ( ) ; } } 
public int METHOD_1 ( ) { int VAR_1 = value . METHOD_2 ( INT_1 ) ; return VAR_1 ; } 
public boolean METHOD_1 ( int VAR_1 ) { return ( VAR_2 ) < INT_1 ? VAR_1 == 0 : VAR_1 == 1 ; } 
public void METHOD_1 ( TYPE_1 VAR_1 ) { VAR_2 = true ; METHOD_2 ( ) ; METHOD_3 ( ) ; } 
public TYPE_1 METHOD_1 ( TYPE_1 VAR_1 ) throws TYPE_2 { if ( ( VAR_2 ) instanceof TYPE_3 ) { return ( ( TYPE_3 ) ( VAR_2 ) ) . METHOD_1 ( VAR_1 ) ; } return VAR_1 ; } 
public void METHOD_1 ( ) { VAR_1 = new TYPE_1 ( ) ; VAR_1 . set ( STRING_1 , VAR_2 class . METHOD_2 ( ) ) ; } 
public static void METHOD_1 ( java.lang.String VAR_1 ) { TYPE_1 . set ( VAR_1 ) ; TYPE_2 . put ( STRING_1 , VAR_1 ) ; } 
public TYPE_1 METHOD_1 ( int position ) { return TYPE_2 . METHOD_2 ( ( position + 1 ) ) ; } 
public java.lang.String METHOD_1 ( ) { if ( ( this . METHOD_2 ( ) ) == 0 ) { return STRING_1 ; } return TYPE_1 . METHOD_3 ( METHOD_2 ( ) , STRING_2 ) ; } 
public TYPE_1 METHOD_1 ( ) { TYPE_1 VAR_1 = ( ( TYPE_2 ) ( TYPE_3 . getContext ( ) . METHOD_2 ( ) . METHOD_3 ( ) ) ) . METHOD_4 ( ) ; return VAR_1 ; } 
private static native long METHOD_1 ( long VAR_1 , long VAR_2 , long VAR_3 , long VAR_4 , long VAR_5 , long VAR_6 , long VAR_7 ) ; 
public void METHOD_1 ( TYPE_1 VAR_1 ) { if ( ( VAR_1 == ( VAR_2 ) ) && ( TYPE_2 . METHOD_2 ( STRING_1 ) ) ) { TYPE_3 . METHOD_3 ( ) ; } METHOD_4 ( ) ; } 
public TYPE_1 METHOD_1 ( java.lang.String filename ) throws java.io.IOException { java.io.FileOutputStream VAR_1 = new java.io.FileOutputStream ( new java.io.File ( filename ) ) ; VAR_2 . METHOD_2 ( VAR_1 ) ; VAR_1 . METHOD_3 ( ) ; return this ; } 
public void METHOD_1 ( TYPE_1 VAR_1 ) { TYPE_2 . METHOD_2 ( this , VAR_1 ) . show ( METHOD_3 ( ) ) ; } 
public TYPE_1 METHOD_1 ( ) { this . VAR_1 = STRING_1 ; this . VAR_2 = STRING_2 ; return this ; } 
private static native int METHOD_1 ( long VAR_1 , long VAR_2 ) ; 
private boolean METHOD_1 ( ) { return VAR_1 . equals ( STRING_1 ) ; } 
public static double METHOD_1 ( int VAR_1 , java.util.List < TYPE_1 > VAR_2 , int VAR_3 ) throws java.lang.Exception { java.lang.System.out.println ( STRING_1 ) ; java.lang.System.out.println ( STRING_1 ) ; TYPE_2 . METHOD_2 ( VAR_2 ) ; return TYPE_3 . METHOD_3 ( VAR_1 , VAR_2 , VAR_3 ) ; } 
public void METHOD_1 ( ) { METHOD_2 ( ) ; METHOD_3 ( ) ; METHOD_4 ( ) ; METHOD_5 ( ) ; METHOD_6 ( ) ; METHOD_7 ( ) ; METHOD_8 ( ) ; item . METHOD_9 ( ) . METHOD_10 ( ) ; } 
public void METHOD_1 ( ) { VAR_1 = 0 ; VAR_2 . METHOD_2 ( ) ; } 
private boolean METHOD_1 ( TYPE_1 VAR_1 ) { return ( ( VAR_1 . METHOD_2 ( ) ) != null ) && ( ( VAR_1 . METHOD_2 ( ) ) != STRING_1 ) ; } 
public boolean METHOD_1 ( TYPE_1 node , TYPE_2 VAR_1 ) { TYPE_3 VAR_2 = METHOD_2 ( node , false ) ; return METHOD_1 ( VAR_2 , VAR_1 ) ; } 
public boolean METHOD_1 ( TYPE_1 < TYPE_2 > VAR_1 , int VAR_2 ) { return this . VAR_3 . METHOD_2 ( VAR_2 , VAR_1 ) . equals ( VAR_1 ) ; } 
public void METHOD_1 ( ) throws java.lang.Exception { VAR_1 . METHOD_2 ( "name" ) ; METHOD_3 ( VAR_2 . METHOD_2 ( "name" ) ) ; METHOD_3 ( VAR_3 . METHOD_4 ( VAR_4 ) ) ; } 
public void METHOD_1 ( TYPE_1 VAR_1 ) { TYPE_2 . METHOD_2 ( this , STRING_1 , VAR_2 ) . show ( ) ; setText ( VAR_1 ) ; } 
public void METHOD_1 ( ) { super . METHOD_1 ( ) ; VAR_1 = new TYPE_1 ( ) ; METHOD_2 ( VAR_1 ) ; VAR_2 . METHOD_3 ( ) ; VAR_3 . METHOD_4 ( VAR_4 ) ; } 
public void METHOD_1 ( ) { VAR_1 . METHOD_2 ( ) ; VAR_2 . METHOD_2 ( ) ; if ( VAR_3 ) { VAR_4 . METHOD_2 ( ) ; } else { VAR_5 . METHOD_2 ( ) ; } } 
private static native void METHOD_1 ( int id , long VAR_1 ) ; 
public int compareTo ( TYPE_1 VAR_1 ) { if ( ( this . VAR_2 ) > ( VAR_3 ) ) return 1 ; else if ( ( this . VAR_2 ) < ( VAR_3 ) ) return - 1 ; else return 0 ; } 
public int METHOD_1 ( android.content.Intent intent , int VAR_1 , int VAR_2 ) { if ( ! ( VAR_3 ) ) { VAR_3 = true ; METHOD_2 ( ) ; } return VAR_4 ; } 
public TYPE_1 METHOD_1 ( final TYPE_2 VAR_1 ) throws java.lang.Exception { return METHOD_1 ( VAR_1 , null ) ; } 
public void METHOD_1 ( TYPE_1 < ? > VAR_1 ) { VAR_2 . add ( VAR_1 ) ; } 
public java.lang.String get ( java.lang.String key ) { return ( ( java.lang.String ) ( VAR_1 . get ( key ) ) ) ; } 
protected TYPE_1 METHOD_1 ( java.lang.String VAR_1 , java.lang.String VAR_2 , java.lang.Long VAR_3 ) { TYPE_1 VAR_4 = new TYPE_1 ( ) ; VAR_4 . METHOD_2 ( VAR_1 ) ; VAR_4 . METHOD_3 ( VAR_2 ) ; VAR_4 . METHOD_4 ( VAR_3 ) ; return VAR_4 ; } 
public java.lang.Object METHOD_1 ( ) { if ( ( VAR_1 ) == null ) return VAR_1 ; else return STRING_1 ; } 
public boolean METHOD_1 ( final java.lang.String VAR_1 ) { return ! ( this . VAR_2 . METHOD_2 ( VAR_1 ) ) ; } 
public java.util.ArrayList < java.util.Date > METHOD_1 ( ) { return VAR_1 ; } 
static void METHOD_1 ( TYPE_1 VAR_1 ) { VAR_1 . METHOD_2 ( VAR_2 , new TYPE_2 ( TYPE_3 . METHOD_3 ( VAR_1 . METHOD_4 ( VAR_2 ) . METHOD_5 ( new TYPE_4 ( ) ) ) ) ) ; } 
private void METHOD_1 ( TYPE_1 VAR_1 ) { TYPE_1 VAR_2 = new TYPE_1 ( TYPE_2 . METHOD_2 ( ) , STRING_1 , null , ( STRING_2 + ( VAR_3 ) ) ) ; METHOD_3 ( VAR_2 ) ; } 
public void METHOD_1 ( ) { super . METHOD_1 ( ) ; TYPE_1 VAR_1 = ( ( TYPE_1 ) ( METHOD_2 ( VAR_2 ) ) ) ; TYPE_2 . METHOD_3 ( STRING_1 ) ; VAR_1 . METHOD_4 ( 1 ) ; VAR_3 . METHOD_5 ( ) ; } 
void METHOD_1 ( TYPE_1 VAR_1 ) { final TYPE_2 VAR_2 = TYPE_2 . METHOD_2 ( VAR_3 ) ; VAR_2 . METHOD_1 ( VAR_4 , VAR_1 ) ; } 
private static TYPE_1 METHOD_1 ( ) { TYPE_1 VAR_1 = new TYPE_1 ( ) ; VAR_1 . add ( new TYPE_2 ( STRING_1 , null ) ) ; return VAR_1 ; } 
public void METHOD_1 ( TYPE_1 VAR_1 ) { super . METHOD_1 ( VAR_1 ) ; VAR_2 . METHOD_2 ( METHOD_3 ( ) , METHOD_4 ( VAR_1 . METHOD_5 ( ) ) , METHOD_6 ( VAR_1 . METHOD_5 ( ) ) ) ; } 
public void METHOD_1 ( ) { if ( ( VAR_1 ) != null ) { VAR_1 . METHOD_2 ( false ) ; } else { VAR_2 . METHOD_1 ( ) ; } } 
public static void main ( java.lang.String [ ] args ) { java.lang.String VAR_1 = TYPE_1 . METHOD_1 ( STRING_1 , INT_1 ) ; java.lang.System.out.println ( VAR_1 ) ; } 
public boolean isEmpty ( ) { return ( ( VAR_1 ) == null ) || ( ( VAR_1 . count ( ) ) == 0 ) ; } 
public java.lang.String getName ( ) { if ( ( names . size ( ) ) > 0 ) return names . get ( 0 ) ; return null ; } 
private static int METHOD_1 ( java.lang.String VAR_1 ) { int VAR_2 = 0 ; int i = 0 ; while ( ( i = VAR_1 . METHOD_2 ( STRING_1 , i ) ) < ( - 1 ) ) { VAR_2 ++ ; } return VAR_2 ; } 
public void METHOD_1 ( ) throws java.lang.Exception { java.lang.System.out.println ( STRING_1 ) ; java.util.List < TYPE_1 > words = null ; TYPE_2 VAR_1 = null ; VAR_1 . METHOD_2 ( words ) ; fail ( STRING_2 ) ; } 
public void METHOD_1 ( java.util.Collection < TYPE_1 > VAR_1 ) { this . VAR_1 = VAR_1 ; } 
private java.lang.String METHOD_1 ( java.lang.String name ) { java.lang.String VAR_1 = TYPE_1 . METHOD_2 ( ) . METHOD_3 ( ) . METHOD_4 ( ) . METHOD_5 ( STRING_1 ) ; VAR_1 += STRING_2 + ( VAR_2 ) ; return VAR_1 + name ; } 
public void METHOD_1 ( ) throws java.lang.Exception { float f = FLOAT_1 ; TYPE_1 . assertThat ( TYPE_2 . METHOD_2 ( STRING_1 ) , TYPE_3 . METHOD_3 ( java.lang.Float . toString ( f ) ) ) ; } 
private int METHOD_1 ( ) { } 
public void METHOD_1 ( TYPE_1 VAR_1 ) { VAR_2 = new TYPE_2 ( VAR_1 , getContext ( ) ) ; super . METHOD_1 ( VAR_2 ) ; } 
public void METHOD_1 ( android.content.Intent intent ) { super . METHOD_1 ( intent ) ; VAR_1 = METHOD_2 ( intent ) ; METHOD_3 ( intent ) ; } 
private void METHOD_1 ( TYPE_1 event ) { if ( ( VAR_1 ) != null ) { VAR_2 . METHOD_2 ( VAR_1 ) ; TYPE_2 . METHOD_3 ( VAR_1 . getType ( ) , VAR_1 . METHOD_4 ( ) ) ; } } 
public void METHOD_1 ( android.view.View view ) { super . METHOD_1 ( view ) ; METHOD_2 ( ) . METHOD_3 ( VAR_1 . METHOD_4 ( ) ) ; METHOD_5 ( ) ; } 
public void METHOD_1 ( TYPE_1 VAR_1 ) { VAR_2 = VAR_1 ; VAR_3 = 0 ; METHOD_2 ( ) ; } 
public void METHOD_1 ( ) throws java.lang.Exception { TYPE_1 VAR_1 = METHOD_2 ( ) ; VAR_1 . METHOD_3 ( STRING_1 , INT_1 ) . METHOD_4 ( ) ; } 
public void METHOD_1 ( TYPE_1 VAR_1 ) { VAR_2 = true ; METHOD_2 ( ) ; METHOD_3 ( false ) ; METHOD_4 ( ) ; } 
public java.lang.String first ( TYPE_1 VAR_1 , TYPE_2 VAR_2 ) { java.util.List < TYPE_3 > VAR_3 = VAR_4 . METHOD_1 ( ) ; VAR_1 . METHOD_2 ( STRING_1 , VAR_3 ) ; return STRING_2 ; } 
public boolean METHOD_1 ( ) { return getValue ( VAR_1 ) ; } 
public void METHOD_1 ( java.util.Set < java.lang.Integer > VAR_1 ) { VAR_2 . METHOD_2 ( ) ; VAR_3 = VAR_1 ; } 
private void METHOD_1 ( ) { java.lang.System.out.println ( STRING_1 ) ; java.lang.String VAR_1 = METHOD_2 ( ) ; int VAR_2 = java.lang.Integer.parseInt ( VAR_1 ) ; TYPE_1 . METHOD_3 ( ) ; double VAR_3 ; java.lang.String VAR_4 ; } 
private void METHOD_1 ( ) { long VAR_1 = TYPE_1 . METHOD_2 ( VAR_2 ) ; if ( ( VAR_3 ) != VAR_1 ) throw new TYPE_2 ( STRING_1 ) ; } 
private java.lang.String METHOD_1 ( ) { try { return TYPE_1 . METHOD_2 ( ) . METHOD_3 ( ) ; } catch ( TYPE_2 VAR_1 ) { return STRING_1 ; } } 
public java.util.ArrayList < TYPE_1 > METHOD_1 ( ) { java.util.List < TYPE_1 > VAR_1 = VAR_2 . METHOD_2 ( ( ( VAR_3 ) + 1 ) , VAR_2 . size ( ) ) ; return new java.util.ArrayList ( VAR_1 ) ; } 
public void METHOD_1 ( final TYPE_1 VAR_1 , final java.lang.Exception VAR_2 ) { TYPE_2 . METHOD_2 ( STRING_1 , VAR_2 ) ; this . VAR_3 = true ; } 
public void METHOD_1 ( TYPE_1 obj ) { try { this . VAR_1 = obj . getInt ( STRING_1 ) ; } catch ( TYPE_2 VAR_2 ) { VAR_2 . METHOD_2 ( ) ; } } 
public void METHOD_1 ( java.lang.Throwable VAR_1 ) { TYPE_1 . METHOD_2 ( ) ; VAR_2 = false ; TYPE_2 . handle ( VAR_1 ) ; } 
public void METHOD_1 ( ) throws TYPE_1 { METHOD_2 ( STRING_1 , VAR_1 . METHOD_3 ( VAR_2 , VAR_3 , VAR_4 , VAR_5 , false ) ) ; } 
public TYPE_1 METHOD_1 ( ) { return TYPE_2 . METHOD_2 ( ) . METHOD_3 ( TYPE_2 , this . VAR_1 , null ) ; } 
public void METHOD_1 ( ) { VAR_1 . METHOD_1 ( ) ; VAR_2 . METHOD_1 ( ) ; VAR_3 . METHOD_1 ( ) ; TYPE_1 . METHOD_2 ( ) ; } 
public final int METHOD_1 ( boolean VAR_1 ) { METHOD_2 ( METHOD_3 ( VAR_1 ) ) ; } 
public static java.lang.String METHOD_1 ( java.util.Map < java.lang.String , java.lang.Object > VAR_1 ) { return TYPE_1 . METHOD_1 ( VAR_1 , VAR_2 ) ; } 
public void METHOD_1 ( ) { if ( ( VAR_1 ) != null ) { VAR_1 . commit ( ) ; } VAR_2 . METHOD_1 ( ) ; } 
public TYPE_1 METHOD_1 ( TYPE_2 VAR_1 ) { return new TYPE_1 ( ( ( this . i ) + ( VAR_2 ) ) , ( ( this . j ) + ( VAR_3 ) ) ) ; } 
public static TYPE_1 METHOD_1 ( java.lang.String name , TYPE_2 < ? super TYPE_3 < java.lang.String , java.lang.Object > > VAR_1 , TYPE_4 VAR_2 ) { return TYPE_1 . METHOD_1 ( name , null , VAR_1 , VAR_2 ) ; } 
public void METHOD_1 ( ) { if ( ( ( VAR_1 ) != null ) && ( ! ( VAR_1 . METHOD_2 ( ) ) ) ) { VAR_1 . METHOD_1 ( ) ; } VAR_2 = null ; VAR_3 = null ; } 
public void METHOD_1 ( TYPE_1 VAR_1 ) { if ( ( VAR_2 ) != ( VAR_3 ) ) { METHOD_2 ( VAR_3 ) ; METHOD_3 ( VAR_4 ) ; } else { METHOD_2 ( VAR_5 ) ; METHOD_3 ( VAR_6 ) ; } } 
public void METHOD_1 ( ) { boolean [ ] VAR_1 = new boolean [ ] { false , false , false } ; boolean [ ] VAR_2 = new boolean [ ] { true , true , true } ; METHOD_2 ( VAR_1 , VAR_2 ) ; } 
public void METHOD_1 ( ) { p = new TYPE_1 ( STRING_1 ) ; VAR_1 = TYPE_2 . METHOD_2 ( VAR_2 class ) ; for ( TYPE_1 p : TYPE_1 . METHOD_3 ( ) ) { TYPE_1 . METHOD_4 ( p ) ; } } 
public TYPE_1 METHOD_1 ( ) { TYPE_1 result = null ; if ( ( VAR_1 ) != null ) { result = VAR_1 . METHOD_1 ( ) ; } return result ; } 
public void METHOD_1 ( TYPE_1 msg ) { TYPE_2 . METHOD_2 ( STRING_1 ) ; try { METHOD_3 ( msg . METHOD_4 ( VAR_1 class ) ) ; VAR_2 = false ; } catch ( TYPE_3 VAR_3 ) { VAR_3 . METHOD_5 ( ) ; } } 
private void METHOD_1 ( java.lang.String VAR_1 ) { TYPE_1 VAR_2 = ( ( TYPE_1 ) ( METHOD_2 ( ) ) ) ; java.lang.String VAR_3 = TYPE_2 . replaceAll ( VAR_4 , VAR_1 ) ; java.lang.System.out.println ( VAR_3 ) ; VAR_2 . METHOD_3 ( VAR_3 ) ; } 
public java.lang.Void METHOD_1 ( TYPE_1 VAR_1 ) { if ( VAR_1 . METHOD_2 ( ) . isEmpty ( ) ) { VAR_2 . add ( VAR_1 . METHOD_3 ( ) . METHOD_4 ( ) ) ; } return VAR_3 ; } 
public void METHOD_1 ( TYPE_1 VAR_1 ) { TYPE_2 . i ( VAR_2 , STRING_1 ) ; try { TYPE_3 VAR_3 = VAR_1 . getValue ( VAR_4 class ) ; METHOD_2 ( VAR_3 ) ; } catch ( java.lang.Exception VAR_5 ) { VAR_5 . METHOD_3 ( ) ; } } 
private void METHOD_1 ( ) { if ( ( VAR_1 . METHOD_2 ( ) ) == null ) { METHOD_3 ( ) ; } else { new TYPE_1 ( VAR_1 . METHOD_2 ( ) , VAR_2 ) ; } } 
public static java.lang.String METHOD_1 ( ) { java.lang.System.out.println ( STRING_1 ) ; VAR_1 = new java.util.Scanner ( VAR_2 ) ; java.lang.String VAR_3 = VAR_1 . METHOD_2 ( ) . toLowerCase ( ) . replaceAll ( STRING_2 , STRING_3 ) ; return VAR_3 ; } 
static java.lang.String METHOD_1 ( java.lang.String var ) { try { return TYPE_1 . METHOD_2 ( var , STRING_1 ) ; } catch ( TYPE_2 VAR_1 ) { VAR_1 . METHOD_3 ( ) ; return null ; } } 
public double METHOD_1 ( ) { return VAR_1 . METHOD_2 ( ) ; } 
protected boolean METHOD_1 ( java.lang.String VAR_1 ) { try { java.lang.Integer.parseInt ( VAR_1 ) ; } catch ( TYPE_1 VAR_2 ) { return false ; } catch ( java.lang.NullPointerException VAR_2 ) { return false ; } return true ; } 
public boolean isEmpty ( ) { throw new TYPE_1 ( ) ; } 
public void METHOD_1 ( TYPE_1 VAR_1 , TYPE_2 target ) throws java.io.IOException { throw new TYPE_3 ( ) ; } 
public void METHOD_1 ( ) { METHOD_2 ( target , 0 ) ; field . METHOD_3 ( ) ; VAR_1 = false ; } 
private boolean METHOD_1 ( ) { return ( VAR_1 ) instanceof TYPE_1 ? ( ( TYPE_1 ) ( VAR_1 ) ) . METHOD_1 ( ) : ( VAR_1 ) == ( TYPE_2 . get ( ) ) ; } 
public static TYPE_1 METHOD_1 ( TYPE_2 VAR_1 ) { if ( ( VAR_2 ) == null ) { return new TYPE_1 ( VAR_1 ) ; } return VAR_2 ; } 
public void METHOD_1 ( android.view.View VAR_1 ) { if ( VAR_1 == ( VAR_2 ) ) { METHOD_2 ( new android.content.Intent ( this , VAR_3 class ) ) ; } } 
public void METHOD_1 ( java.util.Date VAR_1 ) { this . VAR_1 = TYPE_1 . METHOD_2 ( VAR_1 ) ; } 
public void METHOD_1 ( TYPE_1 < TYPE_2 > VAR_1 , TYPE_1 < TYPE_3 > VAR_2 , TYPE_4 VAR_3 ) { ( VAR_4 ) ++ ; this . METHOD_2 ( VAR_1 ) ; } 
private void METHOD_1 ( TYPE_1 VAR_1 ) { java.lang.System.out.println ( STRING_1 ) ; if ( METHOD_2 ( VAR_1 ) ) { VAR_2 . add ( VAR_3 ) ; VAR_3 = VAR_1 ; } else { VAR_2 . add ( VAR_3 ) ; } METHOD_3 ( ) ; } 
private void METHOD_1 ( ) { METHOD_2 ( ) ; TYPE_1 VAR_1 = new TYPE_1 ( this ) ; VAR_1 . METHOD_3 ( null ) ; VAR_1 . METHOD_4 ( true ) ; this . METHOD_5 ( ) ; VAR_1 . METHOD_5 ( ) ; } 
public long METHOD_1 ( int VAR_1 , int n ) { final long [ ] [ ] VAR_2 = new long [ VAR_1 + 1 ] [ n + 1 ] ; return METHOD_2 ( 0 , 0 , VAR_1 , n , VAR_2 ) ; } 
private boolean METHOD_1 ( java.lang.String t ) { if ( t . METHOD_2 ( STRING_1 ) ) return true ; if ( t . METHOD_2 ( STRING_2 ) ) return true ; return false ; } 
public TYPE_1 message ( java.lang.String message ) { this . message = message ; return this ; } 
private boolean METHOD_1 ( ) { if ( ( this . VAR_1 ) < 0 ) { return true ; } else { return ( this . VAR_1 ) == ( this . VAR_2 . get ( ) ) ; } } 
boolean METHOD_1 ( int VAR_1 ) { return ( VAR_1 == ( end ) ) || ( VAR_2 . contains ( VAR_1 ) ) ; } 
public void METHOD_1 ( TYPE_1 VAR_1 , int VAR_2 ) { data . add ( INT_1 , VAR_3 . getText ( ) . toString ( ) ) ; VAR_4 = VAR_3 . getText ( ) . toString ( ) ; } 
public static void main ( java.lang.String [ ] args ) throws TYPE_1 { TYPE_2 VAR_1 = new TYPE_2 ( ) ; VAR_1 . METHOD_1 ( ) ; VAR_1 . METHOD_2 ( ) ; } 
public void METHOD_1 ( java.lang.String message ) { VAR_1 . METHOD_2 ( message ) ; } 
private void METHOD_1 ( TYPE_1 VAR_1 ) { if ( ( VAR_1 != null ) && ( ! ( VAR_1 . METHOD_2 ( ) ) ) ) { VAR_1 . METHOD_1 ( ) ; } } 
public final void METHOD_1 ( ) { VAR_1 . METHOD_2 ( ) ; TYPE_1 . assertTrue ( ( ( VAR_1 . METHOD_3 ( ) ) || ( VAR_1 . METHOD_4 ( ) ) ) ) ; } 
public int METHOD_1 ( ) throws java.io.IOException { return ( METHOD_2 ( ) ) < ( end ) ? super . METHOD_1 ( ) : - 1 ; } 
private static void METHOD_1 ( ) throws java.lang.Exception { TYPE_1 VAR_1 = new TYPE_1 ( ) ; VAR_1 . METHOD_1 ( new java.util.Date ( ) . getTime ( ) ) ; VAR_2 . METHOD_2 ( VAR_1 ) ; } 
public boolean METHOD_1 ( long VAR_1 , long VAR_2 ) { try { if ( ( VAR_3 . METHOD_2 ( VAR_1 , VAR_2 ) ) != null ) { return true ; } } catch ( TYPE_1 VAR_4 ) { return false ; } return false ; } 
public static boolean METHOD_1 ( java.lang.String VAR_1 , java.lang.String VAR_2 ) { TYPE_1 VAR_3 = TYPE_2 . METHOD_2 ( VAR_2 ) ; TYPE_3 pattern = TYPE_3 . METHOD_3 ( VAR_3 . METHOD_4 ( ) ) ; return pattern . METHOD_5 ( VAR_1 ) . METHOD_6 ( ) ; } 
public void METHOD_1 ( ) { TYPE_1 . METHOD_2 ( VAR_1 , STRING_1 ) ; METHOD_3 ( ) ; if ( VAR_2 ) { context . METHOD_4 ( VAR_3 ) ; VAR_2 = false ; } } 
public void METHOD_1 ( ) { VAR_1 . METHOD_1 ( VAR_2 , VAR_3 ) ; VAR_4 . METHOD_1 ( VAR_3 , VAR_2 ) ; METHOD_2 ( ) ; } 
private static boolean METHOD_1 ( java.lang.String VAR_1 , java.lang.String VAR_2 ) { return VAR_1 . METHOD_2 ( INT_1 , VAR_2 , 0 , VAR_2 . length ( ) ) ; } 
public void METHOD_1 ( ) { METHOD_2 ( ) ; if ( ( VAR_1 ) > 0 ) { ( VAR_1 ) -- ; } else { VAR_1 = 0 ; } } 
public int METHOD_1 ( ) { try { VAR_1 = VAR_2 . getInt ( VAR_3 ) ; } catch ( TYPE_1 VAR_4 ) { VAR_4 . METHOD_2 ( ) ; } return VAR_1 ; } 
public void METHOD_1 ( ) { VAR_1 = VAR_2 . METHOD_2 ( ) ; } 
public int METHOD_1 ( ) { return ( ( VAR_1 . METHOD_1 ( ) ) * INT_1 ) + ( name . METHOD_1 ( ) ) ; } 
public void METHOD_1 ( ) { TYPE_1 . METHOD_2 ( STRING_1 , STRING_2 ) ; VAR_1 = false ; } 
public int METHOD_1 ( final TYPE_1 VAR_1 , final TYPE_1 VAR_2 ) { return ( METHOD_2 ( VAR_2 ) ) - ( METHOD_2 ( VAR_1 ) ) ; } 
public void METHOD_1 ( int VAR_1 , int rows , int VAR_2 ) { this . VAR_1 = VAR_1 ; this . rows = rows ; this . VAR_2 = VAR_2 ; state = new TYPE_1 ( VAR_1 , rows ) ; } 
private boolean METHOD_1 ( java.lang.String VAR_1 ) { boolean VAR_2 = false ; try { java.lang.Boolean . METHOD_2 ( VAR_3 ) ; VAR_2 = true ; } catch ( TYPE_1 error ) { VAR_4 . METHOD_3 ( STRING_1 ) ; } return VAR_2 ; } 
public java.lang.String get ( ) { java.lang.String result = METHOD_1 ( context ) . get ( 0 ) ; METHOD_2 ( result ) ; return result ; } 
private void METHOD_1 ( TYPE_1 VAR_1 , TYPE_2 info ) throws TYPE_3 { TYPE_4 . METHOD_2 ( VAR_1 . METHOD_3 ( VAR_2 , VAR_3 , VAR_4 , VAR_5 ) ) . METHOD_4 ( METHOD_5 ( info ) ) ; } 
public void METHOD_1 ( ) throws TYPE_1 { for ( TYPE_2 c : VAR_1 ) { c . METHOD_2 ( ) ; } } 
public boolean METHOD_1 ( java.lang.String VAR_1 ) { return this . VAR_2 . METHOD_2 ( VAR_1 ) ; } 
private void METHOD_1 ( TYPE_1 VAR_1 ) { try { VAR_2 . add ( VAR_1 ) ; } catch ( TYPE_2 VAR_3 ) { VAR_2 . METHOD_2 ( ) ; TYPE_3 . i ( VAR_4 , STRING_1 ) ; } } 
public java.lang.String METHOD_1 ( ) { if ( ( VAR_1 ) == null ) return null ; else return VAR_1 . trim ( ) ; } 
public void METHOD_1 ( ) { VAR_1 . METHOD_2 ( url ) ; } 
public void METHOD_1 ( TYPE_1 VAR_1 ) { VAR_2 . METHOD_2 ( VAR_3 . getText ( ) ) ; METHOD_3 ( ) . METHOD_4 ( ) ; } 
public java.lang.String METHOD_1 ( TYPE_1 VAR_1 , TYPE_2 VAR_2 ) { if ( METHOD_2 ( VAR_2 ) ) VAR_1 . METHOD_3 ( STRING_1 , true ) ; VAR_1 . METHOD_3 ( STRING_2 , new TYPE_3 ( ) ) ; return METHOD_4 ( VAR_1 ) ; } 
protected void end ( ) { VAR_1 . METHOD_1 ( 0 ) ; } 
public void METHOD_1 ( ) { VAR_1 . METHOD_2 ( FLOAT_1 ) ; VAR_1 . METHOD_3 ( VAR_2 ) ; } 
< TYPE_1 extends TYPE_2 > TYPE_1 METHOD_1 ( java.lang.String id ) ; 
public void METHOD_1 ( TYPE_1 VAR_1 ) { this . VAR_1 = VAR_1 . METHOD_2 ( INT_1 , VAR_2 ) ; this . VAR_1 = VAR_1 ; } 
public void METHOD_1 ( ) { super . METHOD_1 ( ) ; VAR_1 . METHOD_2 ( ) ; TYPE_1 . start ( VAR_1 , METHOD_3 ( ) ) ; } 
public boolean METHOD_1 ( ) { return ( METHOD_2 ( ) ) == 0 ; } 
public void METHOD_1 ( ) { java.lang.System.out.println ( STRING_1 ) ; while ( true ) { VAR_1 . METHOD_1 ( ) ; if ( VAR_2 ) operation ( ) ; } } 
public void METHOD_1 ( java.util.List < ? > VAR_1 ) { view . METHOD_2 ( data ) ; } 
public void METHOD_1 ( ) { java.io.File f = new java.io.File ( VAR_1 . METHOD_2 ( ) ) ; VAR_1 = METHOD_3 ( f ) ; METHOD_4 ( ) ; } 
public void METHOD_1 ( ) { view . METHOD_2 ( VAR_1 . METHOD_3 ( ) ) ; java.lang.System.out.println ( STRING_1 ) ; try { VAR_2 . METHOD_4 ( ) ; } catch ( java.io.IOException VAR_3 ) { } } 
public void METHOD_1 ( TYPE_1 VAR_1 ) { VAR_1 . METHOD_2 ( VAR_2 [ 0 ] , METHOD_3 ( ) , x , y ) ; } 
public java.util.Set < java.lang.String > METHOD_1 ( ) { return VAR_1 . METHOD_2 ( STRING_1 , null ) ; } 
public void METHOD_1 ( ) { VAR_1 . set ( true ) ; VAR_2 . set ( false ) ; } 
public void METHOD_1 ( boolean VAR_1 , boolean VAR_2 ) { TYPE_1 VAR_3 = ( VAR_1 ) ? VAR_4 : VAR_5 ; if ( ( VAR_6 . METHOD_2 ( ) ) != VAR_3 ) { VAR_6 . setState ( VAR_3 , VAR_2 ) ; } } 
public java.lang.Object METHOD_1 ( java.lang.String field ) { return METHOD_2 ( ) . get ( field ) ; } 
public boolean METHOD_1 ( int VAR_1 , int VAR_2 ) { return true ; } 
public static int getInt ( java.lang.String str ) { try { return java.lang.Integer.parseInt ( str ) ; } catch ( TYPE_1 VAR_1 ) { return - 1 ; } } 
public void METHOD_1 ( ) { while ( true ) { update ( ) ; try { java.lang.Thread . METHOD_2 ( INT_1 ) ; } catch ( TYPE_1 VAR_1 ) { VAR_1 . METHOD_3 ( ) ; } } } 
public java.lang.String toString ( ) { return ( ( VAR_1 ) + STRING_1 ) + ( name ) ; } 
public void METHOD_1 ( ) { if ( ! ( TYPE_1 . METHOD_2 ( ) ) ) t . start ( ) ; } 
public void METHOD_1 ( ) { METHOD_2 ( ( - 1 ) , INT_1 , INT_1 , ( - 1 ) ) ; } 
private TYPE_1 METHOD_1 ( java.lang.String name ) { for ( TYPE_1 VAR_1 : VAR_2 . values ( ) ) { if ( VAR_1 . getName ( ) . equals ( name ) ) { return VAR_1 ; } throw new TYPE_2 ( STRING_1 ) ; } } 
public int [ ] METHOD_1 ( TYPE_1 VAR_1 ) { int [ ] temp = new int [ VAR_1 . size ( ) ] ; return null ; } 
private static float METHOD_1 ( int a , int b ) { return a / b ; } 
public void METHOD_1 ( android.view.View VAR_1 ) { VAR_2 . METHOD_2 ( VAR_3 ) ; VAR_2 . METHOD_3 ( VAR_4 ) ; VAR_5 = VAR_3 ; VAR_6 = VAR_4 ; VAR_7 . METHOD_4 ( ) ; } 
public void METHOD_1 ( final boolean VAR_1 ) { VAR_2 = VAR_1 ; METHOD_2 ( VAR_3 , VAR_1 ) ; } 
public void METHOD_1 ( ) { METHOD_2 ( VAR_1 , true ) ; } 
protected void METHOD_1 ( ) { try { this . METHOD_2 ( ) ; this . METHOD_3 ( this . METHOD_4 ( ) ) ; } catch ( final java.io.IOException VAR_1 ) { throw new TYPE_1 ( STRING_1 ) ; } } 
private static double METHOD_1 ( java.util.Scanner VAR_1 ) { try { return VAR_1 . METHOD_2 ( ) ; } catch ( TYPE_1 VAR_2 ) { java.lang.System.out.println ( STRING_1 ) ; VAR_1 . METHOD_3 ( ) ; return TYPE_2 . METHOD_1 ( VAR_1 ) ; } } 
public void METHOD_1 ( ) { if ( ( VAR_1 ) == true ) { this . VAR_1 = true ; } } 
public boolean METHOD_1 ( java.lang.String id ) { if ( ( VAR_1 ) < 0 ) return false ; return VAR_2 . get ( VAR_1 ) . METHOD_2 ( id ) ; } 
public void METHOD_1 ( final TYPE_1 VAR_1 ) { TYPE_2 . METHOD_2 ( ( STRING_1 + ( VAR_1 . METHOD_3 ( ) . METHOD_4 ( ) ) ) ) ; TYPE_3 . METHOD_5 ( VAR_2 , VAR_1 . METHOD_3 ( ) , VAR_3 ) ; } 
public void METHOD_1 ( ) { METHOD_2 ( ) . show ( ) ; } 
public TYPE_1 METHOD_1 ( TYPE_1 VAR_1 , java.util.HashSet < java.lang.Integer > VAR_2 ) { METHOD_2 ( VAR_1 , VAR_2 ) ; VAR_3 . METHOD_3 ( VAR_1 ) ; return VAR_1 ; } 
public boolean METHOD_1 ( ) { return ( VAR_1 . METHOD_2 ( ) ) | ( VAR_1 . METHOD_3 ( ) ) ; } 
public void METHOD_1 ( double VAR_1 , double height ) { VAR_2 . METHOD_2 ( VAR_3 , VAR_4 . METHOD_3 ( ) , VAR_5 . METHOD_3 ( ) , false ) ; } 
public TYPE_1 METHOD_1 ( TYPE_2 VAR_1 ) { VAR_2 . METHOD_2 ( STRING_1 , VAR_1 . METHOD_3 ( ) ) ; return METHOD_4 ( METHOD_5 ( VAR_1 ) , VAR_3 , VAR_4 ) ; } 
public void METHOD_1 ( TYPE_1 VAR_1 ) { VAR_1 . METHOD_2 ( new TYPE_2 ( VAR_1 . METHOD_3 ( ) ) ) ; } 
public void METHOD_1 ( java.util.ArrayList < TYPE_1 > VAR_1 ) { this . VAR_1 = VAR_1 ; TYPE_2 . i ( STRING_1 , STRING_2 ) ; } 
protected void METHOD_1 ( TYPE_1 VAR_1 ) { this . VAR_2 = VAR_1 . getClass ( ) ; this . VAR_3 = VAR_1 . METHOD_2 ( ) ; } 
protected void METHOD_1 ( TYPE_1 VAR_1 ) { if ( ( VAR_2 ) != null ) { METHOD_2 ( ) . METHOD_3 ( VAR_1 , STRING_1 , VAR_2 ) ; } } 
private java.util.ArrayList < TYPE_1 > METHOD_1 ( ) { java.util.ArrayList < TYPE_1 > VAR_1 = new java.util.ArrayList < > ( ) ; VAR_1 . add ( TYPE_2 . METHOD_2 ( ) ) ; VAR_1 . add ( TYPE_3 . METHOD_2 ( VAR_2 ) ) ; return VAR_1 ; } 
public TYPE_1 METHOD_1 ( ) { return ( ( TYPE_1 ) ( startTime . METHOD_2 ( ) ) ) ; } 
public TYPE_1 METHOD_1 ( TYPE_2 className ) throws TYPE_3 { java.lang.System.out.println ( ( STRING_1 + ( this . METHOD_2 ( ) ) ) ) ; TYPE_4 VAR_1 = METHOD_3 ( TYPE_5 . METHOD_4 ( className . name ) ) ; return VAR_1 . METHOD_1 ( className ) ; } 
java.util.List < TYPE_1 > METHOD_1 ( java.lang.String VAR_1 ) { return VAR_2 . METHOD_2 ( VAR_1 ) ; } 
public < TYPE_1 > TYPE_1 METHOD_1 ( TYPE_2 < TYPE_1 > VAR_1 , TYPE_3 VAR_2 ) { return VAR_1 == ( TYPE_4 ) ? VAR_3 < TYPE_1 > METHOD_2 ( this . VAR_4 ) : null ; } 
public TYPE_1 METHOD_1 ( java.lang.String query , int VAR_1 ) throws TYPE_2 , java.io.IOException { return METHOD_2 ( query , VAR_1 , VAR_2 ) ; } 
public java.lang.String getName ( ) { return ( VAR_1 ) + STRING_1 ; } 
private void METHOD_1 ( TYPE_1 VAR_1 ) { TYPE_2 VAR_2 = new TYPE_2 ( ) ; VAR_2 . METHOD_2 ( TYPE_3 . METHOD_3 ( ) ) ; java.lang.System.out.println ( VAR_2 . METHOD_4 ( VAR_1 ) ) ; } 
protected void METHOD_1 ( TYPE_1 VAR_1 , boolean VAR_2 , java.lang.String VAR_3 ) { VAR_1 . METHOD_2 ( ( VAR_3 + ( VAR_2 ? STRING_1 : STRING_2 ) ) ) ; } 
public void METHOD_1 ( ) throws java.lang.Exception { VAR_1 . METHOD_2 ( null , null , null , null , null ) ; } 
public void METHOD_1 ( TYPE_1 VAR_1 ) { TYPE_2 . METHOD_2 ( VAR_2 class ) . METHOD_3 ( VAR_1 ) ; } 
private void METHOD_1 ( TYPE_1 c ) { try { c . METHOD_2 ( ) ; } catch ( java.io.IOException VAR_1 ) { } } 
private static boolean METHOD_1 ( ) { return ( VAR_1 ) < ( VAR_2 ) ; } 
public TYPE_1 METHOD_1 ( ) { switch ( VAR_1 ) { default : case VAR_2 : case VAR_3 : return VAR_4 ; case VAR_5 : case VAR_6 : return VAR_7 ; } } 
public java.lang.String METHOD_1 ( int i ) { if ( i < ( VAR_1 . length ) ) return VAR_1 [ i ] ; return VAR_2 [ ( ( VAR_1 . length ) + i ) ] . name ; } 
public long METHOD_1 ( long VAR_1 , long VAR_2 ) { final long VAR_3 = TYPE_1 . METHOD_2 ( ) ; if ( VAR_3 < ( VAR_4 ) ) { return 0 ; } VAR_4 = VAR_3 + ( super . METHOD_3 ( ) ) ; return VAR_1 ; } 
public void METHOD_1 ( int VAR_1 ) { if ( ( this . VAR_1 ) != VAR_1 ) { this . VAR_1 = VAR_1 ; METHOD_2 ( ) ; } } 
public void METHOD_1 ( ) { TYPE_1 . assertTrue ( VAR_1 . equals ( VAR_1 ) ) ; } 
public java.lang.String METHOD_1 ( ) throws java.lang.Exception { this . VAR_1 = 0 ; return this . VAR_2 ; } 
public java.lang.String METHOD_1 ( TYPE_1 VAR_1 ) { try { return TYPE_2 . METHOD_2 ( VAR_1 ) ; } catch ( TYPE_3 VAR_2 ) { VAR_2 . METHOD_3 ( ) ; throw new TYPE_4 ( ) ; } } 
private static void METHOD_1 ( TYPE_1 VAR_1 , TYPE_2 VAR_2 , TYPE_3 VAR_3 , java.lang.Boolean VAR_4 ) { TYPE_4 . METHOD_2 ( VAR_1 , VAR_2 , VAR_3 , VAR_4 ) ; } 
public final void METHOD_1 ( ) { TYPE_1 . assertTrue ( VAR_1 ) ; long VAR_2 = TYPE_2 . METHOD_2 ( ) ; VAR_3 = VAR_2 - ( VAR_4 ) ; VAR_5 . METHOD_3 ( VAR_2 ) ; TYPE_3 . METHOD_4 ( VAR_1 ) ; } 
public java.lang.String toString ( ) { return ( ( ( ( ( STRING_1 + ( VAR_1 . format ( new java.util.Date ( VAR_2 ) ) ) ) + STRING_2 ) + STRING_3 ) + ( context ) ) + STRING_2 ) + ( text ) ; } 
protected void METHOD_1 ( TYPE_1 VAR_1 ) { VAR_1 . METHOD_2 ( VAR_2 , TYPE_2 . METHOD_3 ( VAR_3 ) ) ; super . METHOD_1 ( VAR_1 ) ; } 
public void METHOD_1 ( ) throws java.lang.Exception { super . METHOD_2 ( ) ; METHOD_3 ( VAR_1 , VAR_2 ) ; } 
public boolean METHOD_1 ( TYPE_1 VAR_1 , int VAR_2 , TYPE_2 event ) { if ( VAR_2 == ( VAR_3 ) ) { VAR_4 . METHOD_2 ( VAR_1 . getText ( ) . toString ( ) ) ; } return false ; } 
private boolean METHOD_1 ( TYPE_1 VAR_1 ) { java.lang.System.out.println ( VAR_1 ) ; if ( ! ( VAR_2 . contains ( VAR_1 ) ) ) { TYPE_2 . METHOD_2 ( VAR_3 , this , STRING_1 ) ; return false ; } return true ; } 
public TYPE_1 < TYPE_2 > METHOD_1 ( final TYPE_3 k , final TYPE_1 < TYPE_2 > VAR_1 ) { METHOD_2 ( key , getValue ( VAR_1 ) ) ; return null ; } 
public static java.lang.String METHOD_1 ( ) { return TYPE_1 . METHOD_2 ( VAR_1 < java.lang.String > METHOD_3 ( ) ) ; } 
private void METHOD_1 ( int VAR_1 , boolean VAR_2 , boolean VAR_3 ) { VAR_4 += VAR_1 ; if ( VAR_2 ) ( VAR_5 ) ++ ; if ( VAR_3 && ( ! VAR_2 ) ) ( VAR_4 ) ++ ; ( VAR_6 ) ++ ; } 
public void METHOD_1 ( TYPE_1 VAR_1 ) { TYPE_2 . METHOD_2 ( VAR_1 , STRING_1 ) ; this . VAR_2 = VAR_1 . METHOD_3 ( ) ; this . METHOD_4 ( ) . METHOD_5 ( this ) ; } 
public void METHOD_1 ( ) { start ( VAR_1 , new TYPE_1 ( ) , new TYPE_2 ( ) , new TYPE_3 ( ) ) ; } 
public void METHOD_1 ( java.lang.String title ) { this . title = title ; if ( ( title != null ) || ( ( METHOD_2 ( ) ) != null ) ) { METHOD_2 ( ) . METHOD_3 ( title . toString ( ) ) ; } } 
public void METHOD_1 ( java.lang.Class < ? > VAR_1 , java.lang.Object VAR_2 ) { synchronized ( VAR_3 ) { assert VAR_1 . METHOD_2 ( VAR_2 ) ; VAR_3 . put ( VAR_1 , VAR_2 ) ; } } 
public TYPE_1 METHOD_1 ( TYPE_2 VAR_1 , java.lang.Object state ) { return VAR_2 ; } 
private TYPE_1 METHOD_1 ( ) { TYPE_1 var = METHOD_2 ( ) ; if ( METHOD_3 ( var ) ) { return var ; } VAR_1 -= var . name ( ) . length ( ) ; return null ; } 
public void METHOD_1 ( TYPE_1 VAR_1 ) { VAR_2 = VAR_1 . getData ( ) ; } 
public java.util.ArrayList < TYPE_1 > METHOD_1 ( ) throws java.lang.Exception { java.util.ArrayList < TYPE_1 > result = temp . METHOD_2 ( ) ; for ( TYPE_1 VAR_1 : result ) { VAR_1 . METHOD_3 ( false ) ; } return result ; } 
private TYPE_1 METHOD_1 ( ) { return METHOD_1 ( false ) ; } 
void METHOD_1 ( java.lang.String url , TYPE_1 VAR_1 , int VAR_2 ) { if ( VAR_3 . METHOD_2 ( VAR_4 . METHOD_3 ( VAR_5 ) ) ) { TYPE_2 . METHOD_4 ( ) . METHOD_1 ( url , VAR_1 , VAR_2 ) ; } } 
private void METHOD_1 ( TYPE_1 VAR_1 ) { TYPE_2 . METHOD_2 ( this , VAR_1 . METHOD_3 ( ) , VAR_2 ) . show ( ) ; } 
public boolean METHOD_1 ( long VAR_1 , int VAR_2 ) { if ( METHOD_2 ( VAR_1 , VAR_2 ) ) return false ; java.lang.String VAR_3 = STRING_1 ; return update ( VAR_3 , new java.lang.Object [ ] { VAR_2 , VAR_1 } ) ; } 
public void METHOD_1 ( TYPE_1 view , java.lang.String VAR_1 ) { VAR_2 = null ; filePath = null ; VAR_3 = TYPE_2 . METHOD_2 ( VAR_1 , VAR_4 ) ; METHOD_3 ( false ) ; } 
public void METHOD_1 ( java.lang.String name ) { if ( name . equals ( STRING_1 ) ) { throw new TYPE_1 ( ) ; } this . name = name ; } 
public TYPE_1 key ( int i ) { METHOD_1 ( ) ; key = java.lang.Integer.toString ( i ) ; return this ; } 
public void METHOD_1 ( ) { if ( ( TYPE_1 . METHOD_2 ( ) . METHOD_3 ( obj ) ) == ( - 1 ) ) { VAR_1 . METHOD_4 ( ) ; } METHOD_5 ( obj . METHOD_6 ( ) ) ; } 
public void METHOD_1 ( TYPE_1 VAR_1 ) { METHOD_2 ( ( ( VAR_1 . METHOD_3 ( ) ) - ( VAR_2 ) ) , ( ( VAR_1 . METHOD_4 ( ) ) - ( VAR_3 ) ) ) ; VAR_4 = METHOD_5 ( ) ; } 
protected void METHOD_1 ( ) { super . METHOD_1 ( ) ; VAR_1 . METHOD_2 ( false ) ; VAR_2 . METHOD_3 ( VAR_3 ) ; VAR_2 . METHOD_4 ( VAR_3 ) ; } 
public void METHOD_1 ( ) throws java.lang.Exception { TYPE_1 VAR_1 = METHOD_2 ( VAR_2 class ) ; java.lang.String name = STRING_1 ; METHOD_3 ( name , VAR_1 ) ; METHOD_4 ( VAR_1 ) ; } 
public boolean METHOD_1 ( TYPE_1 VAR_1 ) { return ! ( ( this . compareTo ( VAR_1 ) ) < 0 ) ; } 
protected void METHOD_1 ( ) { if ( VAR_1 ) { TYPE_1 . METHOD_2 ( ) ; } super . METHOD_1 ( ) ; } 
private void METHOD_1 ( ) { METHOD_2 ( VAR_1 ) ; METHOD_2 ( VAR_2 ) ; METHOD_2 ( VAR_3 ) ; } 
public static int [ ] METHOD_1 ( int [ ] list , int VAR_1 ) { } 
public java.util.List < java.lang.String > METHOD_1 ( java.lang.String type ) { java.util.List < java.lang.String > VAR_1 = new java.util.ArrayList < java.lang.String > ( ) ; VAR_1 = VAR_2 . getData ( type ) ; return VAR_1 ; } 
public boolean METHOD_1 ( ) { return VAR_1 = true ; } 
public static boolean METHOD_1 ( TYPE_1 VAR_1 ) { return ( VAR_2 . METHOD_2 ( ) ) > ( VAR_3 ) ; } 
public void METHOD_1 ( java.lang.String name ) { synchronized ( parameters ) { parameters . remove ( name ) ; } METHOD_2 ( STRING_1 , name ) ; } 
public void METHOD_1 ( TYPE_1 VAR_1 , int position ) { TYPE_2 element = VAR_2 . get ( position ) ; VAR_3 . setText ( element . METHOD_2 ( ) ) ; } 
public java.lang.String METHOD_1 ( TYPE_1 VAR_1 , java.lang.String VAR_2 , TYPE_2 VAR_3 ) { return VAR_4 . update ( VAR_1 , VAR_2 , VAR_3 ) ; } 
public void METHOD_1 ( ) { VAR_1 = new TYPE_1 ( VAR_2 , VAR_3 ) ; } 
protected void METHOD_1 ( ) { if ( ( VAR_1 ) != null ) { VAR_2 . METHOD_2 ( VAR_1 ) ; VAR_2 . METHOD_3 ( 0 ) ; VAR_3 . METHOD_4 ( 0 ) ; } } 
public void METHOD_1 ( final long VAR_1 , final long VAR_2 ) { VAR_3 . METHOD_1 ( VAR_2 ) ; } 
public void METHOD_1 ( TYPE_1 VAR_1 ) { for ( TYPE_2 VAR_2 : TYPE_2 . values ( ) ) { if ( METHOD_2 ( VAR_2 , VAR_1 ) ) { } else { } } METHOD_3 ( VAR_3 ) ; } 
private void METHOD_1 ( ) { VAR_1 . METHOD_2 ( ) ; VAR_2 . METHOD_3 ( VAR_3 . METHOD_4 ( ) , 0 ) ; VAR_3 . METHOD_5 ( VAR_4 ) ; VAR_5 . METHOD_6 ( ) ; VAR_1 . METHOD_7 ( ) ; } 
public static TYPE_1 METHOD_1 ( ) { VAR_1 = null ; VAR_2 = null ; return METHOD_2 ( STRING_1 ) ; } 
public void METHOD_1 ( android.view.View VAR_1 ) { TYPE_1 . METHOD_2 ( getContext ( ) , STRING_1 , VAR_2 ) . show ( ) ; TYPE_2 VAR_3 = new TYPE_2 ( getActivity ( ) , VAR_4 ) ; VAR_3 . METHOD_3 ( ) ; } 
public static double METHOD_1 ( java.lang.String VAR_1 , java.lang.String VAR_2 , java.lang.String VAR_3 , int VAR_4 ) { java.lang.String VAR_5 = STRING_1 ; boolean VAR_6 = true ; return TYPE_1 . METHOD_2 ( VAR_1 , VAR_2 , VAR_6 , VAR_5 , VAR_3 , VAR_4 ) ; } 
public boolean METHOD_1 ( java.io.File file ) { return ( METHOD_2 ( file . getName ( ) ) ) || ( file . METHOD_3 ( ) ) ; } 
public int METHOD_1 ( final TYPE_1 VAR_1 , final int VAR_2 , final int VAR_3 ) { return TYPE_1 . METHOD_2 ( this . METHOD_3 ( ) , VAR_1 . METHOD_3 ( ) , VAR_2 , VAR_3 ) ; } 
public java.lang.String toString ( ) { switch ( this ) { case VAR_1 : return STRING_1 ; default : throw new TYPE_1 ( ) ; } } 
public static boolean METHOD_1 ( java.lang.String text ) { return ( text != null ) && ( ( text . length ( ) ) > 0 ) ; } 
public static void METHOD_1 ( java.lang.String path ) { java.io.File VAR_1 = new java.io.File ( path ) ; if ( ! ( VAR_1 . METHOD_2 ( ) ) ) { VAR_1 . METHOD_3 ( ) ; } } 
public void METHOD_1 ( int index , int VAR_1 ) throws TYPE_1 , TYPE_2 { TYPE_3 VAR_2 = METHOD_2 ( VAR_1 ) ; VAR_2 . METHOD_1 ( index ) ; VAR_3 . METHOD_1 ( VAR_2 . METHOD_3 ( ) . get ( index ) . VAR_4 ) ; } 
protected < TYPE_1 extends TYPE_2 > TYPE_3 < ? > METHOD_1 ( TYPE_4 i ) { return new TYPE_3 ( i ) ; } 
public double METHOD_1 ( ) { return ( ( ( ( VAR_1 ) - ( VAR_2 ) ) - ( VAR_3 ) ) - ( VAR_4 ) ) - ( VAR_5 ) ; } 
public static java.lang.String METHOD_1 ( double VAR_1 , double VAR_2 ) { java.lang.String VAR_3 = VAR_4 [ TYPE_1 . METHOD_2 ( VAR_1 , VAR_2 ) ] ; return VAR_3 ; } 
public void METHOD_1 ( ) { assertEquals ( INT_1 , METHOD_2 ( b . METHOD_1 ( INT_1 ) ) ) ; } 
public void start ( int time ) { TYPE_1 . i ( STRING_1 , STRING_2 ) ; VAR_1 . METHOD_1 ( time ) ; } 
private void METHOD_1 ( ) { VAR_1 . METHOD_2 ( ( ( VAR_2 . get ( 1 ) . VAR_3 ) + STRING_1 ) ) ; } 
public static boolean METHOD_1 ( int VAR_1 , int VAR_2 ) { return ( ! ( TYPE_1 . METHOD_2 ( VAR_2 , VAR_1 ) ) ) && ( TYPE_2 . update ( java.lang.String.format ( STRING_1 , VAR_3 , VAR_1 , VAR_2 ) ) ) ; } 
public void METHOD_1 ( java.lang.String [ ] args ) { super . METHOD_1 ( args ) ; VAR_1 = new TYPE_1 < java.lang.Integer , TYPE_1 < java.lang.Integer , TYPE_2 > > ( ) ; } 
private static void METHOD_1 ( TYPE_1 p , java.lang.Double add ) { TYPE_2 . METHOD_2 ( p , ( ( TYPE_2 . METHOD_3 ( p ) ) + add ) ) ; } 
public void METHOD_1 ( java.lang.Throwable VAR_1 ) { this . VAR_2 = false ; java.lang.System.out.println ( STRING_1 ) ; } 
public void METHOD_1 ( TYPE_1 event ) { if ( ( event . METHOD_2 ( ) ) == STRING_1 ) { VAR_1 . METHOD_3 ( ) ; } if ( ( event . METHOD_2 ( ) ) == STRING_2 ) { VAR_1 . METHOD_4 ( ) ; } } 
void METHOD_1 ( TYPE_1 response , int type ) ; 
public TYPE_1 < TYPE_2 > METHOD_1 ( TYPE_2 VAR_1 ) { return TYPE_1 . METHOD_2 ( VAR_2 . METHOD_1 ( VAR_1 ) ) ; } 
public void METHOD_1 ( TYPE_1 VAR_1 ) { VAR_2 . remove ( VAR_1 ) ; VAR_3 . remove ( VAR_1 . getName ( ) ) ; } 
private static long METHOD_1 ( long VAR_1 , long VAR_2 , long VAR_3 ) { VAR_3 &= ~ VAR_2 ; VAR_1 |= VAR_2 ; VAR_1 &= ~ VAR_3 ; return VAR_1 ; } 
public void METHOD_1 ( TYPE_1 VAR_1 ) { VAR_2 . METHOD_2 ( VAR_3 . getText ( ) . toString ( ) ) ; } 
private boolean METHOD_1 ( TYPE_1 VAR_1 ) { return VAR_1 . toString ( ) . METHOD_2 ( STRING_1 ) ; } 
public void METHOD_1 ( java.util.Collection < TYPE_1 > VAR_1 ) { VAR_2 . METHOD_2 ( VAR_1 ) ; if ( TYPE_2 . getConfig ( STRING_1 ) . equals ( STRING_2 ) ) { return ; } } 
public TYPE_1 METHOD_1 ( ) { return new TYPE_1 ( this . position . METHOD_2 ( ) ) ; } 
public static void METHOD_1 ( android.content.Context context , java.io.File file ) { TYPE_1 . METHOD_1 ( context , file . METHOD_2 ( ) , TYPE_1 . METHOD_3 ( file . METHOD_2 ( ) ) ) ; } 
public void METHOD_1 ( ) { VAR_1 = true ; VAR_2 = true ; } 
public TYPE_1 METHOD_1 ( ) { final int VAR_1 = VAR_2 [ VAR_3 ] ; if ( VAR_1 > 0 ) { return VAR_4 . METHOD_2 ( VAR_1 ) ; } return null ; } 
boolean METHOD_1 ( int VAR_1 , int VAR_2 , int VAR_3 , java.lang.String VAR_4 ) ; 
public void METHOD_1 ( int data ) { TYPE_1 n = new TYPE_1 ( data ) ; VAR_1 = VAR_2 ; VAR_2 = n ; } 
public boolean METHOD_1 ( java.lang.Object VAR_1 , java.lang.Object VAR_2 ) { return ( METHOD_2 ( VAR_1 , VAR_2 ) ) == 0 ; } 
public void METHOD_1 ( TYPE_1 p ) { if ( p == null ) throw new TYPE_2 ( ) ; } 
private TYPE_1 METHOD_1 ( TYPE_2 VAR_1 ) { return new TYPE_3 ( METHOD_2 ( VAR_1 ) , null , TYPE_4 . METHOD_3 ( METHOD_4 ( VAR_1 ) ) ) ; } 
public static boolean METHOD_1 ( char c ) { return ( ( TYPE_1 . METHOD_2 ( c ) ) || ( c == CHAR_1 ) ) || ( c == CHAR_2 ) ; } 
public void METHOD_1 ( ) { VAR_1 = VAR_2 . getBoolean ( STRING_1 , VAR_3 , false , STRING_2 ) ; if ( VAR_2 . METHOD_2 ( ) ) { VAR_2 . METHOD_3 ( ) ; } } 
TYPE_1 < TYPE_2 > METHOD_1 ( TYPE_3 type , java.lang.String VAR_1 , java.lang.String value ) ; 
public TYPE_1 METHOD_1 ( java.lang.String path , java.lang.String method ) { return VAR_1 . METHOD_2 ( path , method . toLowerCase ( ) ) ; } 
public TYPE_1 METHOD_1 ( TYPE_2 VAR_1 ) { return null ; } 
public void METHOD_1 ( TYPE_1 VAR_1 ) { METHOD_2 ( ) ; TYPE_2 . i ( STRING_1 , STRING_2 ) ; } 
public void METHOD_1 ( android.view.View VAR_1 ) { switch ( VAR_1 . getId ( ) ) { case VAR_2 : android.content.Intent intent = new android.content.Intent ( this , VAR_3 class ) ; METHOD_2 ( intent ) ; break ; case VAR_4 : break ; } } 
private double METHOD_1 ( double VAR_1 , double VAR_2 ) { double VAR_3 = 0 ; VAR_3 = ( VAR_2 / VAR_1 ) * INT_1 ; return VAR_3 ; } 
public void METHOD_1 ( ) { if ( ( VAR_1 ) != null ) { VAR_1 . METHOD_2 ( ) ; } METHOD_3 ( VAR_2 ) ; } 
public static boolean METHOD_1 ( TYPE_1 id ) { java.util.List < TYPE_2 > VAR_1 = VAR_2 . get ( id ) ; if ( VAR_1 != null ) { return ( VAR_1 . size ( ) ) > ( VAR_3 ) ; } return false ; } 
public void METHOD_1 ( ) { if ( ( ++ ( VAR_1 ) ) >= ( VAR_2 . size ( ) ) ) { VAR_1 = 0 ; } METHOD_2 ( VAR_1 ) ; } 
public static java.util.List < TYPE_1 > METHOD_1 ( final TYPE_2 context ) { return TYPE_3 . METHOD_2 ( context , VAR_1 , true , true ) ; } 
public static void METHOD_1 ( ) { if ( VAR_1 ) return ; VAR_1 = true ; TYPE_1 . METHOD_2 ( STRING_1 ) ; TYPE_1 . METHOD_2 ( STRING_2 ) ; TYPE_1 . METHOD_2 ( STRING_3 ) ; TYPE_2 . METHOD_3 ( ) ; } 
public void METHOD_1 ( TYPE_1 VAR_1 , boolean VAR_2 ) { if ( VAR_2 ) { VAR_3 = true ; } else { VAR_3 = false ; } } 
public void METHOD_1 ( android.content.Context VAR_1 , java.lang.String VAR_2 ) { METHOD_1 ( VAR_1 ) ; } 
public abstract < TYPE_1 > java.lang.Double METHOD_1 ( TYPE_2 attribute , TYPE_1 VAR_1 , TYPE_1 VAR_2 ) ; 
public void METHOD_1 ( long position , int value ) { long i = ( VAR_1 ) + ( position * ( VAR_2 ) ) ; METHOD_2 ( i ) ; VAR_3 . METHOD_3 ( i , value ) ; } 
public void METHOD_1 ( ) throws TYPE_1 { TYPE_2 . METHOD_2 ( TYPE_3 . METHOD_3 ( ) ) ; } 
public void METHOD_1 ( java.lang.Integer VAR_1 ) { if ( ( VAR_1 < INT_1 ) && ( VAR_1 > ( - 1 ) ) ) { VAR_1 = VAR_1 ; } else { throw new TYPE_1 ( STRING_1 ) ; } } 
public void METHOD_1 ( ) { if ( ( VAR_1 ) != null ) METHOD_2 ( VAR_1 ) . METHOD_3 ( VAR_2 ) ; } 
public void METHOD_1 ( ) { if ( VAR_1 ) { METHOD_2 ( VAR_2 ) ; } else { METHOD_3 ( VAR_2 ) ; } VAR_3 = false ; METHOD_4 ( ) ; } 
public java.lang.String METHOD_1 ( ) { byte [ ] VAR_1 = METHOD_2 ( ) ; return null != VAR_1 ? new java.lang.String ( METHOD_2 ( ) ) : null ; } 
TYPE_1 METHOD_1 ( ) { if ( ( VAR_1 ) == null ) { getData ( ) ; } if ( ( VAR_1 ) != null ) { VAR_2 = TYPE_1 . METHOD_2 ( VAR_1 ) ; VAR_3 = VAR_4 ; } return VAR_2 ; } 
public void METHOD_1 ( android.content.Context context ) { super . METHOD_1 ( context ) ; if ( context instanceof TYPE_1 ) { VAR_1 = ( ( TYPE_1 ) ( context ) ) ; } } 
public void METHOD_1 ( TYPE_1 TYPE_2 ) { this . TYPE_2 = TYPE_2 ; TYPE_2 . METHOD_2 ( null ) ; } 
public java.lang.Object METHOD_1 ( java.lang.Object VAR_1 , int VAR_2 ) { return VAR_3 . get ( new TYPE_1 ( VAR_1 , VAR_2 ) ) ; } 
private TYPE_1 METHOD_1 ( TYPE_2 VAR_1 ) { TYPE_1 VAR_2 = METHOD_2 ( ) ; TYPE_1 VAR_3 = VAR_4 . METHOD_3 ( VAR_2 , VAR_1 . METHOD_4 ( ) , VAR_1 . METHOD_5 ( ) , VAR_1 . METHOD_6 ( ) ) ; return VAR_3 ; } 
public void METHOD_1 ( java.lang.String VAR_1 , java.lang.String VAR_2 ) { if ( ! ( VAR_2 . isEmpty ( ) ) ) { VAR_2 = VAR_3 . METHOD_2 ( VAR_2 ) ; VAR_4 . METHOD_3 ( VAR_1 , VAR_2 ) ; } } 
protected void METHOD_1 ( ) { super . METHOD_1 ( ) ; VAR_1 . METHOD_2 ( ) ; VAR_2 . METHOD_2 ( ) ; VAR_1 = null ; VAR_2 = null ; VAR_3 . METHOD_3 ( ) ; } 
public void METHOD_1 ( TYPE_1 VAR_1 ) { this . VAR_1 = VAR_1 ; METHOD_2 ( ) ; VAR_2 . METHOD_3 ( ) ; } 
public void METHOD_1 ( TYPE_1 VAR_1 , int VAR_2 , int VAR_3 , int VAR_4 ) { VAR_3 = VAR_3 + 1 ; VAR_5 . setText ( ( ( ( ( VAR_4 + STRING_1 ) + VAR_3 ) + STRING_1 ) + VAR_2 ) ) ; } 
public void METHOD_1 ( android.view.View VAR_1 ) { TYPE_1 . METHOD_2 ( this , STRING_1 , VAR_2 ) . show ( ) ; } 
private static native void METHOD_1 ( long VAR_1 , long offset ) ; 
public void METHOD_1 ( java.util.HashMap < java.lang.String , java.lang.Integer > VAR_1 ) { METHOD_2 ( ) ; METHOD_3 ( true ) ; this . VAR_1 = VAR_1 ; } 
public TYPE_1 METHOD_1 ( java.lang.Boolean VAR_1 ) { this . VAR_1 = VAR_1 ; return this ; } 
public java.lang.String show ( int id , TYPE_1 VAR_1 ) { TYPE_2 VAR_2 = VAR_3 . METHOD_1 ( id ) ; METHOD_2 ( VAR_1 , id ) ; return STRING_1 ; } 
public void METHOD_1 ( double x ) { double temp = this . x ; this . x = x ; java.lang.System.out.println ( ( STRING_1 + ( java.lang.Math.abs ( ( temp - ( this . x ) ) ) ) ) ) ; } 
public void METHOD_1 ( ) throws java.lang.Exception { try { TYPE_1 . METHOD_2 ( STRING_1 ) ; TYPE_1 . METHOD_2 ( STRING_2 ) ; } catch ( TYPE_2 VAR_1 ) { VAR_1 . METHOD_3 ( ) ; } } 
public double METHOD_1 ( double VAR_1 , int VAR_2 ) { return VAR_1 * VAR_2 ; } 
protected void METHOD_1 ( ) { java.lang.System.out.println ( STRING_1 ) ; for ( TYPE_1 VAR_1 : this . VAR_2 ) { VAR_1 . METHOD_2 ( VAR_1 . METHOD_3 ( ) ) ; } VAR_3 . METHOD_4 ( ) ; VAR_4 . METHOD_4 ( ) ; } 
public void METHOD_1 ( TYPE_1 VAR_1 ) { super . METHOD_1 ( VAR_1 ) ; java.lang.System.out.println ( c . METHOD_2 ( ) ) ; if ( ( c . METHOD_2 ( ) ) == INT_1 ) c . METHOD_3 ( STRING_1 ) ; METHOD_4 ( ) ; } 
public void METHOD_1 ( int count ) { this . count . set ( count ) ; } 
public TYPE_1 METHOD_1 ( java.lang.String VAR_1 ) { TYPE_2 VAR_2 = VAR_3 . METHOD_2 ( VAR_1 ) ; TYPE_3 TYPE_4 = new TYPE_3 ( VAR_2 ) ; java.lang.System.out.println ( ( STRING_1 + ( TYPE_4 . METHOD_3 ( ) ) ) ) ; return TYPE_4 . METHOD_3 ( ) ; } 
public TYPE_1 METHOD_1 ( TYPE_2 VAR_1 ) { if ( ( VAR_2 ) == null ) { METHOD_2 ( VAR_1 ) ; } return METHOD_3 ( ) ; } 
public void METHOD_1 ( ) { if ( ! ( VAR_1 . METHOD_2 ( ) ) ) { VAR_2 = VAR_3 . METHOD_3 ( ) . METHOD_1 ( line , this ) ; } } 
public void METHOD_1 ( ) { long a = INT_1 ; long b = INT_2 ; TYPE_1 . assertEquals ( INT_3 , ( a + b ) ) ; } 
public void METHOD_1 ( ) { this . VAR_1 . METHOD_2 ( ) . METHOD_3 ( false ) ; this . VAR_1 . METHOD_4 ( this . VAR_1 . METHOD_2 ( ) ) ; } 
public void METHOD_1 ( TYPE_1 VAR_1 , TYPE_2 VAR_2 , TYPE_3 VAR_3 ) { TYPE_4 . info ( ( STRING_1 + VAR_1 ) ) ; } 
public void METHOD_1 ( TYPE_1 VAR_1 , java.util.List < TYPE_1 > VAR_2 ) { super . METHOD_1 ( VAR_1 , VAR_2 ) ; VAR_3 . error ( STRING_1 , METHOD_2 ( ) ) ; METHOD_3 ( ) . METHOD_4 ( ) ; TYPE_2 . METHOD_5 ( VAR_1 ) ; } 
boolean METHOD_1 ( ) { double VAR_1 = TYPE_1 . METHOD_2 ( ) . METHOD_3 ( ) ; return ( VAR_2 ) > VAR_1 ; } 
public void METHOD_1 ( ) { if ( ( VAR_1 ) != null ) { METHOD_2 ( ) ; VAR_1 . METHOD_3 ( ) ; } VAR_2 . METHOD_4 ( ) ; } 
public TYPE_1 < java.lang.Void > METHOD_1 ( TYPE_2 VAR_1 ) { VAR_2 . METHOD_2 ( VAR_1 ) ; return new TYPE_3 < java.lang.Void > ( VAR_3 ) ; } 
public void METHOD_1 ( int VAR_1 , int VAR_2 ) { this . x = VAR_1 ; this . y = VAR_2 ; } 
private void METHOD_1 ( TYPE_1 VAR_1 ) { VAR_1 . METHOD_2 ( ) ; VAR_2 . remove ( VAR_1 ) ; } 
private void METHOD_1 ( ) { METHOD_2 ( VAR_1 ) ; METHOD_3 ( VAR_2 ) ; METHOD_4 ( VAR_3 ) ; METHOD_5 ( VAR_4 ) ; VAR_5 = false ; } 
void METHOD_1 ( TYPE_1 VAR_1 ) { METHOD_2 ( VAR_1 ) ; if ( ! ( VAR_2 ) ) { return ; } VAR_3 . METHOD_3 ( VAR_4 , VAR_5 ) ; } 
public boolean METHOD_1 ( java.lang.String id ) ; 
protected void METHOD_1 ( ) { super . METHOD_1 ( ) ; if ( TYPE_1 . METHOD_2 ( ) . METHOD_3 ( this ) ) { TYPE_1 . METHOD_2 ( ) . METHOD_4 ( this ) ; } } 
public void METHOD_1 ( TYPE_1 < java.lang.Integer > VAR_1 ) { this . VAR_1 = VAR_1 . METHOD_2 ( 0 ) ; } 
public boolean METHOD_1 ( ) { if ( ( VAR_1 ) < ( VAR_2 ) ) { return true ; } else { return false ; } } 
public void METHOD_1 ( TYPE_1 VAR_1 , TYPE_2 VAR_2 , java.lang.Object VAR_3 , TYPE_3 VAR_4 ) throws java.lang.Exception { } 
public int METHOD_1 ( TYPE_1 VAR_1 ) { int id = VAR_2 . METHOD_2 ( VAR_1 ) ; return id ; } 
private void METHOD_1 ( android.view.View VAR_1 ) { if ( ! ( VAR_2 ) ) { VAR_2 = true ; } else { VAR_2 = false ; } METHOD_2 ( ) ; } 
public void METHOD_1 ( ) throws java.lang.Exception { TYPE_1 . assertEquals ( ( ( int ) ( VAR_1 . METHOD_1 ( STRING_1 ) . get ( 0 ) . METHOD_2 ( ) ) ) , INT_1 ) ; } 
void METHOD_1 ( ) { METHOD_2 ( ) ; VAR_1 = true ; if ( ( VAR_2 ) && ( ! ( VAR_3 ) ) ) { VAR_4 . METHOD_3 ( VAR_5 , VAR_6 , VAR_7 ) ; } VAR_8 . METHOD_4 ( ) ; METHOD_5 ( ) ; } 
public char METHOD_1 ( ) { if ( ( VAR_1 ) == CHAR_1 ) ( VAR_2 ) ++ ; else ( VAR_3 ) ++ ; return VAR_1 ; } 
public void METHOD_1 ( ) { assertEquals ( FLOAT_1 , TYPE_1 . METHOD_2 ( this . VAR_1 ) , 0 ) ; } 
public void METHOD_1 ( int id ) { } 
void METHOD_1 ( ) throws TYPE_1 { METHOD_2 ( ) ; METHOD_3 ( ) ; METHOD_4 ( ) ; METHOD_5 ( ) ; } 
public void METHOD_1 ( android.view.View VAR_1 ) { VAR_2 . METHOD_2 ( id ) ; VAR_3 . METHOD_3 ( VAR_2 . METHOD_4 ( null , VAR_4 , VAR_4 ) ) ; VAR_5 . METHOD_5 ( ) ; } 
public void METHOD_1 ( ) { this . VAR_1 . METHOD_2 ( this , this . VAR_2 , VAR_3 ) ; this . VAR_1 . METHOD_2 ( this , this . VAR_4 , VAR_3 ) ; } 
public void METHOD_1 ( android.view.View view ) { METHOD_2 ( 1 ) ; METHOD_3 ( ) ; } 
public void METHOD_1 ( ) { if ( ( VAR_1 . getText ( ) ) == STRING_1 ) { METHOD_2 ( ) ; } else { METHOD_3 ( ) ; } } 
public java.lang.Boolean METHOD_1 ( TYPE_1 VAR_1 ) throws TYPE_2 { TYPE_3 < ? > VAR_2 = this . VAR_3 . METHOD_2 ( VAR_1 . METHOD_3 ( ) ) ; METHOD_4 ( VAR_1 . getName ( ) , VAR_1 . METHOD_5 ( ) , VAR_2 ) ; return null ; } 
public void METHOD_1 ( TYPE_1 VAR_1 ) { TYPE_2 . METHOD_2 ( STRING_1 , ( STRING_2 + ( VAR_1 . getName ( ) . toString ( ) ) ) ) ; } 
public java.lang.String METHOD_1 ( java.lang.String VAR_1 ) { java.util.List < TYPE_1 > VAR_2 = METHOD_2 ( STRING_1 ) ; return METHOD_3 ( STRING_2 , VAR_1 ) ; } 
public boolean METHOD_1 ( TYPE_1 a , java.lang.String VAR_1 ) throws TYPE_2 ; 
public void METHOD_1 ( java.lang.String number ) { VAR_1 . setText ( new java.lang.StringBuilder ( VAR_1 . getText ( ) ) . append ( number ) . toString ( ) ) ; } 
public static int METHOD_1 ( int VAR_1 , int VAR_2 ) { return VAR_1 + VAR_2 ; } 
public TYPE_1 METHOD_1 ( ) { return TYPE_2 . METHOD_2 ( ) . METHOD_3 ( new TYPE_3 ( ) , getType ( ) , getName ( ) ) ; } 
public void METHOD_1 ( ) { TYPE_1 . info ( TYPE_2 . METHOD_2 ( null , null ) . toString ( INT_1 , INT_1 ) ) ; TYPE_1 . info ( new TYPE_3 ( ) . toString ( INT_1 ) ) ; } 
public static void METHOD_1 ( final android.content.Context VAR_1 , java.lang.String url , final TYPE_1 VAR_2 ) { TYPE_2 . METHOD_2 ( VAR_1 ) . METHOD_3 ( url ) . METHOD_4 ( VAR_3 ) . error ( VAR_4 ) . METHOD_5 ( ) . METHOD_6 ( VAR_2 ) ; } 
public void METHOD_1 ( android.view.View VAR_1 ) { METHOD_2 ( VAR_2 . get ( ) , VAR_3 . get ( ) ) ; } 
public void METHOD_1 ( ) throws java.lang.Exception { TYPE_1 . METHOD_2 ( VAR_1 , STRING_1 ) ; METHOD_3 ( ) ; } 
public java.util.ArrayList < TYPE_1 > METHOD_1 ( ) { java.util.ArrayList < TYPE_1 > list = new java.util.ArrayList < > ( ) ; for ( TYPE_1 VAR_1 : this . VAR_2 ) { list . add ( VAR_1 ) ; } return list ; } 
public void METHOD_1 ( ) { TYPE_1 . i ( STRING_1 , STRING_2 ) ; VAR_1 . METHOD_2 ( ) ; } 
public int METHOD_1 ( TYPE_1 VAR_1 , TYPE_1 VAR_2 ) { if ( ( VAR_3 ) > ( VAR_4 ) ) { return 1 ; } if ( ( VAR_3 ) < ( VAR_4 ) ) { return - 1 ; } return 0 ; } 
public TYPE_1 METHOD_1 ( TYPE_2 VAR_1 ) throws TYPE_3 { java.util.List < TYPE_4 > VAR_2 = TYPE_5 . METHOD_2 ( VAR_1 . METHOD_3 ( ) ) ; return new TYPE_1 ( VAR_2 ) ; } 
public java.lang.String METHOD_1 ( TYPE_1 VAR_1 ) { TYPE_2 VAR_2 = new TYPE_2 ( ) ; VAR_3 . METHOD_2 ( STRING_1 ) ; VAR_2 . METHOD_3 ( STRING_2 ) ; return STRING_2 ; } 
public void query ( TYPE_1 query , TYPE_2 ... VAR_1 ) throws TYPE_3 { if ( VAR_2 . isEmpty ( ) ) { key . METHOD_1 ( VAR_3 ) ; } VAR_2 . add ( query ) ; } 
private void METHOD_1 ( final java.lang.String VAR_1 , final java.lang.String VAR_2 ) throws TYPE_1 , java.io.IOException { TYPE_2 . info ( ( STRING_1 + VAR_1 ) ) ; METHOD_2 ( TYPE_3 . METHOD_3 ( VAR_1 ) . METHOD_4 ( ) , VAR_2 ) ; } 
public boolean METHOD_1 ( ) { return ( a [ 1 ] ) == INT_1 ; } 
public static int METHOD_1 ( int [ ] VAR_1 ) { return 0 ; } 
protected final void METHOD_1 ( final TYPE_1 VAR_1 , final TYPE_2 VAR_2 ) { METHOD_2 ( ) . METHOD_3 ( VAR_1 ) ; this . VAR_3 . put ( VAR_1 . METHOD_4 ( ) . toString ( ) , VAR_1 ) ; } 
private boolean METHOD_1 ( int VAR_1 , int VAR_2 ) { return ( ( ( VAR_1 < 0 ) || ( VAR_1 > ( n ) ) ) || ( VAR_2 < 0 ) ) || ( VAR_2 > ( n ) ) ; } 
protected void METHOD_1 ( ) { super . METHOD_1 ( ) ; android.content.Intent intent ; intent = new android.content.Intent ( this , VAR_1 class ) ; METHOD_2 ( intent ) ; if ( ! ( METHOD_3 ( ) ) ) { METHOD_4 ( ) ; } } 
public void METHOD_1 ( int x , int y , int VAR_1 , int VAR_2 ) { VAR_3 . METHOD_2 ( VAR_4 ) ; VAR_5 . METHOD_1 ( x , y , ( x + VAR_1 ) , ( x + VAR_2 ) , VAR_3 ) ; } 
public void METHOD_1 ( TYPE_1 VAR_1 , int i , int VAR_2 , int VAR_3 ) { startTime . METHOD_2 ( i ) ; startTime . METHOD_3 ( VAR_2 ) ; startTime . METHOD_4 ( VAR_3 ) ; METHOD_5 ( ) ; } 
protected void METHOD_1 ( ) { super . METHOD_1 ( ) ; java.lang.String name = STRING_1 ; this . METHOD_2 ( name ) ; this . METHOD_3 ( ) . METHOD_4 ( STRING_1 ) ; TYPE_1 . METHOD_5 ( VAR_1 , name , VAR_2 ) ; } 
public void METHOD_1 ( ) { METHOD_2 ( n . path ( ) ) ; } 
protected native void METHOD_1 ( long VAR_1 , long [ ] VAR_2 , float VAR_3 , float VAR_4 ) ; 
public java.util.List < TYPE_1 > METHOD_1 ( ) { return ( VAR_1 ) == null ? null : TYPE_2 . METHOD_2 ( VAR_1 ) ; } 
private static boolean METHOD_1 ( final TYPE_1 VAR_1 , final TYPE_1 VAR_2 ) { return ( VAR_2 . METHOD_2 ( ) . getId ( ) . equals ( VAR_2 . METHOD_2 ( ) . getId ( ) ) ) && ( VAR_3 . METHOD_3 ( VAR_4 ) ) ; } 
protected < TYPE_1 extends TYPE_2 > TYPE_3 < TYPE_1 > METHOD_1 ( java.lang.String key , java.lang.Class < TYPE_1 > VAR_1 ) { java.lang.String id = getId ( key ) ; return METHOD_2 ( id , VAR_1 ) ; } 
public void METHOD_1 ( ) { super . METHOD_1 ( ) ; TYPE_1 . METHOD_2 ( ) . METHOD_3 ( true ) ; } 
public void METHOD_1 ( ) { for ( ; ; ) { METHOD_2 ( ) ; if ( VAR_1 . METHOD_3 ( ) ) break ; java.lang.System.out.println ( STRING_1 ) ; } java.lang.System.out.println ( VAR_1 ) ; } 
public void METHOD_1 ( java.lang.Double VAR_1 ) { data . put ( STRING_1 , ( VAR_1 == null ? - FLOAT_1 : VAR_1 ) ) ; } 
public boolean METHOD_1 ( TYPE_1 VAR_1 ) { listener . get ( ) . METHOD_2 ( ) ; return true ; } 
private void METHOD_1 ( ) throws java.io.IOException { TYPE_1 VAR_1 = new TYPE_1 ( ) ; VAR_1 . METHOD_2 ( true ) ; if ( ( VAR_2 ) == null ) { throw new java.io.IOException ( STRING_1 ) ; } } 
public void METHOD_1 ( ) { java.lang.System.out.println ( ( STRING_1 + ( VAR_1 ) ) ) ; java.lang.System.out.println ( ( STRING_2 + ( VAR_2 ) ) ) ; } 
public static double METHOD_1 ( double value , double VAR_1 , double VAR_2 ) { return ( value - VAR_1 ) / VAR_2 ; } 
public void METHOD_1 ( java.lang.Object VAR_1 , TYPE_1 VAR_2 ) { VAR_2 . METHOD_2 ( ) . METHOD_3 ( ( ( java.lang.Double ) ( VAR_1 ) ) ) ; } 
public void start ( ) { TYPE_1 VAR_1 = new TYPE_1 ( null ) ; METHOD_1 ( ) ; } 
private double METHOD_1 ( double num ) { double VAR_1 = ( VAR_2 ) * FLOAT_1 ; return VAR_1 ; } 
public java.lang.String toString ( ) { return new java.lang.String ( ( ( ( type ) + STRING_1 ) + ( id ) ) ) ; } 
public void METHOD_1 ( ) { while ( true ) { try { TYPE_1 . METHOD_2 ( ) ; } catch ( java.io.IOException VAR_1 ) { } } } 
public int METHOD_1 ( ) { return ( VAR_1 ) + 1 ; } 
public static void METHOD_1 ( TYPE_1 VAR_1 , TYPE_2 VAR_2 ) { TYPE_3 . METHOD_2 ( new TYPE_4 ( VAR_1 , VAR_2 ) ) ; } 
public void METHOD_1 ( double VAR_1 ) { if ( ( ( ( VAR_2 ) + VAR_1 ) <= INT_1 ) || ( ( ( VAR_2 ) + VAR_1 ) >= 0 ) ) { this . VAR_2 = ( VAR_2 ) + VAR_1 ; } } 
public void METHOD_1 ( ) { this . VAR_1 = new TYPE_1 ( STRING_1 , STRING_1 , null ) ; this . VAR_2 = true ; } 
public void METHOD_1 ( TYPE_1 VAR_1 , TYPE_2 VAR_2 ) throws java.lang.Exception { METHOD_2 ( VAR_2 ) ; try { VAR_3 . METHOD_3 ( ) . METHOD_4 ( VAR_4 , VAR_5 ) ; } finally { super . METHOD_1 ( VAR_1 , VAR_2 ) ; } } 
public void METHOD_1 ( int value ) { METHOD_2 ( ) ; VAR_1 = value ; } 
private void METHOD_1 ( TYPE_1 < TYPE_2 > operation ) { METHOD_2 ( ) ; try { operation . METHOD_3 ( ) ; } catch ( java.lang.Exception VAR_1 ) { METHOD_4 ( ) ; } } 
public java.lang.String METHOD_1 ( java.util.Map < java.lang.String , java.lang.String > VAR_1 ) { return VAR_2 . METHOD_2 ( VAR_1 . get ( STRING_1 ) ) ; } 
public boolean METHOD_1 ( java.util.Collection < TYPE_1 > VAR_1 ) { if ( VAR_1 == null ) { return false ; } return VAR_2 . METHOD_2 ( VAR_1 ) ; } 
public void add ( TYPE_1 VAR_1 ) { TYPE_2 . METHOD_1 ( VAR_1 . METHOD_2 ( ) . METHOD_3 ( ) ) ; add ( new java.io.File ( VAR_1 . METHOD_4 ( ) ) , VAR_1 . METHOD_5 ( ) , VAR_1 . METHOD_6 ( ) ) ; } 
protected int METHOD_1 ( TYPE_1 VAR_1 ) { return INT_1 ; } 
public boolean METHOD_1 ( java.lang.String name ) { try { METHOD_2 ( name ) ; return true ; } catch ( java.lang.ClassNotFoundException | TYPE_1 VAR_1 ) { return false ; } } 
public java.lang.String getString ( java.lang.String key ) { VAR_1 = get ( key ) ; if ( ( VAR_1 ) instanceof TYPE_1 ) return ( ( java.lang.String ) ( VAR_1 ) ) ; return STRING_1 ; } 
protected java.lang.Void METHOD_1 ( ) throws java.lang.Throwable { METHOD_2 ( ) . METHOD_3 ( ) ; return null ; } 
public void METHOD_1 ( java.lang.Integer VAR_1 ) { this . VAR_2 = VAR_2 ; } 
public void METHOD_1 ( TYPE_1 VAR_1 ) { { VAR_2 = new TYPE_2 ( ) ; VAR_3 = new TYPE_3 ( VAR_2 ) ; VAR_4 = new TYPE_4 ( VAR_2 , VAR_3 ) ; VAR_5 = new TYPE_5 ( ) ; VAR_3 . METHOD_2 ( true ) ; } } 
public void METHOD_1 ( TYPE_1 VAR_1 ) throws java.lang.Exception { if ( VAR_1 . METHOD_2 ( ) ) { VAR_2 . METHOD_3 ( ) . METHOD_4 ( ) ; } else { VAR_2 . METHOD_3 ( ) . METHOD_5 ( ) ; } } 
private int METHOD_1 ( TYPE_1 context ) { java.util.List < TYPE_2 > VAR_1 = TYPE_3 . METHOD_2 ( VAR_2 ) ; if ( ( VAR_1 . size ( ) ) > 0 ) { return - 1 ; } else { return 0 ; } } 
public boolean METHOD_1 ( ) { VAR_1 . METHOD_2 ( VAR_2 ) . METHOD_3 ( false ) ; VAR_3 . METHOD_4 ( ) ; METHOD_5 ( ) ; return false ; } 
private boolean METHOD_1 ( ) { if ( METHOD_2 ( ) . METHOD_3 ( ) . METHOD_4 ( VAR_1 ) ) { return true ; } else { return false ; } } 
public void METHOD_1 ( ) { super . METHOD_1 ( ) ; TYPE_1 . METHOD_2 ( VAR_1 , STRING_1 ) ; } 
public void METHOD_1 ( java.lang.String VAR_1 ) { if ( ( VAR_2 ) != null ) { VAR_2 . METHOD_2 ( new java.io.File ( VAR_1 ) ) ; } } 
public void METHOD_1 ( final TYPE_1 context , final TYPE_2 output ) throws TYPE_3 { this . output = output ; this . context = context ; } 
private void METHOD_1 ( ) { VAR_1 . setText ( STRING_1 ) ; VAR_2 . setText ( STRING_1 ) ; VAR_3 = java.util.Calendar.getInstance ( ) ; METHOD_2 ( ) ; } 
private void METHOD_1 ( final java.lang.String message , final boolean VAR_1 ) { if ( VAR_2 ) { VAR_3 . METHOD_1 ( message , VAR_1 ) ; } } 
public void METHOD_1 ( TYPE_1 TYPE_2 , TYPE_3 VAR_1 ) { for ( TYPE_4 VAR_2 : TYPE_2 . METHOD_2 ( ) ) { VAR_2 . METHOD_3 ( VAR_1 ) ; } } 
public void METHOD_1 ( ) { TYPE_1 . METHOD_2 ( FLOAT_1 ) ; } 
public void METHOD_1 ( java.util.List < TYPE_1 > VAR_1 ) { if ( METHOD_2 ( ) ) { TYPE_2 . METHOD_3 ( VAR_2 , STRING_1 ) ; TYPE_3 VAR_3 = new TYPE_3 ( ) ; VAR_3 . METHOD_4 ( VAR_1 ) ; METHOD_5 ( VAR_3 ) ; } } 
private void METHOD_1 ( ) { if ( ( VAR_1 ) > ( VAR_2 ) ) { VAR_1 = VAR_3 ; } } 
private void METHOD_1 ( int VAR_1 , java.lang.String name , TYPE_1 VAR_2 ) { TYPE_2 VAR_3 = new TYPE_2 ( name , null , VAR_2 . METHOD_2 ( ) . getColor ( VAR_1 ) ) ; VAR_2 . METHOD_3 ( VAR_3 ) ; } 
public TYPE_1 METHOD_1 ( java.lang.String VAR_1 ) { TYPE_2 VAR_2 = METHOD_2 ( VAR_1 ) ; VAR_2 . METHOD_3 ( ) ; return this ; } 
public java.lang.String [ ] METHOD_1 ( java.lang.String VAR_1 ) { java.lang.String VAR_2 = METHOD_2 ( VAR_1 ) ; java.lang.String [ ] VAR_3 = METHOD_3 ( VAR_2 ) ; return VAR_3 ; } 
private void METHOD_1 ( android.content.Context context ) { VAR_1 . set ( METHOD_2 ( ) ) ; super . METHOD_3 ( VAR_2 ) ; super . METHOD_4 ( false ) ; METHOD_5 ( true ) ; } 
public void METHOD_1 ( android.view.View VAR_1 ) { switch ( VAR_1 . getId ( ) ) { case VAR_2 : { METHOD_2 ( ) ; break ; } case VAR_3 : { METHOD_3 ( ) ; } case VAR_4 : { METHOD_4 ( ) ; } } } 
public void METHOD_1 ( android.view.View VAR_1 ) { METHOD_2 ( ) ; METHOD_3 ( ) ; } 
public void METHOD_1 ( ) { VAR_1 . METHOD_2 ( VAR_2 ) ; VAR_3 . METHOD_3 ( ( VAR_4 + "\n" ) ) ; } 
public void METHOD_1 ( TYPE_1 VAR_1 ) { if ( null == ( VAR_2 ) ) { VAR_2 = new TYPE_2 ( ) ; METHOD_2 ( VAR_2 ) ; } VAR_2 . METHOD_3 ( VAR_1 ) ; } 
public java.lang.String METHOD_1 ( ) throws java.lang.Exception { java.lang.System.out.println ( STRING_1 ) ; return STRING_2 ; } 
public double getTime ( ) { return TYPE_1 . METHOD_1 ( ) ; } 
public void METHOD_1 ( ) throws java.lang.Exception { VAR_1 = new TYPE_1 ( ) ; VAR_2 = ( getClass ( ) . METHOD_2 ( STRING_1 ) . METHOD_3 ( ) ) + ( VAR_3 ) ; } 
public void METHOD_1 ( android.view.View view ) { VAR_1 . METHOD_2 ( VAR_2 ) ; new TYPE_1 ( ) . execute ( new TYPE_2 < android.content.Context , java.lang.String > ( getContext ( ) , STRING_1 ) ) ; } 
public void METHOD_1 ( android.view.View view ) { ( VAR_1 ) -- ; VAR_2 . METHOD_2 ( VAR_1 , true ) ; METHOD_3 ( ) ; } 
public void METHOD_1 ( TYPE_1 event ) { METHOD_2 ( ) ; METHOD_3 ( ) ; VAR_1 = event . METHOD_4 ( ) ; VAR_2 = event . METHOD_5 ( ) ; TYPE_2 . METHOD_1 ( ) ; } 
private void METHOD_1 ( TYPE_1 VAR_1 ) { VAR_2 . METHOD_2 ( new java.lang.Object [ ] { VAR_1 . toString ( ) } , VAR_1 ) ; VAR_2 . METHOD_3 ( VAR_1 , false ) ; } 
void METHOD_1 ( java.lang.String id , java.lang.String VAR_1 ) ; 
public void METHOD_1 ( TYPE_1 message ) { while ( ! ( VAR_1 ) ) { } java.lang.String VAR_2 = new TYPE_2 ( ) . METHOD_2 ( message ) ; VAR_3 . METHOD_3 ( VAR_2 ) ; } 
public int METHOD_1 ( java.lang.String VAR_1 ) { int response = 0 ; response = TYPE_1 . METHOD_2 ( null , VAR_2 , VAR_3 , VAR_4 , VAR_5 ) ; return response ; } 
private void METHOD_1 ( TYPE_1 VAR_1 , TYPE_2 VAR_2 ) { VAR_2 . METHOD_2 ( ) ; TYPE_3 . METHOD_3 ( VAR_1 ) ; } 
static java.lang.String getString ( java.lang.String key , java.lang.String VAR_1 ) { java.lang.String value = VAR_2 . METHOD_1 ( key , VAR_1 ) ; if ( value == null ) { value = VAR_1 ; } return value ; } 
public void METHOD_1 ( byte VAR_1 ) { byte VAR_2 = this . VAR_1 ; this . VAR_1 = VAR_1 ; if ( VAR_2 != ( this . VAR_1 ) ) { METHOD_2 ( null ) ; METHOD_2 ( null ) ; } } 
public int METHOD_1 ( int VAR_1 ) { return METHOD_2 ( VAR_1 ) . size ( ) ; } 
public boolean METHOD_1 ( android.content.Intent intent ) { boolean result = super . METHOD_1 ( intent ) ; TYPE_1 . METHOD_2 ( STRING_1 ) ; return result ; } 
public void METHOD_1 ( java.lang.String VAR_1 ) { this . VAR_1 = VAR_2 ; } 
public static void METHOD_1 ( ) { VAR_1 . METHOD_2 ( ) ; VAR_2 . METHOD_3 ( ) ; } 
public void METHOD_1 ( TYPE_1 VAR_1 ) { VAR_2 = new TYPE_2 ( TYPE_3 . METHOD_2 ( METHOD_3 ( ) , VAR_3 ) ) ; VAR_2 . METHOD_4 ( ( - INT_1 ) ) ; VAR_4 . METHOD_5 ( true ) ; VAR_4 . start ( ) ; } 
public java.lang.String METHOD_1 ( TYPE_1 time ) { java.lang.String VAR_1 = VAR_2 ; if ( time . METHOD_2 ( ) ) { VAR_1 = this . VAR_3 . format ( time . getTime ( ) ) ; } return VAR_1 ; } 
java.util.List < java.lang.Integer > METHOD_1 ( ) { return null ; } 
public void METHOD_1 ( int VAR_1 ) { TYPE_1 . METHOD_2 ( METHOD_3 ( ) , STRING_1 , VAR_2 ) . show ( ) ; } 
public void METHOD_1 ( int a , int b ) { VAR_1 [ 0 ] = a / INT_1 ; VAR_1 [ 1 ] = b / INT_1 ; } 
public void delete ( java.util.List < java.lang.Integer > VAR_1 ) { for ( int id : VAR_1 ) { VAR_2 . remove ( id ) ; } METHOD_1 ( ) ; } 
private static boolean METHOD_1 ( java.lang.String VAR_1 ) { return ( VAR_1 == null ) || ( ! ( VAR_1 . METHOD_2 ( VAR_2 ) ) ) ; } 
public boolean METHOD_1 ( int VAR_1 , int VAR_2 ) { VAR_1 = METHOD_2 ( VAR_1 ) ; VAR_2 = METHOD_3 ( VAR_1 , VAR_2 ) ; return this . field [ VAR_1 ] [ VAR_2 ] ; } 
private void METHOD_1 ( int VAR_1 , int VAR_2 ) { VAR_3 = new int [ VAR_1 + 1 ] [ VAR_1 + 1 ] ; for ( int i = VAR_2 - 1 ; i >= 0 ; i -- ) { METHOD_2 ( VAR_1 ) ; } } 
public void METHOD_1 ( ) { super . METHOD_1 ( ) ; path = new java.util.ArrayList < TYPE_1 > ( ) ; nodes = new java.util.HashMap < TYPE_1 , TYPE_1 > ( ) ; VAR_1 = true ; int VAR_2 = 0 ; int VAR_3 = 0 ; } 
public void METHOD_1 ( ) { TYPE_1 . METHOD_2 ( ) . METHOD_3 ( ) ; } 
public synchronized void METHOD_1 ( TYPE_1 VAR_1 ) { this . VAR_2 . add ( VAR_1 ) ; } 
public int compareTo ( TYPE_1 VAR_1 ) { double diff = ( this . VAR_2 ) - ( VAR_3 ) ; if ( diff < 0 ) return - 1 ; return diff == 0.0 ? 0 : 1 ; } 
public void METHOD_1 ( boolean VAR_1 ) { this . VAR_1 = VAR_1 ; this . VAR_2 = VAR_3 ; } 
private int METHOD_1 ( ) { int VAR_1 = 0 ; for ( int i = 0 ; i < ( this . VAR_2 ) ; i ++ ) { VAR_1 += this . VAR_3 [ i ] ; } return VAR_1 ; } 
public void METHOD_1 ( ) { super . METHOD_1 ( ) ; TYPE_1 VAR_1 = new TYPE_1 ( STRING_1 ) ; VAR_1 . start ( ) ; VAR_2 = VAR_1 . METHOD_2 ( ) ; VAR_3 = new TYPE_2 ( VAR_2 , this ) ; } 
public static void METHOD_1 ( TYPE_1 VAR_1 ) { TYPE_2 . put ( VAR_1 , STRING_1 , STRING_2 ) ; TYPE_3 . METHOD_2 ( ) . METHOD_3 ( VAR_1 , false ) ; } 
public void METHOD_1 ( TYPE_1 VAR_1 ) { if ( ( VAR_1 . getValue ( ) ) == null ) { METHOD_2 ( ) ; } VAR_2 = VAR_1 . getValue ( VAR_3 class ) ; if ( ( VAR_2 ) != null ) METHOD_3 ( ) ; } 
public int METHOD_1 ( ) { return java.lang.Integer . METHOD_2 ( VAR_1 [ INT_1 ] ) ; } 
protected void METHOD_1 ( final java.lang.String name , final java.util.List values ) { this . VAR_1 . put ( name , values ) ; } 
public void METHOD_1 ( java.util.List < TYPE_1 > VAR_1 ) { if ( ( this . VAR_1 . size ( ) ) > 0 ) this . VAR_1 . METHOD_2 ( ) ; this . VAR_1 = VAR_1 ; METHOD_3 ( ) ; } 
public void METHOD_1 ( ) { TYPE_1 VAR_1 = this . METHOD_2 ( ) ; java.lang.String VAR_2 = STRING_1 + ( VAR_3 ) ; VAR_1 . METHOD_3 ( VAR_2 ) ; } 
public void METHOD_1 ( TYPE_1 VAR_1 , java.lang.String data ) { VAR_1 . METHOD_2 ( java.lang.Long.parseLong ( data ) ) ; } 
public void start ( ) { VAR_1 = true ; new java.lang.Thread ( this ) . start ( ) ; } 
public java.lang.String METHOD_1 ( final TYPE_1 VAR_1 ) throws TYPE_2 { this . VAR_2 . METHOD_2 ( VAR_1 . METHOD_3 ( ) ) ; this . VAR_3 . info ( STRING_1 ) ; return METHOD_4 ( new TYPE_3 ( STRING_2 , INT_1 ) ) ; } 
public void METHOD_1 ( java.lang.Long VAR_1 , java.lang.Long VAR_2 ) { TYPE_1 VAR_3 = VAR_4 . METHOD_2 ( VAR_2 ) ; VAR_3 . METHOD_3 ( ) . add ( VAR_1 ) ; VAR_4 . METHOD_4 ( VAR_3 ) ; } 
public void METHOD_1 ( TYPE_1 VAR_1 ) throws java.lang.Exception { VAR_2 . METHOD_2 ( VAR_1 . getId ( ) , VAR_3 ) ; } 
public void METHOD_1 ( int VAR_1 , int VAR_2 , android.content.Intent data ) { TYPE_1 . METHOD_2 ( this ) . METHOD_1 ( VAR_1 , VAR_2 , data ) ; } 
public void METHOD_1 ( final TYPE_1 VAR_1 ) { METHOD_2 ( false ) ; VAR_1 . METHOD_2 ( false ) ; VAR_2 . METHOD_3 ( ) . remove ( VAR_1 ) ; } 
private void METHOD_1 ( TYPE_1 VAR_1 ) { new TYPE_2 ( this . VAR_2 . getText ( ) , this . VAR_3 . getText ( ) ) ; } 
public void init ( java.util.Properties VAR_1 ) throws TYPE_1 { super . init ( VAR_1 ) ; VAR_2 = TYPE_2 . METHOD_1 ( VAR_1 ) ; java.lang.System.err.println ( VAR_2 ) ; } 
public java.lang.String METHOD_1 ( java.lang.String VAR_1 ) { if ( VAR_1 . substring ( 0 , INT_1 ) . equals ( STRING_1 ) ) { if ( METHOD_2 ( VAR_1 ) ) { return STRING_2 ; } else { return STRING_3 ; } } return STRING_4 ; } 
public synchronized void METHOD_1 ( TYPE_1 VAR_1 ) { boolean VAR_2 = true ; if ( ! VAR_2 ) { TYPE_2 . assertTrue ( this . VAR_3 . contains ( VAR_1 ) ) ; } this . VAR_3 . remove ( VAR_1 ) ; } 
public void METHOD_1 ( java.lang.Integer VAR_1 ) { java.lang.Integer VAR_2 = this . VAR_3 ; VAR_3 = ( ( TYPE_1 ) != null ) ? VAR_1 : TYPE_1 . METHOD_2 ( ) ; METHOD_3 ( VAR_4 , VAR_2 , VAR_3 ) ; } 
public void METHOD_1 ( ) { this . content . METHOD_2 ( ) ; this . content . METHOD_3 ( TYPE_1 . get ( ) . METHOD_4 ( ) ) ; METHOD_5 ( ) ; METHOD_6 ( ) ; } 
public void execute ( ) { METHOD_1 ( VAR_1 , 1 ) ; } 
public void METHOD_1 ( TYPE_1 VAR_1 ) { METHOD_2 ( ) ; VAR_2 . start ( ) ; } 
public static boolean METHOD_1 ( int VAR_1 ) { boolean VAR_2 = VAR_3 [ VAR_1 ] ; VAR_3 [ VAR_1 ] = false ; return VAR_2 ; } 
public TYPE_1 < java.lang.Void > METHOD_1 ( ) { VAR_1 . METHOD_2 ( ) ; VAR_2 . METHOD_2 ( ) ; return new TYPE_1 ( true , INT_1 ) ; } 
public static TYPE_1 METHOD_1 ( java.lang.String VAR_1 ) { TYPE_1 VAR_2 = VAR_3 . get ( VAR_1 ) ; if ( null == VAR_2 ) { VAR_3 . put ( VAR_1 , new TYPE_1 ( VAR_1 ) ) ; } return VAR_2 ; } 
public int count ( TYPE_1 VAR_1 ) { TYPE_2 VAR_2 = this . METHOD_1 ( VAR_1 , true ) ; VAR_2 . METHOD_2 ( STRING_1 ) ; return this . count ( VAR_2 ) ; } 
public void METHOD_1 ( TYPE_1 VAR_1 , TYPE_2 iterator ) throws java.lang.Throwable { while ( iterator . METHOD_2 ( ) ) { VAR_1 . METHOD_3 ( this , STRING_1 , iterator . getValue ( ) ) ; } } 
private static java.lang.String [ ] METHOD_1 ( java.lang.String path ) { java.lang.String [ ] VAR_1 = path . split ( STRING_1 ) ; return VAR_1 ; } 
public java.lang.Long METHOD_1 ( TYPE_1 node ) { return node . getId ( ) ; } 
public static TYPE_1 METHOD_1 ( ) { return new TYPE_1 ( STRING_1 , java.util.Arrays.asList ( null ) ) ; } 
public void METHOD_1 ( ) throws java.lang.Exception { VAR_1 = TYPE_1 . METHOD_2 ( ) ; VAR_2 = METHOD_3 ( ) ; VAR_3 = TYPE_2 . METHOD_2 ( ) ; VAR_4 = new TYPE_3 ( null ) ; } 
public boolean METHOD_1 ( ) { return TYPE_1 . equals ( VAR_1 . METHOD_2 ( ) ) ; } 
public TYPE_1 < TYPE_2 > METHOD_1 ( TYPE_3 VAR_1 ) { if ( ( VAR_2 ) == null ) { this . VAR_1 = VAR_1 ; } else { VAR_2 . METHOD_2 ( VAR_1 ) ; } return this ; } 
public boolean METHOD_1 ( TYPE_1 VAR_1 ) { if ( ! ( VAR_1 instanceof TYPE_2 ) ) { return false ; } TYPE_2 VAR_2 = ( ( TYPE_2 ) ( VAR_1 ) ) ; return VAR_2 . METHOD_2 ( ) . equals ( METHOD_2 ( ) ) ; } 
public java.util.Map < java.lang.Integer , TYPE_1 > METHOD_1 ( ) { if ( ( VAR_1 ) == null ) VAR_1 = new java.util.HashMap < java.lang.Integer , TYPE_1 > ( ) ; return VAR_1 ; } 
public void METHOD_1 ( TYPE_1 VAR_1 , TYPE_2 VAR_2 ) { int VAR_3 = TYPE_3 . METHOD_2 ( VAR_1 , VAR_2 ) ; java.lang.System.out.println ( ( STRING_1 + VAR_3 ) ) ; METHOD_3 ( STRING_2 , VAR_3 ) ; } 
public void METHOD_1 ( TYPE_1 VAR_1 ) { METHOD_2 ( 0 , true , null , false ) ; } 
public void METHOD_1 ( TYPE_1 VAR_1 ) { VAR_1 . METHOD_2 ( VAR_2 , 0 , 0 , null ) ; TYPE_2 . METHOD_3 ( VAR_3 , STRING_1 ) ; VAR_4 . METHOD_4 ( VAR_1 ) ; } 
public java.lang.String [ ] METHOD_1 ( ) { } 
public static < TYPE_1 extends TYPE_2 > TYPE_3 < TYPE_1 > METHOD_1 ( TYPE_1 ... results ) { return new TYPE_4 < TYPE_1 > ( TYPE_5 . METHOD_2 ( results ) ) ; } 
public TYPE_1 METHOD_1 ( ) { TYPE_1 VAR_1 = new TYPE_1 ( ) ; VAR_1 . METHOD_2 ( STRING_1 , STRING_2 ) ; VAR_1 . METHOD_3 ( true ) ; return VAR_1 ; } 
protected void METHOD_1 ( android.view.View view , int VAR_1 , int VAR_2 ) { TYPE_1 . METHOD_2 ( ( ( ( ( ( STRING_1 + VAR_1 ) + STRING_2 ) + VAR_2 ) + STRING_2 ) + view ) ) ; } 
private static TYPE_1 METHOD_1 ( TYPE_2 VAR_1 ) { final TYPE_1 VAR_2 = new TYPE_1 ( VAR_1 ) ; VAR_2 . METHOD_2 ( VAR_3 ) ; VAR_2 . METHOD_3 ( ) ; VAR_2 . METHOD_4 ( VAR_4 , false ) ; return VAR_2 ; } 
private void METHOD_1 ( java.lang.String VAR_1 ) { VAR_2 . METHOD_2 ( VAR_3 , ( ( VAR_4 ) + VAR_1 ) ) ; VAR_5 . METHOD_3 ( STRING_1 ) ; } 
public static TYPE_1 METHOD_1 ( ) { ( VAR_1 ) ++ ; return VAR_2 ; } 
static boolean METHOD_1 ( java.lang.String VAR_1 ) { return TYPE_1 . METHOD_2 ( VAR_1 . replaceAll ( STRING_1 , STRING_2 ) . replaceAll ( STRING_3 , STRING_2 ) ) ; } 
public void METHOD_1 ( TYPE_1 event ) { if ( VAR_1 . METHOD_2 ( ) ) { VAR_1 . METHOD_3 ( event . METHOD_4 ( ) . getName ( ) ) ; } VAR_2 . METHOD_5 ( event . METHOD_4 ( ) . getName ( ) ) ; } 
public TYPE_1 METHOD_1 ( int VAR_1 ) { TYPE_1 result = null ; for ( TYPE_1 VAR_2 : VAR_3 ) { if ( ( VAR_2 . METHOD_2 ( ) ) == VAR_1 ) { result = VAR_2 ; } } return result ; } 
public static void METHOD_1 ( final char [ ] buffer , final int VAR_1 , final int VAR_2 ) { TYPE_1 . METHOD_2 ( buffer ) ; TYPE_2 . METHOD_1 ( buffer . length , VAR_1 , VAR_2 ) ; } 
public void set ( TYPE_1 t , float time ) { VAR_1 . METHOD_1 ( t , VAR_2 . get ( ) ) ; VAR_2 . set ( VAR_2 . get ( ) , time ) ; } 
public void METHOD_1 ( ) { METHOD_2 ( true ) ; super . METHOD_1 ( ) ; } 
private void METHOD_1 ( TYPE_1 VAR_1 , java.util.Calendar date ) { VAR_2 = VAR_1 ; VAR_3 = date ; TYPE_2 . METHOD_2 ( STRING_1 , STRING_2 ) ; TYPE_3 VAR_4 = new TYPE_4 ( ) ; VAR_4 . show ( METHOD_3 ( ) , STRING_3 ) ; } 
public void METHOD_1 ( int i ) { this . VAR_1 . add ( i ) ; } 
public boolean METHOD_1 ( int VAR_1 , int VAR_2 ) { if ( METHOD_2 ( VAR_3 . get ( ( ( VAR_1 * ( VAR_4 ) ) + VAR_2 ) ) ) ) { return true ; } else { return false ; } } 
private int METHOD_1 ( ) { return ( VAR_1 . METHOD_2 ( INT_1 ) ) + 1 ; } 
public void METHOD_1 ( ) { VAR_1 = true ; synchronized ( VAR_2 ) { VAR_2 . METHOD_2 ( ) ; } } 
public void add ( final int index , final TYPE_1 element ) { } 
public java.util.List < java.lang.String > METHOD_1 ( ) { java.util.List < java.lang.String > VAR_1 = new java.util.ArrayList < > ( ) ; VAR_1 . add ( STRING_1 ) ; VAR_1 . add ( STRING_2 ) ; return VAR_1 ; } 
public void delete ( java.lang.Long VAR_1 ) { if ( ! ( VAR_2 . METHOD_1 ( VAR_1 ) ) ) { throw new TYPE_1 ( java.lang.String.format ( ( STRING_1 + STRING_2 ) , VAR_1 ) ) ; } VAR_2 . remove ( VAR_1 ) ; } 
public synchronized void METHOD_1 ( TYPE_1 VAR_1 ) { this . VAR_2 . remove ( VAR_1 ) ; } 
protected void METHOD_1 ( ) { super . METHOD_1 ( ) ; if ( TYPE_1 . METHOD_2 ( this ) ) { TYPE_1 . METHOD_3 ( this , false ) ; VAR_1 . METHOD_4 ( ) ; } } 
public void METHOD_1 ( android.view.View VAR_1 ) { super . METHOD_1 ( VAR_1 ) ; if ( ( java.lang.Math.abs ( VAR_2 ) ) >= ( VAR_3 ) ) { METHOD_2 ( ) ; } else { METHOD_3 ( ) ; } } 
public java.util.List < TYPE_1 > METHOD_1 ( ) throws TYPE_2 { return VAR_1 . METHOD_1 ( ) ; } 
public void METHOD_1 ( final TYPE_1 VAR_1 ) { if ( VAR_1 . METHOD_2 ( ) . equals ( STRING_1 ) ) { METHOD_3 ( ) ; } METHOD_4 ( ) ; METHOD_5 ( false ) ; } 
public void METHOD_1 ( ) throws TYPE_1 { try { context . METHOD_1 ( ) ; } finally { VAR_1 . METHOD_2 ( ) ; } } 
private static void METHOD_1 ( TYPE_1 VAR_1 ) { try { ( VAR_2 ) ++ ; TYPE_1 . METHOD_2 ( VAR_1 ) ; VAR_1 . METHOD_3 ( ) ; } finally { ( VAR_2 ) -- ; TYPE_1 . METHOD_2 ( VAR_3 ) ; } } 
public void METHOD_1 ( ) { new TYPE_1 ( STRING_1 , TYPE_2 . METHOD_2 ( 1L ) , TYPE_2 . METHOD_2 ( 0L ) , INT_1 ) ; } 
public TYPE_1 METHOD_1 ( ) { this . VAR_1 = VAR_2 ; return METHOD_2 ( ) ; } 
protected void METHOD_1 ( TYPE_1 VAR_1 , android.view.View VAR_2 , java.lang.Object data ) { super . METHOD_1 ( VAR_1 , VAR_2 , data ) ; } 
protected void METHOD_1 ( TYPE_1 VAR_1 ) { super . METHOD_1 ( VAR_1 ) ; TYPE_2 VAR_2 = new TYPE_2 ( ) ; VAR_3 = false ; VAR_4 = true ; METHOD_2 ( new TYPE_3 ( ) , VAR_2 ) ; } 
public void METHOD_1 ( ) { TYPE_1 VAR_1 = TYPE_2 . get ( ) . METHOD_2 ( STRING_1 ) ; METHOD_3 ( VAR_1 , null , STRING_2 , null ) ; } 
public void handle ( TYPE_1 VAR_1 ) { java.lang.System.out.println ( STRING_1 ) ; TYPE_2 . METHOD_1 ( ) . METHOD_2 ( new TYPE_3 ( ) ) ; TYPE_2 . METHOD_1 ( ) . METHOD_3 ( ) . start ( ) ; METHOD_4 ( ) . METHOD_5 ( ) ; } 
java.lang.String METHOD_1 ( ) throws java.io.IOException { java.lang.String VAR_1 = VAR_2 . METHOD_2 ( ) ; out . METHOD_3 ( STRING_1 ) ; return VAR_1 ; } 
public final TYPE_1 METHOD_1 ( TYPE_1 VAR_1 ) { super . METHOD_1 ( VAR_1 ) ; METHOD_2 ( VAR_1 ) ; return VAR_1 ; } 
public static void METHOD_1 ( ) { for ( TYPE_1 c : TYPE_2 . METHOD_2 ( ) ) { VAR_1 = false ; TYPE_2 . METHOD_3 ( ) [ VAR_2 ] [ VAR_3 ] = c ; } } 
public static void METHOD_1 ( java.lang.String VAR_1 , java.lang.Throwable t , java.lang.String message ) { TYPE_1 [ ] array = VAR_2 ; for ( TYPE_1 VAR_3 : array ) { VAR_3 . METHOD_1 ( VAR_1 , message ) ; } } 
private void METHOD_1 ( TYPE_1 VAR_1 ) { VAR_2 . METHOD_2 ( STRING_1 , METHOD_3 ( ) ) ; synchronized ( VAR_3 ) { VAR_4 = false ; METHOD_4 ( VAR_1 ) ; } } 
public void METHOD_1 ( ) throws java.lang.Exception { TYPE_1 VAR_1 = ( ( TYPE_1 ) ( VAR_2 . build ( null , STRING_1 ) ) ) ; TYPE_2 . METHOD_2 ( ( STRING_2 + STRING_3 ) , VAR_1 ) ; } 
public java.lang.Object METHOD_1 ( ) { return new TYPE_1 ( METHOD_2 ( this . VAR_1 ) , METHOD_2 ( this . VAR_2 ) , METHOD_2 ( this . VAR_3 ) , METHOD_3 ( this . VAR_4 ) , METHOD_2 ( this . VAR_5 ) ) ; } 
public synchronized int METHOD_1 ( ) { if ( ( ( VAR_1 ) != null ) && ( VAR_1 . METHOD_2 ( ) ) ) return VAR_1 . METHOD_3 ( ) ; TYPE_1 . METHOD_4 ( VAR_2 , STRING_1 ) ; return 0 ; } 
private int METHOD_1 ( int VAR_1 , int VAR_2 , int VAR_3 ) { int VAR_4 = ( ( VAR_1 / INT_1 ) + VAR_2 ) + VAR_3 ; return VAR_4 ; } 
public synchronized java.lang.String METHOD_1 ( ) { TYPE_1 . i ( VAR_1 , ( STRING_1 + ( VAR_2 ) ) ) ; return VAR_2 ; } 
public void METHOD_1 ( TYPE_1 VAR_1 ) { super . METHOD_1 ( VAR_1 ) ; VAR_2 . METHOD_2 ( VAR_3 ) ; VAR_2 . METHOD_3 ( VAR_4 ) ; VAR_5 . setEnabled ( true ) ; } 
public static TYPE_1 METHOD_1 ( java.util.ArrayList < TYPE_2 > VAR_1 ) { TYPE_3 args = new TYPE_3 ( ) ; args . METHOD_2 ( VAR_2 , VAR_1 ) ; TYPE_1 VAR_3 = new TYPE_1 ( ) ; VAR_3 . METHOD_3 ( args ) ; return VAR_3 ; } 
public void METHOD_1 ( TYPE_1 VAR_1 ) { java.lang.System.out.println ( STRING_1 ) ; METHOD_2 ( VAR_1 ) ; if ( ( VAR_2 ) != null ) { METHOD_3 ( VAR_1 ) ; } } 
public java.lang.Integer METHOD_1 ( ) { if ( VAR_1 . isEmpty ( ) ) return - 1 ; TYPE_1 VAR_2 = VAR_1 . values ( ) . iterator ( ) . METHOD_2 ( ) ; return VAR_2 . METHOD_1 ( ) ; } 
public void METHOD_1 ( long VAR_1 ) { TYPE_1 . METHOD_2 ( STRING_1 , ( STRING_2 + ( VAR_1 - ( VAR_2 ) ) ) ) ; VAR_3 . METHOD_3 ( false ) ; } 
private boolean METHOD_1 ( ) { return ( TYPE_1 . equals ( STRING_1 ) ) || ( TYPE_1 . equals ( STRING_2 ) ) ; } 
private static void METHOD_1 ( boolean VAR_1 ) { TYPE_1 . METHOD_2 ( STRING_1 , VAR_1 ) ; } 
public int METHOD_1 ( ) { return ( ( VAR_1 ) == null ) || ( ( VAR_1 . METHOD_2 ( ) ) == null ) ? 0 : VAR_1 . METHOD_2 ( ) . size ( ) ; } 
public static void METHOD_1 ( ) { switch ( VAR_1 ) { case VAR_2 : VAR_1 = VAR_3 ; case VAR_4 : VAR_1 = VAR_5 ; case VAR_6 : VAR_1 = VAR_7 ; default : VAR_1 = VAR_8 ; } } 
TYPE_1 METHOD_1 ( ) { if ( ( ( VAR_1 ) == null ) && ( ! ( VAR_2 . isEmpty ( ) ) ) ) { this . VAR_1 = VAR_2 . METHOD_2 ( ) ; } return VAR_1 ; } 
private void METHOD_1 ( java.lang.String name , TYPE_1 VAR_1 , TYPE_2 VAR_2 ) { TYPE_3 VAR_3 = TYPE_3 . METHOD_1 ( name , VAR_1 , VAR_2 ) ; METHOD_2 ( VAR_3 ) ; } 
protected void METHOD_1 ( java.util.List < TYPE_1 > VAR_1 ) { METHOD_2 ( ) ; } 
protected static java.util.List < TYPE_1 > METHOD_1 ( java.io.File VAR_1 ) throws java.lang.Exception { TYPE_2 VAR_2 = new TYPE_2 ( VAR_1 ) ; return VAR_2 . METHOD_2 ( ) ; } 
public void METHOD_1 ( ) { VAR_1 . METHOD_2 ( ) ; super . METHOD_1 ( ) ; VAR_2 . METHOD_1 ( ) ; } 
public TYPE_1 METHOD_1 ( java.lang.String name , byte value ) { return METHOD_2 ( name , ( STRING_1 + value ) ) ; } 
private void METHOD_1 ( ) { VAR_1 . METHOD_2 ( false ) ; VAR_2 . METHOD_2 ( false ) ; VAR_3 . METHOD_2 ( false ) ; VAR_4 . setText ( STRING_1 ) ; VAR_5 = false ; } 
public void METHOD_1 ( final TYPE_1 [ ] VAR_1 ) { VAR_2 = VAR_1 . METHOD_2 ( ) ; } 
public void METHOD_1 ( ) { super . METHOD_1 ( ) ; VAR_1 . METHOD_1 ( METHOD_2 ( ) ) ; } 
public void METHOD_1 ( int index , TYPE_1 item ) { if ( item . METHOD_2 ( ) ) { VAR_1 . show ( item ) ; } } 
public static java.lang.String METHOD_1 ( java.lang.String str , java.lang.Object ... args ) { if ( args != null ) { return java.lang.String.format ( str , args ) ; } else { return str ; } } 
public void METHOD_1 ( java.lang.Boolean VAR_1 ) { this . VAR_1 = VAR_1 ; if ( ( this . VAR_2 ) == ( VAR_3 ) ) this . VAR_1 = true ; } 
public void METHOD_1 ( TYPE_1 < java.util.List < TYPE_2 > > VAR_1 ) { VAR_2 = null ; } 
public void METHOD_1 ( ) { end ( ) ; } 
public void METHOD_1 ( TYPE_1 VAR_1 , TYPE_2 VAR_2 ) throws java.io.IOException , TYPE_3 { TYPE_4 out = VAR_2 . METHOD_2 ( ) ; out . METHOD_3 ( STRING_1 ) ; out . METHOD_3 ( STRING_2 ) ; out . METHOD_3 ( STRING_3 ) ; TYPE_5 VAR_3 ; } 
public void METHOD_1 ( TYPE_1 VAR_1 ) { if ( VAR_2 . getSelection ( ) ) { VAR_3 = ( VAR_4 ) * ( VAR_5 ) ; } else { VAR_2 . setText ( STRING_1 ) ; } } 
private java.lang.String METHOD_1 ( java.lang.String VAR_1 ) { java.lang.String token = STRING_1 ; return token ; } 
protected void METHOD_1 ( ) { super . METHOD_1 ( ) ; if ( ( VAR_1 ) > INT_1 ) { VAR_2 . METHOD_2 ( ) ; } } 
public void METHOD_1 ( java.lang.String VAR_1 , java.lang.String VAR_2 ) { TYPE_1 . METHOD_2 ( ) . METHOD_3 ( new TYPE_2 ( ) { public void METHOD_4 ( ) { TYPE_3 VAR_3 = new TYPE_3 ( ) ; VAR_3 . METHOD_5 ( ) ; } } ) ; } 
public static boolean METHOD_1 ( long VAR_1 , long VAR_2 ) { return ( VAR_3 . METHOD_2 ( ( STRING_1 + VAR_1 ) , java.lang.String . METHOD_3 ( VAR_2 ) ) ) == null ? true : false ; } 
public void METHOD_1 ( ) { METHOD_2 ( ) ; VAR_1 = VAR_2 . METHOD_3 ( ) . METHOD_4 ( ( ( STRING_1 + VAR_3 ) + STRING_2 ) ) ; VAR_1 . METHOD_5 ( VAR_4 ) ; METHOD_6 ( ) ; } 
protected static boolean METHOD_1 ( TYPE_1 type ) { java.lang.System.err.println ( ( ( ( ( VAR_1 ) + STRING_1 ) + type ) + STRING_2 ) ) ; return false ; } 
public void METHOD_1 ( int VAR_1 , java.io.InputStream VAR_2 ) { java.lang.System.out.println ( STRING_1 ) ; METHOD_2 ( VAR_2 ) ; METHOD_3 ( ) ; } 
public void METHOD_1 ( TYPE_1 VAR_1 ) { this . VAR_2 . METHOD_2 ( VAR_1 . METHOD_3 ( ) ) ; } 
public void METHOD_1 ( ) { TYPE_1 . METHOD_2 ( VAR_1 . METHOD_3 ( INT_1 , INT_2 , java.lang.Integer.parseInt ( STRING_1 ) , 0 ) ) ; } 
protected void METHOD_1 ( ) throws java.lang.Throwable { super . METHOD_1 ( ) ; if ( ( VAR_1 ) != null ) { TYPE_1 . METHOD_2 ( VAR_2 , STRING_1 , VAR_1 ) ; VAR_1 = null ; } } 
public void METHOD_1 ( ) throws java.lang.Exception { java.lang.String VAR_1 = STRING_1 ; TYPE_1 . METHOD_2 ( VAR_1 , TYPE_1 . METHOD_3 ( STRING_2 , VAR_2 ) , VAR_2 ) ; } 
public void METHOD_1 ( ) { try { VAR_1 = new TYPE_1 ( ) . METHOD_2 ( new TYPE_2 ( ) ) ; METHOD_3 ( ) ; } catch ( java.io.IOException VAR_2 ) { VAR_2 . METHOD_4 ( ) ; } } 
public void METHOD_1 ( TYPE_1 VAR_1 ) { METHOD_2 ( ) . METHOD_3 ( ( ( VAR_1 . METHOD_4 ( ) ) * ( VAR_1 . METHOD_5 ( ) ) ) ) ; } 
private static boolean METHOD_1 ( java.lang.String key ) { if ( TYPE_1 . METHOD_2 ( key ) ) return true ; else return false ; } 
public TYPE_1 METHOD_1 ( ) { TYPE_2 VAR_1 = new TYPE_3 ( ) ; VAR_1 . METHOD_2 ( METHOD_3 ( ) ) ; VAR_1 . METHOD_4 ( VAR_2 . METHOD_5 ( STRING_1 , "true" ) ) ; return VAR_1 . METHOD_6 ( ) ; } 
public void METHOD_1 ( TYPE_1 VAR_1 ) { METHOD_2 ( VAR_1 ) ; VAR_1 . METHOD_3 ( ) ; VAR_2 . METHOD_4 ( VAR_1 ) ; VAR_3 . METHOD_5 ( ) ; } 
public void METHOD_1 ( android.view.View VAR_1 ) { switch ( VAR_1 . getId ( ) ) { } } 
private void METHOD_1 ( ) { TYPE_1 . METHOD_2 ( this ) ; if ( TYPE_1 . METHOD_3 ( this ) ) { return ; } if ( TYPE_1 . METHOD_4 ( ) ) { TYPE_2 . init ( this , STRING_1 ) ; } } 
TYPE_1 METHOD_1 ( byte [ ] VAR_1 ) { return METHOD_2 ( null ) ; } 
protected TYPE_1 < TYPE_2 , TYPE_3 > METHOD_1 ( TYPE_4 VAR_1 , java.lang.String VAR_2 , TYPE_5 VAR_3 , TYPE_6 VAR_4 , TYPE_7 VAR_5 , TYPE_8 VAR_6 ) { return new TYPE_9 ( this , VAR_7 , VAR_1 , VAR_2 , VAR_3 , VAR_5 , VAR_4 ) ; } 
public TYPE_1 METHOD_1 ( TYPE_2 VAR_1 ) { java.util.List < TYPE_1 > VAR_2 = VAR_1 . METHOD_2 ( ) ; return VAR_2 . get ( VAR_3 ) ; } 
public void METHOD_1 ( TYPE_1 view , int VAR_1 , int VAR_2 , int VAR_3 ) { ( ( TYPE_2 ) ( METHOD_2 ( ) ) ) . METHOD_3 ( new TYPE_3 ( VAR_1 , VAR_2 , VAR_3 ) ) ; } 
protected void METHOD_1 ( TYPE_1 out ) { TYPE_2 . METHOD_2 ( ( ( VAR_1 ) == ( this ) ) ) ; int index = out . METHOD_3 ( ) ; VAR_2 . remove ( index ) ; METHOD_4 ( ) ; VAR_1 = null ; } 
private static void METHOD_1 ( final java.io.File file ) { final java.io.File n = new java.io.File ( file . METHOD_2 ( ) , ( ( file . getName ( ) ) + STRING_1 ) ) ; file . METHOD_3 ( n ) ; } 
public void execute ( TYPE_1 VAR_1 ) { VAR_2 . METHOD_1 ( ) . METHOD_2 ( VAR_3 ) ; VAR_1 . METHOD_3 ( VAR_2 ) ; listener . METHOD_4 ( true , VAR_4 . getString ( VAR_5 ) ) ; } 
private int METHOD_1 ( java.lang.String key ) { final int VAR_1 = ( java.lang.Math.abs ( key . METHOD_2 ( ) ) ) % ( VAR_2 ) ; try { return VAR_3 . getColor ( VAR_1 , VAR_4 ) ; } finally { VAR_3 . METHOD_3 ( ) ; } } 
public void METHOD_1 ( ) { this . VAR_1 . METHOD_2 ( ) ; } 
public void METHOD_1 ( ) { if ( ( VAR_1 ) >= 0 ) { METHOD_2 ( ( - 1 ) ) ; VAR_2 . METHOD_3 ( this , VAR_3 ) ; } else { VAR_2 . METHOD_4 ( this ) ; METHOD_5 ( ) ; } } 
public boolean METHOD_1 ( TYPE_1 item ) { int id = item . METHOD_2 ( ) ; switch ( id ) { case VAR_1 : VAR_2 = true ; VAR_3 = false ; break ; } return true ; } 
public void METHOD_1 ( android.view.View view ) { VAR_1 . METHOD_2 ( VAR_2 ) . METHOD_3 ( ) ; METHOD_4 ( VAR_3 ) ; } 
public void METHOD_1 ( android.view.View VAR_1 ) { TYPE_1 . METHOD_2 ( VAR_2 , STRING_1 ) ; android.content.Intent VAR_3 = new android.content.Intent ( VAR_4 ) ; VAR_3 . METHOD_3 ( STRING_2 ) ; METHOD_4 ( VAR_3 , VAR_5 ) ; } 
protected void METHOD_1 ( ) { super . METHOD_1 ( ) ; if ( ( VAR_1 ) != null ) VAR_1 . METHOD_2 ( ) ; } 
public static boolean METHOD_1 ( int VAR_1 ) { if ( ( VAR_1 >= 0 ) && ( VAR_1 < ( VAR_2 . length ) ) ) return VAR_3 . keys [ VAR_1 ] ; else return false ; } 
protected void METHOD_1 ( ) { super . METHOD_1 ( ) ; TYPE_1 . METHOD_2 ( TYPE_2 . METHOD_3 ( ) , STRING_1 , VAR_1 ) . show ( ) ; } 
public static void METHOD_1 ( java.lang.String id , TYPE_1 type ) { TYPE_2 status = TYPE_3 . METHOD_1 ( id , ( type == ( VAR_1 ) ) ) ; VAR_2 . info ( STRING_1 , status ) ; METHOD_2 ( new TYPE_4 ( status ) ) ; } 
protected void METHOD_1 ( TYPE_1 VAR_1 ) { super . METHOD_1 ( VAR_1 ) ; METHOD_2 ( ) . METHOD_3 ( ) . add ( VAR_2 , new TYPE_2 ( ) ) . commit ( ) ; METHOD_4 ( VAR_3 ) ; } 
public TYPE_1 METHOD_1 ( final TYPE_2 key , final TYPE_1 value ) { if ( VAR_1 ) { return VAR_2 . put ( key , value ) ; } else { throw new TYPE_3 ( STRING_1 ) ; } } 
public static java.lang.String trim ( java.lang.String key ) { return TYPE_1 . trim ( TYPE_2 . METHOD_1 ( key ) ) ; } 
public void METHOD_1 ( java.lang.String str ) { java.lang.System.err.println ( ( STRING_1 + str ) ) ; } 
private synchronized void METHOD_1 ( ) { if ( METHOD_2 ( ) ) { METHOD_3 ( VAR_1 ) ; } } 
public void METHOD_1 ( ) throws TYPE_1 { if ( METHOD_2 ( ) ) { throw new TYPE_1 ( STRING_1 ) ; } } 
void METHOD_1 ( ) { if ( ( VAR_1 ) == null ) { VAR_1 = METHOD_2 ( 0 ) ; } } 
private boolean METHOD_1 ( ) { java.lang.String state = TYPE_1 . METHOD_2 ( ) ; if ( TYPE_2 . equals ( state ) ) { return true ; } return false ; } 
protected void METHOD_1 ( android.view.View view ) { if ( VAR_1 ) METHOD_2 ( ) ; else METHOD_3 ( ) ; } 
private void METHOD_1 ( ) { VAR_1 -= INT_1 ; java.lang.String VAR_2 = java.lang.Integer.toString ( VAR_1 ) ; VAR_3 . setText ( VAR_2 ) ; METHOD_2 ( ) ; } 
private void METHOD_1 ( boolean VAR_1 ) { VAR_2 = TYPE_1 . METHOD_2 ( VAR_3 ) ; VAR_2 . METHOD_3 ( null ) ; METHOD_4 ( ) ; METHOD_5 ( ) ; METHOD_6 ( null ) ; METHOD_7 ( VAR_1 ) ; } 
public void METHOD_1 ( java.lang.String message ) { java.lang.System.out.println ( message ) ; } 
public void METHOD_1 ( ) { VAR_1 . METHOD_2 ( ) ; VAR_1 = null ; VAR_2 . METHOD_3 ( null ) ; } 
public boolean contains ( TYPE_1 VAR_1 ) { if ( VAR_1 == null ) { return false ; } return ( VAR_2 . METHOD_1 ( new TYPE_2 ( this . p , VAR_1 ) ) ) < ( VAR_3 ) ; } 
public int size ( ) { return node . size ( ) ; } 
public java.util.Map < java.lang.Integer , TYPE_1 > METHOD_1 ( ) { } 
public static void main ( java.lang.String [ ] args ) { TYPE_1 . METHOD_1 ( STRING_1 ) ; } 
public TYPE_1 METHOD_1 ( TYPE_1 VAR_1 ) { METHOD_2 ( VAR_1 . getId ( ) ) ; return VAR_2 . METHOD_1 ( VAR_1 ) ; } 
public java.lang.String METHOD_1 ( ) throws java.lang.Exception { java.lang.String VAR_1 = VAR_2 ; if ( ( VAR_1 == null ) || ( VAR_1 . isEmpty ( ) ) ) { VAR_3 . METHOD_2 ( STRING_1 ) ; VAR_1 = METHOD_3 ( ) ; } return VAR_1 ; } 
public boolean METHOD_1 ( final TYPE_1 VAR_1 , final TYPE_1 VAR_2 ) { final boolean VAR_3 = super . METHOD_1 ( VAR_1 , VAR_2 ) ; super . METHOD_1 ( VAR_2 , VAR_2 ) ; return VAR_3 ; } 
public boolean METHOD_1 ( java.lang.String url ) { VAR_1 = true ; this . VAR_2 . METHOD_2 ( new TYPE_1 ( ) { public void METHOD_3 ( ) { VAR_3 . METHOD_4 ( STRING_1 ) ; } } ) ; VAR_4 = url ; return false ; } 
public void METHOD_1 ( ) { java.lang.System.out.println ( STRING_1 ) ; if ( VAR_1 ) VAR_2 . x += INT_1 ; else VAR_2 . x -= INT_1 ; } 
public void METHOD_1 ( TYPE_1 VAR_1 ) { this . VAR_1 = VAR_1 ; this . VAR_2 . METHOD_2 ( VAR_1 ) ; } 
public int METHOD_1 ( TYPE_1 VAR_1 , TYPE_1 VAR_2 ) { TYPE_2 . METHOD_2 ( ( ( ( STRING_1 + VAR_1 ) + STRING_2 ) + VAR_2 ) ) ; ( ( TYPE_3 ) ( VAR_1 ) ) . METHOD_3 ( ) ; return INT_1 ; } 
private int METHOD_1 ( ) { if ( METHOD_2 ( ) ) { return 0 ; } else { return ( ( ( METHOD_3 ( ) ) - ( METHOD_4 ( ) ) ) / INT_1 ) - ( METHOD_5 ( ) ) ; } } 
public void METHOD_1 ( TYPE_1 VAR_1 ) { java.lang.String VAR_2 = VAR_3 . getText ( ) ; java.lang.String VAR_4 = VAR_5 . getText ( ) ; TYPE_2 VAR_6 = new TYPE_2 ( VAR_2 , VAR_4 ) ; VAR_6 . execute ( ) ; } 
public void METHOD_1 ( TYPE_1 VAR_1 ) { this . VAR_1 = VAR_1 ; setText ( ( ( this . VAR_2 . METHOD_2 ( ) ) + ( this . VAR_1 . getId ( ) ) ) ) ; } 
public boolean METHOD_1 ( ) { java.lang.String VAR_1 = METHOD_2 ( ) . METHOD_3 ( STRING_1 ) ; return STRING_2 . equals ( VAR_1 ) ; } 
public void METHOD_1 ( ) { VAR_1 . METHOD_2 ( ) ; VAR_2 . METHOD_3 ( ) . add ( VAR_3 ) ; METHOD_4 ( new TYPE_1 ( VAR_4 ) ) ; VAR_5 . show ( ) ; } 
public void update ( TYPE_1 VAR_1 ) { METHOD_1 ( ) ; METHOD_2 ( ) ; METHOD_3 ( ) ; } 
public int [ ] METHOD_1 ( boolean VAR_1 ) { return new int [ ] { INT_1 , INT_2 } ; } 
public void METHOD_1 ( ) throws java.lang.Exception { final java.lang.String VAR_1 = STRING_1 ; try { METHOD_2 ( VAR_1 ) ; TYPE_1 . fail ( STRING_2 ) ; } catch ( TYPE_2 VAR_2 ) { } } 
public int METHOD_1 ( ) { return ( ( ( VAR_1 ) == null ? 0 : 1 ) + ( ( VAR_2 ) == null ? 0 : 1 ) ) + ( ( VAR_3 ) == null ? 0 : 1 ) ; } 
public void METHOD_1 ( TYPE_1 VAR_1 , java.lang.String VAR_2 ) { VAR_3 . METHOD_1 ( VAR_2 , METHOD_2 ( VAR_1 ) ) ; } 
public static void METHOD_1 ( android.content.Context c ) { if ( c != null ) VAR_1 = new TYPE_1 ( c . METHOD_2 ( ) ) ; } 
public void METHOD_1 ( TYPE_1 VAR_1 , java.lang.String msg ) { METHOD_2 ( VAR_2 , msg , null , null ) ; } 
protected void METHOD_1 ( java.lang.Void VAR_1 ) { super . METHOD_1 ( VAR_1 ) ; VAR_2 . METHOD_2 ( ) ; VAR_2 . METHOD_3 ( VAR_3 . METHOD_4 ( ) ) ; } 
public void METHOD_1 ( TYPE_1 VAR_1 ) { new TYPE_2 ( VAR_2 , context ) ; new TYPE_2 ( VAR_2 ) ; VAR_2 . METHOD_2 ( false ) ; } 
public void METHOD_1 ( ) { VAR_1 = new TYPE_1 ( INT_1 , false ) ; } 
private final boolean METHOD_1 ( ) { return ( ( VAR_1 ) && ( ( VAR_2 ) == null ) ) && ( ( VAR_3 ) == false ) ; } 
public TYPE_1 METHOD_1 ( ) { if ( VAR_1 . isEmpty ( ) ) { return null ; } else { return this . VAR_1 . METHOD_2 ( ) ; } } 
public void METHOD_1 ( ) { this . VAR_1 = STRING_1 ; this . VAR_2 = new java.util.ArrayList < TYPE_1 > ( ) ; } 
public TYPE_1 [ ] METHOD_1 ( ) { return VAR_1 == null ? new TYPE_1 [ ] { } : new TYPE_1 [ ] { VAR_1 } ; } 
public void METHOD_1 ( ) throws java.lang.Exception { TYPE_1 VAR_1 = new TYPE_1 ( VAR_2 ) ; assertEquals ( VAR_2 , VAR_1 . METHOD_1 ( ) ) ; } 
public TYPE_1 getConfig ( ) { TYPE_2 < TYPE_1 > VAR_1 = VAR_2 . METHOD_1 ( VAR_3 , VAR_4 class ) ; TYPE_1 result = VAR_1 . METHOD_2 ( ) ; return result ; } 
public void METHOD_1 ( int VAR_1 , int position ) ; 
protected TYPE_1 < TYPE_2 > METHOD_1 ( ) { return TYPE_1 . METHOD_2 ( VAR_1 ) ; } 
public void METHOD_1 ( ) { try { VAR_1 . METHOD_2 ( ) ; } catch ( TYPE_1 VAR_2 ) { VAR_2 . METHOD_3 ( ) ; VAR_3 . METHOD_4 ( false ) ; VAR_3 . METHOD_5 ( ) . METHOD_6 ( VAR_3 ) ; } } 
public java.lang.String METHOD_1 ( ) { return ( VAR_1 ) + ( str ) ; } 
public void METHOD_1 ( ) { super . METHOD_1 ( ) ; TYPE_1 VAR_1 = ( ( TYPE_2 ) ( context ) ) . METHOD_2 ( ) ; VAR_1 . METHOD_3 ( STRING_1 ) ; METHOD_4 ( true ) ; } 
public static TYPE_1 METHOD_1 ( ) { return ( ( TYPE_1 ) ( TYPE_1 . METHOD_1 ( VAR_1 class ) . METHOD_2 ( TYPE_2 . METHOD_1 ( ) , TYPE_3 . METHOD_1 ( ) ) ) ) ; } 
public void METHOD_1 ( ) { if ( ( y ) > 0 ) { remove ( VAR_1 , VAR_2 ) ; this . y -= 1 ; METHOD_2 ( VAR_1 ) ; } } 
protected java.lang.Boolean METHOD_1 ( java.lang.Void ... VAR_1 ) { try { METHOD_2 ( ) ; METHOD_3 ( ) ; return true ; } catch ( java.lang.Exception VAR_2 ) { TYPE_1 . METHOD_4 ( STRING_1 , VAR_2 . toString ( ) ) ; return false ; } } 
public static int METHOD_1 ( android.view.View context , int VAR_1 ) { return TYPE_1 . METHOD_1 ( context . getContext ( ) , VAR_1 ) ; } 
public void METHOD_1 ( ) { VAR_1 . remove ( 0 ) ; } 
protected TYPE_1 METHOD_1 ( ) { return new TYPE_2 ( context . get ( ) , VAR_1 . METHOD_2 ( ) , VAR_1 . METHOD_3 ( ) ) ; } 
private void METHOD_1 ( java.lang.String VAR_1 ) { if ( ( VAR_2 ) != null ) { VAR_3 . METHOD_1 ( VAR_1 . METHOD_2 ( ) ) ; } } 
public void METHOD_1 ( TYPE_1 buf ) { super . METHOD_2 ( buf ) ; VAR_1 = buf . METHOD_3 ( ) ; } 
public final void METHOD_1 ( final float VAR_1 ) { TYPE_1 VAR_2 = METHOD_2 ( ) ; METHOD_3 ( VAR_1 ) ; TYPE_1 offset = TYPE_2 . offset ( VAR_2 , METHOD_2 ( ) ) ; VAR_3 . METHOD_4 ( offset . x , offset . y ) ; } 
private static java.lang.Boolean METHOD_1 ( java.lang.String string ) { return ( string != null ) && ( ( string . length ( ) ) > 0 ) ? true : false ; } 
public static < TYPE_1 > java.util.List < TYPE_1 > METHOD_1 ( TYPE_1 [ ] VAR_1 ) { java.util.List < TYPE_1 > VAR_2 = new java.util.ArrayList < TYPE_1 > ( ) ; for ( TYPE_1 VAR_3 : VAR_1 ) VAR_2 . add ( VAR_3 ) ; return VAR_2 ; } 
public void METHOD_1 ( final TYPE_1 VAR_1 ) { final TYPE_2 VAR_2 = this ; TYPE_3 VAR_3 = TYPE_3 . METHOD_2 ( ) ; VAR_3 . METHOD_3 ( new TYPE_4 ( ) { public void execute ( TYPE_3 VAR_3 ) { VAR_4 = VAR_1 ; } } ) ; } 
public void METHOD_1 ( java.lang.String VAR_1 , java.lang.String VAR_2 ) { VAR_3 . remove ( VAR_1 ) ; for ( TYPE_1 VAR_4 : VAR_3 ) { VAR_4 . METHOD_2 ( ( ( ( STRING_1 + VAR_2 ) + STRING_2 ) + ( name ) ) ) ; } } 
public void METHOD_1 ( ) { TYPE_1 . METHOD_2 ( ) . METHOD_3 ( ) . METHOD_4 ( VAR_1 . METHOD_5 ( ) ) ; } 
private void METHOD_1 ( TYPE_1 VAR_1 ) { java.lang.String VAR_2 = VAR_1 . METHOD_2 ( ) ; VAR_1 . METHOD_3 ( VAR_1 . METHOD_4 ( ) ) ; VAR_1 . METHOD_5 ( VAR_2 ) ; } 
java.util.List < TYPE_1 > METHOD_1 ( java.lang.Integer VAR_1 ) ; 
public void METHOD_1 ( ) { while ( ( VAR_1 ) != null ) { TYPE_1 item = VAR_1 ; VAR_1 = item . METHOD_2 ( ) ; item . METHOD_3 ( null ) ; item . METHOD_4 ( null ) ; } VAR_2 = null ; } 
public java.lang.String METHOD_1 ( ) { try { return isEmpty ( ) ? null : VAR_1 . METHOD_2 ( ) ; } catch ( java.lang.Exception VAR_2 ) { throw METHOD_3 ( VAR_2 ) ; } } 
public boolean contains ( java.lang.String VAR_1 ) { TYPE_1 VAR_2 = METHOD_1 ( VAR_1 ) ; boolean VAR_3 = false ; if ( VAR_2 != null ) { VAR_3 = true ; } return VAR_3 ; } 
public TYPE_1 METHOD_1 ( ) throws TYPE_2 { return null ; } 
public boolean METHOD_1 ( TYPE_1 VAR_1 , boolean VAR_2 ) { return ( VAR_1 != null ) && ( isEmpty ( ) ) ? false : VAR_2 ? VAR_3 . METHOD_2 ( VAR_1 ) : VAR_3 . METHOD_3 ( VAR_1 ) ; } 
public boolean METHOD_1 ( ) { return ( METHOD_2 ( ) ) && ( METHOD_3 ( ) . METHOD_2 ( ) ) ; } 
java.lang.Object METHOD_1 ( java.lang.Object VAR_1 ) { return data = VAR_1 ; } 
public static void METHOD_1 ( ) throws java.io.IOException { VAR_1 . METHOD_2 ( 0 , STRING_1 ) ; VAR_1 . METHOD_3 ( ) ; VAR_2 . METHOD_2 ( 0 , STRING_1 ) ; VAR_2 . METHOD_3 ( ) ; } 
public boolean METHOD_1 ( java.lang.String fieldName , java.lang.Object value ) { boolean VAR_1 = false ; if ( fieldName . equals ( STRING_1 ) ) { VAR_2 = ( value != null ) && ( value instanceof TYPE_1 ) ; VAR_1 = true ; } return VAR_1 ; } 
private boolean METHOD_1 ( java.lang.String key ) { return VAR_1 . METHOD_2 ( key ) ; } 
public void METHOD_1 ( ) { VAR_1 . METHOD_2 ( null ) ; VAR_2 . METHOD_3 ( ) ; } 
public java.util.List < TYPE_1 > METHOD_1 ( ) { if ( ( VAR_1 ) == null ) { METHOD_2 ( STRING_1 ) ; if ( VAR_2 ) { return VAR_3 ; } else { return VAR_1 ; } } else { return VAR_1 ; } } 
public static void main ( java.lang.String [ ] args ) { TYPE_1 VAR_1 = new TYPE_1 ( ) ; VAR_1 . METHOD_1 ( ) ; try { VAR_1 . start ( ) ; } catch ( java.io.IOException VAR_2 ) { VAR_2 . METHOD_2 ( ) ; } } 
public TYPE_1 METHOD_1 ( TYPE_2 t , TYPE_3 VAR_1 ) { return VAR_2 . METHOD_2 ( VAR_1 . name , STRING_1 , t ) ; } 
public void METHOD_1 ( ) { if ( ( ( this . VAR_1 ) != null ) && ( this . VAR_1 . METHOD_2 ( ) ) ) { this . VAR_1 . METHOD_3 ( ) ; } } 
public void METHOD_1 ( java.util.List < TYPE_1 > VAR_1 ) { VAR_1 . METHOD_2 ( VAR_1 ) ; } 
public boolean METHOD_1 ( java.lang.String VAR_1 ) throws TYPE_1 { if ( ! ( METHOD_2 ( VAR_1 ) ) ) { throw new TYPE_1 ( STRING_1 ) ; } this . label = VAR_1 ; return true ; } 
public void METHOD_1 ( TYPE_1 VAR_1 , TYPE_2 VAR_2 ) { if ( ( getActivity ( ) ) instanceof TYPE_3 ) { VAR_2 . METHOD_2 ( VAR_3 , VAR_1 ) ; METHOD_3 ( VAR_1 ) ; } } 
public void METHOD_1 ( ) { super . METHOD_1 ( ) ; if ( ( VAR_1 ) != null ) { VAR_1 . METHOD_2 ( TYPE_1 . METHOD_3 ( ) ) ; } METHOD_4 ( ) ; } 
public TYPE_1 METHOD_1 ( TYPE_2 VAR_1 , int VAR_2 , int n ) { return METHOD_1 ( VAR_1 , VAR_2 , n , ( ( VAR_3 ) * INT_1 ) ) ; } 
public void METHOD_1 ( ) throws java.lang.Exception { TYPE_1 . METHOD_2 ( VAR_1 class , STRING_1 ) ; java.lang.String output = METHOD_3 ( ) ; TYPE_2 . assertTrue ( ( STRING_2 + output ) , output . contains ( STRING_3 ) ) ; } 
public void METHOD_1 ( TYPE_1 VAR_1 ) { java.lang.Boolean VAR_2 = METHOD_2 ( ) ; java.lang.System.out.println ( ( STRING_1 + VAR_2 ) ) ; if ( VAR_2 == true ) { METHOD_3 ( VAR_1 ) ; METHOD_4 ( ) ; } } 
protected void METHOD_1 ( TYPE_1 VAR_1 , TYPE_2 response ) throws java.io.IOException , TYPE_3 { final TYPE_4 VAR_2 = METHOD_2 ( ) ; VAR_2 . METHOD_3 ( STRING_1 ) . METHOD_4 ( VAR_1 , response ) ; } 
public void METHOD_1 ( ) { TYPE_1 VAR_1 = TYPE_2 . get ( STRING_1 ) ; METHOD_2 ( VAR_1 , STRING_2 ) ; } 
public void METHOD_1 ( ) { ( ( TYPE_1 ) ( VAR_1 ) ) . open ( ) ; super . METHOD_1 ( ) ; } 
public java.util.Iterator < TYPE_1 > METHOD_1 ( ) { TYPE_2 VAR_1 = new TYPE_2 ( number , VAR_2 ) ; return VAR_1 . METHOD_2 ( ) ; } 
public final int METHOD_1 ( java.lang.String VAR_1 ) { synchronized ( this ) { int VAR_2 = METHOD_2 ( VAR_1 ) ; if ( ( VAR_3 ) != null ) { METHOD_3 ( VAR_3 ) ; } return VAR_2 ; } } 
public java.lang.StringBuffer format ( long value , java.lang.StringBuffer buffer , TYPE_1 field ) { return buffer . append ( VAR_1 . format ( ( value - ( VAR_2 . METHOD_1 ( ) ) ) ) ) ; } 
public static java.util.Set < TYPE_1 > METHOD_1 ( TYPE_2 VAR_1 ) throws TYPE_3 { return TYPE_4 . METHOD_2 ( VAR_2 class , VAR_3 , TYPE_5 . METHOD_3 ( STRING_1 , VAR_1 ) , TYPE_6 . METHOD_4 ( "name" , STRING_2 , STRING_3 ) ) ; } 
public void METHOD_1 ( ) throws TYPE_1 , java.io.IOException , TYPE_2 { } 
public void info ( java.lang.String VAR_1 , java.lang.Object ... VAR_2 ) { info ( TYPE_1 . METHOD_1 ( ) , VAR_1 , VAR_2 ) ; } 
private void METHOD_1 ( TYPE_1 VAR_1 ) { TYPE_2 . METHOD_1 ( VAR_2 , VAR_3 ) ; } 
public void METHOD_1 ( ) { if ( ( VAR_1 ) == null ) TYPE_1 . METHOD_2 ( METHOD_3 ( ) , VAR_2 , VAR_3 , VAR_4 ) ; else TYPE_1 . METHOD_2 ( METHOD_3 ( ) , VAR_1 , VAR_3 , VAR_4 ) ; } 
private void METHOD_1 ( ) { java.lang.System.out.println ( VAR_1 [ VAR_2 ] ) ; if ( METHOD_2 ( VAR_1 [ VAR_2 ] ) ) { VAR_3 = java.lang.Integer.parseInt ( VAR_1 [ VAR_2 ] ) ; } else { throw new TYPE_1 ( STRING_1 ) ; } } 
public void METHOD_1 ( ) { VAR_1 = new TYPE_1 ( INT_1 , 1 , 0 ) ; VAR_2 . METHOD_2 ( 0 , 0 ) . METHOD_3 ( ) ; VAR_2 . METHOD_4 ( ) ; VAR_2 . METHOD_5 ( ) ; } 
public TYPE_1 METHOD_1 ( TYPE_2 position ) { return new TYPE_1 ( position , VAR_1 ) ; } 
protected TYPE_1 METHOD_1 ( TYPE_2 VAR_1 ) { return VAR_2 . METHOD_1 ( VAR_1 ) ; } 
public boolean METHOD_1 ( ) { for ( TYPE_1 VAR_1 : VAR_2 ) { if ( ( VAR_1 . METHOD_2 ( ) ) == true ) { return true ; } } return false ; } 
public boolean equals ( java.lang.Object obj ) { return name . equals ( ( ( TYPE_1 ) ( obj ) ) . name ) ; } 
private void METHOD_1 ( ) { VAR_1 . METHOD_2 ( ) ; VAR_1 = null ; if ( ( VAR_2 ) == ( VAR_3 ) ) { VAR_4 . METHOD_3 ( VAR_5 ) ; } } 
private void METHOD_1 ( int VAR_1 , java.util.List < TYPE_1 > VAR_2 ) throws TYPE_2 { for ( TYPE_1 n : VAR_2 ) { METHOD_2 ( VAR_1 , n ) ; METHOD_3 ( VAR_3 ) ; } } 
public void METHOD_1 ( ) { VAR_1 = new TYPE_1 [ METHOD_2 ( ) ] [ METHOD_3 ( ) ] ; state = VAR_2 ; VAR_3 = new TYPE_2 < TYPE_3 > ( ) ; VAR_4 = false ; } 
public void METHOD_1 ( TYPE_1 VAR_1 ) { if ( ( VAR_1 . METHOD_2 ( ) ) > INT_1 ) { java.lang.System.out.println ( ( ( VAR_1 . getName ( ) ) + STRING_1 ) ) ; return void . class ; } } 
private static boolean METHOD_1 ( final java.lang.Long VAR_1 , final java.lang.Long VAR_2 ) { return ( VAR_1 != VAR_2 ) && ( VAR_1 != null ? ! ( VAR_1 . equals ( VAR_2 ) ) : ! ( VAR_2 . equals ( VAR_1 ) ) ) ; } 
public boolean METHOD_1 ( java.lang.Integer id ) { TYPE_1 VAR_1 = null ; try { VAR_1 = VAR_2 . METHOD_2 ( id ) ; } catch ( TYPE_2 VAR_3 ) { } return VAR_1 != null ; } 
public boolean METHOD_1 ( TYPE_1 item ) { METHOD_2 ( ) ; METHOD_3 ( item ) ; return false ; } 
public void start ( TYPE_1 VAR_1 ) { VAR_2 = new java.lang.Thread ( this ) ; VAR_2 . start ( ) ; VAR_3 = false ; } 
protected boolean equals ( TYPE_1 VAR_1 ) { TYPE_2 VAR_2 = ( ( TYPE_2 ) ( VAR_1 ) ) ; return ( id ) == ( VAR_2 . id ) ; } 
public java.lang.String toString ( ) { return METHOD_1 ( STRING_1 , METHOD_2 ( ) ) ; } 
public void METHOD_1 ( android.view.View VAR_1 ) { TYPE_1 . METHOD_2 ( STRING_1 , ( ( TYPE_2 . METHOD_3 ( VAR_2 ) ) + STRING_2 ) ) ; } 
public void METHOD_1 ( ) { if ( VAR_1 ) { VAR_2 = false ; VAR_1 = false ; VAR_3 . setState ( VAR_4 ) ; METHOD_2 ( ) ; } } 
public void METHOD_1 ( TYPE_1 VAR_1 ) { VAR_2 += ( VAR_1 . METHOD_2 ( ) ) / INT_1 ; } 
public boolean METHOD_1 ( java.lang.String VAR_1 ) { return METHOD_2 ( ) . equals ( VAR_1 ) ; } 
public boolean METHOD_1 ( boolean VAR_1 , TYPE_1 VAR_2 ) { if ( VAR_2 == null ) return false ; return false ; } 
public boolean isEmpty ( ) { return ( this . size ) >= 0 ; } 
public boolean METHOD_1 ( TYPE_1 VAR_1 ) throws java.lang.Exception { boolean VAR_2 = super . METHOD_1 ( VAR_1 ) ; VAR_3 . METHOD_2 ( ) ; return VAR_2 ; } 
public void METHOD_1 ( TYPE_1 VAR_1 ) { VAR_2 . METHOD_1 ( VAR_1 ) ; state = VAR_3 ; } 
public TYPE_1 METHOD_1 ( TYPE_2 VAR_1 ) { TYPE_1 VAR_2 = METHOD_2 ( ) ; VAR_1 . METHOD_3 ( VAR_3 , VAR_2 , VAR_4 , null ) ; return VAR_4 ; } 
public void METHOD_1 ( TYPE_1 response ) { VAR_1 = response . toString ( ) ; } 
public void METHOD_1 ( ) { VAR_1 . METHOD_2 ( ) ; VAR_1 . METHOD_3 ( FLOAT_1 ) ; } 
public void METHOD_1 ( ) { TYPE_1 . METHOD_2 ( ( ) - > 1 / 0 ) ; } 
private void METHOD_1 ( TYPE_1 VAR_1 , TYPE_2 VAR_2 , TYPE_3 VAR_3 ) { TYPE_4 VAR_4 = TYPE_4 . METHOD_2 ( VAR_2 , VAR_3 , VAR_5 ) ; METHOD_3 ( VAR_1 , VAR_2 , VAR_4 ) ; } 
public void METHOD_1 ( android.view.View view ) { METHOD_2 ( VAR_1 . getText ( ) . toString ( ) , VAR_2 , false , true ) ; VAR_1 . setText ( STRING_1 ) ; } 
public java.lang.Integer getType ( ) { return ( type ) == 0 ? null : type ; } 
static void METHOD_1 ( TYPE_1 VAR_1 , java.lang.String data ) { if ( data != STRING_1 ) { VAR_1 . METHOD_2 ( data ) ; TYPE_2 . METHOD_3 ( VAR_1 ) ; } } 
public void METHOD_1 ( java.lang.String VAR_1 , int VAR_2 , int VAR_3 , int VAR_4 , int VAR_5 , java.lang.String VAR_6 ) { TYPE_1 VAR_7 = METHOD_2 ( VAR_1 ) ; METHOD_3 ( VAR_7 , VAR_2 , VAR_3 , VAR_4 , VAR_5 , VAR_6 ) ; } 
public void METHOD_1 ( java.lang.String VAR_1 , java.lang.String value ) { VAR_2 . put ( VAR_1 , value ) ; } 
public int METHOD_1 ( TYPE_1 VAR_1 ) { switch ( VAR_1 ) { case VAR_2 : return VAR_3 ; case VAR_4 : return VAR_5 ; case VAR_6 : return - 1 ; case VAR_7 : return - 1 ; default : return - 1 ; } } 
private void METHOD_1 ( ) { java.io.File VAR_1 = METHOD_2 ( ) . METHOD_3 ( ) ; java.io.File VAR_2 = new java.io.File ( VAR_1 , STRING_1 ) ; VAR_3 = new java.io.File ( VAR_2 , getName ( ) ) ; VAR_3 . METHOD_4 ( ) ; } 
public void METHOD_1 ( TYPE_1 VAR_1 , int VAR_2 ) { METHOD_2 ( ) ; METHOD_3 ( ) ; android.content.Intent intent = new android.content.Intent ( METHOD_4 ( ) , VAR_3 class ) ; METHOD_5 ( intent ) ; } 
public void METHOD_1 ( java.lang.String VAR_1 ) { return get ( ) . METHOD_1 ( VAR_1 ) ; } 
public void METHOD_1 ( TYPE_1 VAR_1 ) { VAR_2 . METHOD_2 ( ( ! ( VAR_2 . METHOD_3 ( ) ) ) ) ; } 
protected void METHOD_1 ( java.util.ArrayList < java.lang.String > VAR_1 ) { TYPE_1 . METHOD_2 ( VAR_2 , java.lang.String . METHOD_3 ( VAR_1 . size ( ) ) ) ; VAR_3 . METHOD_4 ( VAR_1 ) ; } 
private void METHOD_1 ( ) throws java.io.IOException { VAR_1 = VAR_2 ; VAR_3 = METHOD_2 ( INT_1 ) ; VAR_1 . METHOD_3 ( VAR_3 ) ; VAR_4 = VAR_5 = new TYPE_1 ( this ) ; VAR_6 = VAR_1 ; } 
public java.util.Iterator < TYPE_1 > iterator ( ) { return ( ( java.util.Iterator < TYPE_1 > ) ( TYPE_2 . METHOD_1 ( results ) ) ) ; } 
public boolean METHOD_1 ( ) { int size = this . size ; return ( ( this . index ) + 1 ) < size ; } 
public void METHOD_1 ( TYPE_1 VAR_1 ) { VAR_2 . METHOD_2 ( ) . remove ( VAR_3 ) ; METHOD_3 ( ) ; } 
public void METHOD_1 ( ) { if ( ( ( VAR_1 ) != null ) && ( VAR_2 ) ) { VAR_1 . METHOD_2 ( ) ; } } 
public void METHOD_1 ( TYPE_1 out ) throws java.io.IOException { TYPE_2 . METHOD_2 ( out , VAR_1 . toString ( ) ) ; out . METHOD_3 ( VAR_2 ) ; out . METHOD_3 ( VAR_3 ) ; } 
private TYPE_1 METHOD_1 ( ) { if ( ( VAR_1 ) instanceof TYPE_2 ) { VAR_2 = ( ( TYPE_2 ) ( VAR_1 ) ) . METHOD_2 ( ) ; } return VAR_2 ; } 
public boolean METHOD_1 ( TYPE_1 VAR_1 ) { super . METHOD_1 ( VAR_1 ) ; VAR_2 = VAR_1 . METHOD_2 ( VAR_3 ) ; VAR_4 = VAR_1 . METHOD_2 ( VAR_5 ) ; METHOD_3 ( ) ; METHOD_4 ( ) ; return true ; } 
public static boolean METHOD_1 ( TYPE_1 VAR_1 ) { return STRING_1 . equals ( VAR_1 . METHOD_2 ( ) ) ; } 
public void METHOD_1 ( TYPE_1 VAR_1 , TYPE_2 response ) { this . VAR_2 = VAR_1 . METHOD_2 ( ) ; VAR_3 . METHOD_1 ( VAR_2 , response ) ; } 
public TYPE_1 METHOD_1 ( java.lang.String VAR_1 ) { return this . METHOD_2 ( new TYPE_1 ( VAR_1 ) ) ; } 
public java.lang.String data ( java.lang.String VAR_1 ) { return VAR_2 . METHOD_1 ( TYPE_1 . METHOD_2 ( VAR_1 ) ) . toString ( ) ; } 
protected void METHOD_1 ( java.util.Set < TYPE_1 > VAR_1 , TYPE_2 VAR_2 , TYPE_2 VAR_3 ) { TYPE_1 VAR_4 = TYPE_3 . METHOD_2 ( VAR_2 , VAR_3 ) ; VAR_1 . add ( VAR_4 ) ; } 
public void METHOD_1 ( java.lang.String VAR_1 ) throws TYPE_1 { try { VAR_2 . METHOD_2 ( VAR_1 ) ; } catch ( TYPE_2 VAR_3 ) { VAR_3 . METHOD_3 ( ) ; } } 
public TYPE_1 METHOD_1 ( ) { return new TYPE_1 ( VAR_1 , VAR_2 , TYPE_2 . min ( ( ( VAR_2 ) + 1 ) , n ) ) ; } 
private void METHOD_1 ( ) { for ( int VAR_1 = 0 ; VAR_1 < INT_1 ; VAR_1 ++ ) { for ( int VAR_2 = 0 ; VAR_2 < INT_1 ; VAR_2 ++ ) { METHOD_2 ( VAR_1 , VAR_2 ) ; } } } 
public void METHOD_1 ( java.lang.String id ) { TYPE_1 VAR_1 = new TYPE_1 ( VAR_2 ) ; VAR_1 . execute ( id ) ; METHOD_2 ( ) ; } 
public void METHOD_1 ( TYPE_1 data ) { VAR_1 = data ; VAR_2 . METHOD_2 ( data . METHOD_3 ( ) ) ; init ( data . METHOD_3 ( ) ) ; } 
public void METHOD_1 ( ) { VAR_1 = null ; VAR_2 . METHOD_2 ( true ) ; METHOD_3 ( ) ; } 
public int METHOD_1 ( TYPE_1 VAR_1 ) { return ( TYPE_2 . METHOD_2 ( VAR_1 . METHOD_3 ( ) ) . METHOD_4 ( ) ) + INT_1 ; } 
public void METHOD_1 ( ) { this . VAR_1 = null ; this . METHOD_2 ( ) ; } 
public void METHOD_1 ( java.lang.String VAR_1 , boolean status , java.lang.String message ) { VAR_2 . METHOD_2 ( new TYPE_1 ( TYPE_2 . METHOD_3 ( ) , VAR_3 , VAR_1 , status , message ) ) ; } 
public void error ( java.lang.String message ) { METHOD_1 ( VAR_1 , message ) ; } 
public boolean METHOD_1 ( TYPE_1 VAR_1 ) { VAR_2 . add ( VAR_1 ) ; VAR_1 . METHOD_2 ( VAR_2 ) ; this . METHOD_3 ( VAR_1 ) ; VAR_1 . start ( VAR_3 ) ; return true ; } 
protected void METHOD_1 ( TYPE_1 key , TYPE_2 < TYPE_1 > values , TYPE_3 context ) throws java.io.IOException , TYPE_4 { METHOD_2 ( values ) ; METHOD_3 ( key , values ) ; } 
public void METHOD_1 ( TYPE_1 VAR_1 , boolean VAR_2 ) { VAR_3 . METHOD_2 ( false ) ; } 
private java.lang.String METHOD_1 ( ) throws java.io.IOException , java.lang.ClassNotFoundException { VAR_1 . METHOD_2 ( STRING_1 ) ; java.lang.String VAR_2 = ( ( java.lang.String ) ( VAR_3 . METHOD_3 ( ) ) ) ; return VAR_2 ; } 
public void METHOD_1 ( final TYPE_1 VAR_1 ) throws java.lang.Exception { TYPE_2 . METHOD_2 ( VAR_1 . METHOD_3 ( ) , STRING_1 ) ; TYPE_2 . METHOD_4 ( VAR_1 . METHOD_3 ( ) , VAR_2 ) ; } 
public void METHOD_1 ( ) { super . METHOD_1 ( ) ; VAR_1 . METHOD_2 ( ) ; VAR_1 = null ; TYPE_1 . i ( VAR_2 , STRING_1 ) ; } 
private void init ( ) { java.lang.String VAR_1 = STRING_1 ; java.lang.String [ ] VAR_2 = new java.lang.String [ ] { STRING_2 , STRING_3 , STRING_4 , STRING_5 , STRING_6 , STRING_7 , STRING_8 , STRING_9 } ; VAR_3 = VAR_2 . length ; } 
public void METHOD_1 ( int num ) { this . VAR_1 = num ; java.lang.System.out.println ( this . VAR_1 ) ; this . VAR_2 . METHOD_2 ( METHOD_3 ( ) , METHOD_4 ( ) ) ; } 
public TYPE_1 METHOD_1 ( int VAR_1 , int VAR_2 ) { return VAR_1 == 1 ? VAR_3 [ 1 ] : VAR_3 [ 0 ] ; } 
public static void METHOD_1 ( float VAR_1 ) { if ( VAR_1 <= 0 ) { return ; } synchronized ( VAR_2 ) { VAR_3 = VAR_1 ; } synchronized ( VAR_4 ) { VAR_4 = TYPE_1 . format ( VAR_1 ) ; } } 
public boolean METHOD_1 ( ) { if ( this . VAR_1 . METHOD_2 ( ) ) { return true ; } else { return false ; } } 
public static void main ( java.lang.String [ ] args ) { if ( ( args.length ) == 1 ) { VAR_1 . METHOD_1 ( STRING_1 ) ; } else { VAR_1 . METHOD_1 ( STRING_2 , args [ ( ( args.length ) - 1 ) ] ) ; } }
[truncated: 410,082 more chars]
