# Supplementary material for: An enhanced approach for automatic annotation of error codes based on Seq2edit
Source: PeerJ Comput Sci. 2025 Jul 25;11:e3024. doi: 10.7717/peerj-cs.3024 (PMC12453778; doi:10.7717/peerj-cs.3024)
Supplement: Supplemental Information 1 — The Seq2editErrorAnnotator project encompasses a meticulously preprocessed dataset and an integrated codebase designed to facilitate the study of error annotation in coding. This repository contains everything needed to train, test, and evaluate various annotation methods using the CodeBERT model. [file peerj-cs-11-3024-s001.zip › codebert_gec-main/tag/train.buggy-fixed.buggy]

public java.lang.String METHOD_1 ( ) { return new TYPE_1 ( STRING_1 ) . format ( VAR_1 [ ( ( VAR_1 . length ) - 1 ) ] . getTime ( ) ) ; } 
public boolean METHOD_1 ( java.lang.String name ) { TYPE_1 VAR_1 = TYPE_1 . METHOD_2 ( VAR_2 ) ; return ( ! ( METHOD_3 ( name ) ) ) && ( VAR_1 . contains ( name ) ) ; } 
public char METHOD_1 ( java.lang.String VAR_1 , java.lang.String name ) { return null ; } 
private void METHOD_1 ( ) { VAR_1 . METHOD_2 ( STRING_1 ) ; VAR_2 = false ; ( VAR_3 ) ++ ; if ( ( VAR_3 ) == ( VAR_4 . size ( ) ) ) { METHOD_3 ( ) ; } METHOD_4 ( ) ; } 
public TYPE_1 METHOD_1 ( ) { java.lang.System.out.println ( STRING_1 ) ; return this . VAR_1 . METHOD_1 ( ) ; } 
public void METHOD_1 ( ) { for ( TYPE_1 VAR_1 : this . VAR_2 ) { if ( VAR_3 . contains ( VAR_1 . METHOD_2 ( ) ) ) { VAR_1 . METHOD_3 ( true ) ; } } } 
public void METHOD_1 ( android.view.View view ) { if ( ( context ) instanceof TYPE_1 ) { ( ( TYPE_1 ) ( context ) ) . METHOD_2 ( string ) ; } else { } } 
public java.lang.String METHOD_1 ( java.lang.String key ) { return METHOD_2 ( key , STRING_1 , STRING_2 ) ; } 
public void METHOD_1 ( java.lang.String msg ) { TYPE_1 VAR_1 = TYPE_1 . METHOD_2 ( msg ) ; TYPE_2 result = METHOD_3 ( VAR_1 ) ; } 
public void METHOD_1 ( ) { VAR_1 . METHOD_2 ( STRING_1 ) ; if ( VAR_2 . METHOD_3 ( ) ) { VAR_1 . info ( STRING_2 ) ; return ; } METHOD_4 ( ) ; METHOD_5 ( ) ; METHOD_6 ( ) ; } 
private void METHOD_1 ( ) { VAR_1 = null ; VAR_2 = null ; VAR_3 = null ; VAR_4 = new TYPE_1 ( 0 , 0 , 0 ) ; VAR_5 = null ; } 
private TYPE_1 METHOD_1 ( java.io.BufferedReader VAR_1 ) throws java.io.IOException { return new TYPE_1 ( VAR_1 . METHOD_2 ( ) ) ; } 
public int METHOD_1 ( ) { for ( int i = 0 ; i < INT_1 ; i ++ ) { if ( ( VAR_1 [ 0 ] [ i ] ) == null ) { return i ; } } } 
public void METHOD_1 ( ) throws TYPE_1 { long VAR_1 = - 1L ; TYPE_2 VAR_2 = VAR_3 . METHOD_2 ( VAR_1 ) ; METHOD_3 ( VAR_2 ) ; } 
public java.lang.String [ ] METHOD_1 ( TYPE_1 VAR_1 , int size ) { return METHOD_2 ( size , VAR_1 . METHOD_3 ( ) ) ; } 
public void METHOD_1 ( TYPE_1 VAR_1 ) { VAR_2 . METHOD_2 ( VAR_3 ) ; ( VAR_4 ) ++ ; METHOD_3 ( ) ; } 
protected void METHOD_1 ( TYPE_1 VAR_1 ) { TYPE_2 . METHOD_2 ( STRING_1 , STRING_2 ) ; VAR_2 . METHOD_3 ( ) ; } 
public void METHOD_1 ( TYPE_1 VAR_1 ) { VAR_2 . add ( VAR_1 ) ; VAR_3 . METHOD_2 ( ) ; } 
private java.util.List < TYPE_1 > METHOD_1 ( TYPE_1 f ) { return METHOD_2 ( VAR_1 , VAR_2 , VAR_3 , f , TYPE_2 . METHOD_3 ( ) , ( VAR_4 + 1 ) ) ; } 
private static void METHOD_1 ( android.content.Context context , java.lang.String message , TYPE_1 listener ) { new TYPE_2 ( context ) . METHOD_2 ( message ) . METHOD_3 ( false ) . METHOD_4 ( VAR_1 , listener ) . show ( ) ; } 
public void METHOD_1 ( ) throws TYPE_1 { TYPE_2 result = VAR_1 . METHOD_2 ( STRING_1 ) ; TYPE_3 . assertNotNull ( STRING_2 , result ) ; } 
protected void METHOD_1 ( ) { super . METHOD_1 ( ) ; VAR_1 . METHOD_2 ( ) ; VAR_2 . METHOD_3 ( ) ; } 
public void METHOD_1 ( ) { super . METHOD_1 ( ) ; if ( VAR_1 ) { METHOD_2 ( ) ; } METHOD_3 ( null ) ; } 
private void METHOD_1 ( ) { VAR_1 = new TYPE_1 ( VAR_2 , new TYPE_2 ( ) { public void METHOD_2 ( TYPE_3 VAR_3 ) { METHOD_3 ( ) ; } } ) ; VAR_1 . METHOD_4 ( VAR_4 ) ; VAR_1 . start ( ) ; } 
protected void METHOD_1 ( TYPE_1 VAR_1 ) { super . METHOD_1 ( VAR_1 ) ; METHOD_2 ( VAR_2 ) ; VAR_3 . context = this ; } 
public void METHOD_1 ( TYPE_1 TYPE_2 ) { super . METHOD_1 ( TYPE_2 ) ; if ( ( VAR_1 ) == null ) VAR_1 = STRING_1 ; TYPE_2 . METHOD_2 ( STRING_2 , VAR_1 ) ; TYPE_2 . METHOD_3 ( STRING_3 , VAR_2 ) ; } 
private boolean METHOD_1 ( TYPE_1 VAR_1 ) { java.lang.String param = VAR_1 . getContext ( ) . METHOD_2 ( STRING_1 ) ; return ( param == null ) || ( ! ( java.lang.Boolean . METHOD_3 ( param ) ) ) ; } 
public void METHOD_1 ( ) { int VAR_1 = METHOD_2 ( ) ; long offset = TYPE_1 . METHOD_3 ( VAR_2 . METHOD_4 ( VAR_3 ) , VAR_1 ) ; METHOD_5 ( offset ) ; } 
public void update ( ) { java.lang.System.out.println ( ( ( ( STRING_1 + ( VAR_1 . get ( ) ) ) + STRING_2 ) + ( VAR_1 . METHOD_1 ( ) ) ) ) ; } 
boolean METHOD_1 ( TYPE_1 VAR_1 , TYPE_2 VAR_2 , TYPE_3 VAR_3 ) { if ( ! ( VAR_4 . METHOD_2 ( VAR_5 , VAR_2 , VAR_3 ) ) ) { return false ; } return METHOD_3 ( VAR_1 , VAR_2 ) ; } 
public static void METHOD_1 ( TYPE_1 VAR_1 , java.lang.String VAR_2 ) { VAR_3 . put ( VAR_2 , VAR_1 ) ; } 
public void METHOD_1 ( TYPE_1 token , int VAR_1 ) { if ( ( this . token ) != null ) { throw new TYPE_2 ( STRING_1 ) ; } this . token = token ; this . VAR_1 = VAR_1 ; } 
private boolean METHOD_1 ( ) { if ( this . end . METHOD_2 ( ) ) { return true ; } else { return false ; } } 
public void METHOD_1 ( int VAR_1 , TYPE_1 [ ] VAR_2 , TYPE_2 VAR_3 ) { android.content.Intent intent = new android.content.Intent ( this , VAR_4 class ) ; intent . METHOD_2 ( STRING_1 , VAR_5 ) ; METHOD_3 ( intent ) ; } 
public void METHOD_1 ( int VAR_1 , TYPE_1 [ ] VAR_2 , byte [ ] response , java.lang.Throwable error ) { TYPE_2 VAR_3 = METHOD_2 ( VAR_1 , VAR_2 , response ) ; VAR_4 . METHOD_3 ( error . METHOD_4 ( ) , VAR_3 ) ; } 
public static java.lang.String METHOD_1 ( android.content.Context VAR_1 ) { boolean VAR_2 = TYPE_1 . METHOD_2 ( VAR_1 ) . getBoolean ( VAR_3 , false ) ; if ( VAR_2 ) return ( VAR_4 ) + ( VAR_5 ) ; else return ( VAR_6 ) + ( VAR_5 ) ; } 
public void METHOD_1 ( int VAR_1 ) { METHOD_2 ( ( ( VAR_2 ) != null ? VAR_2 : getContext ( ) . METHOD_3 ( ) ) ) ; super . METHOD_1 ( VAR_1 ) ; } 
public void METHOD_1 ( int VAR_1 , int height ) { for ( TYPE_1 VAR_2 : this . VAR_3 ) { VAR_4 . METHOD_2 ( ) . update ( VAR_1 , height ) ; } } 
public TYPE_1 METHOD_1 ( java.lang.String VAR_1 ) { this . VAR_2 . add ( VAR_1 ) ; return this ; } 
public TYPE_1 METHOD_1 ( int VAR_1 , int VAR_2 ) { if ( ( this . VAR_3 ) == null ) { this . VAR_3 = new TYPE_2 ( ) ; } this . VAR_3 . METHOD_2 ( VAR_1 , VAR_2 ) ; return this ; } 
public void handle ( TYPE_1 VAR_1 ) { java.lang.System.out.println ( STRING_1 ) ; if ( VAR_1 . METHOD_1 ( ) . startsWith ( STRING_2 ) ) { METHOD_2 ( VAR_1 ) ; } } 
public boolean METHOD_1 ( ) { return this . VAR_1 [ ( ( this . VAR_1 . length ) - 1 ) ] . getType ( ) . METHOD_1 ( ) ; } 
private void METHOD_1 ( ) { java.util.List < TYPE_1 > VAR_1 = TYPE_1 . METHOD_2 ( TYPE_2 . METHOD_3 ( METHOD_4 ( ) ) ) ; TYPE_2 . METHOD_5 ( METHOD_4 ( ) ) ; METHOD_6 ( ) ; } 
private void METHOD_1 ( ) { if ( ( VAR_1 . length ) < INT_1 ) return ; METHOD_2 ( INT_2 , VAR_2 ) ; METHOD_2 ( INT_3 , VAR_3 ) ; METHOD_2 ( INT_1 , VAR_4 ) ; METHOD_3 ( ) ; } 
public void METHOD_1 ( android.view.View VAR_1 ) { TYPE_1 VAR_2 = new TYPE_1 ( VAR_3 , VAR_4 , VAR_5 , STRING_1 , VAR_6 , VAR_7 ) ; VAR_2 . init ( ) ; VAR_2 . METHOD_2 ( ) ; } 
public boolean METHOD_1 ( final TYPE_1 VAR_1 ) { return false ; } 
public void METHOD_1 ( android.view.View VAR_1 ) { VAR_2 = VAR_3 ; METHOD_2 ( METHOD_3 ( ) ) ; TYPE_1 . METHOD_4 ( VAR_4 , STRING_1 ) ; } 
public void METHOD_1 ( byte [ ] b ) throws java.io.IOException { METHOD_2 ( b . length ) ; super . METHOD_1 ( b ) ; } 
public TYPE_1 METHOD_1 ( java.lang.String name , android.content.Context context ) { for ( TYPE_1 VAR_1 : VAR_2 ) { if ( VAR_1 . METHOD_2 ( ) . equals ( name ) ) { return VAR_1 ; } } return METHOD_3 ( name , context ) ; } 
public static void main ( java.lang.String [ ] args ) { TYPE_1 VAR_1 = new TYPE_1 ( ) ; VAR_1 . METHOD_1 ( ) ; TYPE_2 . METHOD_2 ( INT_1 , INT_1 ) ; } 
public void METHOD_1 ( ) { this . VAR_1 . METHOD_2 ( this . VAR_2 ) ; this . VAR_1 . METHOD_2 ( ( ( this . VAR_3 . getValue ( ) ) - 1 ) ) ; } 
public void METHOD_1 ( TYPE_1 key , TYPE_2 < TYPE_3 > values , TYPE_4 context ) throws java.io.IOException , TYPE_5 { context . METHOD_2 ( key , VAR_1 ) ; VAR_1 . set ( ( ( VAR_1 . get ( ) ) + 1 ) ) ; } 
public static void main ( java.lang.String [ ] args ) { VAR_1 = false ; VAR_2 = true ; VAR_3 = false ; TYPE_1 . METHOD_1 ( true , INT_1 ) ; } 
public void METHOD_1 ( android.view.View view ) { if ( VAR_1 != null ) { VAR_1 . METHOD_2 ( element ) ; } } 
public void METHOD_1 ( int VAR_1 ) { if ( VAR_1 < 0 ) { throw new TYPE_1 ( STRING_1 ) ; } else { this . VAR_1 = VAR_1 ; } } 
void METHOD_1 ( ) { VAR_1 = - 1 ; } 
public void METHOD_1 ( ) { VAR_1 = false ; VAR_2 = true ; } 
public void METHOD_1 ( TYPE_1 VAR_1 ) { METHOD_2 ( this ) ; this . VAR_1 = VAR_1 ; } 
public void METHOD_1 ( android.view.View VAR_1 ) { java.lang.String query = VAR_2 . METHOD_2 ( ) . toString ( ) ; this . VAR_3 . METHOD_3 ( ) ; METHOD_4 ( query , 0 , true ) ; } 
public void METHOD_1 ( TYPE_1 VAR_1 ) { for ( int i = 0 ; i < ( VAR_1 . METHOD_2 ( ) ) ; i ++ ) { VAR_2 . add ( VAR_1 . METHOD_3 ( i ) ) ; } METHOD_4 ( METHOD_5 ( ) ) ; } 
public final void METHOD_1 ( TYPE_1 VAR_1 ) { VAR_2 . remove ( VAR_1 ) ; TYPE_2 . METHOD_2 ( STRING_1 , VAR_1 . METHOD_3 ( ) ) ; } 
public java.util.Collection METHOD_1 ( java.lang.String name ) throws TYPE_1 { java.util.Collection [ ] VAR_1 = METHOD_2 ( ) ; for ( java.util.Collection VAR_2 : VAR_1 ) { if ( VAR_2 . METHOD_3 ( "name" ) . equals ( name ) ) return VAR_2 ; } return null ; } 
protected boolean METHOD_1 ( java.lang.Long VAR_1 ) { return ( java.lang.Math.abs ( ( VAR_1 - VAR_2 ) ) ) >= ( ( FLOAT_1 * FLOAT_2 ) * ( VAR_1 + VAR_2 ) ) ; } 
boolean METHOD_1 ( TYPE_1 VAR_1 , java.lang.String VAR_2 ) throws java.lang.Exception ; 
public TYPE_1 METHOD_1 ( TYPE_2 VAR_1 , java.lang.String VAR_2 , java.util.List < TYPE_3 > VAR_3 ) { throw new TYPE_4 ( STRING_1 ) ; } 
public java.lang.Object METHOD_1 ( java.lang.String key , TYPE_1 VAR_1 ) { java.lang.Object obj ; obj = TYPE_2 . METHOD_2 ( key ) ; if ( VAR_1 != null ) { VAR_1 . METHOD_3 ( obj ) ; } return obj ; } 
public boolean METHOD_1 ( TYPE_1 VAR_1 ) { boolean result = super . METHOD_1 ( VAR_1 ) ; VAR_1 . add ( 0 , VAR_2 , 0 , VAR_3 ) ; return result ; } 
public void METHOD_1 ( int VAR_1 , TYPE_1 VAR_2 ) { if ( VAR_1 != ( VAR_3 ) ) { super . METHOD_1 ( VAR_1 , VAR_2 ) ; } else { TYPE_2 . METHOD_2 ( VAR_4 , STRING_1 ) ; } } 
protected boolean METHOD_1 ( ) { synchronized ( this ) { return VAR_1 ; } } 
public void METHOD_1 ( ) { try { c = new TYPE_1 ( ) ; } catch ( java.io.IOException VAR_1 ) { TYPE_2 . METHOD_2 ( this , STRING_1 , VAR_2 ) . show ( ) ; VAR_3 = true ; METHOD_3 ( ) ; } } 
private boolean METHOD_1 ( int [ ] [ ] VAR_1 , int x , int y ) { if ( ( VAR_1 [ x ] [ y ] ) == 1 ) { return true ; } return false ; } 
public void METHOD_1 ( TYPE_1 p ) { VAR_1 . remove ( p . METHOD_2 ( ) ) ; } 
public void METHOD_1 ( android.view.View view ) { VAR_1 . METHOD_2 ( ) ; VAR_2 . setEnabled ( false ) ; VAR_3 . setEnabled ( false ) ; VAR_4 . setEnabled ( true ) ; } 
public TYPE_1 METHOD_1 ( java.lang.String name , double VAR_1 ) { return new TYPE_1 ( METHOD_2 ( name ) , VAR_1 ) ; } 
public TYPE_1 METHOD_1 ( TYPE_2 VAR_1 , int VAR_2 ) { TYPE_1 VAR_3 = VAR_4 . METHOD_2 ( VAR_5 ) ; VAR_1 . METHOD_3 ( VAR_6 ) ; return VAR_3 ; } 
public void METHOD_1 ( android.view.View view ) { TYPE_1 . METHOD_2 ( STRING_1 , STRING_2 ) ; METHOD_3 ( INT_1 ) ; } 
public void METHOD_1 ( ) { METHOD_2 ( VAR_1 ) ; METHOD_3 ( ) ; } 
public static void METHOD_1 ( java.lang.String VAR_1 ) { if ( TYPE_1 . isEmpty ( VAR_1 ) ) { throw new TYPE_2 ( ) ; } if ( ! ( VAR_1 . contains ( STRING_1 ) ) ) { throw new TYPE_2 ( ) ; } } 
public int METHOD_1 ( int id ) throws TYPE_1 { TYPE_2 VAR_1 = this . VAR_2 . get ( id ) ; if ( VAR_3 = null ) { return VAR_4 ; } this . VAR_2 . METHOD_1 ( id ) ; return VAR_5 ; } 
public void METHOD_1 ( double VAR_1 ) { TYPE_1 . assertTrue ( ( ( java.lang.Math.abs ( METHOD_2 ( ) ) ) < VAR_1 ) ) ; TYPE_1 . assertTrue ( ( ( java.lang.Math.abs ( METHOD_3 ( ) ) ) < VAR_1 ) ) ; } 
public void METHOD_1 ( long VAR_1 ) { VAR_2 . METHOD_2 ( ( ( STRING_1 + VAR_1 ) + STRING_2 ) ) ; VAR_3 . METHOD_3 ( ) ; VAR_4 . remove ( VAR_1 ) ; } 
public java.lang.String METHOD_1 ( ) { VAR_1 . METHOD_2 ( VAR_2 ) ; VAR_2 = new TYPE_1 ( ) ; return STRING_1 ; } 
public TYPE_1 METHOD_1 ( java.lang.String value ) { VAR_1 = value ; VAR_2 = value ; return this ; } 
protected void METHOD_1 ( long VAR_1 ) { VAR_2 = VAR_1 - ( VAR_3 ) ; } 
protected void result ( java.lang.Object VAR_1 ) { this . METHOD_1 ( ) ; VAR_2 = false ; VAR_3 . METHOD_2 ( ) ; VAR_4 . METHOD_3 ( new TYPE_1 ( VAR_4 ) ) ; } 
public void METHOD_1 ( java.lang.Integer [ ] VAR_1 ) { this . VAR_1 = VAR_1 ; } 
public TYPE_1 field ( java.lang.String name , java.lang.Object value , boolean file ) { return field ( name , value , file , null ) ; } 
public TYPE_1 METHOD_1 ( java.lang.String VAR_1 ) { return METHOD_2 ( VAR_2 class , ( ( STRING_1 + VAR_1 ) + STRING_2 ) ) ; } 
protected < TYPE_1 extends TYPE_2 > TYPE_1 METHOD_1 ( ) { return ( ( TYPE_1 ) ( VAR_1 . METHOD_2 ( ) . METHOD_3 ( ) ) ) ; } 
private void METHOD_1 ( java.lang.String VAR_1 ) throws java.lang.Exception { TYPE_1 . assertThat ( VAR_2 . METHOD_2 ( ) . id ( VAR_1 ) . METHOD_3 ( ) . isEmpty ( ) ) ; } 
public < TYPE_1 , TYPE_2 > java.lang.String METHOD_1 ( ) { if ( ! ( METHOD_2 ( ) ) ) { return name ; } return java.lang.String.format ( STRING_1 , name , VAR_1 . METHOD_3 ( ) ) ; } 
public static final java.lang.String METHOD_1 ( final int VAR_1 ) { return STRING_1 + ( TYPE_1 . toString ( VAR_2 , VAR_1 ) ) ; } 
public void METHOD_1 ( TYPE_1 VAR_1 ) { TYPE_2 . METHOD_2 ( METHOD_3 ( ) , METHOD_4 ( ) ) ; new TYPE_3 ( ) . METHOD_5 ( true ) ; METHOD_6 ( ) ; } 
public void METHOD_1 ( ) { METHOD_2 ( a ) ; } 
public void METHOD_1 ( android.view.View VAR_1 ) { if ( ( getActivity ( ) ) instanceof TYPE_1 ) ( ( TYPE_1 ) ( getActivity ( ) ) ) . METHOD_2 ( VAR_1 , VAR_2 . METHOD_3 ( ) ) ; METHOD_4 ( ) ; } 
public void METHOD_1 ( TYPE_1 VAR_1 ) { java.lang.System.err.println ( ( STRING_1 + VAR_1 ) ) ; TYPE_2 . METHOD_2 ( this , STRING_2 , VAR_2 ) . show ( ) ; } 
private int METHOD_1 ( TYPE_1 VAR_1 , TYPE_1 VAR_2 ) { return ( ( VAR_1 . y ) + ( ( VAR_1 . height ) / INT_1 ) ) - ( ( VAR_2 . y ) + ( ( VAR_2 . height ) / INT_1 ) ) ; } 
protected void METHOD_1 ( TYPE_1 VAR_1 ) { super . METHOD_1 ( VAR_1 ) ; METHOD_2 ( VAR_2 ) ; METHOD_3 ( ) ; METHOD_4 ( ) ; METHOD_5 ( ) ; METHOD_6 ( ) ; METHOD_7 ( ) ; METHOD_8 ( ) ; METHOD_9 ( ) ; } 
public void METHOD_1 ( ) { if ( ( VAR_1 ) != null ) { VAR_2 = true ; VAR_1 . METHOD_2 ( ) ; } } 
public void METHOD_1 ( java.util.ArrayList < TYPE_1 > VAR_1 ) throws java.lang.Exception { if ( ( VAR_1 . size ( ) ) == INT_1 ) this . VAR_1 = VAR_1 ; else throw new java.lang.Exception ( STRING_1 ) ; } 
public java.util.List < TYPE_1 > METHOD_1 ( ) { java.lang.System.out.println ( STRING_1 ) ; return VAR_1 . METHOD_2 ( STRING_2 , VAR_2 class ) . METHOD_3 ( ) ; } 
public TYPE_1 get ( int id , int VAR_1 ) { java.util.List < TYPE_1 > VAR_2 = VAR_3 . query ( STRING_1 , new java.lang.Object [ ] { VAR_1 } , VAR_4 ) ; return TYPE_2 . METHOD_1 ( VAR_2 ) ; } 
public void METHOD_1 ( ) { TYPE_1 . assertEquals ( 0 , i ) ; ( i ) ++ ; } 
public char METHOD_1 ( java.util.List < TYPE_1 > VAR_1 ) { METHOD_2 ( ) ; char VAR_2 = VAR_3 . get ( 0 ) ; VAR_4 . add ( VAR_2 ) ; return CHAR_1 ; } 
public void delete ( TYPE_1 VAR_1 ) { METHOD_1 ( VAR_1 ) ; VAR_2 . add ( VAR_1 . id ) ; VAR_3 . remove ( VAR_1 . id ) ; METHOD_2 ( ) ; VAR_4 . remove ( VAR_1 ) ; METHOD_3 ( ) ; } 
public TYPE_1 METHOD_1 ( TYPE_2 < TYPE_1 > node ) { throw new TYPE_3 ( STRING_1 ) ; } 
private java.lang.String METHOD_1 ( java.lang.String VAR_1 ) { return this . get ( VAR_1 ) . toString ( ) . toLowerCase ( ) ; } 
TYPE_1 METHOD_1 ( java.util.List < TYPE_2 > VAR_1 , java.util.List < TYPE_3 > VAR_2 , TYPE_4 VAR_3 , TYPE_5 listener ) { } 
private static boolean METHOD_1 ( TYPE_1 VAR_1 , TYPE_2 ... VAR_2 ) { for ( TYPE_2 output : VAR_3 ) { if ( TYPE_3 . METHOD_2 ( output , VAR_2 ) ) return true ; } return false ; } 
private static void METHOD_1 ( TYPE_1 handle , TYPE_2 VAR_1 ) throws TYPE_3 { VAR_2 = TYPE_4 . METHOD_2 ( TYPE_4 . METHOD_3 ( VAR_3 ) ) ; VAR_4 = TYPE_4 . METHOD_2 ( TYPE_4 . METHOD_4 ( VAR_3 ) ) ; } 
public java.lang.String toString ( ) { return ( ( STRING_1 + ( VAR_1 ) ) + STRING_2 ) + ( TYPE_1 . toString ( params ) ) ; } 
public void METHOD_1 ( TYPE_1 VAR_1 , TYPE_2 VAR_2 , TYPE_3 < TYPE_4 > VAR_3 ) { for ( TYPE_5 VAR_4 : VAR_5 ) { VAR_3 . add ( METHOD_2 ( VAR_4 , 1 ) ) ; } } 
public void METHOD_1 ( TYPE_1 VAR_1 ) { int VAR_2 = ( VAR_1 . METHOD_2 ( ) ) * INT_1 ; METHOD_3 ( VAR_2 ) ; TYPE_2 . METHOD_4 ( VAR_3 , STRING_1 ) ; } 
public void METHOD_1 ( final android.content.Intent intent , int VAR_1 ) { VAR_2 . METHOD_2 ( new TYPE_1 ( ) { public void METHOD_3 ( ) { METHOD_4 ( intent , true ) ; } } , VAR_1 ) ; } 
public void METHOD_1 ( TYPE_1 VAR_1 ) { METHOD_2 ( 0 , STRING_1 ) ; VAR_2 . add ( 0 , VAR_1 ) ; METHOD_3 ( ) ; } 
public void METHOD_1 ( double value ) { VAR_1 = new TYPE_1 ( ( ( VAR_1 . get ( ) ) + value ) ) ; } 
public void METHOD_1 ( TYPE_1 c , int VAR_1 ) { c . METHOD_2 ( VAR_2 , ( ( int ) ( ( ( ( VAR_3 ) * ( - 1 ) ) + VAR_1 ) * FLOAT_1 ) ) ) ; } 
private boolean METHOD_1 ( final long index ) { TYPE_1 . METHOD_2 ( STRING_1 ) ; TYPE_2 VAR_1 = METHOD_3 ( index ) ; return VAR_1 . METHOD_4 ( this , true ) ; } 
public static void METHOD_1 ( ) { TYPE_1 . METHOD_2 ( ( VAR_1 = new TYPE_2 ( VAR_2 , new TYPE_3 ( STRING_1 ) , new TYPE_3 ( STRING_2 ) , - INT_1 , INT_2 , INT_3 ) ) ) ; } 
public void METHOD_1 ( ) throws java.lang.Exception { METHOD_2 ( ) ; TYPE_1 VAR_1 = VAR_2 . METHOD_3 ( new TYPE_2 ( ) . METHOD_4 ( ) ) ; VAR_3 . METHOD_5 ( ) . METHOD_6 ( TYPE_3 . METHOD_7 ( VAR_1 . data ) ) ; } 
public void METHOD_1 ( android.view.View view ) { TYPE_1 . METHOD_2 ( VAR_1 , STRING_1 ) ; METHOD_3 ( VAR_2 ) ; METHOD_4 ( VAR_3 ) ; } 
public void METHOD_1 ( ) { VAR_1 . METHOD_2 ( VAR_2 ) ; VAR_3 . METHOD_3 ( VAR_1 ) ; VAR_3 . METHOD_4 ( this ) ; } 
public boolean METHOD_1 ( ) { return ( ( VAR_1 ) != null ) || ( ! ( VAR_2 ) ) ; } 
public void METHOD_1 ( TYPE_1 VAR_1 ) { TYPE_2 VAR_2 = VAR_3 . METHOD_2 ( ) ; TYPE_3 VAR_4 = VAR_2 . METHOD_3 ( ) ; VAR_4 . METHOD_4 ( VAR_1 ) ; TYPE_4 . info ( STRING_1 ) ; } 
public int METHOD_1 ( int VAR_1 , int VAR_2 ) { return this . VAR_3 [ VAR_1 ] [ VAR_2 ] . value ; } 
protected void METHOD_1 ( java.lang.Void VAR_1 ) { if ( VAR_2 . METHOD_2 ( ) ) VAR_2 . METHOD_3 ( ) ; if ( VAR_3 ) VAR_4 . METHOD_4 ( VAR_5 ) ; } 
public static java.util.ArrayList < TYPE_1 > METHOD_1 ( ) { try { return TYPE_2 . METHOD_2 ( VAR_1 , VAR_2 , VAR_3 class ) ; } catch ( TYPE_3 VAR_4 ) { return null ; } } 
public synchronized void METHOD_1 ( java.lang.String VAR_1 , java.lang.String VAR_2 , boolean VAR_3 ) throws java.io.IOException , TYPE_1 { METHOD_1 ( VAR_1 , VAR_2 . METHOD_2 ( ) , VAR_3 ) ; } 
public TYPE_1 METHOD_1 ( ) { TYPE_1 VAR_1 = new TYPE_1 ( ) ; try { VAR_1 . put ( "id" , id ) ; } catch ( TYPE_2 VAR_2 ) { VAR_2 . METHOD_2 ( ) ; } return VAR_1 ; } 
public boolean METHOD_1 ( TYPE_1 VAR_1 ) { VAR_2 . METHOD_2 ( VAR_3 ) ; VAR_4 . METHOD_3 ( VAR_5 , VAR_6 ) ; TYPE_2 VAR_7 = TYPE_2 . METHOD_4 ( ) ; VAR_7 . METHOD_5 ( ) ; return true ; } 
public java.lang.String METHOD_1 ( ) { int i = filename . METHOD_2 ( CHAR_1 ) ; if ( i > 0 ) { return filename . substring ( i ) ; } return STRING_1 ; } 
public TYPE_1 METHOD_1 ( TYPE_2 < TYPE_1 > VAR_1 ) { return ( value ) == null ? METHOD_2 ( VAR_1 ) : value ; } 
public void METHOD_1 ( TYPE_1 VAR_1 ) { boolean VAR_2 = VAR_1 . METHOD_2 ( ) ; METHOD_3 ( VAR_3 , ( VAR_2 ? VAR_4 : VAR_5 ) ) ; } 
public void METHOD_1 ( java.lang.String path ) { this . VAR_1 = path ; java.lang.System.out.println ( ( STRING_1 + path ) ) ; VAR_2 . open ( VAR_3 , false , path ) ; } 
public double METHOD_1 ( int time ) { return TYPE_1 . METHOD_2 ( ( time * ( this . VAR_1 ) ) ) ; } 
private static void METHOD_1 ( int [ ] data ) { if ( data != null ) { java.lang.System.out.println ( TYPE_1 . toString ( data ) ) ; } else { java.lang.System.out.println ( STRING_1 ) ; } } 
public static TYPE_1 METHOD_1 ( java.lang.String VAR_1 , java.lang.String VAR_2 , java.lang.String VAR_3 , java.lang.String VAR_4 , java.lang.String VAR_5 , java.lang.String VAR_6 ) { TYPE_2 . METHOD_2 ( ) ; return new TYPE_3 ( VAR_1 , VAR_2 , VAR_3 , VAR_4 , VAR_5 , VAR_6 ) ; } 
private void METHOD_1 ( android.view.View view ) { if ( ( VAR_1 ) != null ) { VAR_1 . METHOD_2 ( ) ; } METHOD_3 ( VAR_2 ) ; } 
public static void main ( java.lang.String [ ] args ) { new TYPE_1 ( ) . start ( ) ; TYPE_2 VAR_1 = new TYPE_2 ( ) ; VAR_1 . METHOD_1 ( STRING_1 ) ; new TYPE_3 ( ) ; } 
public void METHOD_1 ( TYPE_1 VAR_1 ) { java.lang.String VAR_2 = VAR_1 . METHOD_2 ( ) ; java.lang.String VAR_3 = VAR_1 . METHOD_3 ( ) ; TYPE_2 . assertEquals ( VAR_2 , VAR_3 ) ; METHOD_4 ( VAR_4 , VAR_3 , VAR_5 ) ; } 
public boolean METHOD_1 ( ) { if ( ( VAR_1 ) == true ) { VAR_2 . METHOD_2 ( STRING_1 ) ; return true ; } else { VAR_2 . METHOD_2 ( STRING_2 ) ; return false ; } } 
public void METHOD_1 ( ) { VAR_1 . METHOD_2 ( ( ( VAR_1 . METHOD_3 ( ) ) - ( VAR_2 . METHOD_3 ( ) ) ) ) ; } 
public void METHOD_1 ( int VAR_1 ) { this . VAR_2 = VAR_1 ; VAR_3 . METHOD_2 ( STRING_1 ) ; } 
public void METHOD_1 ( ) { if ( ( VAR_1 ) != null ) { VAR_1 . METHOD_2 ( VAR_2 ) ; } if ( ( VAR_3 ) != null ) { VAR_3 . METHOD_2 ( ( 1 - ( VAR_2 ) ) ) ; } } 
public static java.lang.String METHOD_1 ( java.lang.String key ) { try { return TYPE_1 . METHOD_2 ( key , VAR_1 ) ; } catch ( TYPE_2 VAR_2 ) { throw new TYPE_3 ( ( ( VAR_1 ) + STRING_1 ) ) ; } } 
public void METHOD_1 ( java.lang.String string ) { } 
public TYPE_1 METHOD_1 ( ) { super . METHOD_1 ( ) ; if ( ( VAR_1 ) != null ) { return VAR_1 . METHOD_2 ( ) . METHOD_1 ( ) ; } return null ; } 
public void METHOD_1 ( java.lang.Class < ? extends TYPE_1 > VAR_1 ) { this . VAR_2 = VAR_1 ; } 
public TYPE_1 < TYPE_2 > METHOD_1 ( java.lang.String VAR_1 ) { return TYPE_3 . METHOD_2 ( VAR_2 . METHOD_3 ( VAR_1 ) ) ; } 
public void METHOD_1 ( TYPE_1 VAR_1 ) { TYPE_2 . i ( VAR_2 , STRING_1 ) ; TYPE_3 . METHOD_2 ( getContext ( ) ) . METHOD_3 ( ) ; } 
public java.lang.Long METHOD_1 ( java.lang.String name , long count ) { java.lang.Long VAR_1 = VAR_2 . get ( name ) ; if ( VAR_1 == null ) { VAR_1 = 0L ; } return METHOD_2 ( name , VAR_1 , count ) ; } 
public TYPE_1 < TYPE_2 , java.lang.Integer > METHOD_1 ( byte [ ] message ) { return this . VAR_1 . METHOD_2 ( message ) ; } 
public void METHOD_1 ( ) throws java.lang.Exception { METHOD_2 ( ) ; TYPE_1 . assertNotNull ( VAR_1 ) ; } 
private void METHOD_1 ( ) { this . METHOD_2 ( METHOD_3 ( ) . METHOD_4 ( VAR_1 , values . get ( 0 ) ) . METHOD_4 ( VAR_2 , values . get ( 0 ) ) ) ; } 
private java.lang.String METHOD_1 ( ) { return ( TYPE_1 . METHOD_2 ( 0 ) ) + STRING_1 ; } 
public void METHOD_1 ( ) { VAR_1 . METHOD_2 ( new TYPE_1 ( ) ) ; VAR_1 . METHOD_2 ( new TYPE_2 ( ) ) ; } 
public void METHOD_1 ( ) { VAR_1 = false ; VAR_2 = new TYPE_1 ( VAR_3 ) ; } 
protected void METHOD_1 ( TYPE_1 VAR_1 ) { super . METHOD_1 ( VAR_1 ) ; this . METHOD_2 ( VAR_2 ) ; METHOD_3 ( VAR_3 ) ; METHOD_4 ( ) ; METHOD_5 ( ) ; } 
public void fail ( TYPE_1 VAR_1 ) { java.lang.Object id = VAR_1 . getValue ( 0 ) ; synchronized ( VAR_2 ) { ( VAR_2 . get ( id ) . VAR_3 ) ++ ; } METHOD_1 ( VAR_1 ) ; VAR_4 . fail ( VAR_1 ) ; } 
protected void METHOD_1 ( ) { super . METHOD_1 ( ) ; TYPE_1 . METHOD_2 ( VAR_1 , STRING_1 ) ; TYPE_2 VAR_2 = new TYPE_2 ( ) ; METHOD_3 ( VAR_2 ) ; } 
public void METHOD_1 ( final double VAR_1 ) { this . VAR_2 = VAR_1 ; this . VAR_1 = VAR_1 ; } 
void METHOD_1 ( ) { double k = 1 / ( VAR_1 ) ; VAR_1 += VAR_2 ; k *= VAR_1 ; VAR_3 . METHOD_2 ( k ) ; } 
private void METHOD_1 ( TYPE_1 VAR_1 , java.lang.String args , java.util.Map < java.lang.String , java.lang.String > VAR_2 ) throws TYPE_2 { METHOD_2 ( ) ; TYPE_3 VAR_3 = VAR_1 . METHOD_3 ( METHOD_4 ( ) , VAR_4 ) ; VAR_3 . execute ( args , VAR_2 ) ; } 
private void METHOD_1 ( ) { VAR_1 = true ; VAR_2 . METHOD_2 ( VAR_3 ) ; } 
public static boolean METHOD_1 ( java.lang.String filename ) { return new java.io.File ( filename ) . METHOD_2 ( ) ; } 
public void METHOD_1 ( java.util.Random VAR_1 ) { this . METHOD_2 ( ) ; if ( ( VAR_1 . METHOD_3 ( INT_1 ) ) < ( this . METHOD_4 ( ) ) ) { this . METHOD_2 ( ) ; } } 
protected void METHOD_1 ( TYPE_1 VAR_1 ) { super . METHOD_1 ( VAR_1 ) ; int VAR_2 = VAR_3 . METHOD_2 ( ) ; TYPE_2 . METHOD_3 ( STRING_1 , ( STRING_2 + VAR_2 ) ) ; VAR_1 . METHOD_4 ( STRING_3 , VAR_2 ) ; } 
public void METHOD_1 ( ) { METHOD_2 ( ) ; if ( ( VAR_1 ) != null ) METHOD_3 ( VAR_1 . METHOD_4 ( ) , VAR_1 . METHOD_5 ( ) ) ; } 
public void METHOD_1 ( ) { VAR_1 = null ; VAR_2 = null ; for ( int i = 0 ; i < INT_1 ; i ++ ) { VAR_3 [ i ] = null ; } VAR_3 = null ; VAR_4 = null ; VAR_5 = null ; } 
public void METHOD_1 ( android.view.View view , int position ) { VAR_1 = VAR_2 . get ( position ) ; VAR_3 . METHOD_2 ( VAR_1 ) ; } 
private void METHOD_1 ( long VAR_1 ) { METHOD_2 ( VAR_2 ) ; METHOD_3 ( VAR_1 ) ; METHOD_3 ( 0L ) ; if ( VAR_1 == ( VAR_3 ) ) { VAR_4 = true ; } } 
public static < TYPE_1 > TYPE_2 < TYPE_1 > METHOD_1 ( int VAR_1 , int VAR_2 , TYPE_1 value ) { TYPE_2 < TYPE_1 > VAR_3 = null ; VAR_3 = new TYPE_2 < TYPE_1 > ( VAR_1 , value ) ; return VAR_3 ; } 
public int compareTo ( TYPE_1 VAR_1 ) { return this . toString ( ) . compareTo ( VAR_1 . toString ( ) ) ; } 
private static void METHOD_1 ( ) { TYPE_1 VAR_1 = ( ( TYPE_1 ) ( TYPE_2 . METHOD_2 ( ) . METHOD_3 ( VAR_2 ) ) ) ; VAR_1 . METHOD_4 ( ) ; } 
public void METHOD_1 ( android.view.View VAR_1 ) { VAR_2 . METHOD_2 ( ) ; VAR_3 . METHOD_3 ( VAR_4 ) ; VAR_5 . setText ( VAR_6 ) ; } 
public void METHOD_1 ( final TYPE_1 VAR_1 ) { super . METHOD_1 ( VAR_1 ) ; ( this . VAR_2 ) ++ ; java.lang.System.out.println ( ( ( ( this ) + STRING_1 ) + ( VAR_2 ) ) ) ; } 
public TYPE_1 METHOD_1 ( TYPE_2 VAR_1 , int VAR_2 , int VAR_3 , int VAR_4 ) { return new TYPE_3 ( VAR_1 , VAR_2 , VAR_4 , VAR_3 , VAR_5 ) ; } 
public static void METHOD_1 ( java.util.ArrayList < TYPE_1 > VAR_1 ) throws java.lang.Exception { VAR_1 . remove ( 0 ) ; java.lang.System.out.println ( STRING_1 ) ; if ( ( VAR_1 . size ( ) ) == 0 ) { throw new java.lang.Exception ( STRING_2 ) ; } } 
public java.lang.String METHOD_1 ( int VAR_1 ) { return VAR_2 [ VAR_1 ] ; } 
public void METHOD_1 ( final java.lang.String VAR_1 ) { if ( ! ( name . equals ( VAR_1 ) ) ) { VAR_2 . add ( name ) ; VAR_2 . remove ( VAR_1 ) ; name = VAR_1 ; } } 
public void start ( ) { super . start ( ) ; TYPE_1 . start ( VAR_1 ) ; TYPE_1 . start ( METHOD_1 ( ) ) ; } 
public static void METHOD_1 ( android.content.Context context , boolean VAR_1 ) { TYPE_1 . start ( context , VAR_2 , VAR_1 ) ; } 
public void METHOD_1 ( TYPE_1 VAR_1 ) { super . METHOD_1 ( VAR_1 ) ; ( ( TYPE_2 ) ( VAR_1 ) ) . METHOD_2 ( ) . METHOD_3 ( INT_1 ) ; } 
protected void execute ( ) { TYPE_1 . METHOD_1 ( STRING_1 , true ) ; VAR_1 . METHOD_2 ( VAR_2 . METHOD_3 ( 0 ) , VAR_2 . METHOD_3 ( INT_1 ) , VAR_2 . METHOD_3 ( 1 ) , 0 ) ; } 
public boolean METHOD_1 ( ) { return ( ( getView ( ) . METHOD_2 ( ) ) + ( METHOD_3 ( ) ) ) >= ( METHOD_4 ( ) . METHOD_5 ( ) ) ; } 
public void METHOD_1 ( final int VAR_1 , final TYPE_1 node ) { while ( ( VAR_2 . size ( ) ) < VAR_1 ) { VAR_2 . add ( null ) ; } VAR_2 . set ( VAR_1 , node ) ; } 
public int METHOD_1 ( TYPE_1 t , int id ) { data . add ( t ) ; return data . size ( ) ; } 
public void METHOD_1 ( TYPE_1 < java.lang.Void > VAR_1 ) { VAR_2 . METHOD_2 ( ) ; TYPE_2 . METHOD_3 ( this , VAR_3 , getIntent ( ) , VAR_2 . METHOD_4 ( ) , VAR_4 , VAR_5 , null ) ; } 
public void METHOD_1 ( TYPE_1 event ) { this . VAR_1 = event . METHOD_2 ( ) ; } 
public TYPE_1 METHOD_1 ( ) { if ( ( VAR_1 ) != null ) { return VAR_1 ; } else { return null ; } } 
protected TYPE_1 METHOD_1 ( ) { return new TYPE_1 ( METHOD_2 ( ) ) ; } 
public int METHOD_1 ( ) { VAR_1 = 0 ; TYPE_1 VAR_2 = VAR_3 . METHOD_2 ( ) [ 0 ] . METHOD_3 ( ) ; VAR_1 = METHOD_4 ( VAR_2 ) ; return VAR_1 ; } 
TYPE_1 METHOD_1 ( java.lang.String VAR_1 ) { return new TYPE_1 ( VAR_1 , null , null , true , VAR_2 < TYPE_2 , TYPE_3 > METHOD_2 ( ) ) ; } 
public void METHOD_1 ( ) { try { METHOD_2 ( VAR_1 ) ; } catch ( TYPE_1 VAR_2 ) { VAR_2 . METHOD_3 ( ) ; } } 
public java.util.Map < java.lang.String , TYPE_1 > METHOD_1 ( ) { if ( ( VAR_1 ) == ( VAR_2 ) ) { int VAR_3 = ( index . METHOD_2 ( ) ) % ( VAR_4 ) ; return VAR_5 . get ( VAR_3 ) ; } return null ; } 
public void METHOD_1 ( TYPE_1 VAR_1 , int i ) { java.io.File VAR_2 = new java.io.File ( VAR_3 ) ; VAR_2 . METHOD_2 ( file ) ; VAR_4 . METHOD_3 ( ) ; VAR_4 . open ( file . METHOD_4 ( ) ) ; VAR_3 = null ; } 
private void METHOD_1 ( ) { VAR_1 = java.lang.Integer.parseInt ( VAR_2 . getString ( STRING_1 , STRING_2 ) ) ; } 
public int [ ] METHOD_1 ( int i ) { return VAR_1 . METHOD_2 ( i ) ; } 
private static int METHOD_1 ( int n ) { return ( ( int ) ( ( TYPE_1 . METHOD_2 ( n ) ) / ( VAR_1 ) ) ) ; } 
private void METHOD_1 ( ) { VAR_1 . setText ( STRING_1 ) ; VAR_2 . METHOD_2 ( ) . METHOD_3 ( ) ; } 
public void METHOD_1 ( ) { VAR_1 = 0.0 ; } 
public void METHOD_1 ( TYPE_1 VAR_1 ) { VAR_2 . set ( VAR_3 , VAR_4 , VAR_5 , VAR_6 ) ; } 
public void METHOD_1 ( TYPE_1 VAR_1 ) { VAR_2 = VAR_1 ; java.lang.System.out.println ( VAR_1 ) ; java.lang.System.out.println ( STRING_1 ) ; } 
public void METHOD_1 ( TYPE_1 VAR_1 ) { if ( VAR_2 ) { VAR_2 = false ; METHOD_2 ( VAR_2 ) ; VAR_3 . setText ( STRING_1 ) ; } else { VAR_2 = true ; METHOD_2 ( VAR_2 ) ; VAR_3 . setText ( STRING_2 ) ; } } 
public void METHOD_1 ( ) { VAR_1 . METHOD_2 ( TYPE_1 . METHOD_3 ( VAR_2 ) , VAR_3 ) ; TYPE_2 . METHOD_4 ( VAR_4 ) ; } 
public java.lang.String toString ( ) { return ( ( STRING_1 + ( name ) ) + STRING_2 ) + ( VAR_1 . toString ( ) ) ; } 
public TYPE_1 METHOD_1 ( TYPE_2 VAR_1 ) { TYPE_3 VAR_2 = VAR_1 . get ( ) ; this . VAR_3 . add ( VAR_1 ) ; return METHOD_2 ( VAR_2 ) ; } 
public void METHOD_1 ( ) { TYPE_1 . METHOD_2 ( STRING_1 ) ; METHOD_3 ( METHOD_4 ( ) ) ; } 
public void METHOD_1 ( android.view.View VAR_1 ) { state = VAR_2 ; this . METHOD_2 ( STRING_1 ) ; } 
public void METHOD_1 ( TYPE_1 VAR_1 , int i , int VAR_2 , int VAR_3 ) { TYPE_2 . METHOD_2 ( STRING_1 , STRING_2 ) ; if ( METHOD_3 ( ) ) VAR_4 . METHOD_4 ( VAR_1 ) ; } 
public java.lang.String METHOD_1 ( ) { if ( ( ( VAR_1 . size ( ) ) > 0 ) && ( ( VAR_2 ) > 0 ) ) { VAR_2 -= 1 ; } return VAR_1 . get ( VAR_2 ) ; } 
public int METHOD_1 ( ) { TYPE_1 . METHOD_2 ( VAR_1 , ( STRING_1 + ( VAR_2 . size ( ) ) ) ) ; return VAR_2 . size ( ) ; } 
protected void METHOD_1 ( TYPE_1 VAR_1 ) { java.lang.System.out.println ( STRING_1 ) ; super . METHOD_1 ( VAR_1 ) ; METHOD_2 ( VAR_2 ) ; METHOD_3 ( ) ; METHOD_4 ( ) ; } 
static boolean METHOD_1 ( java.awt.Color a , int b , int VAR_1 ) { return ( java.lang.Math.abs ( TYPE_1 . METHOD_2 ( a , TYPE_1 . METHOD_3 ( b ) ) ) ) <= VAR_1 ; } 
public void METHOD_1 ( final TYPE_1 VAR_1 , final java.lang.String VAR_2 ) { VAR_1 . METHOD_2 ( VAR_2 ) ; return VAR_1 ; } 
public void METHOD_1 ( java.lang.String VAR_1 ) { } 
public TYPE_1 METHOD_1 ( ) { TYPE_1 VAR_1 = new TYPE_1 ( ) ; VAR_1 . METHOD_2 ( STRING_1 ) ; VAR_1 . METHOD_3 ( 1 ) ; return VAR_1 ; } 
public void METHOD_1 ( TYPE_1 VAR_1 , int x , int y ) { METHOD_2 ( VAR_1 , x , y ) ; METHOD_3 ( VAR_1 , x , ( y + INT_1 ) ) ; } 
public TYPE_1 < java.lang.String > METHOD_1 ( java.lang.String VAR_1 ) { return java.util.Arrays.asList ( VAR_1 . split ( VAR_2 ) [ INT_1 ] ) ; } 
public void METHOD_1 ( ) { super . METHOD_1 ( ) ; if ( VAR_1 . METHOD_2 ( ) ) { METHOD_3 ( ) ; } } 
public java.lang.Long getValue ( ) { return VAR_1 . METHOD_1 ( ) ; } 
public int METHOD_1 ( ) { if ( ! ( data . METHOD_2 ( ) ) ) return 0 ; return data . size ( ) ; } 
public void METHOD_1 ( ) { TYPE_1 . i ( VAR_1 , STRING_1 ) ; METHOD_2 ( false ) ; VAR_2 . METHOD_3 ( 0 ) ; METHOD_4 ( ) ; } 
private void METHOD_1 ( ) { VAR_1 = 0 ; VAR_2 = 0 ; ( VAR_3 ) ++ ; if ( ( VAR_3 ) >= ( VAR_4 . length ) ) { METHOD_2 ( ) ; } else { VAR_5 . METHOD_3 ( VAR_6 ) ; } } 
public boolean METHOD_1 ( ) { if ( ( index ) == 0 ) return true ; return false ; } 
public void METHOD_1 ( TYPE_1 VAR_1 ) { METHOD_2 ( VAR_2 , VAR_3 , STRING_1 , VAR_4 , true ) ; } 
public void METHOD_1 ( TYPE_1 node ) { METHOD_2 ( node ) ; TYPE_2 . METHOD_3 ( STRING_1 , node . toString ( ) ) ; } 
public static < TYPE_1 > boolean METHOD_1 ( int index , java.util.List < TYPE_1 > values ) { return TYPE_2 . METHOD_2 ( index , 0 , values . size ( ) ) ; } 
public void METHOD_1 ( ) { try { METHOD_2 ( ) ; METHOD_3 ( ) ; } catch ( java.io.IOException VAR_1 ) { VAR_2 . METHOD_4 ( VAR_3 , STRING_1 ) ; VAR_4 . METHOD_5 ( STRING_2 ) ; } } 
public void METHOD_1 ( ) throws java.io.IOException { VAR_1 = null ; VAR_2 . METHOD_2 ( ) ; VAR_3 . METHOD_2 ( ) ; } 
public void METHOD_1 ( ) throws java.lang.Exception { TYPE_1 . METHOD_2 ( result . METHOD_3 ( ) ) . METHOD_4 ( 1 ) ; VAR_1 . METHOD_5 ( VAR_2 ) ; } 
private java.lang.String METHOD_1 ( java.lang.String VAR_1 ) { int end = ( VAR_1 . length ( ) ) - ( VAR_2 . length ( ) ) ; return VAR_1 . substring ( 0 , end ) ; } 
public boolean METHOD_1 ( java.util.List < TYPE_1 > VAR_1 , TYPE_2 VAR_2 , boolean VAR_3 ) { return false ; } 
public void METHOD_1 ( java.lang.String VAR_1 ) { try { this . VAR_1 = new TYPE_1 ( VAR_1 ) ; } catch ( TYPE_2 VAR_2 ) { throw new TYPE_3 ( ( ( STRING_1 + VAR_1 ) + STRING_2 ) , VAR_2 ) ; } } 
public void METHOD_1 ( ) { TYPE_1 VAR_1 = new TYPE_1 ( STRING_1 , TYPE_2 . METHOD_2 ( INT_1 ) , TYPE_2 . METHOD_2 ( INT_2 ) , INT_3 ) ; assertThat ( VAR_1 . METHOD_3 ( ) , TYPE_3 . METHOD_4 ( false ) ) ; } 
static java.lang.String METHOD_1 ( ) { return VAR_1 ; } 
public void METHOD_1 ( ) { TYPE_1 VAR_1 = new TYPE_1 ( 1 ) ; TYPE_1 VAR_2 = new TYPE_1 ( INT_1 ) ; TYPE_2 . assertEquals ( 1 , TYPE_3 . METHOD_2 ( VAR_1 , VAR_2 ) . value ( ) ) ; } 
private void METHOD_1 ( ) { VAR_1 . METHOD_2 ( getString ( VAR_2 ) , getString ( VAR_3 ) ) ; METHOD_3 ( VAR_1 ) ; } 
public void METHOD_1 ( boolean VAR_1 ) { VAR_2 = VAR_1 ; METHOD_1 ( ) ; } 
public void show ( boolean show ) { if ( show && ( VAR_1 . METHOD_1 ( ) ) ) return ; METHOD_2 ( false ) ; TYPE_1 . METHOD_3 ( show , VAR_1 ) ; } 
public void METHOD_1 ( ) { for ( TYPE_1 listener : VAR_1 ) { listener . METHOD_2 ( ) ; } VAR_2 . METHOD_3 ( ) ; } 
protected void METHOD_1 ( TYPE_1 VAR_1 ) throws java.lang.Exception { java.lang.System.out.println ( STRING_1 ) ; if ( VAR_2 . METHOD_2 ( ) ) { VAR_2 . METHOD_3 ( STRING_2 ) ; } } 
public java.lang.String METHOD_1 ( ) { return STRING_1 + ( url ) ; } 
public static boolean METHOD_1 ( java.lang.String VAR_1 ) { return ( TYPE_1 . get ( VAR_1 ) ) == null ? false : true ; } 
public void METHOD_1 ( TYPE_1 VAR_1 ) { TYPE_2 . METHOD_2 ( VAR_2 , VAR_3 ) ; VAR_4 . METHOD_3 ( ) . METHOD_4 ( VAR_4 . METHOD_5 ( ) ) . METHOD_6 ( true ) ; } 
public void METHOD_1 ( ) throws TYPE_1 { METHOD_2 ( null , STRING_1 , INT_1 , INT_2 , null ) ; } 
public void METHOD_1 ( TYPE_1 VAR_1 ) { TYPE_2 target = position . METHOD_2 ( VAR_1 ) ; if ( target != null ) target . METHOD_3 ( this , position ) ; } 
public void METHOD_1 ( TYPE_1 VAR_1 ) { super . METHOD_1 ( VAR_1 ) ; METHOD_2 ( ) . METHOD_3 ( false ) ; } 
private void METHOD_1 ( ) { METHOD_2 ( false ) ; METHOD_3 ( false ) ; METHOD_4 ( true ) ; METHOD_5 ( false ) ; METHOD_6 ( VAR_1 ) ; } 
public int METHOD_1 ( ) { if ( ( VAR_1 ) <= ( VAR_2 ) ) { return ( VAR_1 ) - ( VAR_2 ) ; } else { return ( ( VAR_3 ) - ( VAR_1 ) ) + ( VAR_2 ) ; } } 
private void METHOD_1 ( ) { VAR_1 . METHOD_2 ( ) ; METHOD_3 ( ) ; VAR_1 . METHOD_4 ( ) ; METHOD_5 ( VAR_1 ) ; } 
protected java.lang.String METHOD_1 ( TYPE_1 ... params ) { VAR_1 = VAR_2 . METHOD_2 ( params [ 0 ] ) ; VAR_3 = params [ 0 ] ; VAR_4 = VAR_5 ; return STRING_1 ; } 
protected void METHOD_1 ( ) { super . METHOD_1 ( ) ; VAR_1 . METHOD_2 ( ) ; VAR_1 . METHOD_2 ( ) ; } 
public java.lang.String METHOD_1 ( ) { if ( TYPE_1 . isEmpty ( VAR_1 . METHOD_1 ( ) ) ) { return STRING_1 ; } return VAR_1 . METHOD_1 ( ) ; } 
public void METHOD_1 ( TYPE_1 VAR_1 , int VAR_2 ) { if ( VAR_3 ) METHOD_2 ( ) ; METHOD_3 ( new android.content.Intent ( this , VAR_4 class ) ) ; METHOD_4 ( ) ; } 
private void METHOD_1 ( android.content.Intent intent ) { TYPE_1 status = intent . METHOD_2 ( VAR_1 ) ; try { status . METHOD_3 ( this , VAR_2 ) ; } catch ( TYPE_2 | java.lang.NullPointerException VAR_3 ) { METHOD_4 ( VAR_4 ) ; } } 
public java.lang.Object METHOD_1 ( int i ) { return VAR_1 . get ( i ) ; return VAR_2 . get ( i ) ; } 
public java.lang.String METHOD_1 ( ) { return error ; } 
public int METHOD_1 ( int position ) { if ( ! ( VAR_1 . METHOD_2 ( position ) ) ) { return VAR_2 . METHOD_3 ( ) ; } else { return 1 ; } } 
public TYPE_1 METHOD_1 ( int size ) { return METHOD_2 ( ) . METHOD_1 ( size ) ; } 
public java.lang.Integer METHOD_1 ( ) { try { return this . VAR_1 . size ( ) ; } catch ( java.lang.NullPointerException VAR_2 ) { return 0 ; } } 
protected TYPE_1 METHOD_1 ( ) { return new TYPE_1 ( this , ( ( TYPE_2 ) ( VAR_1 ) ) ) ; } 
protected void METHOD_1 ( TYPE_1 < java.lang.Object > VAR_1 , java.lang.String name ) { VAR_2 . put ( name , VAR_1 . METHOD_2 ( ) ) ; java.lang.System.out.println ( ( STRING_1 + name ) ) ; } 
public static void METHOD_1 ( java.lang.Class < ? extends TYPE_1 > VAR_1 ) { if ( VAR_1 != null ) { VAR_2 = VAR_1 ; } else { VAR_2 = VAR_3 class ; } } 
public TYPE_1 < TYPE_2 > METHOD_1 ( java.lang.Long id , java.lang.Integer VAR_1 ) { return VAR_2 . METHOD_2 ( id , METHOD_3 ( VAR_1 ) ) ; } 
public static void main ( java.lang.String [ ] args ) { java.util.logging.Logger.getLogger ( STRING_1 ) . METHOD_1 ( VAR_1 ) ; TYPE_1 . METHOD_2 ( new TYPE_2 ( ) { public void METHOD_3 ( ) { TYPE_3 VAR_2 = new TYPE_3 ( STRING_2 ) ; } } ) ; } 
protected TYPE_1 METHOD_1 ( TYPE_1 VAR_1 ) { return this . METHOD_1 ( VAR_1 ) ; } 
public boolean METHOD_1 ( ) { return ( ( VAR_1 . length ) < INT_1 ) && ( VAR_1 [ 1 ] . METHOD_2 ( STRING_1 ) ) ; } 
public boolean METHOD_1 ( java.util.Collection < ? > c ) { if ( ( c . size ( ) ) != 1 ) { return false ; } return content . equals ( c . iterator ( ) . METHOD_2 ( ) ) ; } 
public boolean METHOD_1 ( int VAR_1 , int VAR_2 ) { TYPE_1 params = new TYPE_1 ( ) ; params . put ( STRING_1 , INT_1 ) ; params . put ( STRING_2 , VAR_3 ) ; METHOD_2 ( params ) ; return true ; } 
public java.util.ArrayList < TYPE_1 > METHOD_1 ( ) { synchronized ( VAR_1 ) { return new java.util.ArrayList < TYPE_1 > ( VAR_2 ) ; } } 
private boolean METHOD_1 ( ) { java.lang.String VAR_1 = VAR_2 . METHOD_2 ( ) ; return ( VAR_1 != null ) && ( ( VAR_1 . equals ( STRING_1 ) ) || ( VAR_1 . equals ( STRING_2 ) ) ) ; } 
protected void METHOD_1 ( TYPE_1 VAR_1 ) { super . METHOD_1 ( VAR_1 ) ; METHOD_2 ( VAR_2 ) ; TYPE_2 VAR_3 = ( ( TYPE_2 ) ( METHOD_3 ( VAR_4 ) ) ) ; METHOD_4 ( ) ; METHOD_5 ( ) ; } 
public void METHOD_1 ( ) { super . METHOD_1 ( ) ; VAR_1 . METHOD_2 ( ) ; TYPE_1 . remove ( this ) ; } 
public static void METHOD_1 ( TYPE_1 VAR_1 , TYPE_2 < java.lang.Void > VAR_2 ) { TYPE_3 . METHOD_2 ( VAR_1 , VAR_2 ) ; } 
public static void METHOD_1 ( ) throws java.io.IOException { java.lang.System.out.println ( STRING_1 ) ; TYPE_1 . METHOD_2 ( ) ; } 
public void METHOD_1 ( ) throws java.lang.Exception { METHOD_2 ( STRING_1 , new java.lang.String [ 0 ] , VAR_1 . METHOD_3 ( STRING_2 ) ) ; } 
public java.util.List < TYPE_1 > METHOD_1 ( ) throws TYPE_2 { java.util.List < TYPE_1 > VAR_1 = METHOD_2 ( ) ; return VAR_1 ; } 
public void METHOD_1 ( java.lang.String msg ) { java.lang.System.out.println ( STRING_1 ) ; METHOD_2 ( msg ) ; } 
public TYPE_1 METHOD_1 ( TYPE_2 VAR_1 , int VAR_2 ) { android.view.View VAR_3 = TYPE_3 . METHOD_2 ( VAR_1 . getContext ( ) ) . METHOD_3 ( VAR_4 , null ) ; TYPE_1 VAR_5 = new TYPE_1 ( VAR_3 , VAR_6 ) ; return VAR_5 ; } 
public boolean METHOD_1 ( ) { for ( int i = 1 ; i < ( VAR_1 . size ( ) ) ; i ++ ) { if ( METHOD_2 ( i ) ) { return false ; } } return true ; } 
protected java.lang.Class < ? extends TYPE_1 > METHOD_1 ( ) { return VAR_1 ; } 
public static java.lang.Integer METHOD_1 ( java.lang.Object VAR_1 ) { if ( VAR_1 == null ) return null ; else return VAR_1 . METHOD_2 ( ) ; } 
public void METHOD_1 ( ) throws java.lang.Exception { VAR_1 . METHOD_2 ( new java.lang.String [ ] { } , new java.lang.String [ ] { } , STRING_1 , STRING_2 , STRING_1 , STRING_3 ) ; } 
protected java.util.List < TYPE_1 > METHOD_1 ( java.lang.String ... args ) { TYPE_2 VAR_1 = new TYPE_2 ( ) ; return VAR_1 . METHOD_2 ( METHOD_3 ( ) . METHOD_4 ( ) ) ; } 
public void METHOD_1 ( java.lang.String VAR_1 ) { if ( ( VAR_1 != null ) && ( ! ( VAR_1 . isEmpty ( ) ) ) ) { VAR_2 . METHOD_2 ( VAR_1 ) ; } } 
public java.util.List METHOD_1 ( ) { synchronized ( VAR_1 ) { METHOD_2 ( ) ; METHOD_3 ( VAR_2 ) ; return VAR_3 ; } } 
public void update ( TYPE_1 VAR_1 ) { METHOD_1 ( ) ; } 
public java.lang.Object METHOD_1 ( TYPE_1 field ) { switch ( field ) { case VAR_1 : return java.lang.Long . METHOD_2 ( METHOD_3 ( ) ) ; } throw new TYPE_2 ( ) ; } 
public void update ( TYPE_1 VAR_1 , java.lang.Object arg ) { java.lang.System.out.println ( STRING_1 ) ; if ( TYPE_2 . METHOD_1 ( ) ) { METHOD_2 ( ) ; } else { } } 
public void METHOD_1 ( TYPE_1 VAR_1 , int position , java.lang.Object VAR_2 ) { VAR_1 . METHOD_2 ( ( ( TYPE_2 ) ( VAR_2 ) ) ) ; TYPE_3 . METHOD_3 ( VAR_3 ) . METHOD_4 ( VAR_4 ) ; } 
void METHOD_1 ( ) { TYPE_1 VAR_1 = ( ( TYPE_1 ) ( METHOD_2 ( VAR_2 ) ) ) ; TYPE_2 VAR_3 = new TYPE_3 ( ) . build ( ) ; VAR_1 . METHOD_3 ( VAR_3 ) ; } 
public void METHOD_1 ( java.util.List < TYPE_1 > VAR_1 ) { listener . METHOD_1 ( VAR_1 . get ( 0 ) ) ; } 
public void METHOD_1 ( java.lang.String text ) throws java.io.IOException { java.lang.System.out.println ( STRING_1 ) ; VAR_1 . METHOD_2 ( text ) ; METHOD_3 ( VAR_2 ) ; } 
private void METHOD_1 ( ) throws java.io.IOException , TYPE_1 { if ( ( VAR_1 ) && ( VAR_2 ) ) { VAR_3 . start ( VAR_4 . METHOD_2 ( ) ) ; VAR_1 = false ; } } 
protected void METHOD_1 ( ) { super . METHOD_1 ( ) ; METHOD_2 ( ) ; VAR_1 = new TYPE_1 < TYPE_2 > ( this , VAR_2 , VAR_3 ) ; VAR_4 . METHOD_3 ( VAR_1 ) ; VAR_1 . METHOD_4 ( ) ; } 
public void METHOD_1 ( ) { TYPE_1 VAR_1 = VAR_2 . METHOD_2 ( VAR_3 class ) ; TYPE_2 . assertNotNull ( STRING_1 , VAR_1 ) ; } 
public void METHOD_1 ( TYPE_1 result ) { super . METHOD_1 ( result ) ; if ( ( VAR_1 ) == null ) { throw new TYPE_2 ( STRING_1 ) ; } VAR_1 . METHOD_2 ( null ) ; VAR_1 = null ; } 
public java.lang.String METHOD_1 ( ) throws TYPE_1 , TYPE_2 { TYPE_3 . METHOD_2 ( INT_1 ) ; return STRING_1 ; } 
public java.lang.String toString ( ) { return null ; } 
public double METHOD_1 ( ) throws java.io.IOException , TYPE_1 { return java.lang.Double . METHOD_2 ( METHOD_3 ( ) ) ; } 
public TYPE_1 get ( final java.lang.Object key ) { return VAR_1 . METHOD_1 ( ( ( TYPE_1 ) ( key ) ) ) ; } 
protected boolean METHOD_1 ( TYPE_1 VAR_1 ) { return ( METHOD_1 ( VAR_1 . METHOD_2 ( ) ) ) || ( METHOD_1 ( VAR_1 . METHOD_3 ( ) ) ) ; } 
public static void METHOD_1 ( java.lang.String name , int VAR_1 ) { java.lang.System.out.println ( name ) ; VAR_2 . put ( name , VAR_1 ) ; } 
java.lang.String METHOD_1 ( TYPE_1 VAR_1 , java.io.File VAR_2 ) { return VAR_1 . METHOD_2 ( VAR_2 , VAR_3 ) . getName ( ) ; } 
public java.util.Set < TYPE_1 > METHOD_1 ( char VAR_1 ) { return VAR_2 . get ( VAR_1 ) ; } 
public TYPE_1 < ? > METHOD_1 ( java.lang.Class < ? extends TYPE_2 < ? > > type ) { return TYPE_3 . METHOD_2 ( ) . METHOD_1 ( type ) ; } 
public java.lang.Long METHOD_1 ( ) { TYPE_1 < TYPE_2 > VAR_1 = VAR_2 . METHOD_1 ( ) . METHOD_2 ( ) ; if ( ! ( VAR_1 . METHOD_3 ( ) ) ) return 1L ; return VAR_1 . get ( ) . METHOD_4 ( ) ; } 
protected < TYPE_1 , TYPE_2 > TYPE_3 < TYPE_1 , TYPE_2 > METHOD_1 ( TYPE_4 < ? super TYPE_1 , ? extends TYPE_5 < ? extends TYPE_2 > > VAR_1 ) { return METHOD_1 ( ( - 1 ) , VAR_1 ) ; } 
protected void METHOD_1 ( ) { java.lang.String list = STRING_1 + ( VAR_1 . getId ( ) ) ; VAR_2 . METHOD_2 ( list ) ; java.lang.System.err.println ( ( STRING_2 + list ) ) ; } 
public void METHOD_1 ( TYPE_1 VAR_1 ) throws TYPE_2 { try { VAR_1 . METHOD_2 ( ) ; VAR_1 . METHOD_3 ( ) . METHOD_4 ( VAR_1 ) ; } catch ( java.lang.NullPointerException VAR_2 ) { throw new TYPE_2 ( VAR_2 . METHOD_5 ( ) ) ; } } 
public java.lang.String METHOD_1 ( ) { return ( VAR_1 . size ( ) ) == 0 ? null : VAR_1 . get ( ( ( VAR_1 . size ( ) ) - 1 ) ) ; } 
public void METHOD_1 ( android.content.Context context , android.content.Intent intent ) { android.content.Intent VAR_1 = new android.content.Intent ( context , VAR_2 class ) ; VAR_1 . METHOD_2 ( VAR_3 , intent . METHOD_3 ( VAR_3 ) ) ; context . METHOD_4 ( VAR_1 ) ; } 
public TYPE_1 < TYPE_2 > METHOD_1 ( TYPE_3 VAR_1 , TYPE_4 VAR_2 , java.lang.Float VAR_3 , java.lang.Float VAR_4 , java.lang.Float VAR_5 , java.lang.Float VAR_6 , java.lang.Float VAR_7 , TYPE_5 VAR_8 ) ; 
public void METHOD_1 ( java.lang.String response ) { if ( type . equals ( VAR_1 ) ) METHOD_2 ( TYPE_1 . METHOD_3 ( ) ) ; else if ( type . equals ( VAR_2 ) ) METHOD_4 ( TYPE_1 . METHOD_3 ( ) ) ; METHOD_5 ( ) ; } 
public void METHOD_1 ( TYPE_1 VAR_1 ) { if ( ! ( METHOD_2 ( ) ) ) { VAR_2 . METHOD_3 ( VAR_3 . get ( VAR_4 ) ) ; ( VAR_4 ) ++ ; } } 
public void METHOD_1 ( TYPE_1 VAR_1 ) { VAR_2 = VAR_1 . METHOD_2 ( ) ; VAR_3 = TYPE_2 . METHOD_3 ( ) ; } 
public TYPE_1 start ( ) { TYPE_1 VAR_1 = VAR_2 . METHOD_1 ( new TYPE_2 ( VAR_3 ) ) ; return VAR_1 ; } 
public void METHOD_1 ( ) { super . METHOD_1 ( ) ; VAR_1 . METHOD_2 ( ) ; VAR_2 = VAR_3 . getBoolean ( VAR_4 , false ) ; } 
private static void METHOD_1 ( final java.lang.String url , final java.lang.String VAR_1 , final java.util.Date VAR_2 , final java.lang.String VAR_3 ) throws java.io.IOException { TYPE_1 . METHOD_1 ( url , VAR_1 , VAR_2 , VAR_3 , INT_1 ) ; } 
public void METHOD_1 ( ) { if ( ( VAR_1 ) < ( ( VAR_2 . size ( ) ) - 1 ) ) { ( VAR_1 ) ++ ; METHOD_2 ( ) ; } } 
public void METHOD_1 ( TYPE_1 VAR_1 ) { this . VAR_1 = VAR_1 ; this . VAR_2 . set ( VAR_3 ) ; } 
public boolean METHOD_1 ( TYPE_1 VAR_1 ) { long VAR_2 = this . METHOD_2 ( VAR_1 ) ; return ( this . METHOD_2 ( VAR_1 ) ) == 0 ; } 
public TYPE_1 METHOD_1 ( long VAR_1 ) ; 
private void METHOD_1 ( ) { VAR_1 . METHOD_2 ( TYPE_1 . METHOD_3 ( ) ) ; VAR_2 . setText ( TYPE_1 . METHOD_4 ( ) ) ; } 
public TYPE_1 METHOD_1 ( ) throws TYPE_2 , TYPE_3 , TYPE_4 { return VAR_1 . METHOD_1 ( STRING_1 , VAR_2 . METHOD_2 ( ) ) ; } 
private long METHOD_1 ( java.lang.String line ) throws TYPE_1 { java.lang.String VAR_1 = STRING_1 ; return java.lang.Long.parseLong ( METHOD_2 ( line , VAR_1 ) ) ; } 
public void METHOD_1 ( final TYPE_1 VAR_1 ) { java.lang.Thread . METHOD_2 ( ) ; VAR_2 . add ( VAR_1 ) ; } 
public void METHOD_1 ( android.view.View VAR_1 ) { VAR_2 . METHOD_2 ( STRING_1 ) ; } 
public void METHOD_1 ( ) { path . METHOD_1 ( ) ; name . METHOD_1 ( ) ; value . METHOD_1 ( ) ; VAR_1 . METHOD_1 ( ) ; path . METHOD_1 ( ) ; VAR_2 . METHOD_1 ( ) ; VAR_3 = 0 ; } 
public long METHOD_1 ( TYPE_1 VAR_1 ) { TYPE_2 VAR_2 = METHOD_2 ( VAR_3 ) ; VAR_4 = ( VAR_2 . METHOD_3 ( ) . METHOD_4 ( VAR_5 ) ) ? VAR_6 : VAR_7 ; return VAR_8 . METHOD_1 ( VAR_1 ) ; } 
public java.util.List < TYPE_1 > METHOD_1 ( java.lang.String VAR_1 , java.lang.String VAR_2 , java.lang.String VAR_3 ) { return this . VAR_4 . METHOD_1 ( VAR_1 , VAR_2 , VAR_3 ) ; } 
public void METHOD_1 ( TYPE_1 VAR_1 , int i , boolean VAR_2 ) { if ( VAR_2 ) VAR_3 . METHOD_2 ( i ) ; } 
private void METHOD_1 ( ) { METHOD_2 ( ) ; VAR_1 . METHOD_3 ( ) ; } 
public java.lang.String METHOD_1 ( ) { return new java.lang.String ( VAR_1 ) ; } 
public static int METHOD_1 ( int x , int y ) { return x + y ; } 
private boolean METHOD_1 ( ) { return ( ( context . METHOD_2 ( ) . METHOD_3 ( ) . VAR_1 ) & ( VAR_2 ) ) >= ( VAR_3 ) ; } 
protected void METHOD_1 ( java.lang.String VAR_1 ) { super . METHOD_1 ( VAR_1 ) ; VAR_2 . METHOD_2 ( ) ; VAR_3 = VAR_1 ; METHOD_3 ( ) ; } 
public void delete ( java.lang.String VAR_1 ) { TYPE_1 VAR_2 = VAR_3 . METHOD_1 ( ) ; TYPE_2 VAR_4 = ( ( TYPE_2 ) ( VAR_2 . get ( VAR_5 class , VAR_1 ) ) ) ; VAR_2 . delete ( VAR_4 ) ; } 
private void METHOD_1 ( TYPE_1 VAR_1 ) { switch ( VAR_1 ) { case VAR_2 : VAR_3 . METHOD_2 ( ) ; break ; case VAR_4 : VAR_5 . METHOD_2 ( ) ; break ; } } 
public void METHOD_1 ( TYPE_1 VAR_1 ) { for ( TYPE_2 node : nodes ) { VAR_1 . METHOD_2 ( ) . add ( node ) ; } } 
public void METHOD_1 ( int i , int VAR_1 , double value ) { throw new TYPE_1 ( STRING_1 ) ; } 
public void METHOD_1 ( java.util.Set < java.lang.String > VAR_1 ) { if ( VAR_1 == null ) this . VAR_1 = null ; else this . VAR_1 = new java.util.HashSet < java.lang.String > ( VAR_1 ) ; } 
public java.lang.Void METHOD_1 ( ) { VAR_1 . METHOD_2 ( VAR_2 ) ; VAR_1 . METHOD_3 ( VAR_3 ) ; VAR_1 . METHOD_4 ( VAR_4 ) ; METHOD_5 ( VAR_2 , VAR_3 , VAR_4 ) ; VAR_5 . METHOD_4 ( VAR_6 ) ; return null ; } 
public void METHOD_1 ( final int VAR_1 ) { VAR_2 . METHOD_2 ( VAR_1 ) ; for ( TYPE_1 VAR_3 : VAR_4 . values ( ) ) { VAR_3 . METHOD_3 ( ) ; } } 
public boolean METHOD_1 ( ) { return ( this . VAR_1 ) != null ; } 
private TYPE_1 METHOD_1 ( java.lang.Object value ) { return query ( TYPE_2 . METHOD_2 ( value ) ) ; } 
public final synchronized void METHOD_1 ( final TYPE_1 VAR_1 ) { this . METHOD_2 ( VAR_2 ) ; this . METHOD_3 ( VAR_3 , VAR_4 , VAR_5 , VAR_4 ) ; this . VAR_6 . add ( VAR_1 ) ; } 
public void METHOD_1 ( ) { try { METHOD_2 ( VAR_1 . METHOD_3 ( VAR_2 . METHOD_4 ( ) , VAR_2 , null ) ) ; } catch ( TYPE_1 VAR_3 ) { VAR_3 . METHOD_5 ( ) ; } } 
private boolean METHOD_1 ( ) { java.util.List < java.lang.Integer > VAR_1 = METHOD_2 ( this . METHOD_3 ( ) ) ; if ( ( VAR_1 . size ( ) ) == INT_1 ) { METHOD_4 ( VAR_1 ) ; return true ; } else return false ; } 
public void METHOD_1 ( java.lang.String source , float VAR_1 , float VAR_2 ) { TYPE_1 VAR_3 = new TYPE_1 ( source , 1 , VAR_2 ) ; VAR_4 . info ( STRING_1 ) ; METHOD_2 ( VAR_3 ) ; } 
protected void METHOD_1 ( TYPE_1 VAR_1 ) { super . METHOD_1 ( VAR_1 ) ; METHOD_2 ( ) ; VAR_2 . METHOD_3 ( VAR_1 ) ; } 
private void METHOD_1 ( TYPE_1 VAR_1 ) { TYPE_2 . METHOD_2 ( VAR_1 , VAR_2 ) ; VAR_3 = new TYPE_3 ( VAR_4 . getContext ( ) , VAR_2 . METHOD_3 ( ) ) ; VAR_4 . METHOD_4 ( VAR_3 ) ; } 
private TYPE_1 METHOD_1 ( final java.lang.String label , final int item ) { METHOD_1 ( VAR_1 , item , null ) ; } 
private void METHOD_1 ( ) { METHOD_2 ( METHOD_3 ( ) ) ; METHOD_4 ( ) ; if ( ( VAR_1 ) == ( VAR_2 ) ) { VAR_1 = VAR_3 ; } METHOD_5 ( METHOD_6 ( ) ) ; } 
public void METHOD_1 ( boolean VAR_1 ) { this . VAR_1 = VAR_1 ; if ( ( VAR_2 ) != null ) { VAR_2 . METHOD_2 ( ) . put ( STRING_1 , ( VAR_1 ? 1 : 0 ) ) ; } } 
public void METHOD_1 ( TYPE_1 status , java.lang.String VAR_1 ) { if ( status . METHOD_2 ( ) ) VAR_2 . setText ( VAR_1 ) ; else TYPE_2 . METHOD_3 ( context , status . METHOD_4 ( ) , false ) ; } 
public void METHOD_1 ( byte VAR_1 ) { VAR_2 . METHOD_1 ( VAR_1 ) ; } 
public static void METHOD_1 ( ) { TYPE_1 . METHOD_2 ( ) ; TYPE_2 . METHOD_3 ( ) ; TYPE_3 VAR_1 = new TYPE_3 ( ) ; TYPE_1 . METHOD_2 ( ) ; TYPE_4 . METHOD_4 ( STRING_1 ) ; } 
public void METHOD_1 ( ) { VAR_1 . METHOD_2 ( params ) ; } 
public void METHOD_1 ( java.util.ArrayList < java.lang.String > VAR_1 ) { VAR_2 . METHOD_2 ( VAR_1 ) ; } 
protected TYPE_1 METHOD_1 ( ) { TYPE_1 [ ] VAR_1 = METHOD_2 ( ) ; if ( ( VAR_1 . length ) != 1 ) return null ; return VAR_1 [ 0 ] ; } 
protected TYPE_1 METHOD_1 ( TYPE_2 context , java.lang.String VAR_1 ) { if ( VAR_1 . equals ( STRING_1 ) ) return VAR_2 ; context . METHOD_2 ( "type" , VAR_1 ) ; return new TYPE_3 ( ) ; } 
protected TYPE_1 METHOD_1 ( ) { return new TYPE_2 ( VAR_1 , VAR_2 , false ) ; } 
public void METHOD_1 ( TYPE_1 event , float x , float y ) { VAR_1 . add ( VAR_2 . METHOD_2 ( ) ) ; METHOD_3 ( ) ; } 
public boolean METHOD_1 ( TYPE_1 VAR_1 , TYPE_2 < ? > VAR_2 ) { return VAR_3 . METHOD_2 ( VAR_1 , VAR_2 ) ; } 
public java.lang.String METHOD_1 ( ) { if ( ( words . size ( ) ) > ( index ) ) { return words . get ( index ) ; } else { return STRING_1 ; } } 
private static void METHOD_1 ( ) { VAR_1 = new java.util.HashMap < java.lang.String , TYPE_1 > ( ) ; for ( TYPE_1 VAR_2 : VAR_3 ) { VAR_1 . put ( VAR_2 . getName ( ) , VAR_2 ) ; } } 
public void METHOD_1 ( TYPE_1 VAR_1 ) { getView ( ) . setEnabled ( true ) ; getView ( ) . METHOD_2 ( null ) ; VAR_2 = null ; } 
private void METHOD_1 ( int VAR_1 ) { android.view.View VAR_2 = VAR_3 ; TYPE_1 params = ( ( TYPE_1 ) ( VAR_2 . METHOD_2 ( ) ) ) ; VAR_4 = - VAR_1 ; VAR_5 = VAR_1 ; VAR_2 . METHOD_3 ( params ) ; } 
private void METHOD_1 ( ) { TYPE_1 . info ( ( STRING_1 + ( METHOD_2 ( ) ) ) ) ; VAR_1 . METHOD_3 ( ) ; } 
private static native void METHOD_1 ( long VAR_1 , long source , int method ) ; 
public static java.lang.String METHOD_1 ( java.lang.String str ) { return TYPE_1 . METHOD_2 ( str ) . replaceAll ( STRING_1 ) ; } 
public TYPE_1 METHOD_1 ( long ... VAR_1 ) { return METHOD_2 ( ) . METHOD_3 ( VAR_1 ) . build ( ) ; } 
public void METHOD_1 ( int VAR_1 ) { this . size = VAR_1 ; if ( ( VAR_2 ) != null ) { for ( TYPE_1 VAR_3 : VAR_2 ) { VAR_3 . METHOD_2 ( VAR_1 ) ; } } } 
private boolean METHOD_1 ( ) { if ( ( ( VAR_1 ) != null ) || ( VAR_1 . METHOD_2 ( ) ) ) { return true ; } else { return false ; } } 
public void update ( TYPE_1 data , java.lang.Object list ) { if ( ! ( data instanceof TYPE_2 ) ) return ; this . data = ( ( TYPE_2 ) ( data ) ) ; VAR_1 . METHOD_1 ( this . data . getData ( ) ) ; } 
public void METHOD_1 ( java.lang.String field , TYPE_1 data ) { field = append ( VAR_1 , STRING_1 , field ) ; VAR_1 = STRING_2 ; super . METHOD_1 ( field , data ) ; VAR_2 = METHOD_2 ( VAR_2 , VAR_3 ) ; } 
public java.lang.Object METHOD_1 ( ) { synchronized ( VAR_1 ) { if ( VAR_2 . isEmpty ( ) ) { METHOD_2 ( ) ; } TYPE_1 . METHOD_3 ( VAR_2 . isEmpty ( ) ) ; return VAR_2 . get ( 0 ) ; } } 
public void METHOD_1 ( android.view.View VAR_1 ) { if ( VAR_2 . METHOD_2 ( ) ) { VAR_2 . METHOD_3 ( ) ; } } 
public TYPE_1 METHOD_1 ( java.lang.String VAR_1 ) { TYPE_2 VAR_2 = new TYPE_2 ( ) ; METHOD_1 ( VAR_1 , VAR_2 ) ; return VAR_2 ; } 
public java.lang.String METHOD_1 ( ) { return ( VAR_1 ) != null ? VAR_1 . toString ( ) : STRING_1 ; } 
public static long METHOD_1 ( android.content.Context context ) { return TYPE_1 . METHOD_2 ( context ) . METHOD_3 ( VAR_1 , ( - 1 ) ) ; } 
public void METHOD_1 ( ) { TYPE_1 . METHOD_2 ( VAR_1 , STRING_1 ) ; VAR_2 . METHOD_3 ( ) ; VAR_3 . METHOD_4 ( VAR_4 ) ; } 
protected void METHOD_1 ( final TYPE_1 [ ] VAR_1 ) { TYPE_2 . METHOD_2 ( ( ) - > this . VAR_2 . add ( VAR_1 ) ) ; } 
private TYPE_1 METHOD_1 ( TYPE_1 VAR_1 ) { return VAR_1 . equals ( VAR_2 ) ? METHOD_2 ( ) : METHOD_3 ( ) ; } 
public void METHOD_1 ( java.lang.String VAR_1 ) { if ( ( VAR_2 ) == null ) { java.lang.System.out.println ( VAR_1 ) ; } VAR_2 . METHOD_1 ( VAR_1 ) ; } 
public java.lang.String METHOD_1 ( TYPE_1 VAR_1 ) throws TYPE_2 { java.util.Date date = getValue ( ) ; return date != null ? VAR_1 . format ( date ) : STRING_1 ; } 
public void METHOD_1 ( TYPE_1 VAR_1 ) { METHOD_2 ( VAR_2 . METHOD_3 ( ) . VAR_3 ) ; } 
public java.lang.String METHOD_1 ( ) { VAR_1 = new java.lang.String ( VAR_2 , TYPE_1 . METHOD_2 ( STRING_1 ) ) ; return VAR_1 ; } 
public TYPE_1 METHOD_1 ( TYPE_2 start ) { return VAR_1 . METHOD_1 ( ) ; } 
public void METHOD_1 ( TYPE_1 VAR_1 ) throws TYPE_2 { TYPE_3 . METHOD_2 ( VAR_2 class , this , VAR_1 ) ; } 
public void METHOD_1 ( float VAR_1 ) { VAR_2 += VAR_1 ; if ( VAR_3 ) { return ; } TYPE_1 . step ( METHOD_2 ( ) , VAR_2 ) ; METHOD_3 ( ) ; VAR_2 = 0.0F ; VAR_3 = false ; } 
void METHOD_1 ( ) { VAR_1 = ( VAR_2 . METHOD_2 ( ) ) - 1 ; } 
public static void main ( java.lang.String [ ] args ) { java.lang.Boolean b = true ; } 
private void METHOD_1 ( java.lang.String args , java.util.Map < java.lang.String , java.lang.String > VAR_1 ) throws TYPE_1 { METHOD_2 ( ) ; TYPE_2 VAR_2 = VAR_3 . METHOD_3 ( METHOD_4 ( ) , VAR_4 ) ; VAR_2 . execute ( args , VAR_1 ) ; } 
public synchronized void METHOD_1 ( ) { VAR_1 . METHOD_1 ( ) ; } 
public void METHOD_1 ( ) { new TYPE_1 ( STRING_1 , TYPE_2 . METHOD_2 ( 0L ) , TYPE_2 . METHOD_2 ( 1L ) , INT_1 ) ; } 
private java.lang.String METHOD_1 ( java.lang.String VAR_1 , java.lang.String VAR_2 ) { return ! ( VAR_1 . equals ( VAR_2 ) ) ? VAR_3 : VAR_4 ; } 
public void METHOD_1 ( int x ) { text . METHOD_2 ( x ) ; } 
public void METHOD_1 ( ) { if ( ! ( VAR_1 . METHOD_2 ( ) ) ) { VAR_1 . start ( ) ; } } 
public TYPE_1 METHOD_1 ( java.lang.String name ) { java.lang.System.out.println ( STRING_1 ) ; TYPE_1 VAR_1 = new TYPE_1 ( STRING_2 ) ; VAR_1 . METHOD_2 ( STRING_3 , msg ) ; VAR_1 . METHOD_2 ( "name" , name ) ; return VAR_1 ; } 
public void METHOD_1 ( int VAR_1 , int VAR_2 , float VAR_3 ) { this . METHOD_2 ( ) ; this . VAR_4 . METHOD_1 ( this , VAR_5 , VAR_1 , VAR_2 , VAR_3 ) ; } 
public void METHOD_1 ( ) { if ( ! ( VAR_1 ) ) { VAR_2 = TYPE_1 . METHOD_2 ( ) ; VAR_1 = true ; } } 
public int METHOD_1 ( ) { while ( VAR_1 [ VAR_2 ] . METHOD_2 ( ) ) { VAR_1 [ VAR_2 ] . METHOD_3 ( ) ; VAR_2 = ( ( VAR_2 ) + 1 ) % ( VAR_1 . length ) ; } return VAR_2 ; } 
public void METHOD_1 ( ) { METHOD_2 ( VAR_1 ) ; METHOD_3 ( ) . METHOD_4 ( true ) ; } 
public void METHOD_1 ( java.lang.CharSequence text ) { VAR_1 = ( ( TYPE_1 ) ( VAR_2 . METHOD_2 ( ) ) ) ; VAR_1 . setText ( text ) ; } 
private void METHOD_1 ( ) { VAR_1 = file . METHOD_2 ( ) ; VAR_2 = file . length ( ) ; listener . METHOD_3 ( ) ; } 
public java.lang.String toString ( ) { return STRING_1 + ( VAR_1 ) ; } 
public long getValue ( ) { return VAR_1 ; } 
public boolean METHOD_1 ( java.lang.String filePath , java.lang.String VAR_1 , java.lang.String VAR_2 ) ; 
public void commit ( ) { commit ( false ) ; } 
public void METHOD_1 ( ) { TYPE_1 . info ( STRING_1 ) ; TYPE_2 VAR_1 = TYPE_2 . METHOD_2 ( TYPE_3 . METHOD_3 ( ) . VAR_2 ) ; VAR_1 . METHOD_4 ( message . METHOD_5 ( ) ) ; } 
public void METHOD_1 ( ) { TYPE_1 . METHOD_2 ( this , STRING_1 , VAR_1 ) . show ( ) ; VAR_2 . METHOD_3 ( ) ; } 
public long METHOD_1 ( TYPE_1 VAR_1 ) { long VAR_2 = 0L ; if ( VAR_1 . METHOD_2 ( ) . isEmpty ( ) ) { return this . VAR_3 . METHOD_1 ( VAR_1 ) ; } return VAR_2 ; } 
public void METHOD_1 ( TYPE_1 VAR_1 ) { VAR_1 . METHOD_2 ( VAR_2 [ 1 ] , METHOD_3 ( ) , x , y ) ; } 
public void METHOD_1 ( TYPE_1 error ) { TYPE_2 . METHOD_2 ( VAR_1 , error . toString ( ) ) ; VAR_2 . METHOD_3 ( error . METHOD_4 ( ) ) ; VAR_3 . METHOD_5 ( ) ; } 
private void METHOD_1 ( ) { if ( ( VAR_1 . METHOD_2 ( ) ) != 0 ) { TYPE_1 . METHOD_3 ( STRING_1 ) ; METHOD_4 ( VAR_2 ) ; METHOD_4 ( VAR_3 ) ; TYPE_1 . METHOD_5 ( ) ; } } 
public void METHOD_1 ( int VAR_1 ) { java.lang.System.out.println ( VAR_1 ) ; java.util.Map < java.lang.String , java.lang.Object > VAR_2 = this . VAR_3 . get ( VAR_1 ) ; java.lang.System.out.println ( VAR_2 . get ( STRING_1 ) ) ; } 
public boolean METHOD_1 ( int VAR_1 , int VAR_2 ) { return this . VAR_3 . get ( ( VAR_1 -- ) ) . METHOD_1 ( ( VAR_2 -- ) ) ; } 
public void METHOD_1 ( ) { java.lang.System.out.println ( STRING_1 ) ; METHOD_2 ( ) ; java.lang.System.out.println ( VAR_1 . METHOD_3 ( ) ) ; VAR_1 . METHOD_4 ( ) ; } 
private void METHOD_1 ( ) { METHOD_2 ( ) ; TYPE_1 . METHOD_3 ( this ) . METHOD_1 ( ) ; } 
TYPE_1 METHOD_1 ( TYPE_2 VAR_1 ) { } 
public TYPE_1 add ( TYPE_1 VAR_1 ) throws java.lang.Exception { METHOD_1 ( VAR_1 ) ; VAR_2 . METHOD_2 ( VAR_1 ) ; VAR_3 . add ( VAR_1 ) ; METHOD_3 ( VAR_1 ) ; return VAR_1 ; } 
private static double sum ( java.util.List < java.lang.Double > values ) { double sum = 0.0 ; for ( double VAR_1 : values ) { sum += VAR_1 ; } return sum ; } 
public java.util.List < TYPE_1 > METHOD_1 ( java.lang.Integer id ) { METHOD_2 ( id ) ; return ( ( java.util.List < TYPE_1 > ) ( VAR_1 . METHOD_3 ( id ) ) ) ; } 
public synchronized void METHOD_1 ( java.lang.String VAR_1 , java.lang.Object x , int VAR_2 ) throws TYPE_1 { METHOD_1 ( METHOD_2 ( VAR_1 ) , x ) ; } 
private void METHOD_1 ( final int [ ] VAR_1 , final TYPE_1 [ ] VAR_2 , final TYPE_2 VAR_3 , final double VAR_4 ) { VAR_5 = new TYPE_3 ( VAR_1 , VAR_2 ) ; throw new TYPE_4 ( ) ; } 
public int size ( ) { return ( this . VAR_1 ? ( this . VAR_2 . size ( ) ) - 1 : this . VAR_3 ) - ( this . VAR_4 ? 0 : ( this . VAR_5 ) + 1 ) ; } 
private < TYPE_1 > TYPE_1 METHOD_1 ( TYPE_2 < TYPE_1 > c ) throws java.lang.Exception { return TYPE_3 . METHOD_2 ( VAR_1 . METHOD_3 ( ) , c ) ; } 
public TYPE_1 value ( ) { if ( VAR_1 != null ) { return VAR_1 . METHOD_1 ( ) ; } return - 1 ; } 
boolean METHOD_1 ( int VAR_1 , int VAR_2 ) ; 
public void METHOD_1 ( TYPE_1 VAR_1 ) { TYPE_2 . METHOD_2 ( ) . METHOD_3 ( STRING_1 ) ; this . VAR_1 = VAR_1 ; } 
public void METHOD_1 ( TYPE_1 view , TYPE_2 VAR_1 ) { VAR_2 . METHOD_1 ( view , VAR_1 ) ; } 
private static void METHOD_1 ( TYPE_1 VAR_1 , long value ) { long VAR_2 = value < < 1 ; if ( value < 0 ) { VAR_2 = ~ VAR_2 ; } TYPE_2 . METHOD_2 ( VAR_1 , VAR_2 ) ; } 
public void METHOD_1 ( TYPE_1 TYPE_2 ) { output . METHOD_2 ( ( ( TYPE_2 . METHOD_3 ( ) ) + STRING_1 ) ) ; TYPE_2 . METHOD_4 ( STRING_2 ) ; } 
private void METHOD_1 ( ) { TYPE_1 VAR_1 = VAR_2 . METHOD_2 ( ) ; VAR_3 = VAR_1 . METHOD_3 ( VAR_4 ) ; VAR_5 = VAR_1 . METHOD_3 ( VAR_6 ) ; VAR_7 = VAR_1 . METHOD_3 ( VAR_4 ) ; } 
public static boolean METHOD_1 ( ) { if ( TYPE_1 . METHOD_2 ( VAR_1 ) ) { return true ; } return false ; } 
protected void METHOD_1 ( ) { TYPE_1 . METHOD_2 ( STRING_1 , 0.0 ) ; VAR_1 . METHOD_3 ( ) ; VAR_2 . METHOD_4 ( ) ; VAR_2 . set ( false ) ; VAR_3 . METHOD_3 ( ) ; VAR_3 . start ( ) ; } 
private void METHOD_1 ( java.util.ArrayList < java.lang.Integer > VAR_1 ) { for ( int i = 1 ; i < ( VAR_2 ) ; i ++ ) { VAR_1 . add ( i ) ; } } 
public void METHOD_1 ( android.view.View VAR_1 ) { METHOD_2 ( new android.content.Intent ( this , VAR_2 class ) ) ; } 
public void METHOD_1 ( ) { TYPE_1 VAR_1 = new TYPE_1 ( TYPE_2 . METHOD_2 ( ( STRING_1 + ( VAR_2 ) ) ) ) ; } 
public void METHOD_1 ( java.lang.String VAR_1 , TYPE_1 VAR_2 ) { if ( ( this . VAR_3 . METHOD_2 ( ) . METHOD_3 ( VAR_1 , VAR_2 ) ) != null ) { throw new TYPE_2 ( ( ( STRING_1 + VAR_1 ) + STRING_2 ) ) ; } } 
public boolean METHOD_1 ( java.lang.String VAR_1 ) { if ( TYPE_1 . contains ( VAR_1 ) ) { TYPE_1 . remove ( TYPE_1 . METHOD_2 ( VAR_1 ) ) ; return true ; } return false ; } 
public void METHOD_1 ( TYPE_1 VAR_1 ) { VAR_1 . set ( STRING_1 , file . METHOD_2 ( ) ) ; } 
private void METHOD_1 ( int VAR_1 ) throws java.lang.Exception { VAR_2 = new TYPE_1 ( VAR_3 , VAR_1 ) ; TYPE_2 . METHOD_2 ( STRING_1 , STRING_1 ) ; } 
public boolean METHOD_1 ( TYPE_1 VAR_1 , TYPE_2 VAR_2 ) throws java.lang.Exception ; 
public void METHOD_1 ( int VAR_1 , java.lang.String [ ] VAR_2 , int [ ] VAR_3 ) { METHOD_2 ( true ) ; } 
public java.util.Iterator < java.lang.Object > iterator ( ) { return METHOD_1 ( VAR_1 , f , init , VAR_2 ) ; } 
public boolean METHOD_1 ( ) { boolean VAR_1 = true ; for ( TYPE_1 VAR_2 : METHOD_2 ( ) ) { VAR_1 &= VAR_2 . METHOD_3 ( ) ; } return VAR_1 ; } 
public void METHOD_1 ( ) { TYPE_1 . METHOD_2 ( VAR_1 . METHOD_3 ( java.lang.Integer.parseInt ( STRING_1 ) , 0 , 0 , 0 ) ) ; } 
public TYPE_1 METHOD_1 ( TYPE_2 source , TYPE_3 operation ) { TYPE_1 VAR_1 = VAR_2 . get ( new TYPE_4 ( source , operation ) ) ; if ( VAR_1 == null ) { throw new TYPE_5 ( STRING_1 ) ; } return VAR_1 ; } 
public synchronized void METHOD_1 ( TYPE_1 VAR_1 ) { VAR_2 . METHOD_2 ( VAR_1 , VAR_1 . METHOD_3 ( ) ) ; METHOD_4 ( ) ; } 
public void METHOD_1 ( ) { super . METHOD_1 ( ) ; TYPE_1 . METHOD_2 ( ) . METHOD_3 ( ) ; TYPE_1 . METHOD_2 ( ) . METHOD_4 ( ) ; } 
private TYPE_1 METHOD_1 ( java.lang.String name ) { return VAR_1 . METHOD_1 ( name ) ; } 
public void METHOD_1 ( ) throws TYPE_1 , TYPE_2 { new TYPE_3 ( VAR_1 , STRING_1 , 0 , 0 , 0 , 0 , 0 , 0 , 0 ) ; } 
protected void METHOD_1 ( java.lang.Void VAR_1 ) { super . METHOD_1 ( VAR_1 ) ; VAR_2 = VAR_3 . METHOD_2 ( VAR_4 ) ; VAR_3 . METHOD_3 ( VAR_2 ) ; VAR_5 . METHOD_4 ( false ) ; } 
public java.util.Set < TYPE_1 < ? > > METHOD_1 ( java.util.Collection < java.lang.String > VAR_1 ) ; 
public TYPE_1 METHOD_1 ( ) { TYPE_2 VAR_1 = TYPE_3 . METHOD_2 ( getClass ( ) ) ; VAR_1 . info ( STRING_1 , VAR_2 ) ; return VAR_2 ; } 
public void METHOD_1 ( TYPE_1 VAR_1 , int VAR_2 ) { java.lang.String VAR_3 = VAR_4 . getText ( ) . toString ( ) ; VAR_5 . METHOD_2 ( VAR_3 , 0 ) ; TYPE_2 . METHOD_3 ( VAR_3 ) ; TYPE_2 . METHOD_4 ( ) ; } 
public TYPE_1 METHOD_1 ( ) { TYPE_1 VAR_1 = new TYPE_1 ( ) ; VAR_2 = this . VAR_3 ; VAR_4 = this . VAR_5 ; return VAR_1 ; } 
public void METHOD_1 ( ) throws TYPE_1 { java.lang.System.out.println ( STRING_1 ) ; java.lang.String VAR_1 = STRING_2 ; java.lang.System.out.println ( VAR_1 ) ; METHOD_2 ( VAR_1 , VAR_2 ) ; } 
public TYPE_1 METHOD_1 ( ) { new TYPE_2 ( STRING_1 , 0 ) ; TYPE_1 VAR_1 = new TYPE_1 ( INT_1 ) ; VAR_1 . METHOD_2 ( INT_2 ) ; VAR_1 . METHOD_2 ( 0 ) ; return VAR_1 ; } 
public void METHOD_1 ( java.lang.String VAR_1 , java.lang.String VAR_2 ) { if ( ( VAR_1 != null ) && ( VAR_2 != null ) ) { VAR_3 = true ; } VAR_4 = VAR_1 ; VAR_5 = VAR_2 ; METHOD_2 ( ) ; } 
public void METHOD_1 ( ) { TYPE_1 . METHOD_2 ( context , context . METHOD_3 ( ) . getString ( VAR_1 ) , VAR_2 ) . show ( ) ; VAR_3 . METHOD_4 ( VAR_4 . getId ( ) , STRING_1 ) ; VAR_5 . METHOD_5 ( ) ; } 
public void METHOD_1 ( ) { try { VAR_1 = TYPE_1 . METHOD_2 ( VAR_2 . METHOD_3 ( ) . METHOD_4 ( ) ) ; } catch ( java.io.IOException VAR_3 ) { VAR_3 . METHOD_5 ( ) ; } } 
public java.lang.Object METHOD_1 ( int index ) { return ( ( TYPE_1 ) ( VAR_1 . METHOD_2 ( ) ) ) . METHOD_3 ( index ) ; } 
public void METHOD_1 ( TYPE_1 VAR_1 ) { this . VAR_2 . add ( VAR_1 ) ; this . VAR_3 += VAR_1 . METHOD_2 ( ) ; ( this . VAR_4 ) ++ ; } 
public TYPE_1 METHOD_1 ( java.lang.String token ) throws TYPE_2 , java.io.IOException { TYPE_3 VAR_1 = VAR_2 . METHOD_2 ( token , VAR_3 , VAR_4 ) ; return TYPE_1 . METHOD_3 ( VAR_1 . METHOD_4 ( ) ) ; } 
public TYPE_1 METHOD_1 ( boolean VAR_1 ) { VAR_2 = VAR_3 . get ( ) ; VAR_3 . set ( this ) ; return null ; } 
public void METHOD_1 ( TYPE_1 VAR_1 , java.lang.Double VAR_2 ) { METHOD_1 ( VAR_1 . getName ( ) , VAR_1 . METHOD_2 ( ) ) ; } 
public void METHOD_1 ( TYPE_1 event ) { VAR_1 . METHOD_1 ( event ) ; VAR_2 = new TYPE_2 ( event . METHOD_2 ( ) ) ; } 
public void METHOD_1 ( ) { VAR_1 . METHOD_1 ( VAR_2 ) ; METHOD_2 ( ) ; METHOD_3 ( ) ; } 
public void METHOD_1 ( ) { VAR_1 . METHOD_1 ( this ) ; } 
public TYPE_1 < TYPE_2 > METHOD_1 ( ) { return TYPE_2 . METHOD_2 ( ) . METHOD_3 ( VAR_1 , TYPE_3 . METHOD_4 ( ) ) . METHOD_5 ( VAR_2 ) . METHOD_5 ( VAR_3 ) . METHOD_5 ( VAR_4 ) . METHOD_6 ( VAR_5 ) ; } 
public void METHOD_1 ( TYPE_1 VAR_1 ) { java.lang.Object VAR_2 = VAR_1 . get ( STRING_1 ) ; TYPE_2 . METHOD_2 ( STRING_2 , VAR_1 . toString ( ) ) ; } 
TYPE_1 METHOD_1 ( ) { try { return VAR_1 . METHOD_2 ( ) . get ( ) ; } catch ( TYPE_2 VAR_2 ) { return null ; } } 
public TYPE_1 METHOD_1 ( TYPE_2 VAR_1 ) throws java.io.IOException { VAR_2 . execute ( VAR_1 ) ; return null ; } 
public void METHOD_1 ( TYPE_1 VAR_1 ) { if ( ( this . VAR_2 ) == null ) this . VAR_2 = new java.util.ArrayList < TYPE_1 > ( ) ; this . VAR_2 . add ( VAR_1 ) ; } 
public void METHOD_1 ( TYPE_1 VAR_1 ) { TYPE_2 . METHOD_2 ( TYPE_3 . METHOD_3 ( ) , false ) ; METHOD_4 ( TYPE_4 . METHOD_5 ( ) ) ; METHOD_6 ( ) ; } 
public static void main ( java.lang.String [ ] args ) { java.lang.Thread VAR_1 = new java.lang.Thread ( new TYPE_1 ( ) ) ; VAR_1 . start ( ) ; TYPE_2 . METHOD_1 ( ) . start ( ) ; TYPE_3 . main ( args ) ; } 
public void METHOD_1 ( ) { java.lang.String VAR_1 = METHOD_2 ( STRING_1 ) ; TYPE_1 . assertEquals ( VAR_1 , STRING_2 ) ; } 
public void METHOD_1 ( TYPE_1 error ) { TYPE_2 . METHOD_2 ( context , error . METHOD_3 ( ) , VAR_1 ) . show ( ) ; TYPE_3 . METHOD_4 ( STRING_1 , error . METHOD_3 ( ) ) ; } 
public void METHOD_1 ( ) { VAR_1 . setText ( VAR_2 ) ; } 
public void METHOD_1 ( ) { if ( ( VAR_1 ) != null ) { METHOD_2 ( ) ; } else { METHOD_3 ( ) ; METHOD_2 ( ) ; } } 
public void METHOD_1 ( ) { this . METHOD_2 ( ) ; METHOD_3 ( new android.content.Intent ( this , VAR_1 class ) ) ; return ; } 
public void METHOD_1 ( ) { this . VAR_1 = true ; if ( ( this . VAR_2 ) != null ) { this . VAR_2 . METHOD_2 ( true ) ; } } 
public void METHOD_1 ( TYPE_1 VAR_1 ) { TYPE_2 . METHOD_2 ( VAR_2 ) ; VAR_3 . METHOD_3 ( METHOD_4 ( ) . getString ( VAR_4 ) ) ; VAR_5 . getView ( ) . METHOD_5 ( VAR_6 ) ; METHOD_6 ( ) ; } 
public boolean start ( ) { boolean VAR_1 = super . start ( ) ; if ( VAR_1 ) { VAR_2 . open ( ) ; VAR_2 . METHOD_1 ( null ) ; } return VAR_1 ; } 
private void METHOD_1 ( ) { if ( null == ( VAR_1 ) ) { METHOD_2 ( ) ; } METHOD_3 ( ) ; VAR_1 . start ( ) ; VAR_2 = true ; VAR_3 . METHOD_4 ( VAR_4 ) ; } 
private void METHOD_1 ( java.lang.String name ) throws TYPE_1 { if ( ( name == null ) | ( name == STRING_1 ) ) { throw new TYPE_1 ( STRING_2 ) ; } } 
public TYPE_1 METHOD_1 ( ) { if ( ( VAR_1 ) == null ) return null ; TYPE_1 VAR_2 = new TYPE_1 ( VAR_1 . length ) ; if ( METHOD_2 ( this , VAR_2 ) ) return VAR_2 ; return null ; } 
public TYPE_1 METHOD_1 ( ) { return new TYPE_1 ( VAR_1 , VAR_2 , VAR_3 , TYPE_2 . METHOD_2 ( ) ) ; } 
public TYPE_1 METHOD_1 ( final TYPE_2 VAR_1 ) { return new TYPE_1 ( this ) ; } 
public void METHOD_1 ( int index , java.lang.String text ) { VAR_1 . get ( METHOD_2 ( index ) ) . name = text ; } 
private java.lang.String METHOD_1 ( java.lang.String name , java.lang.String VAR_1 ) { java.lang.String value = TYPE_1 . METHOD_2 ( name ) ; if ( value != null ) { return value ; } else { return VAR_1 ; } } 
public void execute ( ) { if ( ! ( METHOD_1 ( ) ) ) METHOD_2 ( ) ; } 
public TYPE_1 METHOD_1 ( ) { return new TYPE_1 ( message , VAR_1 , VAR_2 , date , VAR_3 , VAR_4 , parameters ) ; } 
public void METHOD_1 ( java.util.ArrayList < java.lang.String > data ) { VAR_1 = data ; METHOD_2 ( ) ; } 
public java.lang.Integer METHOD_1 ( java.util.List < TYPE_1 > VAR_1 , boolean VAR_2 ) throws java.lang.Exception { int VAR_3 = 0 ; for ( TYPE_1 message : VAR_1 ) { VAR_3 = VAR_3 + ( VAR_4 . METHOD_1 ( message , VAR_2 ) ) ; } return VAR_3 ; } 
public void METHOD_1 ( TYPE_1 VAR_1 , int format , int VAR_2 , int VAR_3 ) { TYPE_2 . METHOD_2 ( STRING_1 , STRING_1 ) ; METHOD_3 ( VAR_4 ) ; } 
public void METHOD_1 ( java.lang.String message , java.lang.Object ... params ) { if ( METHOD_2 ( ) ) { VAR_1 . METHOD_1 ( ( ( VAR_2 ) + ( java.lang.String.format ( message , params ) ) ) ) ; } } 
public void METHOD_1 ( TYPE_1 VAR_1 , java.lang.String VAR_2 ) { TYPE_2 VAR_3 = VAR_1 . getValue ( VAR_4 class ) ; VAR_5 . add ( VAR_3 ) ; VAR_6 . METHOD_2 ( ) ; } 
public void METHOD_1 ( ) throws java.lang.Exception { TYPE_1 . METHOD_2 ( this ) ; VAR_1 = new TYPE_2 ( VAR_2 , VAR_3 ) ; } 
public long METHOD_1 ( int position ) { return METHOD_2 ( ) ? 0 : VAR_1 . size ( ) ; } 
public static boolean METHOD_1 ( ) { return TYPE_1 . METHOD_2 ( ) . getBoolean ( STRING_1 , false ) ; } 
public void METHOD_1 ( java.lang.String VAR_1 , TYPE_1 message ) throws java.lang.Exception { TYPE_2 event = new TYPE_2 ( new java.lang.String ( message . METHOD_2 ( ) ) ) ; VAR_2 . METHOD_3 ( event ) ; java.lang.System.out.println ( ( STRING_1 + event ) ) ; } 
private void METHOD_1 ( final short VAR_1 , final byte data ) { VAR_2 -= INT_1 ; VAR_3 . METHOD_2 ( ( VAR_1 & INT_2 ) , ( data & INT_3 ) ) ; } 
public java.lang.String setText ( java.lang.String VAR_1 ) { this . value = VAR_1 ; return this . value ; } 
public void METHOD_1 ( ) { synchronized ( VAR_1 ) { if ( VAR_1 ) { VAR_2 . info ( STRING_1 ) ; METHOD_2 ( ) ; METHOD_3 ( ) ; METHOD_4 ( ) ; VAR_2 . info ( STRING_2 ) ; VAR_1 = false ; } } } 
public void METHOD_1 ( TYPE_1 event ) { METHOD_2 ( false ) ; METHOD_3 ( false ) ; METHOD_4 ( false ) ; if ( ( VAR_1 ) == ( VAR_2 ) ) VAR_1 = VAR_3 ; METHOD_5 ( false ) ; } 
public void METHOD_1 ( ) { TYPE_1 . METHOD_2 ( "0" , VAR_1 . METHOD_3 ( java.lang.Integer . METHOD_4 ( 0 ) ) ) ; } 
public TYPE_1 METHOD_1 ( java.lang.String VAR_1 ) { byte [ ] VAR_2 = VAR_1 . METHOD_2 ( VAR_3 ) ; TYPE_2 . METHOD_3 ( buf , VAR_2 . length ) ; buf . put ( VAR_2 ) ; METHOD_4 ( CHAR_1 ) ; return this ; } 
private boolean METHOD_1 ( TYPE_1 VAR_1 ) { for ( java.lang.String VAR_2 : VAR_3 . METHOD_2 ( ) ) { VAR_1 . METHOD_3 ( ) . contains ( VAR_2 ) ; return true ; } return false ; } 
public void METHOD_1 ( ) { METHOD_2 ( false ) ; show ( VAR_1 ) ; } 
public void METHOD_1 ( TYPE_1 VAR_1 , TYPE_2 VAR_2 , TYPE_3 [ ] VAR_3 ) { VAR_1 . METHOD_2 ( VAR_3 ) ; VAR_1 . METHOD_3 ( VAR_2 . getId ( ) ) ; VAR_4 . METHOD_4 ( VAR_1 ) ; } 
private static java.lang.String METHOD_1 ( java.lang.String VAR_1 , int VAR_2 , int VAR_3 ) { java.lang.String VAR_4 = TYPE_1 . METHOD_1 ( VAR_1 , VAR_2 ) ; java.lang.String VAR_5 = ( VAR_4 + STRING_1 ) + ( java.lang.Integer.toString ( VAR_3 ) ) ; return VAR_5 ; } 
boolean METHOD_1 ( java.lang.String text ) { java.util.regex.Matcher VAR_1 = VAR_2 . METHOD_2 ( text ) ; if ( text . equals ( VAR_3 ) ) { return true ; } else { return false ; } } 
public void METHOD_1 ( TYPE_1 target ) { if ( target != null ) { VAR_1 = target . METHOD_2 ( ) ; set ( VAR_2 , VAR_1 ) ; } } 
protected void METHOD_1 ( ) { VAR_1 = true ; ( VAR_2 ) ++ ; TYPE_1 . METHOD_2 ( getActivity ( ) , STRING_1 , VAR_3 ) . show ( ) ; METHOD_3 ( ) ; } 
public void METHOD_1 ( ) { VAR_1 . METHOD_1 ( ) ; if ( VAR_2 ) { VAR_2 = false ; } else { VAR_2 = true ; } } 
public void METHOD_1 ( TYPE_1 VAR_1 , java.lang.String VAR_2 ) { TYPE_2 VAR_3 = new TYPE_2 ( VAR_2 ) ; TYPE_3 . METHOD_2 ( ) . METHOD_1 ( VAR_1 , VAR_3 ) ; } 
private boolean METHOD_1 ( TYPE_1 VAR_1 ) { { return ! ( VAR_2 . METHOD_2 ( VAR_3 ) ) ; } } 
TYPE_1 < TYPE_2 > response ( ) { return this . response ; } 
public void METHOD_1 ( java.util.List < TYPE_1 > VAR_1 ) { for ( TYPE_1 VAR_2 : VAR_1 ) { assert VAR_2 . METHOD_2 ( ) ; } super . METHOD_1 ( VAR_1 ) ; super . METHOD_3 ( VAR_3 ) ; } 
private void METHOD_1 ( ) { VAR_1 = ( ( TYPE_1 ) ( METHOD_2 ( VAR_2 ) ) ) ; VAR_3 = new TYPE_2 ( this ) ; new TYPE_3 ( ) . execute ( ( ( VAR_4 ) + STRING_1 ) ) ; } 
public void METHOD_1 ( java.lang.String state ) { view ( ) . METHOD_2 ( new TYPE_1 ( state , null ) ) ; } 
public void METHOD_1 ( int n ) { for ( int i = 1 ; i <= n ; i ++ ) { java.lang.System.out.print ( ( ( METHOD_2 ( ) ) + STRING_1 ) ) ; } } 
public boolean METHOD_1 ( ) { open ( ) ; int result = VAR_1 . delete ( VAR_2 , STRING_1 , null ) ; METHOD_2 ( ) ; if ( result > 0 ) return true ; else return false ; } 
protected void METHOD_1 ( ) { VAR_1 . METHOD_2 ( VAR_2 ) ; VAR_1 . METHOD_3 ( VAR_3 ) ; VAR_4 . METHOD_4 ( ) ; } 
private static native void METHOD_1 ( long VAR_1 , long fileName , int VAR_2 , long VAR_3 ) ; 
public void METHOD_1 ( final int VAR_1 , final int var ) { if ( ( VAR_2 ) != null ) { VAR_2 . METHOD_1 ( VAR_1 , var ) ; } execute ( VAR_1 , var , null , null ) ; } 
public void METHOD_1 ( ) throws java.io.IOException { try ( TYPE_1 c = TYPE_2 . METHOD_2 ( ( ( VAR_1 ) ++ ) ) ) { c . put ( STRING_1 , STRING_2 ) ; METHOD_3 ( c . remove ( STRING_1 , null ) ) ; } } 
public void METHOD_1 ( TYPE_1 VAR_1 ) { VAR_2 = VAR_1 ; METHOD_2 ( ) ; METHOD_3 ( ) ; } 
public void METHOD_1 ( ) { x -= VAR_1 ; if ( ( x ) < ( 0 - ( VAR_2 ) ) ) { x = ( VAR_3 . METHOD_2 ( INT_1 ) ) + INT_2 ; } } 
protected static void METHOD_1 ( TYPE_1 VAR_1 ) { VAR_1 . METHOD_2 ( VAR_2 ) ; VAR_1 . METHOD_2 ( VAR_3 ) ; VAR_1 . METHOD_2 ( VAR_4 ) ; VAR_1 . METHOD_2 ( VAR_5 ) ; } 
public TYPE_1 METHOD_1 ( ) { TYPE_2 VAR_1 = new TYPE_2 ( ) ; return VAR_1 . METHOD_2 ( new java.util.Random ( ) . METHOD_3 ( VAR_1 . METHOD_4 ( ) ) ) ; } 
public void METHOD_1 ( ) throws java.lang.Exception { VAR_1 = new TYPE_1 ( ) ; int VAR_2 = INT_1 ; VAR_1 . METHOD_2 ( VAR_2 ) ; TYPE_2 . assertThat ( METHOD_3 ( VAR_2 ) ) . METHOD_4 ( ) ; } 
public void METHOD_1 ( TYPE_1 result , TYPE_2 VAR_1 ) { TYPE_3 . METHOD_2 ( ) . METHOD_3 ( VAR_1 ) ; METHOD_4 ( ) ; } 
private TYPE_1 METHOD_1 ( ) { TYPE_2 VAR_1 = new TYPE_2 ( VAR_2 . METHOD_2 ( STRING_1 ) , VAR_2 . METHOD_2 ( STRING_2 ) , this , METHOD_3 ( ) . METHOD_4 ( ) , METHOD_5 ( ) , VAR_3 ) ; return VAR_1 ; } 
public void METHOD_1 ( java.util.Map < TYPE_1 , TYPE_2 > VAR_1 ) { this . VAR_1 = VAR_1 ; } 
protected boolean METHOD_1 ( java.lang.String query ) { return query . METHOD_2 ( STRING_1 ) ; } 
public void METHOD_1 ( TYPE_1 VAR_1 ) { VAR_2 . METHOD_2 ( ) . METHOD_3 ( VAR_3 , new java.lang.Object [ ] { VAR_4 } ) ; TYPE_2 . METHOD_4 ( ) . METHOD_5 ( STRING_1 ) ; } 
protected void METHOD_1 ( ) throws java.lang.Exception { VAR_1 . METHOD_2 ( ) ; } 
protected void METHOD_1 ( TYPE_1 context ) { if ( ! ( METHOD_2 ( context ) ) ) { TYPE_2 . METHOD_3 ( context ) ; } } 
public synchronized void METHOD_1 ( TYPE_1 VAR_1 ) { VAR_2 = VAR_1 ; java.lang.Object VAR_3 = null ; } 
public TYPE_1 METHOD_1 ( java.util.List < TYPE_1 > VAR_1 , java.util.List < TYPE_2 > VAR_2 , TYPE_1 VAR_3 , java.lang.String VAR_4 ) { return METHOD_1 ( VAR_1 , VAR_2 , VAR_3 , VAR_4 , INT_1 ) ; } 
private void METHOD_1 ( TYPE_1 VAR_1 ) { this . VAR_2 = STRING_1 ; java.lang.System.out.println ( STRING_2 ) ; this . METHOD_2 ( ) ; } 
public java.lang.String METHOD_1 ( TYPE_1 VAR_1 , TYPE_2 VAR_2 ) { TYPE_3 VAR_3 = VAR_4 . METHOD_2 ( VAR_1 , STRING_1 ) ; METHOD_3 ( VAR_1 , VAR_3 ) ; return STRING_2 ; } 
protected java.util.Map < java.lang.Integer , java.lang.Integer > METHOD_1 ( ) { return METHOD_1 ( 0 , INT_1 ) ; } 
private long METHOD_1 ( ) { TYPE_1 VAR_1 = VAR_2 . METHOD_2 ( ) ; VAR_3 = VAR_1 . METHOD_3 ( ) ; return VAR_3 ; } 
public void METHOD_1 ( int VAR_1 ) { if ( ( ( - 1 ) < VAR_1 ) && ( VAR_1 < INT_1 ) ) VAR_2 = VAR_1 ; else throw new TYPE_1 ( STRING_1 ) ; } 
public void METHOD_1 ( java.lang.String VAR_1 ) { java.lang.System.out.println ( STRING_1 ) ; METHOD_2 ( ) ; this . METHOD_3 ( ) ; } 
public void METHOD_1 ( android.view.View VAR_1 ) { METHOD_2 ( ) ; METHOD_3 ( ) ; android.content.Intent intent = new android.content.Intent ( this , VAR_2 class ) ; intent . METHOD_4 ( VAR_3 ) ; METHOD_5 ( intent ) ; METHOD_6 ( ) ; } 
public boolean METHOD_1 ( int VAR_1 ) { if ( VAR_2 . METHOD_2 ( VAR_1 ) ) { return true ; } ( count ) ++ ; VAR_2 . put ( VAR_1 , count ) ; VAR_3 . put ( count , VAR_1 ) ; return true ; } 
public boolean METHOD_1 ( java.lang.String VAR_1 ) { VAR_2 . info ( STRING_1 ) ; VAR_2 . info ( ( ( STRING_2 + VAR_1 ) + STRING_3 ) ) ; return VAR_3 . add ( VAR_1 ) ; } 
private boolean METHOD_1 ( ) { if ( ( ( VAR_1 ) != null ) && ( ( VAR_2 ) != null ) ) return true ; return false ; } 
public void METHOD_1 ( ) { java.util.HashMap < java.lang.String , TYPE_1 > VAR_1 = this . METHOD_2 ( ) ; this . METHOD_3 ( VAR_1 ) ; this . METHOD_4 ( ) ; this . METHOD_5 ( ) ; } 
public int METHOD_1 ( int VAR_1 ) { return VAR_2 [ VAR_1 ] . METHOD_2 ( ) ; } 
public int METHOD_1 ( TYPE_1 VAR_1 ) { if ( ( METHOD_2 ( ) ) != null ) { TYPE_2 VAR_2 = ( ( TYPE_2 ) ( METHOD_2 ( ) ) ) ; return VAR_2 . METHOD_1 ( VAR_1 ) ; } return 0 ; } 
public TYPE_1 METHOD_1 ( TYPE_2 VAR_1 , int i ) { android.view.View VAR_2 = TYPE_3 . METHOD_2 ( context ) . METHOD_3 ( VAR_3 , VAR_1 , false ) ; TYPE_1 VAR_4 = new TYPE_1 ( VAR_2 ) ; return VAR_4 ; } 
private void METHOD_1 ( TYPE_1 x , TYPE_1 y ) { VAR_1 = y ; VAR_2 = x ; } 
public void METHOD_1 ( ) { super . METHOD_1 ( ) ; TYPE_1 . METHOD_2 ( this ) ; TYPE_2 . METHOD_3 ( VAR_1 class ) ; TYPE_1 . METHOD_4 ( this , VAR_2 , VAR_3 ) ; } 
protected TYPE_1 METHOD_1 ( java.lang.String name ) throws TYPE_2 { return this . VAR_1 . METHOD_2 ( name ) ; } 
public static TYPE_1 METHOD_1 ( ) { TYPE_1 result = null ; if ( ( VAR_1 . METHOD_2 ( ) ) != null ) { result = VAR_1 . METHOD_2 ( ) . getData ( ) ; } return result ; } 
public static void main ( java.lang.String [ ] args ) { TYPE_1 VAR_1 = new TYPE_1 ( ) ; java.lang.System.out.println ( VAR_1 . METHOD_1 ( STRING_1 , STRING_2 , INT_1 ) ) ; VAR_1 . METHOD_2 ( ) ; } 
public void METHOD_1 ( ) throws java.lang.Throwable { TYPE_1 VAR_1 = TYPE_2 . METHOD_2 ( STRING_1 , VAR_2 class , 1 ) ; VAR_1 . handle ( ) . METHOD_3 ( 1 , INT_1 ) ; } 
public void METHOD_1 ( ) { if ( VAR_1 . getId ( ) . equals ( STRING_1 ) ) { VAR_1 . METHOD_2 ( STRING_2 ) ; } else { VAR_1 . METHOD_2 ( STRING_1 ) ; } } 
public abstract void METHOD_1 ( TYPE_1 VAR_1 , TYPE_2 VAR_2 , double [ ] [ ] path ) ; 
public int compareTo ( TYPE_1 VAR_1 ) { if ( ( VAR_1 . count ) > ( count ) ) { return - 1 ; } else if ( ( VAR_1 . count ) < ( count ) ) { return + 1 ; } return 0 ; } 
public void METHOD_1 ( android.view.View VAR_1 ) { METHOD_2 ( VAR_2 , false , ( VAR_3 + INT_1 ) ) ; } 
public void METHOD_1 ( final TYPE_1 VAR_1 , final TYPE_2 VAR_2 ) throws java.lang.Exception { final java.lang.String [ ] VAR_3 = VAR_1 . METHOD_2 ( STRING_1 ) ; VAR_2 . METHOD_3 ( VAR_3 [ 0 ] ) ; } 
public java.lang.String toString ( ) { return VAR_1 . METHOD_1 ( ) . METHOD_2 ( java.lang.Object : : toString ) . METHOD_3 ( TYPE_1 . METHOD_4 ( "\n" , "\n" , STRING_1 ) ) ; } 
private void init ( TYPE_1 VAR_1 ) { TYPE_2 VAR_2 = METHOD_1 ( VAR_1 ) ; VAR_3 = new TYPE_3 ( VAR_2 ) ; METHOD_2 ( VAR_3 ) ; start ( ) ; } 
public void METHOD_1 ( boolean VAR_1 ) { VAR_1 = VAR_1 ; } 
public void METHOD_1 ( ) { VAR_1 = INT_1 ; VAR_2 = INT_1 ; VAR_3 = INT_2 ; METHOD_2 ( VAR_1 ) ; METHOD_3 ( VAR_2 ) ; METHOD_4 ( ) ; } 
public int METHOD_1 ( ) { return TYPE_1 . METHOD_1 ( buf ) ; } 
public void METHOD_1 ( int VAR_1 , int VAR_2 , boolean VAR_3 ) { if ( VAR_3 ) METHOD_2 ( ) ; else METHOD_3 ( ) ; METHOD_4 ( VAR_1 ) ; } 
public void METHOD_1 ( TYPE_1 VAR_1 ) { if ( ( VAR_2 ) != null ) { VAR_2 . METHOD_2 ( ) ; } ( ( TYPE_2 ) ( METHOD_3 ( ) ) ) . METHOD_4 ( this ) ; } 
private static TYPE_1 METHOD_1 ( java.lang.String fileName ) { return null ; } 
private double METHOD_1 ( ) { return ( ( VAR_1 ) / ( VAR_2 . getValue ( ) ) ) * INT_1 ; } 
public java.lang.String show ( java.lang.String VAR_1 , TYPE_1 date ) { return STRING_1 ; } 
public boolean METHOD_1 ( TYPE_1 VAR_1 , java.util.Map < TYPE_2 , java.util.List < TYPE_1 > > VAR_2 , java.util.List < TYPE_3 > VAR_3 ) { return true ; } 
private void METHOD_1 ( int VAR_1 ) throws TYPE_1 { if ( ( ( this . index ) > ( this . VAR_2 ) ) || ( VAR_1 > ( this . VAR_2 ) ) ) { throw new TYPE_1 ( STRING_1 , this . index ) ; } } 
public java.lang.Long METHOD_1 ( ) { if ( ( VAR_1 ) == null ) VAR_1 = VAR_2 ; return VAR_1 ; } 
public void METHOD_1 ( ) { final TYPE_1 VAR_1 = new TYPE_1 ( STRING_1 , STRING_2 , STRING_3 ) ; TYPE_2 . assertThat ( VAR_1 . METHOD_2 ( ) , TYPE_3 . METHOD_3 ( STRING_1 ) ) ; } 
public void METHOD_1 ( TYPE_1 VAR_1 ) { super . METHOD_1 ( VAR_1 ) ; VAR_2 . METHOD_2 ( ( ( VAR_3 . METHOD_3 ( ) ) * INT_1 ) , true ) ; } 
public void METHOD_1 ( ) throws java.lang.Exception { TYPE_1 VAR_1 = new TYPE_1 ( ) ; TYPE_2 . assertTrue ( ( ( ( VAR_1 . METHOD_2 ( ) ) > 0 ) || ( ( VAR_1 . METHOD_2 ( ) ) < INT_1 ) ) ) ; } 
public void METHOD_1 ( ) { if ( VAR_1 != STRING_1 ) METHOD_2 ( VAR_1 , this , VAR_2 ) ; else METHOD_2 ( STRING_2 , this ) ; } 
private void METHOD_1 ( ) { TYPE_1 VAR_1 = null ; synchronized ( this ) { VAR_1 = VAR_2 ; } if ( VAR_1 != null ) { try { VAR_2 . METHOD_2 ( ) ; } catch ( java.lang.Throwable VAR_3 ) { } } } 
public static TYPE_1 < TYPE_2 > METHOD_1 ( TYPE_3 VAR_1 , int offset , int VAR_2 ) { return TYPE_4 . METHOD_1 ( VAR_1 . METHOD_2 ( VAR_3 , 0 , VAR_4 ) . METHOD_3 ( "name" , 1 ) , offset , VAR_2 , VAR_5 class ) ; } 
public TYPE_1 METHOD_1 ( java.util.Properties VAR_1 ) { java.util.Properties VAR_2 = TYPE_2 . METHOD_2 ( VAR_1 , ( ( VAR_3 ) + STRING_1 ) , false ) ; return new TYPE_3 ( VAR_2 ) ; } 
protected TYPE_1 METHOD_1 ( java.lang.String ... params ) { VAR_1 . show ( ) ; TYPE_1 VAR_2 = TYPE_2 . METHOD_2 ( new java.io.File ( params [ 0 ] ) . METHOD_3 ( ) ) ; VAR_1 . METHOD_4 ( ) ; return VAR_2 ; } 
public static void METHOD_1 ( TYPE_1 VAR_1 ) { TYPE_1 VAR_2 = VAR_3 . get ( ) ; if ( VAR_2 == null ) { VAR_3 . set ( VAR_1 ) ; } } 
public TYPE_1 < TYPE_2 > METHOD_1 ( ) { return VAR_1 . METHOD_2 ( VAR_2 ) . get ( 0 ) ; } 
public void METHOD_1 ( ) { TYPE_1 . METHOD_2 ( ) . METHOD_3 ( this ) ; VAR_1 . METHOD_4 ( ) ; } 
private void METHOD_1 ( TYPE_1 VAR_1 , TYPE_2 t ) { t . METHOD_2 ( ) ; VAR_2 . add ( t ) ; TYPE_3 . METHOD_3 ( ) . METHOD_4 ( t ) ; } 
public TYPE_1 set ( TYPE_2 VAR_1 , int i , int j ) { type = VAR_2 ; METHOD_1 ( i ) ; VAR_3 = j ; VAR_4 = VAR_1 ; return this ; } 
public void METHOD_1 ( TYPE_1 VAR_1 ) { TYPE_1 VAR_2 = METHOD_2 ( ) ; if ( ( VAR_3 . METHOD_3 ( VAR_1 , VAR_2 ) ) > 0 ) { METHOD_4 ( VAR_1 ) ; } } 
public void METHOD_1 ( ) throws java.lang.Exception { this . VAR_1 = new TYPE_1 ( new TYPE_2 ( STRING_1 , STRING_1 ) , new TYPE_2 ( STRING_2 , STRING_2 ) , STRING_3 ) ; } 
private static java.util.Set < java.lang.String > METHOD_1 ( java.util.List < TYPE_1 > VAR_1 ) { java.util.HashSet < java.lang.String > output = new java.util.HashSet < java.lang.String > ( ) ; for ( TYPE_1 VAR_2 : VAR_1 ) output . METHOD_2 ( VAR_3 ) ; return output ; } 
private void METHOD_1 ( TYPE_1 event ) { final TYPE_2 VAR_1 = METHOD_2 ( ) . METHOD_3 ( ) ; METHOD_1 ( event . METHOD_4 ( ) , VAR_1 , event . METHOD_5 ( ) ) ; } 
public void METHOD_1 ( ) { TYPE_1 VAR_1 = VAR_2 . METHOD_2 ( ) . METHOD_3 ( ) ; VAR_1 . replace ( VAR_3 , TYPE_2 . METHOD_4 ( STRING_1 , STRING_2 ) ) ; VAR_1 . commit ( ) ; } 
private void METHOD_1 ( ) { METHOD_2 ( ) ; METHOD_3 ( ) ; METHOD_4 ( ) ; TYPE_1 . main ( VAR_1 , this ) ; VAR_2 . METHOD_5 ( VAR_3 ) ; VAR_4 . METHOD_5 ( VAR_3 ) ; METHOD_6 ( VAR_5 ) ; } 
public void METHOD_1 ( TYPE_1 VAR_1 ) { VAR_1 = VAR_1 ; } 
public java.lang.String METHOD_1 ( int time ) { return VAR_1 . METHOD_2 ( TYPE_1 . METHOD_3 ( time ) ) ; } 
private static void METHOD_1 ( ) { TYPE_1 . METHOD_2 ( VAR_1 ) ; TYPE_1 . METHOD_2 ( VAR_2 ) ; VAR_3 = VAR_4 ; VAR_5 = VAR_6 ; TYPE_1 . METHOD_3 ( VAR_3 , VAR_5 ) ; } 
public void METHOD_1 ( ) { c = new TYPE_1 ( null , STRING_1 ) ; c . METHOD_1 ( ) ; } 
public void METHOD_1 ( ) { TYPE_1 message = new TYPE_1 ( ) ; message . METHOD_2 ( STRING_1 ) ; TYPE_2 VAR_1 = new TYPE_2 ( ) ; java.lang.String VAR_2 = VAR_1 . METHOD_3 ( message ) ; java.lang.System.out.println ( VAR_2 ) ; } 
public void METHOD_1 ( TYPE_1 item ) { METHOD_2 ( VAR_1 , VAR_2 , item . date ) ; VAR_3 . METHOD_2 ( item ) ; if ( ( VAR_4 ) != null ) { VAR_4 . METHOD_1 ( item ) ; } } 
public int METHOD_1 ( ) { if ( ! ( METHOD_2 ( ) ) ) return index ; return ( index ) ++ ; } 
private int METHOD_1 ( int index ) { if ( index >= ( VAR_1 . size ( ) ) ) { return 0 ; } return VAR_1 . get ( index ) ; } 
public void METHOD_1 ( ) { TYPE_1 VAR_1 = VAR_2 . get ( VAR_3 ) ; METHOD_2 ( VAR_1 ) ; ( VAR_3 ) ++ ; } 
private void METHOD_1 ( ) { VAR_1 . METHOD_2 ( true ) ; VAR_2 = new TYPE_1 ( VAR_3 , getContext ( ) ) ; VAR_2 . METHOD_3 ( true ) ; VAR_4 . METHOD_4 ( VAR_2 ) ; } 
public void METHOD_1 ( TYPE_1 VAR_1 ) { METHOD_2 ( ) ; VAR_2 = false ; } 
public void METHOD_1 ( TYPE_1 VAR_1 ) { VAR_2 . add ( VAR_1 ) ; VAR_3 . METHOD_2 ( VAR_1 ) ; } 
protected void METHOD_1 ( TYPE_1 VAR_1 , java.lang.Exception VAR_2 ) { java.lang.System.out.println ( STRING_1 ) ; TYPE_2 event = new TYPE_2 ( ) ; VAR_3 . METHOD_2 ( event , VAR_2 ) ; super . METHOD_1 ( VAR_1 , VAR_2 ) ; } 
protected long METHOD_1 ( ) throws java.lang.Exception { return METHOD_2 ( false ) . METHOD_3 ( ) ; } 
public void METHOD_1 ( java.lang.String VAR_1 ) throws TYPE_1 { METHOD_2 ( ) ; throw new TYPE_2 ( STRING_1 ) ; } 
public void METHOD_1 ( TYPE_1 VAR_1 ) { if ( VAR_2 ) return ; VAR_3 = VAR_4 ; VAR_5 = VAR_4 ; VAR_6 = VAR_4 ; VAR_7 . METHOD_2 ( VAR_8 ) ; VAR_9 = null ; setEnabled ( true ) ; METHOD_3 ( ) ; } 
public int METHOD_1 ( ) { return METHOD_2 ( VAR_1 , VAR_2 ) ; } 
public static TYPE_1 METHOD_1 ( android.content.Context context ) { VAR_1 = context ; return VAR_2 ; } 
public boolean METHOD_1 ( int i , int j ) { METHOD_2 ( i , j ) ; return VAR_1 [ ( i - 1 ) ] [ ( j - 1 ) ] ; } 
public void METHOD_1 ( ) { VAR_1 . METHOD_2 ( VAR_2 ) ; VAR_1 = null ; } 
public void METHOD_1 ( android.view.View VAR_1 ) { TYPE_1 . METHOD_2 ( TYPE_1 . METHOD_3 ( ) ) ; METHOD_4 ( ) ; } 
public void METHOD_1 ( TYPE_1 VAR_1 ) { VAR_2 = ( ( -- ( VAR_2 ) ) < 0 ) ? VAR_3 . METHOD_2 ( ) . size ( ) : VAR_2 ; VAR_3 . METHOD_3 ( ) . select ( VAR_2 ) ; } 
public static java.lang.Double METHOD_1 ( android.content.Context context , java.lang.String name ) { TYPE_1 VAR_1 = TYPE_2 . METHOD_2 ( context ) ; return java.lang.Double . METHOD_3 ( VAR_1 . METHOD_4 ( name , 0 ) ) ; } 
private static void METHOD_1 ( ) throws TYPE_1 , java.io.IOException { VAR_1 = new TYPE_2 ( ) ; TYPE_3 . METHOD_2 ( ) ; } 
public TYPE_1 METHOD_1 ( int [ ] VAR_1 , boolean VAR_2 ) { TYPE_1 temp = this . METHOD_2 ( ) ; temp . METHOD_3 ( new TYPE_2 ( VAR_1 [ 0 ] , VAR_1 [ 1 ] , VAR_2 ) , VAR_2 ) ; return temp ; } 
public TYPE_1 METHOD_1 ( TYPE_1 VAR_1 ) { TYPE_1 VAR_2 = new TYPE_1 ( this ) ; VAR_3 . METHOD_2 ( VAR_4 ) ; return VAR_2 ; } 
protected java.lang.Object METHOD_1 ( TYPE_1 VAR_1 , int VAR_2 , java.lang.String name , TYPE_2 args ) throws TYPE_3 { return METHOD_2 ( VAR_1 , VAR_2 , TYPE_4 . init ( name ) , args , null , false ) ; } 
public int METHOD_1 ( TYPE_1 VAR_1 , TYPE_1 VAR_2 ) { return ( VAR_1 . METHOD_2 ( ) ) / ( VAR_2 . METHOD_2 ( ) ) ; } 
public TYPE_1 < java.lang.String > METHOD_1 ( int VAR_1 ) { return VAR_2 . get ( VAR_1 ) ; } 
public boolean isEmpty ( ) { return ( this . VAR_1 . size ( ) ) == 0 ; } 
public void METHOD_1 ( TYPE_1 VAR_1 ) { VAR_2 = VAR_3 . METHOD_2 ( ) ; VAR_4 = VAR_3 . METHOD_3 ( ) ; if ( VAR_5 ) { METHOD_4 ( ) ; } else { METHOD_5 ( ) ; } } 
public void METHOD_1 ( final java.lang.String VAR_1 , final java.lang.String VAR_2 ) throws TYPE_1 { VAR_3 . METHOD_2 ( STRING_1 , VAR_1 , VAR_2 ) ; METHOD_3 ( VAR_2 ) . METHOD_1 ( VAR_1 , VAR_2 ) ; } 
public void METHOD_1 ( ) { VAR_1 . METHOD_2 ( ) ; try { throw new java.lang.Exception ( STRING_1 ) ; } catch ( java.lang.Exception TYPE_1 ) { TYPE_1 . METHOD_3 ( ) ; } } 
public void METHOD_1 ( TYPE_1 VAR_1 ) { VAR_2 = VAR_3 ; VAR_4 . METHOD_2 ( VAR_5 , VAR_2 ) ; METHOD_3 ( ) ; } 
public boolean contains ( int x , int y ) { TYPE_1 VAR_1 = new TYPE_1 ( VAR_2 , VAR_3 , VAR_4 , height ) ; return VAR_1 . METHOD_1 ( ( x - 1 ) , ( y - 1 ) , 1 , 1 ) ; } 
java.util.List < TYPE_1 > result ( ) { return VAR_1 . METHOD_1 ( ) . METHOD_2 ( ) . METHOD_3 ( TYPE_2 : : METHOD_4 ) . METHOD_5 ( TYPE_3 . METHOD_6 ( ) ) ; } 
public void METHOD_1 ( ) throws java.io.IOException , TYPE_1 { if ( VAR_1 = true ) { VAR_2 = STRING_1 ; } TYPE_2 . METHOD_1 ( VAR_2 ) ; } 
public void METHOD_1 ( android.view.View view ) { TYPE_1 VAR_1 = new TYPE_1 ( ) ; VAR_1 . show ( METHOD_2 ( ) , ( ( VAR_2 ) + STRING_1 ) ) ; } 
public void METHOD_1 ( ) { TYPE_1 = new TYPE_2 ( INT_1 ) ; } 
public void METHOD_1 ( int VAR_1 , TYPE_1 VAR_2 ) { VAR_3 . METHOD_1 ( VAR_1 , VAR_2 ) ; java.lang.System.out.println ( ( ( ( STRING_1 + VAR_1 ) + STRING_2 ) + VAR_2 ) ) ; METHOD_2 ( ) ; } 
protected void METHOD_1 ( ) { super . METHOD_1 ( ) ; VAR_1 . METHOD_2 ( this ) ; METHOD_3 ( ) ; TYPE_1 . METHOD_4 ( VAR_2 class . METHOD_5 ( ) ) ; } 
static TYPE_1 METHOD_1 ( java.lang.String id ) { return ( VAR_1 ) - > { return id . equals ( VAR_1 . METHOD_2 ( ) ) ; } ; } 
public void METHOD_1 ( ) throws java.lang.Exception { new TYPE_1 ( ) . METHOD_2 ( STRING_1 , VAR_1 class ) . METHOD_2 ( STRING_1 , VAR_2 class ) . build ( ) ; } 
public void setValue ( final java.lang.Boolean value ) { if ( METHOD_1 ( ) ) { setValue ( value , false ) ; } else { VAR_1 . setValue ( value ) ; } } 
public java.util.List < TYPE_1 > METHOD_1 ( ) throws java.lang.Exception { if ( ( VAR_1 ) == null ) { VAR_1 = VAR_2 . list ( ) ; } java.lang.System.out.println ( VAR_1 ) ; return VAR_1 ; } 
public int METHOD_1 ( ) { final int VAR_1 = INT_1 ; int result = 1 ; result = ( VAR_1 * result ) + ( i ) ; result = ( VAR_1 * result ) + ( j ) ; return result ; } 
public void METHOD_1 ( TYPE_1 VAR_1 ) { METHOD_2 ( ) ; VAR_2 . remove ( VAR_1 ) ; } 
public static TYPE_1 METHOD_1 ( ) { return ( VAR_1 ) == null ? new TYPE_2 ( ) : VAR_1 ; } 
public void METHOD_1 ( java.lang.String VAR_1 , java.lang.String VAR_2 ) throws TYPE_1 , TYPE_2 { this . METHOD_2 ( VAR_1 ) ; this . METHOD_3 ( VAR_2 ) ; new TYPE_3 ( ) . METHOD_1 ( VAR_3 ) ; } 
public void METHOD_1 ( TYPE_1 VAR_1 ) { VAR_2 = VAR_2 . METHOD_2 ( ) ; VAR_3 . setText ( ( STRING_1 + ( VAR_2 . getTime ( ) ) ) ) ; VAR_3 . METHOD_3 ( ) ; } 
public void METHOD_1 ( android.view.View VAR_1 ) { TYPE_1 . METHOD_2 ( 0 ) ; } 
public TYPE_1 METHOD_1 ( TYPE_2 var ) { return new TYPE_1 ( VAR_1 , TYPE_3 . METHOD_2 ( new TYPE_4 ( VAR_1 , var ) . METHOD_3 ( var ) ) ) ; } 
public void METHOD_1 ( TYPE_1 VAR_1 ) { this . METHOD_2 ( INT_1 , ( ( ( VAR_1 . METHOD_3 ( ) . height ) - ( VAR_2 . height ) ) - INT_2 ) , VAR_3 , VAR_2 . height ) ; this . METHOD_4 ( ) ; } 
public static boolean METHOD_1 ( java.lang.String VAR_1 ) { TYPE_1 VAR_2 = new TYPE_1 ( ) ; VAR_2 . METHOD_2 ( VAR_1 ) ; TYPE_2 . METHOD_1 ( VAR_2 ) ; } 
public void METHOD_1 ( int VAR_1 ) { java.util.List < TYPE_1 > list = VAR_2 . METHOD_2 ( ) ; for ( TYPE_1 VAR_3 : list ) { VAR_4 . METHOD_1 ( VAR_3 . METHOD_3 ( ) , VAR_3 . METHOD_4 ( ) , VAR_1 ) ; } } 
public void METHOD_1 ( final boolean VAR_1 ) { METHOD_2 ( new TYPE_1 ( ) { public void METHOD_3 ( ) { if ( VAR_1 ) { TYPE_2 . setText ( STRING_1 ) ; } else { TYPE_2 . setText ( STRING_2 ) ; } } } ) ; } 
public void METHOD_1 ( TYPE_1 event ) { METHOD_2 ( VAR_1 . METHOD_3 ( ) , VAR_1 . METHOD_4 ( ) , status ) ; } 
public void METHOD_1 ( final TYPE_1 VAR_1 , final TYPE_2 event ) { VAR_2 . METHOD_2 ( new TYPE_3 ( VAR_1 , event ) ) ; } 
public void METHOD_1 ( int value ) { VAR_1 = value ; long VAR_2 = INT_1 / ( ( long ) ( ( VAR_1 ) * INT_2 ) ) ; VAR_3 . METHOD_2 ( VAR_2 , VAR_4 ) ; } 
public void METHOD_1 ( ) throws java.lang.Exception { java.lang.String VAR_1 = METHOD_2 ( STRING_1 ) ; METHOD_1 ( VAR_1 . split ( STRING_2 ) ) ; } 
public void METHOD_1 ( java.lang.Double VAR_1 ) { this . VAR_2 = VAR_2 ; } 
public boolean METHOD_1 ( ) throws java.io.IOException { METHOD_2 ( ) ; return ( VAR_1 ) != 0 ; } 
public long METHOD_1 ( ) { return VAR_1 . METHOD_2 ( ) ; } 
public void METHOD_1 ( java.lang.String VAR_1 ) { if ( ! ( VAR_2 . contains ( VAR_1 ) ) ) { VAR_2 . add ( VAR_1 ) ; } } 
public TYPE_1 get ( TYPE_2 VAR_1 ) { return get ( this . VAR_1 ) ; } 
private void METHOD_1 ( ) { METHOD_2 ( 0 , 0 , INT_1 ) ; VAR_1 . METHOD_3 ( ) ; } 
public static void main ( java.lang.String [ ] args ) { TYPE_1 c = new TYPE_1 ( ) ; c . METHOD_1 ( ) ; c . METHOD_2 ( ) ; } 
public void METHOD_1 ( ) { if ( VAR_1 . METHOD_2 ( ) . contains ( VAR_2 ) ) { VAR_1 . METHOD_3 ( VAR_2 ) ; } } 
public java.lang.String METHOD_1 ( ) { if ( ( this . VAR_1 ) == ( VAR_2 ) ) { return STRING_1 ; } return this . VAR_3 . METHOD_1 ( ) ; } 
public void METHOD_1 ( TYPE_1 VAR_1 , java.lang.String key ) { if ( key . equals ( getString ( VAR_2 ) ) ) { TYPE_2 . METHOD_2 ( this ) ; METHOD_3 ( ) . METHOD_4 ( VAR_3 , null , this ) ; } } 
private boolean METHOD_1 ( ) { for ( java.lang.String string : VAR_1 ) { if ( ! ( VAR_2 . toLowerCase ( ) . METHOD_1 ( string ) ) ) { return true ; } } return false ; } 
public void METHOD_1 ( ) { TYPE_1 . METHOD_2 ( TYPE_2 . getContext ( ) , VAR_1 , VAR_2 ) . show ( ) ; } 
public boolean METHOD_1 ( TYPE_1 startTime ) { if ( startTime . METHOD_2 ( this . endTime ) ) { this . startTime = startTime ; return true ; } return false ; } 
protected void METHOD_1 ( TYPE_1 c , float VAR_1 , float VAR_2 , float VAR_3 , TYPE_2 VAR_4 ) { java.lang.String value = VAR_4 . METHOD_2 ( VAR_1 ) ; c . METHOD_3 ( value , VAR_2 , VAR_3 , VAR_5 ) ; } 
public void METHOD_1 ( ) { TYPE_1 c = new TYPE_1 ( VAR_1 ) ; java.util.List < TYPE_2 > VAR_2 = new java.util.ArrayList < > ( ) ; VAR_2 = VAR_1 ; assertEquals ( c . METHOD_2 ( ) , VAR_2 ) ; } 
public double METHOD_1 ( int VAR_1 ) { if ( ( ( VAR_1 == ( VAR_2 ) ) || ( VAR_1 == ( VAR_3 ) ) ) || ( VAR_1 == ( VAR_4 ) ) ) return this . METHOD_1 ( ) ; else return this . VAR_5 ; } 
public java.lang.String METHOD_1 ( ) { return ( ( ( ( this . VAR_1 ) + ( VAR_2 ) ) + ( this . VAR_3 ) ) + ( VAR_2 ) ) + ( this . VAR_4 ) ; } 
public static java.util.Set < TYPE_1 > METHOD_1 ( int x , int y ) { return VAR_1 . METHOD_2 ( new TYPE_2 ( x , y , false ) , new TYPE_2 ( x , y , true ) ) ; } 
protected void METHOD_1 ( TYPE_1 VAR_1 ) { super . METHOD_1 ( VAR_1 ) ; METHOD_2 ( VAR_2 ) ; android.content.Intent intent = getIntent ( ) ; VAR_3 = intent . METHOD_3 ( STRING_1 ) ; } 
void init ( ) { this . VAR_1 . METHOD_1 ( VAR_2 . getName ( ) ) ; java.lang.System.out.println ( this . VAR_1 . METHOD_2 ( ) . METHOD_3 ( ) ) ; } 
public abstract boolean METHOD_1 ( android.view.View VAR_1 ) ; 
public boolean METHOD_1 ( ) { TYPE_1 . METHOD_2 ( this . VAR_1 ) ; return ( ( this . VAR_2 ) - ( TYPE_2 . METHOD_3 ( ) ) ) > ( this . VAR_3 ) ; } 
public boolean METHOD_1 ( ) { if ( ( ( ( id ) < ( VAR_1 ) ) && ( ( id ) > 0 ) ) && ( VAR_2 ) ) { return true ; } else { return false ; } } 
public void METHOD_1 ( int VAR_1 , java.lang.String VAR_2 , TYPE_1 VAR_3 ) { return false ; } 
public java.lang.Integer METHOD_1 ( ) { if ( ! ( METHOD_2 ( ) ) ) throw new TYPE_1 ( ) ; return ( position ) -- ; } 
final void METHOD_1 ( ) { synchronized ( VAR_1 ) { if ( ( VAR_2 ) != null ) { VAR_3 . METHOD_1 ( ) ; VAR_4 = true ; } } } 
public final void METHOD_1 ( ) { VAR_1 . METHOD_2 ( ) ; VAR_2 = true ; VAR_3 . METHOD_3 ( ) ; VAR_1 . METHOD_4 ( ) ; } 
public void METHOD_1 ( ) { METHOD_2 ( ) . METHOD_3 ( null , VAR_1 ) ; super . METHOD_1 ( ) ; } 
public void METHOD_1 ( ) { VAR_1 . update ( false ) ; VAR_2 . METHOD_2 ( ) ; } 
public java.util.Set < java.lang.String > METHOD_1 ( ) { if ( ! ( VAR_1 ) ) { throw new java.lang.NullPointerException ( STRING_1 ) ; } return VAR_2 ; } 
public double METHOD_1 ( ) { return ( VAR_1 ) / FLOAT_1 ; } 
public void METHOD_1 ( ) { VAR_1 . METHOD_1 ( ) ; state = VAR_2 ; TYPE_1 . METHOD_2 ( STRING_1 , ( STRING_2 + ( METHOD_3 ( ) ) ) ) ; } 
public static java.util.List < java.lang.String > split ( java.lang.String string , java.lang.String VAR_1 ) { return TYPE_1 . METHOD_1 ( string . split ( VAR_1 ) ) ; } 
private static void METHOD_1 ( TYPE_1 VAR_1 , TYPE_2 VAR_2 , java.util.Set < java.lang.String > VAR_3 , java.util.Map < TYPE_2 , TYPE_1 > result ) { TYPE_3 . METHOD_1 ( VAR_1 . name , VAR_1 . target , VAR_4 , VAR_2 , VAR_3 , result ) ; } 
public void METHOD_1 ( TYPE_1 VAR_1 ) { this . VAR_1 = VAR_1 ; METHOD_2 ( ) ; } 
protected void METHOD_1 ( ) { java.lang.System.out.println ( STRING_1 ) ; METHOD_2 ( ) . METHOD_3 ( new TYPE_1 < TYPE_2 < TYPE_3 > > ( ) { } ) . METHOD_4 ( new TYPE_4 ( ) ) ; } 
public void METHOD_1 ( final TYPE_1 VAR_1 ) { super . METHOD_1 ( VAR_1 ) ; TYPE_2 . METHOD_2 ( ) . METHOD_3 ( this ) ; TYPE_3 . METHOD_4 ( getActivity ( ) , STRING_1 ) ; } 
java.util.ArrayList < TYPE_1 > METHOD_1 ( ) { return VAR_1 ; } 
public void METHOD_1 ( long VAR_1 ) { if ( VAR_2 ) { out . METHOD_2 ( new TYPE_1 ( new java.lang.Long ( ( ( VAR_3 ) ++ ) ) ) ) ; VAR_4 = true ; } } 
public void METHOD_1 ( java.util.ArrayList < TYPE_1 > list ) { TYPE_2 . METHOD_2 ( STRING_1 , STRING_2 ) ; VAR_1 . METHOD_1 ( list ) ; METHOD_3 ( ) ; } 
public void METHOD_1 ( java.lang.Long VAR_1 ) { TYPE_1 VAR_2 = VAR_3 . METHOD_2 ( VAR_1 ) ; VAR_3 . METHOD_1 ( VAR_2 ) ; } 
public void METHOD_1 ( ) { VAR_1 . METHOD_2 ( ) ; for ( TYPE_1 VAR_2 : VAR_3 ) { VAR_2 . METHOD_3 ( 1 , 1 , false , true ) ; } } 
public java.lang.Object get ( java.lang.String key ) { return VAR_1 . get ( key ) ; } 
public void METHOD_1 ( ) { METHOD_1 ( VAR_1 . METHOD_2 ( ) ) ; } 
public void METHOD_1 ( TYPE_1 name , TYPE_2 VAR_1 ) { TYPE_3 VAR_2 = ( ( TYPE_4 ) ( VAR_1 ) ) . METHOD_2 ( ) ; VAR_3 . METHOD_3 ( VAR_4 ) ; VAR_3 . METHOD_4 ( VAR_2 ) ; } 
private void METHOD_1 ( ) { TYPE_1 VAR_1 = METHOD_2 ( ) ; VAR_1 . METHOD_3 ( true ) ; VAR_1 . METHOD_4 ( VAR_2 ) ; VAR_1 . METHOD_5 ( VAR_3 ) ; } 
public TYPE_1 METHOD_1 ( ) throws TYPE_2 { return METHOD_2 ( ) ; } 
public static void METHOD_1 ( java.lang.String VAR_1 , TYPE_1 VAR_2 ) { if ( ! ( VAR_3 . METHOD_2 ( VAR_3 ) ) ) VAR_3 . put ( VAR_1 , VAR_2 ) ; } 
public void METHOD_1 ( TYPE_1 VAR_1 , float x , float y , int VAR_2 ) { TYPE_2 VAR_3 = TYPE_2 . METHOD_2 ( ) ; VAR_4 . METHOD_3 ( x , y ) ; } 
public void METHOD_1 ( ) { java.lang.String VAR_1 = STRING_1 ; TYPE_1 < java.lang.String > query = VAR_2 . METHOD_2 ( VAR_1 , VAR_3 . String class ) ; } 
public void METHOD_1 ( ) throws java.lang.Throwable { TYPE_1 . main ( new java.lang.String [ ] { STRING_1 } ) ; TYPE_2 . assertEquals ( VAR_1 . toString ( ) , STRING_2 ) ; } 
public boolean METHOD_1 ( TYPE_1 VAR_1 ) { boolean result = ( VAR_2 . METHOD_2 ( VAR_1 ) . size ( ) ) > 0 ; return result ; } 
public int METHOD_1 ( int position ) { return ( ( VAR_1 ) != 0 ) && ( position >= ( METHOD_2 ( ) ) ) ? VAR_2 : VAR_3 ; } 
public boolean METHOD_1 ( ) { return ! ( ( data . METHOD_2 ( ) ) == null ) ; } 
public int METHOD_1 ( final TYPE_1 VAR_1 , final boolean VAR_2 ) { return METHOD_2 ( VAR_3 , VAR_1 , VAR_4 , VAR_2 ) ; } 
private static TYPE_1 METHOD_1 ( long VAR_1 , TYPE_2 VAR_2 , java.lang.String VAR_3 , long VAR_4 , TYPE_3 state ) { TYPE_1 message = TYPE_4 . METHOD_1 ( VAR_1 , VAR_2 , VAR_3 , state ) ; message . METHOD_2 ( VAR_4 ) ; return message ; } 
public void METHOD_1 ( java.lang.String VAR_1 ) { this . VAR_1 = VAR_1 ; if ( VAR_1 == null ) VAR_2 = new java.util.Scanner ( VAR_3 ) ; else VAR_2 = new java.util.Scanner ( VAR_1 ) ; } 
public void METHOD_1 ( ) { TYPE_1 [ ] VAR_1 ; } 
public void METHOD_1 ( ) { VAR_1 = METHOD_2 ( ) ; java.lang.System.out.println ( STRING_1 ) ; VAR_1 . METHOD_3 ( ) ; java.lang.System.out.println ( STRING_2 ) ; VAR_1 . delete ( METHOD_4 ( ) ) ; java.lang.System.out.println ( STRING_3 ) ; METHOD_5 ( VAR_1 ) ; } 
public TYPE_1 METHOD_1 ( java.lang.String VAR_1 ) { VAR_2 . METHOD_2 ( TYPE_2 . text ( ( VAR_1 + STRING_1 ) ) ) ; return this ; } 
public boolean METHOD_1 ( java.lang.String VAR_1 ) { return VAR_1 . equals ( STRING_1 ) ; } 
void METHOD_1 ( ) { VAR_1 . remove ( 0 ) ; } 
public void METHOD_1 ( ) throws java.io.IOException { this . VAR_1 . METHOD_2 ( ) ; } 
public static TYPE_1 METHOD_1 ( int n ) { TYPE_1 VAR_1 = VAR_2 ; for ( int i = 1 ; i <= n ; i ++ ) { VAR_1 = VAR_1 . METHOD_2 ( VAR_1 . add ( VAR_2 ) ) ; } return VAR_1 ; } 
public int METHOD_1 ( int index ) { return VAR_1 [ index ] ; } 
private TYPE_1 METHOD_1 ( java.lang.String name ) { java.lang.String VAR_1 = name . toLowerCase ( ) ; for ( TYPE_1 c : VAR_2 ) { if ( c . getName ( ) . equals ( VAR_1 ) ) return c ; } return null ; } 
public void METHOD_1 ( ) { TYPE_1 . METHOD_2 ( STRING_1 , VAR_1 ) ; new java.io.File ( path ) . delete ( ) ; } 
public boolean METHOD_1 ( final java.io.File VAR_1 , final java.util.List < java.lang.String > args , final TYPE_1 out ) { if ( METHOD_2 ( ) ) return false ; METHOD_3 ( VAR_1 , args , out ) ; return true ; } 
public void to ( final int i ) { if ( i < 0 ) throw new TYPE_1 ( ) ; this . c = i ; } 
private static native void METHOD_1 ( long name , int VAR_1 ) ; 
public void METHOD_1 ( TYPE_1 VAR_1 ) { this . VAR_2 = VAR_1 ; METHOD_2 ( ) ; } 
private void METHOD_1 ( ) { VAR_1 = new TYPE_1 ( VAR_2 , this ) ; VAR_3 = new TYPE_2 ( VAR_2 , FLOAT_1 , this ) ; new java.lang.Thread ( VAR_1 ) . start ( ) ; new java.lang.Thread ( VAR_3 ) . start ( ) ; } 
private boolean METHOD_1 ( TYPE_1 VAR_1 , TYPE_2 p ) { if ( p . METHOD_2 ( ) . contains ( STRING_1 ) ) { VAR_1 . METHOD_1 ( ) ; return true ; } return false ; } 
private TYPE_1 METHOD_1 ( ) { TYPE_1 VAR_1 = new TYPE_1 ( 1 , VAR_2 , VAR_3 , VAR_4 ) ; return VAR_1 ; } 
public void METHOD_1 ( java.util.List < TYPE_1 > VAR_1 ) { TYPE_2 VAR_2 = new TYPE_2 ( ) ; VAR_2 . METHOD_2 ( new TYPE_3 ( 0 , INT_1 ) ) ; VAR_1 . add ( VAR_2 ) ; super . METHOD_3 ( VAR_1 ) ; } 
public void METHOD_1 ( ) { if ( ( VAR_1 ) != null ) { VAR_2 . remove ( VAR_3 ) ; TYPE_1 . METHOD_2 ( TYPE_2 . METHOD_3 ( VAR_2 ) ) ; } } 
public void METHOD_1 ( ) { VAR_1 = true ; VAR_2 = STRING_1 ; } 
void METHOD_1 ( TYPE_1 VAR_1 , TYPE_2 writer ) throws TYPE_3 { boolean VAR_2 = false ; VAR_2 = VAR_2 & ( METHOD_2 ( VAR_2 , VAR_1 , writer ) ) ; if ( VAR_2 ) { writer . METHOD_3 ( ) ; } } 
public void METHOD_1 ( ) { int VAR_1 = java.lang.Integer.parseInt ( VAR_2 . getText ( ) ) ; if ( VAR_1 < INT_1 ) { VAR_1 ++ ; VAR_3 = VAR_1 * INT_2 ; VAR_2 . setText ( java.lang.String . METHOD_2 ( VAR_1 ) ) ; } } 
public void METHOD_1 ( java.util.ArrayList < TYPE_1 > VAR_1 ) { if ( METHOD_2 ( ) ) { METHOD_3 ( VAR_1 ) ; java.lang.Integer VAR_2 = TYPE_2 . METHOD_4 ( VAR_1 , VAR_3 ) ; METHOD_5 ( VAR_2 ) ; } } 
private boolean METHOD_1 ( final java.lang.Throwable t ) { return ( t instanceof TYPE_1 ) || ( TYPE_2 . METHOD_1 ( t ) ) ; } 
private int METHOD_1 ( ) { return ( ( VAR_1 ) + ( VAR_2 ) ) - 1 ; } 
public void METHOD_1 ( ) { VAR_1 . METHOD_2 ( x , y , VAR_2 , VAR_3 ) ; } 
public TYPE_1 METHOD_1 ( TYPE_2 VAR_1 , TYPE_3 result , TYPE_4 VAR_2 ) { VAR_1 . METHOD_2 ( VAR_3 ) ; VAR_1 . METHOD_3 ( null ) ; METHOD_4 ( VAR_1 ) ; return new TYPE_1 ( STRING_1 , STRING_2 , VAR_1 ) ; } 
public static void main ( java.lang.String [ ] args ) { TYPE_1 . METHOD_1 ( INT_1 ) ; java.lang.System.out.println ( VAR_1 ) ; TYPE_2 VAR_2 = new TYPE_2 ( ) ; java.lang.System.out.println ( VAR_2 . METHOD_2 ( VAR_1 . toString ( ) ) ) ; } 
void METHOD_1 ( ) { if ( ! ( VAR_1 ) ) { METHOD_2 ( ) ; } } 
public void METHOD_1 ( int position ) { if ( position == 0 ) { VAR_1 . METHOD_2 ( ) ; } else if ( position == 1 ) { VAR_2 . METHOD_2 ( ) ; } } 
protected void METHOD_1 ( TYPE_1 VAR_1 ) { this . METHOD_2 ( ) ; this . METHOD_3 ( VAR_1 ) ; } 
public void METHOD_1 ( ) { java.lang.String p = METHOD_2 ( STRING_1 ) ; VAR_1 . METHOD_3 ( this , ( STRING_2 + p ) ) ; java.lang.System.out.println ( p ) ; } 
public java.lang.String METHOD_1 ( java.lang.String value ) { return STRING_1 + value ; } 
protected final void METHOD_1 ( java.lang.Object VAR_1 ) { METHOD_2 ( VAR_1 ) ; } 
protected void METHOD_1 ( ) { METHOD_2 ( VAR_1 , STRING_1 , STRING_2 ) ; this . METHOD_3 ( ) ; } 
protected java.lang.String METHOD_1 ( ) { return ( VAR_1 ) + ( message ) ; } 
public void METHOD_1 ( ) throws java.lang.Exception { new TYPE_1 ( null , VAR_1 ) ; } 
public void METHOD_1 ( int to ) { VAR_1 = to ; } 
public TYPE_1 METHOD_1 ( TYPE_1 VAR_1 , TYPE_1 value ) { TYPE_1 VAR_2 = new TYPE_2 ( ) . new TYPE_3 ( ) ; VAR_3 = new float [ INT_1 ] ; TYPE_4 . METHOD_2 ( VAR_4 , VAR_5 , VAR_3 ) ; return VAR_2 ; } 
public int METHOD_1 ( int VAR_1 , int VAR_2 ) { int VAR_3 = VAR_4 [ METHOD_2 ( ) ] [ VAR_2 ] ; return VAR_3 ; } 
public TYPE_1 METHOD_1 ( ) { if ( ( VAR_1 ) < 1 ) { return METHOD_2 ( ) ; } VAR_1 -= 1 ; return new TYPE_1 ( INT_1 , 1 ) ; } 
private void METHOD_1 ( TYPE_1 VAR_1 ) { java.lang.System.out.println ( STRING_1 ) ; VAR_2 . x = VAR_1 . x ; VAR_2 . y = VAR_1 . y ; return ; } 
public void METHOD_1 ( TYPE_1 VAR_1 ) { VAR_1 . METHOD_2 ( ) ; METHOD_3 ( VAR_1 , VAR_2 ) ; METHOD_4 ( VAR_1 , VAR_3 ) ; } 
private int METHOD_1 ( TYPE_1 VAR_1 ) { java.lang.Integer value = TYPE_2 . METHOD_2 ( ) . VAR_2 . get ( VAR_1 ) ; return value == null ? 0 : value ; } 
public java.lang.String METHOD_1 ( java.lang.String key ) { TYPE_1 VAR_1 = METHOD_2 ( STRING_1 , VAR_2 ) ; return VAR_1 . getString ( key , STRING_2 ) ; } 
public void METHOD_1 ( java.lang.Exception VAR_1 ) { TYPE_1 . METHOD_2 ( METHOD_3 ( ) , STRING_1 , VAR_2 ) . show ( ) ; } 
public TYPE_1 METHOD_1 ( float x , float y ) { return METHOD_2 ( ( ( VAR_1 ) - x ) , ( ( VAR_2 ) - y ) ) ; } 
public boolean contains ( final char c ) { final int index = TYPE_1 . METHOD_1 ( VAR_1 , c ) ; return ( index == ( - 1 ) ) == ( VAR_2 ) ; } 
public java.util.List < TYPE_1 > METHOD_1 ( java.util.List < java.lang.String > VAR_1 ) throws TYPE_2 ; 
public TYPE_1 METHOD_1 ( TYPE_2 VAR_1 ) throws java.io.IOException { if ( VAR_1 . METHOD_2 ( ) ) { java.lang.Exception VAR_2 = VAR_1 . METHOD_3 ( ) ; return new TYPE_1 ( VAR_2 ) ; } return new TYPE_1 ( TYPE_3 . METHOD_4 ( VAR_1 ) ) ; } 
java.lang.String METHOD_1 ( ) { if ( ( VAR_1 ) == INT_1 ) return java.lang.Integer.toString ( INT_2 ) ; return java.lang.Integer.toString ( ( ( int ) ( java.lang.Math.round ( ( ( VAR_1 ) / INT_3 ) ) ) ) ) ; } 
private double METHOD_1 ( java.lang.Double VAR_1 , double VAR_2 ) { if ( VAR_1 == 0.0 ) { return VAR_2 ; } return VAR_2 > VAR_1 ? VAR_1 : VAR_2 ; } 
public void METHOD_1 ( android.view.View view ) { METHOD_2 ( ) ; VAR_1 . METHOD_3 ( VAR_2 ) ; } 
private TYPE_1 METHOD_1 ( TYPE_1 VAR_1 , java.lang.String field ) { VAR_2 . put ( VAR_1 , field ) ; return VAR_1 ; } 
public void METHOD_1 ( java.lang.String VAR_1 ) { this . answer = answer ; } 
public int METHOD_1 ( ) throws TYPE_1 { return 0 ; } 
public TYPE_1 METHOD_1 ( TYPE_2 VAR_1 ) throws TYPE_3 { if ( ( VAR_2 ) != null ) { VAR_3 = VAR_1 ; } else { throw new TYPE_3 ( ) ; } return this ; } 
public void start ( ) throws java.io.IOException , TYPE_1 { TYPE_2 VAR_1 = TYPE_3 . METHOD_1 ( ) ; VAR_2 . update ( VAR_1 , TYPE_4 . METHOD_2 ( STRING_1 ) ) ; } 
public void METHOD_1 ( ) throws java.lang.Exception { VAR_1 = new TYPE_1 ( VAR_2 . METHOD_2 ( STRING_1 ) ) ; } 
public static boolean METHOD_1 ( ) { return ! ( VAR_1 . METHOD_2 ( ) ) ; } 
public void METHOD_1 ( ) { java.lang.String VAR_1 = STRING_1 ; java.io.File VAR_2 = new java.io.File ( VAR_3 , VAR_1 ) ; TYPE_1 . METHOD_2 ( VAR_2 , null , null , true ) ; } 
protected TYPE_1 METHOD_1 ( TYPE_2 VAR_1 ) { TYPE_3 VAR_2 = METHOD_2 ( VAR_1 ) ; if ( VAR_2 == null ) return new TYPE_4 ( VAR_1 ) ; return METHOD_3 ( VAR_2 ) ; } 
public TYPE_1 METHOD_1 ( java.util.Map < java.lang.String , java.lang.String > VAR_1 , TYPE_2 VAR_2 ) { METHOD_2 ( ) ; VAR_3 . add ( VAR_2 ) ; VAR_4 . METHOD_3 ( VAR_1 , VAR_3 ) ; return this ; } 
private void METHOD_1 ( ) { java.lang.String VAR_1 = METHOD_2 ( ) ; if ( METHOD_3 ( VAR_1 ) ) { new TYPE_1 ( new TYPE_2 ( VAR_1 ) , VAR_2 , VAR_3 ) ; } } 
public void METHOD_1 ( java.lang.String VAR_1 , java.lang.String label ) throws java.io.IOException { java.lang.System.out.println ( label ) ; if ( ( VAR_2 ) != null ) if ( label == null ) VAR_2 . METHOD_2 ( VAR_1 ) ; else VAR_2 . METHOD_3 ( VAR_1 , label ) ; } 
public void METHOD_1 ( java.util.List < TYPE_1 > VAR_1 , java.util.List < TYPE_2 > VAR_2 , TYPE_3 VAR_3 , TYPE_1 VAR_4 , boolean VAR_5 ) throws TYPE_4 , TYPE_5 { METHOD_2 ( VAR_1 , VAR_2 , VAR_3 , VAR_4 , VAR_5 , true ) ; } 
public void METHOD_1 ( final TYPE_1 VAR_1 ) { TYPE_2 info = VAR_2 . METHOD_2 ( ) ; java.lang.String VAR_3 = VAR_4 . METHOD_1 ( ) ; VAR_1 . METHOD_3 ( VAR_5 ) ; } 
public void METHOD_1 ( TYPE_1 VAR_1 , int VAR_2 ) { VAR_3 . METHOD_2 ( false ) ; TYPE_2 . METHOD_3 ( VAR_3 , new java.lang.String [ ] { VAR_4 } , VAR_5 ) ; } 
public TYPE_1 METHOD_1 ( java.lang.String VAR_1 , java.lang.String VAR_2 , java.lang.String VAR_3 , java.lang.String VAR_4 ) { return this . METHOD_1 ( VAR_1 , null , VAR_2 , null , VAR_3 , VAR_4 ) ; } 
public void METHOD_1 ( android.view.View VAR_1 ) { TYPE_1 . i ( STRING_1 , STRING_2 ) ; TYPE_2 . METHOD_2 ( this ) ; METHOD_3 ( VAR_2 ) ; } 
public void METHOD_1 ( ) { super . METHOD_1 ( ) ; this . VAR_1 = VAR_2 ; this . VAR_3 = VAR_4 ; } 
public void METHOD_1 ( TYPE_1 VAR_1 ) { c . METHOD_2 ( ) ; } 
private boolean METHOD_1 ( ) { if ( VAR_1 . METHOD_2 ( ) ) { VAR_2 = VAR_1 . METHOD_3 ( ) ; } return true ; } 
public void METHOD_1 ( java.lang.String VAR_1 ) { TYPE_1 . METHOD_2 ( STRING_1 , STRING_2 ) ; } 
protected TYPE_1 METHOD_1 ( java.lang.String VAR_1 ) { VAR_2 = java.util.Arrays.asList ( VAR_1 ) ; return this ; } 
public java.util.List < java.lang.String > METHOD_1 ( java.lang.String VAR_1 ) { return VAR_2 . get ( VAR_1 ) ; } 
public void METHOD_1 ( ) { VAR_1 . METHOD_2 ( VAR_2 . METHOD_3 ( ) ) ; } 
protected void METHOD_1 ( TYPE_1 VAR_1 , TYPE_1 VAR_2 ) { if ( VAR_1 == null ) { METHOD_2 ( VAR_2 ) ; } else if ( VAR_2 == null ) { TYPE_2 . METHOD_3 ( ) ; listener . METHOD_4 ( ) ; } } 
public boolean METHOD_1 ( ) { return ( this . error ) == null ; } 
void METHOD_1 ( java.lang.String VAR_1 , java.lang.String msg ) { } 
public void METHOD_1 ( TYPE_1 VAR_1 , TYPE_2 VAR_2 ) { try { METHOD_2 ( VAR_1 , VAR_2 ) ; TYPE_3 . METHOD_3 ( VAR_2 . METHOD_4 ( ) ) ; METHOD_5 ( VAR_1 , VAR_2 ) ; } finally { METHOD_6 ( ) ; } } 
public void METHOD_1 ( ) { TYPE_1 . METHOD_2 ( new TYPE_2 ( new TYPE_3 ( ) . getName ( ) , VAR_1 class . getName ( ) ) ) ; } 
public void METHOD_1 ( java.util.HashMap < java.lang.String , java.util.ArrayList < TYPE_1 > > VAR_1 ) { this . VAR_2 = VAR_1 ; } 
public TYPE_1 METHOD_1 ( TYPE_2 < TYPE_3 , TYPE_1 > value ) throws java.lang.Exception { double VAR_1 = VAR_2 . getValue ( ) ; output . setValue ( ( VAR_1 * VAR_1 ) ) ; return output ; } 
public void METHOD_1 ( TYPE_1 < java.lang.String > event ) { VAR_1 . setValue ( event . METHOD_2 ( ) ) ; } 
public void METHOD_1 ( ) throws java.io.IOException { if ( METHOD_2 ( ) . isEmpty ( ) ) VAR_1 . METHOD_3 ( ( ( STRING_1 + ( this . getClass ( ) . METHOD_4 ( ) ) ) + STRING_2 ) ) ; METHOD_5 ( ) ; } 
public void METHOD_1 ( android.view.View VAR_1 ) { METHOD_2 ( ) ; VAR_2 . METHOD_3 ( VAR_3 ) ; } 
public void METHOD_1 ( ) { TYPE_1 VAR_1 = new TYPE_1 ( ) ; TYPE_2 VAR_2 = new TYPE_2 ( VAR_1 ) ; java.lang.String answer = VAR_2 . answer ( ) ; TYPE_3 . assertThat ( answer , TYPE_4 . METHOD_2 ( STRING_1 ) ) ; } 
public static TYPE_1 METHOD_1 ( java.lang.String VAR_1 ) { return TYPE_2 . get ( VAR_1 ) ; } 
public TYPE_1 < TYPE_2 , TYPE_3 > METHOD_1 ( int VAR_1 ) { return this . METHOD_1 ( VAR_1 , true ) ; } 
public void METHOD_1 ( java.lang.String VAR_1 , java.lang.String status ) { TYPE_1 . info ( STRING_1 , VAR_1 , status ) ; this . status . put ( VAR_1 , status ) ; } 
public void METHOD_1 ( ) { java.lang.System.out.println ( STRING_1 ) ; if ( ( VAR_1 ) != null ) { VAR_1 . METHOD_2 ( ) ; } METHOD_3 ( 0 , 0 , METHOD_4 ( ) , METHOD_5 ( ) ) ; } 
public java.lang.String METHOD_1 ( ) { VAR_1 . METHOD_1 ( ) ; java.lang.String status = null ; try { status = VAR_1 . METHOD_2 ( ) ; } catch ( TYPE_1 VAR_2 ) { status = null ; } return status ; } 
private void METHOD_1 ( int VAR_1 ) { this . METHOD_2 ( ) . METHOD_3 ( VAR_1 ) ; java.lang.System.out.println ( ( STRING_1 + ( VAR_2 ) ) ) ; } 
public java.lang.String METHOD_1 ( TYPE_1 VAR_1 , java.lang.String value , java.lang.String VAR_2 , java.lang.String VAR_3 ) throws java.lang.Exception { return ( VAR_4 ) + VAR_2 ; } 
protected java.lang.Boolean METHOD_1 ( ) { VAR_1 . METHOD_2 ( STRING_1 , VAR_2 . toString ( ) ) ; return null ; } 
public static java.lang.String METHOD_1 ( java.io.BufferedReader VAR_1 ) throws TYPE_1 , java.io.IOException { java.lang.System.out.println ( STRING_1 ) ; return VAR_1 . METHOD_2 ( ) ; } 
private void METHOD_1 ( ) { for ( TYPE_1 VAR_1 : TYPE_2 . METHOD_2 ( ) ) { VAR_1 . METHOD_3 ( VAR_1 . METHOD_4 ( ) , TYPE_2 . METHOD_5 ( ) . get ( ) , 1 ) ; } } 
public boolean METHOD_1 ( ) { return VAR_1 . getContext ( ) . METHOD_2 ( ) . METHOD_3 ( VAR_2 ) ; } 
public java.lang.String METHOD_1 ( final int VAR_1 ) { if ( VAR_1 == ( - 1 ) ) return null ; METHOD_2 ( ) ; return VAR_2 . METHOD_3 ( VAR_1 ) ; } 
public TYPE_1 METHOD_1 ( java.lang.String node , java.lang.String VAR_1 ) { TYPE_2 . METHOD_2 ( node , STRING_1 ) ; TYPE_2 . METHOD_2 ( node , STRING_2 ) ; VAR_2 . put ( node , VAR_1 . toLowerCase ( ) ) ; return this ; } 
public int METHOD_1 ( ) { if ( ( METHOD_2 ( ) ) > 1 ) { return - 1 ; } return ( ( int ) ( VAR_1 [ ( ( VAR_2 ) ++ ) ] ) ) ; } 
protected void METHOD_1 ( java.lang.String VAR_1 ) { android.content.Intent intent = new android.content.Intent ( ) ; intent . METHOD_2 ( STRING_1 , VAR_1 ) ; METHOD_3 ( VAR_2 , intent ) ; METHOD_4 ( ) ; } 
protected void METHOD_1 ( java.util.List < TYPE_1 > VAR_1 ) { super . METHOD_1 ( VAR_1 ) ; VAR_2 . METHOD_2 ( ) ; if ( null != ( VAR_3 ) ) VAR_3 . METHOD_3 ( VAR_1 ) ; } 
public void METHOD_1 ( TYPE_1 VAR_1 ) { TYPE_1 VAR_2 = METHOD_2 ( VAR_1 . METHOD_3 ( ) ) ; if ( VAR_2 == null ) { METHOD_4 ( VAR_1 ) ; } else { METHOD_5 ( VAR_1 ) ; } } 
private void METHOD_1 ( ) { METHOD_2 ( ) ; VAR_1 . METHOD_3 ( ) . METHOD_4 ( 1 ) . METHOD_5 ( VAR_2 ) . start ( ) ; } 
public TYPE_1 METHOD_1 ( java.lang.Long id ) { return METHOD_2 ( VAR_1 class , id ) ; } 
public void METHOD_1 ( TYPE_1 VAR_1 ) { super . METHOD_1 ( VAR_1 ) ; java.lang.System.out.println ( STRING_1 ) ; } 
protected void METHOD_1 ( final TYPE_1 VAR_1 , final TYPE_2 < ? > VAR_2 ) { final long VAR_3 = METHOD_2 ( VAR_2 ) ; if ( METHOD_3 ( VAR_3 ) ) { VAR_1 . METHOD_4 ( METHOD_5 ( 1 ) ) ; } } 
public void METHOD_1 ( TYPE_1 VAR_1 ) { android.content.Intent intent = new android.content.Intent ( this , VAR_2 class ) . METHOD_2 ( VAR_1 ) ; METHOD_3 ( intent ) ; } 
public void METHOD_1 ( TYPE_1 VAR_1 ) { VAR_2 . METHOD_2 ( ) ; METHOD_3 ( ) ; VAR_3 . start ( ) ; VAR_4 . METHOD_4 ( ) ; } 
public void METHOD_1 ( android.view.View view ) { if ( ( VAR_1 ) != null ) { VAR_2 . METHOD_2 ( VAR_3 , info . METHOD_3 ( ) , VAR_4 ) ; } } 
protected void METHOD_1 ( ) { METHOD_2 ( STRING_1 ) ; if ( ( VAR_1 . size ( ) ) == 0 ) { VAR_2 . METHOD_3 ( VAR_3 ) ; } VAR_1 . add ( this ) ; } 
public void METHOD_1 ( ) { TYPE_1 VAR_1 = TYPE_2 . METHOD_2 ( "false" , false ) ; boolean VAR_2 = VAR_1 . METHOD_3 ( VAR_3 , new java.util.HashMap < > ( ) ) ; TYPE_3 . assertTrue ( VAR_2 ) ; } 
public void METHOD_1 ( ) { super . METHOD_1 ( ) ; VAR_1 = ( VAR_2 ) && ( METHOD_2 ( ) . METHOD_3 ( x ( ) , y ( ) , METHOD_4 ( ) ) ) ; METHOD_5 ( ) ; } 
public void METHOD_1 ( TYPE_1 VAR_1 ) { if ( ( VAR_1 . METHOD_2 ( ) ) == ( VAR_2 ) ) { VAR_3 = true ; } else { VAR_3 = false ; } } 
public void METHOD_1 ( TYPE_1 VAR_1 ) { TYPE_2 VAR_2 = VAR_1 . METHOD_2 ( ) ; float VAR_3 = VAR_2 . METHOD_3 ( ) ; float VAR_4 = VAR_2 . METHOD_3 ( ) ; VAR_2 . METHOD_4 ( ( VAR_3 / VAR_4 ) ) ; } 
public static java.lang.String [ ] METHOD_1 ( ) { return new java.lang.String [ ] { VAR_1 . toString ( ) , VAR_2 . toString ( ) , VAR_3 . toString ( ) , VAR_4 . toString ( ) } ; } 
void METHOD_1 ( ) throws java.lang.Exception ; 
public void METHOD_1 ( int VAR_1 , java.lang.String name ) { METHOD_2 ( java.lang.String.format ( STRING_1 , VAR_1 , name ) ) ; TYPE_1 . METHOD_3 ( VAR_2 , STRING_2 , new java.lang.Object [ ] { VAR_1 , name } ) ; } 
public static void METHOD_1 ( java.util.Map < java.lang.String , java.lang.String > VAR_1 ) { if ( ( VAR_2 ) == null ) { synchronized ( VAR_2 ) { if ( ( VAR_2 ) == null ) { VAR_2 = new TYPE_1 ( VAR_1 ) ; } } } } 
public static TYPE_1 METHOD_1 ( TYPE_1 VAR_1 , TYPE_1 VAR_2 ) { return TYPE_1 . METHOD_2 ( ) . METHOD_3 ( VAR_3 , 1.0 , VAR_1 , VAR_3 , 0.0 , VAR_2 ) ; } 
public void METHOD_1 ( ) { for ( int i = 1 ; i < ( VAR_1 . size ( ) ) ; i ++ ) { java.lang.System.out.println ( VAR_1 . get ( i ) ) ; } } 
private void METHOD_1 ( ) { VAR_1 = new TYPE_1 ( ) { public void METHOD_2 ( ) { METHOD_3 ( ) ; } } ; VAR_2 = new TYPE_2 ( ) ; VAR_2 . METHOD_4 ( VAR_1 , VAR_3 ) ; } 
public void METHOD_1 ( java.lang.Boolean result , TYPE_1 VAR_1 ) { if ( VAR_1 == null ) { TYPE_2 . i ( STRING_1 , result . toString ( ) ) ; } else { TYPE_2 . i ( STRING_2 , VAR_1 . METHOD_2 ( ) ) ; } } 
public TYPE_1 METHOD_1 ( ) { if ( ( VAR_1 ) == null ) return super . METHOD_1 ( ) ; else return new TYPE_1 ( VAR_1 . METHOD_2 ( null ) , VAR_1 . METHOD_3 ( null ) ) ; } 
public int METHOD_1 ( ) { return ( ( int ) ( ( ( ( float ) ( VAR_1 ) ) / ( VAR_2 . size ( ) ) ) * INT_1 ) ) ; } 
public static synchronized void init ( TYPE_1 VAR_1 ) { if ( ( VAR_2 ) != null ) { VAR_2 = new TYPE_2 ( VAR_1 ) ; } } 
public void METHOD_1 ( ) { VAR_1 . METHOD_2 ( new TYPE_1 ( ) { public void METHOD_3 ( ) { data . METHOD_4 ( ) ; getData ( ) ; index = 1 ; } } , INT_1 ) ; } 
public boolean METHOD_1 ( TYPE_1 VAR_1 ) { return ( java.lang.Long . METHOD_2 ( VAR_2 , VAR_3 ) ) < 0 ; } 
protected void METHOD_1 ( TYPE_1 VAR_1 ) { if ( ! ( TYPE_2 . METHOD_2 ( VAR_1 ) ) ) return ; TYPE_3 . METHOD_3 ( ) . METHOD_4 ( VAR_1 ) ; METHOD_5 ( VAR_1 ) ; } 
private void METHOD_1 ( TYPE_1 VAR_1 ) { VAR_1 . METHOD_2 ( ) ; VAR_2 . METHOD_3 ( ) . METHOD_4 ( true ) ; } 
public TYPE_1 METHOD_1 ( TYPE_2 VAR_1 ) { TYPE_1 VAR_2 = new TYPE_1 ( ) ; java.util.List < TYPE_3 > VAR_3 = VAR_4 . METHOD_2 ( ) ; VAR_1 . METHOD_3 ( STRING_1 , VAR_3 ) ; VAR_2 . METHOD_4 ( STRING_2 ) ; return VAR_2 ; } 
private TYPE_1 METHOD_1 ( ) { TYPE_1 VAR_1 = new TYPE_1 ( 1 , STRING_1 , STRING_2 ) ; VAR_1 . METHOD_2 ( VAR_2 . METHOD_3 ( ) ) ; return VAR_1 ; } 
public void METHOD_1 ( int VAR_1 ) { VAR_2 += VAR_1 ; VAR_3 -= VAR_1 ; } 
public void METHOD_1 ( ) { VAR_1 = null ; VAR_2 = new TYPE_1 < > ( ) ; METHOD_2 ( VAR_3 , 0 , METHOD_3 ( ) ) ; } 
private void METHOD_1 ( int VAR_1 ) { if ( ( VAR_2 ) == ( VAR_3 ) ) { METHOD_2 ( VAR_1 ) ; } TYPE_1 . METHOD_3 ( VAR_4 , ( STRING_1 + VAR_1 ) ) ; METHOD_4 ( ) . METHOD_5 ( VAR_1 , true ) ; } 
public TYPE_1 METHOD_1 ( TYPE_2 VAR_1 ) { return new TYPE_3 ( METHOD_2 ( VAR_1 . METHOD_3 ( 0 ) ) , METHOD_2 ( VAR_1 . METHOD_3 ( 1 ) ) ) ; } 
public TYPE_1 METHOD_1 ( java.lang.String VAR_1 , boolean VAR_2 ) { TYPE_2 . METHOD_2 ( TYPE_3 . METHOD_3 ( ) , TYPE_1 . METHOD_4 ( VAR_3 , TYPE_4 . METHOD_5 ( VAR_1 ) ) , VAR_2 ) ; return this ; } 
public synchronized void METHOD_1 ( TYPE_1 VAR_1 ) { java.lang.System.out.println ( ( STRING_1 + ( VAR_1 . METHOD_2 ( ) ) ) ) ; this . VAR_2 = VAR_1 . METHOD_2 ( ) ; this . VAR_3 = true ; this . METHOD_3 ( ) ; } 
void start ( TYPE_1 VAR_1 ) ; 
public void METHOD_1 ( ) { VAR_1 . METHOD_2 ( VAR_2 ) ; TYPE_1 VAR_3 = ( ( TYPE_1 ) ( VAR_4 . METHOD_3 ( ) ) ) ; VAR_5 = 0 ; VAR_4 . METHOD_4 ( VAR_3 ) ; } 
protected void METHOD_1 ( ) { if ( VAR_1 ) { if ( ! ( VAR_2 ) ) { VAR_3 = VAR_4 ; METHOD_2 ( ) ; } METHOD_3 ( ) ; VAR_5 = false ; } } 
private void METHOD_1 ( int VAR_1 , TYPE_1 < TYPE_2 > c , TYPE_3 out ) { out . METHOD_2 ( STRING_1 ) ; METHOD_3 ( c . METHOD_4 ( 0 ) , out ) ; out . METHOD_5 ( STRING_2 ) ; } 
public boolean METHOD_1 ( final TYPE_1 < ? > VAR_1 ) { return true ; } 
public TYPE_1 METHOD_1 ( ) { TYPE_1 VAR_1 = TYPE_2 . get ( VAR_2 . METHOD_2 ( ) ) ; return TYPE_2 . get ( STRING_1 , VAR_3 . toLowerCase ( ) , value . toString ( ) , VAR_1 ) ; } 
public void METHOD_1 ( TYPE_1 VAR_1 , int i ) { TYPE_2 VAR_2 = VAR_3 . get ( i ) ; VAR_4 . setText ( VAR_2 . METHOD_2 ( ) ) ; VAR_5 . setText ( VAR_2 . METHOD_3 ( ) ) ; } 
public void METHOD_1 ( TYPE_1 VAR_1 ) { VAR_2 . METHOD_2 ( new TYPE_2 ( ) { public void METHOD_3 ( ) { METHOD_4 ( ) ; } } , INT_1 ) ; } 
private void METHOD_1 ( ) { VAR_1 = new TYPE_1 ( METHOD_2 ( ) , VAR_2 ) ; new TYPE_2 ( ) . execute ( VAR_1 ) ; METHOD_3 ( ) ; } 
public void METHOD_1 ( final TYPE_1 < java.lang.Integer , java.lang.Double > VAR_1 ) { put ( STRING_1 , METHOD_2 ( VAR_1 . values ( ) ) ) ; } 
public int METHOD_1 ( java.lang.String VAR_1 , java.lang.String VAR_2 ) throws TYPE_1 { synchronized ( VAR_3 ) { if ( ( VAR_4 . get ( VAR_1 ) ) != null ) { return VAR_4 . get ( VAR_1 ) . size ( ) ; } return 0 ; } } 
private void update ( float VAR_1 ) { VAR_2 . METHOD_1 ( VAR_1 ) ; METHOD_2 ( ) ; METHOD_3 ( ) ; } 
public void METHOD_1 ( ) { VAR_1 . METHOD_2 ( VAR_2 ) ; VAR_3 = true ; VAR_1 . METHOD_3 ( VAR_2 ) ; VAR_4 . METHOD_4 ( ) ; } 
public java.lang.Object METHOD_1 ( ) { return new TYPE_1 ( METHOD_2 ( ) ) ; } 
public static java.lang.String METHOD_1 ( ) { java.lang.String VAR_1 = TYPE_1 . METHOD_2 ( ) . METHOD_3 ( ) ; TYPE_2 . i ( STRING_1 , VAR_1 ) ; return TYPE_3 . getString ( VAR_2 , VAR_1 ) ; } 
public void METHOD_1 ( ) { java.lang.String VAR_1 = TYPE_1 . METHOD_2 ( ) . METHOD_3 ( ) . METHOD_4 ( ) ; VAR_2 . METHOD_5 ( VAR_1 ) . VAR_3 = VAR_4 ; } 
public static void main ( java.lang.String [ ] args ) throws java.lang.Exception { TYPE_1 VAR_1 ; java.lang.String VAR_2 ; java.lang.String path = STRING_1 ; java.lang.String path = STRING_2 ; TYPE_2 . METHOD_1 ( path ) ; } 
public boolean METHOD_1 ( final TYPE_1 VAR_1 ) { return ( VAR_1 == ( VAR_2 ) ) || ( VAR_1 == ( VAR_3 ) ) ; } 
public void METHOD_1 ( ) { super . METHOD_1 ( ) ; TYPE_1 . METHOD_2 ( VAR_1 , STRING_1 ) ; METHOD_3 ( VAR_2 . METHOD_4 ( ) ) ; } 
public void METHOD_1 ( TYPE_1 VAR_1 ) { try { VAR_2 . METHOD_2 ( ) ; } catch ( java.io.IOException VAR_3 ) { java.lang.System.out.println ( ( STRING_1 + VAR_3 ) ) ; } java.lang.System.exit ( 0 ) ; } 
public void METHOD_1 ( ) { x += VAR_1 ; y += VAR_2 ; ( time ) ++ ; if ( ( time ) >= ( VAR_3 ) ) { remove ( ) ; } } 
public void METHOD_1 ( ) { java.net.URL VAR_1 = this . getClass ( ) . METHOD_2 ( STRING_1 ) ; try { VAR_2 = TYPE_1 . METHOD_3 ( VAR_1 ) ; } catch ( java.io.IOException VAR_3 ) { VAR_3 . METHOD_4 ( ) ; } } 
public void METHOD_1 ( TYPE_1 VAR_1 ) { java.lang.System.out.println ( ( ( ( STRING_1 + ( VAR_1 . METHOD_2 ( ) ) ) + STRING_2 ) + ( VAR_1 . METHOD_3 ( ) ) ) ) ; VAR_2 . add ( VAR_1 ) ; } 
public void METHOD_1 ( ) { VAR_1 . METHOD_2 ( ) ; ( ( TYPE_1 ) ( METHOD_3 ( ) . METHOD_4 ( VAR_2 ) ) ) . METHOD_5 ( VAR_3 ) ; } 
protected void METHOD_1 ( ) { TYPE_1 . METHOD_2 ( STRING_1 , STRING_2 ) ; super . METHOD_1 ( ) ; } 
private void METHOD_1 ( TYPE_1 attribute ) { this . METHOD_2 ( ) . add ( attribute ) ; this . METHOD_3 ( ) . put ( attribute . getName ( ) , attribute ) ; } 
private TYPE_1 METHOD_1 ( java.io.InputStream VAR_1 , TYPE_2 VAR_2 , TYPE_1 VAR_3 ) { TYPE_1 VAR_4 = ( ( TYPE_1 ) ( VAR_2 . METHOD_2 ( VAR_1 , VAR_3 ) ) ) ; METHOD_3 ( VAR_4 ) ; return VAR_4 ; } 
public void METHOD_1 ( double VAR_1 ) { VAR_2 = VAR_1 ; if ( ( VAR_2 ) <= 0 ) { this . METHOD_2 ( ) ; } } 
private void METHOD_1 ( final TYPE_1 VAR_1 ) { this . VAR_2 . remove ( VAR_1 ) ; this . buffer . remove ( VAR_1 ) ; this . VAR_3 . add ( VAR_1 ) ; VAR_4 = null ; } 
public boolean METHOD_1 ( TYPE_1 VAR_1 ) { TYPE_2 VAR_2 = TYPE_3 . METHOD_2 ( ) ; VAR_2 . METHOD_3 ( ) . METHOD_4 ( ) ; VAR_2 . METHOD_5 ( VAR_1 ) ; VAR_2 . METHOD_3 ( ) . commit ( ) ; return true ; } 
public TYPE_1 METHOD_1 ( TYPE_1 VAR_1 , int VAR_2 ) { return METHOD_2 ( VAR_1 , VAR_3 , ( ( byte ) ( - 1 ) ) , VAR_2 ) ; } 
public void METHOD_1 ( ) { VAR_1 . METHOD_2 ( ) . METHOD_3 ( VAR_2 class , STRING_1 , "true" ) ; } 
public double METHOD_1 ( ) { return VAR_1 . METHOD_1 ( ) ; } 
void METHOD_1 ( java.lang.String VAR_1 ) { METHOD_1 ( VAR_2 . METHOD_2 ( VAR_1 ) ) ; } 
public java.util.Collection < java.lang.String > METHOD_1 ( TYPE_1 < ? > VAR_1 ) { java.util.List < java.lang.String > VAR_2 = new java.util.ArrayList < java.lang.String > ( ) ; for ( TYPE_2 VAR_3 : VAR_4 ) { VAR_2 . add ( VAR_5 ) ; } return VAR_2 ; } 
public void METHOD_1 ( android.view.View view , android.content.Context context , TYPE_1 VAR_1 ) { TYPE_2 VAR_2 = TYPE_3 . METHOD_2 ( VAR_1 ) ; METHOD_3 ( view , VAR_2 , VAR_1 ) ; } 
protected TYPE_1 METHOD_1 ( ) { return new TYPE_2 ( this , new TYPE_3 [ ] { VAR_1 } , new TYPE_4 [ ] { VAR_2 } ) ; } 
public void METHOD_1 ( java.util.List < java.lang.String > VAR_1 ) { java.util.Collections.sort ( VAR_1 ) ; TYPE_1 < java.lang.String > VAR_2 = new TYPE_1 < java.lang.String > ( VAR_3 , VAR_4 , VAR_1 ) ; VAR_5 . METHOD_2 ( VAR_2 ) ; } 
public static void main ( java.lang.String [ ] args ) throws java.io.IOException { java.lang.System.out.println ( STRING_1 ) ; TYPE_1 node = new TYPE_1 ( INT_1 ) ; VAR_1 . put ( 1 , STRING_2 ) ; node . METHOD_1 ( ) ; } 
private boolean METHOD_1 ( long VAR_1 ) { return VAR_1 == ( - 1 ) ; } 
public void METHOD_1 ( ) { VAR_1 . setText ( STRING_1 ) ; VAR_2 . setText ( STRING_1 ) ; VAR_3 . METHOD_2 ( ) ; VAR_4 . METHOD_2 ( ) ; VAR_5 . METHOD_2 ( ) ; } 
public void METHOD_1 ( TYPE_1 VAR_1 , TYPE_2 VAR_2 , TYPE_3 VAR_3 ) throws TYPE_4 { VAR_4 . METHOD_2 ( 0.0F , 0.0F ) ; METHOD_2 ( VAR_3 ) ; METHOD_3 ( VAR_3 ) ; } 
private static java.lang.String METHOD_1 ( java.lang.String VAR_1 ) { java.lang.System.out.println ( VAR_1 ) ; java.lang.System.out.println ( VAR_1 . replaceAll ( VAR_2 , VAR_3 ) ) ; return VAR_1 . replaceAll ( VAR_2 , VAR_3 ) ; } 
public int METHOD_1 ( java.lang.Long id ) throws TYPE_1 { return VAR_1 . METHOD_1 ( id ) ; } 
public void METHOD_1 ( java.lang.Object ... args ) { TYPE_1 . METHOD_2 ( STRING_1 , STRING_2 ) ; VAR_1 . METHOD_3 ( STRING_3 , STRING_4 ) ; } 
protected void execute ( TYPE_1 VAR_1 , TYPE_2 response ) throws java.io.IOException , TYPE_3 { TYPE_4 . METHOD_1 ( STRING_1 ) ; try { VAR_2 . METHOD_2 ( VAR_1 , response ) ; } catch ( java.lang.Exception VAR_3 ) { response . METHOD_3 ( INT_1 ) ; } } 
void METHOD_1 ( java.lang.String key , java.lang.String VAR_1 ) { values . put ( key , VAR_1 ) ; } 
public int METHOD_1 ( ) { if ( ( VAR_1 ) >= ( VAR_2 ) ) { return 1 ; } int VAR_3 = VAR_4 . METHOD_1 ( ) ; return VAR_3 ; } 
public void METHOD_1 ( TYPE_1 VAR_1 ) { TYPE_2 VAR_2 = METHOD_2 ( ) . METHOD_3 ( VAR_3 class , VAR_1 . getId ( ) ) ; METHOD_2 ( ) . remove ( VAR_2 ) ; } 
private void METHOD_1 ( TYPE_1 VAR_1 , TYPE_2 VAR_2 ) { if ( VAR_1 . METHOD_2 ( ) ) { VAR_2 . METHOD_3 ( true ) ; VAR_2 . METHOD_4 ( VAR_1 . METHOD_5 ( ) ) ; } } 
public void METHOD_1 ( TYPE_1 VAR_1 ) { if ( ( VAR_2 ) != null ) VAR_1 . METHOD_2 ( VAR_3 , VAR_2 ) ; } 
protected long METHOD_1 ( ) { return ++ ( counter ) ; } 
public void METHOD_1 ( java.lang.String VAR_1 ) { this . VAR_1 = title ; } 
public final void METHOD_1 ( ) { VAR_1 . METHOD_2 ( ) ; TYPE_1 . assertTrue ( VAR_1 . METHOD_3 ( ) ) ; VAR_1 . METHOD_4 ( ) ; TYPE_2 . METHOD_5 ( VAR_1 . METHOD_3 ( ) ) ; } 
public void open ( java.lang.String VAR_1 , int VAR_2 ) ; 
public void METHOD_1 ( TYPE_1 token , int VAR_1 ) { this . token = token ; this . VAR_1 = VAR_1 ; this . VAR_2 = TYPE_2 . get ( ) . METHOD_2 ( TYPE_3 . METHOD_3 ( VAR_1 ) ) ; } 
public java.util.List < TYPE_1 > METHOD_1 ( java.lang.String VAR_1 ) { return list ( VAR_1 , null , 0 ) ; } 
public void METHOD_1 ( java.lang.String error ) { VAR_1 . METHOD_1 ( error ) ; TYPE_1 . METHOD_2 ( VAR_2 , error ) ; TYPE_2 . METHOD_3 ( getId ( ) ) ; } 
public void METHOD_1 ( ) { METHOD_2 ( ) ; METHOD_3 ( ) ; } 
public void METHOD_1 ( final java.lang.String msg ) { java.lang.System.out.println ( msg ) ; } 
public void METHOD_1 ( java.lang.String response ) { VAR_1 . METHOD_2 ( ( STRING_1 + response ) ) ; } 
public void METHOD_1 ( int VAR_1 ) { VAR_2 . put ( TYPE_1 . name ( ) , new TYPE_2 ( VAR_1 ) ) ; } 
public double METHOD_1 ( ) { return ( METHOD_2 ( ) ) / FLOAT_1 ; } 
public void METHOD_1 ( TYPE_1 result , TYPE_2 event ) { } 
public void METHOD_1 ( android.view.View VAR_1 ) { if ( ( VAR_2 ) != null ) VAR_2 . METHOD_1 ( ) ; } 
public TYPE_1 params ( java.util.Map < java.lang.String , java.lang.String > VAR_1 ) { VAR_2 = VAR_1 ; return this ; } 
public void METHOD_1 ( ) { java.lang.System.out.println ( METHOD_2 ( VAR_1 ) ) ; } 
protected void METHOD_1 ( ) { super . METHOD_1 ( ) ; METHOD_2 ( true ) ; METHOD_3 ( ) ; } 
public void METHOD_1 ( int VAR_1 ) { java.lang.System.out.println ( STRING_1 ) ; this . VAR_1 = VAR_2 . METHOD_2 ( ) ; } 
protected void METHOD_1 ( TYPE_1 VAR_1 , TYPE_2 response ) throws java.io.IOException , TYPE_3 { java.lang.System.out.println ( INT_1 ) ; VAR_1 . METHOD_2 ( STRING_1 ) . METHOD_3 ( VAR_1 , response ) ; } 
public void METHOD_1 ( int VAR_1 ) { TYPE_1 VAR_2 = VAR_3 . METHOD_2 ( ) ; double VAR_4 = VAR_1 ; VAR_2 . METHOD_3 ( VAR_4 ) ; } 
public char [ ] METHOD_1 ( ) { TYPE_1 VAR_1 = TYPE_2 . METHOD_2 ( ) ; if ( VAR_1 == null ) { return STRING_1 . METHOD_3 ( ) ; } char [ ] VAR_2 = VAR_1 . METHOD_4 ( STRING_2 ) ; return VAR_2 ; } 
protected void METHOD_1 ( ) { super . METHOD_1 ( ) ; METHOD_2 ( VAR_1 , VAR_2 , VAR_3 ) ; METHOD_3 ( ) ; } 
public int getTime ( ) { TYPE_1 VAR_1 = get ( ) ; return VAR_1 . METHOD_1 ( ) . METHOD_2 ( ) ; } 
public int METHOD_1 ( ) { if ( ( VAR_1 ) != null ) { return ( METHOD_2 ( ) ) + ( VAR_1 . METHOD_1 ( ) ) ; } else { return METHOD_2 ( ) ; } } 
public void remove ( java.lang.String key ) { java.util.HashMap VAR_1 = ( ( java.util.HashMap ) ( VAR_2 . get ( ) ) ) ; if ( VAR_1 != null ) { VAR_1 . remove ( key ) ; } } 
public void METHOD_1 ( TYPE_1 VAR_1 ) { VAR_1 . METHOD_2 ( VAR_2 ) ; VAR_1 . METHOD_2 ( VAR_3 ) ; VAR_1 . METHOD_2 ( VAR_4 ) ; VAR_1 . METHOD_2 ( VAR_5 ) ; VAR_1 . METHOD_2 ( VAR_6 ) ; } 
public void METHOD_1 ( ) { VAR_1 . update ( TYPE_1 . METHOD_2 ( this . VAR_2 . getValue ( ) ) ) ; } 
public void METHOD_1 ( ) throws TYPE_1 { METHOD_1 ( VAR_1 , 0 , null ) ; } 
public TYPE_1 METHOD_1 ( ) { if ( ( VAR_1 ) != null ) { METHOD_2 ( ) ; } return VAR_1 ; } 
public java.lang.String METHOD_1 ( ) { if ( ( VAR_1 ) == null ) { return METHOD_2 ( ) . METHOD_1 ( ) . toString ( ) ; } return VAR_1 ; } 
public void METHOD_1 ( TYPE_1 VAR_1 ) { VAR_1 . METHOD_2 ( VAR_2 , list ) ; } 
protected void add ( int VAR_1 , java.lang.String name ) { VAR_2 . put ( VAR_1 , name ) ; names . add ( name ) ; } 
public java.lang.String METHOD_1 ( ) { return VAR_1 . toString ( ) ; } 
public void METHOD_1 ( TYPE_1 VAR_1 , int i ) { VAR_2 = true ; } 
public void handle ( TYPE_1 event ) { java.lang.System.out.println ( STRING_1 ) ; int VAR_1 = VAR_2 . get ( index ) . METHOD_1 ( ) ; METHOD_2 ( index , VAR_3 , VAR_1 ) ; } 
public void METHOD_1 ( ) { TYPE_1 VAR_1 = new TYPE_1 ( VAR_2 ) ; METHOD_1 ( VAR_1 ) ; } 
public int METHOD_1 ( ) { return size ; } 
protected void METHOD_1 ( ) { super . METHOD_1 ( ) ; if ( ( VAR_1 ) != null ) { VAR_1 . METHOD_1 ( ) ; } if ( null != ( VAR_2 ) ) { VAR_2 . METHOD_2 ( ) ; } } 
public void METHOD_1 ( ) { VAR_1 . add ( new TYPE_1 ( INT_1 , 1L ) ) ; TYPE_2 . assertTrue ( STRING_1 , VAR_1 . METHOD_2 ( INT_1 , 1L ) ) ; } 
private TYPE_1 METHOD_1 ( ) { return METHOD_1 ( METHOD_2 ( ) ) ; } 
public int METHOD_1 ( ) { int result = INT_1 ; result += ( VAR_1 . METHOD_1 ( ) ) + ( ( VAR_2 ) == null ? 0 : VAR_2 . METHOD_1 ( ) ) ; return result ; } 
public void METHOD_1 ( long VAR_1 , TYPE_1 VAR_2 , int VAR_3 ) { return ; } 
public void start ( ) { if ( ( view ) == null ) throw new java.lang.NullPointerException ( STRING_1 ) ; if ( ( VAR_1 ) != null ) throw new TYPE_1 ( STRING_2 ) ; METHOD_1 ( ) ; } 
public void METHOD_1 ( ) { java.lang.String VAR_1 = STRING_1 ; try { TYPE_1 . METHOD_2 ( VAR_1 ) ; } catch ( java.lang.Exception VAR_2 ) { throw new TYPE_2 ( STRING_2 ) ; } } 
public void METHOD_1 ( TYPE_1 [ ] VAR_1 , TYPE_2 [ ] VAR_2 ) { for ( TYPE_2 VAR_3 : VAR_2 ) { METHOD_2 ( VAR_1 , VAR_2 ) ; } } 
private void METHOD_1 ( long VAR_1 ) { if ( ( VAR_2 ) >= ( METHOD_2 ( ) ) ) { ( VAR_3 ) ++ ; VAR_3 = ( VAR_4 ) % ( VAR_3 ) ; VAR_2 = 0 ; } VAR_2 += VAR_1 ; } 
public boolean METHOD_1 ( java.lang.String name , java.lang.String VAR_1 ) { return VAR_2 . METHOD_2 ( ( ( name + STRING_1 ) + VAR_1 ) ) ; } 
public boolean METHOD_1 ( int index , TYPE_1 VAR_1 , TYPE_2 VAR_2 ) { return true ; } 
public void METHOD_1 ( java.lang.String message ) { this . message = TYPE_1 . METHOD_2 ( message ) ; } 
void METHOD_1 ( ) { TYPE_1 VAR_1 = new TYPE_1 ( VAR_2 . METHOD_2 ( ) ) ; VAR_3 . add ( VAR_1 ) ; } 
public void METHOD_1 ( TYPE_1 event ) { p . METHOD_2 ( ) ; TYPE_2 . METHOD_3 ( ) . METHOD_4 ( this ) ; } 
public void METHOD_1 ( java.util.List < TYPE_1 > VAR_1 ) { TYPE_2 . METHOD_2 ( this . VAR_2 , VAR_1 ) ; if ( ! ( VAR_3 . isEmpty ( ) ) ) this . VAR_2 . METHOD_3 ( VAR_3 ) ; } 
public java.util.Collection < TYPE_1 > METHOD_1 ( ) { return TYPE_2 . METHOD_2 ( VAR_1 . values ( ) ) ; } 
public static TYPE_1 METHOD_1 ( int answer ) { throw new TYPE_2 ( STRING_1 ) ; } 
public TYPE_1 buffer ( ) { return ( VAR_1 ) != null ? VAR_1 . METHOD_1 ( ) : null ; } 
private double METHOD_1 ( java.util.List < java.lang.Double > list ) { java.util.Collections.sort ( list ) ; return list . get ( 0 ) ; } 
public void METHOD_1 ( TYPE_1 VAR_1 ) { android.content.Intent intent = new android.content.Intent ( this , VAR_2 class ) ; METHOD_2 ( intent ) ; METHOD_3 ( ) ; } 
private boolean METHOD_1 ( float VAR_1 ) { return VAR_1 == ( VAR_2 ) ; } 
private void METHOD_1 ( TYPE_1 VAR_1 ) { int [ ] VAR_2 = VAR_1 . METHOD_2 ( ) ; VAR_3 [ VAR_2 [ INT_1 ] ] [ VAR_2 [ INT_2 ] ] = null ; } 
public void METHOD_1 ( int VAR_1 , short data , short VAR_2 , short VAR_3 ) { VAR_4 [ ( VAR_1 - 1 ) ] . METHOD_2 ( data , VAR_2 , VAR_3 ) ; } 
public boolean METHOD_1 ( java.lang.String VAR_1 , java.lang.String VAR_2 , java.lang.String VAR_3 , java.lang.String VAR_4 ) { return METHOD_2 ( VAR_1 , VAR_2 , VAR_3 , VAR_4 , false ) ; } 
protected void METHOD_1 ( TYPE_1 VAR_1 ) { super . METHOD_1 ( VAR_1 ) ; METHOD_2 ( VAR_2 ) ; METHOD_3 ( VAR_3 ) ; METHOD_4 ( ) ; METHOD_5 ( ) ; METHOD_6 ( ) ; } 
public void METHOD_1 ( android.view.View VAR_1 ) { VAR_2 = TYPE_1 . METHOD_2 ( VAR_3 ) ; if ( ( VAR_2 ) != null ) { if ( VAR_4 ) METHOD_3 ( ) ; else METHOD_4 ( ) ; } else { METHOD_5 ( ) ; } } 
public static void METHOD_1 ( ) { if ( ( VAR_1 ) == null ) { java.lang.System.err.println ( STRING_1 ) ; } TYPE_1 . METHOD_2 ( VAR_1 , TYPE_1 . path ) ; } 
public void METHOD_1 ( TYPE_1 VAR_1 ) { this . VAR_2 = INT_1 ; METHOD_2 ( ) ; this . VAR_3 . METHOD_3 ( VAR_1 , 0.0F ) ; VAR_4 . METHOD_4 ( this . VAR_3 ) ; } 
public synchronized void METHOD_1 ( TYPE_1 obj ) { obj . METHOD_2 ( ) . add ( obj ) ; VAR_1 . METHOD_3 ( STRING_1 , obj . METHOD_4 ( ) ) ; } 
public java.lang.String toString ( ) { java.lang.String result = STRING_1 ; for ( java.lang.String VAR_1 : VAR_2 ) { result = result + VAR_1 ; } } 
public boolean METHOD_1 ( TYPE_1 item ) { switch ( item . METHOD_2 ( ) ) { case VAR_1 : METHOD_3 ( ) ; return true ; default : return super . METHOD_1 ( item ) ; } } 
private void METHOD_1 ( ) { if ( ( VAR_1 ) != null ) { VAR_1 . METHOD_2 ( ) ; VAR_1 = null ; } VAR_2 . set ( false ) ; } 
TYPE_1 METHOD_1 ( ) throws TYPE_2 , TYPE_3 { if ( ( VAR_1 ) < 0 ) { return null ; } return TYPE_4 . METHOD_2 ( VAR_2 , VAR_1 , getId ( ) ) ; } 
public void METHOD_1 ( int index , TYPE_1 VAR_1 ) { VAR_2 . METHOD_2 ( index , VAR_1 ) ; METHOD_3 ( index ) ; } 
void METHOD_1 ( java.lang.String message ) { if ( METHOD_2 ( VAR_1 ) ) { TYPE_1 . METHOD_3 ( VAR_2 , message ) ; VAR_3 = message ; VAR_4 = VAR_2 ; } } 
private java.lang.Object METHOD_1 ( ) throws java.io.IOException { METHOD_2 ( ) ; METHOD_3 ( CHAR_1 ) ; METHOD_3 ( CHAR_2 ) ; METHOD_3 ( CHAR_2 ) ; return STRING_1 ; } 
public TYPE_1 < TYPE_2 > get ( final TYPE_3 VAR_1 ) { if ( VAR_1 == null ) { return new TYPE_1 < TYPE_2 > ( ) ; } return this . METHOD_1 ( ) . get ( VAR_1 ) ; } 
public void METHOD_1 ( ) { TYPE_1 VAR_1 = new TYPE_1 ( ) ; METHOD_2 ( ( STRING_1 + STRING_2 ) ) ; add ( VAR_1 ) ; } 
private void METHOD_1 ( int state ) { switch ( state ) { case VAR_1 : VAR_2 . METHOD_2 ( VAR_3 ) ; break ; case VAR_4 : VAR_2 . METHOD_2 ( VAR_5 ) ; break ; } } 
public void METHOD_1 ( TYPE_1 VAR_1 ) { int VAR_2 = METHOD_2 ( VAR_1 . METHOD_3 ( ) ) ; TYPE_2 VAR_3 = VAR_4 . remove ( VAR_2 ) ; VAR_5 . METHOD_4 ( VAR_3 ) ; } 
public void METHOD_1 ( int VAR_1 ) { if ( VAR_1 < 0 ) { this . VAR_1 = 0 ; } else { this . VAR_1 = VAR_1 ; } } 
public void METHOD_1 ( ) { java.lang.System.out.println ( STRING_1 ) ; int i = 0 ; } 
public long METHOD_1 ( ) { return this . METHOD_2 ( ) . METHOD_3 ( ) ; } 
protected java.util.List < TYPE_1 > METHOD_1 ( ) { return VAR_1 < TYPE_1 > METHOD_2 ( new TYPE_2 ( ) , new TYPE_3 ( ) , new TYPE_4 ( ) , new TYPE_5 ( ) , new TYPE_6 ( ) , new TYPE_7 ( ) ) ; } 
private void METHOD_1 ( ) { content = new TYPE_1 ( STRING_1 ) ; content . METHOD_2 ( ) . METHOD_3 ( STRING_2 ) ; content . METHOD_2 ( ) . METHOD_4 ( STRING_3 ) ; TYPE_2 . get ( ) . add ( content ) ; } 
public static void init ( ) { VAR_1 = TYPE_1 . METHOD_1 ( ) ; } 
public void METHOD_1 ( TYPE_1 a ) { TYPE_2 . METHOD_2 ( METHOD_3 ( ) , ( STRING_1 + ( VAR_1 ) ) , VAR_2 ) . show ( ) ; } 
public TYPE_1 METHOD_1 ( final java.lang.String VAR_1 ) { return METHOD_1 ( VAR_1 ) ; } 
int METHOD_1 ( ) { return METHOD_1 ( true , STRING_1 , STRING_2 , TYPE_1 . toString ( ) , STRING_3 , false , true ) ; } 
public void METHOD_1 ( ) { final TYPE_1 VAR_1 = new TYPE_1 ( INT_1 , null ) ; METHOD_2 ( VAR_1 , STRING_1 ) ; } 
private boolean METHOD_1 ( ) { for ( TYPE_1 VAR_1 : TYPE_1 . values ( ) ) { boolean VAR_2 = METHOD_1 ( VAR_1 ) ; if ( ! VAR_2 ) { return false ; } } return true ; } 
public TYPE_1 METHOD_1 ( ) { return new TYPE_1 ( TYPE_2 . METHOD_2 ( METHOD_3 ( ) ) , TYPE_2 . METHOD_2 ( METHOD_4 ( ) ) ) ; } 
public < TYPE_1 , TYPE_2 extends TYPE_3 > void put ( TYPE_1 key , TYPE_2 value ) { put ( key , value , ( ( int ) ( TYPE_4 . METHOD_1 ( INT_1 ) ) ) ) ; } 
public TYPE_1 < TYPE_2 > METHOD_1 ( TYPE_3 VAR_1 ) { return null ; } 
public void METHOD_1 ( int VAR_1 ) { if ( ( this . VAR_1 ) >= VAR_1 ) { this . VAR_1 -= VAR_1 ; VAR_2 . METHOD_2 ( ) . setText ( ( ( this . VAR_1 ) + STRING_1 ) ) ; } } 
public void METHOD_1 ( ) throws java.lang.Exception { METHOD_2 ( ) ; METHOD_3 ( ) ; if ( VAR_1 . equals ( STRING_1 ) ) { VAR_2 . METHOD_4 ( ) ; } } 
protected void METHOD_1 ( ) { METHOD_2 ( VAR_1 class ) ; } 
public void METHOD_1 ( ) { VAR_1 = true ; while ( VAR_1 = true ) { VAR_2 = true ; } } 
public void METHOD_1 ( ) { TYPE_1 . METHOD_2 ( this ) ; TYPE_1 . show ( ) ; } 
public double METHOD_1 ( double VAR_1 , double min , double VAR_2 ) { return INT_1 ; } 
private double METHOD_1 ( double x ) { return ( INT_1 * ( java.lang.Math.pow ( x , INT_2 ) ) ) + ( INT_3 * x ) ; } 
public java.util.Random METHOD_1 ( ) { return VAR_1 ; } 
public void METHOD_1 ( TYPE_1 VAR_1 ) { TYPE_2 . METHOD_2 ( VAR_1 ) ; } 
public TYPE_1 METHOD_1 ( java.lang.String VAR_1 ) { return TYPE_2 . METHOD_2 ( ) . METHOD_1 ( VAR_1 ) ; } 
private void METHOD_1 ( java.util.ArrayList < TYPE_1 > VAR_1 ) { java.util.Iterator < TYPE_1 > VAR_2 = VAR_1 . iterator ( ) ; while ( VAR_2 . METHOD_2 ( ) ) { VAR_3 . METHOD_3 ( VAR_2 . METHOD_4 ( ) ) ; } } 
public TYPE_1 METHOD_1 ( ) { return VAR_1 . get ( name , VAR_2 ) ; } 
private void METHOD_1 ( ) { METHOD_2 ( TYPE_1 . METHOD_3 ( ( ( x ) + ( VAR_1 ) ) , ( ( y ) + ( VAR_1 ) ) , TYPE_2 . METHOD_4 ( ) , TYPE_2 . METHOD_5 ( ) ) ) ; } 
private void METHOD_1 ( java.lang.String message ) { for ( TYPE_1 VAR_1 : VAR_2 . values ( ) ) { try { VAR_1 . METHOD_2 ( message ) ; } catch ( java.io.IOException VAR_3 ) { java.lang.System.out.println ( STRING_1 ) ; } } } 
public boolean METHOD_1 ( ) { if ( ( ( ( VAR_1 ) > 0 ) && ( ( VAR_2 ) > 0 ) ) && ( VAR_3 ) ) return true ; return false ; } 
public static long METHOD_1 ( TYPE_1 VAR_1 ) { return VAR_1 . METHOD_2 ( VAR_2 ) . METHOD_3 ( ) ; } 
public static void METHOD_1 ( java.lang.String VAR_1 ) { TYPE_1 . METHOD_1 ( VAR_2 , VAR_1 ) ; } 
public void METHOD_1 ( java.lang.String message ) { VAR_1 . METHOD_2 ( ) ; } 
public boolean METHOD_1 ( java.lang.String VAR_1 ) { return VAR_1 . toLowerCase ( ) . METHOD_2 ( this . VAR_2 ) ; } 
public void METHOD_1 ( TYPE_1 VAR_1 , int VAR_2 , boolean VAR_3 ) { TYPE_2 . i ( STRING_1 , VAR_2 ) ; } 
public java.lang.Object get ( TYPE_1 VAR_1 ) { java.lang.String name = VAR_1 . getName ( ) ; switch ( name ) { case STRING_1 : return ( VAR_2 ) != null ; default : return null ; } } 
public void METHOD_1 ( ) { java.lang.System.out.println ( STRING_1 ) ; java.lang.System.out.println ( STRING_2 ) ; java.lang.System.out.println ( STRING_3 ) ; java.lang.System.out.println ( STRING_4 ) ; java.lang.System.out.println ( STRING_5 ) ; java.lang.System.out.println ( STRING_6 ) ; } 
public static TYPE_1 METHOD_1 ( java.lang.String VAR_1 , java.lang.String VAR_2 ) { return new TYPE_1 ( new TYPE_2 ( VAR_1 , ( VAR_2 + STRING_1 ) ) ) ; } 
public TYPE_1 METHOD_1 ( java.lang.String VAR_1 ) { VAR_2 . METHOD_1 ( VAR_1 ) ; VAR_3 . METHOD_2 ( ( VAR_1 + STRING_1 ) ) ; return VAR_2 ; } 
public java.util.List < TYPE_1 > METHOD_1 ( ) { TYPE_2 VAR_1 = METHOD_2 ( ) ; java.util.List < TYPE_1 > VAR_2 = new java.util.LinkedList < TYPE_1 > ( ) ; VAR_2 . METHOD_3 ( VAR_1 . METHOD_1 ( ) ) ; return VAR_2 ; } 
private TYPE_1 METHOD_1 ( ) { TYPE_1 t = new TYPE_1 ( ) ; VAR_1 . METHOD_2 ( VAR_2 , t ) ; t . METHOD_3 ( ) ; return t ; } 
public < TYPE_1 extends TYPE_2 > TYPE_1 METHOD_1 ( TYPE_1 VAR_1 ) { VAR_2 . METHOD_2 ( VAR_1 ) ; return null ; } 
public void METHOD_1 ( ) throws java.lang.Exception { TYPE_1 . METHOD_2 ( STRING_1 , STRING_2 ) ; } 
public double METHOD_1 ( ) { if ( ( METHOD_2 ( ) ) == 0 ) return VAR_1 ; else return VAR_2 ; } 
public TYPE_1 [ ] METHOD_1 ( ) { return ( ( TYPE_1 [ ] ) ( this . VAR_1 . METHOD_2 ( ) ) ) ; } 
protected void METHOD_1 ( java.lang.String VAR_1 ) { METHOD_2 ( VAR_1 , VAR_2 ) ; } 
public static void init ( android.content.Context VAR_1 ) { TYPE_1 . context = VAR_1 ; TYPE_2 . METHOD_1 ( TYPE_1 . context ) ; VAR_2 = new TYPE_3 ( INT_1 , false ) ; TYPE_1 . METHOD_2 ( ) ; } 
public static void main ( java.lang.String [ ] args ) throws java.lang.Exception { new TYPE_1 ( ) ; java.lang.Thread . METHOD_1 ( ) . METHOD_2 ( true ) ; } 
public void METHOD_1 ( android.content.Context context , android.content.Intent intent ) { if ( intent . METHOD_2 ( ) . equals ( VAR_1 ) ) { context . METHOD_3 ( new android.content.Intent ( context , VAR_2 class ) ) ; } throw new TYPE_1 ( STRING_1 ) ; } 
public void METHOD_1 ( TYPE_1 file , TYPE_2 position , int VAR_1 , TYPE_3 VAR_2 ) { VAR_2 . METHOD_2 ( new TYPE_4 ( file . METHOD_3 ( ) , null , null , false ) ) ; } 
private boolean METHOD_1 ( int VAR_1 ) { if ( ( VAR_1 > 0 ) && ( VAR_1 < INT_1 ) ) { VAR_2 = VAR_1 ; return true ; } else return false ; } 
public java.lang.String METHOD_1 ( TYPE_1 VAR_1 ) { java.util.List < TYPE_2 > VAR_2 = VAR_3 . METHOD_2 ( ) ; java.util.HashSet < TYPE_2 > VAR_4 = new java.util.HashSet ( VAR_2 ) ; VAR_1 . METHOD_3 ( STRING_1 , VAR_4 ) ; return STRING_2 ; } 
public void METHOD_1 ( TYPE_1 VAR_1 , TYPE_2 VAR_2 ) { METHOD_2 ( VAR_3 , true , false ) ; VAR_3 = false ; } 
private void METHOD_1 ( TYPE_1 VAR_1 ) { METHOD_2 ( VAR_1 ) ; VAR_2 . METHOD_3 ( ) ; } 
private void METHOD_1 ( TYPE_1 < java.lang.Integer , java.lang.Integer > VAR_1 , long VAR_2 ) { long VAR_3 = METHOD_2 ( VAR_1 ) ; TYPE_2 . assertEquals ( VAR_2 , VAR_3 ) ; } 
public void METHOD_1 ( TYPE_1 VAR_1 , int VAR_2 ) ; 
private void METHOD_1 ( TYPE_1 VAR_1 ) { TYPE_2 msg = METHOD_2 ( VAR_1 ) ; if ( ( this . METHOD_3 ( ) ) != null ) this . listener . METHOD_1 ( msg ) ; } 
public TYPE_1 < TYPE_2 > String ( java.lang.String String ) { this . String = String ; return this ; } 
public void METHOD_1 ( ) throws java.lang.Exception { TYPE_1 VAR_1 = new TYPE_1 ( ) ; VAR_1 . METHOD_2 ( STRING_1 ) ; VAR_1 . METHOD_3 ( ) ; } 
private void METHOD_1 ( final java.lang.String VAR_1 ) throws java.lang.Exception { VAR_2 . METHOD_1 ( VAR_1 ) ; METHOD_2 ( ) ; } 
public void METHOD_1 ( ) { VAR_1 = METHOD_2 ( 0 ) ; METHOD_3 ( VAR_1 ) ; VAR_2 = METHOD_4 ( 0 ) ; } 
public void METHOD_1 ( java.lang.Throwable t ) { TYPE_1 . METHOD_2 ( this , ( STRING_1 + ( t . METHOD_3 ( ) ) ) , VAR_1 ) . show ( ) ; } 
public void update ( ) { for ( TYPE_1 VAR_1 : TYPE_2 . METHOD_1 ( ) ) { if ( ( VAR_1 != ( this ) ) && ( METHOD_2 ( VAR_1 ) ) ) { METHOD_3 ( VAR_1 ) ; } } } 
private TYPE_1 METHOD_1 ( java.lang.String VAR_1 ) { return new TYPE_2 ( ) . METHOD_2 ( VAR_1 , VAR_2 ) ; } 
public void METHOD_1 ( ) { java.util.Collections.sort ( VAR_1 , new TYPE_1 ( ) ) ; VAR_2 = new TYPE_2 ( this , VAR_3 , VAR_1 ) ; VAR_4 . METHOD_2 ( VAR_2 ) ; } 
public void METHOD_1 ( ) { super . METHOD_1 ( ) ; if ( ( VAR_1 ) > 0 ) { METHOD_2 ( ( ( VAR_1 ) -- ) ) ; } } 
public boolean METHOD_1 ( ) throws TYPE_1 { return ( ( VAR_1 ) != null ) && ( ! ( VAR_1 . METHOD_2 ( ) ) ) ; } 
public java.lang.String METHOD_1 ( ) { return ( ( ( ( VAR_1 ) + STRING_1 ) + ( VAR_2 ) ) + STRING_1 ) + ( VAR_3 ) ; } 
protected void METHOD_1 ( ) { METHOD_2 ( ) . METHOD_3 ( null ) ; } 
protected void METHOD_1 ( java.lang.String ... VAR_1 ) { VAR_2 . METHOD_2 ( java.lang.Integer.parseInt ( VAR_1 [ 0 ] ) ) ; } 
public void METHOD_1 ( ) { if ( TYPE_1 . METHOD_2 ( ) ) { TYPE_1 . getView ( ) . METHOD_3 ( ) ; } } 
public java.lang.Integer METHOD_1 ( ) { return this . VAR_1 . put ( VAR_2 , 0 ) ; } 
public java.lang.String METHOD_1 ( ) { throw new TYPE_1 ( STRING_1 ) ; } 
private java.lang.String METHOD_1 ( TYPE_1 VAR_1 , long num ) { final java.util.Map < java.lang.Long , TYPE_2 > VAR_2 = VAR_1 . METHOD_2 ( ) ; final TYPE_2 VAR_3 = VAR_2 . get ( num ) ; return VAR_3 . getType ( ) ; } 
public void METHOD_1 ( ) { TYPE_1 < java.lang.Integer , java.lang.Integer > VAR_1 = METHOD_2 ( ) ; java.util.Collection < java.lang.Integer > values = VAR_1 . values ( ) ; TYPE_2 . METHOD_3 ( STRING_1 , STRING_2 , values . toString ( ) ) ; } 
public static void METHOD_1 ( java.lang.Exception VAR_1 , TYPE_1 VAR_2 ) { TYPE_2 . METHOD_1 ( VAR_1 , VAR_2 , null ) ; } 
public void METHOD_1 ( ) { TYPE_1 VAR_1 = VAR_2 . METHOD_2 ( STRING_1 , STRING_2 , false ) ; } 
public void METHOD_1 ( double VAR_1 ) { VAR_2 = VAR_1 ; VAR_3 = VAR_1 ; VAR_4 = new java.util.LinkedList < TYPE_1 > ( ) ; VAR_4 . add ( new TYPE_1 ( VAR_2 , 0 ) ) ; } 
public void METHOD_1 ( java.lang.String [ ] [ ] VAR_1 ) { VAR_1 [ x ] [ y ] = STRING_1 ; } 
void METHOD_1 ( ) { this . VAR_1 = true ; java.lang.System.out.println ( STRING_1 ) ; } 
public void delete ( ) { file . delete ( ) ; } 
public static void main ( java.lang.String [ ] args ) { if ( ( args.length ) != 1 ) { new TYPE_1 ( false ) ; } else { new TYPE_1 ( java.lang.Boolean . getBoolean ( args [ 0 ] . toLowerCase ( ) ) ) ; } } 
public java.lang.String toString ( ) { return ( ( ( ( ( STRING_1 + ( data ) ) + STRING_2 ) + ( VAR_1 ) ) + STRING_2 ) + ( VAR_2 ) ) + STRING_3 ; } 
public void METHOD_1 ( java.util.List < TYPE_1 > VAR_1 ) { TYPE_2 . METHOD_2 ( ( ( STRING_1 + ( VAR_1 . size ( ) ) ) + STRING_2 ) ) ; for ( TYPE_1 VAR_2 : VAR_1 ) { METHOD_1 ( VAR_2 ) ; } } 
protected void METHOD_1 ( android.content.Intent intent ) { android.content.Intent VAR_1 = new android.content.Intent ( VAR_2 ) ; VAR_1 . METHOD_2 ( STRING_1 , VAR_3 ) ; VAR_1 . METHOD_2 ( STRING_2 , VAR_4 ) ; TYPE_1 . METHOD_3 ( this ) . METHOD_4 ( VAR_1 ) ; } 
public void METHOD_1 ( ) { VAR_1 = VAR_2 ; message = VAR_3 ; METHOD_2 ( ) ; } 
public void METHOD_1 ( TYPE_1 VAR_1 , int VAR_2 ) { this . VAR_1 = VAR_1 ; this . VAR_2 = VAR_2 ; VAR_3 = true ; VAR_4 = false ; METHOD_2 ( ) ; VAR_1 . METHOD_3 ( VAR_5 ) ; } 
public TYPE_1 METHOD_1 ( ) { return new TYPE_1 ( VAR_1 , VAR_2 , VAR_3 ) ; } 
java.lang.String setText ( ) ; 
public void METHOD_1 ( ) { if ( ( ( VAR_1 ) != null ) && ( VAR_1 . METHOD_2 ( ) ) ) { VAR_1 . METHOD_3 ( VAR_2 ) . METHOD_4 ( ) ; } else { TYPE_1 . METHOD_5 ( STRING_1 , STRING_2 ) ; } } 
public void METHOD_1 ( int VAR_1 ) { TYPE_1 . METHOD_2 ( this , ( STRING_1 + VAR_1 ) , VAR_2 ) . show ( ) ; TYPE_2 . METHOD_3 ( this , VAR_1 ) ; } 
public static android.content.Intent METHOD_1 ( android.content.Context context , TYPE_1 VAR_1 , TYPE_2 VAR_2 ) { TYPE_3 VAR_3 = TYPE_4 . METHOD_2 ( context , VAR_1 , new TYPE_2 ( ) ) ; return TYPE_5 . METHOD_1 ( context , VAR_3 ) ; } 
public TYPE_1 METHOD_1 ( int position ) { try { return VAR_1 . METHOD_2 ( ) . METHOD_3 ( VAR_2 . get ( ( position - 1 ) ) ) ; } catch ( TYPE_2 VAR_3 ) { VAR_3 . METHOD_4 ( ) ; } return null ; } 
private java.lang.String METHOD_1 ( java.lang.Integer VAR_1 ) { if ( VAR_1 == null ) { return STRING_1 ; } return java.lang.Integer.toString ( VAR_1 ) ; } 
public void METHOD_1 ( double VAR_1 ) { VAR_2 . METHOD_1 ( VAR_3 , VAR_1 ) ; } 
public void METHOD_1 ( android.view.View view ) { TYPE_1 . METHOD_2 ( VAR_1 , STRING_1 ) ; if ( VAR_2 ) METHOD_3 ( ) ; else METHOD_4 ( ) ; } 
public void METHOD_1 ( java.util.List < java.lang.String > VAR_1 ) { this . VAR_2 = VAR_1 ; METHOD_2 ( ) ; } 
public java.util.Set < TYPE_1 > METHOD_1 ( java.lang.String VAR_1 ) { java.util.Set < TYPE_1 > set = this . VAR_2 . get ( VAR_1 ) ; return set == null ? new java.util.HashSet < TYPE_1 > ( ) : new java.util.HashSet ( set ) ; } 
public int METHOD_1 ( ) { this . VAR_1 = ( ( VAR_2 ) % INT_1 ) - 1 ; return this . VAR_1 ; } 
public void METHOD_1 ( TYPE_1 VAR_1 , android.view.View VAR_2 , TYPE_2 VAR_3 ) { super . METHOD_1 ( VAR_1 , VAR_2 , VAR_3 ) ; TYPE_3 VAR_4 = getActivity ( ) . METHOD_2 ( ) ; VAR_4 . METHOD_3 ( VAR_5 , VAR_1 ) ; } 
public void METHOD_1 ( int time ) { this . METHOD_2 ( ) . VAR_1 = ( VAR_1 ) + time ; } 
protected TYPE_1 METHOD_1 ( java.lang.String ... params ) { TYPE_1 VAR_1 = new TYPE_1 ( context , params [ 0 ] ) ; return VAR_1 ; } 
public void METHOD_1 ( java.lang.String name , long VAR_1 ) { VAR_2 . METHOD_1 ( name , VAR_1 ) ; } 
public void METHOD_1 ( TYPE_1 VAR_1 , boolean VAR_2 ) { if ( VAR_2 ) { TYPE_2 . METHOD_2 ( this ) ; } else { TYPE_2 . METHOD_3 ( this ) ; } } 
protected void METHOD_1 ( ) { VAR_1 . METHOD_2 ( VAR_2 . METHOD_3 ( ) ) ; super . METHOD_1 ( ) ; } 
boolean METHOD_1 ( ) { TYPE_1 [ ] VAR_1 = VAR_2 . METHOD_2 ( VAR_3 , VAR_4 ) ; java.lang.System.out.println ( VAR_1 . length ) ; if ( ( VAR_1 . length ) > ( VAR_5 ) ) return true ; else return false ; } 
public void METHOD_1 ( ) { super . METHOD_1 ( ) ; counter . METHOD_1 ( ) ; VAR_1 . info ( STRING_1 , getName ( ) , counter ) ; for ( TYPE_1 VAR_2 : VAR_3 ) { VAR_2 . METHOD_1 ( ) ; } } 
void METHOD_1 ( java.io.File VAR_1 ) { METHOD_2 ( ) . METHOD_3 ( ) . add ( VAR_2 . content , TYPE_1 . METHOD_4 ( VAR_1 ) ) . commit ( ) ; } 
public void METHOD_1 ( TYPE_1 VAR_1 ) { VAR_2 = VAR_3 . getText ( ) ; java.lang.String VAR_4 = METHOD_2 ( ) ; java.lang.System.out.println ( ( STRING_1 + VAR_4 ) ) ; METHOD_3 ( ) ; } 
public void METHOD_1 ( TYPE_1 VAR_1 ) { this . VAR_2 . remove ( VAR_1 ) ; this . METHOD_2 ( VAR_3 , null , null ) ; } 
public int METHOD_1 ( ) { if ( ( VAR_1 ) == 0 ) return VAR_2 ; if ( ( VAR_1 ) == 0 ) return VAR_3 ; return VAR_1 ; } 
public void METHOD_1 ( TYPE_1 VAR_1 , java.util.Scanner VAR_2 ) { VAR_1 = new TYPE_1 ( 0 , INT_1 ) ; VAR_1 . METHOD_2 ( ) ; } 
public void METHOD_1 ( java.lang.String VAR_1 , byte [ ] VAR_2 ) throws TYPE_1 { VAR_3 . METHOD_2 ( VAR_1 , VAR_2 ) ; } 
private void METHOD_1 ( TYPE_1 VAR_1 ) { try { VAR_2 . METHOD_2 ( ) ; VAR_3 = false ; } catch ( TYPE_2 VAR_4 ) { TYPE_3 . handle ( VAR_4 ) ; } TYPE_4 . METHOD_3 ( STRING_1 ) ; } 
public TYPE_1 METHOD_1 ( int VAR_1 ) { TYPE_2 VAR_2 = new TYPE_2 ( METHOD_2 ( ) ) ; VAR_2 . split ( VAR_1 ) ; METHOD_3 ( VAR_2 . source ) ; if ( METHOD_4 ( ) ) METHOD_5 ( ) ; return VAR_2 . split ; } 
public void METHOD_1 ( TYPE_1 VAR_1 ) { this . VAR_1 = VAR_1 ; VAR_2 . add ( STRING_1 , VAR_1 . toString ( ) ) ; } 
public static byte [ ] METHOD_1 ( byte [ ] VAR_1 , byte [ ] token ) { byte [ ] VAR_2 = TYPE_1 . METHOD_2 ( VAR_1 , VAR_3 ) ; return TYPE_2 . METHOD_3 ( TYPE_1 . METHOD_2 ( VAR_2 , token ) , VAR_4 ) ; } 
public boolean METHOD_1 ( TYPE_1 < ? > VAR_1 ) { return VAR_1 . getClass ( ) . METHOD_2 ( VAR_2 ) ; } 
public void METHOD_1 ( java.util.ArrayList < TYPE_1 > VAR_1 ) { for ( TYPE_1 VAR_2 : VAR_1 ) { this . VAR_1 . METHOD_2 ( VAR_2 ) ; } } 
public final java.lang.String METHOD_1 ( final TYPE_1 VAR_1 ) { final java.lang.String VAR_2 = VAR_3 . METHOD_2 ( VAR_1 ) . getText ( ) ; return VAR_2 ; } 
public void METHOD_1 ( TYPE_1 VAR_1 , int VAR_2 ) { METHOD_2 ( VAR_3 [ VAR_4 ] , false ) ; } 
public static final TYPE_1 METHOD_1 ( ) { if ( ( VAR_1 . context ) == null ) { throw new TYPE_2 ( STRING_1 ) ; } return VAR_1 . context ; } 
public static java.lang.String METHOD_1 ( TYPE_1 VAR_1 ) { try { return TYPE_2 . METHOD_1 ( VAR_1 . METHOD_2 ( ) ) ; } catch ( TYPE_3 VAR_2 ) { return null ; } } 
public void METHOD_1 ( ) { METHOD_2 ( new TYPE_1 ( ) , VAR_1 ) ; } 
private boolean METHOD_1 ( ) { if ( this . METHOD_2 ( ) ) return this . METHOD_3 ( ) ; return false ; } 
private void METHOD_1 ( ) throws java.io.IOException { int VAR_1 = METHOD_2 ( STRING_1 ) ; java.util.List < TYPE_1 > VAR_2 = METHOD_3 ( STRING_1 ) ; if ( ( VAR_3 ) == null ) return ; METHOD_4 ( VAR_1 , VAR_2 , VAR_3 ) ; } 
public void METHOD_1 ( TYPE_1 VAR_1 ) { TYPE_2 . METHOD_2 ( ) . METHOD_3 ( VAR_2 , null ) ; TYPE_3 . METHOD_4 ( ) ; } 
private void METHOD_1 ( ) { this . VAR_1 = TYPE_1 . METHOD_2 ( this . values ) ; } 
static long METHOD_1 ( long number ) { return ( number & 1 ) == 0 ? number / INT_1 : ( number * INT_2 ) + 1 ; } 
public void METHOD_1 ( long VAR_1 ) { VAR_2 += VAR_1 - ( VAR_3 ) ; VAR_4 = VAR_1 + ( VAR_5 ) ; VAR_6 = METHOD_2 ( VAR_1 ) ; VAR_3 = VAR_1 ; } 
public void METHOD_1 ( TYPE_1 VAR_1 ) throws java.lang.Exception { VAR_2 . METHOD_2 ( ) ; VAR_3 . METHOD_3 ( VAR_4 ) ; METHOD_4 ( ) ; } 
public static void main ( final java.lang.String [ ] args ) { TYPE_1 VAR_1 = TYPE_2 . METHOD_1 ( VAR_2 class , args ) ; } 
public TYPE_1 METHOD_1 ( ) { TYPE_1 VAR_1 = null ; if ( METHOD_2 ( ) ) { VAR_1 = VAR_2 . METHOD_3 ( ) . getValue ( ) ; VAR_2 = VAR_2 . METHOD_3 ( ) ; } return VAR_1 ; } 
private native int METHOD_1 ( ) ; 
public TYPE_1 METHOD_1 ( ) { if ( ( VAR_1 ) == null ) { VAR_1 = new TYPE_1 ( VAR_2 , ( ( ( VAR_3 ) + STRING_1 ) + ( VAR_4 ) ) ) ; VAR_1 . METHOD_2 ( ) ; } return VAR_1 ; } 
public void METHOD_1 ( ) { java.lang.System.out.println ( VAR_1 ) ; java.lang.System.out.println ( STRING_1 ) ; for ( TYPE_1 VAR_2 : VAR_3 ) { java.lang.System.out.println ( ( "\t" + VAR_2 ) ) ; } java.lang.System.out.println ( ) ; } 
public void METHOD_1 ( ) { super . METHOD_1 ( ) ; VAR_1 = new TYPE_1 ( this , INT_1 ) ; } 
public TYPE_1 METHOD_1 ( ) { java.lang.String id = this . METHOD_2 ( ) ; return this . VAR_1 . METHOD_3 ( ) . METHOD_4 ( id ) ; } 
public void METHOD_1 ( java.lang.Throwable t ) { VAR_1 . METHOD_2 ( VAR_2 ) ; VAR_3 . METHOD_2 ( VAR_2 ) ; TYPE_1 . METHOD_3 ( VAR_4 , STRING_1 , VAR_5 ) . show ( ) ; } 
private static int METHOD_1 ( java.lang.String fieldName ) { return java.lang.Integer.parseInt ( fieldName . replaceAll ( STRING_1 , STRING_2 ) . replaceAll ( STRING_3 , STRING_2 ) ) ; } 
public void METHOD_1 ( ) { VAR_1 . METHOD_2 ( ) ; new TYPE_1 ( ) . METHOD_3 ( new TYPE_2 ( ) { public void METHOD_4 ( ) { METHOD_5 ( ) ; } } ) ; } 
public void METHOD_1 ( ) { TYPE_1 VAR_1 = new TYPE_1 ( ) ; VAR_1 . METHOD_2 ( TYPE_2 . METHOD_3 ( new java.util.Date ( ) , ( - INT_1 ) ) ) ; TYPE_3 . METHOD_4 ( VAR_1 . METHOD_5 ( ) ) ; } 
public void setValue ( TYPE_1 value ) { if ( ( value . compareTo ( VAR_1 ) ) >= 0 ) { this . VAR_2 = value ; } } 
public boolean METHOD_1 ( TYPE_1 VAR_1 ) { TYPE_1 VAR_2 = METHOD_2 ( VAR_1 . getName ( ) ) ; if ( VAR_2 != null ) { VAR_3 . METHOD_3 ( VAR_1 ) ; return true ; } else { return false ; } } 
public java.lang.String getName ( ) { return new TYPE_1 ( METHOD_1 ( ) ) . getName ( VAR_1 ) ; } 
public java.util.List < TYPE_1 > METHOD_1 ( java.lang.String VAR_1 ) { return VAR_2 . METHOD_1 ( VAR_1 ) ; } 
public void METHOD_1 ( boolean VAR_1 ) { if ( VAR_1 ) { this . VAR_2 . METHOD_2 ( VAR_3 ) ; } else { this . VAR_2 . METHOD_2 ( VAR_4 ) ; } } 
public java.lang.String METHOD_1 ( TYPE_1 VAR_1 ) { TYPE_2 VAR_2 = TYPE_3 . METHOD_2 ( STRING_1 , VAR_1 , getClass ( ) ) ; return TYPE_4 . get ( VAR_1 , METHOD_3 ( ) ) ; } 
public void METHOD_1 ( ) { METHOD_2 ( true ) ; VAR_1 . METHOD_1 ( ) ; if ( ( VAR_2 . METHOD_3 ( ) ) != 1 ) { VAR_2 . METHOD_4 ( 0 ) ; } } 
public boolean METHOD_1 ( android.view.View VAR_1 , TYPE_1 event ) { if ( ( ( VAR_1 . METHOD_2 ( ) ) == 0 ) && ( ( VAR_2 ) == 1 ) ) { VAR_3 = true ; } else { VAR_3 = false ; } return false ; } 
protected void METHOD_1 ( ) { this . METHOD_2 ( METHOD_3 ( ) ) ; this . METHOD_4 ( STRING_1 ) ; this . METHOD_5 ( TYPE_1 . METHOD_6 ( ) . METHOD_7 ( ) ) ; this . METHOD_8 ( METHOD_9 ( ) ) ; } 
public void METHOD_1 ( ) { TYPE_1 . METHOD_2 ( VAR_1 . METHOD_3 ( TYPE_2 . METHOD_4 ( VAR_2 ) ) ) . METHOD_5 ( null ) ; VAR_3 . METHOD_6 ( true ) ; METHOD_7 ( ) ; } 
public void METHOD_1 ( ) { TYPE_1 VAR_1 = new TYPE_1 ( TYPE_2 . METHOD_2 ( STRING_1 ) ) ; TYPE_3 VAR_2 = TYPE_4 . METHOD_3 ( VAR_1 ) ; TYPE_5 . assertTrue ( ( VAR_2 instanceof TYPE_3 ) ) ; } 
public java.lang.String METHOD_1 ( ) { if ( ( ( VAR_1 ) == null ) || ( VAR_1 . isEmpty ( ) ) ) VAR_1 = VAR_2 . METHOD_2 ( ) . METHOD_3 ( ) . METHOD_4 ( ) . METHOD_5 ( ) ; return VAR_1 ; } 
public boolean METHOD_1 ( TYPE_1 VAR_1 ) { if ( VAR_1 == null ) { throw new java.lang.NullPointerException ( ) ; } return ( VAR_1 . METHOD_2 ( ) ) >= VAR_2 ; } 
public java.util.Set < TYPE_1 > METHOD_1 ( java.lang.String VAR_1 , long VAR_2 ) { long VAR_3 = VAR_2 ; return this . METHOD_1 ( VAR_1 , VAR_2 , VAR_3 ) ; } 
public int METHOD_1 ( ) { return TYPE_1 . METHOD_1 ( content ) ; } 
public TYPE_1 METHOD_1 ( int VAR_1 , java.lang.String name ) { return TYPE_1 . METHOD_2 ( ) . METHOD_3 ( ( ( ( STRING_1 + name ) + STRING_2 ) + VAR_1 ) ) . build ( ) ; } 
public void METHOD_1 ( android.view.View VAR_1 ) { TYPE_1 VAR_2 = VAR_3 ; android.content.Intent i = new android.content.Intent ( VAR_4 ) . METHOD_2 ( VAR_5 , VAR_2 . name ) . METHOD_3 ( VAR_6 ) ; METHOD_4 ( i ) ; } 
public void METHOD_1 ( android.view.View view ) { new TYPE_1 ( ) . execute ( this ) ; } 
public static java.lang.Integer METHOD_1 ( TYPE_1 VAR_1 ) { TYPE_2 . update ( VAR_1 ) ; return 1 ; } 
public java.lang.String METHOD_1 ( ) { return VAR_1 . getText ( ) . toString ( ) . trim ( ) ; } 
public static TYPE_1 METHOD_1 ( TYPE_2 VAR_1 ) { TYPE_3 VAR_2 = VAR_3 ; return VAR_4 . METHOD_2 ( VAR_1 ) . METHOD_3 ( TYPE_4 . METHOD_4 ( ) ) ; } 
private double METHOD_1 ( ) { double VAR_1 = VAR_2 . get ( 0 ) ; for ( java.lang.Double i : VAR_2 . values ( ) ) { if ( i < VAR_1 ) { VAR_1 = i ; } } return VAR_1 / ( VAR_3 ) ; } 
public TYPE_1 METHOD_1 ( int id ) { return VAR_1 . METHOD_2 ( id ) ; } 
private boolean METHOD_1 ( java.io.File output , TYPE_1 VAR_1 ) { return ( output . METHOD_2 ( ) ) && ( ! ( VAR_2 . METHOD_3 ( VAR_1 ) ) ) ; } 
protected void METHOD_1 ( java.util.List < TYPE_1 > VAR_1 ) { if ( VAR_1 == null ) { return ; } VAR_2 . METHOD_2 ( VAR_1 ) ; VAR_2 . METHOD_3 ( ) ; } 
public boolean METHOD_1 ( TYPE_1 VAR_1 , TYPE_2 VAR_2 ) { return ( VAR_1 . METHOD_2 ( VAR_2 . add ( 0 , ( - INT_1 ) , 0 ) ) ) == ( TYPE_3 . METHOD_3 ( ) ) ; } 
public boolean METHOD_1 ( int VAR_1 ) { return ( VAR_2 [ VAR_1 ] ) != 0 ; } 
public final java.lang.Object METHOD_1 ( final TYPE_1 VAR_1 ) { return METHOD_2 ( VAR_1 , METHOD_3 ( VAR_1 ) ) ; } 
private native void METHOD_1 ( float VAR_1 , float VAR_2 , float VAR_3 , float VAR_4 , float VAR_5 , float VAR_6 ) ; 
public void METHOD_1 ( TYPE_1 VAR_1 ) { VAR_2 . add ( VAR_1 ) ; java.lang.String VAR_3 = VAR_1 . METHOD_2 ( ) ; } 
public final < TYPE_1 extends TYPE_2 > TYPE_1 METHOD_1 ( java.lang.String VAR_1 ) { return this . METHOD_1 ( this . VAR_2 . getValue ( VAR_1 , null ) ) ; } 
void METHOD_1 ( ) { if ( ( VAR_1 ) != null ) { METHOD_2 ( VAR_1 ) ; VAR_1 . METHOD_3 ( ) ; if ( ( VAR_2 ) != null ) { VAR_2 . METHOD_3 ( ) ; } } } 
private boolean METHOD_1 ( ) { return getIntent ( ) . METHOD_2 ( ) . equals ( VAR_1 ) ; } 
public static TYPE_1 METHOD_1 ( TYPE_2 VAR_1 , short VAR_2 , TYPE_3 c , TYPE_1 VAR_3 ) { VAR_4 = new TYPE_2 < java.lang.String > ( c . toString ( ) ) ; VAR_5 = VAR_2 ; return VAR_3 ; } 
public void METHOD_1 ( ) { assertEquals ( STRING_1 , VAR_1 . METHOD_2 ( STRING_2 ) ) ; } 
public void METHOD_1 ( android.view.View VAR_1 ) { ( VAR_2 ) -- ; if ( ( VAR_2 ) < 0 ) { VAR_2 = 0 ; } VAR_3 . setText ( java.lang.Integer.toString ( VAR_2 ) ) ; } 
public boolean METHOD_1 ( ) { if ( ( VAR_1 . getText ( ) . toString ( ) ) == STRING_1 ) { METHOD_2 ( STRING_2 ) ; return false ; } return true ; } 
public TYPE_1 METHOD_1 ( ) { if ( ( size ) == 0 ) return null ; else { TYPE_1 data = VAR_1 . data ; VAR_1 = VAR_2 ; return data ; } } 
public void METHOD_1 ( TYPE_1 item ) { VAR_1 = METHOD_2 ( VAR_1 , item ) ; } 
public void METHOD_1 ( TYPE_1 VAR_1 ) { VAR_2 . add ( new TYPE_2 < TYPE_1 > ( VAR_1 ) ) ; } 
protected void start ( TYPE_1 b ) { if ( b == null ) throw new java.lang.NullPointerException ( ) ; VAR_1 = 0 ; } 
public boolean METHOD_1 ( ) { if ( ( VAR_1 ) < 1 ) { return false ; } METHOD_2 ( ( ( VAR_1 ) - 1 ) ) ; return true ; } 
public java.lang.String METHOD_1 ( ) { java.util.Date date = new java.util.Date ( ( ( VAR_1 ) * INT_1 ) ) ; TYPE_1 VAR_2 = new TYPE_1 ( STRING_1 ) ; java.lang.String VAR_3 = VAR_2 . format ( date ) ; return VAR_3 ; } 
public void METHOD_1 ( TYPE_1 response ) { VAR_1 = response . METHOD_2 ( ) ; TYPE_2 . METHOD_3 ( STRING_1 , STRING_2 ) ; VAR_2 . METHOD_4 ( null ) ; } 
public void METHOD_1 ( java.lang.String message ) { VAR_1 . METHOD_2 ( message ) ; VAR_2 . METHOD_3 ( ) . setText ( STRING_1 ) ; } 
private void METHOD_1 ( ) { VAR_1 . METHOD_1 ( VAR_2 ) ; VAR_1 . METHOD_2 ( VAR_3 . METHOD_3 ( VAR_4 ) ) ; } 
public void METHOD_1 ( float f , float VAR_1 , float VAR_2 , float i , float j , float k ) { VAR_3 . METHOD_1 ( f , VAR_1 , VAR_2 , i , j , k ) ; } 
public void METHOD_1 ( TYPE_1 VAR_1 ) { super . METHOD_1 ( VAR_1 ) ; METHOD_2 ( new TYPE_2 ( getContext ( ) , VAR_2 , TYPE_3 . METHOD_3 ( ) ) ) ; } 
public void METHOD_1 ( java.net.URL url , TYPE_1 VAR_1 ) { METHOD_2 ( new TYPE_2 ( ) ) ; METHOD_3 ( new TYPE_2 ( ) ) ; } 
public void METHOD_1 ( TYPE_1 VAR_1 ) { VAR_1 . METHOD_2 ( STRING_1 , VAR_2 ) ; } 
private TYPE_1 METHOD_1 ( TYPE_2 VAR_1 ) { TYPE_3 VAR_2 = VAR_1 . METHOD_2 ( VAR_3 class ) ; return VAR_2 != null ? VAR_2 . METHOD_1 ( ) : null ; } 
public void METHOD_1 ( TYPE_1 VAR_1 , int x , int y ) { VAR_2 [ y ] [ x ] . METHOD_1 ( VAR_1 ) ; } 
void METHOD_1 ( TYPE_1 p ) { this . VAR_1 . METHOD_2 ( true ) ; } 
public boolean METHOD_1 ( TYPE_1 VAR_1 ) { for ( java.lang.String VAR_2 : VAR_3 ) { if ( ( METHOD_2 ( VAR_2 ) ) == ( METHOD_3 ( VAR_2 ) ) ) { return true ; } } return false ; } 
public void METHOD_1 ( TYPE_1 p ) { VAR_1 . add ( p ) ; p . METHOD_2 ( VAR_2 . get ( 0 ) ) ; } 
public void METHOD_1 ( java.util.List < java.lang.String > VAR_1 ) { this . VAR_1 . METHOD_2 ( VAR_1 ) ; } 
public void METHOD_1 ( TYPE_1 element , boolean VAR_1 ) { if ( VAR_1 ) { METHOD_2 ( element ) ; } else { METHOD_1 ( element ) ; } } 
public TYPE_1 METHOD_1 ( TYPE_2 VAR_1 , java.lang.String VAR_2 ) throws TYPE_3 { TYPE_1 VAR_3 = VAR_1 . METHOD_2 ( VAR_2 , VAR_4 ) ; this . VAR_5 = VAR_3 ; return VAR_3 ; } 
public void METHOD_1 ( TYPE_1 VAR_1 ) { TYPE_1 VAR_2 = new TYPE_1 ( VAR_1 ) ; VAR_3 . METHOD_2 ( VAR_2 ) ; VAR_4 . METHOD_3 ( ) ; } 
public static void METHOD_1 ( ) { boolean VAR_1 = new java.io.File ( STRING_1 ) . delete ( ) ; VAR_2 = new TYPE_1 ( STRING_2 ) ; } 
public void METHOD_1 ( ) { java.lang.System.out.println ( this . VAR_1 ) ; this . VAR_2 . METHOD_2 ( new TYPE_1 ( METHOD_3 ( ) , METHOD_4 ( ) , METHOD_5 ( ) ) ) ; this . VAR_2 . METHOD_6 ( ) ; } 
public java.util.List < java.lang.String > METHOD_1 ( java.lang.String path , java.lang.String VAR_1 ) { return ( ( java.util.List < java.lang.String > ) ( get ( path , VAR_1 ) ) ) ; } 
public static void main ( java.lang.String [ ] args ) { int VAR_1 = INT_1 ; TYPE_1 VAR_2 = new TYPE_1 ( VAR_1 ) ; VAR_2 . METHOD_1 ( ) ; } 
public boolean METHOD_1 ( java.lang.Integer VAR_1 , java.lang.Integer VAR_2 ) { return VAR_1 <= VAR_2 ; } 
private int METHOD_1 ( java.util.ArrayList < TYPE_1 > VAR_1 , int VAR_2 ) { if ( VAR_2 != ( - 1 ) ) { int temp = VAR_2 ; return temp ; } else { return METHOD_2 ( VAR_1 ) . METHOD_3 ( ) ; } } 
public void METHOD_1 ( ) { TYPE_1 VAR_1 = METHOD_2 ( ) ; if ( VAR_1 != null ) { this . METHOD_3 ( ) . METHOD_4 ( VAR_1 ) ; } } 
public TYPE_1 METHOD_1 ( final TYPE_2 state ) throws TYPE_3 , TYPE_4 { return TYPE_1 . METHOD_2 ( VAR_1 , VAR_2 ) ; } 
public void METHOD_1 ( TYPE_1 VAR_1 ) { this . VAR_2 . METHOD_2 ( ) . METHOD_1 ( VAR_1 ) ; } 
public void METHOD_1 ( int VAR_1 ) { this . VAR_1 = VAR_1 ; this . VAR_2 = new TYPE_1 ( VAR_1 ) ; this . VAR_3 = VAR_2 . METHOD_2 ( STRING_1 ) ; } 
public boolean METHOD_1 ( ) throws TYPE_1 { return ( ! ( VAR_1 . METHOD_2 ( ) ) ) || ( ( VAR_1 ) != ( VAR_2 ) ) ; } 
public java.util.List < TYPE_1 > METHOD_1 ( double VAR_1 , double VAR_2 ) { return VAR_3 . METHOD_2 ( VAR_1 , VAR_2 ) . METHOD_3 ( ) . METHOD_4 ( TYPE_2 : : METHOD_5 ) . METHOD_6 ( TYPE_3 . METHOD_7 ( ) ) ; } 
public TYPE_1 METHOD_1 ( ) { if ( i . METHOD_2 ( ) ) { return i . METHOD_1 ( ) ; } return null ; } 
private int METHOD_1 ( byte [ ] VAR_1 ) { byte [ ] VAR_2 = new byte [ INT_1 ] ; TYPE_1 . METHOD_2 ( VAR_1 , 0 , VAR_2 , 0 , INT_1 ) ; return TYPE_2 . METHOD_3 ( VAR_2 ) ; } 
public void init ( ) { count = 0 ; VAR_1 . init ( ) ; } 
void METHOD_1 ( ) { if ( ( TYPE_1 . METHOD_2 ( ) ) > INT_1 ) { VAR_1 = true ; } } 
public synchronized boolean METHOD_1 ( int VAR_1 ) { return ( VAR_2 ) >= VAR_1 ; } 
public void METHOD_1 ( ) { VAR_1 . METHOD_2 ( VAR_2 , STRING_1 ) ; VAR_3 = false ; METHOD_3 ( null ) ; VAR_4 . METHOD_4 ( ) ; } 
private static native void METHOD_1 ( int id , long name , double value ) ; 
public boolean METHOD_1 ( TYPE_1 item ) { int id = item . METHOD_2 ( ) ; if ( id == ( VAR_1 ) ) { return true ; } return super . METHOD_1 ( item ) ; } 
public java.lang.String getId ( ) { return name ; } 
private java.lang.String METHOD_1 ( ) throws java.io.IOException { return TYPE_1 . METHOD_2 ( path ) . METHOD_3 ( ) . METHOD_4 ( TYPE_2 . METHOD_5 ( ) ) ; } 
public void METHOD_1 ( TYPE_1 data ) { this . VAR_1 . METHOD_2 ( ) ; TYPE_2 VAR_2 = new TYPE_3 ( data ) ; TYPE_4 output = VAR_2 . METHOD_3 ( ) ; this . VAR_1 . METHOD_4 ( STRING_1 , output ) ; } 
public void METHOD_1 ( TYPE_1 VAR_1 , TYPE_2 VAR_2 , int status ) { TYPE_3 . METHOD_2 ( VAR_3 , STRING_1 ) ; } 
public boolean METHOD_1 ( ) { if ( ( METHOD_2 ( ) ) < ( VAR_1 ) ) return false ; return TYPE_1 . METHOD_3 ( 0 , ( - 1 ) , ( ( VAR_1 ) - 1 ) , VAR_1 ) ; } 
public TYPE_1 METHOD_1 ( java.io.File VAR_1 , java.lang.String VAR_2 ) throws java.io.IOException { return METHOD_1 ( VAR_1 , VAR_2 , null , null ) ; } 
private boolean METHOD_1 ( TYPE_1 VAR_1 ) { boolean VAR_2 = false ; for ( TYPE_2 VAR_3 : VAR_4 ) { VAR_2 = METHOD_2 ( VAR_1 , VAR_3 ) ; } return VAR_2 ; } 
public void METHOD_1 ( java.lang.String key ) { if ( METHOD_2 ( METHOD_3 ( key ) ) ) { VAR_1 . METHOD_1 ( METHOD_3 ( key ) ) ; METHOD_4 ( key , STRING_1 ) ; } } 
public void start ( ) { if ( ( VAR_1 ) != null ) { VAR_1 = new TYPE_1 ( ) ; VAR_1 . start ( ) ; } } 
protected void METHOD_1 ( java.lang.String title , java.lang.String msg , java.lang.String VAR_1 , TYPE_1 VAR_2 ) { new TYPE_2 ( METHOD_2 ( ) ) . METHOD_3 ( title ) . METHOD_4 ( msg ) . METHOD_5 ( VAR_1 , VAR_2 ) . show ( ) ; } 
public void METHOD_1 ( android.view.View view , TYPE_1 VAR_1 ) { super . METHOD_1 ( view , VAR_1 ) ; if ( VAR_1 != null ) { VAR_2 . METHOD_2 ( VAR_1 . getBoolean ( STRING_1 ) ) ; } } 
public TYPE_1 METHOD_1 ( ) { while ( METHOD_2 ( ) ) { if ( METHOD_3 ( VAR_1 ) ) { return VAR_2 [ ( ( this . VAR_1 ) ++ ) ] ; } } throw new TYPE_2 ( ) ; } 
public void METHOD_1 ( TYPE_1 VAR_1 ) { params = new java.util.ArrayList ( ) ; METHOD_2 ( VAR_1 ) ; } 
public TYPE_1 METHOD_1 ( ) { TYPE_2 VAR_1 = new TYPE_2 ( ) ; VAR_1 . add ( VAR_2 . METHOD_1 ( ) ) ; VAR_1 . add ( VAR_3 . METHOD_1 ( ) ) ; return VAR_1 ; } 
public java.lang.Object get ( int index ) { if ( index <= ( size ) ) { return VAR_1 [ index ] ; } else { return null ; } } 
public void METHOD_1 ( java.lang.Long VAR_1 , TYPE_1 VAR_2 ) { TYPE_2 VAR_3 = VAR_4 . METHOD_2 ( VAR_1 ) ; VAR_5 = VAR_2 . METHOD_3 ( ) ; VAR_4 . METHOD_4 ( VAR_3 ) ; } 
public void METHOD_1 ( TYPE_1 VAR_1 , java.lang.Boolean result ) throws java.lang.Exception { this . METHOD_2 ( ) ; this . VAR_2 . result = result ; this . METHOD_3 ( VAR_1 ) ; } 
public TYPE_1 remove ( ) { TYPE_1 c = METHOD_1 ( ) ; METHOD_2 ( ( ( TYPE_1 ) ( VAR_1 . METHOD_3 ( ) ) ) ) ; return c ; } 
public static java.lang.String METHOD_1 ( byte [ ] VAR_1 ) { if ( VAR_1 != null ) { return new java.lang.String ( VAR_1 , TYPE_1 . METHOD_2 ( STRING_1 ) ) ; } else { return new java.lang.String ( STRING_2 ) ; } } 
protected void METHOD_1 ( TYPE_1 VAR_1 , TYPE_2 VAR_2 , TYPE_3 state ) { int VAR_3 = - 1 ; VAR_1 . METHOD_2 ( VAR_2 , this , this . METHOD_3 ( state ) , VAR_3 ) ; } 
public void METHOD_1 ( TYPE_1 VAR_1 ) { java.lang.System.out.println ( STRING_1 ) ; TYPE_2 VAR_2 = ( ( TYPE_2 ) ( VAR_1 . METHOD_2 ( ) . METHOD_3 ( ) . METHOD_4 ( STRING_2 ) ) ) ; VAR_2 . METHOD_5 ( ) ; } 
private void METHOD_1 ( ) { VAR_1 . METHOD_2 ( this ) ; VAR_2 = false ; METHOD_3 ( ) ; } 
public java.lang.Integer METHOD_1 ( ) { VAR_1 . add ( new TYPE_1 < java.lang.Integer > ( ) ) ; return ( VAR_1 . size ( ) ) - 1 ; } 
public void METHOD_1 ( ) { VAR_1 . step ( ) ; VAR_2 . METHOD_2 ( ) ; } 
void METHOD_1 ( java.lang.String VAR_1 , java.lang.String VAR_2 , java.lang.String VAR_3 , java.lang.String VAR_4 , TYPE_1 VAR_5 ) ; 
public TYPE_1 METHOD_1 ( TYPE_2 message ) { TYPE_1 result = new TYPE_1 ( ) ; if ( VAR_1 . METHOD_2 ( ) ) { VAR_2 . METHOD_1 ( message ) ; } else { throw new TYPE_3 ( ) ; } return result ; } 
public TYPE_1 METHOD_1 ( int VAR_1 , TYPE_1 VAR_2 ) { return VAR_3 . METHOD_1 ( VAR_2 ) ; } 
public void METHOD_1 ( TYPE_1 VAR_1 , int id ) { int index = VAR_2 . METHOD_2 ( VAR_3 ) ; if ( index > 0 ) { VAR_4 . METHOD_3 ( index ) ; } } 
public boolean METHOD_1 ( TYPE_1 VAR_1 , int VAR_2 , int VAR_3 ) { return METHOD_1 ( new TYPE_2 ( VAR_1 ) , VAR_2 , VAR_3 ) ; } 
public TYPE_1 METHOD_1 ( TYPE_2 VAR_1 ) { VAR_2 . METHOD_2 ( VAR_3 , STRING_1 ) ; VAR_4 . METHOD_1 ( ) . METHOD_3 ( VAR_1 ) . METHOD_4 ( ) ; return VAR_1 ; } 
public void METHOD_1 ( TYPE_1 VAR_1 ) { super . METHOD_1 ( VAR_1 ) ; try { this . listener = ( ( TYPE_2 ) ( VAR_1 ) ) ; } catch ( TYPE_3 VAR_2 ) { throw new TYPE_4 ( ( STRING_1 + STRING_2 ) ) ; } } 
public void METHOD_1 ( TYPE_1 VAR_1 ) { super . METHOD_1 ( new TYPE_2 ( ) ) ; if ( VAR_1 instanceof TYPE_3 ) { VAR_2 . METHOD_1 ( new TYPE_3 ( ) ) ; } else { TYPE_4 . METHOD_2 ( STRING_1 ) ; } } 
protected java.lang.String METHOD_1 ( java.util.Collection < java.lang.String > list ) throws java.io.IOException , TYPE_1 , TYPE_2 { return VAR_1 . METHOD_2 ( list ) ; } 
private java.lang.String METHOD_1 ( java.lang.String VAR_1 ) { java.lang.String VAR_2 = ( ( ( STRING_1 + VAR_1 ) + STRING_2 ) + VAR_1 ) + STRING_3 ; return VAR_2 ; } 
protected boolean METHOD_1 ( int VAR_1 ) { return METHOD_2 ( java.lang.String . METHOD_3 ( VAR_1 ) , false , STRING_1 ) ; } 
public final java.lang.String METHOD_1 ( ) { return VAR_1 . METHOD_1 ( ) ; } 
public boolean METHOD_1 ( TYPE_1 node ) { VAR_1 . METHOD_2 ( node . METHOD_3 ( ) ) ; return false ; } 
public static void METHOD_1 ( int VAR_1 ) { while ( VAR_1 > 1 ) { VAR_2 . METHOD_2 ( STRING_1 ) ; VAR_1 -- ; } } 
public TYPE_1 < TYPE_2 > METHOD_1 ( TYPE_3 VAR_1 , TYPE_4 response , java.lang.Object VAR_2 , java.lang.Object VAR_2 , TYPE_5 VAR_3 ) { return METHOD_2 ( VAR_1 , VAR_2 , VAR_3 ) ; } 
public void delete ( long id ) { VAR_1 . METHOD_1 ( STRING_1 , name , id ) ; java.lang.Object [ ] VAR_2 = VAR_3 . get ( id ) ; remove ( VAR_2 , id ) ; } 
public void METHOD_1 ( TYPE_1 VAR_1 ) { if ( ! ( VAR_2 ) ) { VAR_3 . METHOD_2 ( VAR_4 ) ; VAR_3 . METHOD_3 ( false ) ; if ( METHOD_4 ( ) ) { VAR_3 . METHOD_5 ( 0 ) ; } } } 
public void init ( android.content.Context context , TYPE_1 VAR_1 , TYPE_1 VAR_2 ) ; 
public void METHOD_1 ( android.view.View view ) { METHOD_2 ( new android.content.Intent ( this , VAR_1 class ) ) ; } 
private boolean METHOD_1 ( TYPE_1 VAR_1 ) { if ( VAR_2 . remove ( VAR_1 ) ) return true ; else return false ; } 
public TYPE_1 METHOD_1 ( final long VAR_1 ) { if ( VAR_1 == 0 ) { return this ; } return TYPE_1 . METHOD_2 ( ( VAR_1 * ( VAR_2 ) ) ) ; } 
public void METHOD_1 ( TYPE_1 VAR_1 ) { TYPE_2 VAR_2 = VAR_3 . METHOD_2 ( ) ; TYPE_3 . METHOD_3 ( VAR_4 , VAR_2 . toString ( ) , VAR_5 ) . show ( ) ; VAR_6 = VAR_2 ; TYPE_4 . METHOD_4 ( STRING_1 , STRING_2 ) ; } 
public void METHOD_1 ( ) { METHOD_2 ( ) ; VAR_1 . METHOD_1 ( this ) ; } 
public long METHOD_1 ( int i ) { return VAR_1 . get ( i ) . METHOD_2 ( ) ; } 
private void METHOD_1 ( ) { TYPE_1 . info ( ( STRING_1 + ( METHOD_2 ( ) ) ) ) ; VAR_1 . setValue ( null ) ; VAR_2 . setValue ( null ) ; } 
public TYPE_1 METHOD_1 ( double VAR_1 ) { return append ( VAR_1 ) . append ( "\n" ) ; } 
public boolean METHOD_1 ( TYPE_1 a , TYPE_2 VAR_1 ) { return TYPE_3 . METHOD_2 ( ) . METHOD_3 ( ) . METHOD_1 ( a , VAR_1 ) ; } 
private void start ( ) { this . VAR_1 = new TYPE_1 ( ) ; VAR_1 . METHOD_1 ( new TYPE_2 ( ) , 0 , 1 ) ; } 
public static java.util.List < TYPE_1 > METHOD_1 ( TYPE_2 VAR_1 , TYPE_1 element ) { return TYPE_3 . METHOD_1 ( VAR_1 , element . METHOD_2 ( ) ) ; } 
private void METHOD_1 ( ) { TYPE_1 VAR_1 = VAR_2 . METHOD_2 ( ) ; if ( VAR_1 == null ) { java.lang.System.out.println ( STRING_1 ) ; return ; } VAR_3 . METHOD_3 ( VAR_2 . METHOD_2 ( ) ) ; java.lang.System.out.println ( STRING_2 ) ; } 
public boolean METHOD_1 ( java.lang.String key , java.util.List < java.lang.Long > value ) { return METHOD_2 ( key , TYPE_1 . toString ( value . METHOD_3 ( ) ) ) ; } 
public void METHOD_1 ( int VAR_1 , TYPE_1 type ) { if ( VAR_1 > 0 ) { TYPE_2 value = new TYPE_2 ( VAR_1 , this . VAR_2 . size ( ) , type ) ; this . VAR_2 . METHOD_2 ( value ) ; } } 
public void METHOD_1 ( ) { VAR_1 = TYPE_1 . METHOD_2 ( VAR_2 ) ; } 
public static long METHOD_1 ( long VAR_1 ) { TYPE_1 . METHOD_2 ( TYPE_1 . METHOD_3 ( TYPE_1 . METHOD_4 ( VAR_1 ) ) ) ; } 
public void METHOD_1 ( TYPE_1 VAR_1 ) { if ( ( TYPE_2 . METHOD_2 ( ) ) != null ) { TYPE_3 . METHOD_3 ( TYPE_2 . METHOD_2 ( ) ) ; } METHOD_4 ( ) ; } 
int METHOD_1 ( TYPE_1 obj , byte [ ] data , long VAR_1 , double [ ] VAR_2 , int VAR_3 ) ; 
public java.lang.Object METHOD_1 ( java.lang.Object VAR_1 , java.lang.Class VAR_2 , java.lang.Object fieldName ) { return TYPE_1 . METHOD_2 ( VAR_1 ) ; } 
protected void METHOD_1 ( int VAR_1 , int VAR_2 ) { super . METHOD_1 ( VAR_1 , VAR_2 ) ; METHOD_2 ( METHOD_3 ( ) , METHOD_4 ( ) ) ; } 
public java.util.Set < java.lang.Integer > METHOD_1 ( ) { return TYPE_1 . METHOD_2 ( VAR_1 . METHOD_3 ( ) ) ; } 
public TYPE_1 build ( ) { return new TYPE_1 ( this . first , this . VAR_1 , this . VAR_2 , this . VAR_3 , this . count ) ; } 
java.lang.String METHOD_1 ( java.lang.String VAR_1 , java.lang.String VAR_2 , TYPE_1 VAR_3 ) { try { VAR_4 . METHOD_2 ( VAR_1 , VAR_2 , VAR_3 ) ; } catch ( TYPE_2 VAR_5 ) { VAR_5 . METHOD_3 ( ) ; } return STRING_1 ; } 
public boolean remove ( ) { this . VAR_1 . METHOD_1 ( VAR_2 ) ; return super . remove ( ) ; } 
public boolean METHOD_1 ( TYPE_1 view , java.lang.String url ) { VAR_1 . setText ( url ) ; return METHOD_2 ( url ) ; } 
public char METHOD_1 ( int VAR_1 ) { return METHOD_2 ( ( ( length ( ) ) - 1 ) , VAR_1 ) ; } 
public static void METHOD_1 ( boolean VAR_1 , boolean VAR_2 , TYPE_1 < java.util.List < TYPE_2 > > VAR_3 ) { TYPE_3 VAR_4 = new TYPE_4 ( ) . METHOD_2 ( ) ; VAR_4 . METHOD_1 ( VAR_1 , VAR_2 , VAR_3 ) ; } 
public void METHOD_1 ( int VAR_1 ) { VAR_2 . METHOD_2 ( VAR_1 ) ; METHOD_3 ( ) ; } 
private void METHOD_1 ( java.lang.String filename , java.lang.String data ) { METHOD_1 ( filename , data . METHOD_2 ( ) , TYPE_1 . METHOD_3 ( ) ) ; } 
public void METHOD_1 ( TYPE_1 VAR_1 , float x , float y , int VAR_2 ) { TYPE_2 VAR_3 = METHOD_2 ( ) ; VAR_4 . METHOD_3 ( VAR_1 , VAR_3 . x , VAR_3 . y ) ; } 
public void remove ( TYPE_1 VAR_1 , TYPE_2 VAR_2 ) { if ( ( VAR_3 . get ( ) ) == VAR_2 ) { VAR_1 . METHOD_1 ( VAR_4 class ) ; } } 
public void METHOD_1 ( ) { for ( TYPE_1 VAR_1 : VAR_2 ) { VAR_3 . add ( new TYPE_2 ( VAR_1 ) ) ; } this . VAR_4 = VAR_5 ; } 
public void remove ( TYPE_1 VAR_1 ) { int position = VAR_2 . METHOD_1 ( VAR_1 ) ; VAR_2 . remove ( position ) ; METHOD_2 ( position ) ; } 
public TYPE_1 METHOD_1 ( java.lang.String VAR_1 ) { if ( ( VAR_2 ) == null ) { throw TYPE_2 . METHOD_2 ( ) ; } return VAR_2 . get ( VAR_1 . toLowerCase ( ) ) ; } 
public void METHOD_1 ( ) { TYPE_1 . METHOD_2 ( ) . METHOD_3 ( STRING_1 ) ; VAR_1 = INT_1 ; VAR_2 = INT_1 ; startTime = 0L ; endTime = VAR_3 ; VAR_4 = new TYPE_2 ( ) ; } 
protected final void METHOD_1 ( ) { VAR_1 . METHOD_2 ( STRING_1 , STRING_2 ) ; } 
public void METHOD_1 ( char VAR_1 , int VAR_2 ) { this . VAR_3 = VAR_1 * ( VAR_4 . get ( VAR_1 ) ) ; } 
public void append ( java.lang.String VAR_1 ) { TYPE_1 VAR_2 = VAR_3 ; VAR_4 = METHOD_1 ( VAR_1 , VAR_2 ) ; } 
public void METHOD_1 ( ) { if ( ! ( METHOD_2 ( ) ) ) return ; METHOD_3 ( ) ; } 
private static int METHOD_1 ( ) { return TYPE_1 . METHOD_2 ( ( ( VAR_1 . get ( VAR_2 ) ) - 1 ) ) ; } 
public java.util.Map < java.lang.String , java.lang.Object > METHOD_1 ( ) { return METHOD_2 ( ) . METHOD_1 ( ) ; } 
public void METHOD_1 ( TYPE_1 VAR_1 ) { super . METHOD_1 ( VAR_1 ) ; VAR_1 . METHOD_2 ( STRING_1 , VAR_2 ) ; VAR_1 . METHOD_3 ( STRING_2 , VAR_3 . METHOD_4 ( ) ) ; } 
public void METHOD_1 ( android.view.View view ) { android.content.Intent intent = new android.content.Intent ( ) ; intent . METHOD_2 ( getActivity ( ) , VAR_1 class ) ; METHOD_3 ( intent ) ; getActivity ( ) . METHOD_4 ( ) ; } 
public double METHOD_1 ( TYPE_1 VAR_1 ) { TYPE_2 . METHOD_2 ( ) ; VAR_1 . METHOD_3 ( ) . execute ( VAR_1 , TYPE_2 ) ; return TYPE_2 . METHOD_4 ( VAR_1 ) ; } 
private void METHOD_1 ( ) { if ( VAR_1 . METHOD_1 ( ) ) { VAR_2 . METHOD_2 ( VAR_3 ) ; } else { VAR_4 . METHOD_3 ( ) ; } } 
public boolean equals ( java.lang.Object VAR_1 ) { return ( VAR_1 == ( this ) ) || ( ( VAR_1 instanceof TYPE_1 ) && ( ( this . VAR_2 ) == ( ( ( TYPE_1 ) ( VAR_1 ) ) . VAR_2 ) ) ) ; } 
public static void METHOD_1 ( ) { TYPE_1 response = VAR_1 . METHOD_2 ( STRING_1 ) . METHOD_3 ( ) . METHOD_4 ( ) . METHOD_5 ( ) ; TYPE_2 . assertEquals ( TYPE_3 . METHOD_6 ( ) , response . METHOD_7 ( ) ) ; } 
public boolean METHOD_1 ( java.lang.Object ... args ) { if ( ( ( ( args.length ) == INT_1 ) && ( ( args [ 0 ] ) instanceof TYPE_1 ) ) && ( ( args [ 1 ] ) instanceof java.lang.Integer ) ) return true ; return false ; } 
public void METHOD_1 ( double VAR_1 ) { this . VAR_2 = VAR_1 ; } 
private TYPE_1 METHOD_1 ( ) throws java.lang.Exception { TYPE_2 tmp = new TYPE_2 ( ) ; tmp . METHOD_2 ( ) ; return TYPE_3 . METHOD_1 ( tmp ) ; } 
public TYPE_1 METHOD_1 ( java.lang.Long VAR_1 ) { for ( TYPE_1 VAR_2 : VAR_3 ) { if ( VAR_2 . getId ( ) . equals ( VAR_1 ) ) { return VAR_2 ; } } return null ; } 
public java.util.List < TYPE_1 > METHOD_1 ( TYPE_2 response , float VAR_1 , float VAR_2 , int VAR_3 , int VAR_4 ) { response . METHOD_2 ( STRING_1 , STRING_2 ) ; return null ; } 
public void METHOD_1 ( TYPE_1 VAR_1 ) { VAR_2 . METHOD_2 ( true ) ; METHOD_3 ( ) ; VAR_3 . update ( ) ; } 
public void METHOD_1 ( TYPE_1 id ) { if ( VAR_1 . METHOD_2 ( ) ) VAR_2 . METHOD_1 ( VAR_1 . METHOD_3 ( ) . METHOD_4 ( ) , id ) ; } 
public TYPE_1 METHOD_1 ( ) { return ( ( TYPE_1 ) ( this . getValue ( ) ) ) ; } 
public boolean METHOD_1 ( TYPE_1 item ) { TYPE_2 VAR_1 = new TYPE_3 ( this ) ; VAR_1 . delete ( VAR_2 ) ; VAR_1 . METHOD_2 ( ) ; METHOD_3 ( ) ; return false ; } 
public void METHOD_1 ( java.io.InputStream VAR_1 , TYPE_1 params ) { byte [ ] content = params . METHOD_2 ( VAR_2 ) ; TYPE_2 . i ( VAR_3 , STRING_1 ) ; } 
public void METHOD_1 ( TYPE_1 VAR_1 ) { super . METHOD_1 ( VAR_1 ) ; VAR_1 . METHOD_2 ( VAR_2 , VAR_3 ) ; VAR_1 . METHOD_3 ( VAR_4 , VAR_5 ) ; } 
public static void METHOD_1 ( java.lang.String url ) { VAR_1 . url = url ; try { TYPE_1 . METHOD_2 ( ) ; } catch ( TYPE_2 VAR_2 ) { VAR_2 . METHOD_3 ( ) ; } } 
private static void METHOD_1 ( java.lang.String message ) { TYPE_1 . METHOD_2 ( null , STRING_1 , message , VAR_1 ) ; } 
synchronized void METHOD_1 ( ) { while ( ! ( VAR_1 . isEmpty ( ) ) ) { TYPE_1 c = VAR_1 . remove ( 0 ) ; c . METHOD_2 ( ) ; } METHOD_3 ( ) ; } 
public java.util.List < TYPE_1 > METHOD_1 ( ) { return METHOD_2 ( field ( VAR_1 ) . METHOD_3 ( VAR_1 . substring ( 1 ) ) ) . METHOD_1 ( ) ; } 
public void METHOD_1 ( TYPE_1 data ) { VAR_1 = new TYPE_2 ( data ) ; METHOD_2 ( METHOD_3 ( VAR_2 ) ) ; METHOD_4 ( ) ; METHOD_5 ( ) ; } 
private void add ( TYPE_1 item ) { VAR_1 . add ( item ) ; METHOD_1 ( VAR_1 . size ( ) ) ; } 
public static void main ( java.lang.String [ ] args ) { TYPE_1 VAR_1 = new TYPE_1 ( ) ; VAR_1 . METHOD_1 ( args [ 0 ] ) ; VAR_1 . METHOD_2 ( ) ; VAR_1 . METHOD_3 ( ) ; } 
private void METHOD_1 ( ) { if ( VAR_1 . contains ( STRING_1 ) ) METHOD_2 ( ) ; else METHOD_3 ( ) ; } 
public TYPE_1 METHOD_1 ( TYPE_2 VAR_1 ) { if ( ( VAR_2 ) == null ) VAR_2 = TYPE_3 . METHOD_2 ( VAR_3 ) ; return new TYPE_3 ( VAR_1 , VAR_4 , VAR_2 ) ; } 
private void METHOD_1 ( java.lang.Double VAR_1 , java.lang.Double VAR_2 ) { VAR_3 . METHOD_2 ( ( VAR_1 / VAR_2 ) ) ; } 
public void execute ( ) { VAR_1 . METHOD_1 ( VAR_2 , VAR_3 , VAR_4 , VAR_5 , x , y ) ; } 
public boolean METHOD_1 ( ) { if ( ( VAR_1 ) == true ) { VAR_2 = true ; } else { VAR_2 = false ; } return VAR_2 ; } 
public void METHOD_1 ( ) { TYPE_1 . assertEquals ( 1 , VAR_1 . METHOD_2 ( ) ) ; } 
public java.lang.String METHOD_1 ( java.lang.String VAR_1 ) { java.lang.String VAR_2 = TYPE_1 . METHOD_2 ( ) . get ( VAR_1 ) . METHOD_3 ( ) ; return VAR_2 ; } 
public void METHOD_1 ( android.view.View view ) { METHOD_1 ( new android.content.Intent ( this , VAR_1 class ) ) ; } 
public long append ( TYPE_1 VAR_1 ) throws java.lang.Exception { long VAR_2 = VAR_3 ; METHOD_1 ( VAR_3 , VAR_1 ) ; return VAR_2 ; } 
public java.lang.String METHOD_1 ( ) { java.lang.String VAR_1 = METHOD_2 ( ) ; METHOD_3 ( VAR_1 ) ; return VAR_1 ; } 
public TYPE_1 METHOD_1 ( ) { return this . VAR_1 . METHOD_2 ( new TYPE_2 ( STRING_1 , STRING_2 ) ) . METHOD_3 ( new TYPE_2 ( STRING_3 , 1 ) ) ; } 
public void METHOD_1 ( ) throws java.lang.Exception { TYPE_1 VAR_1 = VAR_2 . METHOD_2 ( ) ; TYPE_2 . assertEquals ( VAR_1 . METHOD_3 ( VAR_1 ) , 0.0 , VAR_3 ) ; } 
public final void METHOD_1 ( final TYPE_1 VAR_1 , final int position ) { final TYPE_2 VAR_2 = this . METHOD_2 ( position ) ; this . METHOD_1 ( VAR_1 , VAR_2 ) ; } 
private METHOD_1 ( java.lang.String VAR_1 ) { } 
public void METHOD_1 ( int index ) { METHOD_2 ( index ) ; VAR_1 . remove ( index ) ; } 
public void METHOD_1 ( TYPE_1 VAR_1 ) { VAR_2 . start ( ) ; VAR_1 . METHOD_2 ( ) ; add ( VAR_2 ) ; } 
public TYPE_1 set ( int index , TYPE_1 element ) { if ( ( index >= 0 ) && ( index < ( values . length ) ) ) { values [ index ] = element ; } return element ; } 
public void METHOD_1 ( int VAR_1 ) { if ( VAR_1 < 0 ) { VAR_1 = 0 ; } else if ( VAR_1 > INT_1 ) { VAR_1 = INT_1 ; } else { this . VAR_1 = VAR_1 ; } } 
public void METHOD_1 ( TYPE_1 VAR_1 ) { ( counter ) ++ ; ( counter ) ++ ; this . VAR_1 = VAR_1 ; } 
public void METHOD_1 ( ) { super . METHOD_1 ( ) ; METHOD_2 ( ) ; VAR_1 . METHOD_3 ( TYPE_1 . get ( ) . METHOD_4 ( ) ) ; VAR_1 . METHOD_5 ( VAR_2 ) ; } 
public void METHOD_1 ( TYPE_1 TYPE_2 , TYPE_1 VAR_1 ) { java.lang.System.out.println ( STRING_1 ) ; METHOD_2 ( TYPE_2 . getName ( ) ) ; } 
public void METHOD_1 ( ) { TYPE_1 < java.util.List > VAR_1 = TYPE_1 . METHOD_2 ( VAR_2 class ) ; VAR_1 . METHOD_3 ( ) ; } 
public static synchronized void METHOD_1 ( ) { TYPE_1 . METHOD_2 ( ) . METHOD_3 ( ) ; ( TYPE_1 . METHOD_2 ( ) . id ) ++ ; } 
public java.util.List < TYPE_1 > METHOD_1 ( final java.lang.String VAR_1 ) { return VAR_2 < TYPE_1 > METHOD_2 ( new TYPE_1 ( VAR_3 . METHOD_3 ( ) , VAR_1 , VAR_4 , VAR_5 . get ( VAR_1 ) , 0 , true ) ) ; } 
public void METHOD_1 ( ) { VAR_1 = ( ( VAR_2 ) / INT_1 ) * INT_2 ; } 
public int METHOD_1 ( TYPE_1 VAR_1 ) { for ( int i = 0 ; i < ( METHOD_2 ( ) ) ; ++ i ) { if ( VAR_1 == ( METHOD_3 ( i ) ) ) return i ; } return - 1 ; } 
protected java.io.InputStream METHOD_1 ( ) throws java.io.IOException { if ( ( item ) instanceof TYPE_1 ) { return ( ( TYPE_1 ) ( item ) ) . METHOD_1 ( ) ; } return null ; } 
public boolean METHOD_1 ( ) { return ! ( VAR_1 . METHOD_2 ( ) ) ; } 
public static boolean contains ( java.util.ArrayList < TYPE_1 > VAR_1 , java.lang.String key ) { for ( TYPE_1 VAR_2 : VAR_1 ) return VAR_2 . METHOD_1 ( ) . equals ( key ) ; return false ; } 
private java.util.Iterator < TYPE_1 > METHOD_1 ( TYPE_2 VAR_1 ) { return VAR_1 . iterator ( ) ; } 
public void METHOD_1 ( final TYPE_1 view ) { METHOD_2 ( view , VAR_1 , ( ( VAR_2 ) / INT_1 ) , VAR_3 , VAR_4 , 0 , VAR_5 ) ; } 
public TYPE_1 [ ] METHOD_1 ( ) { return new TYPE_1 [ ] { VAR_1 , VAR_2 , VAR_3 , VAR_4 , VAR_5 , VAR_6 } ; } 
public java.util.List < TYPE_1 > METHOD_1 ( ) { TYPE_2 . METHOD_2 ( VAR_1 , TYPE_3 . METHOD_3 ( path ) ) ; return VAR_1 ; } 
public TYPE_1 METHOD_1 ( int VAR_1 ) { if ( VAR_2 ) return METHOD_2 ( VAR_3 . get ( VAR_1 ) ) ; return VAR_4 . get ( VAR_1 ) ; } 
protected void METHOD_1 ( TYPE_1 VAR_1 , TYPE_2 VAR_2 ) throws java.io.IOException , TYPE_3 { super . METHOD_1 ( VAR_1 , VAR_2 ) ; METHOD_2 ( VAR_1 , VAR_2 ) ; } 
public void METHOD_1 ( ) { TYPE_1 VAR_1 = new TYPE_1 ( STRING_1 , STRING_2 , STRING_3 ) ; METHOD_2 ( VAR_1 . METHOD_3 ( ) ) ; } 
public void METHOD_1 ( ) { ( this . count ) ++ ; this . counter . setText ( ( STRING_1 + ( this . count ) ) ) ; } 
public double METHOD_1 ( int VAR_1 ) { return this . VAR_2 . METHOD_2 ( VAR_1 ) ; } 
public TYPE_1 METHOD_1 ( ) { if ( ( VAR_1 ) == null ) { VAR_2 = new TYPE_2 ( VAR_3 ) ; } return VAR_2 ; } 
public long METHOD_1 ( long VAR_1 , java.util.Map < java.lang.String , java.lang.Object > params ) { return TYPE_1 . METHOD_2 ( ) ; } 
boolean METHOD_1 ( ) { java.util.Calendar VAR_1 = java.util.Calendar.getInstance ( ) ; int VAR_2 = VAR_1 . get ( VAR_3 ) ; VAR_1 . add ( VAR_4 , ( - 1 ) ) ; int VAR_5 = VAR_1 . get ( VAR_3 ) ; return VAR_2 != VAR_5 ; } 
public void METHOD_1 ( ) { VAR_1 = false ; VAR_2 . end ( ) ; VAR_2 . METHOD_2 ( ) ; VAR_2 = null ; VAR_3 = true ; } 
public static TYPE_1 METHOD_1 ( TYPE_1 src , TYPE_2 VAR_1 ) { TYPE_1 VAR_2 = src . METHOD_2 ( 0 , 0 , VAR_3 , VAR_1 . height ) ; return VAR_2 ; } 
public int METHOD_1 ( ) { final int VAR_1 = INT_1 ; int result = 1 ; result = ( VAR_1 * result ) + ( TYPE_1 . METHOD_1 ( VAR_2 ) ) ; result = ( VAR_1 * result ) + ( VAR_3 ) ; return result ; } 
public void METHOD_1 ( java.lang.String VAR_1 ) { METHOD_2 ( VAR_1 , null ) ; TYPE_1 . METHOD_3 ( ) ; } 
public void init ( int VAR_1 , int VAR_2 , boolean VAR_3 ) { METHOD_1 ( ) ; TYPE_1 VAR_4 = new TYPE_1 ( VAR_2 , VAR_1 , VAR_3 ) ; METHOD_2 ( VAR_4 ) ; } 
public void METHOD_1 ( android.view.View VAR_1 ) { switch ( VAR_1 . getId ( ) ) { case VAR_2 : METHOD_2 ( ) ; break ; case VAR_3 : break ; } } 
public void METHOD_1 ( TYPE_1 view , java.lang.String VAR_1 ) { VAR_2 = VAR_1 ; METHOD_2 ( false ) ; } 
public void METHOD_1 ( TYPE_1 VAR_1 ) throws TYPE_2 { VAR_2 . METHOD_1 ( VAR_1 ) ; } 
public void METHOD_1 ( int VAR_1 ) { METHOD_1 ( true , VAR_1 ) ; } 
public void show ( TYPE_1 VAR_1 , java.lang.Long VAR_2 ) { java.lang.String VAR_3 = VAR_4 . METHOD_1 ( VAR_2 ) . METHOD_2 ( ) ; if ( VAR_3 != null ) { TYPE_2 . METHOD_3 ( VAR_1 , VAR_3 ) ; } } 
public boolean METHOD_1 ( ) { return METHOD_2 ( 1.0 ) ; } 
private java.lang.Object METHOD_1 ( java.lang.String VAR_1 ) { assertThat ( STRING_1 , VAR_1 , TYPE_1 . not ( TYPE_1 . METHOD_2 ( ) ) ) ; return VAR_2 . METHOD_1 ( VAR_1 , VAR_3 < java.lang.String , java.lang.String > METHOD_3 ( ) ) ; } 
public TYPE_1 METHOD_1 ( ) { if ( VAR_1 ) { return METHOD_1 ( ) ; } else { return VAR_2 ; } } 
private void METHOD_1 ( ) { if ( ! ( METHOD_2 ( ) ) ) { return ; } METHOD_3 ( ) . METHOD_4 ( VAR_1 ) ; this . VAR_2 . METHOD_5 ( this . METHOD_3 ( ) ) ; } 
public static int [ ] METHOD_1 ( final TYPE_1 VAR_1 ) { return new int [ ] { VAR_1 . x , ( VAR_1 . x ) + ( VAR_2 ) , VAR_1 . y , ( VAR_1 . y ) + ( VAR_1 . height ) } ; } 
protected void METHOD_1 ( java.lang.String VAR_1 ) { VAR_2 . METHOD_2 ( VAR_3 ) ; if ( ! ( VAR_4 . isEmpty ( ) ) ) { VAR_5 = new TYPE_1 ( getActivity ( ) , 0 , VAR_4 ) ; VAR_6 . METHOD_3 ( VAR_5 ) ; } } 
public java.lang.String METHOD_1 ( ) throws TYPE_1 { java.lang.String VAR_1 = null ; if ( ( this . VAR_2 ) != null ) { VAR_1 = this . VAR_2 . METHOD_2 ( ) ; } return VAR_1 ; } 
private void METHOD_1 ( ) { try { TYPE_1 VAR_1 = VAR_2 . METHOD_2 ( ) ; VAR_1 . METHOD_3 ( VAR_3 ) ; VAR_1 . METHOD_4 ( VAR_4 ) ; } catch ( TYPE_2 VAR_5 ) { } } 
public java.util.List METHOD_1 ( int VAR_1 , int VAR_2 ) { TYPE_1 list = new TYPE_1 ( ) ; VAR_3 = METHOD_2 ( VAR_1 ) ; VAR_4 = METHOD_2 ( VAR_2 ) ; return list ; } 
public boolean METHOD_1 ( java.lang.String VAR_1 , TYPE_1 context ) { return METHOD_2 ( VAR_1 ) ; } 
public void METHOD_1 ( ) { VAR_1 . setValue ( VAR_2 ) ; VAR_1 . METHOD_2 ( VAR_3 ) ; VAR_4 . METHOD_2 ( VAR_3 ) ; } 
protected java.lang.Boolean METHOD_1 ( java.lang.Integer ... params ) { try { VAR_1 = VAR_2 . METHOD_2 ( params [ 0 ] ) ; return true ; } catch ( java.io.IOException VAR_3 ) { VAR_3 . METHOD_3 ( ) ; VAR_4 = true ; } return null ; } 
private void METHOD_1 ( ) { if ( null != ( VAR_1 ) ) { VAR_2 = false ; } } 
protected TYPE_1 METHOD_1 ( java.lang.String text , java.lang.String name ) { TYPE_1 VAR_1 ; VAR_1 = new TYPE_1 ( text ) ; VAR_1 . METHOD_2 ( name ) ; VAR_1 . METHOD_3 ( this ) ; VAR_1 . METHOD_4 ( this ) ; return VAR_1 ; } 
private void METHOD_1 ( ) { METHOD_2 ( VAR_1 ) ; TYPE_1 VAR_2 = new TYPE_1 ( ) ; VAR_2 . METHOD_3 ( true ) ; METHOD_4 ( ) . add ( VAR_2 ) ; } 
public static java.lang.String METHOD_1 ( final TYPE_1 VAR_1 ) { return VAR_1 . METHOD_2 ( STRING_1 ) . METHOD_3 ( 0 ) ; } 
private void METHOD_1 ( ) { int position = VAR_1 . METHOD_2 ( ) ; VAR_2 . remove ( position ) ; VAR_3 . METHOD_3 ( ) ; } 
public void METHOD_1 ( TYPE_1 VAR_1 ) throws java.lang.Exception { VAR_1 . METHOD_2 ( ) . METHOD_3 ( STRING_1 , STRING_2 , STRING_3 , STRING_4 ) ; } 
public TYPE_1 getContext ( java.lang.Class < ? > type ) { return TYPE_2 . METHOD_1 ( this . VAR_1 . METHOD_2 ( STRING_1 ) ) ; } 
public void METHOD_1 ( TYPE_1 VAR_1 ) { try { VAR_2 . METHOD_2 ( ) ; ( VAR_3 ) ++ ; VAR_2 . METHOD_3 ( ) ; } catch ( TYPE_2 VAR_4 ) { VAR_4 . METHOD_4 ( ) ; } } 
public void METHOD_1 ( TYPE_1 VAR_1 ) { VAR_2 = 0 ; VAR_3 = VAR_1 . METHOD_2 ( ) ; } 
private static TYPE_1 METHOD_1 ( ) { final TYPE_1 VAR_1 = new TYPE_1 ( ) ; VAR_1 . METHOD_2 ( VAR_2 ) ; VAR_1 . METHOD_2 ( VAR_3 ) ; VAR_1 . METHOD_2 ( VAR_4 ) ; VAR_1 . METHOD_2 ( VAR_5 ) ; return VAR_1 ; } 
public TYPE_1 < ? > METHOD_1 ( java.lang.String VAR_1 , TYPE_2 VAR_2 ) { long VAR_3 = TYPE_3 . METHOD_2 ( ) ; return VAR_4 . METHOD_1 ( VAR_3 , VAR_2 , VAR_1 ) ; } 
TYPE_1 METHOD_1 ( ) { TYPE_1 VAR_1 = new TYPE_1 ( VAR_2 , VAR_3 ) ; VAR_1 . METHOD_2 ( false ) ; VAR_1 . METHOD_3 ( false ) ; return VAR_1 ; } 
private java.lang.Boolean METHOD_1 ( TYPE_1 VAR_1 ) { java.lang.String VAR_2 = VAR_1 . getValue ( ) ; java.util.regex.Matcher VAR_3 = VAR_4 . METHOD_2 ( VAR_2 ) ; if ( ! ( VAR_3 . METHOD_3 ( ) ) ) return true ; else return false ; } 
public void METHOD_1 ( TYPE_1 VAR_1 , int VAR_2 ) { VAR_1 . METHOD_2 ( ) ; METHOD_3 ( ) ; } 
public int METHOD_1 ( ) { int size = 0 ; while ( ( VAR_1 ) == null ) { first = VAR_1 ; size ++ ; } return size ; } 
public void METHOD_1 ( ) { super . METHOD_1 ( ) ; VAR_1 . METHOD_2 ( VAR_2 ) ; METHOD_3 ( ) ; } 
public boolean equals ( TYPE_1 VAR_1 ) { return ( this . METHOD_1 ( ) ) == ( VAR_1 . METHOD_1 ( ) ) ; } 
public void show ( ) { VAR_1 = new TYPE_1 ( ) ; VAR_2 = new TYPE_2 ( VAR_1 , true ) ; VAR_3 = new TYPE_3 ( VAR_1 ) ; VAR_4 = false ; } 
public TYPE_1 METHOD_1 ( TYPE_2 VAR_1 ) { this . VAR_1 = VAR_1 ; return this ; } 
public void METHOD_1 ( java.lang.Void VAR_1 ) { if ( ( ( VAR_2 ) != null ) && ( VAR_2 . METHOD_2 ( ) . equals ( VAR_3 ) ) ) { TYPE_1 . replace ( VAR_4 ) ; } else { VAR_5 . METHOD_3 ( ) ; } } 
public TYPE_1 METHOD_1 ( ) { return VAR_1 [ 0 ] ; } 
public void METHOD_1 ( ) throws TYPE_1 { java.util.List < TYPE_2 > result = VAR_1 . METHOD_2 ( null , null ) ; TYPE_3 . assertEquals ( STRING_1 , STRING_2 , result . get ( 0 ) . METHOD_3 ( ) ) ; } 
static TYPE_1 METHOD_1 ( int i ) { if ( i > ( VAR_1 . length ) ) return VAR_2 ; else return VAR_1 [ i ] ; } 
public boolean METHOD_1 ( int VAR_1 , int VAR_2 , int VAR_3 , int VAR_4 ) { return true ; } 
void METHOD_1 ( ) { TYPE_1 . METHOD_2 ( VAR_1 , VAR_2 , STRING_1 , null ) ; VAR_1 . METHOD_3 ( ) ; VAR_1 . METHOD_4 ( true ) ; } 
public void METHOD_1 ( ) { for ( TYPE_1 p : this . METHOD_2 ( ) . values ( ) ) { java.lang.System.out.println ( p . METHOD_3 ( ) ) ; } } 
public void METHOD_1 ( TYPE_1 VAR_1 ) { TYPE_2 . METHOD_2 ( VAR_1 . METHOD_3 ( ) , VAR_2 ) ; VAR_3 . add ( VAR_1 ) ; } 
public java.lang.Object METHOD_1 ( ) throws TYPE_1 { return VAR_1 . METHOD_2 ( results ) ; } 
public void remove ( ) { if ( ( ( TYPE_1 ) ( METHOD_1 ( ) ) ) == null ) { java.lang.System.out.println ( STRING_1 ) ; } METHOD_1 ( ) . METHOD_2 ( this ) ; } 
public void METHOD_1 ( final TYPE_1 VAR_1 ) { this . VAR_1 = VAR_1 . toString ( ) ; } 
protected TYPE_1 build ( TYPE_2 status , java.lang.Object VAR_1 , java.lang.String path ) { return TYPE_1 . status ( status ) . METHOD_1 ( VAR_2 , VAR_3 ) . METHOD_2 ( METHOD_3 ( path , status , VAR_1 ) ) . build ( ) ; } 
public boolean METHOD_1 ( TYPE_1 VAR_1 , TYPE_2 VAR_2 , long VAR_3 ) { return METHOD_2 ( VAR_1 , VAR_3 ) ; } 
public void METHOD_1 ( ) { throw new java.lang.NullPointerException ( STRING_1 ) ; } 
private static float METHOD_1 ( float VAR_1 , float VAR_2 , float VAR_3 ) { float VAR_4 = java.lang.Math.abs ( ( VAR_1 - VAR_2 ) ) ; int VAR_5 = ( ( int ) ( VAR_4 % VAR_3 ) ) ; return VAR_5 ; } 
public void METHOD_1 ( boolean VAR_1 ) { super . METHOD_1 ( true ) ; } 
public java.lang.Object METHOD_1 ( ) { if ( ! ( METHOD_2 ( ) ) ) return null ; TYPE_1 VAR_1 = list . get ( index ) ; return VAR_1 . METHOD_3 ( VAR_2 , ( ( index ) ++ ) ) ; } 
public void METHOD_1 ( ) { TYPE_1 . METHOD_2 ( VAR_1 , STRING_1 ) ; new TYPE_2 ( ) . execute ( VAR_2 . METHOD_3 ( ) ) ; } 
public void METHOD_1 ( android.view.View view ) { VAR_1 . METHOD_2 ( ) ; VAR_2 . setEnabled ( true ) ; VAR_3 . setEnabled ( true ) ; } 
public void METHOD_1 ( TYPE_1 VAR_1 ) { if ( VAR_1 != null ) VAR_2 . METHOD_2 ( VAR_1 ) ; } 
public void METHOD_1 ( final int VAR_1 ) { data . METHOD_1 ( VAR_1 ) ; } 
public TYPE_1 < TYPE_2 > METHOD_1 ( ) { TYPE_3 . METHOD_2 ( STRING_1 ) ; return VAR_1 . METHOD_3 ( ) ; } 
public java.util.List < java.lang.Integer > METHOD_1 ( java.util.List < java.lang.Integer > list , java.lang.Integer VAR_1 ) { list . add ( VAR_1 ) ; return list ; } 
public void METHOD_1 ( TYPE_1 VAR_1 , java.lang.String VAR_2 ) { VAR_3 . remove ( VAR_1 ) ; VAR_4 . METHOD_2 ( VAR_2 ) ; } 
private void METHOD_1 ( double VAR_1 ) { VAR_2 . METHOD_2 ( VAR_1 ) ; VAR_3 . METHOD_2 ( VAR_1 ) ; } 
public void METHOD_1 ( TYPE_1 < ? > VAR_1 ) { TYPE_2 VAR_2 = ( ( TYPE_2 ) ( VAR_3 . METHOD_2 ( ) ) ) ; VAR_2 . METHOD_3 ( VAR_4 , false ) ; } 
public void METHOD_1 ( ) { java.util.List < TYPE_1 > VAR_1 = VAR_2 . METHOD_2 ( new TYPE_2 ( STRING_1 ) ) . execute ( ) ; assertEquals ( VAR_1 . size ( ) , 0 ) ; } 
public void METHOD_1 ( ) { VAR_1 = new TYPE_1 ( ) ; METHOD_2 ( null , VAR_1 ) ; } 
public static TYPE_1 METHOD_1 ( ) { int VAR_1 = INT_1 * INT_1 ; TYPE_1 < TYPE_2 > VAR_2 = new TYPE_1 ( INT_2 , INT_3 , VAR_1 , new TYPE_3 ( VAR_1 ) ) ; return VAR_2 ; } 
protected synchronized void METHOD_1 ( java.lang.String VAR_1 , TYPE_1 < TYPE_2 > out ) throws TYPE_3 { TYPE_2 VAR_2 = METHOD_2 ( VAR_1 ) ; METHOD_3 ( VAR_2 , STRING_1 , out ) ; } 
public TYPE_1 remove ( int index ) { return VAR_1 . remove ( index ) ; } 
public void METHOD_1 ( int VAR_1 ) { TYPE_1 . METHOD_2 ( VAR_1 ) ; } 
public void METHOD_1 ( ) { java.lang.System.out.println ( STRING_1 ) ; METHOD_2 ( ) ; TYPE_1 a = METHOD_3 ( ) ; while ( a != null ) { java.lang.System.out.println ( a . METHOD_4 ( ) ) ; a = METHOD_3 ( ) ; } } 
public void METHOD_1 ( TYPE_1 VAR_1 ) { if ( ( VAR_2 ) == null ) VAR_2 = new java.util.ArrayList < > ( ) ; VAR_2 . add ( VAR_1 ) ; VAR_1 . METHOD_2 ( VAR_3 ) ; } 
private void METHOD_1 ( java.util.List < TYPE_1 > VAR_1 ) { for ( TYPE_1 node : VAR_1 ) { METHOD_2 ( node . METHOD_3 ( ) , node . METHOD_4 ( ) , node . getId ( ) ) ; } } 
public void init ( ) { VAR_1 = new TYPE_1 ( ) ; VAR_1 . METHOD_1 ( INT_1 ) ; } 
private void METHOD_1 ( ) { if ( ( ( VAR_1 ) != null ) && ( ( VAR_2 ) != null ) ) { VAR_2 . METHOD_2 ( ) ; VAR_1 . METHOD_2 ( ) ; } } 
public TYPE_1 METHOD_1 ( TYPE_2 < ? > value ) { return METHOD_1 ( value ) ; } 
public boolean METHOD_1 ( ) { return ( this . VAR_1 ) == null ? false : this . VAR_1 . METHOD_1 ( ) ; } 
protected void start ( TYPE_1 VAR_1 ) throws java.lang.Exception { VAR_2 . info ( STRING_1 ) ; METHOD_1 ( VAR_3 ) ; VAR_4 = VAR_1 . METHOD_2 ( VAR_5 class . getName ( ) , new TYPE_2 ( STRING_2 ) , null ) ; } 
public void METHOD_1 ( ) { TYPE_1 VAR_1 = new TYPE_1 ( ) ; } 
public TYPE_1 METHOD_1 ( TYPE_2 VAR_1 , TYPE_3 VAR_2 ) { TYPE_4 VAR_3 = new TYPE_4 ( VAR_1 , VAR_2 ) ; return VAR_3 ; } 
public java.lang.CharSequence METHOD_1 ( int position ) { if ( ( 0 < position ) && ( position < ( VAR_1 . length ) ) ) { return VAR_2 . getString ( VAR_1 [ position ] ) ; } else { return STRING_1 ; } } 
public java.io.File METHOD_1 ( ) { java.lang.String VAR_1 = ( METHOD_2 ( ) . METHOD_3 ( ) ) ? VAR_2 : VAR_3 ; return new java.io.File ( ( ( this . VAR_4 . METHOD_4 ( ) ) + VAR_1 ) ) ; } 
protected void METHOD_1 ( java.lang.String value ) { TYPE_1 VAR_1 = new TYPE_1 ( VAR_2 ) ; VAR_1 . METHOD_2 ( ( value + ( VAR_3 ) ) ) ; VAR_4 . METHOD_3 ( java.lang.String.format ( STRING_1 , value ) ) ; } 
private void METHOD_1 ( ) { if ( ! ( VAR_1 . METHOD_2 ( ) ) ) { VAR_1 . METHOD_3 ( ) ; VAR_1 . METHOD_4 ( ) ; } } 
public TYPE_1 METHOD_1 ( ) { return ( ( TYPE_1 ) ( METHOD_2 ( ) . get ( VAR_1 ) ) ) ; } 
public float METHOD_1 ( ) { return ( ( VAR_1 ) * INT_1 ) / ( VAR_2 ) ; } 
public java.lang.String value ( ) { return this . name ( ) ; } 
public java.lang.String METHOD_1 ( java.lang.String VAR_1 ) { java.lang.String VAR_2 = STRING_1 ; return VAR_1 != null ? VAR_1 . substring ( 0 , INT_1 ) : null ; } 
public void METHOD_1 ( TYPE_1 event ) { METHOD_2 ( true ) ; TYPE_2 VAR_1 = ( ( TYPE_2 ) ( event . METHOD_3 ( ) ) ) ; param . setValue ( VAR_1 . METHOD_4 ( ) ) ; } 
public int METHOD_1 ( TYPE_1 VAR_1 , TYPE_2 VAR_2 ) { return VAR_1 . METHOD_2 ( this . VAR_3 , VAR_2 ) ; } 
public void METHOD_1 ( ) { TYPE_1 VAR_1 = new TYPE_1 ( ) ; VAR_2 . METHOD_2 ( VAR_1 ) . get ( ) ; METHOD_3 ( VAR_1 , VAR_2 . METHOD_4 ( VAR_3 class ) . get ( ) . get ( ) ) ; } 
public void METHOD_1 ( TYPE_1 VAR_1 ) { try { VAR_2 . info ( ( STRING_1 + ( VAR_1 . METHOD_2 ( ) . METHOD_3 ( ) ) ) ) ; } catch ( TYPE_2 VAR_3 ) { VAR_2 . error ( STRING_2 , VAR_3 ) ; } } 
public void METHOD_1 ( ) { super . METHOD_1 ( ) ; TYPE_1 . METHOD_2 ( context , STRING_1 , VAR_1 ) . show ( ) ; } 
public < TYPE_1 extends TYPE_2 < TYPE_3 > > TYPE_4 < TYPE_1 > METHOD_1 ( java.lang.Class < ? extends TYPE_1 > VAR_1 ) { return null ; } 
public void METHOD_1 ( java.util.List < TYPE_1 > VAR_1 ) { METHOD_2 ( VAR_1 ) ; VAR_2 . METHOD_3 ( VAR_3 ) ; } 
public static int METHOD_1 ( android.content.Context context ) { return TYPE_1 . METHOD_2 ( context ) . getInt ( VAR_1 , 0 ) ; } 
public java.lang.Object METHOD_1 ( TYPE_1 VAR_1 , int VAR_2 ) throws TYPE_2 { VAR_3 . put ( VAR_1 . getString ( 1 ) , VAR_1 . METHOD_2 ( INT_1 ) ) ; return null ; } 
protected java.lang.Object METHOD_1 ( java.lang.Object VAR_1 , TYPE_1 VAR_2 , TYPE_2 VAR_3 ) throws java.io.IOException { TYPE_3 b = ( ( TYPE_3 ) ( super . METHOD_1 ( VAR_1 , VAR_2 , VAR_3 ) ) ) ; return b . build ( ) ; } 
TYPE_1 METHOD_1 ( int VAR_1 ) { final TYPE_1 item = VAR_2 . get ( VAR_1 ) ; item . id = METHOD_2 ( ) ; VAR_2 . add ( item ) ; METHOD_3 ( ) ; return item ; } 
public TYPE_1 METHOD_1 ( java.lang.String VAR_1 ) { TYPE_1 VAR_2 = new TYPE_1 ( ) ; METHOD_2 ( ) ; TYPE_1 VAR_3 = VAR_4 . METHOD_3 ( VAR_1 ) ; return VAR_2 ; } 
public void METHOD_1 ( java.lang.String VAR_1 ) { java.util.ArrayList < java.lang.String > VAR_2 = METHOD_2 ( ) ; VAR_2 . add ( VAR_1 ) ; METHOD_3 ( VAR_2 ) ; } 
private void METHOD_1 ( ) { if ( VAR_1 . METHOD_2 ( ) ) { VAR_1 . METHOD_3 ( ) ; } VAR_1 = new TYPE_1 ( ) ; } 
public void METHOD_1 ( TYPE_1 VAR_1 ) { if ( ( VAR_2 . status ) == ( VAR_3 ) ) VAR_2 . status = VAR_4 ; } 
public void METHOD_1 ( TYPE_1 VAR_1 ) { int answer = VAR_2 . METHOD_2 ( null , STRING_1 , STRING_2 ) ; switch ( answer ) { case VAR_3 : if ( VAR_4 . METHOD_3 ( ) ) { VAR_5 . METHOD_4 ( false ) ; } } } 
public void METHOD_1 ( TYPE_1 error , java.lang.String VAR_1 ) { VAR_2 . METHOD_2 ( VAR_3 ) ; TYPE_2 . METHOD_3 ( VAR_4 , getString ( VAR_5 ) , VAR_6 ) . show ( ) ; } 
public void METHOD_1 ( android.content.Context context , android.content.Intent intent ) { TYPE_1 . i ( this , TYPE_2 . METHOD_2 ( intent ) ) ; } 
public void METHOD_1 ( ) { try { TYPE_1 VAR_1 = new TYPE_1 ( ( - 0 ) , 1 ) ; } catch ( java.lang.Exception VAR_2 ) { TYPE_2 . assertTrue ( ( VAR_2 instanceof TYPE_3 ) ) ; } } 
public void METHOD_1 ( ) { METHOD_2 ( STRING_1 ) ; try { if ( ! ( VAR_1 . METHOD_3 ( ) ) ) { VAR_1 . METHOD_4 ( ) ; } } catch ( TYPE_1 VAR_2 ) { VAR_2 . METHOD_5 ( ) ; } } 
public void METHOD_1 ( TYPE_1 VAR_1 , int VAR_2 ) { VAR_3 . add ( VAR_4 . get ( VAR_5 . position ) ) ; } 
public void METHOD_1 ( TYPE_1 VAR_1 ) { { java.lang.String id = VAR_2 . getText ( ) ; java.lang.String VAR_3 = new java.lang.String ( VAR_4 . METHOD_2 ( ) ) ; METHOD_3 ( id , VAR_3 ) ; } } 
public void METHOD_1 ( ) throws java.lang.Exception { TYPE_1 VAR_1 = new TYPE_1 ( new java.io.File ( STRING_1 ) ) ; TYPE_2 VAR_2 = VAR_1 . METHOD_2 ( null ) ; assertTrue ( VAR_2 . METHOD_3 ( ) ) ; } 
public boolean var ( ) { METHOD_1 ( ) ; if ( VAR_1 . getName ( ) . equals ( STRING_1 ) ) { METHOD_1 ( ) ; } return VAR_1 . getName ( ) . equals ( STRING_2 ) ; } 
public void METHOD_1 ( ) { VAR_1 . METHOD_2 ( true ) ; while ( ( METHOD_3 ( ) ) && ( METHOD_4 ( ) ) ) { METHOD_5 ( ) ; VAR_1 . METHOD_6 ( VAR_2 , VAR_3 ) ; TYPE_1 . METHOD_7 ( FLOAT_1 ) ; } } 
public TYPE_1 METHOD_1 ( TYPE_1 [ ] VAR_1 ) { params = new java.util.ArrayList ( ) ; METHOD_2 ( VAR_1 ) ; return this ; } 
public void METHOD_1 ( TYPE_1 VAR_1 ) { for ( int i = 0 ; i < INT_1 ; i ++ ) METHOD_2 ( 0 ) ; } 
public void METHOD_1 ( android.view.View view ) { ( VAR_1 ) -- ; VAR_2 . setText ( java.lang.String . METHOD_2 ( VAR_1 ) ) ; } 
public void start ( ) { if ( ( VAR_1 ) == null ) { TYPE_1 . METHOD_1 ( VAR_2 , STRING_1 ) ; } else { VAR_1 . start ( ) ; } } 
public java.lang.String getType ( ) { TYPE_1 . METHOD_1 ( VAR_1 , ( STRING_1 + ( type ) ) ) ; return ! ( TYPE_2 . isEmpty ( type ) ) ? type : VAR_2 ; } 
public void METHOD_1 ( int VAR_1 ) { METHOD_1 ( ( ( long ) ( VAR_1 ) ) ) ; } 
public static double METHOD_1 ( double VAR_1 ) { double VAR_2 = ( ( int ) ( VAR_1 ) ) ; if ( VAR_2 != VAR_1 ) { return VAR_1 + 1 ; } return VAR_1 ; } 
TYPE_1 < TYPE_2 > METHOD_1 ( java.lang.String VAR_1 , java.lang.Integer VAR_2 , java.lang.Float VAR_3 , java.lang.Boolean VAR_4 ) ; 
public void METHOD_1 ( android.view.View VAR_1 ) { if ( ! ( TYPE_1 . getText ( ) . equals ( STRING_1 ) ) ) { VAR_2 . METHOD_2 ( VAR_3 ) ; TYPE_1 . METHOD_2 ( VAR_4 ) ; ( VAR_5 ) -- ; } } 
public void METHOD_1 ( ) { TYPE_1 . METHOD_2 ( ) . METHOD_3 ( ) ; TYPE_2 . METHOD_4 ( ) ; } 
public TYPE_1 METHOD_1 ( TYPE_2 VAR_1 ) { x = VAR_1 . METHOD_2 ( STRING_1 , 0 ) ; y = VAR_1 . METHOD_2 ( STRING_2 , 0 ) ; return this ; } 
public void METHOD_1 ( ) { java.lang.System.out.println ( STRING_1 ) ; VAR_1 = 0 ; } 
public java.lang.Boolean METHOD_1 ( ) { if ( ( VAR_1 . METHOD_2 ( STRING_1 ) ) == null ) { return VAR_2 ; } else { return VAR_3 ; } } 
private static boolean METHOD_1 ( TYPE_1 buf ) { while ( ( buf . METHOD_2 ( ) ) > 0 ) if ( ( buf . METHOD_3 ( ) ) != 0 ) return false ; return true ; } 
public void METHOD_1 ( ) { remove ( VAR_1 , VAR_2 ) ; this . x += 1 ; METHOD_2 ( VAR_1 ) ; } 
public TYPE_1 METHOD_1 ( TYPE_2 node ) throws TYPE_3 { TYPE_1 result = METHOD_2 ( node . METHOD_3 ( ) ) ; VAR_1 . METHOD_4 ( new TYPE_4 ( VAR_2 . METHOD_5 ( node . METHOD_3 ( ) ) , VAR_3 ) ) ; return result ; } 
public void METHOD_1 ( ) throws TYPE_1 { if ( VAR_1 = true ) { VAR_2 = STRING_1 ; } TYPE_2 . METHOD_1 ( VAR_3 , VAR_2 , STRING_2 , STRING_3 , STRING_3 , VAR_4 ) ; } 
public TYPE_1 METHOD_1 ( java.lang.Object value , java.lang.String VAR_1 ) { TYPE_2 VAR_2 = METHOD_2 ( ) ; VAR_2 . add ( TYPE_3 . METHOD_3 ( VAR_1 , value ) ) ; return ( ( TYPE_1 ) ( VAR_2 . METHOD_4 ( ) ) ) ; } 
private void METHOD_1 ( ) { VAR_1 . setText ( TYPE_1 . METHOD_2 ( getActivity ( ) ) . METHOD_3 ( ) . METHOD_4 ( ) ) ; } 
protected void METHOD_1 ( ) { TYPE_1 . METHOD_2 ( ) . METHOD_3 ( this ) ; super . METHOD_1 ( ) ; } 
public void METHOD_1 ( android.content.Context context ) { super . METHOD_1 ( context ) ; if ( context instanceof TYPE_1 ) this . VAR_1 = ( ( TYPE_1 ) ( context ) ) ; else this . VAR_1 = null ; } 
protected TYPE_1 METHOD_1 ( java.lang.String VAR_1 ) { return VAR_2 . METHOD_2 ( VAR_1 ) ; } 
private void METHOD_1 ( TYPE_1 VAR_1 ) { try { VAR_2 = VAR_1 . getString ( STRING_1 ) ; METHOD_2 ( VAR_1 ) ; } catch ( java.lang.Exception VAR_3 ) { METHOD_2 ( VAR_1 ) ; } } 
public TYPE_1 METHOD_1 ( ) { return new TYPE_1 ( time , source , VAR_1 ) ; } 
public static void METHOD_1 ( TYPE_1 VAR_1 , TYPE_2 VAR_2 ) { if ( VAR_1 != null ) { VAR_2 = VAR_1 . METHOD_1 ( VAR_3 ) ; } else { throw new TYPE_3 ( ( ( VAR_4 ) + STRING_1 ) ) ; } } 
private TYPE_1 METHOD_1 ( java.util.Collection < TYPE_1 > VAR_1 ) { for ( TYPE_1 b : VAR_1 ) if ( ( b . METHOD_2 ( ) ) && ( ( b . getType ( ) ) == ( VAR_2 ) ) ) return b ; return null ; } 
public void METHOD_1 ( ) { try { VAR_1 = false ; VAR_2 . METHOD_1 ( ) ; select . METHOD_1 ( ) ; } catch ( java.io.IOException VAR_3 ) { VAR_3 . METHOD_2 ( ) ; } } 
protected void METHOD_1 ( TYPE_1 VAR_1 ) { TYPE_2 . METHOD_2 ( VAR_1 ) ; } 
private synchronized void METHOD_1 ( ) { VAR_1 = new TYPE_1 ( this ) . METHOD_2 ( this ) . METHOD_3 ( this ) . METHOD_4 ( VAR_2 ) . METHOD_4 ( VAR_3 ) . METHOD_5 ( this , this ) . build ( ) ; } 
public void METHOD_1 ( java.lang.String date , TYPE_1 < java.util.List < TYPE_2 > > VAR_1 ) ; 
public void METHOD_1 ( ) { VAR_1 . METHOD_1 ( ) ; if ( ( this . VAR_2 ) != null ) TYPE_1 . METHOD_2 ( ) . METHOD_3 ( this ) ; super . METHOD_1 ( ) ; } 
protected void METHOD_1 ( TYPE_1 target , boolean b ) { VAR_1 = target ; } 
public static void METHOD_1 ( java.lang.String className , java.lang.String VAR_1 ) { VAR_2 . METHOD_2 ( ( ( ( STRING_1 + STRING_2 ) + VAR_1 ) + STRING_3 ) ) ; VAR_3 . METHOD_2 ( ( ( className + STRING_4 ) + VAR_1 ) ) ; } 
public void METHOD_1 ( TYPE_1 VAR_1 , java.util.Collection < TYPE_2 > VAR_2 ) { for ( TYPE_3 VAR_3 : VAR_4 . METHOD_2 ( ) ) { VAR_3 . METHOD_3 ( VAR_1 , VAR_2 ) ; } VAR_1 . METHOD_4 ( ) ; } 
public void METHOD_1 ( long VAR_1 ) throws java.io.IOException { int VAR_2 = METHOD_2 ( VAR_3 , VAR_1 ) ; if ( VAR_2 != 0 ) { throw new java.io.IOException ( ) ; } } 
protected int METHOD_1 ( int VAR_1 , TYPE_1 VAR_2 , int VAR_3 ) { return TYPE_2 . METHOD_1 ( VAR_1 , TYPE_3 . METHOD_2 ( VAR_2 ) , TYPE_3 . METHOD_3 ( VAR_2 ) , VAR_3 ) ; } 
public java.util.Map < java.lang.String , java.lang.String > METHOD_1 ( ) { METHOD_2 ( ) ; return VAR_1 ; } 
public void METHOD_1 ( ) { TYPE_1 . METHOD_2 ( ) . METHOD_3 ( STRING_1 , STRING_2 ) ; TYPE_2 . METHOD_2 ( ) . METHOD_4 ( STRING_1 ) ; assertEquals ( INT_1 , TYPE_2 . METHOD_2 ( ) . METHOD_5 ( ) . size ( ) ) ; } 
private boolean METHOD_1 ( ) { TYPE_1 VAR_1 = METHOD_2 ( ) ; METHOD_3 ( VAR_2 , STRING_1 ) ; METHOD_3 ( VAR_3 , STRING_2 ) ; VAR_1 . METHOD_4 ( VAR_4 ) ; return true ; } 
protected void METHOD_1 ( java.util.Set < java.lang.Object > VAR_1 ) { } 
public java.lang.String METHOD_1 ( ) { VAR_1 = STRING_1 + ( ( STRING_2 + STRING_3 ) + STRING_4 ) ; return VAR_1 ; } 
public void METHOD_1 ( ) { java.util.List < TYPE_1 > VAR_1 = VAR_2 . METHOD_2 ( VAR_3 ) ; if ( VAR_1 == null ) { METHOD_3 ( ) ; } METHOD_4 ( VAR_1 ) ; } 
public void METHOD_1 ( ) { int VAR_1 = 0 ; for ( java.lang.String [ ] [ ] VAR_2 : VAR_3 ) { METHOD_2 ( STRING_1 ) ; VAR_1 += METHOD_1 ( VAR_2 ) ; } TYPE_1 . assertEquals ( STRING_2 , 1 , VAR_1 ) ; } 
protected void METHOD_1 ( TYPE_1 VAR_1 ) { super . METHOD_1 ( VAR_1 ) ; TYPE_2 . i ( VAR_2 , STRING_1 ) ; METHOD_2 ( VAR_3 ) ; METHOD_3 ( ) ; METHOD_4 ( ) ; METHOD_5 ( ) ; } 
public void METHOD_1 ( int VAR_1 , int VAR_2 ) { TYPE_1 . assertThat ( VAR_1 ) . METHOD_2 ( VAR_2 ) ; throw new TYPE_2 ( STRING_1 ) ; } 
public void METHOD_1 ( boolean VAR_1 , TYPE_1 VAR_2 ) { if ( VAR_1 ) { VAR_2 . METHOD_2 ( ) ; } } 
public double METHOD_1 ( double value ) { return ( value * ( VAR_1 ) ) / INT_1 ; } 
public static java.lang.String METHOD_1 ( java.lang.String key ) { TYPE_1 . METHOD_2 ( STRING_1 , ( STRING_2 + ( TYPE_2 . METHOD_3 ( ) . getString ( key , STRING_3 ) ) ) ) ; return TYPE_2 . METHOD_3 ( ) . getString ( key , STRING_3 ) ; } 
public void METHOD_1 ( TYPE_1 VAR_1 , int id ) { ( ( TYPE_2 ) ( getActivity ( ) ) ) . VAR_2 = ! ( ( ( TYPE_2 ) ( getActivity ( ) ) ) . VAR_2 ) ; } 
public TYPE_1 execute ( ) { VAR_1 = ( VAR_2 ) < ( - ( TYPE_2 . METHOD_1 ( VAR_3 , VAR_4 ) ) ) ; TYPE_3 . METHOD_2 ( STRING_1 , VAR_2 , VAR_3 ) ; VAR_3 = - ( VAR_3 ) ; { } } 
public void METHOD_1 ( java.util.List < TYPE_1 > VAR_1 , java.util.List < TYPE_2 > VAR_2 , TYPE_3 VAR_3 , TYPE_1 VAR_4 , boolean VAR_5 ) throws TYPE_4 , TYPE_5 { METHOD_2 ( VAR_1 , VAR_2 , VAR_3 , VAR_4 , VAR_5 , false ) ; } 
public void METHOD_1 ( long position ) { this . position = position ; METHOD_2 ( METHOD_3 ( ) ) ; } 
public void METHOD_1 ( boolean VAR_1 ) { if ( VAR_1 = true ) { java.lang.System.out.println ( STRING_1 ) ; } else { java.lang.System.out.println ( STRING_2 ) ; } } 
protected TYPE_1 METHOD_1 ( TYPE_2 VAR_1 , java.lang.String VAR_2 , TYPE_3 VAR_3 ) throws TYPE_4 { TYPE_5 VAR_4 = new TYPE_5 ( STRING_1 ) ; return new TYPE_1 ( VAR_4 , VAR_4 ) ; } 
public void METHOD_1 ( int VAR_1 ) { android.view.View view = getView ( ) ; if ( view == null ) return ; ( ( TYPE_1 ) ( view . METHOD_2 ( VAR_2 ) ) ) . setText ( VAR_1 ) ; } 
protected void init ( ) { VAR_1 . METHOD_1 ( new TYPE_1 ( ) ) ; VAR_1 . METHOD_2 ( ) ; } 
public void METHOD_1 ( TYPE_1 VAR_1 , TYPE_2 time , int VAR_2 , int VAR_3 , java.lang.String VAR_4 , TYPE_2 startTime , TYPE_2 endTime ) { VAR_5 . METHOD_1 ( VAR_1 , time , VAR_2 , VAR_3 , VAR_4 , startTime , endTime ) ; } 
public void METHOD_1 ( java.lang.String file ) { this . VAR_1 = new TYPE_1 ( ) . METHOD_2 ( ) ; } 
public void METHOD_1 ( ) { TYPE_1 . METHOD_2 ( STRING_1 , STRING_2 ) ; TYPE_2 . METHOD_3 ( ) ; if ( VAR_1 ) { } super . METHOD_1 ( ) ; VAR_2 . METHOD_4 ( ) ; } 
public void METHOD_1 ( java.lang.String parameters ) { parameters = TYPE_1 . METHOD_2 ( parameters ) ; METHOD_3 ( ( parameters != null ? new TYPE_2 ( parameters ) : null ) ) ; } 
protected int METHOD_1 ( ) { int VAR_1 = super . METHOD_1 ( ) ; int VAR_2 = METHOD_2 ( this . VAR_3 ) ; return VAR_2 < VAR_1 ? VAR_2 : VAR_1 ; } 
public static TYPE_1 METHOD_1 ( ) { TYPE_1 VAR_1 = TYPE_2 . METHOD_1 ( ) ; VAR_1 . METHOD_2 ( VAR_2 ) ; VAR_1 . METHOD_3 ( VAR_3 ) ; VAR_1 . METHOD_4 ( ) . METHOD_5 ( new TYPE_3 ( ) ) ; return VAR_1 ; } 
public TYPE_1 METHOD_1 ( java.lang.String label ) { METHOD_2 ( ) ; TYPE_1 b = new TYPE_1 ( getContext ( ) ) ; b . setText ( label ) ; return b ; } 
public boolean METHOD_1 ( TYPE_1 VAR_1 ) { if ( null == VAR_1 ) return true ; TYPE_2 < TYPE_1 > key = METHOD_2 ( VAR_1 ) ; if ( null == key ) return true ; else return METHOD_3 ( key ) ; } 
public void METHOD_1 ( android.view.View view ) { int VAR_1 = METHOD_2 ( ) ; if ( VAR_1 != 0 ) { VAR_2 . METHOD_3 ( VAR_1 ) ; } } 
public void METHOD_1 ( java.lang.String VAR_1 , TYPE_1 < TYPE_2 > VAR_2 ) { VAR_3 . put ( VAR_1 , ( ( TYPE_3 < TYPE_2 > ) ( VAR_2 ) ) ) ; } 
public void METHOD_1 ( TYPE_1 VAR_1 ) { VAR_2 = VAR_1 ; VAR_2 . METHOD_2 ( VAR_3 ) ; } 
private TYPE_1 METHOD_1 ( ) { if ( ( src ) == null ) return null ; TYPE_1 item = METHOD_2 ( ) ; METHOD_3 ( ) ; if ( METHOD_4 ( ) ) return null ; METHOD_5 ( ) ; return item ; } 
public java.lang.Boolean METHOD_1 ( int VAR_1 , int VAR_2 ) { int VAR_3 = VAR_1 * VAR_2 ; return ( METHOD_2 ( ) ) > VAR_3 ; } 
private TYPE_1 METHOD_1 ( ) { TYPE_2 VAR_1 = this . METHOD_2 ( ) ; return VAR_1 . query ( STRING_1 , null , null , null , null , null , null , STRING_2 ) ; } 
public void METHOD_1 ( double VAR_1 , double VAR_2 , int VAR_3 , int height , TYPE_1 VAR_4 , java.util.Vector < TYPE_2 > VAR_5 ) { TYPE_3 VAR_6 = new TYPE_3 ( VAR_1 , VAR_2 , VAR_3 , height , VAR_4 , VAR_5 , true ) ; } 
public void METHOD_1 ( java.lang.String string ) { if ( TYPE_1 . METHOD_2 ( ) . keys ( ) . contains ( string ) ) VAR_1 = TYPE_1 . METHOD_3 ( ) . getString ( string ) ; } 
public void METHOD_1 ( ) throws TYPE_1 , TYPE_2 { VAR_1 = new TYPE_3 ( STRING_1 ) ; try { VAR_1 . METHOD_2 ( ( - INT_1 ) ) ; } catch ( TYPE_2 VAR_2 ) { assertEquals ( 1 , 1 , 0 ) ; } } 
public void METHOD_1 ( android.view.View view , boolean b ) { TYPE_1 . METHOD_2 ( VAR_1 , ( STRING_1 + b ) ) ; if ( b ) METHOD_3 ( ) ; else METHOD_4 ( ) ; } 
public void METHOD_1 ( TYPE_1 VAR_1 ) throws java.io.IOException { TYPE_2 buffer = VAR_1 . METHOD_2 ( ) ; VAR_2 = METHOD_3 ( ) ; VAR_2 . METHOD_4 ( buffer . METHOD_5 ( ) ) ; buffer . METHOD_6 ( ) ; } 
public java.lang.String METHOD_1 ( ) { return this . VAR_1 . METHOD_2 ( ) . METHOD_3 ( ) ; } 
private long METHOD_1 ( long VAR_1 ) { return ( VAR_1 - ( VAR_2 ) ) & ( ( VAR_3 ) - 1 ) ; } 
protected void METHOD_1 ( TYPE_1 result ) { TYPE_2 . i ( STRING_1 , STRING_2 ) ; VAR_1 . update ( result ) ; VAR_1 . METHOD_2 ( ) ; offset = ( offset ) + ( count ) ; } 
public boolean METHOD_1 ( final TYPE_1 VAR_1 ) { final TYPE_1 VAR_2 = VAR_3 . get ( ) ; if ( VAR_2 == ( VAR_4 ) ) { return false ; } return ( VAR_2 . intValue ( ) ) >= ( VAR_1 . intValue ( ) ) ; } 
public void METHOD_1 ( ) { TYPE_1 VAR_1 = new TYPE_1 ( ) ; TYPE_2 VAR_2 = VAR_1 . METHOD_2 ( ) ; assertNotNull ( VAR_2 ) ; } 
private TYPE_1 METHOD_1 ( int t , float x , float y ) { TYPE_1 VAR_1 = new TYPE_1 ( t , x , y , ( ++ ( id ) ) ) ; VAR_2 = 1 ; return VAR_1 ; } 
public boolean METHOD_1 ( int id , java.lang.String name ) ; 
public void METHOD_1 ( float VAR_1 ) { if ( VAR_2 ) { this . METHOD_2 ( true ) ; VAR_2 = false ; } if ( VAR_3 ) { TYPE_1 . METHOD_3 ( STRING_1 , STRING_2 ) ; VAR_4 = true ; VAR_3 = false ; } } 
public double METHOD_1 ( ) { return ( METHOD_2 ( ) ) - ( FLOAT_1 * ( TYPE_1 . METHOD_3 ( ( ( METHOD_4 ( ) ) / ( VAR_1 . length ) ) ) ) ) ; } 
public int METHOD_1 ( ) { return ( ( int ) ( this . VAR_1 . getValue ( ) ) ) ; } 
public void METHOD_1 ( android.view.View view ) { TYPE_1 . METHOD_2 ( VAR_1 , new java.lang.String [ ] { VAR_2 } , VAR_3 ) ; } 
public int index ( ) { try { return java.util.Arrays.asList ( this . VAR_1 . METHOD_1 ( ) ) . METHOD_2 ( ) ; } catch ( TYPE_1 VAR_2 ) { throw new TYPE_2 ( VAR_2 . METHOD_3 ( ) , VAR_2 ) ; } } 
public TYPE_1 METHOD_1 ( TYPE_1 VAR_1 ) throws TYPE_2 { TYPE_1 VAR_2 = VAR_3 . METHOD_1 ( VAR_1 ) ; VAR_4 . info ( ( STRING_1 + ( VAR_2 . getId ( ) ) ) ) ; return VAR_2 ; } 
protected void METHOD_1 ( java.lang.Void result ) { super . METHOD_1 ( result ) ; VAR_1 = new TYPE_1 ( getActivity ( ) , VAR_2 . METHOD_2 ( 0 ) ) ; METHOD_3 ( VAR_1 ) ; } 
private void METHOD_1 ( ) { VAR_1 = VAR_2 . METHOD_2 ( ) ; for ( TYPE_1 p : VAR_1 ) { if ( ( p . METHOD_3 ( ) ) == null ) { p . METHOD_4 ( ) . add ( STRING_1 ) ; } } } 
public void METHOD_1 ( ) { METHOD_2 ( false ) ; METHOD_3 ( VAR_1 ) ; METHOD_4 ( new TYPE_1 ( ) ) ; add ( VAR_2 , VAR_3 ) ; TYPE_2 . info ( STRING_1 ) ; } 
protected void METHOD_1 ( ) throws java.lang.Exception { VAR_1 . METHOD_2 ( STRING_1 ) ; METHOD_3 ( ) ; TYPE_1 . METHOD_4 ( VAR_2 ) ; super . METHOD_1 ( ) ; } 
public static java.util.List < java.lang.Object > METHOD_1 ( java.lang.Object VAR_1 ) { return TYPE_1 . METHOD_1 ( VAR_2 class ) ; } 
public long METHOD_1 ( ) { return startTime ; } 
public void METHOD_1 ( ) { VAR_1 = false ; VAR_2 . METHOD_1 ( ) ; VAR_3 . METHOD_2 ( VAR_4 , INT_1 ) ; VAR_3 . METHOD_2 ( VAR_5 , INT_2 ) ; } 
public TYPE_1 METHOD_1 ( TYPE_2 VAR_1 ) { return VAR_2 . get ( VAR_1 ) ; } 
public void METHOD_1 ( boolean VAR_1 ) { if ( ( VAR_2 ) != null ) { VAR_2 . METHOD_2 ( ( VAR_1 ? VAR_3 : VAR_4 ) ) ; } } 
public int count ( ) { return this . count ; } 
public void METHOD_1 ( ) { TYPE_1 . METHOD_2 ( TYPE_2 . METHOD_3 ( ) ) ; METHOD_4 ( ) ; TYPE_3 . assertEquals ( VAR_1 . METHOD_5 ( ) , STRING_1 ) ; TYPE_3 . assertEquals ( VAR_2 . METHOD_5 ( ) , STRING_2 ) ; } 
private double METHOD_1 ( java.util.ArrayList < java.lang.Double > array ) { double sum = 0 ; int length = array . size ( ) ; for ( double i : array ) { sum += i ; } return sum / length ; } 
public java.util.Set < TYPE_1 > METHOD_1 ( final TYPE_2 VAR_1 ) { return VAR_2 . METHOD_1 ( VAR_1 ) ; } 
private void METHOD_1 ( TYPE_1 VAR_1 ) { VAR_2 = true ; VAR_3 = true ; } 
protected void METHOD_1 ( ) { super . METHOD_1 ( ) ; view . METHOD_2 ( VAR_1 ) ; } 
public void METHOD_1 ( ) { java.lang.System.out.println ( STRING_1 ) ; TYPE_1 VAR_1 = TYPE_2 . METHOD_2 ( STRING_2 ) ; VAR_1 . execute ( ) ; java.lang.System.out.println ( STRING_3 ) ; TYPE_1 VAR_2 = TYPE_2 . METHOD_2 ( STRING_4 ) ; VAR_2 . execute ( ) ; } 
private void METHOD_1 ( ) { VAR_1 = INT_1 ; } 
public void init ( TYPE_1 VAR_1 ) { METHOD_1 ( STRING_1 ) ; METHOD_2 ( VAR_2 ) ; METHOD_3 ( ) ; METHOD_4 ( getIntent ( ) . METHOD_5 ( ) . getString ( STRING_2 ) ) ; METHOD_6 ( ) ; } 
public final void setValue ( final java.lang.String VAR_1 ) throws TYPE_1 { TYPE_2 value = this . METHOD_1 ( ) . METHOD_2 ( VAR_1 ) ; this . setValue ( new TYPE_3 ( this . METHOD_1 ( ) , value ) ) ; } 
public boolean METHOD_1 ( java.lang.String VAR_1 ) { TYPE_1 c = new TYPE_1 ( ( ( METHOD_2 ( ) ) + STRING_1 ) , VAR_2 ) ; if ( c . METHOD_3 ( VAR_1 . toLowerCase ( ) ) ) { return true ; } return false ; } 
public static boolean METHOD_1 ( java.lang.String VAR_1 ) { return TYPE_1 . METHOD_1 ( VAR_1 ) ; } 
public java.lang.String METHOD_1 ( ) { return answer ; } 
public TYPE_1 METHOD_1 ( java.lang.Integer id ) { for ( TYPE_1 VAR_1 : VAR_2 ) if ( ( VAR_1 . METHOD_2 ( ) ) == id ) return VAR_1 ; return null ; } 
public void init ( ) { TYPE_1 . delete ( 0 , TYPE_1 . length ( ) ) . append ( STRING_1 ) ; TYPE_2 . delete ( 0 , TYPE_2 . length ( ) ) . append ( STRING_2 ) ; } 
public double METHOD_1 ( ) { return ( ( METHOD_2 ( ) ) * 1.0 ) / ( METHOD_3 ( ) ) ; } 
public void METHOD_1 ( ) { if ( ( ( VAR_1 ) != null ) && ( VAR_1 . METHOD_2 ( ) ) ) VAR_1 . METHOD_1 ( ) ; } 
public void METHOD_1 ( android.view.View view ) { METHOD_2 ( INT_1 ) ; } 
public void METHOD_1 ( TYPE_1 error ) { VAR_1 = false ; METHOD_2 ( error ) ; listener . METHOD_1 ( error ) ; } 
public void METHOD_1 ( ) { if ( VAR_1 ) VAR_2 . METHOD_1 ( ) ; if ( VAR_3 ) VAR_4 . METHOD_1 ( ) ; VAR_5 . METHOD_1 ( ) ; super . METHOD_1 ( ) ; } 
protected void METHOD_1 ( ) { super . METHOD_1 ( ) ; TYPE_1 . i ( VAR_1 , STRING_1 ) ; VAR_2 . METHOD_2 ( this ) ; } 
protected TYPE_1 METHOD_1 ( ) { return new TYPE_2 ( this , new TYPE_3 [ ] { VAR_1 , VAR_2 } , new TYPE_4 [ ] { VAR_3 } ) ; } 
public static void METHOD_1 ( ) { TYPE_1 . METHOD_2 ( new TYPE_2 ( INT_1 , INT_2 , INT_3 , true , false ) ) ; TYPE_1 . METHOD_3 ( true ) ; new java.lang.Thread ( new TYPE_1 ( ) ) . start ( ) ; } 
public void METHOD_1 ( ) throws java.lang.Exception { TYPE_1 node = VAR_1 . METHOD_2 ( ) ; TYPE_2 . METHOD_3 ( VAR_2 . METHOD_4 ( node ) ) ; } 
public void METHOD_1 ( int VAR_1 ) { this . VAR_1 = TYPE_1 . METHOD_2 ( VAR_1 , 0 , VAR_2 ) ; } 
public void METHOD_1 ( java.lang.String name ) { VAR_1 = name ; VAR_2 . set ( true ) ; java.lang.System.out.println ( ( ( STRING_1 + name ) + STRING_2 ) ) ; METHOD_2 ( ( STRING_3 + ( VAR_3 ) ) ) ; } 
public boolean METHOD_1 ( java.lang.String name ) { return VAR_1 . METHOD_2 ( name ) ; } 
public TYPE_1 METHOD_1 ( java.lang.String name , java.lang.String VAR_1 ) { TYPE_1 VAR_2 = VAR_3 . METHOD_2 ( name , VAR_1 ) ; return VAR_2 ; } 
private void METHOD_1 ( ) { METHOD_2 ( ) ; METHOD_3 ( true ) ; TYPE_1 . METHOD_4 ( this ) ; METHOD_5 ( true ) ; } 
public void METHOD_1 ( ) { METHOD_2 ( ) ; METHOD_3 ( ) ; VAR_1 . METHOD_4 ( new TYPE_1 ( VAR_1 ) ) ; } 
public java.lang.String getString ( ) { return string ; } 
public void METHOD_1 ( TYPE_1 VAR_1 , TYPE_2 VAR_2 , boolean b ) { if ( ! b ) { VAR_3 = VAR_2 ; } } 
public void METHOD_1 ( ) { VAR_1 . METHOD_1 ( ) ; if ( VAR_2 . METHOD_2 ( ) ) { VAR_2 . METHOD_3 ( new TYPE_1 ( ) { public void METHOD_4 ( ) { VAR_2 . METHOD_5 ( false ) ; } } ) ; } } 
public boolean METHOD_1 ( java.lang.String VAR_1 ) throws TYPE_1 { java.lang.System.out.println ( ( STRING_1 + VAR_1 ) ) ; TYPE_2 VAR_2 = VAR_3 . METHOD_2 ( new TYPE_3 ( VAR_1 ) ) ; return true ; } 
private boolean METHOD_1 ( TYPE_1 diff , TYPE_1 VAR_1 ) { return ( ( diff == null ) || ( VAR_1 == null ) ) || ( diff == VAR_1 ) ; } 
public static void main ( java.lang.String [ ] args ) throws TYPE_1 { new TYPE_2 ( ) . query ( ) ; } 
public void METHOD_1 ( TYPE_1 VAR_1 ) { super . METHOD_1 ( VAR_1 ) ; METHOD_2 ( true ) ; if ( VAR_1 == null ) { VAR_1 = METHOD_3 ( ) ; } METHOD_4 ( VAR_1 ) ; } 
public TYPE_1 METHOD_1 ( long length , byte [ ] VAR_1 , long VAR_2 ) { return new TYPE_2 ( TYPE_3 . METHOD_2 ( length ) , VAR_1 , TYPE_4 . METHOD_3 ( VAR_2 ) ) ; } 
public void METHOD_1 ( ) { if ( METHOD_2 ( ( - INT_1 ) , INT_2 , 1 ) ) { METHOD_3 ( STRING_1 ) ; } } 
public TYPE_1 METHOD_1 ( ) throws java.io.IOException { TYPE_1 data = new TYPE_1 ( getId ( ) ) ; data . METHOD_2 ( VAR_1 ) ; data . METHOD_3 ( VAR_2 ) ; return data ; } 
public void METHOD_1 ( ) throws java.io.IOException { TYPE_1 VAR_1 = null ; TYPE_2 VAR_2 = new TYPE_2 ( VAR_1 ) ; } 
public void METHOD_1 ( ) { this . VAR_1 = 1 ; for ( int i = 0 ; i < ( VAR_1 ) ; i ++ ) { VAR_2 . add ( i , 1 ) ; } } 
public void METHOD_1 ( TYPE_1 VAR_1 ) { this . VAR_1 = VAR_1 ; this . VAR_2 = null ; } 
public boolean equals ( TYPE_1 i ) { return this . VAR_1 = VAR_2 ; } 
public static java.lang.String METHOD_1 ( ) { java.lang.String path = null ; if ( ( path = TYPE_1 . METHOD_2 ( ) ) != null ) { path += STRING_1 ; path += VAR_1 . getString ( VAR_2 ) ; } return path ; } 
public java.lang.String getName ( ) { return METHOD_1 ( ) . METHOD_2 ( VAR_1 ) ; } 
public TYPE_1 METHOD_1 ( java.lang.Exception VAR_1 ) { VAR_2 . error ( VAR_1 . METHOD_2 ( ) , VAR_1 ) ; return TYPE_2 . error ( VAR_3 , STRING_1 ) ; } 
TYPE_1 < TYPE_2 > METHOD_1 ( java.lang.Long VAR_1 , java.lang.String VAR_2 , TYPE_3 file ) ; 
public void METHOD_1 ( ) { java.util.Date date = new java.util.Date ( ( ( TYPE_1 . METHOD_2 ( ) ) + ( VAR_1 ) ) ) ; VAR_2 . METHOD_3 ( this , date , VAR_3 ) ; } 
public void METHOD_1 ( final int index ) { if ( index < 0 ) { return ; } VAR_1 = VAR_2 . get ( index ) ; } 
public void METHOD_1 ( ) throws java.io.IOException { java.lang.String file = STRING_1 ; METHOD_2 ( file ) ; } 
public static void METHOD_1 ( ) { METHOD_2 ( ( ( VAR_1 . url ) + STRING_1 ) ) ; } 
public void METHOD_1 ( TYPE_1 VAR_1 ) { VAR_1 . METHOD_2 ( ) ; this . METHOD_3 ( VAR_1 ) ; } 
public void METHOD_1 ( android.view.View VAR_1 ) { METHOD_2 ( ) ; VAR_2 . METHOD_3 ( false ) ; } 
public boolean METHOD_1 ( double VAR_1 , double VAR_2 ) { return VAR_1 > VAR_2 ; } 
public void METHOD_1 ( TYPE_1 VAR_1 , TYPE_2 VAR_2 , TYPE_3 VAR_3 ) { } 
private static TYPE_1 METHOD_1 ( TYPE_2 VAR_1 ) { TYPE_1 VAR_2 = new TYPE_1 ( ) ; VAR_2 . METHOD_2 ( VAR_1 . METHOD_3 ( ) ) ; VAR_2 . METHOD_4 ( VAR_1 . METHOD_5 ( ) ) ; return VAR_2 ; } 
public static TYPE_1 METHOD_1 ( double time , TYPE_2 source ) { return new TYPE_1 ( time , source , VAR_1 ) ; } 
public int METHOD_1 ( ) { return METHOD_2 ( METHOD_3 ( 1 ) ) ; } 
public void METHOD_1 ( int offset ) { VAR_1 . set ( offset ) ; } 
public void METHOD_1 ( ) { if ( ( VAR_1 ) != null ) { return ; } VAR_1 . METHOD_1 ( ) ; } 
public void METHOD_1 ( TYPE_1 VAR_1 , int VAR_2 ) { if ( VAR_2 < ( ( VAR_3 . length ) - 1 ) ) { add ( VAR_4 [ VAR_2 ] ) ; } else { METHOD_2 ( ) ; } } 
public void METHOD_1 ( java.lang.Long value ) { VAR_1 . setValue ( value ) ; TYPE_1 VAR_2 = METHOD_2 ( ) . METHOD_3 ( METHOD_4 ( ) ) ; METHOD_5 ( VAR_2 ) ; } 
public static void main ( final java.lang.String [ ] args ) throws java.lang.Exception { TYPE_1 . METHOD_1 ( VAR_1 class ) ; } 
public void error ( long VAR_1 , java.lang.Object ... VAR_2 ) { METHOD_1 ( VAR_3 , VAR_1 , VAR_2 ) ; } 
public TYPE_1 METHOD_1 ( java.lang.String name , java.lang.String value ) { return METHOD_1 ( name , value ) ; } 
private void METHOD_1 ( ) { if ( ( VAR_1 ) != null ) { VAR_1 . METHOD_2 ( ) . METHOD_3 ( VAR_2 ) ; } if ( ( VAR_3 ) != null ) { VAR_3 . METHOD_3 ( VAR_2 ) ; } } 
public abstract TYPE_1 METHOD_1 ( TYPE_2 VAR_1 , TYPE_3 VAR_2 , boolean VAR_3 ) ; 
public void METHOD_1 ( TYPE_1 VAR_1 ) { try { java.lang.System.out.println ( ( STRING_1 + VAR_1 ) ) ; VAR_2 . METHOD_2 ( VAR_1 ) ; } catch ( java.lang.Exception VAR_3 ) { VAR_4 . error ( VAR_3 . METHOD_3 ( ) , VAR_3 ) ; } } 
public void METHOD_1 ( ) { while ( ! ( VAR_1 . isEmpty ( ) ) ) { METHOD_2 ( ) ; } } 
private void METHOD_1 ( ) { java.lang.String VAR_1 = STRING_1 ; int index = 1 ; for ( TYPE_1 VAR_2 : VAR_3 . METHOD_2 ( ) ) { VAR_1 += ( STRING_2 + index ) + STRING_3 ; } java.lang.System.out.println ( VAR_1 ) ; } 
public java.util.List < TYPE_1 > METHOD_1 ( ) { java.util.List < TYPE_1 > VAR_1 = VAR_2 ; VAR_1 . add ( 0 , new TYPE_2 ( TYPE_3 . METHOD_2 ( ) , TYPE_3 . METHOD_3 ( ) ) ) ; return VAR_1 ; } 
public void METHOD_1 ( java.lang.Boolean result ) { int x = 0 ; } 
public void METHOD_1 ( ) { VAR_1 . METHOD_1 ( ) ; VAR_2 . METHOD_2 ( VAR_1 ) ; } 
public void METHOD_1 ( ) { VAR_1 = false ; try { java.lang.Thread . METHOD_2 ( INT_1 ) ; } catch ( TYPE_1 VAR_2 ) { VAR_2 . METHOD_3 ( ) ; } METHOD_4 ( ) ; METHOD_5 ( ) ; } 
protected void METHOD_1 ( TYPE_1 VAR_1 ) { if ( ( VAR_2 . length ) > 0 ) { for ( TYPE_2 view : VAR_2 ) { view . METHOD_1 ( VAR_1 ) ; } } } 
public void METHOD_1 ( int i , int j ) { METHOD_2 ( 0 , i ) ; METHOD_2 ( 1 , i ) ; } 
public int METHOD_1 ( ) { return TYPE_1 . METHOD_1 ( null ) ; } 
protected void METHOD_1 ( TYPE_1 response ) { if ( ( VAR_1 ) != null ) VAR_1 . METHOD_2 ( response , ( ( response != null ) && ( response . METHOD_3 ( ) ) ) ) ; } 
public void METHOD_1 ( ) { TYPE_1 . METHOD_2 ( VAR_1 , 0 , VAR_1 . METHOD_3 ( ) ) ; } 
public void METHOD_1 ( java.lang.Object element , java.lang.String name ) { TYPE_1 message = new TYPE_1 ( ) ; VAR_1 = VAR_2 . METHOD_2 ( ) . METHOD_3 ( element ) ; message . name = name ; VAR_3 . METHOD_4 ( STRING_1 , message ) ; } 
public void METHOD_1 ( TYPE_1 VAR_1 ) { METHOD_2 ( true , VAR_2 ) ; } 
public int METHOD_1 ( TYPE_1 < java.lang.String > VAR_1 ) { java.lang.String [ ] VAR_2 = METHOD_2 ( VAR_1 ) ; return VAR_2 . length ; } 
public static void METHOD_1 ( ) { if ( ( VAR_1 ) == null ) { return ; } VAR_1 . METHOD_2 ( false ) ; VAR_1 . text = null ; TYPE_1 . METHOD_3 ( ) ; } 
private void METHOD_1 ( ) { try { VAR_1 . METHOD_2 ( ) ; java.lang.String VAR_2 = STRING_1 ; java.lang.System.out.println ( VAR_2 ) ; } catch ( TYPE_1 VAR_3 ) { VAR_3 . METHOD_3 ( ) ; java.lang.System.out.println ( STRING_2 ) ; } } 
public void METHOD_1 ( int x , int y ) { VAR_1 = TYPE_1 . METHOD_1 ( VAR_2 , x , y , VAR_3 ) ; VAR_1 . remove ( 0 ) ; } 
public int METHOD_1 ( ) { if ( ( VAR_1 . size ( ) ) == ( METHOD_2 ( ) ) ) { return METHOD_3 ( ) ; } return - 1 ; } 
public void METHOD_1 ( ) { VAR_1 = new TYPE_1 ( VAR_2 ) ; VAR_1 . METHOD_2 ( VAR_2 ) ; } 
public abstract TYPE_1 METHOD_1 ( TYPE_2 VAR_1 , TYPE_1 string , int VAR_2 , int VAR_3 ) ; 
public TYPE_1 < TYPE_2 > METHOD_1 ( ) { } 
public void METHOD_1 ( java.lang.String VAR_1 ) throws TYPE_1 { if ( ( TYPE_2 . METHOD_2 ( VAR_1 ) ) && ( ! ( TYPE_3 . METHOD_3 ( VAR_2 , VAR_1 ) ) ) ) { throw new TYPE_1 ( TYPE_4 . METHOD_4 ( ) ) ; } } 
public void update ( ) { VAR_1 . update ( VAR_2 ) ; VAR_3 . update ( VAR_1 ) ; VAR_4 . update ( ) ; VAR_5 . update ( ) ; } 
public void METHOD_1 ( android.view.View VAR_1 ) { VAR_2 . METHOD_2 ( METHOD_3 ( ) . getColor ( VAR_3 ) ) ; VAR_4 = 1 ; METHOD_4 ( ) ; } 
public void METHOD_1 ( ) throws java.lang.Exception { android.content.Context VAR_1 = TYPE_1 . METHOD_2 ( ) ; TYPE_2 . assertEquals ( STRING_1 , VAR_1 . METHOD_3 ( ) ) ; } 
public void METHOD_1 ( ) { METHOD_2 ( getActivity ( ) ) ; super . METHOD_1 ( ) ; } 
public boolean METHOD_1 ( int VAR_1 , int VAR_2 ) { return false ; } 
public TYPE_1 METHOD_1 ( ) { TYPE_1 result ; TYPE_2 VAR_1 ; VAR_1 = METHOD_2 ( VAR_2 , VAR_3 ) ; result = METHOD_3 ( VAR_4 , VAR_1 ) ; return result ; } 
public void METHOD_1 ( java.lang.Integer index ) { if ( index == null ) { VAR_1 = null ; } else { VAR_1 = VAR_2 . get ( index ) ; } } 
public TYPE_1 METHOD_1 ( final java.lang.String VAR_1 , final int length ) throws TYPE_2 { final byte [ ] buffer = new byte [ length ] ; METHOD_2 ( VAR_1 , buffer , length ) ; VAR_2 += length ; return TYPE_1 . METHOD_3 ( buffer ) ; } 
public void METHOD_1 ( ) { throw new TYPE_1 ( ) ; } 
public long METHOD_1 ( TYPE_1 VAR_1 ) { TYPE_1 VAR_2 = this . VAR_3 . METHOD_2 ( STRING_1 , VAR_1 ) ; if ( VAR_2 != null ) { return VAR_2 . getId ( ) ; } return 0L ; } 
public void METHOD_1 ( boolean VAR_1 ) { super . METHOD_1 ( VAR_1 ) ; if ( ( ( VAR_2 ) == null ) || ( ( VAR_3 ) == null ) ) { return ; } METHOD_2 ( ) ; METHOD_3 ( VAR_3 ) ; } 
public java.lang.String METHOD_1 ( ) { for ( TYPE_1 VAR_1 : VAR_2 ) { if ( ( VAR_1 . getId ( ) . length ( ) ) > 0 ) return VAR_1 . getId ( ) ; } return null ; } 
private synchronized void METHOD_1 ( TYPE_1 < TYPE_2 > VAR_1 ) throws TYPE_3 { try { VAR_2 . METHOD_1 ( java.lang.Thread . METHOD_2 ( ) , VAR_1 ) ; } catch ( java.lang.Exception VAR_3 ) { throw new TYPE_3 ( STRING_1 , VAR_3 ) ; } } 
public void METHOD_1 ( ) { METHOD_2 ( VAR_1 ) ; METHOD_2 ( VAR_2 ) ; VAR_3 . METHOD_3 ( this ) ; VAR_4 . METHOD_4 ( ) ; METHOD_5 ( true ) ; METHOD_6 ( ) ; } 
public void METHOD_1 ( TYPE_1 VAR_1 ) throws TYPE_2 { if ( null != ( VAR_1 . getId ( ) ) ) { throw new TYPE_2 ( STRING_1 ) ; } VAR_2 . METHOD_1 ( VAR_1 ) ; } 
public void METHOD_1 ( int VAR_1 , int VAR_2 ) { VAR_3 = VAR_1 ; VAR_4 = VAR_2 ; if ( ! ( VAR_5 ) ) { VAR_6 = new TYPE_1 ( this ) ; } } 
public void METHOD_1 ( ) { super . METHOD_1 ( ) ; VAR_1 . METHOD_2 ( ) ; try { VAR_2 . METHOD_3 ( ) ; } catch ( java.io.IOException VAR_3 ) { } } 
private boolean METHOD_1 ( java.lang.String VAR_1 ) { if ( VAR_2 . METHOD_2 ( VAR_1 ) ) { return ! ( VAR_2 . get ( VAR_1 ) . METHOD_3 ( ) ) ; } else { return false ; } } 
public void METHOD_1 ( ) { TYPE_1 VAR_1 = new TYPE_1 ( this ) ; VAR_1 . METHOD_2 ( STRING_1 ) ; VAR_1 . METHOD_3 ( STRING_2 ) ; VAR_1 . show ( ) ; } 
TYPE_1 METHOD_1 ( ) throws java.io.IOException { try ( java.io.InputStream VAR_1 = VAR_2 . METHOD_2 ( VAR_3 ) ) { TYPE_1 VAR_4 = VAR_5 . METHOD_3 ( VAR_1 ) ; return VAR_4 ; } } 
public void METHOD_1 ( ) { METHOD_2 ( new TYPE_1 ( ) { public void METHOD_3 ( ) { METHOD_4 ( true ) ; } } ) ; } 
public TYPE_1 METHOD_1 ( ) throws java.lang.Exception { TYPE_1 VAR_1 = new TYPE_1 ( VAR_2 , this . VAR_1 ) ; VAR_3 = this . VAR_4 ; return VAR_1 ; } 
private void METHOD_1 ( TYPE_1 VAR_1 , java.lang.String VAR_2 ) { METHOD_2 ( VAR_1 , STRING_1 , STRING_2 , STRING_3 , STRING_4 , STRING_5 , STRING_6 , ( ( STRING_7 + VAR_2 ) + STRING_7 ) ) ; } 
public final void METHOD_1 ( ) { main . METHOD_1 ( ) ; super . METHOD_1 ( ) ; } 
protected TYPE_1 METHOD_1 ( TYPE_2 VAR_1 ) throws java.io.IOException { java.lang.String VAR_2 = TYPE_3 . METHOD_2 ( ) . METHOD_3 ( ) ; TYPE_4 . error ( ( STRING_1 + VAR_2 ) ) ; return TYPE_1 . get ( VAR_1 ) ; } 
public void METHOD_1 ( ) { TYPE_1 VAR_1 = TYPE_2 . METHOD_2 ( "true" , false ) ; boolean VAR_2 = VAR_1 . METHOD_3 ( VAR_3 , new java.util.HashMap < > ( ) ) ; TYPE_3 . METHOD_4 ( VAR_2 ) ; } 
private void METHOD_1 ( final TYPE_1 VAR_1 , final java.lang.String VAR_2 ) { VAR_3 = VAR_1 . METHOD_2 ( VAR_4 , VAR_2 ) ; if ( ( VAR_3 ) == null ) { VAR_3 = METHOD_3 ( ) ; } } 
public void METHOD_1 ( ) { VAR_1 . METHOD_2 ( ) ; METHOD_3 ( METHOD_4 ( VAR_2 ) ) ; } 
public int METHOD_1 ( int VAR_1 ) { int VAR_2 = ( ( VAR_3 ) == 0 ) ? 0 : VAR_1 - ( VAR_3 ) ; return VAR_4 . METHOD_1 ( position . x , VAR_2 ) ; } 
private TYPE_1 METHOD_1 ( ) { return TYPE_2 . METHOD_2 ( ) . METHOD_1 ( ) . get ( super . toString ( ) ) ; } 
public void METHOD_1 ( long time ) { VAR_1 = true ; this . METHOD_2 ( VAR_2 . NULL , VAR_3 , 1.0 ) ; METHOD_3 ( ) ; } 
public void METHOD_1 ( java.lang.Object obj ) { if ( obj == null ) return ; java.lang.Thread VAR_1 = ( ( java.lang.Thread ) ( obj ) ) ; VAR_1 . METHOD_2 ( ) ; VAR_1 = null ; } 
public void METHOD_1 ( ) { int VAR_1 = VAR_2 . METHOD_2 ( INT_1 ) ; java.lang.Integer VAR_3 = VAR_4 [ VAR_1 ] ; VAR_5 . add ( VAR_3 ) ; TYPE_1 . METHOD_3 ( STRING_1 , VAR_4 [ VAR_1 ] . toString ( ) ) ; } 
void METHOD_1 ( boolean VAR_1 ) { VAR_2 . METHOD_2 ( VAR_1 ) ; if ( VAR_1 ) VAR_3 . METHOD_3 ( VAR_4 ) ; else VAR_3 . METHOD_3 ( VAR_5 ) ; } 
public void METHOD_1 ( TYPE_1 VAR_1 ) { if ( ( VAR_2 ) != null ) VAR_2 . remove ( VAR_1 ) ; } 
public void METHOD_1 ( int position ) { VAR_1 . setText ( java.lang.String.format ( getString ( VAR_2 ) , position , VAR_3 . size ( ) ) ) ; } 
private void error ( final java.lang.String msg , final java.lang.Throwable VAR_1 ) { TYPE_1 . METHOD_1 ( VAR_2 ) . error ( msg , VAR_1 ) ; } 
public void METHOD_1 ( TYPE_1 VAR_1 ) { TYPE_2 . METHOD_2 ( VAR_1 ) ; TYPE_2 . METHOD_3 ( ( ! ( VAR_2 . METHOD_4 ( VAR_1 . METHOD_5 ( ) ) ) ) ) ; VAR_2 . put ( VAR_1 . METHOD_5 ( ) , VAR_1 ) ; } 
public TYPE_1 METHOD_1 ( int VAR_1 ) { TYPE_1 VAR_2 = METHOD_2 ( VAR_1 ) ; if ( VAR_2 != null ) { METHOD_3 ( VAR_1 , null ) ; } return VAR_2 ; } 
public void METHOD_1 ( ) { TYPE_1 response = TYPE_2 . METHOD_2 ( VAR_1 class ) ; this . VAR_2 . METHOD_3 ( ( - 1 ) , 0 , response ) ; TYPE_2 . METHOD_4 ( response ) . METHOD_5 ( VAR_3 ) ; } 
private java.util.Map < java.lang.String , java.lang.String > METHOD_1 ( ) { java.util.Map < java.lang.String , java.lang.String > VAR_1 = VAR_2 ; return VAR_1 != null ? VAR_1 : VAR_3 < java.lang.String , java.lang.String > METHOD_2 ( ) ; } 
public void METHOD_1 ( android.view.View VAR_1 ) { new TYPE_1 ( ) . METHOD_2 ( ) ; } 
public static void METHOD_1 ( java.util.ArrayList < java.lang.Integer > VAR_1 ) { for ( int i = 0 ; i < INT_1 ; i ++ ) VAR_1 . add ( i , i ) ; } 
public void METHOD_1 ( float x , float y ) { VAR_1 . set ( x , y ) ; } 
public void METHOD_1 ( int VAR_1 , byte [ ] data , int offset , int length ) { VAR_2 . METHOD_2 ( data , offset , length ) ; } 
public TYPE_1 METHOD_1 ( android.content.Intent intent ) { if ( VAR_1 ) TYPE_2 . METHOD_2 ( VAR_2 , STRING_1 ) ; if ( VAR_1 ) TYPE_2 . METHOD_2 ( VAR_2 , STRING_2 ) ; return null ; } 
public final void METHOD_1 ( ) { if ( ( VAR_1 ) == null ) { TYPE_1 . METHOD_2 ( VAR_2 , STRING_1 ) ; return ; } METHOD_3 ( ) ; VAR_3 = true ; } 
private TYPE_1 < TYPE_2 , TYPE_3 > METHOD_1 ( ) { final TYPE_4 VAR_1 = new TYPE_4 ( ) ; return new TYPE_5 ( VAR_1 , VAR_2 ) ; } 
public void METHOD_1 ( ) { TYPE_1 VAR_1 = TYPE_2 . METHOD_2 ( "false" , true ) ; boolean VAR_2 = VAR_1 . METHOD_3 ( VAR_3 , new java.util.HashMap < > ( ) ) ; TYPE_3 . METHOD_4 ( VAR_2 ) ; } 
public boolean METHOD_1 ( ) { return ( TYPE_1 . METHOD_2 ( VAR_1 ) ) || ( TYPE_1 . METHOD_3 ( VAR_1 ) ) ; } 
private void METHOD_1 ( TYPE_1 VAR_1 , TYPE_2 VAR_2 ) { if ( VAR_3 . equals ( VAR_2 ) ) throw new TYPE_3 ( ( ( ( STRING_1 + VAR_2 ) + STRING_2 ) + ( VAR_1 . type ) ) ) ; } 
public void METHOD_1 ( TYPE_1 < TYPE_2 > VAR_1 ) { VAR_1 . METHOD_2 ( ) . METHOD_3 ( VAR_2 . METHOD_4 ( STRING_1 ) . METHOD_5 ( VAR_3 ) ) ; } 
public void METHOD_1 ( ) { super . METHOD_1 ( ) ; VAR_1 . METHOD_2 ( ) ; if ( ! ( TYPE_1 . METHOD_3 ( getActivity ( ) ) . METHOD_4 ( ) ) ) { METHOD_5 ( ) ; } } 
private void METHOD_1 ( TYPE_1 VAR_1 ) { TYPE_2 VAR_2 = new TYPE_2 ( this , true , VAR_3 , VAR_4 ) ; VAR_2 . METHOD_2 ( true ) ; TYPE_3 . METHOD_3 ( ) ; } 
protected void METHOD_1 ( TYPE_1 target , TYPE_2 < ? > VAR_1 ) { METHOD_2 ( target ) ; TYPE_3 VAR_2 = METHOD_3 ( ) ; VAR_2 . METHOD_4 ( ) . METHOD_5 ( ) . METHOD_6 ( ) ; } 
private static TYPE_1 METHOD_1 ( ) throws java.lang.Exception { if ( ( VAR_1 ) == null ) { try { VAR_1 = new TYPE_2 ( ) ; } catch ( java.lang.Exception VAR_2 ) { throw VAR_2 ; } } return VAR_1 . METHOD_2 ( ) ; } 
public java.lang.String METHOD_1 ( ) { return ( ( java.lang.String . METHOD_2 ( VAR_1 ) ) + STRING_1 ) + ( java.lang.String . METHOD_2 ( VAR_2 ) ) ; } 
public void METHOD_1 ( int [ ] VAR_1 ) { METHOD_2 ( VAR_1 , 0 , ( ( VAR_1 . length ) - 1 ) ) ; } 
private boolean METHOD_1 ( final TYPE_1 VAR_1 ) { return ( VAR_1 == null ) || ( VAR_1 . METHOD_2 ( ) . METHOD_3 ( ) ) ; } 
public void METHOD_1 ( ) { if ( ( this . VAR_1 . METHOD_2 ( ) ) != 0 ) { this . VAR_1 . METHOD_3 ( 0 ) ; } else METHOD_4 ( true ) ; } 
public TYPE_1 METHOD_1 ( ) { return new TYPE_1 ( ( ( VAR_1 . x ) - 1 ) , ( ( VAR_1 . y ) + INT_1 ) ) ; } 
public void METHOD_1 ( ) { new TYPE_1 ( this ) ; METHOD_2 ( ) ; if ( ! ( METHOD_3 ( ) ) ) { METHOD_4 ( ) . METHOD_5 ( STRING_1 ) ; return ; } METHOD_6 ( ) ; METHOD_7 ( ) ; } 
protected java.lang.Void METHOD_1 ( ) throws java.io.IOException { METHOD_2 ( ) . METHOD_3 ( METHOD_4 ( ) , VAR_1 , VAR_2 ) ; return null ; } 
public java.util.ArrayList < TYPE_1 > METHOD_1 ( ) { return TYPE_2 . METHOD_2 ( event . METHOD_3 ( ) , event . METHOD_4 ( ) , false ) ; } 
public void METHOD_1 ( java.util.Map < java.lang.String , TYPE_1 > VAR_1 ) { VAR_1 = VAR_2 ; } 
private boolean METHOD_1 ( final char value ) { return ( VAR_1 ) == ( METHOD_2 ( value ) ) ; } 
static int METHOD_1 ( int n , int [ ] VAR_1 ) { } 
public void METHOD_1 ( ) { try { METHOD_2 ( ) ; METHOD_3 ( ) ; VAR_1 = null ; VAR_2 . set ( VAR_3 ) ; } catch ( java.lang.Exception VAR_4 ) { TYPE_1 . error ( getClass ( ) , STRING_1 , VAR_4 ) ; } } 
public final boolean METHOD_1 ( java.lang.String VAR_1 ) { if ( this . METHOD_2 ( VAR_1 ) ) { return false ; } else { return VAR_1 . METHOD_3 ( STRING_1 ) ; } } 
public TYPE_1 METHOD_1 ( java.lang.String VAR_1 , TYPE_2 src ) { return this . VAR_2 ; } 
private void METHOD_1 ( ) { VAR_1 = new java.util.ArrayList < TYPE_1 > ( ) ; VAR_2 = new java.util.ArrayList < TYPE_1 > ( ) ; VAR_3 = new TYPE_1 ( ) ; VAR_4 = STRING_1 ; } 
public void METHOD_1 ( java.lang.String VAR_1 , java.lang.String to ) { try { TYPE_1 VAR_2 = METHOD_2 ( VAR_1 , to ) ; VAR_3 . remove ( VAR_2 ) ; } catch ( TYPE_2 VAR_4 ) { } } 
public void METHOD_1 ( TYPE_1 VAR_1 ) { java.lang.System.out.println ( VAR_1 . toString ( ) ) ; METHOD_2 ( VAR_1 ) ; METHOD_3 ( VAR_1 ) ; } 
private void METHOD_1 ( java.lang.Object VAR_1 ) { VAR_2 = VAR_1 ; TYPE_1 VAR_3 = TYPE_1 . METHOD_2 ( VAR_4 . getActivity ( ) , VAR_1 ) ; ( ( TYPE_2 ) ( METHOD_3 ( ) ) ) . METHOD_4 ( VAR_3 . METHOD_5 ( ) ) ; } 
public void METHOD_1 ( android.content.Context context , android.content.Intent intent ) { this . METHOD_2 ( intent ) ; } 
public boolean METHOD_1 ( java.lang.String VAR_1 ) { } 
public void METHOD_1 ( TYPE_1 VAR_1 ) { super . METHOD_1 ( VAR_1 ) ; TYPE_2 VAR_2 = ( ( TYPE_2 ) ( VAR_1 ) ) ; VAR_2 . METHOD_2 ( VAR_3 , VAR_4 ) ; type . METHOD_1 ( VAR_2 ) ; } 
public TYPE_1 METHOD_1 ( int VAR_1 ) { return sum . METHOD_2 ( new TYPE_1 ( count ) , VAR_1 , VAR_2 ) ; } 
private void METHOD_1 ( ) { android.content.Intent intent = new android.content.Intent ( VAR_1 ) ; intent . METHOD_2 ( VAR_1 , VAR_2 ) ; TYPE_1 . METHOD_3 ( VAR_3 , STRING_1 ) ; TYPE_2 . METHOD_4 ( this ) . METHOD_5 ( intent ) ; } 
private java.lang.String getValue ( int i , int j , java.lang.Integer value ) { if ( value != null ) { return value . toString ( ) ; } else { return "0" ; } } 
public void METHOD_1 ( TYPE_1 VAR_1 ) { METHOD_2 ( true ) ; TYPE_2 . METHOD_3 ( VAR_2 , STRING_1 ) ; } 
public java.lang.String execute ( java.lang.String query ) throws TYPE_1 , TYPE_2 { java.lang.String VAR_1 ; TYPE_3 VAR_2 = VAR_3 . METHOD_1 ( query ) ; VAR_1 = METHOD_2 ( query , VAR_2 ) ; return VAR_1 ; } 
public void METHOD_1 ( ) { METHOD_2 ( VAR_1 ) ; } 
public boolean METHOD_1 ( TYPE_1 VAR_1 ) { return ( ( VAR_1 . METHOD_2 ( ) . METHOD_3 ( ) ) >= ( VAR_2 ) ) && ( ( VAR_1 . METHOD_4 ( ) ) <= ( VAR_3 ) ) ; } 
public void METHOD_1 ( ) { TYPE_1 . i ( VAR_1 , STRING_1 ) ; METHOD_2 ( VAR_2 ) ; super . METHOD_1 ( ) ; } 
public int METHOD_1 ( int position ) { return position % INT_1 ; } 
public final void METHOD_1 ( TYPE_1 VAR_1 ) { VAR_1 = VAR_1 ; VAR_2 = VAR_1 . METHOD_2 ( ) ; VAR_3 = VAR_1 . METHOD_3 ( ) ; result ( VAR_1 . METHOD_4 ( VAR_4 ) ) ; } 
public void b ( TYPE_1 VAR_1 ) { if ( ( this . VAR_2 ) == ( VAR_3 ) ) { this . VAR_2 = VAR_1 ; } METHOD_1 ( this . VAR_2 ) ; } 
public void METHOD_1 ( ) { TYPE_1 . i ( STRING_1 , STRING_2 ) ; TYPE_2 VAR_1 = ( ( TYPE_2 ) ( this . METHOD_2 ( VAR_2 ) ) ) ; VAR_1 . METHOD_3 ( VAR_3 , VAR_4 ) ; super . METHOD_1 ( ) ; } 
public java.lang.String toString ( ) { return TYPE_1 . METHOD_1 ( this ) . add ( STRING_1 , VAR_1 ) . add ( STRING_2 , VAR_2 ) . toString ( ) ; } 
public final < TYPE_1 > TYPE_2 < TYPE_1 > METHOD_1 ( java.lang.String message ) { return this . METHOD_1 ( message , null ) ; } 
public < TYPE_1 extends TYPE_2 > TYPE_1 METHOD_1 ( java.lang.Class < TYPE_1 > VAR_1 ) { return VAR_2 . METHOD_2 ( VAR_1 , VAR_3 ) ; } 
static final TYPE_1 METHOD_1 ( ) { return new TYPE_1 ( VAR_1 , VAR_2 ) ; } 
private static void METHOD_1 ( TYPE_1 VAR_1 , TYPE_2 VAR_2 ) { if ( ( VAR_2 . size ( ) ) != 1 ) return ; final TYPE_3 VAR_3 = VAR_2 . get ( 0 ) ; VAR_1 . METHOD_2 ( VAR_3 . METHOD_3 ( ) ) ; } 
public void METHOD_1 ( ) { if ( ! ( VAR_1 ) ) { return ; } VAR_1 = false ; VAR_2 . METHOD_2 ( ) . METHOD_3 ( ) ; this . METHOD_4 ( ) ; } 
public void METHOD_1 ( TYPE_1 VAR_1 ) { if ( VAR_1 == null ) throw new TYPE_2 ( STRING_1 ) ; if ( ( VAR_1 . count ( ) ) > INT_1 ) throw new TYPE_2 ( STRING_2 ) ; VAR_2 . add ( VAR_1 ) ; } 
private void METHOD_1 ( java.lang.Class VAR_1 ) { android.content.Intent intent = new android.content.Intent ( this , VAR_1 ) ; METHOD_2 ( intent ) ; METHOD_3 ( ) ; } 
private int METHOD_1 ( int VAR_1 ) { int VAR_2 = ( ( ( VAR_1 - 1 ) * ( VAR_3 . height ) ) / INT_1 ) + INT_2 ; return VAR_2 ; } 
public int METHOD_1 ( ) { if ( ( VAR_1 . METHOD_2 ( ) ) != null ) { return VAR_1 . METHOD_2 ( ) . METHOD_1 ( ) ; } return 0 ; } 
public void execute ( ) { TYPE_1 VAR_1 = new TYPE_1 ( ) ; if ( VAR_1 . METHOD_1 ( VAR_2 . METHOD_2 ( ) ) . isEmpty ( ) ) { ( ( TYPE_2 ) ( VAR_2 ) ) . METHOD_3 ( true ) ; } } 
public void METHOD_1 ( ) { VAR_1 . METHOD_2 ( new TYPE_1 ( ) { public void METHOD_3 ( ) { VAR_1 . METHOD_4 ( true ) ; } } ) ; } 
protected void METHOD_1 ( TYPE_1 message ) { METHOD_2 ( ( STRING_1 + ( message . toString ( ) ) ) ) ; } 
public void METHOD_1 ( android.view.View VAR_1 , android.view.View VAR_2 ) { METHOD_1 ( VAR_1 ) ; METHOD_1 ( VAR_2 ) ; METHOD_2 ( ) ; } 
public boolean METHOD_1 ( final int VAR_1 , final boolean VAR_2 ) { if ( ( METHOD_2 ( ) ) >= VAR_1 ) { if ( ! VAR_2 ) { METHOD_1 ( VAR_1 ) ; } return true ; } return false ; } 
TYPE_1 [ ] METHOD_1 ( boolean VAR_1 ) ; 
public float METHOD_1 ( TYPE_1 VAR_1 ) { return ( ( x ) * ( VAR_1 . METHOD_2 ( ) ) ) + ( ( y ) * ( METHOD_3 ( ) ) ) ; } 
public void METHOD_1 ( java.lang.Throwable VAR_1 ) { METHOD_2 ( false ) ; listener . METHOD_3 ( STRING_1 ) ; METHOD_4 ( ) ; } 
public boolean METHOD_1 ( TYPE_1 VAR_1 , int VAR_2 , TYPE_2 event ) { if ( VAR_2 == ( VAR_3 ) ) { METHOD_2 ( ) . METHOD_3 ( ) ; } return false ; } 
public void METHOD_1 ( java.util.ArrayList < TYPE_1 > VAR_1 , java.lang.String VAR_2 ) { this . VAR_3 = VAR_1 ; VAR_4 . METHOD_2 ( ) ; METHOD_3 ( VAR_2 ) ; } 
public void METHOD_1 ( java.util.List < TYPE_1 > VAR_1 ) { TYPE_2 VAR_2 = new TYPE_3 ( ) ; VAR_2 . METHOD_2 ( VAR_1 ) ; METHOD_3 ( new TYPE_4 ( this , VAR_2 ) ) ; } 
public void METHOD_1 ( ) throws TYPE_1 { try { VAR_1 . METHOD_2 ( ) ; } catch ( TYPE_2 VAR_2 ) { throw new TYPE_1 ( STRING_1 , VAR_2 ) ; } } 
private void METHOD_1 ( ) { TYPE_1 VAR_1 = getIntent ( ) . METHOD_2 ( ) ; if ( ! ( VAR_1 . isEmpty ( ) ) ) { id = VAR_1 . getInt ( "id" ) ; } } 
public void METHOD_1 ( ) { java.lang.String VAR_1 = STRING_1 ; VAR_2 . format ( VAR_1 , STRING_2 ) ; } 
public TYPE_1 METHOD_1 ( TYPE_1 VAR_1 ) { if ( ( METHOD_2 ( ) ) != null ) { TYPE_2 VAR_2 = VAR_1 . METHOD_2 ( ) ; VAR_2 . METHOD_3 ( VAR_3 ) ; return new TYPE_3 ( VAR_2 ) ; } return this ; } 
protected void execute ( ) { VAR_1 . METHOD_1 ( VAR_2 . METHOD_2 ( ) ) ; } 
private void METHOD_1 ( ) { while ( ( VAR_1 [ VAR_2 ] ) == ( VAR_3 ) ) { VAR_1 = this . METHOD_2 ( ) ; VAR_1 = this . METHOD_3 ( VAR_1 ) ; } } 
protected void METHOD_1 ( ) { try { VAR_1 . METHOD_1 ( ) ; VAR_2 . METHOD_1 ( ) ; } catch ( TYPE_1 VAR_3 ) { } super . METHOD_1 ( ) ; } 
public int METHOD_1 ( ) { int count = 0 ; for ( java.util.Map.Entry < java.lang.Integer , TYPE_1 < TYPE_2 > > VAR_1 : VAR_2 . METHOD_2 ( ) ) { count += VAR_1 . getValue ( ) . size ( ) ; } return count ; } 
private boolean METHOD_1 ( ) { return METHOD_2 ( ) . get ( VAR_1 , true ) ; } 
public void METHOD_1 ( TYPE_1 VAR_1 ) { java.io.File file = TYPE_2 . METHOD_2 ( ) ; if ( file != null ) { VAR_2 . setText ( ( STRING_1 + ( file . METHOD_3 ( ) ) ) ) ; } } 
public boolean METHOD_1 ( ) { return ( ( java.lang.Boolean ) ( TYPE_1 . get ( this ) ) ) ; } 
public static java.lang.Object METHOD_1 ( java.lang.Object target , java.lang.String VAR_1 ) { return TYPE_1 . METHOD_1 ( target . getClass ( ) , target , VAR_1 ) ; } 
public void METHOD_1 ( ) { TYPE_1 VAR_1 = new TYPE_1 ( new TYPE_2 ( ) ) { { } } ; VAR_2 . METHOD_2 ( VAR_3 class ) ; VAR_2 . METHOD_3 ( TYPE_3 . METHOD_4 ( STRING_1 ) ) ; VAR_1 . METHOD_5 ( STRING_2 ) ; } 
public TYPE_1 METHOD_1 ( java.lang.String VAR_1 , java.lang.String VAR_2 , int VAR_3 ) { return METHOD_2 ( ( ( ( ( VAR_1 + STRING_1 ) + VAR_2 ) + STRING_2 ) + VAR_3 ) ) ; } 
protected int METHOD_1 ( int VAR_1 ) { int VAR_2 = VAR_1 -- ; return VAR_2 ; } 
public void METHOD_1 ( ) { TYPE_1 . METHOD_2 ( context , VAR_1 , VAR_2 ) . show ( ) ; } 
public void METHOD_1 ( java.lang.String number ) { VAR_1 . number = number ; } 
public static TYPE_1 METHOD_1 ( java.util.Map < java.lang.String , java.util.List < java.lang.String > > VAR_1 , int VAR_2 , java.lang.String VAR_3 , java.io.InputStream VAR_4 ) { return new TYPE_1 ( VAR_1 , VAR_2 , VAR_3 , VAR_4 ) ; } 
public TYPE_1 METHOD_1 ( boolean VAR_1 ) { METHOD_2 ( ) ; TYPE_1 VAR_2 = new TYPE_1 ( getContext ( ) ) ; VAR_2 . METHOD_3 ( VAR_1 ) ; return VAR_2 ; } 
public TYPE_1 METHOD_1 ( ) throws TYPE_2 { java.lang.String VAR_1 = METHOD_2 ( ) ; if ( VAR_1 == null ) return null ; return new TYPE_3 ( type , VAR_2 , VAR_1 , id , VAR_3 ) ; } 
public boolean METHOD_1 ( TYPE_1 VAR_1 ) { TYPE_2 VAR_2 = METHOD_2 ( ) ; VAR_2 . METHOD_3 ( VAR_3 , VAR_1 ) ; VAR_1 . METHOD_4 ( VAR_4 ) . METHOD_5 ( false ) ; return super . METHOD_1 ( VAR_1 ) ; } 
private static native long METHOD_1 ( long VAR_1 , long set , long VAR_2 , long VAR_3 , long VAR_4 ) ; 
public void METHOD_1 ( TYPE_1 VAR_1 , int position ) { TYPE_2 VAR_2 = list . get ( position ) ; VAR_3 . METHOD_2 ( VAR_2 ) ; VAR_4 . setText ( ( position + STRING_1 ) ) ; } 
public java.lang.String METHOD_1 ( ) { for ( java.lang.String VAR_1 : VAR_2 ) { if ( VAR_1 == STRING_1 ) { return VAR_1 ; } } return STRING_2 ; } 
public TYPE_1 METHOD_1 ( ) { if ( ( VAR_1 ) == null ) VAR_1 = new TYPE_1 ( new TYPE_2 ( ) , new TYPE_3 ( ) ) ; return VAR_1 ; } 
public static int METHOD_1 ( android.content.Context context , int VAR_1 , int VAR_2 ) { return TYPE_1 . METHOD_2 ( context , new int [ ] { VAR_1 } , new int [ ] { VAR_2 } ) [ 0 ] ; } 
public void METHOD_1 ( TYPE_1 VAR_1 ) { this . METHOD_2 ( ) ; TYPE_2 . METHOD_3 ( ) ; } 
private void METHOD_1 ( ) throws TYPE_1 { if ( VAR_1 ) { this . VAR_2 = new java.util.Date ( ) ; } else { throw new TYPE_1 ( STRING_1 ) ; } } 
public void METHOD_1 ( TYPE_1 VAR_1 ) { TYPE_2 . METHOD_2 ( VAR_1 . METHOD_3 ( ) . METHOD_4 ( ) ) ; } 
public void METHOD_1 ( ) { java.util.ArrayList < java.lang.String > array = new java.util.ArrayList < > ( ) ; METHOD_2 ( new TYPE_1 ( ) . METHOD_3 ( array , 0 , array ) ) ; } 
public void update ( ) { VAR_1 = VAR_2 . METHOD_1 ( ) . METHOD_2 ( ) ; METHOD_3 ( ) ; TYPE_1 . METHOD_4 ( new TYPE_2 ( ) { public void METHOD_5 ( ) { VAR_3 . METHOD_6 ( ) ; } } ) ; } 
public void METHOD_1 ( TYPE_1 VAR_1 , long VAR_2 ) { VAR_3 . METHOD_1 ( VAR_1 , VAR_2 ) ; } 
public int [ ] METHOD_1 ( int VAR_1 , TYPE_1 VAR_2 , int VAR_3 ) { return METHOD_2 ( VAR_1 , VAR_2 , VAR_3 ) ; } 
void METHOD_1 ( java.util.Map < java.lang.String , java.lang.String [ ] > VAR_1 ) { super . METHOD_1 ( VAR_1 ) ; } 
public void METHOD_1 ( TYPE_1 VAR_1 , TYPE_2 context ) { if ( ! ( this . getType ( ) . METHOD_2 ( ) ) ) { VAR_1 . add ( TYPE_3 . METHOD_3 ( this . METHOD_4 ( ) , STRING_1 ) ) ; } } 
protected void METHOD_1 ( java.util.Set < java.lang.String > VAR_1 ) { VAR_2 . METHOD_2 ( VAR_1 ) ; java.lang.System.out.println ( ( STRING_1 + VAR_1 ) ) ; } 
public void METHOD_1 ( TYPE_1 VAR_1 ) { VAR_2 . METHOD_2 ( VAR_3 . METHOD_3 ( ) , false , true , false ) ; java.lang.System.out.println ( STRING_1 ) ; } 
public void METHOD_1 ( java.lang.String data ) { TYPE_1 . METHOD_2 ( STRING_1 , ( STRING_2 + data ) ) ; VAR_1 . METHOD_1 ( data ) ; } 
public static int METHOD_1 ( ) { if ( ! ( VAR_1 ) ) return VAR_2 ; else return 0 ; } 
private void METHOD_1 ( ) { if ( TYPE_1 . METHOD_2 ( this ) ) VAR_1 . METHOD_3 ( true ) ; else VAR_1 . METHOD_4 ( this ) ; } 
public boolean METHOD_1 ( java.lang.String id ) { boolean result = false ; if ( VAR_1 . contains ( id ) ) { result = true ; } return result ; } 
public void METHOD_1 ( java.lang.Exception VAR_1 ) { METHOD_2 ( VAR_2 ) ; fail ( VAR_1 . METHOD_3 ( ) ) ; } 
public int METHOD_1 ( ) { TYPE_1 VAR_1 = VAR_2 . METHOD_2 ( STRING_1 , VAR_3 ) ; int temp = VAR_1 . getInt ( STRING_2 , 1 ) ; return temp ; } 
public static void METHOD_1 ( ) { VAR_1 . METHOD_2 ( ) ; while ( VAR_1 . METHOD_3 ( ) ) { } TYPE_1 . METHOD_4 ( ) ; TYPE_1 . METHOD_5 ( VAR_2 ) ; VAR_1 . start ( ) ; } 
public java.lang.String METHOD_1 ( java.lang.String VAR_1 ) { java.lang.String msg = getData ( VAR_1 ) . getString ( STRING_1 ) ; if ( msg != null ) { return msg ; } else { return TYPE_1 . METHOD_2 ( ) . METHOD_3 ( ) ; } } 
public void METHOD_1 ( final TYPE_1 VAR_1 ) { if ( VAR_1 instanceof TYPE_2 ) { data . remove ( VAR_1 ) ; VAR_2 . METHOD_1 ( ( ( TYPE_2 ) ( VAR_1 ) ) ) ; } } 
static TYPE_1 METHOD_1 ( TYPE_2 url , java.lang.String token ) { return VAR_1 . METHOD_2 ( ) . METHOD_3 ( STRING_1 , ( STRING_2 + token ) ) . delete ( ) . METHOD_4 ( null ) . build ( ) ; } 
private boolean METHOD_1 ( TYPE_1 VAR_1 , int VAR_2 ) { switch ( VAR_2 ) { case 1 : return METHOD_2 ( VAR_3 , 1 ) ; } return true ; } 
protected void METHOD_1 ( TYPE_1 VAR_1 ) { VAR_2 = VAR_1 ; } 
private static void METHOD_1 ( ) { TYPE_1 . METHOD_2 ( VAR_1 ) ; TYPE_1 . METHOD_2 ( VAR_2 ) ; TYPE_1 . METHOD_2 ( VAR_3 ) ; TYPE_1 . METHOD_3 ( VAR_4 ) ; } 
public static TYPE_1 METHOD_1 ( ) { if ( ( VAR_1 ) == null ) { VAR_1 = new TYPE_2 ( new TYPE_3 ( ) , INT_1 ) ; } return VAR_1 ; } 
public void METHOD_1 ( TYPE_1 VAR_1 ) { int VAR_2 = METHOD_2 ( VAR_1 . METHOD_3 ( ) , 0 ) ; VAR_3 . METHOD_4 ( VAR_2 ) ; VAR_1 . METHOD_5 ( VAR_2 ) ; VAR_4 = false ; } 
public void METHOD_1 ( int i ) { TYPE_1 . METHOD_2 ( this , STRING_1 , VAR_1 ) . show ( ) ; } 
private int METHOD_1 ( java.lang.String VAR_1 ) { if ( this . METHOD_2 ( VAR_1 ) ) { TYPE_1 VAR_2 = this . response . METHOD_3 ( STRING_1 ) ; return java.lang.Integer.parseInt ( VAR_2 . getValue ( ) , INT_1 ) ; } return - 1 ; } 
public void METHOD_1 ( TYPE_1 VAR_1 , android.view.View VAR_2 , TYPE_2 VAR_3 ) { super . METHOD_1 ( VAR_1 , VAR_2 , VAR_3 ) ; getActivity ( ) . METHOD_2 ( ) . METHOD_3 ( VAR_4 , VAR_1 ) ; } 
public void METHOD_1 ( ) { VAR_1 . remove ( i ) ; METHOD_2 ( ) ; METHOD_3 ( ) ; } 
public boolean METHOD_1 ( java.lang.String VAR_1 , java.lang.String VAR_2 , java.lang.String VAR_3 ) { if ( ( TYPE_1 . METHOD_2 ( VAR_2 ) ) && ( TYPE_1 . METHOD_3 ( VAR_3 ) ) ) return false ; return true ; } 
public TYPE_1 METHOD_1 ( ) { if ( METHOD_2 ( ) ) { return this . VAR_1 ; } else { return ( this . VAR_2 ) != null ? this . VAR_2 : new TYPE_1 ( ) ; } } 
private static void METHOD_1 ( final java.lang.String url , final java.lang.String VAR_1 ) throws java.io.IOException { TYPE_1 . METHOD_1 ( url , VAR_1 , null ) ; } 
private void METHOD_1 ( ) { VAR_1 . METHOD_2 ( VAR_2 , VAR_3 , VAR_4 ) ; METHOD_3 ( ) ; METHOD_4 ( ) ; } 
static TYPE_1 < byte [ ] , byte [ ] > METHOD_1 ( int VAR_1 ) throws java.io.IOException { final TYPE_2 VAR_2 = new TYPE_2 ( byte [ ] . class , byte [ ] . class ) ; return VAR_2 . get ( ) ; } 
public static void METHOD_1 ( java.util.List < java.lang.Object > VAR_1 ) throws TYPE_1 { TYPE_2 . METHOD_2 ( VAR_1 ) ; for ( java.lang.Object VAR_2 : VAR_1 ) { java.lang.System.out.println ( VAR_2 ) ; } } 
private static void METHOD_1 ( ) { if ( ( VAR_1 ) != null ) { if ( VAR_1 . METHOD_2 ( ) ) { VAR_1 . METHOD_3 ( ) ; VAR_1 = null ; } else { VAR_1 = null ; } } } 
void METHOD_1 ( TYPE_1 VAR_1 ) { METHOD_2 ( VAR_1 ) ; if ( ! ( VAR_2 ) ) { return ; } VAR_3 . METHOD_3 ( VAR_4 ) ; VAR_3 . METHOD_4 ( VAR_4 , VAR_5 ) ; } 
public void METHOD_1 ( ) throws java.lang.Exception { java.lang.String VAR_1 = null ; TYPE_1 . assertThat ( TYPE_2 . METHOD_2 ( STRING_1 ) , TYPE_3 . METHOD_3 ( STRING_2 ) ) ; } 
public void METHOD_1 ( java.lang.String id , java.lang.String VAR_1 ) { VAR_2 . METHOD_2 ( STRING_1 ) . METHOD_3 ( new TYPE_1 ( STRING_2 , new TYPE_2 ( id ) ) , new TYPE_1 ( STRING_3 , new TYPE_1 ( STRING_4 , VAR_1 ) ) ) ; } 
public void METHOD_1 ( ) { super . METHOD_1 ( ) ; VAR_1 . METHOD_2 ( ) ; VAR_2 . METHOD_2 ( ) ; } 
public void METHOD_1 ( final TYPE_1 VAR_1 ) { TYPE_2 . METHOD_2 ( true ) ; } 
private java.lang.String METHOD_1 ( android.content.Context context ) { if ( ( TYPE_1 . getString ( context , VAR_1 ) ) != null ) { return TYPE_1 . getString ( context , VAR_1 ) ; } else { return VAR_2 ; } } 
public void METHOD_1 ( ) { if ( ( this . VAR_1 ) > 0 ) { ( this . VAR_1 ) -- ; ( this . VAR_2 ) ++ ; } else { java.lang.System.out.println ( STRING_1 ) ; } } 
public float METHOD_1 ( ) { if ( ( VAR_1 ) != null ) { return ( VAR_1 . METHOD_1 ( ) ) / FLOAT_1 ; } return 0.0F ; } 
public void METHOD_1 ( android.content.Context context , android.content.Intent intent ) { TYPE_1 . METHOD_2 ( ) . METHOD_3 ( ) ; } 
public void METHOD_1 ( int i , int VAR_1 ) { METHOD_2 ( true ) ; METHOD_3 ( ( - INT_1 ) ) ; } 
public static TYPE_1 METHOD_1 ( ) { return TYPE_2 . METHOD_2 ( VAR_1 class ) . METHOD_3 ( VAR_2 class ) . METHOD_4 ( VAR_3 , STRING_1 ) ; } 
public int compareTo ( TYPE_1 VAR_1 ) { int c = VAR_2 . compareTo ( VAR_3 ) ; if ( c == 0 ) { c = ( VAR_4 ) - ( VAR_5 ) ; } return c ; } 
private TYPE_1 METHOD_1 ( ) { final TYPE_2 VAR_1 = METHOD_2 ( ) . METHOD_3 ( ) ; return VAR_2 . METHOD_1 ( VAR_1 ) ; } 
public final TYPE_1 METHOD_1 ( ) { TYPE_1 VAR_1 = new TYPE_1 ( ) ; synchronized ( VAR_2 ) { for ( TYPE_2 VAR_3 : VAR_2 ) { VAR_1 . add ( VAR_3 . METHOD_2 ( ) ) ; } } return VAR_1 ; } 
public void METHOD_1 ( ) { TYPE_1 . METHOD_2 ( VAR_1 , STRING_1 ) ; super . METHOD_1 ( ) ; METHOD_3 ( ) ; METHOD_4 ( ) ; } 
public void METHOD_1 ( android.view.View VAR_1 ) { TYPE_1 . METHOD_2 ( VAR_2 , STRING_1 ) ; VAR_3 [ 0 ] . setText ( VAR_4 ) ; VAR_5 = VAR_6 . get ( 0 ) . METHOD_3 ( ) ; METHOD_4 ( ) ; METHOD_5 ( ) ; } 
public java.io.File METHOD_1 ( int VAR_1 ) { return new java.io.File ( this . VAR_2 , TYPE_1 . METHOD_2 ( VAR_1 ) ) ; } 
public static synchronized void METHOD_1 ( int VAR_1 ) { VAR_2 . METHOD_2 ( VAR_1 ) ; } 
public TYPE_1 METHOD_1 ( java.lang.String VAR_1 , java.lang.Object value ) { TYPE_2 . METHOD_2 ( value , STRING_1 ) ; METHOD_3 ( VAR_1 ) ; VAR_2 . put ( VAR_1 , value ) ; return this ; } 
public double METHOD_1 ( int VAR_1 , TYPE_1 b ) { java.util.Map < java.lang.Integer , java.lang.Double > VAR_2 = VAR_3 [ VAR_1 ] ; java.util.Map < java.lang.Integer , java.lang.Double > VAR_4 = METHOD_2 ( b ) ; return METHOD_3 ( VAR_2 , VAR_4 ) ; } 
public void METHOD_1 ( ) { VAR_1 . METHOD_2 ( false ) ; VAR_1 . METHOD_3 ( ) ; VAR_2 = true ; } 
public void METHOD_1 ( ) throws java.lang.Exception { TYPE_1 . METHOD_2 ( set ) . add ( INT_1 ) ; TYPE_2 . METHOD_3 ( TYPE_1 . METHOD_4 ( ) ) . METHOD_5 ( VAR_1 class ) . METHOD_6 ( STRING_1 ) . METHOD_7 ( ) ; } 
public void METHOD_1 ( ) { METHOD_2 ( VAR_1 ) ; java.lang.System.out.println ( "\n" ) ; } 
public TYPE_1 METHOD_1 ( java.util.Collection < TYPE_2 > VAR_1 ) { this . VAR_1 = VAR_1 . METHOD_2 ( ) . METHOD_3 ( TYPE_3 : : new ) . METHOD_4 ( TYPE_4 . METHOD_5 ( ) ) ; } 
private boolean METHOD_1 ( java.lang.String VAR_1 , java.lang.String ... args ) { for ( java.lang.CharSequence arg : args ) { if ( null == arg ) { return false ; } if ( VAR_1 . contains ( arg ) ) { return true ; } } return false ; } 
public void METHOD_1 ( int VAR_1 ) { try { synchronized ( this ) { METHOD_2 ( VAR_1 ) ; } } catch ( TYPE_1 VAR_2 ) { java.lang.System.out.println ( VAR_2 ) ; } } 
public void METHOD_1 ( java.lang.String VAR_1 , TYPE_1 VAR_2 , TYPE_2 response ) ; 
public void METHOD_1 ( java.lang.String VAR_1 , int VAR_2 ) { view . update ( ) ; view . METHOD_2 ( VAR_1 , VAR_2 ) ; } 
public java.util.ArrayList < TYPE_1 > METHOD_1 ( ) { return VAR_1 . METHOD_2 ( ) ; } 
public void METHOD_1 ( java.lang.Exception VAR_1 ) { if ( VAR_1 instanceof TYPE_1 ) { final TYPE_1 VAR_2 = ( ( TYPE_1 ) ( VAR_1 ) ) ; } else { METHOD_2 ( listener , VAR_1 . METHOD_3 ( ) ) ; } } 
public void METHOD_1 ( ) throws java.lang.Exception { java.util.Collection < java.lang.String > VAR_1 = VAR_2 . METHOD_2 ( ) ; TYPE_1 . assertEquals ( 0 , VAR_1 . size ( ) ) ; } 
protected TYPE_1 execute ( TYPE_1 VAR_1 , java.lang.String VAR_2 ) { return super . execute ( VAR_1 , VAR_2 ) ; } 
public boolean isEmpty ( int VAR_1 ) { return 0 == ( data [ VAR_1 ] . position ( ) ) ; } 
public static float METHOD_1 ( float VAR_1 , android.content.Context context ) { TYPE_1 VAR_2 = context . METHOD_2 ( ) ; TYPE_2 VAR_3 = VAR_2 . METHOD_3 ( ) ; float VAR_4 = VAR_1 * ( ( VAR_5 ) / FLOAT_1 ) ; return VAR_4 ; } 
public void update ( TYPE_1 VAR_1 , java.lang.Object obj ) { show ( ( ( java.lang.String ) ( obj ) ) ) ; init ( ) ; } 
void METHOD_1 ( java.lang.String VAR_1 , java.lang.String VAR_2 , java.lang.String text ) { if ( ( this ) != ( VAR_3 ) ) { return ; } listener . METHOD_2 ( ( STRING_1 + text ) ) ; } 
public void handle ( TYPE_1 VAR_1 ) { if ( ( VAR_1 . METHOD_1 ( ) ) == INT_1 ) { VAR_2 . METHOD_2 ( ) . METHOD_3 ( ) ; } } 
public void METHOD_1 ( java.lang.String VAR_1 ) { if ( ( VAR_1 != null ) && ( VAR_1 != STRING_1 ) ) { name = VAR_1 ; VAR_2 = true ; } else { VAR_2 = false ; METHOD_2 ( ) ; } } 
public void METHOD_1 ( float VAR_1 ) { VAR_2 . METHOD_2 ( 0 , 0 , 0 , 1 ) ; VAR_2 . METHOD_3 ( VAR_3 ) ; } 
public void METHOD_1 ( TYPE_1 item ) { } 
public void METHOD_1 ( TYPE_1 VAR_1 ) { if ( VAR_1 . METHOD_2 ( ) ) METHOD_3 ( VAR_1 ) ; } 
public java.lang.String toString ( ) { return ( ( ( ( VAR_1 ) + STRING_1 ) + ( VAR_2 ) ) + STRING_1 ) + ( METHOD_1 ( ) ) ; } 
public void METHOD_1 ( int position , int length , int VAR_1 ) { TYPE_1 . METHOD_2 ( data , VAR_2 , data , ( position + VAR_1 ) , length ) ; } 
public void METHOD_1 ( android.view.View VAR_1 ) { VAR_2 . show ( ) ; VAR_3 . METHOD_2 ( ) ; VAR_4 . METHOD_3 ( VAR_5 ) ; VAR_6 . setText ( STRING_1 ) ; VAR_6 . METHOD_3 ( VAR_5 ) ; } 
public static TYPE_1 METHOD_1 ( final TYPE_2 buffer ) { return new TYPE_1 ( buffer , 0 , ( ( VAR_1 ) + ( VAR_2 ) ) ) ; } 
private double METHOD_1 ( double VAR_1 ) { while ( VAR_1 < 0 ) { VAR_1 = VAR_1 + INT_1 ; } while ( VAR_1 >= INT_1 ) { VAR_1 = VAR_1 - INT_1 ; } return VAR_1 ; } 
public boolean METHOD_1 ( ) { if ( ( VAR_1 ) == ( VAR_2 ) ) return true ; else return false ; } 
public void METHOD_1 ( java.lang.String msg ) { if ( TYPE_1 . METHOD_2 ( ) . METHOD_3 ( ) ) { METHOD_4 ( VAR_1 , msg , VAR_2 ) ; } } 
private int METHOD_1 ( ) { return ( METHOD_2 ( ) . METHOD_3 ( ) . METHOD_4 ( ) ) - ( VAR_1 ) ; } 
public boolean METHOD_1 ( TYPE_1 VAR_1 ) { android.content.Intent intent = new android.content.Intent ( VAR_2 ) ; intent . METHOD_2 ( VAR_3 ) ; METHOD_3 ( intent , VAR_4 ) ; return false ; } 
public boolean METHOD_1 ( float VAR_1 , float VAR_2 , float VAR_3 ) { VAR_4 . METHOD_2 ( VAR_1 , VAR_2 , VAR_3 , 1.0F ) ; VAR_4 . METHOD_3 ( VAR_5 ) ; return true ; } 
public void METHOD_1 ( int VAR_1 ) { this . VAR_2 += VAR_1 * FLOAT_1 ; } 
public java.lang.String METHOD_1 ( ) { TYPE_1 VAR_1 = VAR_2 . METHOD_2 ( ) ; java.lang.String VAR_3 ; try { VAR_3 = VAR_1 . METHOD_3 ( VAR_4 ) ; } finally { VAR_2 . METHOD_4 ( VAR_1 ) ; } return VAR_3 ; } 
public TYPE_1 update ( final TYPE_1 VAR_1 ) { final java.lang.String VAR_2 = VAR_1 . METHOD_1 ( ) ; VAR_1 . METHOD_2 ( VAR_2 ) ; return VAR_3 . METHOD_3 ( VAR_1 ) ; } 
public void METHOD_1 ( ) { this . VAR_1 . METHOD_2 ( ) ; this . VAR_2 . METHOD_3 ( new TYPE_1 ( this . VAR_3 , this ) ) ; } 
public void METHOD_1 ( android.view.View VAR_1 ) { TYPE_1 . METHOD_2 ( STRING_1 , java.lang.String . METHOD_3 ( VAR_2 ) ) ; if ( ( VAR_2 ) == false ) { METHOD_4 ( ) ; VAR_2 = true ; } } 
public static void main ( java.lang.String [ ] args ) { TYPE_1 VAR_1 = new TYPE_1 ( new TYPE_2 ( ) , new TYPE_3 ( ) , new TYPE_4 ( ) ) ; VAR_1 . METHOD_1 ( ) ; } 
public static java.lang.String METHOD_1 ( java.lang.String VAR_1 ) { return ( VAR_1 . METHOD_2 ( 0 ) ) == CHAR_1 ? VAR_1 . substring ( 1 , ( ( VAR_1 . length ( ) ) - 1 ) ) : null ; } 
public void METHOD_1 ( ) { VAR_1 . METHOD_2 ( INT_1 ) ; VAR_2 . METHOD_3 ( 1 ) ; TYPE_1 . METHOD_4 ( ) ; TYPE_2 . assertEquals ( ( ( VAR_1 . METHOD_5 ( ) ) == INT_2 ) , true ) ; } 
private void METHOD_1 ( ) { METHOD_2 ( METHOD_3 ( ) ) ; try { TYPE_1 . METHOD_4 ( ) . add ( this ) ; } catch ( TYPE_2 VAR_1 ) { VAR_1 . METHOD_5 ( ) ; } } 
public void METHOD_1 ( TYPE_1 data ) { TYPE_2 . METHOD_2 ( this , false ) ; if ( data . getBoolean ( STRING_1 ) ) { VAR_1 . METHOD_3 ( STRING_2 ) ; VAR_1 . METHOD_4 ( ) ; } } 
public boolean METHOD_1 ( ) { return ( ( VAR_1 ) != null ) && ( ( VAR_2 ) != null ) ; } 
public void METHOD_1 ( ) { TYPE_1 . assertThat ( TYPE_2 . METHOD_2 ( STRING_1 , null ) ) . METHOD_3 ( STRING_2 ) ; } 
public void METHOD_1 ( java.lang.String VAR_1 ) { VAR_2 . add ( VAR_1 ) ; VAR_3 = VAR_1 ; } 
private static boolean METHOD_1 ( TYPE_1 VAR_1 ) { if ( VAR_2 ) { return TYPE_2 . METHOD_2 ( VAR_1 ) ; } return true ; } 
public void METHOD_1 ( java.util.List < ? extends TYPE_1 > VAR_1 ) { this . VAR_2 = VAR_1 ; METHOD_2 ( ) ; } 
public void METHOD_1 ( java.lang.String VAR_1 ) { if ( VAR_1 . equals ( STRING_1 ) ) { type = STRING_2 ; } else { type = STRING_3 ; } } 
public double METHOD_1 ( TYPE_1 VAR_1 ) { double VAR_2 = VAR_3 . METHOD_2 ( ) . METHOD_3 ( VAR_4 ) ; double VAR_5 = VAR_6 . METHOD_4 ( VAR_7 ) ; return VAR_2 / VAR_5 ; } 
private void METHOD_1 ( ) { this . METHOD_2 ( true ) ; this . METHOD_3 ( false ) ; this . METHOD_4 ( false ) ; } 
public void METHOD_1 ( float VAR_1 ) { VAR_2 = TYPE_1 . METHOD_2 ( VAR_3 , VAR_1 , METHOD_3 ( ) . METHOD_4 ( ) ) ; VAR_4 . METHOD_5 ( VAR_2 ) ; VAR_5 = VAR_2 ; } 
public static TYPE_1 METHOD_1 ( ) { return new TYPE_1 ( TYPE_2 . METHOD_2 ( new TYPE_3 ( STRING_1 , STRING_2 ) ) ) ; } 
public void METHOD_1 ( boolean VAR_1 , java.lang.String name ) { TYPE_1 VAR_2 ; if ( VAR_1 ) { VAR_2 = new TYPE_1 ( INT_1 ) ; } else { VAR_2 = new TYPE_1 ( INT_2 ) ; } METHOD_2 ( VAR_2 ) ; } 
public void METHOD_1 ( TYPE_1 event ) { TYPE_2 VAR_1 = event . METHOD_2 ( ) ; if ( VAR_1 == ( VAR_2 ) ) event . METHOD_3 ( true ) ; } 
public static java.util.List < java.net.URL > METHOD_1 ( final TYPE_1 VAR_1 ) { return TYPE_2 . METHOD_2 ( false , VAR_1 ) ; } 
public void METHOD_1 ( TYPE_1 VAR_1 , TYPE_2 VAR_2 ) { METHOD_2 ( ) ; this . VAR_2 = VAR_2 ; VAR_3 . METHOD_1 ( VAR_1 ) ; } 
public void METHOD_1 ( ) { TYPE_1 VAR_1 = new TYPE_1 ( 0 , 0 ) ; TYPE_2 VAR_2 = new TYPE_2 ( VAR_1 ) ; TYPE_1 VAR_3 = new TYPE_1 ( 1 , INT_1 ) ; } 
public void METHOD_1 ( ) throws java.lang.Exception { TYPE_1 VAR_1 = new TYPE_1 ( VAR_2 ) ; TYPE_2 . assertEquals ( STRING_1 , VAR_1 . METHOD_2 ( 1 ) . METHOD_3 ( ) ) ; } 
public java.lang.String METHOD_1 ( java.lang.StringBuffer path ) { java.lang.String url = ( ( ( VAR_1 ) + ( VAR_2 ) ) + STRING_1 ) + ( path . toString ( ) ) ; return url ; } 
public TYPE_1 METHOD_1 ( TYPE_1 VAR_1 , TYPE_2 VAR_2 ) { final TYPE_3 VAR_3 = VAR_2 . METHOD_2 ( VAR_4 class ) ; if ( VAR_3 == null ) { return VAR_1 ; } return VAR_5 = METHOD_3 ( VAR_3 , VAR_6 , VAR_1 ) ; } 
TYPE_1 METHOD_1 ( java.lang.String VAR_1 , java.lang.String VAR_2 , java.lang.String VAR_3 ) ; 
public void METHOD_1 ( TYPE_1 VAR_1 ) { if ( ! ( this . VAR_2 . contains ( VAR_1 ) ) ) this . VAR_2 . add ( VAR_1 ) ; } 
public TYPE_1 METHOD_1 ( java.lang.Integer id ) { return this . VAR_1 . get ( id ) ; } 
private void METHOD_1 ( ) { VAR_1 = ( ( VAR_2 ) * ( VAR_3 ) ) * INT_1 ; TYPE_1 . i ( STRING_1 , java.lang.String . METHOD_2 ( VAR_4 ) ) ; } 
private int METHOD_1 ( java.lang.String id ) { return VAR_1 . getInt ( key ( id ) ) ; } 
public static java.util.Map < java.lang.String , java.lang.Object > METHOD_1 ( TYPE_1 VAR_1 ) throws java.io.IOException { return TYPE_2 . METHOD_1 ( VAR_1 . METHOD_2 ( ) , VAR_1 . METHOD_3 ( ) ) ; } 
protected java.lang.Boolean METHOD_1 ( java.lang.Void ... params ) { boolean VAR_1 = false ; try { VAR_1 = VAR_2 . METHOD_2 ( VAR_3 , VAR_4 ) ; } catch ( TYPE_1 VAR_5 ) { VAR_5 . METHOD_3 ( ) ; } return VAR_1 ; } 
public TYPE_1 METHOD_1 ( TYPE_2 VAR_1 , TYPE_2 VAR_2 ) { TYPE_1 VAR_3 = new TYPE_1 ( ) ; VAR_3 . METHOD_2 ( VAR_1 ) ; VAR_3 . METHOD_3 ( VAR_2 ) ; VAR_3 . METHOD_4 ( VAR_4 ) ; return VAR_3 ; } 
public java.util.List < TYPE_1 > METHOD_1 ( ) { if ( ( this . VAR_1 ) == null ) { return null ; } return new java.util.ArrayList ( this . VAR_1 ) ; } 
public final void METHOD_1 ( int VAR_1 , java.awt.Color c ) { int i = METHOD_2 ( VAR_1 ) ; if ( c == null ) { } VAR_2 . put ( new java.lang.Integer ( i ) , c ) ; } 
public static void METHOD_1 ( ) { TYPE_1 . METHOD_2 ( TYPE_2 . METHOD_3 ( ) . METHOD_4 ( ) . METHOD_5 ( ) . METHOD_6 ( ) ) ; } 
public static TYPE_1 METHOD_1 ( android.content.Context context ) { TYPE_2 . init ( context ) ; return TYPE_2 . get ( ) . new TYPE_3 ( ) ; } 
public void METHOD_1 ( TYPE_1 VAR_1 , java.lang.String VAR_2 ) { TYPE_2 . METHOD_2 ( VAR_3 , java.lang.String.format ( VAR_4 , VAR_5 , STRING_1 , VAR_1 , VAR_2 ) ) ; METHOD_3 ( VAR_1 , true , VAR_6 ) ; } 
public void METHOD_1 ( TYPE_1 VAR_1 ) { TYPE_2 . METHOD_1 ( VAR_1 ) ; VAR_1 . METHOD_1 ( STRING_1 , VAR_2 class ) ; VAR_1 . METHOD_1 ( STRING_2 , VAR_3 class ) ; } 
public void METHOD_1 ( int VAR_1 ) { VAR_2 = VAR_1 ; if ( VAR_3 ) VAR_4 . METHOD_1 ( VAR_1 ) ; } 
public void METHOD_1 ( boolean VAR_1 ) { VAR_2 . set ( VAR_3 , VAR_1 ) ; } 
public boolean METHOD_1 ( ) { return ( ( METHOD_2 ( ) ) != null ) && ( METHOD_2 ( ) . isEmpty ( ) ) ; } 
private TYPE_1 METHOD_1 ( ) { return METHOD_2 ( ) . METHOD_3 ( VAR_1 ) ; } 
public void METHOD_1 ( ) { TYPE_1 . i ( STRING_1 , STRING_2 ) ; VAR_1 . METHOD_2 ( ) ; VAR_2 . METHOD_3 ( VAR_3 ) ; METHOD_4 ( ) ; METHOD_5 ( ) ; VAR_4 . METHOD_6 ( VAR_5 ) ; } 
protected void METHOD_1 ( TYPE_1 VAR_1 ) { TYPE_2 . METHOD_2 ( VAR_2 , 0 , TYPE_2 . METHOD_3 ( ) , 0 , 0 ) ; title . setText ( STRING_1 ) ; } 
protected void METHOD_1 ( ) { VAR_1 . METHOD_2 ( ) ; super . METHOD_1 ( ) ; VAR_2 = false ; VAR_3 . METHOD_3 ( 0 ) ; VAR_4 = false ; } 
public int METHOD_1 ( ) { ( time ) ++ ; if ( ( time ) > INT_1 ) { time = 0 ; METHOD_2 ( ) ; } } 
protected boolean METHOD_1 ( ) { if ( ! ( TYPE_1 . METHOD_2 ( VAR_1 ) ) ) { TYPE_2 . METHOD_3 ( VAR_1 , STRING_1 , VAR_2 ) . show ( ) ; return false ; } return true ; } 
private void METHOD_1 ( ) { java.lang.System.out.println ( STRING_1 ) ; type ( ) ; if ( ( VAR_1 . METHOD_2 ( ) ) == ( VAR_2 ) ) { METHOD_3 ( VAR_2 ) ; } } 
public TYPE_1 METHOD_1 ( TYPE_1 VAR_1 ) { this . VAR_2 . METHOD_1 ( VAR_1 , STRING_1 ) ; return super . METHOD_1 ( VAR_1 ) ; } 
private void METHOD_1 ( ) { java.awt.Font VAR_1 = new java.awt.Font ( STRING_1 , VAR_2 , INT_1 ) ; label . METHOD_2 ( VAR_1 ) ; } 
public void METHOD_1 ( TYPE_1 VAR_1 ) { TYPE_2 . METHOD_2 ( ) . METHOD_3 ( VAR_2 ) ; VAR_3 . METHOD_4 ( ) ; } 
public int METHOD_1 ( TYPE_1 VAR_1 , java.lang.String VAR_2 ) throws TYPE_2 { return 0 ; } 
public TYPE_1 METHOD_1 ( TYPE_1 VAR_1 ) { { TYPE_1 VAR_2 = this ; } } 
public void METHOD_1 ( TYPE_1 VAR_1 , int VAR_2 ) { java.lang.String VAR_3 = VAR_4 . getText ( ) . toString ( ) ; } 
public TYPE_1 METHOD_1 ( java.lang.String VAR_1 ) { TYPE_1 VAR_2 = VAR_3 . METHOD_2 ( VAR_4 class , VAR_1 ) ; VAR_3 . METHOD_3 ( VAR_2 ) ; return VAR_2 ; } 
public boolean METHOD_1 ( TYPE_1 VAR_1 ) { return VAR_1 != ( VAR_2 ) ; } 
public void METHOD_1 ( TYPE_1 VAR_1 ) { VAR_1 . METHOD_2 ( VAR_2 class , VAR_3 class ) ; VAR_1 . METHOD_2 ( VAR_4 class , VAR_5 class ) ; } 
public void METHOD_1 ( ) { this . VAR_1 = TYPE_1 . METHOD_2 ( INT_1 ) ; } 
public boolean METHOD_1 ( TYPE_1 b ) { return this . METHOD_2 ( new TYPE_1 ( STRING_1 , ( - 1 ) , new TYPE_2 ( ( - 1 ) , ( - 1 ) ) , VAR_1 ) ) . contains ( b ) ; } 
public int METHOD_1 ( ) throws java.io.IOException { byte [ ] buffer = new byte [ 1 ] ; VAR_1 . METHOD_1 ( buffer ) ; return buffer [ 0 ] ; } 
public void METHOD_1 ( TYPE_1 VAR_1 ) { VAR_2 . add ( VAR_1 ) ; try ( TYPE_2 VAR_3 = new TYPE_2 ( VAR_4 ) ) { VAR_5 . METHOD_2 ( ) ; } } 
public TYPE_1 METHOD_1 ( java.lang.String name ) { TYPE_1 VAR_1 = VAR_2 . METHOD_2 ( name ) ; java.lang.System.out.println ( ( STRING_1 + ( VAR_1 . METHOD_3 ( ) ) ) ) ; return null ; } 
public TYPE_1 METHOD_1 ( java.util.List < ? extends TYPE_2 > values , TYPE_3 VAR_1 ) { for ( TYPE_2 value : values ) { value . METHOD_2 ( this , new TYPE_3 ( VAR_1 . name , value ) ) ; } return VAR_2 ; } 
private TYPE_1 METHOD_1 ( ) { TYPE_2 VAR_1 = new TYPE_2 ( VAR_2 ) ; java.lang.String VAR_3 = VAR_1 . METHOD_2 ( ) . toString ( ) ; VAR_1 . METHOD_3 ( VAR_3 ) ; TYPE_1 VAR_4 = VAR_1 . METHOD_2 ( ) ; return VAR_4 ; } 
public boolean METHOD_1 ( ) { if ( ( this . VAR_1 ) == ( this ) ) { return true ; } else return false ; } 
public boolean add ( final TYPE_1 VAR_1 ) { VAR_2 . add ( VAR_1 ) ; return ( VAR_3 ) == ( VAR_4 ) ; } 
public void METHOD_1 ( TYPE_1 VAR_1 ) { this . VAR_1 = VAR_1 . METHOD_2 ( null ) ; } 
public void METHOD_1 ( android.view.View VAR_1 ) { new TYPE_1 ( ) . execute ( ) ; } 
public int METHOD_1 ( ) { VAR_1 -= 1 ; return METHOD_2 ( ) ; } 
public int METHOD_1 ( long VAR_1 ) { int VAR_2 = ( INT_1 < < ( VAR_3 ) ) - 1 ; return ( ( int ) ( VAR_1 > > ( VAR_4 ) ) ) & VAR_2 ; } 
private java.lang.String METHOD_1 ( int n ) { java.lang.String VAR_1 = STRING_1 ; if ( n < INT_1 ) { VAR_1 = "0" + VAR_1 ; } else { VAR_1 = java.lang.Integer.toString ( n ) ; } return VAR_1 ; } 
private void METHOD_1 ( ) { this . text = STRING_1 ; } 
public static boolean contains ( TYPE_1 VAR_1 , long VAR_2 ) { return ( ( VAR_1 . METHOD_1 ( ) . METHOD_2 ( ) ) <= VAR_2 ) && ( VAR_2 <= ( VAR_1 . METHOD_3 ( ) . METHOD_2 ( ) ) ) ; } 
public void METHOD_1 ( ) { int i = 0 ; while ( true ) { i ++ ; if ( i == INT_1 ) break ; } } 
public void METHOD_1 ( TYPE_1 < java.util.ArrayList < TYPE_2 > > VAR_1 , java.util.ArrayList < TYPE_2 > VAR_2 ) { TYPE_3 . show ( VAR_3 , false ) ; VAR_4 . METHOD_2 ( VAR_2 ) ; TYPE_4 . i ( STRING_1 , STRING_2 ) ; VAR_5 = true ; } 
private void METHOD_1 ( ) { synchronized ( VAR_1 ) { while ( ( VAR_2 ) > 0 ) { try { METHOD_2 ( ) ; } catch ( TYPE_1 VAR_3 ) { } } ++ ( VAR_4 ) ; } } 
public void METHOD_1 ( TYPE_1 VAR_1 ) { super . METHOD_1 ( VAR_1 ) ; VAR_2 = new TYPE_2 ( getContext ( ) ) ; VAR_3 = new TYPE_3 ( getActivity ( ) ) ; VAR_4 = VAR_3 . METHOD_2 ( ) ; } 
public static void METHOD_1 ( TYPE_1 < ? > VAR_1 ) { VAR_2 . put ( VAR_1 . getType ( ) , VAR_1 ) ; VAR_3 . put ( VAR_1 . getClass ( ) . METHOD_2 ( ) , VAR_1 . getClass ( ) ) ; } 
public static java.lang.String METHOD_1 ( java.lang.String filename ) { return filename . substring ( INT_1 , ( ( filename . length ( ) ) - INT_2 ) ) ; } 
public void METHOD_1 ( android.view.View VAR_1 ) { TYPE_1 a = new TYPE_1 ( ) ; android.content.Intent VAR_2 = new android.content.Intent ( VAR_3 , VAR_4 ) ; VAR_5 . METHOD_2 ( VAR_2 , VAR_6 ) ; } 
public java.lang.String METHOD_1 ( int VAR_1 ) { TYPE_1 type = getType ( VAR_1 ) ; return VAR_2 . isEmpty ( ) ? VAR_3 . METHOD_1 ( VAR_1 ) : VAR_2 ; } 
public java.lang.Object METHOD_1 ( TYPE_1 node ) { super . METHOD_1 ( node ) ; METHOD_2 ( node ) ; return null ; } 
public double METHOD_1 ( ) { if ( ( VAR_1 ) && ( ( VAR_2 . METHOD_2 ( ) ) > 0 ) ) { return 0 ; } return INT_1 ; } 
public void METHOD_1 ( ) { TYPE_1 . i ( VAR_1 , STRING_1 ) ; VAR_2 = null ; VAR_3 = METHOD_2 ( true ) ; METHOD_3 ( ) . METHOD_4 ( ) . replace ( VAR_4 , VAR_3 ) . commit ( ) ; } 
public static void main ( java.lang.String [ ] args ) throws java.lang.Exception { TYPE_1 . METHOD_1 ( VAR_1 class , args ) ; } 
public java.lang.String toString ( ) { java.lang.String result = super . toString ( ) ; return ( result + STRING_1 ) + ( this . VAR_1 . METHOD_1 ( ) ) ; } 
public void METHOD_1 ( android.view.View view ) { java.lang.String VAR_1 = STRING_1 ; int VAR_2 = 0 ; java.lang.String VAR_3 = STRING_1 ; TYPE_1 . i ( STRING_2 , TYPE_2 . METHOD_2 ( ) ) ; } 
public void METHOD_1 ( ) { java.util.Random VAR_1 = new java.util.Random ( ) ; int VAR_2 = 0 ; int VAR_3 = INT_1 ; VAR_4 = ( VAR_1 . METHOD_2 ( ( VAR_3 - VAR_2 ) ) ) + VAR_2 ; } 
protected void METHOD_1 ( ) { TYPE_1 VAR_1 = VAR_2 new TYPE_2 ( ) ; VAR_3 . METHOD_2 ( true ) ; VAR_1 . METHOD_3 ( ) ; VAR_1 . METHOD_4 ( ) ; super . METHOD_1 ( ) ; } 
protected void METHOD_1 ( ) throws java.lang.Exception { VAR_1 . METHOD_1 ( ) ; VAR_1 = null ; TYPE_1 . METHOD_2 ( STRING_1 , TYPE_2 . toString ( ) ) ; super . METHOD_1 ( ) ; } 
public void METHOD_1 ( int position , float VAR_1 , int VAR_2 ) { java.lang.System.out.println ( ( STRING_1 + VAR_1 ) ) ; } 
public TYPE_1 METHOD_1 ( ) { return position ; } 
public boolean isEmpty ( TYPE_1 VAR_1 ) { if ( VAR_1 == null ) { return true ; } else { return false ; } } 
public java.lang.String update ( TYPE_1 VAR_1 ) { VAR_2 . update ( VAR_1 . getId ( ) , VAR_1 ) ; return STRING_1 + ( VAR_1 . getId ( ) ) ; } 
private void METHOD_1 ( java.lang.String message ) { TYPE_1 . METHOD_2 ( super . getActivity ( ) , message , VAR_1 ) . show ( ) ; } 
public void METHOD_1 ( ) { if ( VAR_1 ) { TYPE_1 VAR_2 = TYPE_2 . METHOD_2 ( VAR_3 ) ; VAR_4 . METHOD_3 ( VAR_2 . toString ( ) ) ; VAR_4 . METHOD_4 ( ) ; VAR_5 . METHOD_5 ( ) ; VAR_1 = false ; } } 
public java.lang.Integer METHOD_1 ( java.lang.String VAR_1 ) { return getConfig ( ) . getInt ( VAR_1 ) ; } 
private void METHOD_1 ( ) { VAR_1 . METHOD_2 ( VAR_2 ) ; VAR_3 . METHOD_2 ( VAR_4 ) ; VAR_5 . METHOD_2 ( VAR_4 ) ; } 
protected void METHOD_1 ( ) { source . METHOD_2 ( ) ; if ( ( source . METHOD_3 ( ) ) == CHAR_1 ) { token = VAR_1 ; source . METHOD_2 ( ) ; } else { token = VAR_2 ; } } 
protected void METHOD_1 ( ) { if ( ( VAR_1 ) != null ) { METHOD_2 ( VAR_2 ) ; } super . METHOD_1 ( ) ; } 
private void METHOD_1 ( TYPE_1 VAR_1 , java.lang.String format , java.lang.Object VAR_2 , java.lang.Object VAR_3 ) { VAR_4 . METHOD_2 ( VAR_1 , TYPE_2 . format ( format , VAR_2 , VAR_3 ) . METHOD_3 ( ) , null ) ; } 
long METHOD_1 ( TYPE_1 obj , java.lang.String [ ] VAR_1 , double [ ] VAR_2 , long VAR_3 , long VAR_4 , double VAR_5 , int [ ] VAR_6 ) ; 
private void METHOD_1 ( ) { int VAR_1 = 0 ; for ( int VAR_2 = INT_1 ; VAR_2 > 0 ; VAR_2 -= INT_2 , VAR_1 += INT_2 ) { METHOD_2 ( VAR_2 , VAR_1 ) ; } } 
public double METHOD_1 ( ) { return VAR_1 ; } 
public void METHOD_1 ( java.lang.String name ) { this . VAR_1 . add ( name . toLowerCase ( ) ) ; } 
public void METHOD_1 ( java.util.Collection < java.lang.String > VAR_1 ) { VAR_1 = new TYPE_1 < > ( VAR_1 ) ; } 
public void METHOD_1 ( java.lang.String message ) { java.lang.System.out.println ( STRING_1 ) ; } 
java.lang.Boolean METHOD_1 ( TYPE_1 VAR_1 ) { if ( VAR_2 . contains ( VAR_1 ) ) { VAR_2 . remove ( VAR_1 ) ; METHOD_2 ( ) ; return true ; } return false ; } 
public void METHOD_1 ( TYPE_1 p ) { setValue ( VAR_1 . getValue ( ) ) ; } 
public void METHOD_1 ( TYPE_1 VAR_1 ) { super . METHOD_1 ( VAR_1 ) ; TYPE_2 . METHOD_2 ( VAR_2 ) ; VAR_3 = TYPE_3 . METHOD_3 ( getActivity ( ) . METHOD_4 ( ) ) ; METHOD_5 ( true ) ; } 
public TYPE_1 METHOD_1 ( TYPE_2 VAR_1 , TYPE_3 VAR_2 , java.lang.String VAR_3 ) { return VAR_4 . METHOD_2 ( VAR_1 , VAR_2 , VAR_3 ) ; } 
protected void METHOD_1 ( ) { if ( ( VAR_1 ) != null ) VAR_1 . METHOD_2 ( ) ; } 
public java.lang.String METHOD_1 ( ) { VAR_1 = new java.util.Scanner ( VAR_2 ) ; java.lang.String VAR_3 = VAR_1 . METHOD_2 ( ) ; if ( VAR_1 . METHOD_2 ( ) . equals ( STRING_1 ) ) ; METHOD_3 ( ) ; return VAR_3 ; } 
public static boolean METHOD_1 ( java.lang.String value ) { if ( value == null ) { return true ; } else if ( ( value . trim ( ) . length ( ) ) > 1 ) { return false ; } return true ; } 
public boolean METHOD_1 ( android.view.View view , TYPE_1 VAR_1 ) { if ( ( VAR_1 . METHOD_2 ( ) ) == ( VAR_2 ) ) { } return true ; } 
public void METHOD_1 ( TYPE_1 result ) { VAR_1 . METHOD_2 ( VAR_2 ) ; VAR_1 . setEnabled ( false ) ; VAR_3 . METHOD_2 ( VAR_4 ) ; } 
public static void main ( java.lang.String [ ] args ) { TYPE_1 a = new TYPE_1 ( INT_1 , INT_1 ) ; a . METHOD_1 ( 0 , 0 , 1 ) ; java.lang.System.out.println ( a . toString ( ) ) ; } 
protected void METHOD_1 ( TYPE_1 VAR_1 ) { if ( TYPE_2 . getContext ( ) . METHOD_2 ( VAR_1 . getId ( ) ) ) { throw new TYPE_3 ( ) ; } } 
public void METHOD_1 ( ) { this . METHOD_2 ( VAR_1 , VAR_2 , VAR_3 ) ; } 
public TYPE_1 METHOD_1 ( ) { return TYPE_1 . METHOD_2 ( this . VAR_1 . METHOD_3 ( ) ) ; } 
protected void METHOD_1 ( ) { super . METHOD_1 ( ) ; VAR_1 . METHOD_2 ( VAR_2 ) ; VAR_3 . METHOD_3 ( ) ; } 
public static java.lang.String [ ] METHOD_1 ( java.lang.String VAR_1 ) { return VAR_1 . split ( STRING_1 ) ; } 
public java.lang.String METHOD_1 ( ) { if ( ( VAR_1 ) == INT_1 ) { return STRING_1 ; } else { return java.lang.String . METHOD_2 ( ( ( VAR_2 ) + 1 ) ) ; } } 
public void METHOD_1 ( ) { VAR_1 . METHOD_2 ( ) ; VAR_1 . METHOD_3 ( VAR_2 ) ; if ( c == INT_1 ) { VAR_3 = true ; } } 
public java.lang.String METHOD_1 ( ) { if ( ( this . VAR_1 . METHOD_2 ( ) ) == 0 ) { return null ; } else { return ( ( java.lang.String ) ( this . VAR_1 . METHOD_3 ( ) ) ) ; } } 
public byte [ ] METHOD_1 ( char [ ] VAR_1 , byte [ ] VAR_2 ) throws TYPE_1 { return TYPE_2 . METHOD_2 ( VAR_3 , VAR_1 , VAR_4 , VAR_5 ) . METHOD_3 ( VAR_2 ) ; } 
public void METHOD_1 ( TYPE_1 VAR_1 ) { TYPE_2 . METHOD_2 ( this . id , this . VAR_2 , VAR_1 ) ; } 
public java.lang.String toString ( ) { return ( STRING_1 + ( value ) ) + STRING_2 ; } 
public synchronized void METHOD_1 ( java.util.ArrayList < java.lang.String > VAR_1 ) { if ( ( VAR_1 != null ) && ( ( VAR_1 . size ( ) ) > 0 ) ) { VAR_2 . METHOD_2 ( VAR_1 ) ; VAR_3 = true ; } } 
public int METHOD_1 ( int VAR_1 ) { assert VAR_1 < INT_1 ; assert VAR_1 >= 0 ; return ( VAR_2 . get ( VAR_1 ) . VAR_3 ) - ( VAR_4 ) ; } 
public void METHOD_1 ( ) { super . METHOD_1 ( ) ; TYPE_1 . METHOD_2 ( this , true ) ; } 
java.lang.String METHOD_1 ( java.lang.String title , java.lang.String VAR_1 , java.lang.String date , int VAR_2 , java.lang.String type ) ; 
public int METHOD_1 ( ) { if ( ( VAR_1 ) == null ) return 0 ; return VAR_1 . size ( ) ; } 
private void METHOD_1 ( ) throws TYPE_1 { this . METHOD_2 ( ) . METHOD_3 ( VAR_1 , true , VAR_2 ) ; this . METHOD_2 ( ) . METHOD_3 ( VAR_3 , true , VAR_2 ) ; } 
public static boolean METHOD_1 ( TYPE_1 VAR_1 ) { TYPE_2 VAR_2 = new TYPE_2 ( VAR_1 , true , true ) ; return VAR_2 . METHOD_2 ( ) ; } 
public void end ( TYPE_1 VAR_1 ) { if ( VAR_2 ) return ; for ( TYPE_2 VAR_3 : VAR_4 ) { if ( ( VAR_3 instanceof TYPE_3 ) && ( ! ( VAR_3 . equals ( this ) ) ) ) return ; } VAR_5 = false ; } 
public void METHOD_1 ( TYPE_1 result , TYPE_2 response ) { if ( ( result != null ) && ( ( VAR_1 ) != null ) ) ; } 
private void METHOD_1 ( ) { params = VAR_1 . METHOD_2 ( ) ; params . METHOD_3 ( VAR_2 ) ; VAR_1 . METHOD_4 ( params ) ; VAR_1 . METHOD_5 ( ) ; VAR_3 = true ; VAR_4 . METHOD_6 ( VAR_5 ) ; } 
public void METHOD_1 ( int VAR_1 ) { if ( VAR_1 > ( - 1 ) ) { VAR_2 . METHOD_2 ( new TYPE_1 ( VAR_1 ) ) ; VAR_3 = true ; METHOD_3 ( ) ; } } 
private void METHOD_1 ( ) { if ( ! ( METHOD_2 ( ) ) ) METHOD_3 ( ) ; } 
public boolean METHOD_1 ( int VAR_1 ) { java.lang.System.err.println ( ( ( VAR_2 ) - VAR_1 ) ) ; return ( ( VAR_2 ) - VAR_1 ) > ( VAR_3 ) ; } 
public void METHOD_1 ( ) { super . METHOD_1 ( ) ; VAR_1 = ( ( TYPE_1 ) ( VAR_2 . METHOD_2 ( VAR_3 ) ) ) ; } 
public static boolean METHOD_1 ( int VAR_1 ) { return VAR_1 != ( VAR_2 ) ; } 
protected void METHOD_1 ( android.content.Intent intent ) { TYPE_1 . METHOD_2 ( STRING_1 , STRING_2 ) ; } 
public void METHOD_1 ( ) { TYPE_1 TYPE_2 = new TYPE_1 ( ) ; METHOD_2 ( TYPE_2 . equals ( VAR_1 ) ) ; } 
public void init ( TYPE_1 VAR_1 ) { VAR_1 . METHOD_1 ( this ) ; VAR_1 . METHOD_1 ( METHOD_2 ( ) ) ; } 
public void METHOD_1 ( TYPE_1 VAR_1 ) { METHOD_2 ( ) ; VAR_1 . METHOD_3 ( ) ; VAR_1 . METHOD_4 ( ) ; } 
public void METHOD_1 ( ) { VAR_1 . METHOD_2 ( ) ; METHOD_3 ( VAR_2 , VAR_2 . toString ( ) ) ; METHOD_4 ( VAR_2 ) ; } 
protected static boolean METHOD_1 ( TYPE_1 VAR_1 ) { TYPE_2 . METHOD_2 ( VAR_1 , STRING_1 ) ; return ( VAR_1 . METHOD_3 ( ) ) < ( TYPE_3 [ VAR_1 . METHOD_4 ( ) ] ) ; } 
public static final java.lang.String METHOD_1 ( java.lang.String VAR_1 ) { return TYPE_1 . METHOD_2 ( new TYPE_2 ( new TYPE_3 ( VAR_1 ) ) ) ; } 
public void METHOD_1 ( TYPE_1 VAR_1 ) { if ( VAR_2 . getText ( ) . equals ( STRING_1 ) ) VAR_2 . setText ( STRING_2 ) ; } 
public TYPE_1 METHOD_1 ( ) { return METHOD_2 ( ) . METHOD_1 ( ) ; } 
public void METHOD_1 ( ) { METHOD_2 ( true ) ; METHOD_3 ( 0 , 0 ) ; } 
public void METHOD_1 ( int VAR_1 ) { METHOD_2 ( ( VAR_1 + 1 ) ) ; } 
public void METHOD_1 ( TYPE_1 c ) { java.lang.System.out.println ( STRING_1 ) ; VAR_1 = c ; } 
public static void METHOD_1 ( java.lang.String key , TYPE_1 VAR_1 ) { if ( ( TYPE_2 . METHOD_2 ( key ) ) == null ) { VAR_2 . put ( key , VAR_1 ) ; } } 
public void METHOD_1 ( TYPE_1 VAR_1 ) { TYPE_2 VAR_2 = new TYPE_2 ( ) ; VAR_3 . METHOD_2 ( ) . METHOD_3 ( ) ; VAR_2 . METHOD_4 ( VAR_3 , VAR_4 ) ; } 
public void start ( ) { METHOD_1 ( ) ; METHOD_2 ( ) ; METHOD_3 ( ) ; } 
public void METHOD_1 ( android.view.View view ) { if ( ( VAR_1 ) != null ) { VAR_1 . METHOD_2 ( ) ; } METHOD_3 ( ) ; TYPE_1 . METHOD_4 ( ) ; } 
public void METHOD_1 ( ) { get ( VAR_1 , STRING_1 , VAR_2 ) ; super . METHOD_1 ( ) ; } 
private void METHOD_1 ( ) { synchronized ( VAR_1 ) { -- ( VAR_2 ) ; METHOD_2 ( ) ; } } 
public void METHOD_1 ( int value , TYPE_1 VAR_1 ) { VAR_2 . setText ( ( ( java.lang.String . METHOD_2 ( value ) ) + STRING_1 ) ) ; } 
public void METHOD_1 ( ) { if ( METHOD_2 ( STRING_1 , VAR_1 ) ) { if ( ( state ) == ( VAR_2 ) ) { VAR_3 = 0 ; } state = VAR_4 ; METHOD_3 ( ) ; } } 
public void METHOD_1 ( double min , double VAR_1 , boolean VAR_2 ) { this . VAR_3 = min ; this . VAR_4 = VAR_1 ; this . format = null ; if ( VAR_2 ) { return ; } METHOD_2 ( VAR_5 , VAR_3 , VAR_4 ) ; } 
public void METHOD_1 ( TYPE_1 < ? super TYPE_2 > VAR_1 ) { TYPE_3 . METHOD_2 ( VAR_2 , VAR_1 ) ; } 
public void METHOD_1 ( TYPE_1 VAR_1 ) { boolean VAR_2 = METHOD_2 ( VAR_1 ) ; VAR_1 . METHOD_3 ( STRING_1 ) ; if ( VAR_2 ) { VAR_1 . METHOD_4 ( VAR_3 ) ; VAR_4 . METHOD_5 ( VAR_3 ) ; } } 
public void METHOD_1 ( TYPE_1 VAR_1 ) { VAR_2 . setText ( ( STRING_1 + INT_1 ) ) ; VAR_3 = VAR_2 . getText ( ) ; } 
public void METHOD_1 ( java.lang.String format ) { this . VAR_1 = format ; } 
private int getInt ( TYPE_1 p ) { final java.lang.String value = get ( p ) ; if ( value . isEmpty ( ) ) { return - 1 ; } return java.lang.Integer.parseInt ( value ) ; } 
public static java.lang.String METHOD_1 ( java.lang.String msg ) { msg = TYPE_1 . METHOD_2 ( msg ) ; return msg ; } 
public void METHOD_1 ( ) throws java.lang.Exception { VAR_1 = new TYPE_1 ( VAR_2 , VAR_3 , VAR_4 , VAR_5 ) ; } 
public void METHOD_1 ( ) { try { java.lang.Thread . METHOD_2 ( VAR_1 ) ; } catch ( TYPE_1 VAR_2 ) { VAR_2 . METHOD_3 ( ) ; } METHOD_4 ( new android.content.Intent ( METHOD_5 ( ) , VAR_3 class ) ) ; VAR_1 += INT_1 ; } 
public void METHOD_1 ( ) { TYPE_1 VAR_1 = new TYPE_1 ( VAR_2 . METHOD_2 ( ) ) ; VAR_3 . METHOD_3 ( VAR_1 . METHOD_4 ( ) ) ; } 
public void METHOD_1 ( TYPE_1 VAR_1 ) { VAR_1 . METHOD_2 ( this ) ; VAR_1 . METHOD_3 ( this ) ; VAR_1 . METHOD_4 ( VAR_2 ) ; } 
public short METHOD_1 ( ) { return ( ( short ) ( METHOD_2 ( ) ) ) ; } 
private void METHOD_1 ( java.lang.String msg ) { TYPE_1 . info ( msg ) ; java.lang.System.out.println ( ) ; } 
public java.lang.String METHOD_1 ( TYPE_1 VAR_1 , int VAR_2 ) { VAR_3 . METHOD_2 ( STRING_1 ) ; TYPE_2 VAR_4 = VAR_5 . METHOD_3 ( VAR_2 ) ; VAR_1 . METHOD_4 ( STRING_2 , VAR_4 ) ; return STRING_3 ; } 
public void METHOD_1 ( TYPE_1 VAR_1 ) { int VAR_2 = METHOD_2 ( VAR_3 ) ; if ( VAR_2 != ( - 1 ) ) { METHOD_3 ( VAR_2 , VAR_1 ) ; } } 
public java.lang.String getName ( ) { return VAR_1 ; } 
public boolean METHOD_1 ( TYPE_1 < ? > VAR_1 , android.view.View view , int i , long VAR_2 ) { METHOD_2 ( VAR_3 . METHOD_3 ( new TYPE_2 [ VAR_3 . size ( ) ] ) [ i ] ) ; return false ; } 
public void METHOD_1 ( TYPE_1 VAR_1 ) { if ( ( VAR_1 . METHOD_2 ( ) ) != 0 ) new TYPE_2 ( ) . execute ( VAR_1 ) ; } 
private TYPE_1 METHOD_1 ( ) throws TYPE_2 { TYPE_1 VAR_1 = null ; VAR_1 = TYPE_3 . METHOD_1 ( VAR_2 , VAR_3 , VAR_4 ) ; return VAR_1 ; } 
public static void main ( java.lang.String [ ] args ) throws java.io.IOException , TYPE_1 , TYPE_2 , TYPE_3 { VAR_1 . METHOD_1 ( VAR_2 class ) . METHOD_2 ( ) ; new TYPE_4 ( ) . METHOD_3 ( VAR_3 ) ; } 
public void METHOD_1 ( TYPE_1 VAR_1 ) { try { METHOD_2 ( ) ; } catch ( java.lang.Exception VAR_2 ) { VAR_2 . METHOD_3 ( ) ; } } 
public boolean METHOD_1 ( ) { return ( VAR_1 . METHOD_2 ( VAR_2 ) ) || ( VAR_1 . equals ( VAR_2 ) ) ; } 
public void METHOD_1 ( java.util.List < TYPE_1 > VAR_1 , java.util.List < TYPE_2 > VAR_2 ) { this . VAR_1 = VAR_1 ; this . VAR_2 = VAR_2 ; METHOD_2 ( this . VAR_1 ) ; METHOD_3 ( ) ; } 
public void METHOD_1 ( java.lang.String VAR_1 ) { this . VAR_1 = VAR_1 ; VAR_2 = new TYPE_1 ( ) ; VAR_2 . METHOD_2 ( STRING_1 ) ; METHOD_3 ( ) ; } 
public void update ( float VAR_1 ) { VAR_2 . METHOD_1 ( ) ; } 
public boolean remove ( TYPE_1 VAR_1 ) { return ( TYPE_2 . METHOD_1 ( VAR_2 , VAR_3 , VAR_1 ) ) || ( TYPE_2 . METHOD_1 ( VAR_4 , VAR_4 . METHOD_2 ( ) , VAR_1 ) ) ; } 
public void METHOD_1 ( TYPE_1 event ) { switch ( event . getType ( ) ) { case VAR_1 : VAR_2 = VAR_3 ; break ; case VAR_4 : VAR_2 = TYPE_2 . METHOD_2 ( ) ; break ; default : break ; } } 
public void add ( TYPE_1 VAR_1 ) { data . METHOD_1 ( VAR_1 ) ; } 
public void METHOD_1 ( ) throws java.lang.Exception { METHOD_2 ( ) ; TYPE_1 . METHOD_3 ( VAR_1 , VAR_2 ) ; VAR_3 . METHOD_4 ( ) ; TYPE_1 . METHOD_5 ( VAR_1 , VAR_2 ) ; } 
private TYPE_1 METHOD_1 ( TYPE_1 VAR_1 , TYPE_2 VAR_2 ) { if ( ( VAR_1 . type ) == ( VAR_3 ) ) { return METHOD_1 ( VAR_1 . METHOD_2 ( ) , VAR_2 ) ; } else { return METHOD_3 ( VAR_1 , VAR_2 ) ; } } 
private void METHOD_1 ( TYPE_1 event ) { if ( VAR_1 ) { java.lang.System.out.println ( STRING_1 ) ; } else { java.lang.System.out.println ( STRING_2 ) ; VAR_2 . METHOD_2 ( ) ; VAR_1 = true ; METHOD_3 ( ) ; } } 
public boolean METHOD_1 ( final TYPE_1 VAR_1 ) { return VAR_2 . METHOD_2 ( VAR_1 ) ; } 
public TYPE_1 METHOD_1 ( final TYPE_2 VAR_1 ) { return METHOD_2 ( ( t ) - > t . METHOD_1 ( VAR_2 , VAR_3 , VAR_4 ) ) ; } 
public TYPE_1 METHOD_1 ( ) { java.util.Calendar VAR_1 = ( ( java.util.Calendar ) ( METHOD_2 ( ) . METHOD_3 ( ) ) ) ; VAR_1 . add ( VAR_2 , ( - INT_1 ) ) ; return new TYPE_2 ( VAR_1 ) ; } 
protected void METHOD_1 ( ) { VAR_1 . METHOD_2 ( ) ; VAR_1 . METHOD_3 ( METHOD_4 ( VAR_2 ) , METHOD_4 ( METHOD_5 ( ) ) ) ; } 
private static byte [ ] METHOD_1 ( java.lang.String VAR_1 ) { return TYPE_1 . METHOD_2 ( TYPE_2 . METHOD_3 ( VAR_1 ) ) . METHOD_4 ( ) ; } 
public void METHOD_1 ( java.lang.String msg ) { VAR_1 = new TYPE_1 ( this ) . content ( msg ) . METHOD_2 ( true , 0 ) . show ( ) ; } 
public java.util.List < TYPE_1 > METHOD_1 ( ) { for ( TYPE_1 VAR_1 : VAR_2 ) VAR_1 . METHOD_2 ( VAR_3 ) ; return VAR_2 ; } 
public void METHOD_1 ( ) { VAR_1 . get ( ) . METHOD_1 ( ) ; } 
public void METHOD_1 ( java.lang.String type , int VAR_1 , int VAR_2 ) { METHOD_2 ( VAR_1 , VAR_2 ) ; } 
public TYPE_1 METHOD_1 ( java.lang.String string ) { VAR_1 = VAR_2 . METHOD_2 ( ) ; return VAR_1 . METHOD_3 ( string ) ; } 
public boolean METHOD_1 ( ) { return ! ( ( VAR_1 ) == ( VAR_2 ) ) ; } 
public java.util.Date METHOD_1 ( ) { return new java.util.Date ( start . getTime ( ) ) ; } 
private TYPE_1 METHOD_1 ( TYPE_2 var ) { return VAR_1 . METHOD_2 ( var . METHOD_3 ( ) ) ; } 
public java.util.List < TYPE_1 > METHOD_1 ( TYPE_2 VAR_1 ) { final java.util.List < TYPE_1 > results = TYPE_3 . METHOD_2 ( ) ; return METHOD_1 ( VAR_2 , VAR_1 , results ) ; } 
public byte [ ] array ( ) { throw new TYPE_1 ( ) ; } 
public void METHOD_1 ( TYPE_1 VAR_1 ) { VAR_2 . setEnabled ( VAR_3 . METHOD_2 ( ) ) ; VAR_4 . setEnabled ( VAR_3 . METHOD_2 ( ) ) ; } 
public static java.lang.String METHOD_1 ( java.lang.String VAR_1 ) { return VAR_1 + STRING_1 ; } 
public java.lang.String METHOD_1 ( java.lang.String str ) { return TYPE_1 . METHOD_2 ( str , VAR_1 ) . replaceAll ( STRING_1 , STRING_2 ) ; } 
protected void METHOD_1 ( ) { if ( ( VAR_1 ) != null ) { try { VAR_1 . METHOD_2 ( ) ; } catch ( TYPE_1 VAR_2 ) { VAR_1 . METHOD_2 ( ) ; } } } 
public java.lang.Object METHOD_1 ( ) { return ( VAR_1 . METHOD_1 ( ) ) == null ? null : ( ( TYPE_1 ) ( VAR_1 . METHOD_1 ( ) ) ) . get ( ) ; } 
public void METHOD_1 ( TYPE_1 VAR_1 ) { METHOD_2 ( STRING_1 ) ; METHOD_3 ( ) ; METHOD_4 ( ) ; METHOD_5 ( ) ; try { METHOD_6 ( ) ; } catch ( java.io.IOException VAR_2 ) { TYPE_2 . METHOD_7 ( VAR_3 , VAR_2 ) ; } } 
public void METHOD_1 ( ) { METHOD_2 ( ( VAR_1 ) - > { double sum = 0 ; for ( double VAR_2 : VAR_1 ) sum += VAR_2 ; return sum ; } , java.util.Vector : : sum ) ; } 
public synchronized void METHOD_1 ( java.util.List < TYPE_1 > VAR_1 ) { this . VAR_1 = VAR_1 ; METHOD_2 ( ) ; } 
static boolean METHOD_1 ( java.lang.Class VAR_1 ) { return ( VAR_2 class . METHOD_2 ( VAR_1 ) ) || ( VAR_2 class . METHOD_2 ( VAR_1 ) ) ; } 
public void METHOD_1 ( ) { int VAR_1 = 1 ; TYPE_1 < java.lang.Integer > VAR_2 = METHOD_2 ( VAR_3 class ) ; VAR_2 . METHOD_3 ( VAR_1 ) ; TYPE_2 . assertEquals ( VAR_1 , VAR_4 . METHOD_4 ( ) ) ; } 
TYPE_1 METHOD_1 ( java.lang.String token , TYPE_1 VAR_1 , TYPE_2 VAR_2 ) throws TYPE_3 ; 
public void METHOD_1 ( TYPE_1 VAR_1 , TYPE_2 VAR_2 , boolean VAR_3 ) { METHOD_2 ( VAR_1 ) ; METHOD_3 ( VAR_1 ) ; METHOD_4 ( VAR_1 , VAR_2 , VAR_3 ) ; } 
TYPE_1 < TYPE_2 > METHOD_1 ( int VAR_1 , java.lang.String method , java.lang.String key ) ; 
private static double METHOD_1 ( double value , double min , double VAR_1 ) { return TYPE_1 . min ( TYPE_1 . METHOD_2 ( value , VAR_1 ) , min ) ; } 
public boolean METHOD_1 ( ) { java.util.List < TYPE_1 > VAR_1 = new java.util.ArrayList < TYPE_1 > ( ) ; VAR_1 . METHOD_2 ( VAR_2 ) ; VAR_3 = METHOD_3 ( VAR_4 , VAR_1 ) ; return VAR_3 ; } 
protected TYPE_1 METHOD_1 ( ) { TYPE_1 b = new TYPE_1 ( ) ; b . METHOD_2 ( TYPE_2 . METHOD_3 ( ) ) ; b . METHOD_4 ( false ) ; return b ; } 
private void METHOD_1 ( ) { throw new TYPE_1 ( STRING_1 ) ; } 
private void METHOD_1 ( ) throws TYPE_1 { java.lang.String VAR_1 = STRING_1 ; VAR_2 . METHOD_2 ( ( STRING_2 + VAR_1 ) ) ; handle ( ) . METHOD_3 ( VAR_1 ) ; METHOD_4 ( 1 ) ; } 
public void METHOD_1 ( ) throws TYPE_1 { TYPE_2 result = VAR_1 . METHOD_2 ( STRING_1 , STRING_2 , true ) ; TYPE_3 . assertEquals ( STRING_3 , INT_1 , result . getId ( ) ) ; } 
private boolean METHOD_1 ( ) { METHOD_2 ( new TYPE_1 ( INT_1 , new TYPE_2 ( TYPE_3 . METHOD_3 ( 0 , INT_2 ) , TYPE_3 . METHOD_3 ( 0 , INT_3 ) , INT_4 ) ) ) ; return true ; } 
protected void METHOD_1 ( TYPE_1 VAR_1 ) { super . METHOD_1 ( VAR_1 ) ; METHOD_2 ( VAR_2 ) ; VAR_3 = getIntent ( ) . METHOD_3 ( ) . getString ( STRING_1 ) ; new TYPE_2 ( ) . execute ( ) ; } 
public void METHOD_1 ( ) { super . METHOD_1 ( ) ; METHOD_2 ( ) ; if ( ( VAR_1 ) && ( METHOD_3 ( ) ) ) { TYPE_1 . METHOD_4 ( this ) ; } } 
public java.lang.String METHOD_1 ( java.lang.String VAR_1 , java.lang.Long VAR_2 , java.lang.Long VAR_3 ) { VAR_4 . METHOD_2 ( VAR_1 , VAR_3 ) ; VAR_5 . METHOD_1 ( VAR_2 , VAR_3 ) ; return STRING_1 ; } 
public java.lang.String METHOD_1 ( ) { return ( ( this . name ) + STRING_1 ) + ( this . VAR_1 ) ; } 
public void METHOD_1 ( ) { try { new TYPE_1 ( VAR_1 , VAR_2 ) ; } catch ( TYPE_2 VAR_3 ) { VAR_3 . METHOD_2 ( ) ; } } 
public void METHOD_1 ( TYPE_1 VAR_1 , TYPE_2 VAR_2 ) { VAR_3 = true ; } 
private boolean METHOD_1 ( TYPE_1 VAR_1 ) { return VAR_1 . METHOD_2 ( ) . METHOD_3 ( ) . equals ( VAR_2 ) ; } 
public static void main ( java.lang.String [ ] args ) { java.lang.System.out.println ( STRING_1 ) ; VAR_1 . METHOD_1 ( STRING_2 ) ; java.lang.System.out.println ( STRING_3 ) ; java.lang.System.out.println ( STRING_4 ) ; } 
public TYPE_1 METHOD_1 ( ) { return null ; } 
public static java.lang.String METHOD_1 ( java.lang.String VAR_1 , java.lang.String VAR_2 ) { return TYPE_1 . METHOD_1 ( TYPE_1 . METHOD_2 ( VAR_1 ) , VAR_2 ) ; } 
protected java.util.ArrayList < TYPE_1 > METHOD_1 ( java.lang.String ... params ) { TYPE_2 . METHOD_2 ( VAR_1 , TYPE_3 . METHOD_3 ( ) ) ; return METHOD_4 ( TYPE_3 . METHOD_3 ( params ) ) ; } 
public long METHOD_1 ( ) { return TYPE_1 . METHOD_2 ( METHOD_3 ( ) , false , 0 , 0 , 0 , 0 ) ; } 
public void METHOD_1 ( ) throws java.lang.Exception { java.lang.String VAR_1 = STRING_1 ; VAR_2 . METHOD_2 ( TYPE_1 . get ( ( ( STRING_2 + VAR_1 ) + STRING_3 ) ) ) . METHOD_3 ( TYPE_2 . status ( ) . METHOD_4 ( ) ) ; } 
private void METHOD_1 ( TYPE_1 VAR_1 ) { METHOD_2 ( VAR_1 . METHOD_3 ( ) ) . METHOD_1 ( ) ; } 
public void METHOD_1 ( long VAR_1 ) { TYPE_1 . METHOD_2 ( ( VAR_1 > 0 ) , STRING_1 ) ; if ( ! ( this . VAR_2 ) ) { this . VAR_3 . METHOD_1 ( VAR_1 ) ; } } 
private java.lang.String METHOD_1 ( java.lang.String VAR_1 ) { return ( VAR_1 . substring ( INT_1 , VAR_1 . length ) ) + ( VAR_1 . substring ( 0 , INT_1 ) ) ; } 
public TYPE_1 < TYPE_2 , TYPE_3 , TYPE_4 > build ( ) { TYPE_5 . METHOD_1 ( VAR_1 ) ; TYPE_5 . METHOD_1 ( VAR_2 ) ; TYPE_5 . METHOD_1 ( VAR_3 ) ; return new TYPE_1 < > ( VAR_1 , VAR_2 , VAR_3 ) ; } 
private java.lang.String METHOD_1 ( java.lang.String key ) { return TYPE_1 . METHOD_2 ( TYPE_2 . METHOD_2 ( key , STRING_1 ) , STRING_2 ) ; } 
void METHOD_1 ( ) { for ( TYPE_1 VAR_1 : VAR_2 ) { VAR_3 . output ( VAR_1 . METHOD_2 ( ) ) ; } } 
public final void METHOD_1 ( final TYPE_1 event ) { try { if ( METHOD_2 ( ) ) { open ( file ) ; } } catch ( final java.lang.Exception VAR_1 ) { TYPE_2 . METHOD_3 ( this , VAR_1 ) ; } } 
public void METHOD_1 ( TYPE_1 VAR_1 ) { super . METHOD_1 ( VAR_1 ) ; VAR_2 = new TYPE_2 < TYPE_3 > ( getActivity ( ) , VAR_3 , VAR_4 , VAR_5 ) ; } 
public void METHOD_1 ( TYPE_1 VAR_1 ) { METHOD_2 ( METHOD_3 ( ) . getString ( VAR_2 ) ) ; } 
public void METHOD_1 ( ) { this . VAR_1 . METHOD_2 ( false ) ; this . VAR_1 . METHOD_2 ( null ) ; } 
public static void METHOD_1 ( ) { VAR_1 = false ; TYPE_1 . METHOD_2 ( ) ; } 
private void METHOD_1 ( ) { METHOD_2 ( ) ; METHOD_3 ( VAR_1 ) ; METHOD_4 ( VAR_1 ) ; } 
private static int METHOD_1 ( ) { return TYPE_1 . METHOD_2 ( VAR_1 . get ( VAR_2 ) ) ; } 
private boolean METHOD_1 ( TYPE_1 VAR_1 , final java.util.Set < java.lang.String > VAR_2 ) { if ( ( VAR_1 != null ) && ( VAR_2 . contains ( VAR_1 . METHOD_2 ( ) . name ( ) ) ) ) { return true ; } return false ; } 
public byte [ ] METHOD_1 ( ) { java.lang.String VAR_1 = this . METHOD_2 ( ) . toString ( ) ; return VAR_1 == null ? null : VAR_1 . METHOD_3 ( VAR_2 ) ; } 
public void METHOD_1 ( ) { TYPE_1 . get ( this ) . METHOD_2 ( VAR_1 , this ) ; } 
public boolean METHOD_1 ( java.lang.String query ) { if ( ( query . length ( ) ) > 0 ) VAR_1 . METHOD_2 ( query ) ; else VAR_1 . METHOD_2 ( ) ; VAR_2 . METHOD_3 ( VAR_3 ) ; return false ; } 
public void METHOD_1 ( ) { java.lang.System.err.println ( ( ( ( ( ( STRING_1 + ( VAR_1 ) ) + STRING_2 ) + ( METHOD_2 ( ) ) ) + STRING_3 ) + ( VAR_2 . getData ( ) ) ) ) ; METHOD_3 ( ) ; } 
public java.lang.String METHOD_1 ( long start , long VAR_1 ) { java.lang.String result = this . METHOD_2 ( ) . position ( start ) . METHOD_3 ( VAR_1 ) ; this . METHOD_4 ( ) ; return result ; } 
private void METHOD_1 ( ) { TYPE_1 < java.lang.String > VAR_1 = new TYPE_1 < java.lang.String > ( this , VAR_2 , new java.lang.String [ ] { STRING_1 , STRING_2 , STRING_3 } ) ; VAR_3 . METHOD_2 ( VAR_1 ) ; } 
public TYPE_1 METHOD_1 ( TYPE_2 VAR_1 ) { java.lang.String VAR_2 = METHOD_2 ( ) ; if ( VAR_2 == null ) return null ; return VAR_1 . METHOD_1 ( VAR_2 ) ; } 
protected void METHOD_1 ( java.lang.String msg ) { METHOD_2 ( ) . METHOD_3 ( ) . METHOD_4 ( ) . replace ( VAR_1 , new TYPE_1 ( ) ) . METHOD_5 ( VAR_2 ) . METHOD_6 ( null ) . commit ( ) ; } 
public boolean set ( char value , TYPE_1 VAR_1 ) { if ( METHOD_1 ( value , VAR_1 ) ) { this . value = value ; this . VAR_1 = VAR_1 ; VAR_2 = false ; return true ; } return false ; } 
public void METHOD_1 ( java.lang.String VAR_1 ) { VAR_2 . setText ( VAR_1 ) ; } 
public static void METHOD_1 ( int status , java.lang.String message , java.lang.Throwable VAR_1 ) { VAR_2 . METHOD_1 ( new TYPE_1 ( status , message , VAR_3 , VAR_1 ) ) ; } 
public void METHOD_1 ( ) { METHOD_2 ( ) ; VAR_1 . METHOD_3 ( ) . METHOD_4 ( this , getString ( VAR_2 ) , getString ( VAR_3 ) ) ; } 
public void METHOD_1 ( TYPE_1 VAR_1 ) { if ( VAR_1 == null ) { return ; } VAR_2 . METHOD_2 ( VAR_1 ) ; TYPE_2 . METHOD_3 ( VAR_2 . METHOD_4 ( ) , VAR_3 , true ) ; METHOD_5 ( VAR_1 . getName ( ) ) ; } 
public void METHOD_1 ( java.lang.String url , int VAR_1 ) { final TYPE_1 VAR_2 = TYPE_1 . METHOD_2 ( ) ; final int VAR_3 = VAR_4 ; TYPE_2 . METHOD_3 ( this , url , VAR_2 , VAR_1 , VAR_3 , this ) ; } 
public java.lang.String METHOD_1 ( TYPE_1 VAR_1 ) { if ( ! ( VAR_2 . METHOD_2 ( VAR_1 ) ) ) { java.lang.System.out.println ( STRING_1 ) ; } java.lang.System.out.println ( ( STRING_2 + ( VAR_1 . getName ( ) ) ) ) ; return STRING_3 ; } 
public void METHOD_1 ( android.view.View VAR_1 ) { VAR_2 = INT_1 ; VAR_3 = VAR_2 ; VAR_4 . METHOD_2 ( VAR_5 ) ; VAR_6 . METHOD_3 ( ) ; METHOD_4 ( VAR_7 , STRING_1 , VAR_8 ) ; } 
public void METHOD_1 ( ) { TYPE_1 VAR_1 = new TYPE_1 ( getActivity ( ) ) ; if ( ( METHOD_2 ( ) . METHOD_3 ( VAR_2 ) ) > 0 ) { } else { METHOD_4 ( getActivity ( ) , VAR_1 ) ; } } 
public void METHOD_1 ( TYPE_1 result ) { TYPE_2 . assertEquals ( ( STRING_1 + name ) , result . METHOD_2 ( ) . METHOD_3 ( name ) , value ) ; } 
public void METHOD_1 ( final java.lang.String VAR_1 ) { METHOD_1 ( METHOD_2 ( ) , VAR_1 ) ; } 
public void init ( ) { METHOD_1 ( VAR_1 , VAR_1 , VAR_1 ) ; } 
public void METHOD_1 ( java.lang.String key ) { java.lang.System.out.println ( METHOD_2 ( ) ) ; TYPE_1 . assertEquals ( key , TYPE_2 . METHOD_3 ( METHOD_2 ( ) ) . key ) ; } 
public static void METHOD_1 ( ) { VAR_1 = TYPE_1 . METHOD_2 ( ) . METHOD_3 ( STRING_1 , FLOAT_1 ) ; VAR_2 . set ( VAR_1 ) ; } 
protected void METHOD_1 ( TYPE_1 node ) { if ( ( VAR_1 . length ) > 0 ) { for ( TYPE_2 view : VAR_1 ) { view . METHOD_1 ( node ) ; } } } 
private void METHOD_1 ( ) { for ( int i = 0 ; i <= INT_1 ; i ++ ) { VAR_1 [ i ] = ( VAR_2 . METHOD_2 ( i ) ) + ( VAR_3 . METHOD_2 ( i ) ) ; } } 
public void METHOD_1 ( TYPE_1 VAR_1 ) { VAR_2 . add ( VAR_1 ) ; ( VAR_3 ) ++ ; } 
public void METHOD_1 ( int VAR_1 ) { if ( ! ( VAR_2 . contains ( VAR_1 ) ) ) { VAR_2 . remove ( VAR_1 ) ; } } 
public void METHOD_1 ( ) { TYPE_1 VAR_1 = new TYPE_1 ( null , VAR_2 ) ; } 
public final int size ( ) { return count ; } 
private void METHOD_1 ( boolean VAR_1 ) { VAR_2 . METHOD_2 ( VAR_1 ) ; VAR_3 . METHOD_2 ( VAR_1 ) ; VAR_4 . METHOD_2 ( VAR_1 ) ; VAR_5 . METHOD_2 ( VAR_1 ) ; VAR_6 . METHOD_2 ( VAR_1 ) ; } 
public TYPE_1 METHOD_1 ( ) { if ( ( response ) == null ) { response = METHOD_2 ( ) . METHOD_1 ( ) ; } return response ; } 
protected TYPE_1 METHOD_1 ( int VAR_1 ) { return TYPE_1 . METHOD_2 ( ) . put ( super . METHOD_1 ( VAR_1 ) ) . put ( VAR_2 , TYPE_2 ) . build ( ) ; } 
public void METHOD_1 ( int position ) { VAR_1 . METHOD_2 ( ) ; TYPE_1 VAR_2 = VAR_3 . get ( position ) ; VAR_4 = VAR_5 ; VAR_6 = VAR_7 ; for ( TYPE_2 VAR_8 : VAR_9 ) { VAR_1 . add ( VAR_8 ) ; } } 
public void METHOD_1 ( ) { ( VAR_1 ) ++ ; java.lang.System.out.println ( VAR_1 ) ; if ( ( VAR_1 ) < INT_1 ) { METHOD_2 ( STRING_1 , STRING_2 , INT_2 , VAR_2 ) ; } else { VAR_3 = false ; VAR_1 = 0 ; } } 
public void setValue ( ) { this . value = value ; } 
public static long METHOD_1 ( long VAR_1 ) { java.util.ArrayList < java.lang.Long > list = TYPE_1 . METHOD_2 ( VAR_1 ) ; long output = list . get ( ( ( list . size ( ) ) - 1 ) ) ; return output ; } 
public double METHOD_1 ( ) { return ( ( VAR_1 ) * ( VAR_2 ) ) / ( VAR_3 ) ; } 
protected final TYPE_1 METHOD_1 ( ) { METHOD_2 ( FLOAT_1 , FLOAT_2 , FLOAT_3 , FLOAT_4 , FLOAT_5 , FLOAT_6 , FLOAT_7 , FLOAT_8 , FLOAT_9 , FLOAT_10 ) ; return this ; } 
static TYPE_1 METHOD_1 ( ) { return new TYPE_2 ( ) . new TYPE_3 ( ) ; } 
public void METHOD_1 ( ) throws java.io.IOException { TYPE_1 . METHOD_2 ( STRING_1 , java.util.Arrays.asList ( STRING_2 , STRING_3 , STRING_4 ) , INT_1 ) ; } 
public int compareTo ( TYPE_1 VAR_1 ) { if ( ( VAR_1 != null ) && ( VAR_1 instanceof TYPE_2 ) ) { return this . compareTo ( VAR_1 ) ; } return VAR_2 ; } 
public void METHOD_1 ( ) { android.content.Intent intent = new android.content.Intent ( METHOD_2 ( ) , VAR_1 class ) ; intent . METHOD_3 ( STRING_1 ) ; METHOD_4 ( intent ) ; METHOD_4 ( new android.content.Intent ( METHOD_2 ( ) , VAR_1 class ) ) ; } 
public java.lang.String METHOD_1 ( ) { return java.lang.String.format ( STRING_1 , this . getName ( ) , super . toString ( ) ) ; } 
void METHOD_1 ( ) { if ( VAR_1 ) { METHOD_2 ( ) ; METHOD_3 ( ) ; VAR_1 = false ; } else { VAR_2 . setText ( STRING_1 ) ; VAR_1 = false ; } } 
private java.lang.Long METHOD_1 ( ) { TYPE_1 VAR_1 = METHOD_2 ( STRING_1 , VAR_2 ) ; java.lang.Long time = VAR_1 . METHOD_3 ( STRING_2 , 0L ) ; return time ; } 
public void METHOD_1 ( ) throws java.lang.Exception { TYPE_1 . assertTrue ( VAR_1 . METHOD_1 ( VAR_2 ) ) ; TYPE_1 . METHOD_2 ( VAR_1 . METHOD_1 ( METHOD_3 ( STRING_1 ) ) ) ; } 
private void METHOD_1 ( ) { VAR_1 = new TYPE_1 ( VAR_2 , VAR_3 ) ; if ( 0 != ( VAR_3 . size ( ) ) ) { VAR_4 = true ; } } 
public TYPE_1 METHOD_1 ( java.lang.String name ) { if ( VAR_1 . METHOD_2 ( name ) ) { return VAR_1 . get ( name ) ; } else { throw new java.lang.NullPointerException ( ( ( STRING_1 + name ) + STRING_2 ) ) ; } } 
public final java.lang.String [ ] METHOD_1 ( ) throws TYPE_1 { return METHOD_1 ( false ) ; } 
public TYPE_1 < TYPE_2 > METHOD_1 ( int VAR_1 ) { VAR_2 . METHOD_2 ( VAR_1 ) ; return this ; } 
public void METHOD_1 ( int VAR_1 , int value ) { this . VAR_2 . METHOD_2 ( ( ( ( this . VAR_3 ) + VAR_1 ) < < INT_1 ) , value ) ; } 
public java.lang.String data ( java.lang.String VAR_1 , TYPE_1 VAR_2 ) { return VAR_3 . data ( TYPE_2 . METHOD_1 ( VAR_1 ) , VAR_2 ) . toString ( ) ; } 
public void METHOD_1 ( android.view.View VAR_1 ) { VAR_2 . METHOD_2 ( ) ; VAR_3 . METHOD_3 ( VAR_4 ) ; VAR_5 . METHOD_3 ( VAR_4 ) ; } 
void METHOD_1 ( TYPE_1 TYPE_2 , TYPE_1 VAR_1 ) ; 
private void METHOD_1 ( ) { TYPE_1 . METHOD_2 ( STRING_1 , STRING_2 ) ; this . VAR_1 . METHOD_3 ( this . VAR_2 ) ; } 
public TYPE_1 METHOD_1 ( java.lang.String VAR_1 , java.util.Map < java.lang.String , java.lang.String > VAR_2 , java.lang.String VAR_3 ) throws java.io.IOException { return METHOD_2 ( VAR_1 , VAR_2 , TYPE_2 . METHOD_3 ( VAR_3 ) , STRING_1 ) ; } 
public void METHOD_1 ( android.view.View VAR_1 ) { METHOD_2 ( new android.content.Intent ( METHOD_3 ( ) , VAR_2 class ) , VAR_3 ) ; VAR_4 . METHOD_4 ( 1 ) ; METHOD_5 ( VAR_5 . METHOD_6 ( ) , VAR_6 . METHOD_7 ( ) ) ; } 
protected void METHOD_1 ( TYPE_1 VAR_1 ) { super . METHOD_1 ( VAR_1 ) ; this . VAR_2 = VAR_1 . getInt ( STRING_1 ) ; } 
private void METHOD_1 ( int VAR_1 , int VAR_2 ) { int VAR_3 = METHOD_2 ( VAR_1 ) ; int VAR_4 = METHOD_3 ( VAR_2 ) ; switch ( VAR_5 ) { case INT_1 : METHOD_4 ( VAR_3 , VAR_4 ) ; } } 
protected java.lang.String METHOD_1 ( ) { if ( TYPE_1 . METHOD_2 ( ) . METHOD_3 ( VAR_1 ) ) { return token ; } else { return null ; } } 
public int METHOD_1 ( ) { return ; return METHOD_2 ( VAR_1 ) . METHOD_1 ( ) ; } 
public java.util.HashSet < TYPE_1 > METHOD_1 ( TYPE_1 VAR_1 , TYPE_1 [ ] [ ] VAR_2 ) { return METHOD_2 ( VAR_1 , VAR_2 , new java.util.HashSet < TYPE_1 > ( ) { } ) ; } 
protected void METHOD_1 ( TYPE_1 VAR_1 ) { super . METHOD_1 ( VAR_1 ) ; this . VAR_2 . METHOD_2 ( VAR_1 ) ; } 
public boolean METHOD_1 ( ) { return METHOD_1 ( VAR_1 . METHOD_2 ( ) . toString ( ) ) ; } 
public void METHOD_1 ( ) { TYPE_1 VAR_1 = new TYPE_1 ( ) ; TYPE_2 VAR_2 = new TYPE_2 ( ) ; TYPE_3 VAR_3 = new TYPE_3 ( VAR_2 ) ; TYPE_4 . assertEquals ( VAR_2 , VAR_3 . METHOD_2 ( ) ) ; } 
public void METHOD_1 ( TYPE_1 p ) { if ( ( METHOD_2 ( ) ) == 0 ) { return ; } METHOD_1 ( p , METHOD_3 ( p ) ) ; } 
protected void METHOD_1 ( ) throws java.lang.Throwable { super . METHOD_1 ( ) ; METHOD_2 ( ) ; } 
public final void METHOD_1 ( ) { if ( ( view ) != null ) { view . get ( ) . METHOD_2 ( ) ; view . get ( ) . METHOD_1 ( ) ; } } 
public void METHOD_1 ( ) { TYPE_1 text = TYPE_2 . METHOD_2 ( id ) ; text . setEnabled ( value ) ; } 
void METHOD_1 ( ) { x -= VAR_1 ; y -= VAR_2 ; } 
public void METHOD_1 ( android.view.View VAR_1 ) { android.content.Intent intent = new android.content.Intent ( this , VAR_2 class ) ; METHOD_2 ( intent , 1 ) ; } 
private int METHOD_1 ( ) { final int VAR_1 = ( ( int ) ( ( TYPE_1 . METHOD_2 ( ( ( 1.0F * ( VAR_2 . METHOD_3 ( ) ) ) / ( VAR_3 ) ) ) ) * ( VAR_3 ) ) ) ; return VAR_1 ; } 
public static TYPE_1 METHOD_1 ( double VAR_1 ) { if ( VAR_1 < 1 ) { throw new TYPE_2 ( STRING_1 ) ; } return new TYPE_3 ( VAR_1 ) ; } 
public boolean METHOD_1 ( int VAR_1 , TYPE_1 event ) { switch ( VAR_1 ) { case VAR_2 : METHOD_2 ( false ) ; return true ; case VAR_3 : METHOD_2 ( true ) ; return true ; } return super . METHOD_3 ( VAR_1 , event ) ; } 
public void METHOD_1 ( ) { VAR_1 . METHOD_2 ( VAR_2 , 0 , 0 , 1 ) ; VAR_1 . METHOD_3 ( VAR_3 ) ; VAR_4 . METHOD_1 ( ) ; } 
public void init ( ) { java.lang.System.out.println ( STRING_1 ) ; TYPE_1 . METHOD_1 ( INT_1 ) ; java.lang.System.out.println ( STRING_2 ) ; TYPE_1 . METHOD_1 ( INT_1 ) ; java.lang.System.out.println ( STRING_3 ) ; TYPE_1 . METHOD_1 ( INT_1 ) ; java.lang.System.out.println ( STRING_4 ) ; } 
public static TYPE_1 add ( TYPE_1 VAR_1 , TYPE_1 VAR_2 ) { TYPE_1 out = new TYPE_1 ( VAR_1 , VAR_3 ) ; out . METHOD_1 ( VAR_2 ) ; return out ; } 
public void METHOD_1 ( int number ) { this . number . set ( number ) ; } 
protected TYPE_1 METHOD_1 ( java.lang.String name ) { TYPE_1 VAR_1 = VAR_2 . get ( name ) ; if ( VAR_1 != null ) return VAR_1 ; return null ; } 
public static boolean METHOD_1 ( android.content.Context context ) { TYPE_1 VAR_1 = ( ( TYPE_1 ) ( context . METHOD_2 ( VAR_2 ) ) ) ; TYPE_2 info = VAR_1 . METHOD_3 ( ) ; return info == null ; } 
public void METHOD_1 ( ) throws java.io.IOException { try { TYPE_1 . delete ( VAR_1 ) ; } catch ( java.lang.Exception VAR_2 ) { } } 
public void METHOD_1 ( android.view.View view ) { ( VAR_1 ) ++ ; if ( ( VAR_1 ) > INT_1 ) { VAR_1 = 0 ; } METHOD_2 ( ) ; } 
public void METHOD_1 ( ) { final TYPE_1 VAR_1 = METHOD_2 ( ) ; assert VAR_1 != null ; VAR_1 . METHOD_3 ( VAR_2 , new TYPE_2 ( STRING_1 ) ) ; } 
public static boolean METHOD_1 ( java.util.List < java.lang.String > keys ) { for ( java.lang.String key : keys ) { if ( key . equals ( STRING_1 ) ) { return true ; } } return false ; } 
public void add ( TYPE_1 VAR_1 ) { VAR_2 . add ( VAR_1 . id ) ; VAR_3 . add ( VAR_1 ) ; METHOD_1 ( ) ; METHOD_2 ( ) ; } 
public void METHOD_1 ( ) { VAR_1 = new int [ VAR_1 . length ] ; } 
private void METHOD_1 ( ) { if ( VAR_1 . get ( ) ) { TYPE_1 . info ( STRING_1 , VAR_2 ) ; VAR_3 = VAR_4 . METHOD_2 ( new TYPE_2 ( ) , VAR_2 , VAR_5 ) ; } } 
public void METHOD_1 ( ) { if ( ( VAR_1 ) != null ) { METHOD_2 ( ) ; VAR_1 . METHOD_1 ( ) ; } VAR_2 . METHOD_3 ( ) ; } 
public void METHOD_1 ( android.view.View VAR_1 ) { if ( ( ( VAR_2 ) > ( VAR_3 ) ) && ( ( ( VAR_2 ) - ( VAR_4 ) ) > ( VAR_3 ) ) ) { VAR_2 -= VAR_4 ; METHOD_2 ( ) ; } } 
public TYPE_1 METHOD_1 ( ) { int VAR_1 = METHOD_2 ( VAR_2 ) ; return new TYPE_1 ( VAR_1 , VAR_3 , VAR_4 , VAR_5 , VAR_6 , VAR_7 ) ; } 
static final synchronized long METHOD_1 ( TYPE_1 VAR_1 ) { long VAR_2 = TYPE_2 . METHOD_2 ( ) ; VAR_3 . put ( java.lang.Long . METHOD_3 ( VAR_2 ) , VAR_1 ) ; return VAR_2 ; } 
protected void METHOD_1 ( android.content.Context VAR_1 ) { super . METHOD_1 ( VAR_1 ) ; if ( TYPE_1 . METHOD_2 ( this ) ) { TYPE_2 . METHOD_3 ( this ) ; } else { } } 
private void METHOD_1 ( double VAR_1 ) { VAR_2 . METHOD_2 ( VAR_1 ) ; if ( ! ( VAR_2 . METHOD_3 ( ) ) ) METHOD_4 ( VAR_2 . METHOD_5 ( ) ) ; } 
public void METHOD_1 ( ) { TYPE_1 . METHOD_2 ( VAR_1 , STRING_1 ) ; super . METHOD_1 ( ) ; TYPE_2 . get ( this ) . METHOD_3 ( VAR_2 ) ; } 
public TYPE_1 index ( ) { boolean error = false ; TYPE_2 VAR_1 = VAR_2 . METHOD_1 ( ) ; return METHOD_2 ( index . METHOD_3 ( VAR_1 , error ) ) ; } 
private void METHOD_1 ( java.lang.String string ) { VAR_1 . info ( ( ( ( STRING_1 + ( ( TYPE_1 . METHOD_2 ( ) ) - ( VAR_2 ) ) ) + STRING_2 ) + string ) ) ; } 
public short METHOD_1 ( int x , int y ) { return ( ( short ) ( VAR_1 [ x ] [ y ] [ 0 ] ) ) ; } 
protected void METHOD_1 ( ) { VAR_1 . add ( VAR_2 ) ; VAR_1 . add ( VAR_3 ) ; VAR_1 . add ( VAR_4 ) ; VAR_1 . add ( VAR_5 ) ; } 
public void METHOD_1 ( int VAR_1 , int VAR_2 ) { VAR_3 . get ( VAR_2 ) . METHOD_2 ( VAR_1 ) ; } 
public java.lang.String METHOD_1 ( TYPE_1 VAR_1 ) { return java.lang.String.format ( STRING_1 , VAR_2 , VAR_3 , VAR_1 . METHOD_2 ( ) , VAR_1 . getName ( ) , VAR_1 . METHOD_3 ( ) . METHOD_4 ( ) ) ; } 
public void METHOD_1 ( android.view.View view ) { switch ( view . getId ( ) ) { case VAR_1 : break ; case VAR_2 : byte [ ] message = STRING_1 . METHOD_2 ( ) ; VAR_3 . METHOD_3 ( message ) ; break ; } } 
public boolean value ( final TYPE_1 method ) { return ( VAR_1 ) != null ? VAR_1 . METHOD_1 ( method ) : TYPE_2 . METHOD_1 ( TYPE_3 . METHOD_2 ( method , VAR_2 ) ) ; } 
private static java.lang.String METHOD_1 ( java.lang.String VAR_1 ) { int p = VAR_1 . METHOD_2 ( CHAR_1 ) ; return VAR_1 . substring ( ( p + INT_1 ) , ( ( VAR_1 . length ( ) ) - 1 ) ) ; } 
private boolean METHOD_1 ( java.lang.String text ) { return VAR_1 . METHOD_2 ( text ) ; } 
static int METHOD_1 ( int VAR_1 , int c ) { return ( c * INT_1 ) + VAR_1 ; } 
private static synchronized java.lang.Integer METHOD_1 ( ) { VAR_1 = ( ( VAR_1 ) == ( VAR_2 ) ) ? 0 : ( VAR_1 ) + 1 ; return new java.lang.Integer ( ( ( VAR_1 ) ++ ) ) ; } 
public boolean METHOD_1 ( android.view.View VAR_1 , TYPE_1 event ) { VAR_1 . METHOD_2 ( ) ; METHOD_3 ( VAR_1 ) ; return false ; } 
public static final boolean METHOD_1 ( char [ ] VAR_1 , char [ ] VAR_2 ) { return ( TYPE_1 . METHOD_2 ( VAR_1 , VAR_2 ) ) == null ; } 
public void METHOD_1 ( int VAR_1 ) throws java.io.IOException { super . METHOD_1 ( VAR_1 ) ; ( size ) ++ ; } 
public void METHOD_1 ( TYPE_1 buffer ) { buffer . METHOD_2 ( ( ( VAR_1 ) != null ) ) ; VAR_1 . METHOD_1 ( buffer ) ; } 
public void METHOD_1 ( ) { TYPE_1 VAR_1 = new TYPE_1 ( STRING_1 . METHOD_2 ( ) , VAR_2 ) ; byte [ ] VAR_3 = VAR_1 . METHOD_3 ( TYPE_2 . METHOD_4 ( STRING_2 ) ) ; TYPE_3 . assertNotNull ( VAR_3 ) ; } 
private void METHOD_1 ( ) { METHOD_2 ( false ) ; this . VAR_1 = this . VAR_2 . METHOD_3 ( ) . size ( ) ; this . VAR_2 . METHOD_4 ( ) ; } 
public void METHOD_1 ( ) throws java.io.IOException { TYPE_1 . METHOD_2 ( VAR_1 ) ; } 
public static java.lang.String METHOD_1 ( int VAR_1 ) { if ( ( VAR_1 >= 1 ) || ( VAR_1 <= INT_1 ) ) { return VAR_2 [ VAR_1 ] ; } else { return STRING_1 ; } } 
public void delete ( ) { TYPE_1 . METHOD_1 ( ) . delete ( this . getId ( ) ) ; } 
public void METHOD_1 ( ) { TYPE_1 TYPE_2 = new TYPE_1 ( ) ; double result = TYPE_2 . METHOD_2 ( FLOAT_1 , INT_1 , FLOAT_1 ) ; assertEquals ( 1.0 , result ) ; } 
public void METHOD_1 ( int VAR_1 ) { METHOD_2 ( false ) ; VAR_2 = true ; } 
public void METHOD_1 ( android.view.View view ) { METHOD_2 ( false ) . show ( ) ; VAR_1 . METHOD_3 ( ) ; } 
public TYPE_1 METHOD_1 ( TYPE_2 id , TYPE_3 VAR_1 ) { TYPE_1 VAR_2 = METHOD_2 ( VAR_1 ) . METHOD_1 ( id ) ; VAR_3 . METHOD_3 ( ) . info ( VAR_2 . toString ( ) ) ; return VAR_2 ; } 
public TYPE_1 < ? , ? > METHOD_1 ( ) { return ( ( TYPE_1 < ? , ? > ) ( VAR_1 ) ) ; } 
public void METHOD_1 ( TYPE_1 VAR_1 ) { METHOD_2 ( ( ( ( METHOD_3 ( ) ) + STRING_1 ) + ( VAR_1 . METHOD_3 ( ) ) ) ) ; METHOD_4 ( VAR_1 . METHOD_5 ( ) ) ; } 
public void METHOD_1 ( int i ) throws java.io.IOException { VAR_1 . METHOD_2 ( i ) ; } 
public void METHOD_1 ( TYPE_1 < TYPE_2 > VAR_1 , TYPE_2 VAR_2 ) { } 
private TYPE_1 METHOD_1 ( TYPE_2 VAR_1 ) { if ( ( VAR_2 ) == null ) { METHOD_2 ( VAR_1 ) ; } return VAR_2 ; } 
public java.lang.String METHOD_1 ( ) throws TYPE_1 { return ( value ) == null ? null : value . toString ( ) ; } 
private boolean METHOD_1 ( java.lang.String value , java.lang.String [ ] VAR_1 ) { return ( value != null ) && ( ( ( VAR_1 . length ) == 0 ) || ( TYPE_1 . contains ( VAR_1 , value ) ) ) ; } 
public TYPE_1 METHOD_1 ( java.lang.String [ ] VAR_1 ) { VAR_2 = VAR_1 ; VAR_3 . METHOD_2 ( VAR_1 . length ) ; VAR_4 = VAR_1 . length ; return this ; } 
public void METHOD_1 ( final TYPE_1 element , final TYPE_2 VAR_1 ) { VAR_2 = VAR_1 ; } 
public boolean METHOD_1 ( ) { return ( TYPE_1 . METHOD_1 ( VAR_1 ) ) || ( TYPE_1 . METHOD_1 ( METHOD_2 ( ) ) ) ; } 
public TYPE_1 METHOD_1 ( java.lang.String id ) { return TYPE_1 . METHOD_2 ( id ) ; } 
public void METHOD_1 ( TYPE_1 VAR_1 , int VAR_2 , java.lang.String VAR_3 , boolean VAR_4 ) { java.lang.System.out.println ( STRING_1 ) ; } 
public void METHOD_1 ( java.lang.String message , TYPE_1 VAR_1 ) { VAR_2 . METHOD_2 ( new TYPE_2 ( message , VAR_1 ) ) ; } 
private void METHOD_1 ( java.lang.String VAR_1 ) { context . METHOD_2 ( VAR_2 , this . VAR_3 ) . METHOD_3 ( ) . METHOD_4 ( VAR_4 . key , true ) . commit ( ) ; } 
public void METHOD_1 ( double value ) { VAR_1 = new TYPE_1 ( value ) ; METHOD_2 ( ) ; } 
public int METHOD_1 ( ) { int i = 0 ; while ( ( VAR_1 [ i ] ) != null ) i ++ ; return i ; } 
public static TYPE_1 METHOD_1 ( long VAR_1 ) { return new TYPE_1 ( VAR_1 ) ; } 
public static boolean METHOD_1 ( ) { return new java.io.File ( TYPE_1 ) . METHOD_2 ( ) ; } 
public void METHOD_1 ( ) { VAR_1 . METHOD_1 ( ) ; METHOD_2 ( VAR_2 ) ; METHOD_3 ( ) ; } 
private static TYPE_1 METHOD_1 ( TYPE_1 VAR_1 ) { if ( VAR_1 == null ) { return null ; } return new TYPE_1 ( ( ( VAR_1 . line ) + 1 ) , VAR_2 ) ; } 
private void METHOD_1 ( ) { if ( ( getActivity ( ) . METHOD_2 ( ) . equals ( STRING_1 ) ) || ( getActivity ( ) . METHOD_2 ( ) . equals ( STRING_2 ) ) ) VAR_1 = true ; } 
public java.lang.String METHOD_1 ( java.lang.String VAR_1 ) { if ( ( VAR_1 . length ( ) ) > INT_1 ) { VAR_1 = VAR_1 . substring ( INT_1 ) ; } return TYPE_1 . METHOD_2 ( VAR_1 ) ; } 
private void METHOD_1 ( java.util.Calendar VAR_1 ) { VAR_2 = TYPE_1 . METHOD_2 ( ) ; VAR_2 . update ( VAR_1 , VAR_3 ) ; } 
public java.lang.String METHOD_1 ( int id ) { TYPE_1 VAR_1 = TYPE_1 . METHOD_2 ( VAR_2 class , id ) ; VAR_1 . delete ( ) ; return STRING_1 ; } 
public void METHOD_1 ( ) throws TYPE_1 { TYPE_2 VAR_1 = VAR_2 . METHOD_2 ( null ) ; TYPE_3 . METHOD_3 ( STRING_1 , VAR_1 ) ; } 
public void put ( final java.lang.Object key , TYPE_1 event ) { assert java.lang.Thread . METHOD_1 ( this ) ; synchronized ( this ) { event . METHOD_2 ( VAR_1 ) ; } } 
public final synchronized void end ( ) { if ( ! ( VAR_1 ) ) { return ; } METHOD_1 ( false ) ; if ( VAR_2 ) { TYPE_1 . METHOD_2 ( ) ; } VAR_2 = false ; VAR_1 = false ; } 
public static java.lang.String METHOD_1 ( java.lang.String VAR_1 ) { if ( ( VAR_2 ) == null ) { new TYPE_1 ( ) ; } return VAR_2 . METHOD_1 ( VAR_1 ) ; } 
public void METHOD_1 ( TYPE_1 VAR_1 ) { TYPE_2 VAR_2 = VAR_3 . METHOD_2 ( ) ; VAR_2 . METHOD_3 ( ) ; VAR_2 . METHOD_4 ( VAR_1 ) ; VAR_2 . METHOD_5 ( ) . commit ( ) ; } 
public boolean METHOD_1 ( ) { return ( VAR_1 . METHOD_1 ( ) ) || ( METHOD_2 ( ) ) ; } 
public java.util.List < TYPE_1 > METHOD_1 ( ) { METHOD_2 ( ) ; return new java.util.ArrayList < TYPE_1 > ( VAR_1 . values ( ) ) ; } 
public void METHOD_1 ( TYPE_1 VAR_1 , TYPE_1 VAR_2 ) { VAR_3 . execute ( new TYPE_2 ( VAR_1 , VAR_4 . METHOD_2 ( ) ) ) ; } 
public void METHOD_1 ( boolean VAR_1 ) { VAR_2 . METHOD_2 ( VAR_1 ) ; VAR_2 . METHOD_3 ( VAR_1 ) ; } 
public void METHOD_1 ( TYPE_1 VAR_1 ) { boolean VAR_2 = METHOD_2 ( ) ; if ( ! VAR_2 ) { VAR_3 . METHOD_3 ( VAR_1 ) ; } } 
public void METHOD_1 ( int VAR_1 ) { this . VAR_1 = ( this . METHOD_2 ( ) ) + ( ( this . METHOD_3 ( ) ) / INT_1 ) ; } 
public void METHOD_1 ( ) { VAR_1 += FLOAT_1 ; VAR_2 . METHOD_2 ( VAR_1 , 0.0 , 1.0 , 0.0 ) ; } 
public void METHOD_1 ( java.lang.CharSequence VAR_1 , int start , int VAR_2 , int count ) { TYPE_1 VAR_3 = VAR_4 . METHOD_2 ( ) ; VAR_3 . METHOD_3 ( STRING_1 , VAR_1 . toString ( ) ) ; VAR_3 . commit ( ) ; } 
public TYPE_1 METHOD_1 ( TYPE_2 VAR_1 ) { this . VAR_2 = VAR_2 ; return this ; } 
public void METHOD_1 ( ) { while ( ( VAR_1 ) < ( VAR_2 ) ) { ( VAR_1 ) ++ ; for ( TYPE_1 VAR_3 : VAR_4 . values ( ) ) { VAR_3 . METHOD_1 ( VAR_1 ) ; } } } 
public final TYPE_1 METHOD_1 ( ) { return VAR_1 ; } 
public void METHOD_1 ( ) { switch ( VAR_1 ) { case VAR_2 : VAR_1 = VAR_3 ; case VAR_4 : VAR_1 = VAR_5 ; case VAR_6 : VAR_1 = VAR_7 ; case VAR_8 : VAR_1 = VAR_9 ; } } 
private boolean METHOD_1 ( java.lang.String VAR_1 ) { return METHOD_2 ( VAR_1 , VAR_2 ) . METHOD_3 ( TYPE_1 . METHOD_4 ( ) ) ; } 
public void METHOD_1 ( boolean VAR_1 ) { super . METHOD_1 ( VAR_1 ) ; METHOD_2 ( VAR_1 ) ; } 
private boolean METHOD_1 ( java.lang.String path , java.lang.String VAR_1 ) { return STRING_1 . equals ( path ) ? false : path . startsWith ( VAR_1 ) ; } 
public boolean METHOD_1 ( ) { if ( VAR_1 ) return VAR_1 ; try { TYPE_1 . METHOD_1 ( STRING_1 ) ; return true ; } catch ( TYPE_2 VAR_2 ) { return false ; } } 
public static TYPE_1 METHOD_1 ( java.lang.Class < ? > c ) { TYPE_2 . METHOD_2 ( ) ; return new TYPE_1 ( c ) ; } 
private static native long METHOD_1 ( long VAR_1 , long VAR_2 , int VAR_3 , int VAR_4 , int VAR_5 ) ; 
private void METHOD_1 ( final boolean VAR_1 ) { TYPE_1 . METHOD_2 ( new TYPE_2 ( ) { public void METHOD_3 ( ) { VAR_2 . METHOD_4 ( VAR_1 ) ; } } ) ; } 
public void METHOD_1 ( ) throws java.lang.Exception { TYPE_1 VAR_1 = VAR_2 ; assertTrue ( VAR_1 . METHOD_2 ( ) ) ; } 
protected void METHOD_1 ( ) { synchronized ( VAR_1 ) { VAR_2 = false ; VAR_1 . METHOD_2 ( ) ; } } 
protected void METHOD_1 ( ) { VAR_1 = new TYPE_1 ( ) ; VAR_1 . METHOD_2 ( VAR_2 ) ; VAR_1 . METHOD_3 ( VAR_3 ) ; VAR_1 . METHOD_4 ( VAR_4 ) ; VAR_1 . METHOD_5 ( INT_1 ) ; } 
private void METHOD_1 ( TYPE_1 [ ] VAR_1 ) { for ( int i = 0 ; i < ( ( VAR_2 ) - INT_1 ) ; i ++ ) { TYPE_2 . METHOD_2 ( VAR_1 [ i ] , false ) ; } } 
public TYPE_1 METHOD_1 ( TYPE_2 VAR_1 ) { if ( this . VAR_2 . METHOD_2 ( VAR_1 ) ) return ( ( TYPE_1 ) ( VAR_3 . get ( VAR_1 ) ) ) ; return null ; } 
protected void METHOD_1 ( ) { VAR_1 . METHOD_2 ( VAR_2 ) ; VAR_2 = null ; super . METHOD_1 ( ) ; } 
public void METHOD_1 ( TYPE_1 < TYPE_2 > VAR_1 ) { this . VAR_1 . METHOD_2 ( VAR_1 ) ; } 
public TYPE_1 [ ] METHOD_1 ( ) { return TYPE_2 . METHOD_2 ( this . VAR_1 ) ; } 
void METHOD_1 ( int VAR_1 ) { VAR_2 = VAR_1 ; METHOD_2 ( ) ; } 
public void METHOD_1 ( java.lang.String url , TYPE_1 VAR_1 , TYPE_2 VAR_2 , TYPE_3 status ) { VAR_3 . id ( VAR_1 ) . METHOD_2 ( TYPE_4 . METHOD_3 ( TYPE_4 . METHOD_4 ( VAR_2 , context ) ) ) . METHOD_5 ( VAR_4 ) ; } 
public void METHOD_1 ( ) { super . METHOD_1 ( ) ; java.lang.String VAR_1 = TYPE_1 . METHOD_2 ( ) . METHOD_3 ( ) ; METHOD_4 ( VAR_1 ) ; METHOD_5 ( VAR_1 ) ; } 
public TYPE_1 METHOD_1 ( java.lang.String VAR_1 , int VAR_2 , int VAR_3 ) throws TYPE_2 { METHOD_2 ( VAR_1 , VAR_2 , VAR_3 ) ; return METHOD_3 ( ) ; } 
public TYPE_1 METHOD_1 ( java.lang.String VAR_1 ) throws java.lang.Exception { return TYPE_2 . get ( VAR_1 ) ; } 
public void METHOD_1 ( ) { try { java.lang.Thread . METHOD_2 ( VAR_1 ) ; this . VAR_2 . METHOD_3 ( ) ; } catch ( TYPE_1 VAR_3 ) { } } 
public TYPE_1 < java.lang.String [ ] > METHOD_1 ( ) { try { TYPE_2 VAR_1 = METHOD_2 ( ) ; return VAR_1 . iterator ( ) ; } catch ( java.io.IOException VAR_2 ) { TYPE_3 . METHOD_3 ( STRING_1 , VAR_2 ) ; } return null ; } 
private void METHOD_1 ( ) { TYPE_1 . METHOD_2 ( TYPE_1 . METHOD_3 ( VAR_1 . METHOD_4 ( ) , VAR_2 . METHOD_5 ( ) ) , VAR_1 ) ; } 
protected void METHOD_1 ( TYPE_1 VAR_1 ) { VAR_2 = new java.lang.Thread ( VAR_1 ) ; } 
public void METHOD_1 ( java.util.List < TYPE_1 > VAR_1 ) { this . VAR_1 . METHOD_1 ( VAR_1 ) ; METHOD_2 ( ) ; VAR_2 . METHOD_3 ( VAR_1 ) ; } 
public java.util.Map < TYPE_1 , TYPE_2 > METHOD_1 ( ) { if ( ( this . VAR_1 . size ( ) ) > 1 ) { return VAR_1 . remove ( 0 ) ; } else { return null ; } } 
public void METHOD_1 ( ) { VAR_1 = new TYPE_1 ( getActivity ( ) , VAR_2 ) ; VAR_3 . METHOD_2 ( VAR_1 ) ; } 
public static void METHOD_1 ( TYPE_1 VAR_1 , TYPE_2 VAR_2 , TYPE_3 VAR_3 ) { if ( ( VAR_2 == null ) || ( VAR_3 == null ) ) return ; TYPE_4 . METHOD_1 ( VAR_1 , VAR_2 , TYPE_5 . METHOD_2 ( VAR_3 ) ) ; } 
public int METHOD_1 ( ) { return TYPE_1 . METHOD_2 ( name , VAR_1 ) ; } 
public void METHOD_1 ( final android.view.View view ) { METHOD_2 ( new TYPE_1 ( ) , false ) ; } 
public static boolean METHOD_1 ( int y , int VAR_1 ) { return ( y - VAR_1 ) < 0 ; } 
public void METHOD_1 ( ) { boolean VAR_1 = METHOD_2 ( VAR_2 ) ; if ( VAR_1 ) { METHOD_3 ( STRING_1 ) ; } else { METHOD_4 ( ) ; } VAR_3 . METHOD_5 ( ) ; } 
public void METHOD_1 ( TYPE_1 VAR_1 ) { VAR_2 = METHOD_2 ( VAR_2 , VAR_1 ) ; ( VAR_3 ) ++ ; } 
public TYPE_1 get ( int position ) { if ( position == ( METHOD_1 ( ) . METHOD_2 ( ) ) ) { return VAR_1 ; } return METHOD_1 ( ) . get ( 0 ) ; } 
protected void METHOD_1 ( ) { super . METHOD_1 ( ) ; METHOD_2 ( VAR_1 ) . METHOD_3 ( VAR_2 class ) ; } 
public void METHOD_1 ( ) { VAR_1 = TYPE_1 . METHOD_2 ( ) ; VAR_2 = new TYPE_2 ( VAR_1 , new TYPE_3 ( ) ) ; } 
public void METHOD_1 ( final float VAR_1 ) throws java.io.IOException { if ( VAR_1 > 0 ) if ( ! ( TYPE_1 . equals ( VAR_2 , VAR_1 ) ) ) { VAR_3 . METHOD_1 ( VAR_1 ) ; VAR_2 = VAR_1 ; } } 
public boolean METHOD_1 ( TYPE_1 VAR_1 ) { return ( VAR_2 ) > ( VAR_3 ) ; } 
private int METHOD_1 ( int VAR_1 , int VAR_2 ) { int VAR_3 = VAR_2 ; if ( ( VAR_1 > ( VAR_4 ) ) && ( VAR_1 < ( VAR_5 ) ) ) VAR_3 += 1 ; else VAR_3 -= 1 ; return VAR_3 ; } 
public void METHOD_1 ( ) { try { METHOD_2 ( ) ; } catch ( TYPE_1 VAR_1 ) { VAR_1 . METHOD_3 ( ) ; } catch ( TYPE_2 VAR_1 ) { VAR_1 . METHOD_3 ( ) ; } } 
public void METHOD_1 ( int position , TYPE_1 item ) { VAR_1 . add ( position , item ) ; METHOD_2 ( position ) ; } 
public void METHOD_1 ( java.lang.String message ) { java.lang.System.out.println ( message ) ; this . message = message ; METHOD_2 ( ) ; } 
private TYPE_1 get ( int index ) { if ( index >= ( VAR_1 . length ) ) return null ; else return VAR_1 [ index ] ; } 
public void METHOD_1 ( TYPE_1 VAR_1 ) { this . METHOD_2 ( VAR_1 , VAR_2 ) ; } 
protected void METHOD_1 ( TYPE_1 VAR_1 ) { if ( ! ( VAR_1 instanceof TYPE_2 ) ) { return ; } TYPE_3 VAR_2 = ( ( TYPE_3 ) ( VAR_1 ) ) ; VAR_2 . METHOD_2 ( ) ; } 
public void METHOD_1 ( TYPE_1 VAR_1 , int id ) { delete = true ; VAR_1 . METHOD_2 ( ) ; } 
public boolean remove ( java.lang.String element ) { if ( ! ( contains ( element ) ) ) return false ; if ( element . isEmpty ( ) ) return true ; METHOD_1 ( element ) ; return true ; } 
public void METHOD_1 ( java.lang.String error ) { TYPE_1 . METHOD_2 ( getActivity ( ) , error , VAR_1 ) . show ( ) ; VAR_2 . METHOD_3 ( ) ; } 
public boolean METHOD_1 ( java.lang.Integer VAR_1 ) { return METHOD_2 ( ) . contains ( VAR_1 ) ; } 
protected boolean METHOD_1 ( ) { TYPE_1 . METHOD_2 ( this , ( STRING_1 + ( METHOD_3 ( VAR_1 ) ) ) ) ; return ( METHOD_3 ( VAR_1 ) ) < FLOAT_1 ; } 
public int METHOD_1 ( int VAR_1 , int id ) { return VAR_2 . METHOD_2 ( VAR_1 , id ) ; } 
public void remove ( TYPE_1 item ) { VAR_1 . METHOD_1 ( item , STRING_1 ) ; VAR_2 . remove ( METHOD_2 ( item . getId ( ) ) ) ; } 
private void METHOD_1 ( ) { TYPE_1 VAR_1 = new TYPE_1 ( ) ; VAR_1 . METHOD_2 ( new TYPE_2 ( ( - FLOAT_1 ) , ( - 1.0F ) , ( - FLOAT_1 ) ) . METHOD_3 ( ) ) ; VAR_2 . METHOD_4 ( VAR_1 ) ; } 
public static java.lang.String METHOD_1 ( java.lang.String path , java.lang.String VAR_1 ) throws java.io.IOException { return TYPE_1 . METHOD_1 ( new java.io.File ( path ) ) ; } 
public void METHOD_1 ( TYPE_1 VAR_1 , TYPE_2 VAR_2 ) throws TYPE_3 { VAR_3 . METHOD_2 ( VAR_1 . METHOD_3 ( ) , new TYPE_4 ( VAR_2 ) ) ; } 
public java.lang.String METHOD_1 ( TYPE_1 VAR_1 ) { java.util.ArrayList < TYPE_2 > VAR_2 = ( ( java.util.ArrayList ) ( VAR_3 . METHOD_2 ( ) ) ) ; VAR_1 . METHOD_3 ( STRING_1 , VAR_2 ) ; return STRING_2 ; } 
public static void main ( java.lang.String [ ] args ) { int a = 1 ; int b = INT_1 ; int c = INT_2 ; int VAR_1 = INT_3 ; java.lang.System.out.println ( ( ( a + b ) + c ) ) ; } 
public void METHOD_1 ( TYPE_1 listener ) { for ( TYPE_2 item : VAR_1 ) { item . METHOD_2 ( listener ) ; } } 
public final TYPE_1 METHOD_1 ( ) { return VAR_1 . METHOD_2 ( ) ; } 
protected boolean METHOD_1 ( ) throws TYPE_1 { return ( VAR_1 . METHOD_2 ( STRING_1 , name ) ) > 0 ; } 
public void METHOD_1 ( java.lang.String VAR_1 , java.util.List < TYPE_1 > VAR_2 ) { this . VAR_1 = VAR_1 ; this . VAR_2 = VAR_2 ; VAR_3 . METHOD_2 ( VAR_1 , VAR_2 ) ; } 
public TYPE_1 METHOD_1 ( java.lang.String key ) { if ( ( key == null ) || ( key . isEmpty ( ) ) ) { return null ; } return VAR_1 . get ( key ) ; } 
public void update ( TYPE_1 VAR_1 ) { TYPE_2 VAR_2 = VAR_3 . METHOD_1 ( ) ; VAR_2 . METHOD_2 ( ) ; VAR_2 . update ( VAR_1 ) ; VAR_2 . METHOD_3 ( ) . commit ( ) ; } 
public TYPE_1 METHOD_1 ( float value , int offset ) { return METHOD_2 ( new float [ ] { value } , new int [ ] { 1 } , new int [ ] { 1 } , offset ) ; } 
private void METHOD_1 ( ) { boolean VAR_1 = this . VAR_2 . METHOD_2 ( ) ; METHOD_3 ( VAR_1 , INT_1 , 0 ) ; java.lang.System.out.println ( ( STRING_1 + VAR_1 ) ) ; } 
public boolean METHOD_1 ( TYPE_1 VAR_1 , java.lang.Object VAR_2 ) { java.lang.String VAR_3 = ( ( java.lang.String ) ( VAR_2 ) ) ; VAR_4 . METHOD_2 ( VAR_3 ) ; return false ; } 
public void METHOD_1 ( ) { TYPE_1 . METHOD_2 ( STRING_1 , VAR_1 , VAR_2 ) ; } 
public void METHOD_1 ( android.content.Context context ) { METHOD_2 ( context , METHOD_3 ( ) ) ; } 
public boolean METHOD_1 ( TYPE_1 c ) { return ( METHOD_2 ( this . x , this . y , c . x , c . y ) ) <= ( ( this . VAR_1 ) - ( VAR_2 ) ) ; } 
public void info ( java.lang.String message ) { if ( ( message != null ) && ( ( message . length ( ) ) > 0 ) ) VAR_1 . METHOD_1 ( message ) ; } 
public void METHOD_1 ( int VAR_1 ) throws TYPE_1 { this . VAR_2 . remove ( this . METHOD_2 ( VAR_1 ) . toString ( ) ) ; } 
public void METHOD_1 ( TYPE_1 VAR_1 ) { TYPE_2 . METHOD_2 ( STRING_1 ) ; if ( VAR_2 . equals ( VAR_1 ) ) this . VAR_3 . METHOD_3 ( ) ; VAR_1 . METHOD_4 ( ) . METHOD_5 ( this ) ; } 
protected void METHOD_1 ( TYPE_1 VAR_1 ) { super . METHOD_1 ( VAR_1 ) ; METHOD_2 ( VAR_2 ) ; TYPE_2 . METHOD_3 ( METHOD_4 ( ) , STRING_1 , VAR_3 ) ; } 
public static int METHOD_1 ( android.content.Context context ) { return ( ( TYPE_1 ) ( VAR_1 . METHOD_2 ( VAR_2 ) ) ) . METHOD_3 ( VAR_3 , ( ( VAR_4 ) | ( VAR_5 ) ) ) ; } 
public TYPE_1 METHOD_1 ( int VAR_1 ) { return VAR_2 . get ( VAR_1 ) ; } 
public TYPE_1 METHOD_1 ( final java.lang.String VAR_1 ) throws java.io.IOException { return new TYPE_2 ( VAR_2 . METHOD_2 ( VAR_1 ) ) ; } 
protected boolean METHOD_1 ( ) { return ( VAR_1 . size ( ) ) == ( VAR_2 ) ; } 
public void METHOD_1 ( java.util.List < TYPE_1 > list , java.lang.String url ) { VAR_1 . METHOD_2 ( TYPE_2 . METHOD_3 ( ) . METHOD_4 ( url ) ) ; METHOD_5 ( VAR_2 , VAR_1 . METHOD_6 ( ) ) ; } 
void METHOD_1 ( double x , double y , int VAR_1 , int VAR_2 , int VAR_3 ) { this . x += x ; this . y += y ; this . VAR_1 = VAR_1 ; this . VAR_2 = VAR_2 ; this . VAR_3 = VAR_3 ; } 
public void getValue ( ) { TYPE_1 p = TYPE_2 . METHOD_1 ( ) . METHOD_2 ( ) ; temp = p . x ; java.lang.System.out.println ( ( ( ( STRING_1 + ( METHOD_3 ( ) ) ) + STRING_2 ) + ( temp ) ) ) ; } 
public void METHOD_1 ( TYPE_1 < ? > VAR_1 ) { if ( VAR_1 . equals ( this . VAR_1 ) ) return ; this . VAR_1 = VAR_1 ; METHOD_2 ( new TYPE_2 ( this , VAR_2 , STRING_1 ) ) ; } 
public void METHOD_1 ( android.view.View view ) { METHOD_2 ( ) ; VAR_1 . setText ( VAR_2 ) ; VAR_3 . setText ( VAR_4 ) ; } 
public void METHOD_1 ( TYPE_1 VAR_1 ) { VAR_1 . METHOD_1 ( this ) ; } 
public TYPE_1 METHOD_1 ( TYPE_1 VAR_1 ) { VAR_1 . METHOD_2 ( new TYPE_2 ( ) ) ; VAR_1 . METHOD_2 ( new TYPE_3 ( ) ) ; return VAR_1 ; } 
public TYPE_1 METHOD_1 ( ) { VAR_1 . METHOD_2 ( 1 ) ; VAR_2 = VAR_3 ; return this ; } 
public int METHOD_1 ( java.lang.String VAR_1 ) { if ( ( VAR_1 . METHOD_2 ( 0 ) ) == CHAR_1 ) { return TYPE_1 . METHOD_3 ( VAR_1 . METHOD_2 ( 1 ) ) ; } return java.lang.Integer.parseInt ( VAR_1 ) ; } 
public void METHOD_1 ( int i ) { TYPE_1 . METHOD_2 ( VAR_1 , STRING_1 ) ; if ( ( VAR_2 . size ( ) ) != 0 ) { METHOD_3 ( ) ; } } 
public void METHOD_1 ( TYPE_1 event ) { TYPE_2 VAR_1 = VAR_2 ; if ( ( TYPE_3 . METHOD_2 ( VAR_1 ) ) < INT_1 ) { event . METHOD_3 ( true ) ; } } 
public void METHOD_1 ( android.view.View view ) { int VAR_1 = view . getId ( ) ; switch ( VAR_1 ) { case VAR_2 : break ; case VAR_3 : break ; } } 
public java.lang.String METHOD_1 ( ) { return this . VAR_1 ; } 
public static float METHOD_1 ( TYPE_1 VAR_1 ) { return TYPE_2 . METHOD_2 ( VAR_1 . METHOD_3 ( ) ) ; } 
public static boolean METHOD_1 ( java.lang.Class VAR_1 , TYPE_1 VAR_2 ) throws java.lang.Exception { TYPE_2 VAR_3 = VAR_1 . METHOD_2 ( STRING_1 ) ; java.lang.Boolean VAR_4 = ( ( java.lang.Boolean ) ( VAR_3 . METHOD_3 ( VAR_2 ) ) ) ; return VAR_4 . METHOD_4 ( ) ; } 
private java.lang.String METHOD_1 ( java.util.List < java.lang.String > list ) { java.lang.StringBuilder TYPE_1 = new java.lang.StringBuilder ( ) ; for ( java.lang.String out : list ) { TYPE_1 . append ( out ) ; } return TYPE_1 . toString ( ) ; } 
public int METHOD_1 ( android.content.Intent intent , int VAR_1 , int VAR_2 ) { TYPE_1 . METHOD_2 ( VAR_3 , intent ) ; METHOD_2 ( intent ) ; return super . METHOD_1 ( intent , VAR_1 , VAR_2 ) ; } 
private TYPE_1 METHOD_1 ( ) { TYPE_1 VAR_1 = new TYPE_1 ( ) ; return VAR_1 ; } 
private void METHOD_1 ( TYPE_1 VAR_1 , int VAR_2 ) { TYPE_1 VAR_3 = VAR_4 . METHOD_2 ( VAR_1 , VAR_2 ) ; if ( VAR_3 != null ) { METHOD_3 ( VAR_3 ) ; } } 
public void METHOD_1 ( TYPE_1 VAR_1 ) { METHOD_1 ( VAR_1 . METHOD_2 ( ) ) ; java.lang.System.out.print ( STRING_1 ) ; METHOD_1 ( VAR_1 . METHOD_3 ( ) ) ; } 
public void METHOD_1 ( TYPE_1 < ? > operation ) { VAR_1 . add ( operation ) ; synchronized ( VAR_1 ) { VAR_1 . METHOD_2 ( ) ; } } 
public synchronized < TYPE_1 extends TYPE_2 > TYPE_1 add ( TYPE_1 VAR_1 ) { if ( ! ( VAR_2 . contains ( VAR_1 ) ) ) VAR_2 . add ( VAR_1 ) ; return VAR_1 ; } 
public void METHOD_1 ( ) { try { VAR_1 . METHOD_2 ( ) ; } catch ( TYPE_1 VAR_2 ) { } VAR_3 = null ; VAR_1 = null ; VAR_4 = null ; } 
public void METHOD_1 ( java.lang.String key , java.lang.String value ) { VAR_1 . METHOD_2 ( key , value ) ; } 
public void METHOD_1 ( TYPE_1 event ) { VAR_1 = event . values [ 1 ] ; VAR_2 . add ( ( STRING_1 + ( java.lang.Float . toString ( VAR_1 ) ) ) ) ; TYPE_2 . METHOD_2 ( STRING_2 , java.lang.Float . toString ( VAR_1 ) ) ; } 
public void METHOD_1 ( java.lang.Long id ) { if ( ( id . METHOD_2 ( ) ) != 1L ) throw new TYPE_1 ( STRING_1 ) ; this . id = id ; } 
private native int METHOD_1 ( long handle ) ; 
public static int METHOD_1 ( java.lang.String VAR_1 ) { java.lang.String [ ] VAR_2 = VAR_1 . split ( STRING_1 ) ; return java.lang.Integer.parseInt ( VAR_2 [ 1 ] ) ; } 
public java.lang.Class < ? > METHOD_1 ( java.lang.String VAR_1 ) { return VAR_2 . getType ( VAR_1 ) ; } 
public void METHOD_1 ( TYPE_1 VAR_1 ) { this . VAR_2 . add ( VAR_1 ) ; METHOD_2 ( VAR_1 ) ; VAR_3 . METHOD_3 ( ) ; } 
private void METHOD_1 ( ) { assertTrue ( ( ( ( VAR_1 ) == null ) || ( ( VAR_1 . METHOD_2 ( ) ) == null ) ) ) ; } 
public void execute ( final TYPE_1 VAR_1 ) { VAR_2 = VAR_1 ; new java.lang.Thread ( ) { public void METHOD_1 ( ) { METHOD_2 ( VAR_1 ) ; } } . start ( ) ; } 
public void METHOD_1 ( TYPE_1 VAR_1 ) throws TYPE_2 { this . METHOD_1 ( VAR_1 ) ; } 
public void METHOD_1 ( ) { super . METHOD_1 ( ) ; if ( ( VAR_1 ) != null ) { VAR_1 . remove ( ) ; } } 
private void METHOD_1 ( TYPE_1 VAR_1 ) { VAR_2 = VAR_1 ; if ( ( VAR_3 ) != null ) { VAR_3 . METHOD_2 ( VAR_2 ) ; } } 
public void METHOD_1 ( android.content.Context context ) { super . METHOD_1 ( context ) ; METHOD_2 ( this . VAR_1 ) ; } 
public boolean METHOD_1 ( TYPE_1 VAR_1 ) { METHOD_2 ( ) . METHOD_3 ( VAR_2 , VAR_1 ) ; TYPE_2 item = VAR_1 . METHOD_4 ( VAR_3 ) ; VAR_4 = ( ( TYPE_3 ) ( TYPE_4 . METHOD_5 ( item ) ) ) ; return true ; } 
public void METHOD_1 ( ) { content . METHOD_2 ( ) . METHOD_3 ( this ) ; METHOD_4 ( ) . METHOD_5 ( METHOD_6 ( ) , VAR_1 . METHOD_7 ( ) ) ; } 
public void METHOD_1 ( TYPE_1 VAR_1 , int VAR_2 ) { TYPE_2 . METHOD_2 ( ) ; METHOD_3 ( ) ; android.content.Intent intent = new android.content.Intent ( this , VAR_3 class ) ; intent . METHOD_4 ( VAR_4 ) ; METHOD_5 ( intent ) ; } 
public java.lang.String METHOD_1 ( java.lang.String VAR_1 ) { synchronized ( VAR_2 ) { return VAR_3 . get ( VAR_1 ) . toString ( ) ; } } 
public boolean METHOD_1 ( TYPE_1 VAR_1 ) { return VAR_1 . METHOD_2 ( ) . equals ( VAR_2 ) ; } 
public void METHOD_1 ( final TYPE_1 VAR_1 , final TYPE_2 VAR_2 ) { super . METHOD_1 ( VAR_1 , VAR_2 ) ; METHOD_2 ( VAR_1 . METHOD_3 ( VAR_3 class ) , VAR_2 ) ; } 
public int METHOD_1 ( java.lang.String name ) { int VAR_1 = this . METHOD_2 ( this . VAR_2 , name ) ; if ( VAR_1 != ( - 1 ) ) { this . METHOD_3 ( ) ; } return VAR_1 ; } 
public void METHOD_1 ( java.lang.String title ) { VAR_1 = title ; } 
protected void METHOD_1 ( TYPE_1 VAR_1 ) { TYPE_2 VAR_2 = this . METHOD_2 ( ) ; VAR_2 . METHOD_3 ( new TYPE_3 ( VAR_2 , VAR_3 , VAR_1 ) , VAR_4 ) ; VAR_2 . METHOD_4 ( VAR_5 , VAR_1 ) ; } 
public void METHOD_1 ( ) { METHOD_2 ( new TYPE_1 ( ) { public void METHOD_3 ( ) { TYPE_2 . assertTrue ( METHOD_4 ( ) . isEmpty ( ) ) ; } } ) ; } 
public java.lang.String METHOD_1 ( ) { if ( ( VAR_1 ) == null ) { return VAR_1 . METHOD_1 ( ) ; } else { return STRING_1 ; } } 
protected boolean METHOD_1 ( ) { boolean VAR_1 = ( VAR_2 ) >= ( VAR_3 ) ; TYPE_1 VAR_4 = new TYPE_1 ( VAR_5 , VAR_1 ) ; context . METHOD_2 ( VAR_4 ) ; return true ; } 
public int METHOD_1 ( java.lang.String VAR_1 , int VAR_2 , java.lang.String VAR_3 ) throws TYPE_1 { VAR_4 . METHOD_1 ( VAR_1 , VAR_2 , VAR_3 ) ; return 1 ; } 
public void METHOD_1 ( double VAR_1 , double VAR_2 ) { this . VAR_1 = VAR_1 ; this . VAR_3 = VAR_2 ; this . VAR_4 = false ; } 
public void METHOD_1 ( ) { try { java.lang.System.out.println ( java.lang.String.format ( STRING_1 , VAR_1 . METHOD_2 ( ) , VAR_1 . METHOD_3 ( ) ) ) ; METHOD_4 ( VAR_1 ) ; } catch ( java.io.IOException VAR_2 ) { VAR_1 . METHOD_5 ( ) ; } } 
public void METHOD_1 ( double VAR_1 ) throws TYPE_1 { if ( VAR_1 < 0 ) throw new TYPE_1 ( VAR_2 ) ; this . VAR_3 += VAR_1 ; } 
public void METHOD_1 ( TYPE_1 VAR_1 ) { TYPE_2 . METHOD_2 ( VAR_2 , ( ( ( ( this ) + STRING_1 ) + VAR_1 ) + STRING_2 ) ) ; VAR_3 = VAR_1 ; } 
java.lang.String METHOD_1 ( java.lang.String VAR_1 ) { return VAR_2 = VAR_1 ; } 
public static boolean METHOD_1 ( android.content.Context context ) { return ! ( TYPE_1 . METHOD_2 ( context ) . getBoolean ( context . getString ( VAR_1 ) , false ) ) ; } 
public void METHOD_1 ( ) { if ( ( VAR_1 ) != null ) { VAR_1 . METHOD_1 ( ) ; VAR_2 . METHOD_2 ( TYPE_1 . getData ( ) ) ; VAR_2 . METHOD_3 ( TYPE_1 . METHOD_4 ( ) ) ; } } 
public boolean METHOD_1 ( ) { return ( ( this . METHOD_2 ( ) ) == ( TYPE_1 . METHOD_2 ( ) ) ) || ( ( this . METHOD_2 ( ) ) == ( TYPE_2 . METHOD_2 ( ) ) ) ; } 
public static TYPE_1 METHOD_1 ( TYPE_1 VAR_1 ) { VAR_1 = METHOD_2 ( VAR_1 , VAR_2 , INT_1 , VAR_3 , VAR_4 ) ; return METHOD_3 ( VAR_1 , INT_2 ) ; } 
protected void METHOD_1 ( android.view.View view ) { VAR_1 = 1 ; METHOD_2 ( ) ; } 
public boolean METHOD_1 ( int VAR_1 , int VAR_2 ) { } 
private static java.lang.String METHOD_1 ( java.lang.String VAR_1 , TYPE_1 VAR_2 , TYPE_2 element ) { return ( VAR_1 + "\n" ) + ( TYPE_3 . METHOD_2 ( VAR_2 , element ) ) ; } 
public TYPE_1 METHOD_1 ( TYPE_1 VAR_1 ) { VAR_1 . METHOD_2 ( TYPE_2 . METHOD_3 ( ) ) ; VAR_1 = VAR_2 . METHOD_4 ( VAR_1 ) ; return VAR_1 ; } 
public void METHOD_1 ( java.lang.String message ) { TYPE_1 . METHOD_2 ( VAR_1 , message ) ; METHOD_3 ( STRING_1 , message ) ; } 
public void remove ( TYPE_1 VAR_1 ) { if ( VAR_2 . contains ( VAR_1 ) ) VAR_2 . remove ( VAR_1 ) ; } 
public java.lang.String [ ] METHOD_1 ( ) { java.lang.String VAR_1 = VAR_2 . getString ( STRING_1 , STRING_2 ) ; return VAR_1 . split ( STRING_3 ) ; } 
public static java.util.Collection < TYPE_1 > METHOD_1 ( ) { return VAR_1 . values ( ) ; } 
private static void init ( ) { VAR_1 = new TYPE_1 ( ) . METHOD_1 ( INT_1 , VAR_2 ) . METHOD_2 ( INT_1 , VAR_2 ) . build ( ) ; } 
protected void METHOD_1 ( TYPE_1 p ) { TYPE_2 . METHOD_2 ( STRING_1 , STRING_2 ) ; TYPE_3 VAR_1 = new TYPE_3 ( VAR_2 ) ; p . METHOD_3 ( ( ( TYPE_4 ) ( VAR_1 ) ) ) ; } 
public java.lang.String getId ( ) { return TYPE_1 . METHOD_1 ( VAR_1 ) ; } 
public abstract boolean handle ( TYPE_1 VAR_1 , TYPE_2 VAR_2 ) ; 
public java.lang.String METHOD_1 ( java.lang.String value ) { return value != null ? value . trim ( ) : null ; } 
public void METHOD_1 ( TYPE_1 VAR_1 ) { if ( ( VAR_2 ) != null ) { VAR_1 . METHOD_2 ( VAR_3 , VAR_2 ) ; } } 
protected void METHOD_1 ( TYPE_1 value ) { VAR_1 . METHOD_2 ( value ) ; } 
private boolean METHOD_1 ( java.lang.String VAR_1 ) { boolean result = true ; try { TYPE_1 item = TYPE_2 . METHOD_2 ( VAR_1 ) ; } catch ( TYPE_3 VAR_2 ) { result = false ; } return result ; } 
public void METHOD_1 ( float VAR_1 ) { put ( STRING_1 , VAR_1 ) ; } 
public static TYPE_1 METHOD_1 ( TYPE_2 VAR_1 ) { return VAR_1 != null ? TYPE_1 . METHOD_2 ( VAR_1 . METHOD_3 ( VAR_2 , null ) . METHOD_4 ( ) ) : VAR_3 ; } 
private java.lang.String METHOD_1 ( java.lang.String key ) { return STRING_1 + key ; } 
public void METHOD_1 ( java.lang.String name ) { name = ( STRING_1 + ( this . name ) ) + name ; if ( ( VAR_1 ) != null ) { VAR_1 . METHOD_1 ( name ) ; } } 
public void METHOD_1 ( TYPE_1 VAR_1 ) { VAR_2 . METHOD_2 ( ) ; VAR_3 . setText ( java.lang.Integer.toString ( ( ( java.lang.Integer.parseInt ( VAR_3 . getText ( ) ) ) + 1 ) ) ) ; } 
public void METHOD_1 ( ) { TYPE_1 value = VAR_1 . METHOD_2 ( ) ; VAR_2 . add ( value ) ; VAR_3 . METHOD_3 ( VAR_2 ) ; } 
public java.util.Iterator < TYPE_1 > iterator ( ) { return new TYPE_2 ( this ) ; } 
public boolean startsWith ( java.lang.String VAR_1 ) { if ( ( METHOD_1 ( VAR_1 ) ) == null ) { return false ; } else { return true ; } } 
public void METHOD_1 ( ) { METHOD_2 ( ) ; METHOD_3 ( ) ; java.lang.System.exit ( 0 ) ; } 
public void METHOD_1 ( ) { java.lang.System.out.println ( STRING_1 ) ; VAR_1 . METHOD_2 ( true ) ; } 
public void METHOD_1 ( ) { VAR_1 . METHOD_2 ( ) ; if ( ( this . VAR_2 ) == null ) { this . VAR_2 = new TYPE_1 ( ) ; } } 
public void METHOD_1 ( ) { super . METHOD_1 ( ) ; VAR_1 . METHOD_1 ( ) ; VAR_2 . METHOD_2 ( ) ; TYPE_1 . METHOD_3 ( getContext ( ) , VAR_3 . METHOD_4 ( ) ) ; } 
public final boolean METHOD_1 ( TYPE_1 VAR_1 ) { VAR_2 . info ( ( ( STRING_1 + ( VAR_1 . getId ( ) ) ) + STRING_2 ) ) ; return VAR_3 . METHOD_1 ( VAR_1 . getId ( ) ) ; } 
private static native boolean METHOD_1 ( long VAR_1 , int VAR_2 , long VAR_3 ) ; 
public int init ( final double [ ] VAR_1 , final int VAR_2 ) { int VAR_3 = ( rows ) * ( VAR_4 ) ; METHOD_1 ( VAR_1 , VAR_2 , VAR_3 ) ; return VAR_2 + VAR_3 ; } 
protected void METHOD_1 ( TYPE_1 status ) { this . status = status ; } 
public void METHOD_1 ( ) { super . METHOD_1 ( ) ; if ( ( VAR_1 ) != null ) { VAR_1 . METHOD_2 ( ) ; } METHOD_3 ( ) ; VAR_2 . METHOD_4 ( VAR_3 ) ; VAR_4 . METHOD_5 ( VAR_5 ) ; } 
public static void METHOD_1 ( int VAR_1 , int VAR_2 ) { TYPE_1 . put ( VAR_1 , VAR_2 ) ; } 
public boolean METHOD_1 ( ) { METHOD_2 ( ) ; if ( VAR_1 . getName ( ) . equals ( STRING_1 ) ) { METHOD_2 ( ) ; } return VAR_1 . getName ( ) . equals ( STRING_2 ) ; } 
public void METHOD_1 ( TYPE_1 VAR_1 ) { METHOD_2 ( ( ( ( VAR_1 . METHOD_3 ( ) ) + STRING_1 ) + ( VAR_1 . METHOD_4 ( ) ) ) ) ; METHOD_5 ( false ) ; } 
public void METHOD_1 ( TYPE_1 VAR_1 ) { if ( ( VAR_1 . METHOD_2 ( ) ) != null ) { VAR_1 . METHOD_2 ( ) . METHOD_3 ( VAR_2 ) ; } VAR_3 . METHOD_4 ( VAR_4 ) ; VAR_4 . METHOD_5 ( ) ; } 
public void METHOD_1 ( ) throws java.io.IOException { if ( ! ( TYPE_1 . METHOD_2 ( ) ) ) { throw new java.io.IOException ( STRING_1 ) ; } } 
private TYPE_1 METHOD_1 ( TYPE_2 VAR_1 ) { java.util.HashMap VAR_2 = new java.util.HashMap ( ) ; int VAR_3 = VAR_4 ; return METHOD_2 ( VAR_3 , VAR_2 ) ; } 
public static void METHOD_1 ( boolean VAR_1 ) { TYPE_1 . getConfig ( ) . set ( STRING_1 , VAR_1 ) ; TYPE_1 . METHOD_2 ( ) ; TYPE_1 . METHOD_3 ( ) ; } 
public int size ( ) { int result = 0 ; TYPE_1 counter = VAR_1 ; while ( ( counter . METHOD_1 ( ) ) != null ) { result ++ ; counter = counter . METHOD_1 ( ) ; } return result ; } 
public void METHOD_1 ( TYPE_1 VAR_1 ) { super . METHOD_1 ( VAR_1 ) ; this . VAR_2 = VAR_1 . METHOD_2 ( STRING_1 ) ; } 
public TYPE_1 METHOD_1 ( TYPE_1 key ) { return METHOD_2 ( VAR_1 , key ) ; } 
private TYPE_1 METHOD_1 ( TYPE_2 VAR_1 ) { int VAR_2 = ( VAR_3 ) ? VAR_4 . METHOD_2 ( VAR_1 . METHOD_3 ( ) ) : 0 ; java.lang.System.out.println ( ( STRING_1 + VAR_2 ) ) ; return VAR_1 . item ( VAR_2 ) ; } 
public java.util.Scanner METHOD_1 ( ) { if ( ( VAR_1 ) == null ) METHOD_2 ( new java.util.Scanner ( VAR_2 ) ) ; return VAR_1 ; } 
public void METHOD_1 ( char [ ] VAR_1 , int VAR_2 , int VAR_3 ) throws java.io.IOException { java.lang.String VAR_4 = java.lang.String . METHOD_2 ( VAR_1 ) ; out.write ( VAR_4 , VAR_2 , VAR_3 ) ; } 
public boolean METHOD_1 ( TYPE_1 VAR_1 ) { return METHOD_2 ( TYPE_1 ) ; } 
public void METHOD_1 ( ) { TYPE_1 . info ( STRING_1 , getName ( ) ) ; VAR_1 . METHOD_2 ( ) ; super . METHOD_1 ( ) ; } 
protected void METHOD_1 ( java.util.ArrayList < TYPE_1 > VAR_1 ) { VAR_2 . METHOD_2 ( ) ; if ( VAR_1 != null ) TYPE_2 . METHOD_3 ( VAR_3 , VAR_1 . toString ( ) ) ; VAR_2 . METHOD_4 ( VAR_1 ) ; } 
private void METHOD_1 ( ) { VAR_1 = new TYPE_1 ( null , null , null , null , null , null , null ) ; } 
public void METHOD_1 ( ) throws java.lang.Exception { int VAR_1 = METHOD_2 ( STRING_1 ) ; TYPE_1 . assertEquals ( 1 , VAR_1 ) ; } 
public void METHOD_1 ( int VAR_1 , int VAR_2 , java.lang.String VAR_3 ) { this . VAR_4 . METHOD_2 ( VAR_1 , VAR_2 , VAR_3 ) ; } 
public boolean METHOD_1 ( ) { return ( VAR_1 . METHOD_2 ( ) ) == null ; } 
public boolean METHOD_1 ( int VAR_1 , TYPE_1 event ) { if ( ( event . METHOD_2 ( ) ) == true ) { return false ; } return super . METHOD_1 ( VAR_1 , event ) ; } 
public boolean METHOD_1 ( ) { if ( ! ( super . METHOD_1 ( ) ) ) return false ; java.lang.System.out.println ( VAR_1 . get ( VAR_2 ) ) ; return true ; } 
protected void METHOD_1 ( ) { if ( TYPE_1 . METHOD_2 ( ) . METHOD_3 ( ) . METHOD_4 ( ) ) { TYPE_2 . METHOD_5 ( STRING_1 , STRING_2 ) ; VAR_1 . METHOD_6 ( VAR_2 ) ; } super . METHOD_1 ( ) ; } 
public void METHOD_1 ( ) throws java.lang.Exception { boolean b = true ; TYPE_1 . assertThat ( TYPE_2 . METHOD_2 ( STRING_1 ) , TYPE_3 . METHOD_3 ( java.lang.Boolean . toString ( b ) ) ) ; } 
protected boolean METHOD_1 ( TYPE_1 c ) { return new TYPE_2 ( c ) . METHOD_2 ( ) . METHOD_3 ( ) . contains ( this . VAR_1 . METHOD_4 ( ) ) ; } 
public void METHOD_1 ( TYPE_1 VAR_1 ) { if ( VAR_2 ) { METHOD_2 ( VAR_3 ) ; } else { METHOD_3 ( VAR_3 ) ; } } 
public void METHOD_1 ( float VAR_1 ) { this . VAR_1 = ( this . VAR_1 ) + VAR_1 ; VAR_2 = TYPE_1 . METHOD_2 ( VAR_2 , VAR_1 ) ; VAR_3 = TYPE_1 . METHOD_2 ( VAR_3 , VAR_1 ) ; } 
public void METHOD_1 ( ) { android.content.Intent intent = new android.content.Intent ( this , VAR_1 class ) ; intent . METHOD_2 ( STRING_1 , VAR_2 ) ; METHOD_3 ( intent ) ; } 
public void METHOD_1 ( ) { java.lang.String id = STRING_1 + position ; TYPE_1 . METHOD_2 ( VAR_1 , id ) ; } 
public android.view.View METHOD_1 ( TYPE_1 VAR_1 , TYPE_2 VAR_2 , TYPE_3 VAR_3 ) { VAR_4 = VAR_1 . METHOD_2 ( VAR_5 , VAR_2 , false ) ; return super . METHOD_1 ( VAR_1 , VAR_2 , VAR_3 ) ; } 
public void METHOD_1 ( ) { if ( ( VAR_1 ) != null ) { java.lang.String text = VAR_2 . getText ( ) ; java.lang.System.out.println ( STRING_1 ) ; VAR_1 . METHOD_2 ( text , this ) ; } VAR_2 . setText ( STRING_2 ) ; } 
public void METHOD_1 ( java.util.List < TYPE_1 > VAR_1 , int index ) { VAR_2 = VAR_1 ; if ( VAR_3 ) { METHOD_2 ( ) ; } METHOD_3 ( index ) ; } 
public TYPE_1 METHOD_1 ( ) { if ( ( VAR_1 ) == 1 ) return VAR_2 ; if ( ( VAR_3 ) == INT_1 ) return VAR_4 ; assert false : STRING_1 ; return null ; } 
public void METHOD_1 ( int VAR_1 ) { VAR_2 = VAR_1 ; VAR_3 . METHOD_2 ( VAR_1 ) ; TYPE_1 . METHOD_3 ( VAR_4 , VAR_1 ) ; VAR_5 . METHOD_4 ( VAR_4 ) ; } 
protected void METHOD_1 ( TYPE_1 VAR_1 ) { super . METHOD_1 ( VAR_1 ) ; METHOD_2 ( VAR_2 ) ; if ( ( VAR_3 ) > INT_1 ) { if ( METHOD_3 ( ) ) { METHOD_4 ( ) ; } } else { METHOD_5 ( ) ; } } 
public int METHOD_1 ( ) { return TYPE_1 . METHOD_1 ( ) ; } 
public void METHOD_1 ( java.lang.Throwable VAR_1 ) { result [ 1 ] = STRING_1 ; VAR_2 . METHOD_2 ( ) ; } 
public boolean METHOD_1 ( java.lang.Long VAR_1 , TYPE_1 VAR_2 ) { TYPE_1 VAR_3 = VAR_4 . METHOD_2 ( VAR_1 ) ; return VAR_2 != null ? TYPE_2 . equals ( VAR_3 . METHOD_3 ( ) ) : false ; } 
public void METHOD_1 ( TYPE_1 < ? > VAR_1 , android.view.View view , int position , long id ) { TYPE_2 . METHOD_2 ( STRING_1 , ( STRING_2 + position ) ) ; } 
public void METHOD_1 ( long key , long value ) { VAR_1 [ VAR_2 [ 0 ] ] = key ; ( VAR_2 [ 0 ] ) ++ ; } 
public android.view.View METHOD_1 ( TYPE_1 VAR_1 , TYPE_2 VAR_2 , TYPE_3 VAR_3 ) { android.view.View view = VAR_1 . METHOD_2 ( VAR_4 , VAR_2 , false ) ; METHOD_3 ( ) ; METHOD_4 ( ) ; return view ; } 
public void METHOD_1 ( ) { TYPE_1 . assertEquals ( VAR_1 . METHOD_2 ( ) , VAR_2 ) ; } 
public java.lang.String METHOD_1 ( java.lang.String name ) { synchronized ( parameters ) { return parameters . get ( name ) ; } } 
protected int a ( ) { double j = 1 + 1 ; if ( j > 1 ) { return INT_1 ; } while ( j < INT_2 ) { j -- ; continue ; } return 1 ; } 
public void METHOD_1 ( ) { TYPE_1 . assertEquals ( INT_1 , TYPE_2 . add ( STRING_1 ) ) ; TYPE_1 . assertEquals ( INT_2 , TYPE_2 . add ( STRING_2 ) ) ; TYPE_1 . assertEquals ( INT_3 , TYPE_3 . add ( STRING_3 ) ) ; } 
public static void METHOD_1 ( final byte [ ] buffer , final int VAR_1 , final int VAR_2 ) { TYPE_1 . METHOD_2 ( buffer ) ; TYPE_2 . METHOD_1 ( buffer . length , VAR_1 , VAR_2 ) ; } 
void METHOD_1 ( ) { if ( ( VAR_1 ) < ( VAR_2 ) ) { VAR_1 += INT_1 ; } else { VAR_1 = 0 ; VAR_3 += INT_1 ; } METHOD_2 ( ) ; } 
protected TYPE_1 METHOD_1 ( ) { return TYPE_2 . METHOD_2 ( ) . METHOD_3 ( ) ; } 
public void METHOD_1 ( android.view.View VAR_1 ) { if ( ( listener ) != null ) listener . METHOD_1 ( VAR_1 , VAR_2 . get ( position ) ) ; } 
public void METHOD_1 ( ) { TYPE_1 . METHOD_1 ( ) ; } 
public java.lang.String METHOD_1 ( ) { return ( this . VAR_1 ) == null ? VAR_1 . METHOD_2 ( ) : null ; } 
public void info ( java.lang.String key , java.lang.Throwable VAR_1 , java.lang.Object ... args ) { if ( METHOD_1 ( ) ) { VAR_2 . error ( METHOD_2 ( key , args ) , VAR_1 ) ; } } 
public void assertEquals ( java.lang.String VAR_1 , java.lang.String VAR_2 ) { METHOD_1 ( ) . METHOD_2 ( VAR_3 , ( ( ( STRING_1 + VAR_1 ) + STRING_2 ) + VAR_2 ) ) ; TYPE_1 . assertEquals ( VAR_1 , VAR_2 ) ; } 
public void METHOD_1 ( int VAR_1 , TYPE_1 params ) { METHOD_2 ( ( ( ( STRING_1 + VAR_1 ) + STRING_2 ) + ( toString ( params . METHOD_3 ( ) ) ) ) ) ; } 
public java.lang.String METHOD_1 ( int VAR_1 ) { return ( ( STRING_1 + ( METHOD_2 ( ) ) ) + STRING_2 ) + ( node . id ) ; } 
public void METHOD_1 ( ) { while ( ( java.lang.Integer.parseInt ( VAR_1 ) ) > 0 ) { java.lang.String message = ( ( VAR_2 ) + STRING_1 ) + ( METHOD_2 ( VAR_1 ) ) ; new TYPE_1 ( ) . METHOD_3 ( message ) ; } } 
public double METHOD_1 ( double VAR_1 , double VAR_2 ) { double VAR_3 = VAR_1 * VAR_2 ; return VAR_3 ; } 
public static java.lang.String METHOD_1 ( java.lang.String VAR_1 , int VAR_2 , java.lang.String VAR_3 , java.lang.String VAR_4 , int VAR_5 ) throws java.io.IOException { return TYPE_1 . METHOD_1 ( VAR_1 , VAR_2 , VAR_3 , VAR_4 , VAR_5 ) ; } 
public void METHOD_1 ( ) { TYPE_1 VAR_1 = TYPE_2 . get ( ) . METHOD_2 ( STRING_1 ) ; METHOD_3 ( VAR_1 , null , null ) ; } 
public static void METHOD_1 ( java.lang.String VAR_1 ) throws java.io.IOException { VAR_2 . METHOD_1 ( VAR_1 ) ; VAR_2 . METHOD_2 ( ( VAR_1 + STRING_1 ) ) ; } 
private void METHOD_1 ( ) { if ( VAR_1 . METHOD_2 ( ) ) { VAR_2 . METHOD_3 ( METHOD_4 ( ) ) ; } else { VAR_2 . METHOD_3 ( METHOD_5 ( ) ) ; } } 
public void METHOD_1 ( TYPE_1 VAR_1 ) { VAR_2 = VAR_1 . METHOD_2 ( ) ; VAR_3 = VAR_1 . METHOD_3 ( ) ; TYPE_2 . METHOD_4 ( STRING_1 , java.lang.String . METHOD_5 ( VAR_2 ) ) ; } 
public void METHOD_1 ( ) { METHOD_2 ( VAR_1 ) ; METHOD_2 ( VAR_2 ) ; } 
public java.lang.Long METHOD_1 ( ) { java.lang.Long VAR_1 = VAR_2 . METHOD_2 ( ) ; java.lang.Long VAR_3 = VAR_1 * INT_1 ; return VAR_3 ; } 
public void METHOD_1 ( android.view.View VAR_1 ) { TYPE_1 . METHOD_2 ( STRING_1 , STRING_2 ) ; android.content.Intent intent = new android.content.Intent ( getActivity ( ) , VAR_2 class ) ; METHOD_3 ( intent ) ; } 
public void METHOD_1 ( ) { VAR_1 . add ( VAR_2 ) ; VAR_3 . METHOD_2 ( ) ; VAR_3 . METHOD_3 ( message . getClass ( ) , 1 ) ; if ( VAR_4 . get ( ) ) { METHOD_4 ( ) ; } } 
private boolean METHOD_1 ( TYPE_1 VAR_1 ) throws TYPE_2 , TYPE_3 { try { TYPE_4 . METHOD_2 ( VAR_1 ) ; } catch ( TYPE_5 VAR_2 ) { VAR_3 . METHOD_3 ( STRING_1 , VAR_2 ) ; return false ; } return true ; } 
private int METHOD_1 ( int min , int VAR_1 ) { return min + ( VAR_2 . METHOD_2 ( VAR_1 ) ) ; } 
public static void main ( java.lang.String [ ] args ) { new TYPE_1 ( ) ; TYPE_2 VAR_1 = new TYPE_2 ( STRING_1 , STRING_2 , STRING_3 ) ; java.lang.System.out.println ( STRING_4 ) ; java.lang.System.out.println ( VAR_1 . METHOD_1 ( STRING_5 ) ) ; } 
public void METHOD_1 ( TYPE_1 < TYPE_2 > VAR_1 ) { VAR_2 . start ( ) ; } 
public void METHOD_1 ( android.view.View VAR_1 ) { VAR_2 . METHOD_2 ( ( ( VAR_2 . METHOD_3 ( ) ) + 1 ) ) ; VAR_2 . METHOD_4 ( new java.util.Date ( ) ) ; METHOD_5 ( ) ; METHOD_6 ( ) ; } 
public static java.lang.String METHOD_1 ( TYPE_1 VAR_1 ) { java.lang.Long VAR_2 = VAR_1 . METHOD_2 ( ) ; java.lang.String VAR_3 = java.lang.Long . toString ( VAR_2 ) ; VAR_3 = ( STRING_1 + VAR_3 ) + STRING_1 ; return VAR_3 ; } 
public void METHOD_1 ( TYPE_1 VAR_1 ) { METHOD_2 ( VAR_1 ) ; VAR_2 = VAR_1 ; METHOD_3 ( ) ; } 
public void METHOD_1 ( java.lang.String name , java.lang.String VAR_1 , java.lang.String VAR_2 , int VAR_3 , java.lang.String VAR_4 ) { return null ; } 
public void METHOD_1 ( ) { TYPE_1 . METHOD_2 ( VAR_1 , 0 , 0 ) ; TYPE_2 . METHOD_3 ( VAR_2 , TYPE_2 . METHOD_4 ( 1 ) ) . METHOD_5 ( TYPE_3 . METHOD_6 ( VAR_3 class ) ) ; } 
public void METHOD_1 ( ) { super . METHOD_1 ( ) ; VAR_1 . METHOD_2 ( ) ; VAR_2 . METHOD_3 ( ) ; VAR_2 . METHOD_1 ( ) ; METHOD_4 ( ) ; } 
public void METHOD_1 ( TYPE_1 error ) { TYPE_2 . METHOD_2 ( VAR_1 , STRING_1 , error ) ; METHOD_3 ( null ) ; } 
public void METHOD_1 ( ) { TYPE_1 . METHOD_2 ( STRING_1 ) ; assertEquals ( TYPE_1 . METHOD_3 ( ) , STRING_2 ) ; } 
protected void METHOD_1 ( TYPE_1 VAR_1 ) { super . METHOD_1 ( VAR_1 ) ; METHOD_2 ( VAR_2 ) ; VAR_3 = getIntent ( ) . METHOD_3 ( STRING_1 ) ; METHOD_4 ( VAR_4 ) ; } 
public boolean METHOD_1 ( java.lang.String VAR_1 ) { VAR_2 . query = VAR_1 ; METHOD_2 ( ) ; return true ; } 
private static double METHOD_1 ( TYPE_1 p , TYPE_2 VAR_1 , double VAR_2 ) { if ( VAR_1 . METHOD_2 ( p . getId ( ) ) ) { return 0 ; } return 1 + ( 1 - VAR_2 ) ; } 
protected void METHOD_1 ( TYPE_1 VAR_1 ) { super . METHOD_1 ( VAR_1 ) ; METHOD_2 ( ( ( TYPE_2 ) ( VAR_1 ) ) ) ; } 
public void METHOD_1 ( int index , double value ) { int VAR_1 = index / ( VAR_2 ) ; int VAR_3 = index % ( VAR_2 ) ; super . METHOD_1 ( VAR_1 , VAR_3 , value ) ; } 
public java.lang.String METHOD_1 ( TYPE_1 VAR_1 , java.lang.Long id , TYPE_2 VAR_2 , TYPE_3 VAR_3 ) { if ( id != null ) { VAR_4 . METHOD_2 ( id ) ; } return STRING_1 ; } 
public TYPE_1 METHOD_1 ( TYPE_2 VAR_1 , int i ) { android.view.View view = TYPE_3 . METHOD_2 ( VAR_1 . getContext ( ) ) . METHOD_3 ( VAR_2 , TYPE_2 , false ) ; return new TYPE_1 ( view ) ; } 
public void METHOD_1 ( final java.lang.String VAR_1 , final int VAR_2 ) { if ( ( VAR_3 ) != null ) { VAR_3 . METHOD_1 ( VAR_1 , VAR_2 ) ; } execute ( VAR_4 , VAR_2 , VAR_1 , null ) ; } 
public void METHOD_1 ( ) { java.io.File VAR_1 = new java.io.File ( VAR_2 , STRING_1 ) ; TYPE_1 . assertTrue ( VAR_1 . METHOD_2 ( ) ) ; } 
public void METHOD_1 ( java.util.List < TYPE_1 > VAR_1 ) { METHOD_2 ( ) ; METHOD_3 ( VAR_1 ) ; METHOD_4 ( ) ; } 
public TYPE_1 METHOD_1 ( ) { METHOD_2 ( ) ; TYPE_2 . METHOD_3 ( ) ; try { return VAR_1 . METHOD_1 ( ) ; } finally { TYPE_2 . METHOD_4 ( ) ; } } 
public void METHOD_1 ( java.util.List < java.lang.Long > VAR_1 ) { synchronized ( VAR_2 ) { VAR_2 . METHOD_2 ( VAR_2 ) ; } } 
public void METHOD_1 ( java.lang.String VAR_1 ) { TYPE_1 VAR_2 = VAR_3 . METHOD_2 ( ) ; VAR_2 . METHOD_3 ( VAR_4 , VAR_1 ) ; VAR_2 . METHOD_4 ( ) ; } 
public java.lang.String METHOD_1 ( TYPE_1 VAR_1 ) { VAR_2 . add ( VAR_1 ) ; return METHOD_2 ( ) ; } 
public void METHOD_1 ( TYPE_1 VAR_1 ) { super . METHOD_1 ( VAR_1 ) ; VAR_2 = ( ( TYPE_2 ) ( getActivity ( ) ) ) ; METHOD_2 ( ) . METHOD_3 ( this ) ; METHOD_4 ( true ) ; METHOD_5 ( ) ; } 
public < TYPE_1 > TYPE_2 < TYPE_1 > METHOD_1 ( final TYPE_3 VAR_1 , final TYPE_1 result ) { VAR_2 . add ( VAR_1 ) ; return ( ( TYPE_2 < TYPE_1 > ) ( METHOD_2 ( VAR_1 , result ) ) ) ; } 
public java.lang.String METHOD_1 ( ) { if ( ( VAR_1 ) == null ) { synchronized ( this ) { if ( ( VAR_1 ) == null ) { VAR_1 = TYPE_1 . METHOD_2 ( ) ; } } } return VAR_1 ; } 
private boolean METHOD_1 ( java.lang.String key ) { return ( ( TYPE_1 . METHOD_2 ( key ) ) == null ) && ( ( context . METHOD_3 ( key ) ) == null ) ; } 
public void METHOD_1 ( java.util.List < TYPE_1 > TYPE_2 , TYPE_3 VAR_1 ) { throw new TYPE_4 ( STRING_1 ) ; } 
public boolean METHOD_1 ( ) { if ( ( ( VAR_1 [ ( ( index ) + 1 ) ] ) == null ) || ( ( ( VAR_1 . length ) - 1 ) == ( index ) ) ) { return false ; } return true ; } 
public void METHOD_1 ( ) { if ( ( VAR_1 ) != null ) { METHOD_2 ( ) ; METHOD_3 ( ) ; return ; } super . METHOD_1 ( ) ; } 
public void METHOD_1 ( android.view.View VAR_1 ) { VAR_2 . get ( java.lang.Integer.parseInt ( VAR_1 . METHOD_2 ( ) . toString ( ) ) ) . METHOD_3 ( 1 ) ; METHOD_4 ( VAR_3 ) ; } 
public TYPE_1 METHOD_1 ( java.lang.String VAR_1 ) { METHOD_2 ( VAR_2 , null ) ; return ( ( TYPE_1 ) ( this ) ) ; } 
private java.io.File METHOD_1 ( ) { return VAR_1 ; } 
public TYPE_1 METHOD_1 ( ) { TYPE_1 VAR_1 = new TYPE_1 ( 0 ) ; for ( TYPE_2 VAR_2 : VAR_3 ) { VAR_1 . add ( VAR_2 . METHOD_2 ( ) ) ; } return VAR_1 ; } 
public double METHOD_1 ( ) { double VAR_1 = 0 ; for ( TYPE_1 VAR_2 : METHOD_2 ( ) ) { VAR_1 += VAR_2 . METHOD_3 ( ) ; } return VAR_1 ; } 
public void METHOD_1 ( TYPE_1 VAR_1 ) throws TYPE_2 { boolean VAR_2 = this . VAR_3 . METHOD_2 ( VAR_1 ) ; if ( VAR_2 ) { java.lang.System.out.println ( STRING_1 ) ; } else { java.lang.System.out.println ( STRING_2 ) ; } } 
public void METHOD_1 ( char [ ] VAR_1 , int VAR_2 , int VAR_3 ) throws java.io.IOException { super . METHOD_1 ( new java.lang.String ( VAR_1 ) , VAR_2 , VAR_3 ) ; } 
protected void METHOD_1 ( ) { super . METHOD_1 ( ) ; if ( getIntent ( ) . METHOD_2 ( VAR_1 ) ) { METHOD_3 ( null ) ; } VAR_2 . METHOD_4 ( ) ; } 
public void METHOD_1 ( ) { ( VAR_1 ) -- ; if ( ( VAR_1 ) < 0 ) throw new TYPE_1 ( STRING_1 ) ; METHOD_2 ( ) ; } 
public TYPE_1 METHOD_1 ( int VAR_1 ) throws TYPE_2 { TYPE_3 VAR_2 = VAR_3 . METHOD_2 ( VAR_1 ) ; java.lang.String path = VAR_2 . METHOD_3 ( ) ; return new TYPE_1 ( path ) ; } 
public void METHOD_1 ( java.lang.Long VAR_1 ) { this . VAR_2 = VAR_2 ; } 
public TYPE_1 METHOD_1 ( java.lang.String VAR_1 , java.util.Map < java.lang.String , java.lang.Object > VAR_2 ) { final TYPE_2 VAR_3 = VAR_4 . execute ( VAR_1 , VAR_2 ) ; final TYPE_3 VAR_5 = new TYPE_3 ( VAR_3 ) ; return VAR_5 ; } 
private synchronized int METHOD_1 ( ) { int index = VAR_1 . METHOD_2 ( ) ; if ( index == ( VAR_2 . get ( ) ) ) { VAR_1 . set ( VAR_3 ) ; } return index ; } 
private static java.lang.String METHOD_1 ( ) { java.lang.String VAR_1 = TYPE_1 . METHOD_2 ( ) ; java.lang.String VAR_2 = TYPE_1 . METHOD_3 ( ) ; java.lang.String fileName = ( STRING_1 + VAR_1 ) + VAR_2 ; return fileName ; } 
void METHOD_1 ( ) { if ( ( VAR_1 ) == null ) { VAR_2 . METHOD_2 ( VAR_3 ) ; VAR_1 = VAR_3 ; } } 
public void METHOD_1 ( java.lang.String name , java.lang.String VAR_1 ) { VAR_2 . METHOD_2 ( VAR_1 , name ) ; } 
public java.util.List < TYPE_1 > METHOD_1 ( ) { java.util.List < TYPE_1 > list = ( ( java.util.List < TYPE_1 > ) ( this . VAR_1 . values ( ) ) ) ; return list ; } 
java.util.Set < TYPE_1 > METHOD_1 ( boolean VAR_1 ) ; 
public void METHOD_1 ( ) { TYPE_1 . METHOD_2 ( ) . METHOD_1 ( ) ; TYPE_2 . METHOD_3 ( ) . METHOD_4 ( TYPE_3 . METHOD_2 ( ) , ( ) - > TYPE_4 . METHOD_5 ( t ) ) ; } 
protected void METHOD_1 ( TYPE_1 VAR_1 ) { super . METHOD_1 ( VAR_1 ) ; METHOD_2 ( VAR_2 ) ; VAR_3 = this ; METHOD_3 ( ) . METHOD_4 ( ) . replace ( VAR_4 , new TYPE_2 ( ) ) . commit ( ) ; } 
public void METHOD_1 ( TYPE_1 VAR_1 , java.lang.String text ) { if ( METHOD_2 ( ) ) VAR_2 . METHOD_3 ( VAR_1 . getName ( ) , STRING_1 , STRING_2 , text ) ; VAR_1 . METHOD_1 ( text ) ; } 
public void METHOD_1 ( java.lang.Object VAR_1 ) { int VAR_2 = VAR_3 . METHOD_2 ( VAR_1 ) ; if ( VAR_2 > 0 ) { METHOD_3 ( VAR_2 ) ; } } 
public TYPE_1 METHOD_1 ( ) { this . VAR_1 = 0 ; setValue ( 1 ) ; start ( ) ; return this ; } 
public TYPE_1 METHOD_1 ( ) { return new TYPE_1 ( ) . METHOD_2 ( true ) ; } 
public boolean METHOD_1 ( TYPE_1 item ) { VAR_1 . METHOD_2 ( INT_1 ) ; METHOD_3 ( VAR_2 ) ; return true ; } 
private boolean METHOD_1 ( TYPE_1 VAR_1 ) { return VAR_1 . METHOD_2 ( VAR_2 ) ; } 
public void METHOD_1 ( final boolean VAR_1 ) { view . getActivity ( ) . METHOD_2 ( new TYPE_1 ( ) { public void METHOD_3 ( ) { VAR_2 . METHOD_1 ( VAR_1 ) ; } } ) ; } 
public boolean METHOD_1 ( java.lang.String name , boolean VAR_1 ) { java.lang.String url = METHOD_2 ( null , name ) ; java.lang.String VAR_2 = TYPE_1 . METHOD_3 ( VAR_1 , url ) ; return TYPE_2 . METHOD_4 ( VAR_2 , VAR_3 , VAR_4 ) ; } 
public void METHOD_1 ( ) { TYPE_1 . METHOD_2 ( this , message , VAR_1 ) . show ( ) ; VAR_2 . METHOD_3 ( 0 ) ; } 
public void METHOD_1 ( TYPE_1 VAR_1 ) { VAR_2 . METHOD_2 ( VAR_3 . METHOD_3 ( ) , true , true , false ) ; java.lang.System.out.println ( STRING_1 ) ; } 
public java.lang.String METHOD_1 ( ) { return METHOD_2 ( ) ? STRING_1 : STRING_2 ; } 
private boolean METHOD_1 ( ) throws TYPE_1 { return ( ( ( offset ) + 1 ) < ( VAR_1 ) ) && ( TYPE_2 . METHOD_2 ( VAR_2 . METHOD_3 ( ( ( offset ) + 1 ) ) ) ) ; } 
public void METHOD_1 ( ) { METHOD_2 ( VAR_1 ) ; VAR_2 . METHOD_3 ( ) ; super . METHOD_1 ( ) ; } 
public java.lang.Object METHOD_1 ( java.lang.String name , TYPE_1 VAR_1 ) { return VAR_2 . METHOD_1 ( name , VAR_1 ) ; } 
public int METHOD_1 ( ) { return TYPE_1 . METHOD_2 ( 0 , METHOD_3 ( ) , VAR_1 ) ; } 
public java.lang.String METHOD_1 ( ) { VAR_1 . METHOD_2 ( ) . METHOD_3 ( ) ; java.lang.String VAR_2 = VAR_3 . METHOD_1 ( ) ; VAR_1 . METHOD_2 ( ) . METHOD_4 ( ) ; return VAR_2 ; } 
protected TYPE_1 METHOD_1 ( TYPE_2 VAR_1 ) { return new TYPE_1 ( VAR_1 ) ; } 
static java.lang.String METHOD_1 ( java.lang.String VAR_1 ) { return STRING_1 + ( TYPE_1 . METHOD_2 ( VAR_1 . METHOD_3 ( ) ) ) ; } 
public void METHOD_1 ( ) { try { VAR_1 . METHOD_2 ( ) ; } catch ( TYPE_1 VAR_2 ) { } } 
public void METHOD_1 ( ) { TYPE_1 VAR_1 = METHOD_2 ( ) ; TYPE_2 . assertEquals ( VAR_1 . METHOD_3 ( ) , null ) ; } 
public boolean contains ( java.lang.Object VAR_1 ) { TYPE_1 t = ( ( TYPE_1 ) ( VAR_1 ) ) ; return values . METHOD_1 ( t ) ; } 
private static boolean METHOD_1 ( TYPE_1 VAR_1 , java.lang.String name ) { return VAR_1 . getName ( ) . METHOD_2 ( ) . METHOD_3 ( name ) ; } 
public TYPE_1 METHOD_1 ( int VAR_1 ) throws TYPE_2 { this . METHOD_2 ( VAR_1 ) ; return ( ( TYPE_1 ) ( this . VAR_2 . METHOD_3 ( VAR_1 ) ) ) ; } 
public static synchronized TYPE_1 METHOD_1 ( final TYPE_2 VAR_1 ) { VAR_2 = VAR_1 ; VAR_3 = new TYPE_1 ( VAR_1 ) ; return VAR_3 ; } 
public void METHOD_1 ( ) throws java.lang.Exception { assertEquals ( VAR_1 . getString ( STRING_1 ) , STRING_2 ) ; } 
public void METHOD_1 ( ) { VAR_1 . METHOD_2 ( ) . METHOD_3 ( 1.0F ) ; } 
TYPE_1 METHOD_1 ( TYPE_2 VAR_1 ) { return new TYPE_1 ( METHOD_2 ( ) , VAR_2 , VAR_3 , VAR_4 , VAR_1 , VAR_5 , VAR_6 , VAR_7 , VAR_8 ) ; } 
public void METHOD_1 ( TYPE_1 VAR_1 ) { VAR_1 . METHOD_2 ( VAR_2 , this . VAR_3 ) ; } 
public static void main ( java.lang.String [ ] args ) { new TYPE_1 ( ) ; TYPE_2 VAR_1 = new TYPE_2 ( STRING_1 ) ; VAR_1 . METHOD_1 ( ) ; } 
public void METHOD_1 ( android.view.View VAR_1 ) { METHOD_2 ( file ) ; METHOD_3 ( VAR_2 ) ; } 
public java.lang.Boolean METHOD_1 ( ) { java.lang.String value = VAR_1 . METHOD_2 ( STRING_1 ) ; return ! ( value . METHOD_3 ( "0" ) ) ; } 
protected void METHOD_1 ( int index ) { if ( index >= ( size ( ) ) ) { throw new TYPE_1 ( ) ; } } 
public void METHOD_1 ( ) { java.util.ArrayList < java.lang.Integer > array = new java.util.ArrayList < > ( java.util.Arrays.asList ( 1 , INT_1 , INT_2 , INT_3 ) ) ; METHOD_2 ( new TYPE_1 ( ) . METHOD_3 ( array , INT_4 ) ) ; } 
public double METHOD_1 ( ) { return double . class ; VAR_1 = ( METHOD_2 ( ) ) / ( METHOD_3 ( ) ) ; } 
private static boolean METHOD_1 ( java.lang.Class < ? > VAR_1 ) { return VAR_2 class . METHOD_2 ( VAR_1 ) ; } 
private void METHOD_1 ( boolean VAR_1 ) { VAR_2 = 0 ; for ( TYPE_1 VAR_3 : METHOD_2 ( ) ) { VAR_3 . METHOD_3 ( this , VAR_1 , VAR_4 ) ; } } 
public void METHOD_1 ( ) { VAR_1 . METHOD_2 ( VAR_2 , VAR_3 ) ; TYPE_1 . METHOD_3 ( VAR_1 . METHOD_4 ( context . METHOD_5 ( STRING_1 , VAR_4 class ) . METHOD_6 ( ) ) ) ; } 
public void METHOD_1 ( java.lang.String key , int value ) { METHOD_2 ( key ) ; VAR_1 . METHOD_3 ( ) . METHOD_1 ( key , value ) . METHOD_4 ( ) ; } 
public TYPE_1 METHOD_1 ( TYPE_1 VAR_1 ) { TYPE_1 VAR_2 = new TYPE_1 ( ) ; VAR_2 . put ( VAR_3 , VAR_4 ) . put ( VAR_5 , name ) ; return VAR_2 ; } 
public void METHOD_1 ( ) { TYPE_1 VAR_1 = METHOD_2 ( VAR_2 ) ; if ( VAR_1 == null ) return ; VAR_3 . METHOD_3 ( VAR_1 ) ; METHOD_4 ( VAR_1 ) ; } 
TYPE_1 get ( int index ) { return VAR_1 . get ( index ) ; } 
public void METHOD_1 ( java.util.List < TYPE_1 > VAR_1 , boolean VAR_2 ) { METHOD_2 ( VAR_1 , VAR_2 ) ; } 
public void METHOD_1 ( TYPE_1 VAR_1 ) { if ( VAR_2 . contains ( STRING_1 ) ) VAR_3 . setEnabled ( false ) ; else VAR_4 . setEnabled ( true ) ; } 
public void METHOD_1 ( java.lang.String VAR_1 , java.lang.String VAR_2 , java.lang.Boolean VAR_3 ) { TYPE_1 . METHOD_2 ( VAR_1 , VAR_2 , VAR_3 ) ; } 
public TYPE_1 METHOD_1 ( TYPE_2 VAR_1 ) throws TYPE_3 ; 
public void METHOD_1 ( ) { try { TYPE_1 VAR_1 = new TYPE_1 ( STRING_1 ) ; VAR_2 . METHOD_2 ( true ) ; } catch ( java.lang.Exception VAR_3 ) { VAR_3 . METHOD_3 ( ) ; } } 
static void METHOD_1 ( java.lang.String message ) { } 
public void METHOD_1 ( double VAR_1 , double VAR_2 ) { METHOD_2 ( ) . METHOD_1 ( VAR_1 , VAR_2 ) ; } 
private static void getData ( ) { VAR_1 = TYPE_1 . METHOD_1 ( STRING_1 ) ; VAR_2 = TYPE_1 . METHOD_1 ( STRING_2 ) ; TYPE_1 . METHOD_2 ( STRING_3 ) ; TYPE_1 . METHOD_2 ( STRING_4 ) ; } 
public void METHOD_1 ( ) { TYPE_1 VAR_1 = VAR_2 . remove ( VAR_3 ) ; if ( VAR_1 != null ) { VAR_1 . METHOD_2 ( ) ; } VAR_4 . remove ( VAR_3 ) ; } 
public TYPE_1 METHOD_1 ( int VAR_1 ) { TYPE_2 VAR_2 = METHOD_2 ( ) ; TYPE_1 VAR_3 ; try { VAR_3 = VAR_2 . METHOD_3 ( VAR_4 class , VAR_1 ) ; } finally { VAR_2 . METHOD_4 ( ) ; } return VAR_3 ; } 
public void METHOD_1 ( ) { TYPE_1 . assertEquals ( TYPE_2 . METHOD_2 ( ) , TYPE_3 . METHOD_3 ( ( ( java.util.List < java.lang.Long > ) ( null ) ) , TYPE_4 . METHOD_4 ( ) ) ) ; } 
public boolean METHOD_1 ( ) { return ! ( ( ( index ) > ( - 1 ) ) || ( ( ( ( VAR_1 . size ) - 1 ) + ( index ) ) < 0 ) ) ; } 
public TYPE_1 getConfig ( ) { return VAR_1 . getConfig ( ) ; } 
public void METHOD_1 ( ) { super . METHOD_1 ( ) ; if ( ( list ) != null ) { list . METHOD_2 ( ) ; } if ( ( array ) != null ) { array . METHOD_2 ( ) ; } } 
public void METHOD_1 ( ) { VAR_1 = new TYPE_1 ( VAR_2 ) ; counter = 0 ; VAR_3 = 0 ; VAR_4 = 0 ; VAR_5 = 0 ; VAR_6 = 0 ; } 
public void add ( final TYPE_1 VAR_1 ) { VAR_2 += VAR_1 . METHOD_1 ( ) ; VAR_3 += VAR_1 . METHOD_2 ( ) ; VAR_4 = + ( VAR_1 . METHOD_3 ( ) ) ; } 
public void METHOD_1 ( ) { VAR_1 . METHOD_2 ( null ) ; if ( VAR_2 ) { VAR_3 . METHOD_3 ( VAR_4 , false ) ; VAR_3 . METHOD_4 ( VAR_4 ) ; } } 
public void METHOD_1 ( java.lang.String url ) { TYPE_1 . METHOD_2 ( ) . url = url ; } 
public void METHOD_1 ( android.view.View VAR_1 ) { TYPE_1 VAR_2 = new TYPE_2 ( VAR_3 , VAR_4 , VAR_5 ) ; VAR_2 . show ( getActivity ( ) . METHOD_2 ( ) , STRING_1 ) ; } 
public java.io.InputStream METHOD_1 ( java.lang.String VAR_1 ) throws TYPE_1 { java.lang.String filename = ( CHAR_1 + ( VAR_1 . replace ( CHAR_2 , CHAR_1 ) ) ) + STRING_1 ; return VAR_2 . METHOD_2 ( ( CHAR_1 + filename ) ) ; } 
public void METHOD_1 ( ) { METHOD_1 ( VAR_1 , 0 ) ; METHOD_1 ( VAR_2 , 1 ) ; synchronized ( VAR_3 ) { VAR_3 . METHOD_2 ( ) ; } } 
public java.lang.Long METHOD_1 ( TYPE_1 VAR_1 , int offset ) { return VAR_1 . METHOD_2 ( ( offset + 0 ) ) ? null : VAR_1 . METHOD_3 ( ( offset + 0 ) ) ; } 
public void METHOD_1 ( TYPE_1 VAR_1 ) { VAR_2 . set ( VAR_1 ) . METHOD_2 ( VAR_3 ) ; for ( TYPE_2 VAR_4 : VAR_5 ) { VAR_4 . METHOD_1 ( VAR_2 ) ; METHOD_3 ( 0 ) ; } } 
protected boolean METHOD_1 ( ) { long VAR_1 = TYPE_1 . METHOD_2 ( ) ; long VAR_2 = TYPE_2 . METHOD_3 ( ) ; return VAR_1 > VAR_2 ; } 
public void METHOD_1 ( android.view.View view ) { if ( ( VAR_1 ) == 1 ) { TYPE_1 . METHOD_2 ( this , STRING_1 , VAR_2 ) . show ( ) ; } VAR_1 = ( VAR_1 ) - 1 ; METHOD_3 ( VAR_1 ) ; } 
public TYPE_1 METHOD_1 ( int i ) { return var . METHOD_1 ( i ) ; } 
private TYPE_1 METHOD_1 ( final TYPE_1 date ) { TYPE_1 VAR_1 = date ; while ( ! ( METHOD_2 ( VAR_1 ) ) ) { VAR_1 = date . METHOD_3 ( 1 ) ; } return VAR_1 ; } 
public TYPE_1 METHOD_1 ( ) throws TYPE_2 { if ( ( VAR_1 ) == null ) { VAR_1 = VAR_2 ; } else { VAR_1 = METHOD_2 ( ) ; } return VAR_1 ; } 
private int METHOD_1 ( ) { return ( this . VAR_1 ) ++ ; } 
public void METHOD_1 ( java.lang.String VAR_1 ) { this . date = date ; } 
public TYPE_1 METHOD_1 ( ) { if ( METHOD_2 ( ) ) { return VAR_1 . get ( ( ( VAR_2 ) + 1 ) ) ; } throw new TYPE_2 ( STRING_1 ) ; } 
public int METHOD_1 ( ) { return ( VAR_1 . size ( ) ) - 1 ; } 
void delete ( java.lang.String name ) ; 
public static java.lang.String METHOD_1 ( long time ) { TYPE_1 VAR_1 = new TYPE_1 ( STRING_1 ) ; return VAR_1 . format ( new java.util.Date ( ) ) ; } 
public void METHOD_1 ( ) throws java.io.IOException { VAR_1 . METHOD_2 ( writer , VAR_2 ) ; } 
private void METHOD_1 ( ) { TYPE_1 VAR_1 = METHOD_2 ( ) ; TYPE_2 . i ( STRING_1 , ( STRING_2 + ( VAR_1 . METHOD_3 ( ) ) ) ) ; METHOD_4 ( VAR_1 ) ; } 
public TYPE_1 METHOD_1 ( TYPE_2 context ) { java.lang.String VAR_1 = context . METHOD_2 ( ) . get ( VAR_2 ) ; TYPE_1 VAR_3 = new TYPE_3 ( ) . METHOD_3 ( VAR_1 , VAR_4 class ) ; return VAR_3 ; } 
public static void METHOD_1 ( java.lang.String VAR_1 , java.lang.String msg ) { if ( VAR_2 ) { TYPE_1 . METHOD_2 ( VAR_1 , msg ) ; TYPE_2 . METHOD_1 ( TYPE_1 . METHOD_3 ( VAR_1 ) , msg ) ; } } 
public boolean METHOD_1 ( java.lang.String VAR_1 ) { int VAR_2 = java.lang.Integer.parseInt ( VAR_1 ) ; return ( VAR_2 > INT_1 ) || ( VAR_2 < INT_2 ) ; } 
public int getTime ( ) { return VAR_1 . METHOD_1 ( ) ; } 
public double METHOD_1 ( ) { if ( ( METHOD_2 ( ) ) == null ) return VAR_1 ; return METHOD_3 ( ) . METHOD_4 ( ) . METHOD_5 ( ) ; } 
public void METHOD_1 ( final java.util.List < ? extends TYPE_1 > VAR_1 ) { METHOD_1 ( VAR_1 , true ) ; } 
public void METHOD_1 ( ) throws java.lang.Exception { java.lang.System.out.println ( STRING_1 ) ; VAR_1 . METHOD_2 ( VAR_2 ) ; VAR_3 . METHOD_3 ( VAR_4 ) ; VAR_3 . METHOD_3 ( VAR_5 ) ; VAR_6 . METHOD_4 ( ) ; } 
public TYPE_1 METHOD_1 ( java.lang.String string , java.lang.String VAR_1 ) { return null ; } 
public void METHOD_1 ( int offset ) { METHOD_2 ( null , ( offset - ( VAR_1 . METHOD_3 ( ) ) ) ) ; } 
public void METHOD_1 ( ) { TYPE_1 VAR_1 = new TYPE_1 ( ) ; METHOD_2 ( VAR_2 . METHOD_3 ( ) ) ; VAR_2 . METHOD_4 ( VAR_1 ) ; assertEquals ( VAR_1 , VAR_2 . METHOD_3 ( ) ) ; } 
public void METHOD_1 ( ) throws java.lang.Exception { TYPE_1 VAR_1 = VAR_2 ; final TYPE_2 VAR_3 = TYPE_3 . METHOD_2 ( VAR_4 , VAR_5 , VAR_1 ) ; METHOD_3 ( VAR_3 , VAR_1 , VAR_5 ) ; METHOD_4 ( VAR_3 . METHOD_5 ( ) , VAR_6 class ) ; } 
public boolean METHOD_1 ( TYPE_1 VAR_1 , TYPE_1 VAR_2 ) { return METHOD_2 ( false , VAR_1 , true , VAR_2 ) ; } 
public static TYPE_1 METHOD_1 ( android.content.Context context ) { return null ; } 
private TYPE_1 METHOD_1 ( TYPE_2 VAR_1 ) { return new TYPE_1 ( VAR_1 . getInt ( STRING_1 ) , VAR_1 . getString ( STRING_2 ) , VAR_1 . getString ( STRING_3 ) , VAR_1 . getString ( STRING_4 ) , VAR_1 . getString ( STRING_5 ) ) ; } 
private TYPE_1 METHOD_1 ( int VAR_1 ) { TYPE_2 VAR_2 = TYPE_3 . METHOD_2 ( METHOD_3 ( ) , VAR_1 ) ; return new TYPE_1 ( this , VAR_2 ) ; } 
public void METHOD_1 ( final java.lang.String VAR_1 , final TYPE_1 VAR_2 ) { if ( TYPE_2 . METHOD_2 ( ) ) { TYPE_2 . METHOD_3 ( STRING_1 ) ; } } 
public void METHOD_1 ( java.lang.CharSequence text ) { TYPE_1 . METHOD_2 ( VAR_1 , STRING_1 ) ; } 
public void METHOD_1 ( TYPE_1 VAR_1 ) throws java.io.IOException { TYPE_2 . METHOD_2 ( VAR_1 ) ; } 
public void METHOD_1 ( TYPE_1 view , int VAR_1 ) { super . METHOD_1 ( view , VAR_1 ) ; if ( VAR_1 > INT_1 ) { VAR_2 . METHOD_2 ( false ) ; VAR_2 . METHOD_3 ( VAR_1 ) ; } } 
public void METHOD_1 ( int offset , int length ) { if ( ( offset + length ) > ( buffer . length ) ) { throw new TYPE_1 ( STRING_1 ) ; } this . offset = offset ; } 
private static void METHOD_1 ( TYPE_1 < ? > VAR_1 ) { } 
public android.view.View METHOD_1 ( TYPE_1 VAR_1 , TYPE_2 VAR_2 , TYPE_3 VAR_3 ) { return VAR_1 . METHOD_2 ( VAR_4 , VAR_2 ) ; } 
public TYPE_1 remove ( long VAR_1 ) { synchronized ( VAR_2 ) { METHOD_1 ( ) ; if ( VAR_3 . isEmpty ( ) ) return null ; TYPE_1 tmp = TYPE_2 . METHOD_2 ( VAR_1 ) ; VAR_3 . remove ( VAR_1 ) ; return tmp ; } } 
public static void METHOD_1 ( ) { VAR_1 = new TYPE_1 ( VAR_2 , VAR_3 , VAR_4 . out , VAR_5 ) ; VAR_1 . METHOD_2 ( ) ; } 
public void METHOD_1 ( ) { if ( ( VAR_1 ) == null ) { VAR_2 = new TYPE_1 ( this ) ; } METHOD_2 ( STRING_1 , VAR_2 ) ; METHOD_3 ( VAR_3 ) ; } 
public java.util.List < TYPE_1 > METHOD_1 ( TYPE_1 VAR_1 ) { return ( ( java.util.List < TYPE_1 > ) ( VAR_2 . METHOD_2 ( ) ) ) ; } 
public void init ( ) { VAR_1 . METHOD_1 ( new TYPE_1 ( ) ) ; VAR_1 . METHOD_2 ( new TYPE_2 ( ) ) ; VAR_1 . METHOD_3 ( new TYPE_3 ( ) ) ; } 
public void METHOD_1 ( TYPE_1 state ) throws TYPE_2 { METHOD_2 ( VAR_1 ) ; } 
public void METHOD_1 ( ) { android.content.Intent intent = getIntent ( ) ; METHOD_2 ( VAR_1 , intent ) ; METHOD_3 ( ) ; METHOD_4 ( ) ; } 
public TYPE_1 METHOD_1 ( java.lang.String VAR_1 , java.lang.String VAR_2 ) { TYPE_1 result = VAR_3 . METHOD_2 ( VAR_1 , VAR_2 ) ; if ( ! ( result . METHOD_3 ( ) ) ) VAR_4 . METHOD_4 ( result . METHOD_5 ( ) ) ; return result ; } 
public float METHOD_1 ( TYPE_1 url , TYPE_2 VAR_1 , float VAR_2 ) throws TYPE_3 { return VAR_1 . METHOD_2 ( ) ; } 
public static void init ( android.content.Context context ) { if ( ( VAR_1 ) != null ) { throw new TYPE_1 ( STRING_1 ) ; } VAR_1 = context . METHOD_1 ( ) ; } 
public android.view.View METHOD_1 ( TYPE_1 VAR_1 , TYPE_2 VAR_2 , TYPE_3 VAR_3 ) { TYPE_2 VAR_4 = ( ( TYPE_2 ) ( VAR_1 . METHOD_2 ( VAR_5 , VAR_2 , false ) ) ) ; return VAR_4 ; } 
public boolean METHOD_1 ( ) { if ( ( VAR_1 ) != null ) { return VAR_1 . METHOD_1 ( ) ; } return false ; } 
public void METHOD_1 ( ) { VAR_1 = VAR_2 . METHOD_2 ( ) ; VAR_3 = VAR_4 ; java.lang.System.out.println ( ( ( ( ( ( VAR_4 ) + STRING_1 ) + ( VAR_1 ) ) + STRING_2 ) + ( VAR_3 ) ) ) ; } 
public void METHOD_1 ( TYPE_1 VAR_1 ) { METHOD_2 ( VAR_2 , false ) ; } 
public java.lang.String METHOD_1 ( java.lang.String source ) { if ( ! ( data . METHOD_2 ( source ) ) ) { return null ; } return METHOD_3 ( data . get ( source ) ) ; } 
public void METHOD_1 ( ) { java.lang.Object VAR_1 = new java.lang.Object ( ) ; java.lang.Object VAR_2 = new java.lang.Object ( ) ; java.lang.Object VAR_3 = VAR_4 . METHOD_2 ( VAR_2 , VAR_1 , null , VAR_5 class ) ; TYPE_1 . assertEquals ( VAR_2 , VAR_3 ) ; } 
public int METHOD_1 ( ) { return this . VAR_1 . count ( ) ; } 
public void METHOD_1 ( TYPE_1 t , TYPE_2 n , TYPE_2 VAR_1 ) { if ( n . METHOD_2 ( ) ) { METHOD_3 ( n , VAR_1 ) ; } } 
public static java.util.ArrayList < java.lang.String > METHOD_1 ( java.lang.String VAR_1 ) { return TYPE_1 . METHOD_2 ( VAR_1 ) ; } 
public static void METHOD_1 ( int VAR_1 ) { VAR_2 = ( VAR_2 ) - VAR_1 ; java.lang.System.out.println ( ( STRING_1 + ( VAR_2 ) ) ) ; } 
public void METHOD_1 ( TYPE_1 VAR_1 ) { METHOD_2 ( ) . METHOD_3 ( VAR_1 . getText ( ) ) ; VAR_2 . METHOD_4 ( VAR_1 . METHOD_5 ( ) ) ; } 
public TYPE_1 METHOD_1 ( ) { return METHOD_2 ( ) . METHOD_3 ( VAR_1 ) ; } 
public TYPE_1 [ ] METHOD_1 ( ) { TYPE_1 [ ] VAR_1 = new TYPE_1 [ INT_1 ] ; for ( int i = 0 ; i < INT_1 ; i ++ ) { VAR_1 [ i ] = METHOD_2 ( ) ; } return VAR_1 ; } 
public java.lang.Void METHOD_1 ( ) { try { VAR_1 = TYPE_1 . METHOD_2 ( INT_1 ) ; } catch ( TYPE_2 VAR_2 ) { VAR_2 . METHOD_3 ( ) ; } return null ; } 
public void METHOD_1 ( ) { VAR_1 = - 1 ; VAR_2 = - 1 ; VAR_3 = new TYPE_1 ( size , size , VAR_4 ) ; VAR_5 = new TYPE_2 ( ) ; METHOD_2 ( ) ; } 
protected void METHOD_1 ( TYPE_1 VAR_1 ) { VAR_2 = new TYPE_2 ( this , VAR_1 , this , VAR_3 ) ; VAR_4 . METHOD_2 ( ( ( TYPE_3 ) ( VAR_2 ) ) ) ; VAR_5 = true ; METHOD_3 ( ) ; } 
public TYPE_1 METHOD_1 ( int VAR_1 ) { TYPE_1 msg = null ; try { VAR_2 . get ( VAR_1 ) . METHOD_2 ( ) ; } catch ( TYPE_2 VAR_3 ) { VAR_3 . METHOD_3 ( ) ; } return msg ; } 
private TYPE_1 METHOD_1 ( ) { VAR_1 . METHOD_2 ( STRING_1 ) ; TYPE_1 VAR_2 = new TYPE_1 ( TYPE_2 . METHOD_3 ( ) , VAR_3 ) ; VAR_1 . METHOD_2 ( STRING_2 ) ; return VAR_2 ; } 
private void METHOD_1 ( ) { if ( VAR_1 ) { METHOD_2 ( ) ; } VAR_2 . METHOD_3 ( ) ; VAR_3 = null ; } 
public void METHOD_1 ( java.util.List < TYPE_1 > VAR_1 , TYPE_2 VAR_2 ) { if ( VAR_2 == null ) { METHOD_2 ( VAR_1 , false ) ; } } 
public TYPE_1 < ? > METHOD_1 ( TYPE_2 VAR_1 , java.lang.Class < ? > VAR_2 ) { return new TYPE_3 ( VAR_1 . value ( ) ) ; } 
public void METHOD_1 ( ) { int VAR_1 = METHOD_2 ( ) ; VAR_2 . METHOD_3 ( VAR_1 ) ; METHOD_4 ( ) ; METHOD_5 ( ) ; } 
public void METHOD_1 ( TYPE_1 VAR_1 ) { if ( METHOD_2 ( VAR_1 , 0 , VAR_2 . size ( ) , false ) ) { VAR_3 . METHOD_3 ( ) ; } } 
public void METHOD_1 ( long VAR_1 ) { final java.util.List < TYPE_1 > VAR_2 = METHOD_2 ( VAR_1 ) ; for ( TYPE_1 VAR_3 : VAR_2 ) { VAR_4 . remove ( VAR_3 ) ; } } 
public void METHOD_1 ( ) { VAR_1 . METHOD_2 ( VAR_2 , VAR_3 ) ; } 
public static void main ( java.lang.String [ ] args ) { TYPE_1 VAR_1 = new TYPE_1 ( ) ; if ( ! ( VAR_2 . METHOD_1 ( ) ) ) { return ; } TYPE_1 . METHOD_2 ( ) ; VAR_3 . METHOD_3 ( ) ; } 
public void init ( ) { this . VAR_1 = TYPE_1 . METHOD_1 ( ) ; this . VAR_2 = new TYPE_2 ( ) ; VAR_2 . METHOD_2 ( INT_1 ) ; } 
public static TYPE_1 index ( ) { return METHOD_1 ( VAR_1 . METHOD_2 ( STRING_1 ) ) ; } 
public static TYPE_1 METHOD_1 ( int VAR_1 ) { switch ( VAR_1 ) { case 0 : return VAR_2 ; case 1 : return VAR_3 ; case INT_1 : return VAR_4 ; case INT_2 : return VAR_5 ; default : } return null ; } 
public TYPE_1 METHOD_1 ( ) { TYPE_2 < TYPE_1 > . VAR_1 VAR_2 = METHOD_2 ( ) ; VAR_3 = VAR_4 ; VAR_5 = VAR_6 ; return VAR_2 . item ; } 
public void METHOD_1 ( android.view.View view , TYPE_1 VAR_1 ) { VAR_2 . METHOD_2 ( ) ; } 
public java.util.List < java.lang.Long > METHOD_1 ( ) { if ( ( VAR_1 ) != null ) { METHOD_2 ( ) ; } return VAR_1 ; } 
public void METHOD_1 ( TYPE_1 VAR_1 ) { super . METHOD_1 ( VAR_1 ) ; p . METHOD_2 ( VAR_1 ) ; VAR_2 . METHOD_3 ( VAR_1 ) ; VAR_3 . METHOD_4 ( VAR_1 ) ; } 
public java.lang.Double METHOD_1 ( TYPE_1 VAR_1 , TYPE_1 VAR_2 ) { if ( ( VAR_1 == null ) || ( VAR_2 == null ) ) { return null ; } else { return TYPE_2 . METHOD_2 ( VAR_1 , VAR_2 ) ; } } 
private java.lang.String METHOD_1 ( TYPE_1 VAR_1 , TYPE_2 VAR_2 ) { if ( ! ( VAR_1 . getValue ( VAR_2 ) . METHOD_2 ( ) ) ) { return STRING_1 ; } else { return VAR_1 . getValue ( VAR_3 ) . get ( ) ; } } 
public void METHOD_1 ( TYPE_1 VAR_1 ) { if ( VAR_2 ) { METHOD_2 ( ) ; METHOD_3 ( ) ; METHOD_4 ( i ) ; TYPE_2 . METHOD_5 ( ) . METHOD_6 ( ) . METHOD_7 ( ) ; METHOD_8 ( ) ; VAR_2 = false ; } } 
public static boolean METHOD_1 ( int x , int VAR_1 , int VAR_2 , int n ) { return false ; } 
public void METHOD_1 ( java.lang.String message ) { java.lang.System.out.println ( ( STRING_1 + message ) ) ; for ( TYPE_1 VAR_1 : VAR_2 ) { VAR_1 . METHOD_1 ( message ) ; } java.lang.System.out.println ( ( STRING_2 + message ) ) ; } 
public java.lang.Object METHOD_1 ( int VAR_1 , int VAR_2 ) { return new TYPE_1 < java.lang.String , java.lang.String > ( VAR_3 [ VAR_1 ] [ VAR_2 ] , ( ( java.lang.String ) ( values [ VAR_1 ] [ VAR_2 ] ) ) ) ; } 
public java.io.File source ( java.io.File VAR_1 ) { TYPE_1 . METHOD_1 ( ( ! ( TYPE_2 . METHOD_2 ( ) ) ) ) ; return TYPE_3 . file ( VAR_1 , STRING_1 ) ; } 
public java.lang.String [ ] keys ( ) { return ( ( java.lang.String [ ] ) ( this . VAR_1 . METHOD_1 ( ) . METHOD_2 ( ) ) ) ; } 
private void METHOD_1 ( java.lang.String VAR_1 ) { VAR_2 . METHOD_2 ( VAR_1 ) ; } 
private TYPE_1 METHOD_1 ( ) { TYPE_1 VAR_1 = new TYPE_1 ( STRING_1 ) ; VAR_1 . METHOD_2 ( STRING_2 ) ; VAR_1 . METHOD_3 ( INT_1 ) ; VAR_1 . METHOD_4 ( false ) ; VAR_1 . METHOD_5 ( INT_2 ) ; return VAR_1 ; } 
public java.util.List < TYPE_1 > METHOD_1 ( ) { return TYPE_2 . METHOD_2 ( new java.util.ArrayList ( VAR_1 ) ) ; } 
public boolean METHOD_1 ( ) { final java.io.File VAR_1 = new java.io.File ( VAR_2 ) ; final long VAR_3 = VAR_1 . METHOD_2 ( ) ; return VAR_3 < ( VAR_4 ) ; } 
private int METHOD_1 ( TYPE_1 VAR_1 ) { for ( int i = 0 ; i < ( path . length ) ; i ++ ) if ( ( path [ i ] ) == VAR_1 ) return i ; return - 1 ; } 
public static java.lang.String METHOD_1 ( java.lang.String name , java.lang.String value ) { return ( ( ( STRING_1 + name ) + STRING_2 ) + ( value . replaceAll ( STRING_3 , STRING_4 ) ) ) + STRING_5 ; } 
public void METHOD_1 ( float value ) { TYPE_1 VAR_1 = VAR_2 ; VAR_1 . METHOD_2 ( ) . METHOD_3 ( STRING_1 , java.lang.String . METHOD_4 ( value ) ) . METHOD_5 ( ) ; } 
public void METHOD_1 ( ) { java.util.Date VAR_1 = TYPE_1 . get ( ) . METHOD_2 ( ) ; VAR_2 . setText ( TYPE_2 . METHOD_3 ( VAR_1 ) ) ; METHOD_4 ( ) ; } 
public static void main ( java.lang.String [ ] args ) throws java.lang.Exception { TYPE_1 VAR_1 = VAR_2 ; java.lang.System.out.println ( VAR_1 . METHOD_1 ( INT_1 ) ) ; } 
public long METHOD_1 ( int VAR_1 ) { return this . METHOD_2 ( VAR_1 , VAR_2 ) ; } 
public TYPE_1 METHOD_1 ( ) { return new TYPE_2 ( VAR_1 , null ) ; } 
public void METHOD_1 ( ) { TYPE_1 . METHOD_2 ( this . context ) . METHOD_3 ( VAR_1 ) ; this . VAR_2 . METHOD_4 ( null ) ; super . METHOD_1 ( ) ; } 
public void METHOD_1 ( ) { assertEquals ( INT_1 , this . VAR_1 . METHOD_2 ( null ) . size ( ) ) ; } 
public void METHOD_1 ( float VAR_1 , float VAR_2 , float VAR_3 , float VAR_4 , int VAR_5 , int VAR_6 ) { this . VAR_1 = VAR_1 ; } 
public void METHOD_1 ( TYPE_1 VAR_1 , TYPE_2 VAR_2 , boolean VAR_3 , java.util.List < TYPE_3 > VAR_4 , TYPE_1 VAR_5 ) { } 
private java.util.Iterator < java.util.Map.Entry < TYPE_1 , TYPE_2 > > METHOD_1 ( ) { return new TYPE_3 ( ) ; } 
public void METHOD_1 ( ) { VAR_1 . put ( 1 , "0" ) ; assertThat ( VAR_1 . size ( ) , TYPE_1 . METHOD_2 ( 1 ) ) ; } 
void METHOD_1 ( char VAR_1 ) { assert ( VAR_2 ) == ( VAR_3 ) : STRING_1 ; VAR_2 = VAR_1 ; } 
public void METHOD_1 ( ) { METHOD_2 ( STRING_1 , VAR_1 ) ; VAR_2 . METHOD_3 ( INT_1 , INT_2 ) ; METHOD_4 ( STRING_1 , VAR_3 class , null ) ; } 
public static void main ( java.lang.String [ ] args ) { int k ; java.lang.System.out.println ( STRING_1 ) ; } 
public void METHOD_1 ( ) { super . METHOD_1 ( ) ; android.content.Intent intent = METHOD_2 ( ) ; METHOD_3 ( intent ) ; } 
public java.util.List < TYPE_1 > METHOD_1 ( double VAR_1 , TYPE_2 VAR_2 ) { java.util.List < TYPE_1 > VAR_3 ; return VAR_3 ; } 
void METHOD_1 ( boolean VAR_1 ) { final android.view.View VAR_2 = METHOD_2 ( VAR_3 ) ; if ( ! VAR_1 ) { VAR_2 . METHOD_3 ( FLOAT_1 ) ; } } 
private boolean METHOD_1 ( TYPE_1 VAR_1 ) { TYPE_2 VAR_2 = new TYPE_2 ( VAR_1 . METHOD_2 ( ) . METHOD_3 ( ) ) ; VAR_2 . METHOD_4 ( VAR_3 ) ; VAR_2 . METHOD_5 ( ) ; return false ; } 
public TYPE_1 METHOD_1 ( java.util.Map < java.lang.String , java.lang.Object > VAR_1 ) { return new TYPE_1 ( filename , VAR_2 , VAR_3 , method , VAR_4 , context , args , VAR_1 ) ; } 
public void METHOD_1 ( java.lang.Object VAR_1 ) { this . VAR_2 = VAR_2 ; } 
public void METHOD_1 ( java.lang.Boolean VAR_1 ) { if ( VAR_1 ) { METHOD_2 ( ) ; } else { VAR_2 . METHOD_3 ( ) ; VAR_2 . METHOD_4 ( 0 , VAR_3 . get ( ) ) ; } } 
public void METHOD_1 ( ) { METHOD_2 ( ) ; VAR_1 . show ( VAR_2 , VAR_3 . getName ( ) ) ; METHOD_3 ( ) ; } 
public void METHOD_1 ( ) { TYPE_1 VAR_1 = new TYPE_1 ( INT_1 , STRING_1 , STRING_2 , 1 ) ; VAR_1 . METHOD_2 ( ) ; TYPE_1 VAR_2 = new TYPE_1 ( VAR_3 ) ; assertEquals ( VAR_1 , VAR_2 ) ; VAR_1 . delete ( ) ; } 
protected void METHOD_1 ( ) { super . METHOD_1 ( ) ; TYPE_1 . METHOD_2 ( getContext ( ) , VAR_1 ) ; } 
protected void METHOD_1 ( TYPE_1 t ) throws TYPE_2 { TYPE_3 . METHOD_2 ( t ) ; line = new TYPE_4 ( t . toString ( ) ) ; VAR_1 = null ; index = 0 ; VAR_2 = new TYPE_5 < > ( ) ; } 
protected void METHOD_1 ( java.lang.String url ) throws TYPE_1 { if ( ! ( VAR_1 . contains ( url ) ) ) { VAR_2 . put ( url ) ; } } 
public void METHOD_1 ( java.io.File file ) { android.content.Intent VAR_1 = new android.content.Intent ( VAR_2 ) ; VAR_1 . METHOD_2 ( TYPE_1 . METHOD_3 ( file ) ) ; METHOD_4 ( VAR_1 ) ; } 
public void METHOD_1 ( int item ) { super . METHOD_1 ( item , false ) ; } 
protected void METHOD_1 ( ) { VAR_1 . METHOD_1 ( ) ; super . METHOD_1 ( ) ; } 
public TYPE_1 METHOD_1 ( TYPE_2 VAR_1 , TYPE_3 state ) { return METHOD_2 ( VAR_1 , VAR_1 . METHOD_3 ( ) , state ) ; } 
public static java.lang.String format ( java.util.Date VAR_1 ) { java.lang.String VAR_2 = new TYPE_1 ( STRING_1 ) . format ( new java.util.Date ( ) ) ; return VAR_2 . replaceAll ( STRING_2 , STRING_3 ) ; } 
public void METHOD_1 ( int VAR_1 , int VAR_2 , android.content.Intent data ) { super . METHOD_1 ( VAR_1 , VAR_2 , data ) ; VAR_3 . METHOD_1 ( VAR_1 , VAR_2 , data ) ; } 
public void METHOD_1 ( java.lang.String VAR_1 ) { METHOD_2 ( java.lang.String . METHOD_3 ( VAR_2 , VAR_3 , VAR_1 ) ) ; } 
public boolean METHOD_1 ( TYPE_1 item ) { switch ( item . METHOD_2 ( ) ) { case VAR_1 : METHOD_3 ( new android.content.Intent ( this , VAR_2 class ) ) ; break ; } return super . METHOD_1 ( item ) ; } 
public void METHOD_1 ( TYPE_1 [ ] VAR_1 ) { for ( TYPE_1 i : VAR_1 ) { java.lang.System.out.println ( STRING_1 ) ; java.lang.System.out.println ( i . toString ( ) ) ; } } 
public void handle ( TYPE_1 VAR_1 ) { VAR_2 = true ; VAR_3 = ( INT_1 / INT_2 ) * ( VAR_4 ) ; METHOD_1 ( ) ; VAR_5 . METHOD_2 ( VAR_6 ) ; } 
public static void main ( java.lang.String [ ] args ) throws java.lang.Exception { TYPE_1 . METHOD_1 ( 1 , FLOAT_1 , true ) ; } 
public void execute ( final TYPE_1 VAR_1 , long VAR_2 ) { TYPE_1 VAR_3 = new TYPE_2 ( VAR_4 , VAR_1 ) ; super . execute ( VAR_3 , VAR_2 ) ; } 
public void METHOD_1 ( ) { METHOD_2 ( VAR_1 . get ( VAR_2 ) ) ; } 
protected TYPE_1 add ( int offset ) { return new TYPE_2 ( VAR_1 . METHOD_1 ( ) , offset , VAR_1 . METHOD_2 ( ) ) ; } 
public void METHOD_1 ( TYPE_1 VAR_1 ) { if ( ( VAR_2 ) == null ) { VAR_3 . METHOD_2 ( VAR_4 ) ; return ; } VAR_1 . METHOD_2 ( ( VAR_2 . METHOD_1 ( ) ? null : VAR_5 ) ) ; } 
public void METHOD_1 ( TYPE_1 expr ) { if ( null == ( VAR_1 ) ) { VAR_1 = expr ; } else { VAR_1 = TYPE_2 . METHOD_2 ( VAR_1 , expr ) ; } } 
public void METHOD_1 ( ) { TYPE_1 . METHOD_2 ( STRING_1 ) ; METHOD_3 ( ) ; METHOD_4 ( ) ; METHOD_5 ( ) ; METHOD_6 ( ) ; METHOD_7 ( ) ; METHOD_8 ( ) ; METHOD_9 ( ) ; METHOD_10 ( ) ; METHOD_11 ( ) ; } 
public void METHOD_1 ( android.content.Context context , android.content.Intent intent ) { VAR_1 . METHOD_2 ( intent . METHOD_3 ( VAR_2 , 0 ) , intent . METHOD_3 ( VAR_3 , 0 ) , intent . METHOD_3 ( VAR_4 , ( - 1 ) ) ) ; } 
protected void METHOD_1 ( TYPE_1 VAR_1 , TYPE_2 msg , java.util.List < java.lang.Object > out ) throws java.lang.Exception { out . add ( new TYPE_3 ( VAR_2 , VAR_3 , VAR_4 , msg . METHOD_2 ( ) ) ) ; } 
public void METHOD_1 ( ) { if ( ( VAR_1 ) && ( ( VAR_2 ) != ( - 1 ) ) ) { METHOD_2 ( VAR_2 , VAR_3 ) ; METHOD_3 ( METHOD_4 ( ) , this ) ; } } 
public void METHOD_1 ( ) { super . METHOD_1 ( ) ; start ( ) ; } 
public void METHOD_1 ( ) { ( ( TYPE_1 ) ( getActivity ( ) ) ) . METHOD_2 ( ) ; } 
public TYPE_1 METHOD_1 ( java.util.Properties VAR_1 , boolean VAR_2 ) { return new TYPE_2 ( VAR_3 , VAR_4 , VAR_1 , VAR_5 ) ; } 
public static TYPE_1 METHOD_1 ( TYPE_2 VAR_1 , int VAR_2 ) { return new TYPE_1 ( VAR_1 , VAR_2 ) ; } 
public int METHOD_1 ( ) { return VAR_1 . METHOD_2 ( ) . METHOD_3 ( ) ; } 
public java.lang.String METHOD_1 ( ) { return new java.lang.Integer ( VAR_1 . METHOD_1 ( ) ) . toString ( ) ; } 
public java.util.List < TYPE_1 > METHOD_1 ( java.util.List < java.lang.Long > VAR_1 ) throws TYPE_2 { java.util.List < TYPE_1 > VAR_2 = new java.util.ArrayList ( ) ; for ( java.lang.Long VAR_3 : VAR_4 ) { VAR_2 . add ( METHOD_2 ( VAR_3 ) ) ; } return VAR_2 ; } 
public TYPE_1 update ( final TYPE_1 event ) { return VAR_1 . add ( event ) ; } 
public void setValue ( TYPE_1 value ) { this . value = value ; VAR_1 . setText ( value . toString ( ) ) ; } 
private static native long METHOD_1 ( long VAR_1 , long source , int VAR_2 , int method , long VAR_3 ) ; 
private void METHOD_1 ( TYPE_1 VAR_1 ) { VAR_1 . METHOD_2 ( ) ; VAR_2 . setText ( STRING_1 ) ; } 
public void METHOD_1 ( ) { TYPE_1 VAR_1 = TYPE_2 . METHOD_2 ( STRING_1 , true ) ; boolean VAR_2 = VAR_1 . METHOD_3 ( VAR_3 , new java.util.HashMap < > ( ) ) ; TYPE_3 . METHOD_4 ( VAR_2 ) ; } 
public int METHOD_1 ( ) { java.lang.System.out.println ( ( STRING_1 + ( y ) ) ) ; return y ; } 
public TYPE_1 < TYPE_2 > METHOD_1 ( long VAR_1 ) { METHOD_2 ( VAR_1 ) ; return this ; } 
public void METHOD_1 ( TYPE_1 VAR_1 , java.lang.String title ) { VAR_2 . add ( VAR_1 ) ; VAR_3 . add ( title ) ; } 
public void METHOD_1 ( ) { if ( VAR_1 ) { VAR_2 . METHOD_2 ( ) ; } } 
public static synchronized TYPE_1 METHOD_1 ( TYPE_2 listener ) { if ( ! ( TYPE_3 . METHOD_2 ( ) ) ) { TYPE_3 . METHOD_3 ( ) ; } return new TYPE_1 ( VAR_1 , listener ) ; } 
protected void METHOD_1 ( ) { super . METHOD_1 ( ) ; VAR_1 = new TYPE_1 ( this ) ; VAR_1 . METHOD_2 ( STRING_1 ) ; VAR_1 . METHOD_3 ( false ) ; VAR_1 . METHOD_4 ( true ) ; VAR_1 . show ( ) ; } 
private synchronized void METHOD_1 ( TYPE_1 p ) { VAR_1 = METHOD_2 ( p ) ; VAR_2 += METHOD_3 ( VAR_3 ) ; VAR_3 = VAR_4 ; METHOD_4 ( ) ; } 
public static TYPE_1 METHOD_1 ( java.lang.String VAR_1 ) { TYPE_2 VAR_2 = TYPE_3 . METHOD_2 ( VAR_3 , INT_1 , VAR_1 ) ; return new TYPE_1 ( VAR_2 ) ; } 
public int METHOD_1 ( ) { if ( ( VAR_1 ) == null ) { return VAR_1 . METHOD_1 ( ) ; } else { return 0 ; } } 
protected void METHOD_1 ( ) { this . VAR_1 = new TYPE_1 ( this . data ) . METHOD_2 ( ) ; this . VAR_2 = new TYPE_1 ( this . data ) . min ( ) ; } 
public void METHOD_1 ( ) throws java.lang.Exception { TYPE_1 VAR_1 = new TYPE_1 ( VAR_2 ) ; VAR_1 . METHOD_2 ( VAR_3 , VAR_4 , VAR_5 , new TYPE_2 ( VAR_6 , true ) ) ; METHOD_3 ( ( VAR_7 ) - > true ) ; } 
public TYPE_1 METHOD_1 ( java.lang.String VAR_1 , TYPE_2 VAR_2 , TYPE_3 VAR_3 , java.lang.String VAR_4 ) throws TYPE_4 , TYPE_5 , TYPE_6 , TYPE_7 , TYPE_8 { return VAR_5 . METHOD_1 ( VAR_1 , VAR_2 , VAR_3 , METHOD_2 ( ) , VAR_4 ) ; } 
protected void METHOD_1 ( TYPE_1 VAR_1 ) { super . METHOD_1 ( VAR_1 ) ; VAR_2 . setEnabled ( false ) ; VAR_3 . setEnabled ( false ) ; } 
public void METHOD_1 ( TYPE_1 VAR_1 ) { TYPE_2 . METHOD_2 ( VAR_2 , ( STRING_1 + VAR_1 ) ) ; if ( METHOD_3 ( ) ) { this . VAR_3 . METHOD_4 ( VAR_1 ) ; } } 
public void METHOD_1 ( final boolean VAR_1 ) { VAR_2 . METHOD_2 ( ) . METHOD_1 ( VAR_1 ) ; } 
public void METHOD_1 ( ) { VAR_1 . METHOD_2 ( ) . METHOD_3 ( VAR_2 . toString ( ) ) ; } 
public boolean METHOD_1 ( ) { if ( ( path ) != null ) { if ( path . isEmpty ( ) ) return true ; } return false ; } 
protected java.lang.String METHOD_1 ( ) { java.lang.Object VAR_1 = METHOD_2 ( VAR_2 ) ; return VAR_1 == null ? null : VAR_1 . toString ( ) ; } 
public final boolean METHOD_1 ( final java.lang.String VAR_1 ) throws TYPE_1 { TYPE_2 value = this . METHOD_2 ( ) . METHOD_3 ( VAR_1 ) ; return this . METHOD_1 ( new TYPE_3 ( this . METHOD_2 ( ) , value ) ) ; } 
public void METHOD_1 ( TYPE_1 VAR_1 , int VAR_2 ) { METHOD_2 ( ) ; METHOD_3 ( VAR_3 , null ) ; } 
public TYPE_1 METHOD_1 ( java.lang.String VAR_1 , java.lang.String VAR_2 ) { TYPE_1 c = null ; try { c = TYPE_2 . METHOD_1 ( VAR_1 , VAR_2 ) ; } catch ( java.lang.Exception VAR_3 ) { VAR_3 . METHOD_2 ( ) ; } finally { return c ; } } 
public void METHOD_1 ( float VAR_1 ) { VAR_2 . METHOD_1 ( VAR_1 ) ; VAR_2 . METHOD_2 ( ) ; } 
public java.lang.CharSequence METHOD_1 ( int position ) { switch ( position ) { case 0 : return STRING_1 ; case 1 : return STRING_2 ; default : return null ; } } 
public void METHOD_1 ( android.view.View view ) { if ( ( VAR_1 ) instanceof TYPE_1 ) { java.lang.String VAR_2 = METHOD_2 ( METHOD_3 ( VAR_3 ) ) ; ( ( TYPE_1 ) ( VAR_1 ) ) . METHOD_4 ( VAR_2 , VAR_4 ) ; } } 
protected TYPE_1 METHOD_1 ( java.lang.Object a , TYPE_2 b ) { throw TYPE_3 . error ( this , VAR_1 ) ; } 
public void METHOD_1 ( boolean VAR_1 ) { METHOD_2 ( this ) ; this . VAR_1 = VAR_1 ; } 
public TYPE_1 METHOD_1 ( TYPE_1 data ) { data . put ( STRING_1 , ( ( VAR_1 ) != null ? VAR_1 . METHOD_1 ( new TYPE_1 ( STRING_1 ) ) : null ) ) ; return data ; } 
public void METHOD_1 ( ) { if ( ( VAR_1 ) != null ) VAR_1 . METHOD_2 ( ) ; super . METHOD_1 ( ) ; } 
public int METHOD_1 ( ) { if ( ( VAR_1 ) != null ) { return VAR_1 . size ( ) ; } else { return 0 ; } } 
public void METHOD_1 ( java.lang.String index , java.lang.String type , java.lang.String id , java.util.Map source ) { TYPE_1 response = VAR_1 . METHOD_2 ( index , type , id ) . METHOD_3 ( source ) . get ( ) ; } 
public boolean delete ( java.lang.Object VAR_1 ) { int VAR_2 = METHOD_1 ( VAR_1 ) ; if ( VAR_2 != ( - 1 ) ) { delete ( VAR_2 ) ; METHOD_2 ( VAR_2 , VAR_2 ) ; } return VAR_2 != ( - 1 ) ; } 
public TYPE_1 METHOD_1 ( TYPE_2 expr , TYPE_3 VAR_1 , TYPE_4 VAR_2 ) { return METHOD_2 ( ( ( TYPE_5 ) ( expr ) ) , VAR_2 , ( VAR_1 == null ? STRING_1 : VAR_1 . getName ( ) ) ) ; } 
private void METHOD_1 ( ) { for ( TYPE_1 VAR_1 : TYPE_2 . METHOD_2 ( ) . METHOD_3 ( ) ) { TYPE_3 VAR_2 = VAR_1 . METHOD_4 ( ) ; if ( VAR_2 != null ) { VAR_2 . METHOD_5 ( ) ; } } } 
protected void METHOD_1 ( ) { super . METHOD_1 ( ) ; TYPE_1 . i ( VAR_1 , ( ( this . getClass ( ) . METHOD_2 ( ) ) + STRING_1 ) ) ; TYPE_2 . METHOD_3 ( ) . METHOD_4 ( this ) ; } 
public void update ( TYPE_1 VAR_1 ) { TYPE_2 VAR_2 = VAR_3 . METHOD_1 ( ) ; x += VAR_2 . METHOD_2 ( ) ; y += VAR_2 . METHOD_3 ( ) ; } 
public void METHOD_1 ( TYPE_1 VAR_1 ) { VAR_2 . METHOD_2 ( ) ; VAR_2 . METHOD_3 ( false ) ; if ( ( VAR_1 . length ( ) ) == 0 ) { VAR_2 . METHOD_4 ( STRING_1 ) ; } } 
static TYPE_1 METHOD_1 ( byte [ ] VAR_1 ) { return TYPE_2 . METHOD_2 ( TYPE_3 . METHOD_3 ( VAR_1 ) , ( - 1 ) ) ; } 
public static < TYPE_1 > void METHOD_1 ( final TYPE_1 target ) { final TYPE_2 < TYPE_1 > VAR_1 = TYPE_3 . METHOD_2 ( target ) ; VAR_1 . METHOD_1 ( target ) ; } 
private void METHOD_1 ( int id ) { VAR_1 = TYPE_1 . open ( id ) ; if ( ( VAR_2 ) > ( VAR_3 ) ) { VAR_1 . METHOD_2 ( false ) ; } } 
public TYPE_1 METHOD_1 ( java.lang.String VAR_1 ) throws TYPE_2 { if ( TYPE_3 . METHOD_2 ( VAR_1 ) ) return new TYPE_1 ( VAR_1 , 0 ) ; else return null ; } 
public TYPE_1 execute ( java.lang.String VAR_1 ) throws java.lang.Exception { TYPE_2 VAR_2 = VAR_3 . METHOD_1 ( ) ; VAR_2 . METHOD_2 ( ) ; TYPE_1 VAR_4 = VAR_2 . METHOD_3 ( VAR_1 ) ; return VAR_4 ; } 
public TYPE_1 METHOD_1 ( java.lang.String VAR_1 ) { TYPE_1 VAR_2 = METHOD_2 ( ) . METHOD_3 ( VAR_3 class , VAR_1 ) ; return VAR_2 ; } 
protected void METHOD_1 ( TYPE_1 VAR_1 ) { super . METHOD_1 ( VAR_1 ) ; METHOD_2 ( VAR_2 ) ; android.content.Intent intent = getIntent ( ) ; VAR_3 = intent . METHOD_3 ( STRING_1 ) ; if ( ( VAR_3 ) == null ) { } } 
private static TYPE_1 METHOD_1 ( java.lang.String VAR_1 ) { return new TYPE_1 ( STRING_1 , VAR_1 , STRING_2 , STRING_3 , STRING_2 , STRING_3 , STRING_2 , STRING_2 ) ; } 
public void METHOD_1 ( TYPE_1 VAR_1 ) { TYPE_2 VAR_2 = METHOD_2 ( ) . METHOD_3 ( ) ; VAR_2 . replace ( VAR_3 , VAR_1 ) ; VAR_2 . METHOD_4 ( VAR_4 ) ; VAR_2 . METHOD_5 ( null ) ; VAR_2 . METHOD_6 ( ) ; } 
public void METHOD_1 ( java.lang.String url ) { VAR_1 = METHOD_2 ( url ) ; METHOD_3 ( url ) ; METHOD_4 ( ) ; if ( ( VAR_2 ) != null ) VAR_2 . setEnabled ( true ) ; } 
public static TYPE_1 < TYPE_2 > context ( TYPE_3 node ) { return new TYPE_4 ( TYPE_5 . query ( VAR_1 , TYPE_6 . METHOD_1 ( VAR_1 ) , node , null ) ) ; } 
public void init ( ) { state . add ( new java.lang.StringBuilder ( ) ) ; } 
public double METHOD_1 ( int VAR_1 , int VAR_2 , int VAR_3 ) { return ( VAR_1 * ( ( VAR_3 + VAR_2 ) + 1 ) ) / FLOAT_1 ; } 
public void METHOD_1 ( TYPE_1 c ) { VAR_1 = c . METHOD_2 ( ) ; VAR_2 = c . METHOD_3 ( ) ; } 
public boolean METHOD_1 ( java.lang.String query ) { VAR_1 = METHOD_2 ( query ) ; VAR_2 = true ; METHOD_3 ( false ) ; METHOD_4 ( ) ; METHOD_5 ( ) ; return true ; } 
public TYPE_1 METHOD_1 ( ) { METHOD_1 ( null ) ; } 
protected void METHOD_1 ( java.lang.Throwable VAR_1 ) { METHOD_2 ( VAR_1 ) ; METHOD_3 ( ) ; } 
public void METHOD_1 ( ) throws TYPE_1 { boolean result = VAR_1 . METHOD_2 ( 1 , STRING_1 , null ) ; TYPE_2 . assertEquals ( STRING_2 , true , result ) ; } 
public void METHOD_1 ( ) { TYPE_1 VAR_1 = new TYPE_1 ( ) ; TYPE_2 . METHOD_2 ( VAR_1 . METHOD_3 ( "name" ) ) ; VAR_1 . METHOD_4 ( "name" , STRING_1 ) ; TYPE_2 . assertEquals ( STRING_1 , VAR_1 . METHOD_3 ( "name" ) ) ; } 
private void METHOD_1 ( ) { METHOD_2 ( VAR_1 , false ) ; } 
public void METHOD_1 ( ) { METHOD_2 ( STRING_1 , true ) ; METHOD_3 ( ) ; } 
TYPE_1 < TYPE_2 > METHOD_1 ( TYPE_3 type , java.lang.Boolean VAR_1 , java.lang.String VAR_2 , java.lang.String value ) ; 
private void METHOD_1 ( ) { TYPE_1 VAR_1 = ( ( TYPE_1 ) ( VAR_2 . METHOD_2 ( VAR_3 ) ) ) ; VAR_1 . METHOD_3 ( VAR_4 . METHOD_4 ( ) , 0 ) ; } 
private void METHOD_1 ( ) { ( VAR_1 ) ++ ; if ( ( VAR_2 . size ( ) ) > 0 ) VAR_2 . METHOD_2 ( ) . METHOD_3 ( ) ; } 
TYPE_1 < java.util.List < TYPE_2 > > METHOD_1 ( java.lang.String VAR_1 ) ; 
public void start ( TYPE_1 listener ) { VAR_1 . METHOD_1 ( STRING_1 ) ; if ( listener != null ) { java.lang.String content = METHOD_2 ( ) ; TYPE_2 event = new TYPE_2 ( content ) ; listener . METHOD_3 ( event ) ; } } 
public TYPE_1 METHOD_1 ( TYPE_2 VAR_1 , int VAR_2 ) { android.view.View VAR_3 = TYPE_3 . METHOD_2 ( VAR_1 . getContext ( ) ) . METHOD_3 ( VAR_4 , null ) ; TYPE_4 . METHOD_4 ( STRING_1 , STRING_2 ) ; return new TYPE_1 ( VAR_3 ) ; } 
public void METHOD_1 ( ) { VAR_1 = STRING_1 ; VAR_2 = STRING_1 ; VAR_3 . METHOD_2 ( ) ; VAR_4 . METHOD_3 ( ) ; VAR_5 . METHOD_3 ( ) ; METHOD_4 ( ) ; METHOD_5 ( ) ; METHOD_6 ( ) ; METHOD_7 ( ) ; } 
public static TYPE_1 METHOD_1 ( ) { METHOD_2 ( ) . METHOD_3 ( ) ; VAR_1 = false ; return METHOD_4 ( TYPE_2 . index ( ) ) ; } 
public boolean METHOD_1 ( ) { return ( ( VAR_1 ) != 0 ) && ( ( VAR_2 ) != 0 ) ; } 
public float get ( int x , int y ) { if ( ( x <= ( VAR_1 . length ) ) && ( y <= ( VAR_1 [ 0 ] . length ) ) ) return VAR_1 [ x ] [ y ] ; return 0 ; } 
public void METHOD_1 ( TYPE_1 VAR_1 ) { if ( ( ( VAR_2 ) != null ) && ( ! ( VAR_2 . contains ( VAR_1 ) ) ) ) { VAR_2 . add ( VAR_1 ) ; METHOD_2 ( ) ; METHOD_3 ( ) ; } } 
void METHOD_1 ( TYPE_1 response ) { if ( ( response . METHOD_2 ( ) ) == INT_1 ) { VAR_1 . METHOD_3 ( response ) ; } super . METHOD_1 ( response ) ; } 
public < TYPE_1 extends TYPE_2 > java.util.List < TYPE_1 > METHOD_1 ( java.util.List < TYPE_1 > VAR_1 , java.lang.String VAR_2 ) throws TYPE_3 ; 
public java.lang.String toString ( TYPE_1 event , boolean VAR_1 ) { return this . getClass ( ) . getName ( ) ; } 
public void METHOD_1 ( char c ) { if ( c == CHAR_1 ) { METHOD_2 ( ) ; } else { VAR_1 . append ( c ) ; } } 
public boolean METHOD_1 ( TYPE_1 VAR_1 ) { TYPE_1 VAR_2 = METHOD_2 ( VAR_1 . METHOD_3 ( ) , VAR_1 . METHOD_4 ( ) , VAR_1 . METHOD_5 ( ) ) ; if ( VAR_2 == null ) METHOD_6 ( VAR_1 ) ; return true ; } 
public TYPE_1 METHOD_1 ( boolean VAR_1 ) { return this . METHOD_1 ( VAR_1 ) ; } 
public TYPE_1 METHOD_1 ( int i ) { return var . METHOD_2 ( i ) ; } 
public TYPE_1 < TYPE_2 > update ( TYPE_2 VAR_1 ) { return update ( VAR_1 . name , VAR_2 , VAR_3 , VAR_4 , VAR_5 , VAR_1 . data , VAR_6 , VAR_7 , VAR_8 , VAR_9 ) ; }
[truncated: 6,109,984 more chars]
