# Supplementary material for: An enhanced approach for automatic annotation of error codes based on Seq2edit
Source: PeerJ Comput Sci. 2025 Jul 25;11:e3024. doi: 10.7717/peerj-cs.3024 (PMC12453778; doi:10.7717/peerj-cs.3024)
Supplement: Supplemental Information 1 — The Seq2editErrorAnnotator project encompasses a meticulously preprocessed dataset and an integrated codebase designed to facilitate the study of error annotation in coding. This repository contains everything needed to train, test, and evaluate various annotation methods using the CodeBERT model. [file peerj-cs-11-3024-s001.zip › codebert_gec-main/tools/datareader.py]

import logging
import re
from random import random
from typing import Dict, List
from allennlp.common.file_utils import cached_path
from allennlp.data.dataset_readers.dataset_reader import DatasetReader
from allennlp.data.fields import TextField, SequenceLabelField, MetadataField, Field, ListField
from allennlp.data.instance import Instance
from allennlp.data.token_indexers import TokenIndexer, SingleIdTokenIndexer
from allennlp.data.tokenizers import Token
from overrides import overrides
from utils.helpers import SEQ_DELIMETERS, START_TOKEN

logger = logging.getLogger(__name__)  # pylint: disable=invalid-name


@DatasetReader.register("seq2edit_datareader")
class Seq2EditDatasetReader(DatasetReader):
    BROKEN_SENTENCES_REGEXP = re.compile(r'\.[a-zA-RT-Z]')
    def __init__(self,
                 token_indexers: Dict[str, TokenIndexer] = None,
                 delimeters: dict = SEQ_DELIMETERS,
                 skip_correct: bool = False,
                 skip_complex: int = 0,
                 lazy: bool = False,
                 max_len: int = None,
                 test_mode: bool = False,
                 tag_strategy: str = "keep_one",
                 tn_prob: float = 0,
                 tp_prob: float = 0,
                 broken_dot_strategy: str = "keep") -> None:
        super().__init__(lazy)
        self._token_indexers = token_indexers
        self._delimeters = delimeters
        self._max_len = max_len
        self._skip_correct = skip_correct
        self._skip_complex = skip_complex
        self._tag_strategy = tag_strategy
        self._broken_dot_strategy = broken_dot_strategy
        self._test_mode = test_mode
        self._tn_prob = tn_prob
        self._tp_prob = tp_prob

    @overrides
    def _read(self, file_path):
        file_path = cached_path(file_path)
        with open(file_path, "r") as data_file:
            logger.info("Reading instances from lines in file at: %s", file_path)
            for line in data_file:
                line = line.strip("\n")
                if not line or (not self._test_mode and self._broken_dot_strategy == 'skip'
                                and self.BROKEN_SENTENCES_REGEXP.search(line) is not None):
                    continue
                tokens_and_tags = [pair.rsplit(self._delimeters['labels'], 1)
                                   for pair in line.split(self._delimeters['tokens'])]
                try:
                    tokens = [Token(token) for token, tag in tokens_and_tags]
                    tags = [tag for token, tag in tokens_and_tags]
                except ValueError:
                        tokens = [Token(token) for token, tag in tokens_and_tags]
                        tags = [tag for token, tag in tokens_and_tags]

                if tokens and tokens[0] != Token(START_TOKEN):
                    tokens = [Token(START_TOKEN)] + tokens

                words = [x.text for x in tokens]
                if self._max_len is not None:
                    tokens = tokens[:self._max_len]
                    tags = None if tags is None else tags[:self._max_len]
                instance = self.text_to_instance(tokens, tags, words)
                if instance:
                    yield instance

    def extract_tags(self, tags: List[str]):
        op_del = self._delimeters['operations']

        labels = [x.split(op_del) for x in tags] 
        labels_final = []

        complex_flag_dict = {}
        # get flags
        for i in range(5):
            idx = i + 1
            complex_flag_dict[idx] = sum([len(x) > idx for x in labels]) 

        if self._tag_strategy == "keep_one":  
            for x in labels:  
                if len(x) == 1:
                    labels_final.append(x[0])
                elif len(x) > 5:
                    if self._skip_complex:
                        labels_final.append("$KEEP")
                    else:
                        labels_final.append(x[1] if x[0] == "$KEEP" else x[0])
                else:
                    labels_final.append(x[1] if x[0] == "$KEEP" else x[0])

        elif self._tag_strategy == "merge_all":
            pass
        else:
            raise Exception("Incorrect tag strategy")

        detect_tags = ["CORRECT" if label == "$KEEP" else "INCORRECT" for label in labels_final]  
        return labels_final, detect_tags, complex_flag_dict

    def text_to_instance(self, tokens: List[Token], tags: List[str] = None,words: List[str] = None) -> Instance:  
        fields: Dict[str, Field] = {}
        sequence = TextField(tokens, self._token_indexers)
        fields["tokens"] = sequence
        fields["metadata"] = MetadataField({"words": words})
        if tags is not None:
            labels, detect_tags, complex_flag_dict = self.extract_tags(tags)
            if self._skip_complex: 
                if detect_tags.count("INCORRECT") / len(detect_tags) > 0.8:
                    return None
            rnd = random()
            if self._skip_correct and all(x == "CORRECT" for x in detect_tags):
                if rnd > self._tn_prob:
                    return None
            else:
                if rnd > self._tp_prob:
                    return None

            fields["labels"] = SequenceLabelField(labels, sequence,
                                                  label_namespace="labels")
            fields["d_tags"] = SequenceLabelField(detect_tags, sequence,
                                                  label_namespace="d_tags")
        return Instance(fields)
