# Supplementary material for: An enhanced approach for automatic annotation of error codes based on Seq2edit
Source: PeerJ Comput Sci. 2025 Jul 25;11:e3024. doi: 10.7717/peerj-cs.3024 (PMC12453778; doi:10.7717/peerj-cs.3024)
Supplement: Supplemental Information 1 — The Seq2editErrorAnnotator project encompasses a meticulously preprocessed dataset and an integrated codebase designed to facilitate the study of error annotation in coding. This repository contains everything needed to train, test, and evaluate various annotation methods using the CodeBERT model. [file peerj-cs-11-3024-s001.zip › codebert_gec-main/tools/seq2edit_metric.py]

import torch
from allennlp.training.metrics.metric import Metric
from overrides import overrides

@Metric.register("Seq2EditMetric")
class Seq2EditMetric(Metric):
    def __init__(self, eps=1e-8):
        super().__init__()
        self.eps = eps
        self.count_token = 0
        self.labels_without_keep = 0
        self.labels_correct = 0
        self.d_tags_correct = 0
        self.labels_without_keep_correct = 0

    def __repr__(self):
        s = f"labels_accuracy: {self.Labels_Accuracy}.\n"
        return s

    @overrides
    def __call__(self, logits_labels, labels, logits_d, d_tags, mask=None, crf_result=None):
        logits_labels, labels, logits_d, d_tags, mask = self.detach_tensors(logits_labels, labels, logits_d, d_tags,
                                                                            mask)
        num_labels = logits_labels.size(-1)
        num_tags = logits_d.size(-1)

        logits_labels = logits_labels.view((-1, num_labels))
        labels = labels.view(-1).long()
        if crf_result is not None:
            argmax_labels = crf_result.view(-1).unsqueeze(-1)
        else:
            argmax_labels = logits_labels.max(-1)[1].unsqueeze(-1)
        # print(argmax_labels.shape, labels.shape)
        correct_labels = argmax_labels.eq(labels.unsqueeze(-1)).float()
        labels_ueq_keep = labels.unsqueeze(-1) != 0
        correct_labels_ueq_keep = (argmax_labels.eq(labels.unsqueeze(-1)) & labels_ueq_keep).float()
        labels_ueq_keep = labels_ueq_keep.float()

        logits_d = logits_d.view((-1, num_tags))
        d_tags = d_tags.view(-1).long()
        argmax_tags = logits_d.max(-1)[1].unsqueeze(-1)
        correct_tags = argmax_tags.eq(d_tags.unsqueeze(-1)).float()

        if mask is not None:
            correct_labels *= mask.view(-1, 1)
            correct_tags *= mask.view(-1, 1)
            correct_labels_ueq_keep *= mask.view(-1, 1)
            _total_count = mask.sum()
            labels_ueq_keep *= mask.view(-1, 1)
            _labels_without_keep = labels_ueq_keep.sum()
        else:
            _total_count = torch.tensor(labels.numel())
            _labels_without_keep = labels_ueq_keep.sum()
        _correct_labels_count = correct_labels.sum()
        _correct_tags_count = correct_tags.sum()
        _correct_labels_ueq_keep_count = correct_labels_ueq_keep.sum()
        self.count_token += _total_count
        self.labels_without_keep += _labels_without_keep
        self.labels_correct += _correct_labels_count
        self.d_tags_correct += _correct_tags_count
        self.labels_without_keep_correct += _correct_labels_ueq_keep_count

    @overrides
    def reset(self):
        self.count_token = 0
        self.labels_without_keep = 0
        self.labels_correct = 0
        self.d_tags_correct = 0
        self.labels_without_keep_correct = 0

    @property
    def Labels_Accuracy(self):
        return self.labels_correct / (self.count_token + self.eps)

    @property
    def Tags_Accuracy(self):
        return self.d_tags_correct / (self.count_token + self.eps)
    @property
    def Labels_Accuracy_Except_Keep(self):
        return self.labels_without_keep_correct / (self.labels_without_keep + self.eps)

    @property
    def Total_Accuracy(self):
        return self.Labels_Accuracy + self.Tags_Accuracy + self.Labels_Accuracy_Except_Keep

    def get_metric(self, reset: bool = False, model_object=None):
        ret = {"labels_accuracy": self.Labels_Accuracy, "d_tags_accuracy": self.Tags_Accuracy, "labels_accuracy_except_keep": self.Labels_Accuracy_Except_Keep, "total_accuracy": self.Total_Accuracy}
        if reset:
            self.reset()
        return ret
