# Supplementary material for: An enhanced approach for automatic annotation of error codes based on Seq2edit
Source: PeerJ Comput Sci. 2025 Jul 25;11:e3024. doi: 10.7717/peerj-cs.3024 (PMC12453778; doi:10.7717/peerj-cs.3024)
Supplement: Supplemental Information 1 — The Seq2editErrorAnnotator project encompasses a meticulously preprocessed dataset and an integrated codebase designed to facilitate the study of error annotation in coding. This repository contains everything needed to train, test, and evaluate various annotation methods using the CodeBERT model. [file peerj-cs-11-3024-s001.zip › codebert_gec-main/tools/seq2edit_model.py]

# -*- coding: utf-8
import os
from typing import *

import torch
import torch.nn.functional as F
from allennlp.data import Vocabulary
from allennlp.models.model import Model
from allennlp.modules import TimeDistributed, TextFieldEmbedder, ConditionalRandomField
from allennlp.nn import InitializerApplicator, RegularizerApplicator
from allennlp.nn.util import get_text_field_mask, sequence_cross_entropy_with_logits, tiny_value_of_dtype
from tools.seq2edit_metric import Seq2EditMetric
from overrides import overrides
from torch.nn.modules.linear import Linear
from allennlp.nn import util


@Model.register("seq2Edit")
class Seq2Edit(Model):
    def __init__(self, vocab: Vocabulary,
                 text_field_embedder: TextFieldEmbedder,
                 predictor_dropout=0.0,
                 labels_namespace: str = "labels",
                 detect_namespace: str = "d_tags",
                 label_smoothing: float = 0.0,
                 confidence: float = 0.0,
                 model_dir: str = "",
                 initializer: InitializerApplicator = InitializerApplicator(),
                 regularizer: Optional[RegularizerApplicator] = None,
                 hidden_layers: int = 0,
                 hidden_dim: int = 512,
                 cuda_device: int = 0,
                 dev_file: str = None,
                 logger=None,
                 vocab_path: str = None,
                 weight_name: str = None,
                 save_metric: str = "dev_m2",
                 beta: float = None,
                 ) -> None:
        super(Seq2Edit, self).__init__(vocab, regularizer)
        self.save_metric = save_metric
        self.weight_name = weight_name
        self.cuda_device = cuda_device
        self.device = torch.device("cuda:" + str(cuda_device) if int(cuda_device) >= 0 else "cpu")
        self.label_namespaces = [labels_namespace,
                                 detect_namespace]  
        self.text_field_embedder = text_field_embedder
        self.num_labels_classes = self.vocab.get_vocab_size(labels_namespace)
        self.num_detect_classes = self.vocab.get_vocab_size(detect_namespace)
        self.label_smoothing = label_smoothing
        self.confidence = confidence
        self.incorr_index = self.vocab.get_token_index("INCORRECT",
                                                       namespace=detect_namespace)  
        self.vocab_path = vocab_path
        self.best_metric = 0.0
        self.epoch = 0
        self.model_dir = model_dir
        self.logger = logger
        self.beta = beta
        self.predictor_dropout = TimeDistributed(torch.nn.Dropout(predictor_dropout))
        self.dev_file = dev_file
        self.tag_labels_hidden_layers = []
        self.tag_detect_hidden_layers = []
        input_dim = text_field_embedder.get_output_dim()
        if hidden_layers > 0:
            self.tag_labels_hidden_layers.append(TimeDistributed(
                Linear(input_dim,
                       hidden_dim)).cuda(self.device))
            self.tag_detect_hidden_layers.append(TimeDistributed(
                Linear(input_dim,
                       hidden_dim)).cuda(self.device))
            for _ in range(hidden_layers - 1):
                self.tag_labels_hidden_layers.append(TimeDistributed(
                    Linear(hidden_dim, hidden_dim)).cuda(self.device))
                self.tag_detect_hidden_layers.append(TimeDistributed(
                    Linear(hidden_dim, hidden_dim)).cuda(self.device))
            self.tag_labels_projection_layer = TimeDistributed(
                Linear(hidden_dim,
                       self.num_labels_classes)).cuda(self.device)  
            self.tag_detect_projection_layer = TimeDistributed(
                Linear(hidden_dim,
                       self.num_detect_classes)).cuda(self.device)  
        else:
            self.tag_labels_projection_layer = TimeDistributed(
                Linear(input_dim, self.num_labels_classes)).to(self.device) 
            self.tag_detect_projection_layer = TimeDistributed(
                Linear(input_dim, self.num_detect_classes)).to(self.device)  

        # self.metrics = {"accuracy": CategoricalAccuracy()}
        self.metric = Seq2EditMetric()
        self.UNKID = self.vocab.get_vocab_size("labels") - 2

        initializer(self)

    @overrides
    def forward(self,
                tokens: Dict[str, torch.LongTensor],
                labels: torch.LongTensor = None,
                d_tags: torch.LongTensor = None,
                metadata: List[Dict[str, Any]] = None) -> Dict[str, torch.Tensor]:

        encoded_text = self.text_field_embedder(tokens) 
        batch_size, sequence_length, _ = encoded_text.size()
        mask = get_text_field_mask(tokens) 
        if self.training:
            ret_train = self.decode(encoded_text, batch_size, sequence_length, mask, labels, d_tags, metadata)
            _loss = ret_train['loss']
            output_dict = {'loss': _loss}
            logits_labels = ret_train["logits_labels"]
            logits_d = ret_train["logits_d_tags"]
            self.metric(logits_labels, labels, logits_d, d_tags, mask.float())
            return output_dict
        training_mode = self.training
        self.eval()
        with torch.no_grad():
            ret_train = self.decode(encoded_text, batch_size, sequence_length, mask, labels, d_tags, metadata)
        self.train(training_mode)
        logits_labels = ret_train["logits_labels"]
        logits_d = ret_train["logits_d_tags"]
        if labels is not None and d_tags is not None:  
            self.metric(logits_labels, labels, logits_d, d_tags, mask.float())
        return ret_train

    def decode(self, encoded_text: torch.LongTensor = None,
               batch_size: int = 0,
               sequence_length: int = 0,
               mask: torch.LongTensor = None,
               labels: torch.LongTensor = None,
               d_tags: torch.LongTensor = None,
               metadata: List[Dict[str, Any]] = None) -> Dict:
        if self.tag_labels_hidden_layers:
            encoded_text_labels = encoded_text.clone().to(self.device)
            for layer in self.tag_labels_hidden_layers:
                encoded_text_labels = layer(encoded_text_labels)
            logits_labels = self.tag_labels_projection_layer(
                self.predictor_dropout(
                    encoded_text_labels))  # 
            for layer in self.tag_detect_hidden_layers:
                encoded_text = layer(encoded_text)
            logits_d = self.tag_detect_projection_layer(
                self.predictor_dropout(
                    encoded_text))  
        else:
            logits_labels = self.tag_labels_projection_layer(
                self.predictor_dropout(
                    encoded_text))
            logits_d = self.tag_detect_projection_layer(
                encoded_text)

        class_probabilities_labels = F.softmax(logits_labels, dim=-1).view(
            [batch_size, sequence_length, self.num_labels_classes]) 

        class_probabilities_d = F.softmax(logits_d, dim=-1).view(
            [batch_size, sequence_length, self.num_detect_classes])

        error_probs = class_probabilities_d[:, :,
                      self.incorr_index] * mask  
        incorr_prob = torch.max(error_probs, dim=-1)[
            0] 

        if self.confidence > 0: 
            probability_change = [self.confidence] + [0] * (self.num_labels_classes - 1)
            offset = torch.FloatTensor(probability_change).repeat(
                (batch_size, sequence_length, 1)).to(self.device)
            class_probabilities_labels += util.move_to_device(offset, self.device)

        output_dict = {"logits_labels": logits_labels,
                       "logits_d_tags": logits_d,
                       "class_probabilities_labels": class_probabilities_labels,
                       "class_probabilities_d_tags": class_probabilities_d,
                       "max_error_probability": incorr_prob}


        if labels is not None and d_tags is not None:  
            loss_labels = sequence_cross_entropy_with_logits(logits_labels, labels, mask,
                                                             label_smoothing=self.label_smoothing)
            loss_d = sequence_cross_entropy_with_logits(logits_d, d_tags, mask)
            output_dict["loss"] = loss_labels + loss_d

        if metadata is not None:
            output_dict["words"] = [x["words"] for x in metadata]
        return output_dict

    @overrides
    def get_metrics(self, reset: bool = False) -> Dict[str, float]:
        metrics_to_return = self.metric.get_metric(reset)
        
        if self.metric is not None and not self.training:
            if reset:
                labels_accuracy = float(metrics_to_return['labels_accuracy'].item())
                print('The accuracy of predicting for edit labels is: ' + str(labels_accuracy))
                labels_accuracy_except_keep = float(metrics_to_return['labels_accuracy_except_keep'].item())
                self.logger.info('The accuracy of predicting for edit labels is: ' + str(labels_accuracy))
                print('The accuracy of predicting for edit labels except keep label is: ' + str(
                    labels_accuracy_except_keep))
                self.logger.info('The accuracy of predicting for edit labels except keep label is: ' + str(
                    labels_accuracy_except_keep))
                tmp_model_dir = "/".join(self.model_dir.split('/')[:-1]) + "/Temp_Model.th" 
                self.save(tmp_model_dir)
                if self.save_metric == "+labels_accuracy":
                    if 0 <= labels_accuracy:
                        print('(best)Saving Model...')
                        self.logger.info('(best)Saving Model...')
                        self.best_metric = labels_accuracy
                        self.save(self.model_dir)
                    print('best labels_accuracy till now:' + str(self.best_metric))
                    self.logger.info('best labels_accuracy till now:' + str(self.best_metric))
                elif self.save_metric == "+labels_accuracy_except_keep":
                    labels_accuracy_except_keep = 0
                    if 0 <= labels_accuracy_except_keep:
                        print('(best)Saving Model...')
                        self.logger.info('(best)Saving Model...')
                        self.best_metric = labels_accuracy_except_keep
                        self.save(self.model_dir)
                    print('best labels_accuracy_except_keep till now:' + str(self.best_metric))
                    self.logger.info('best labels_accuracy_except_keep till now:' + str(self.best_metric))
                else:
                    raise NotImplementedError("Wrong metric!")
                self.epoch += 1
                print(f'\nepoch: {self.epoch}')
                self.logger.info(f'epoch: {self.epoch}')
        metrics_return = {"labels_accuracy": metrics_to_return["labels_accuracy"]}
        return metrics_return

    def save(self, model_dir):
        with open(model_dir, 'wb') as f:
            torch.save(self.state_dict(), f)
        print("Model is dumped")
        self.logger.info("Model is dumped")
