# Supplementary material for: An enhanced approach for automatic annotation of error codes based on Seq2edit
Source: PeerJ Comput Sci. 2025 Jul 25;11:e3024. doi: 10.7717/peerj-cs.3024 (PMC12453778; doi:10.7717/peerj-cs.3024)
Supplement: Supplemental Information 1 — The Seq2editErrorAnnotator project encompasses a meticulously preprocessed dataset and an integrated codebase designed to facilitate the study of error annotation in coding. This repository contains everything needed to train, test, and evaluate various annotation methods using the CodeBERT model. [file peerj-cs-11-3024-s001.zip › codebert_gec-main/train.py]

# -*- coding: utf-8
import argparse
import logging
import os
import time
from random import seed
import torch
from allennlp.data import allennlp_collate
from allennlp.data.dataloader import PyTorchDataLoader
from allennlp.data.samplers import BucketBatchSampler
from allennlp.data.token_indexers import PretrainedTransformerIndexer
from allennlp.modules import Embedding
from allennlp.modules.token_embedders import PretrainedTransformerEmbedder
from allennlp.data.vocabulary import DEFAULT_OOV_TOKEN, DEFAULT_PADDING_TOKEN
from allennlp.data.vocabulary import Vocabulary
from allennlp.modules.text_field_embedders import BasicTextFieldEmbedder
from allennlp.data.dataset_readers.dataset_reader import AllennlpDataset
from allennlp.training import GradientDescentTrainer
from allennlp.training.learning_rate_schedulers import ReduceOnPlateauLearningRateScheduler
from torch.utils.data import DataLoader
from allennlp.training.optimizers import AdamOptimizer
from tools.datareader import Seq2EditDatasetReader
from tools.seq2edit_model import Seq2Edit
from allennlp.training.tensorboard_writer import TensorboardWriter

def fix_seed(s):
    torch.manual_seed(s)
    seed(s)

def get_token_indexers(model_name):
    bert_token_indexer = PretrainedTransformerIndexer(model_name=model_name, namespace="bert")
    return {'bert': bert_token_indexer}

def get_token_embedders(model_name, tune_bert=False):
    take_grads = True if tune_bert > 0 else False
    bert_token_emb = PretrainedTransformerEmbedder(model_name=model_name, last_layer_only=True,
                                                   train_parameters=take_grads)
    token_embedders = {'bert': bert_token_emb}

    text_filed_emd = BasicTextFieldEmbedder(token_embedders=token_embedders)
    return text_filed_emd

def build_data_loaders(data_set: AllennlpDataset,batch_size: int,num_workers: int,shuffle: bool,batches_per_epoch = None):

    return PyTorchDataLoader(data_set, batch_size=batch_size, num_workers=num_workers, shuffle=shuffle,collate_fn=allennlp_collate, batches_per_epoch=batches_per_epoch)

def get_data_reader(model_name, max_len, skip_correct=False, skip_complex=0,
                    test_mode=False, tag_strategy="keep_one",
                    broken_dot_strategy="keep",
                    tn_prob=0, tp_prob=1, ):
    token_indexers = get_token_indexers(model_name)
    reader = Seq2EditDatasetReader(token_indexers=token_indexers,
                                     max_len=max_len,
                                     skip_correct=skip_correct,
                                     skip_complex=skip_complex,
                                     test_mode=test_mode,
                                     tag_strategy=tag_strategy,
                                     broken_dot_strategy=broken_dot_strategy,
                                     lazy=True,
                                     tn_prob=tn_prob,
                                     tp_prob=tp_prob)
    return reader


def get_model(model_name, vocab, tune_bert=False, predictor_dropout=0,
              label_smoothing=0.0,
              confidence=0,
              model_dir="",
              log=None):
    token_embs = get_token_embedders(model_name, tune_bert=tune_bert)
    model = Seq2Edit(vocab=vocab,
                       text_field_embedder=token_embs,
                       predictor_dropout=predictor_dropout,
                       label_smoothing=label_smoothing,
                       confidence=confidence,
                       model_dir=model_dir,
                       cuda_device=args.cuda_device,
                       dev_file=args.dev_set,
                       logger=log,
                       vocab_path=args.vocab_path,
                       weight_name=args.weights_name,
                       save_metric=args.save_metric
                       )
    return model


def main(args):
    fix_seed(args.seed)
    if not os.path.exists(args.model_dir):
        os.mkdir(args.model_dir)
    logger = logging.getLogger(__file__)
    logger.setLevel(level=logging.INFO)
    start_time = time.strftime("%Y_%m_%d_%H_%M_%S", time.localtime())
    handler = logging.FileHandler(args.model_dir + '/logs_{:s}.txt'.format(str(start_time)))
    handler.setLevel(logging.INFO)
    formatter = logging.Formatter('%(asctime)s - %(name)s - %(levelname)s - %(message)s')
    handler.setFormatter(formatter)
    logger.addHandler(handler)

    weights_name = args.weights_name
    reader = get_data_reader(weights_name, args.max_len, skip_correct=bool(args.skip_correct),
                             skip_complex=args.skip_complex,
                             test_mode=False,
                             tag_strategy=args.tag_strategy,
                             tn_prob=args.tn_prob,
                             tp_prob=args.tp_prob)
    train_data = reader.read(args.train_set)
    dev_data = reader.read(args.dev_set)

    default_tokens = [DEFAULT_OOV_TOKEN, DEFAULT_PADDING_TOKEN]
    namespaces = ['labels', 'd_tags']
    tokens_to_add = {x: default_tokens for x in namespaces}

    if args.vocab_path:
        vocab = Vocabulary.from_files(args.vocab_path)
    else:
        vocab = Vocabulary.from_instances(train_data,
                                          min_count={"labels": 5},
                                          tokens_to_add=tokens_to_add)
        vocab.save_to_files(args.vocab_path)

    print("Data is loaded")
    logger.info("Data is loaded")

    model = get_model(weights_name, vocab,
                      tune_bert=args.tune_bert,
                      predictor_dropout=args.predictor_dropout,
                      label_smoothing=args.label_smoothing,
                      model_dir=os.path.join(args.model_dir, args.model_name + '.th'),
                      log=logger)

    device = torch.device("cuda:" + str(args.cuda_device) if int(args.cuda_device) >= 0 else "cpu")
    if args.pretrain:  
        pretrained_dict = torch.load(os.path.join(args.pretrain_folder, args.pretrain + '.th'), map_location='cpu')
        model_dict = model.state_dict()
        pretrained_dict = {k: v for k, v in pretrained_dict.items() if k in model_dict.keys()}
        model_dict.update(pretrained_dict)
        model.load_state_dict(model_dict)
        print('load pretrained model')
        logger.info('load pretrained model')

    model = model.to(device)
    print("Model is set")
    logger.info("Model is set")

    parameters = [
        (n, p)
        for n, p in model.named_parameters() if p.requires_grad
    ]
    

    optimizer = AdamOptimizer(parameters, lr=args.lr, betas=(0.9, 0.999))
    scheduler = ReduceOnPlateauLearningRateScheduler(optimizer)
    train_data.index_with(vocab)
    dev_data.index_with(vocab)
    tensorboardWriter = TensorboardWriter(args.model_dir)
    trainer = GradientDescentTrainer(
        model=model,
        data_loader=build_data_loaders(train_data, batch_size=args.batch_size, num_workers=0, shuffle=False, batches_per_epoch=args.updates_per_epoch),
        validation_data_loader=build_data_loaders(dev_data, batch_size=args.batch_size, num_workers=0, shuffle=False),
        num_epochs=args.n_epoch,
        optimizer=optimizer,
        validation_metric=args.save_metric,
        cuda_device=device,
        num_gradient_accumulation_steps=args.accumulation_size,
        learning_rate_scheduler=scheduler,
        tensorboard_writer=tensorboardWriter,
        use_amp=True 
    )
    print("Start training")
    print('\nepoch: 0')
    logger.info("Start training")
    logger.info('epoch: 0')
    trainer.train()


if __name__ == '__main__':
    # read parameters
    parser = argparse.ArgumentParser()
    parser.add_argument('--train_set',
                        help='Path to the train data',
                        required=True)  
    parser.add_argument('--dev_set',
                        help='Path to the dev data',
                        required=True) 
    parser.add_argument('--model_dir',
                        help='Path to the model dir',
                        required=True) 
    parser.add_argument('--model_name',
                        help='The name of saved checkpoint',
                        required=True) 
    parser.add_argument('--vocab_path',
                        help='Path to the model vocabulary directory.',
                        default="./data/output_vocabulary_chinese_char_hsk+lang8_5") 
    parser.add_argument('--batch_size',
                        type=int,
                        default=256)  
    parser.add_argument('--max_len',
                        type=int,
                        default=200) 
    parser.add_argument('--target_vocab_size',
                        type=int,
                        help='The size of target vocabularies.',
                        default=1000) 
    parser.add_argument('--n_epoch',
                        type=int,
                        help='The number of epoch for training model.',
                        default=240)  
    parser.add_argument('--skip_correct',
                        type=int,
                        default=1) 
    parser.add_argument('--skip_complex', 
                        type=int,
                        choices=[0, 1, 2, 3, 4, 5],
                        default=0) 
    parser.add_argument('--tune_bert',
                        type=int,
                        default=1) 
    parser.add_argument('--tag_strategy',
                        choices=['keep_one', 'merge_all'],
                        default='keep_one')  
    parser.add_argument('--lr',
                        type=float,
                        default=1e-3) 
    parser.add_argument('--predictor_dropout',
                        type=float,
                        default=0.0) 
    parser.add_argument('--label_smoothing',
                        type=float,
                        help='The value of parameter alpha for label smoothing.',
                        default=0.0)
    parser.add_argument('--tn_prob',
                        type=float,
                        default=0)  
    parser.add_argument('--tp_prob', 
                        type=float,
                        default=1)  
    parser.add_argument('--pretrain_folder',
                        help='The name of the pretrain folder.',
                        default=None)  
    parser.add_argument('--pretrain',  
                        help='The name of the pretrain weights in pretrain_folder param.',
                        default=None) 
    parser.add_argument('--cuda_device',
                        default=0) 
    parser.add_argument('--accumulation_size',
                        type=int,
                        help='How many batches do you want accumulate.',
                        default=1)  
    parser.add_argument('--weights_name',
                        type=str,
                        default="Path to the bert encoder modelrt")  
    parser.add_argument('--save_metric',
                        type=str,
                        choices=["+labels_accuracy", "+labels_accuracy_except_keep"],
                        default="+labels_accuracy")  
    parser.add_argument('--updates_per_epoch',
                        type=int,
                        default=None) 
    parser.add_argument('--seed',
                        type=int,
                        default=1) 
    args = parser.parse_args()
    main(args)
