# Supplementary material for: An enhanced approach for automatic annotation of error codes based on Seq2edit
Source: PeerJ Comput Sci. 2025 Jul 25;11:e3024. doi: 10.7717/peerj-cs.3024 (PMC12453778; doi:10.7717/peerj-cs.3024)
Supplement: Supplemental Information 1 — The Seq2editErrorAnnotator project encompasses a meticulously preprocessed dataset and an integrated codebase designed to facilitate the study of error annotation in coding. This repository contains everything needed to train, test, and evaluate various annotation methods using the CodeBERT model. [file peerj-cs-11-3024-s001.zip › codebert_gec-main/transformersmodel/CITATION.cff]

cff-version: "1.2.0"
date-released: 2020-10
message: "If you use this software, please cite it using these metadata."
title: "Transformers: State-of-the-Art Natural Language Processing"
url: "https://github.com/huggingface/transformers"
authors: 
  - family-names: Wolf
    given-names: Thomas
  - family-names: Debut
    given-names: Lysandre
  - family-names: Sanh
    given-names: Victor
  - family-names: Chaumond
    given-names: Julien
  - family-names: Delangue
    given-names: Clement
  - family-names: Moi
    given-names: Anthony
  - family-names: Cistac
    given-names: Perric
  - family-names: Ma
    given-names: Clara
  - family-names: Jernite
    given-names: Yacine
  - family-names: Plu
    given-names: Julien
  - family-names: Xu
    given-names: Canwen
  - family-names: "Le Scao"
    given-names: Teven
  - family-names: Gugger
    given-names: Sylvain
  - family-names: Drame
    given-names: Mariama
  - family-names: Lhoest
    given-names: Quentin
  - family-names: Rush
    given-names: "Alexander M."
preferred-citation:
  type: conference-paper
  authors:
  - family-names: Wolf
    given-names: Thomas
  - family-names: Debut
    given-names: Lysandre
  - family-names: Sanh
    given-names: Victor
  - family-names: Chaumond
    given-names: Julien
  - family-names: Delangue
    given-names: Clement
  - family-names: Moi
    given-names: Anthony
  - family-names: Cistac
    given-names: Perric
  - family-names: Ma
    given-names: Clara
  - family-names: Jernite
    given-names: Yacine
  - family-names: Plu
    given-names: Julien
  - family-names: Xu
    given-names: Canwen
  - family-names: "Le Scao"
    given-names: Teven
  - family-names: Gugger
    given-names: Sylvain
  - family-names: Drame
    given-names: Mariama
  - family-names: Lhoest
    given-names: Quentin
  - family-names: Rush
    given-names: "Alexander M."
  booktitle: "Proceedings of the 2020 Conference on Empirical Methods in Natural Language Processing: System Demonstrations"
  month: 10
  start: 38
  end: 45
  title: "Transformers: State-of-the-Art Natural Language Processing"
  year: 2020
  publisher: "Association for Computational Linguistics"
  url: "https://www.aclweb.org/anthology/2020.emnlp-demos.6"
  address: "Online"
