# Supplementary material for: An enhanced approach for automatic annotation of error codes based on Seq2edit
Source: PeerJ Comput Sci. 2025 Jul 25;11:e3024. doi: 10.7717/peerj-cs.3024 (PMC12453778; doi:10.7717/peerj-cs.3024)
Supplement: Supplemental Information 1 — The Seq2editErrorAnnotator project encompasses a meticulously preprocessed dataset and an integrated codebase designed to facilitate the study of error annotation in coding. This repository contains everything needed to train, test, and evaluate various annotation methods using the CodeBERT model. [file peerj-cs-11-3024-s001.zip › codebert_gec-main/transformersmodel/Makefile]

.PHONY: deps_table_update modified_only_fixup extra_style_checks quality style fixup fix-copies test test-examples

# make sure to test the local checkout in scripts and not the pre-installed one (don't use quotes!)
export PYTHONPATH = src

check_dirs := examples tests src utils

modified_only_fixup:
	$(eval modified_py_files := $(shell python utils/get_modified_files.py $(check_dirs)))
	@if test -n "$(modified_py_files)"; then \
		echo "Checking/fixing $(modified_py_files)"; \
		black $(modified_py_files); \
		ruff $(modified_py_files) --fix; \
	else \
		echo "No library .py files were modified"; \
	fi

# Update src/transformers/dependency_versions_table.py

deps_table_update:
	@python setup.py deps_table_update

deps_table_check_updated:
	@md5sum src/transformers/dependency_versions_table.py > md5sum.saved
	@python setup.py deps_table_update
	@md5sum -c --quiet md5sum.saved || (printf "\nError: the version dependency table is outdated.\nPlease run 'make fixup' or 'make style' and commit the changes.\n\n" && exit 1)
	@rm md5sum.saved

# autogenerating code

autogenerate_code: deps_table_update

# Check that the repo is in a good state

repo-consistency:
	python utils/check_copies.py
	python utils/check_table.py
	python utils/check_dummies.py
	python utils/check_repo.py
	python utils/check_inits.py
	python utils/check_config_docstrings.py
	python utils/check_config_attributes.py
	python utils/check_doctest_list.py
	python utils/update_metadata.py --check-only
	python utils/check_task_guides.py

# this target runs checks on all files

quality:
	black --check $(check_dirs) setup.py
	python utils/custom_init_isort.py --check_only
	python utils/sort_auto_mappings.py --check_only
	ruff $(check_dirs) setup.py
	doc-builder style src/transformers docs/source --max_len 119 --check_only --path_to_docs docs/source
	python utils/check_doc_toc.py

# Format source code automatically and check is there are any problems left that need manual fixing

extra_style_checks:
	python utils/custom_init_isort.py
	python utils/sort_auto_mappings.py
	doc-builder style src/transformers docs/source --max_len 119 --path_to_docs docs/source
	python utils/check_doc_toc.py --fix_and_overwrite

# this target runs checks on all files and potentially modifies some of them

style:
	black $(check_dirs) setup.py
	ruff $(check_dirs) setup.py --fix
	${MAKE} autogenerate_code
	${MAKE} extra_style_checks

# Super fast fix and check target that only works on relevant modified files since the branch was made

fixup: modified_only_fixup extra_style_checks autogenerate_code repo-consistency

# Make marked copies of snippets of codes conform to the original

fix-copies:
	python utils/check_copies.py --fix_and_overwrite
	python utils/check_table.py --fix_and_overwrite
	python utils/check_dummies.py --fix_and_overwrite
	python utils/check_task_guides.py --fix_and_overwrite

# Run tests for the library

test:
	python -m pytest -n auto --dist=loadfile -s -v ./tests/

# Run tests for examples

test-examples:
	python -m pytest -n auto --dist=loadfile -s -v ./examples/pytorch/

# Run tests for SageMaker DLC release

test-sagemaker: # install sagemaker dependencies in advance with pip install .[sagemaker]
	TEST_SAGEMAKER=True python -m pytest -n auto  -s -v ./tests/sagemaker


# Release stuff

pre-release:
	python utils/release.py

pre-patch:
	python utils/release.py --patch

post-release:
	python utils/release.py --post_release

post-patch:
	python utils/release.py --post_release --patch

build-release:
	rm -rf dist
	rm -rf build
	python setup.py bdist_wheel
	python setup.py sdist
	python utils/check_build.py
