# Supplementary material for: An enhanced approach for automatic annotation of error codes based on Seq2edit
Source: PeerJ Comput Sci. 2025 Jul 25;11:e3024. doi: 10.7717/peerj-cs.3024 (PMC12453778; doi:10.7717/peerj-cs.3024)
Supplement: Supplemental Information 1 — The Seq2editErrorAnnotator project encompasses a meticulously preprocessed dataset and an integrated codebase designed to facilitate the study of error annotation in coding. This repository contains everything needed to train, test, and evaluate various annotation methods using the CodeBERT model. [file peerj-cs-11-3024-s001.zip › codebert_gec-main/transformersmodel/README_ja.md]

<!---
Copyright 2020 The HuggingFace Team. All rights reserved.

Licensed under the Apache License, Version 2.0 (the "License");
you may not use this file except in compliance with the License.
You may obtain a copy of the License at

    http://www.apache.org/licenses/LICENSE-2.0

Unless required by applicable law or agreed to in writing, software
distributed under the License is distributed on an "AS IS" BASIS,
WITHOUT WARRANTIES OR CONDITIONS OF ANY KIND, either express or implied.
See the License for the specific language governing permissions and
limitations under the License.
-->

<!---
A useful guide for English-Traditional Japanese translation of Hugging Face documentation
- Use square quotes, e.g.,「引用」

Dictionary

API: API(翻訳しない)
add: 追加
checkpoint: チェックポイント
code: コード
community: コミュニティ
confidence: 信頼度
dataset: データセット
documentation: ドキュメント
example: 例
finetune: 微調整
Hugging Face: Hugging Face(翻訳しない)
implementation: 実装
inference: 推論
library: ライブラリ
module: モジュール
NLP/Natural Language Processing: NLPと表示される場合は翻訳されず、Natural Language Processingと表示される場合は翻訳される
online demos: オンラインデモ
pipeline: pipeline(翻訳しない)
pretrained/pretrain: 学習済み
Python data structures (e.g., list, set, dict): リスト、セット、ディクショナリと訳され、括弧内は原文英語
repository: repository(翻訳しない)
summary: 概要
token-: token-(翻訳しない)
Trainer: Trainer(翻訳しない)
transformer: transformer(翻訳しない)
tutorial: チュートリアル
user: ユーザ
-->

<p align="center">
    <br>
    <img src="https://huggingface.co/datasets/huggingface/documentation-images/resolve/main/transformers_logo_name.png" width="400"/>
    <br>
<p>
<p align="center">
    <a href="https://circleci.com/gh/huggingface/transformers">
        <img alt="Build" src="https://img.shields.io/circleci/build/github/huggingface/transformers/main">
    </a>
    <a href="https://github.com/huggingface/transformers/blob/main/LICENSE">
        <img alt="GitHub" src="https://img.shields.io/github/license/huggingface/transformers.svg?color=blue">
    </a>
    <a href="https://huggingface.co/docs/transformers/index">
        <img alt="Documentation" src="https://img.shields.io/website/http/huggingface.co/docs/transformers/index.svg?down_color=red&down_message=offline&up_message=online">
    </a>
    <a href="https://github.com/huggingface/transformers/releases">
        <img alt="GitHub release" src="https://img.shields.io/github/release/huggingface/transformers.svg">
    </a>
    <a href="https://github.com/huggingface/transformers/blob/main/CODE_OF_CONDUCT.md">
        <img alt="Contributor Covenant" src="https://img.shields.io/badge/Contributor%20Covenant-v2.0%20adopted-ff69b4.svg">
    </a>
    <a href="https://zenodo.org/badge/latestdoi/155220641"><img src="https://zenodo.org/badge/155220641.svg" alt="DOI"></a>
</p>

<h4 align="center">
    <p>
        <a href="https://github.com/huggingface/transformers/">English</a> |
        <a href="https://github.com/huggingface/transformers/blob/main/README_zh-hans.md">简体中文</a> |
        <a href="https://github.com/huggingface/transformers/blob/main/README_zh-hant.md">繁體中文</a> |
        <a href="https://github.com/huggingface/transformers/blob/main/README_ko.md">한국어</a> |
        <a href="https://github.com/huggingface/transformers/blob/main/README_es.md">Español</a> |
        <b>日本語</b> |
        <a href="https://github.com/huggingface/transformers/blob/main/README_hd.md">हिन्दी</a>
    <p>
</h4>

<h3 align="center">
    <p>JAX、PyTorch、TensorFlowのための最先端機械学習</p>
</h3>

<h3 align="center">
    <a href="https://hf.co/course"><img src="https://huggingface.co/datasets/huggingface/documentation-images/resolve/main/course_banner.png"></a>
</h3>

🤗Transformersは、テキスト、視覚、音声などの異なるモダリティに対してタスクを実行するために、事前に学習させた数千のモデルを提供します。

これらのモデルは次のような場合に適用できます:

* 📝 テキストは、テキストの分類、情報抽出、質問応答、要約、翻訳、テキスト生成などのタスクのために、100以上の言語に対応しています。
* 🖼️ 画像分類、物体検出、セグメンテーションなどのタスクのための画像。
* 🗣️ 音声は、音声認識や音声分類などのタスクに使用します。

トランスフォーマーモデルは、テーブル質問応答、光学文字認識、スキャン文書からの情報抽出、ビデオ分類、視覚的質問応答など、**複数のモダリティを組み合わせた**タスクも実行可能です。

🤗Transformersは、与えられたテキストに対してそれらの事前学習されたモデルを素早くダウンロードして使用し、あなた自身のデータセットでそれらを微調整し、私たちの[model hub](https://huggingface.co/models)でコミュニティと共有するためのAPIを提供します。同時に、アーキテクチャを定義する各Pythonモジュールは完全にスタンドアロンであり、迅速な研究実験を可能にするために変更することができます。

🤗Transformersは[Jax](https://jax.readthedocs.io/en/latest/)、[PyTorch](https://pytorch.org/)、[TensorFlow](https://www.tensorflow.org/)という3大ディープラーニングライブラリーに支えられ、それぞれのライブラリをシームレスに統合しています。片方でモデルを学習してから、もう片方で推論用にロードするのは簡単なことです。

## オンラインデモ

[model hub](https://huggingface.co/models)から、ほとんどのモデルのページで直接テストすることができます。また、パブリックモデル、プライベートモデルに対して、[プライベートモデルのホスティング、バージョニング、推論API](https://huggingface.co/pricing)を提供しています。

以下はその一例です:

 自然言語処理にて:
- [BERTによるマスクドワード補完](https://huggingface.co/bert-base-uncased?text=Paris+is+the+%5BMASK%5D+of+France)
- [Electraによる名前実体認識](https://huggingface.co/dbmdz/electra-large-discriminator-finetuned-conll03-english?text=My+name+is+Sarah+and+I+live+in+London+city)
- [GPT-2によるテキスト生成](https://huggingface.co/gpt2?text=A+long+time+ago%2C+)
- [RoBERTaによる自然言語推論](https://huggingface.co/roberta-large-mnli?text=The+dog+was+lost.+Nobody+lost+any+animal)
- [BARTによる要約](https://huggingface.co/facebook/bart-large-cnn?text=The+tower+is+324+metres+%281%2C063+ft%29+tall%2C+about+the+same+height+as+an+81-storey+building%2C+and+the+tallest+structure+in+Paris.+Its+base+is+square%2C+measuring+125+metres+%28410+ft%29+on+each+side.+During+its+construction%2C+the+Eiffel+Tower+surpassed+the+Washington+Monument+to+become+the+tallest+man-made+structure+in+the+world%2C+a+title+it+held+for+41+years+until+the+Chrysler+Building+in+New+York+City+was+finished+in+1930.+It+was+the+first+structure+to+reach+a+height+of+300+metres.+Due+to+the+addition+of+a+broadcasting+aerial+at+the+top+of+the+tower+in+1957%2C+it+is+now+taller+than+the+Chrysler+Building+by+5.2+metres+%2817+ft%29.+Excluding+transmitters%2C+the+Eiffel+Tower+is+the+second+tallest+free-standing+structure+in+France+after+the+Millau+Viaduct)
- [DistilBERTによる質問応答](https://huggingface.co/distilbert-base-uncased-distilled-squad?text=Which+name+is+also+used+to+describe+the+Amazon+rainforest+in+English%3F&context=The+Amazon+rainforest+%28Portuguese%3A+Floresta+Amaz%C3%B4nica+or+Amaz%C3%B4nia%3B+Spanish%3A+Selva+Amaz%C3%B3nica%2C+Amazon%C3%ADa+or+usually+Amazonia%3B+French%3A+For%C3%AAt+amazonienne%3B+Dutch%3A+Amazoneregenwoud%29%2C+also+known+in+English+as+Amazonia+or+the+Amazon+Jungle%2C+is+a+moist+broadleaf+forest+that+covers+most+of+the+Amazon+basin+of+South+America.+This+basin+encompasses+7%2C000%2C000+square+kilometres+%282%2C700%2C000+sq+mi%29%2C+of+which+5%2C500%2C000+square+kilometres+%282%2C100%2C000+sq+mi%29+are+covered+by+the+rainforest.+This+region+includes+territory+belonging+to+nine+nations.+The+majority+of+the+forest+is+contained+within+Brazil%2C+with+60%25+of+the+rainforest%2C+followed+by+Peru+with+13%25%2C+Colombia+with+10%25%2C+and+with+minor+amounts+in+Venezuela%2C+Ecuador%2C+Bolivia%2C+Guyana%2C+Suriname+and+French+Guiana.+States+or+departments+in+four+nations+contain+%22Amazonas%22+in+their+names.+The+Amazon+represents+over+half+of+the+planet%27s+remaining+rainforests%2C+and+comprises+the+largest+and+most+biodiverse+tract+of+tropical+rainforest+in+the+world%2C+with+an+estimated+390+billion+individual+trees+divided+into+16%2C000+species)
- [T5による翻訳](https://huggingface.co/t5-base?text=My+name+is+Wolfgang+and+I+live+in+Berlin)

コンピュータビジョンにて:
- [ViTによる画像分類](https://huggingface.co/google/vit-base-patch16-224)
- [DETRによる物体検出](https://huggingface.co/facebook/detr-resnet-50)
- [SegFormerによるセマンティックセグメンテーション](https://huggingface.co/nvidia/segformer-b0-finetuned-ade-512-512)
- [DETRによるパノプティックセグメンテーション](https://huggingface.co/facebook/detr-resnet-50-panoptic)

オーディオにて:
- [Wav2Vec2による自動音声認識](https://huggingface.co/facebook/wav2vec2-base-960h)
- [Wav2Vec2によるキーワード検索](https://huggingface.co/superb/wav2vec2-base-superb-ks)

マルチモーダルなタスクにて:
- [ViLTによる視覚的質問応答](https://huggingface.co/dandelin/vilt-b32-finetuned-vqa)

Hugging Faceチームによって作られた **[トランスフォーマーを使った書き込み](https://transformer.huggingface.co)** は、このリポジトリのテキスト生成機能の公式デモである。

## Hugging Faceチームによるカスタム・サポートをご希望の場合

<a target="_blank" href="https://huggingface.co/support">
    <img alt="HuggingFace Expert Acceleration Program" src="https://cdn-media.huggingface.co/marketing/transformers/new-support-improved.png" style="max-width: 600px; border: 1px solid #eee; border-radius: 4px; box-shadow: 0 1px 2px 0 rgba(0, 0, 0, 0.05);">
</a><br>

## クイックツアー

与えられた入力（テキスト、画像、音声、...）に対してすぐにモデルを使うために、我々は`pipeline`というAPIを提供しております。pipelineは、学習済みのモデルと、そのモデルの学習時に使用された前処理をグループ化したものです。以下は、肯定的なテキストと否定的なテキストを分類するためにpipelineを使用する方法です:

```python
>>> from transformers import pipeline

# Allocate a pipeline for sentiment-analysis
>>> classifier = pipeline('sentiment-analysis')
>>> classifier('We are very happy to introduce pipeline to the transformers repository.')
[{'label': 'POSITIVE', 'score': 0.9996980428695679}]
```

2行目のコードでは、pipelineで使用される事前学習済みモデルをダウンロードしてキャッシュし、3行目では与えられたテキストに対してそのモデルを評価します。ここでは、答えは99.97%の信頼度で「ポジティブ」です。

自然言語処理だけでなく、コンピュータビジョンや音声処理においても、多くのタスクにはあらかじめ訓練された`pipeline`が用意されている。例えば、画像から検出された物体を簡単に抽出することができる:

``` python
>>> import requests
>>> from PIL import Image
>>> from transformers import pipeline

# Download an image with cute cats
>>> url = "https://huggingface.co/datasets/huggingface/documentation-images/resolve/main/coco_sample.png"
>>> image_data = requests.get(url, stream=True).raw
>>> image = Image.open(image_data)

# Allocate a pipeline for object detection
>>> object_detector = pipeline('object-detection')
>>> object_detector(image)
[{'score': 0.9982201457023621,
  'label': 'remote',
  'box': {'xmin': 40, 'ymin': 70, 'xmax': 175, 'ymax': 117}},
 {'score': 0.9960021376609802,
  'label': 'remote',
  'box': {'xmin': 333, 'ymin': 72, 'xmax': 368, 'ymax': 187}},
 {'score': 0.9954745173454285,
  'label': 'couch',
  'box': {'xmin': 0, 'ymin': 1, 'xmax': 639, 'ymax': 473}},
 {'score': 0.9988006353378296,
  'label': 'cat',
  'box': {'xmin': 13, 'ymin': 52, 'xmax': 314, 'ymax': 470}},
 {'score': 0.9986783862113953,
  'label': 'cat',
  'box': {'xmin': 345, 'ymin': 23, 'xmax': 640, 'ymax': 368}}]
```

ここでは、画像から検出されたオブジェクトのリストが得られ、オブジェクトを囲むボックスと信頼度スコアが表示されます。左側が元画像、右側が予測結果を表示したものです:

<h3 align="center">
    <a><img src="https://huggingface.co/datasets/huggingface/documentation-images/resolve/main/coco_sample.png" width="400"></a>
    <a><img src="https://huggingface.co/datasets/huggingface/documentation-images/resolve/main/coco_sample_post_processed.png" width="400"></a>
</h3>

[このチュートリアル](https://huggingface.co/docs/transformers/task_summary)では、`pipeline`APIでサポートされているタスクについて詳しく説明しています。

`pipeline`に加えて、与えられたタスクに学習済みのモデルをダウンロードして使用するために必要なのは、3行のコードだけです。以下はPyTorchのバージョンです:
```python
>>> from transformers import AutoTokenizer, AutoModel

>>> tokenizer = AutoTokenizer.from_pretrained("bert-base-uncased")
>>> model = AutoModel.from_pretrained("bert-base-uncased")

>>> inputs = tokenizer("Hello world!", return_tensors="pt")
>>> outputs = model(**inputs)
```

And here is the equivalent code for TensorFlow:
```python
>>> from transformers import AutoTokenizer, TFAutoModel

>>> tokenizer = AutoTokenizer.from_pretrained("bert-base-uncased")
>>> model = TFAutoModel.from_pretrained("bert-base-uncased")

>>> inputs = tokenizer("Hello world!", return_tensors="tf")
>>> outputs = model(**inputs)
```

トークナイザは学習済みモデルが期待するすべての前処理を担当し、単一の文字列 (上記の例のように) またはリストに対して直接呼び出すことができます。これは下流のコードで使用できる辞書を出力します。また、単純に ** 引数展開演算子を使用してモデルに直接渡すこともできます。

モデル自体は通常の[Pytorch `nn.Module`](https://pytorch.org/docs/stable/nn.html#torch.nn.Module) または [TensorFlow `tf.keras.Model`](https://www.tensorflow.org/api_docs/python/tf/keras/Model) (バックエンドによって異なる)で、通常通り使用することが可能です。[このチュートリアル](https://huggingface.co/docs/transformers/training)では、このようなモデルを従来のPyTorchやTensorFlowの学習ループに統合する方法や、私たちの`Trainer`APIを使って新しいデータセットで素早く微調整を行う方法について説明します。

## なぜtransformersを使う必要があるのでしょうか？

1. 使いやすい最新モデル:
    - 自然言語理解・生成、コンピュータビジョン、オーディオの各タスクで高いパフォーマンスを発揮します。
    - 教育者、実務者にとっての低い参入障壁。
    - 学習するクラスは3つだけで、ユーザが直面する抽象化はほとんどありません。
    - 学習済みモデルを利用するための統一されたAPI。

1. 低い計算コスト、少ないカーボンフットプリント:
    - 研究者は、常に再トレーニングを行うのではなく、トレーニングされたモデルを共有することができます。
    - 実務家は、計算時間や生産コストを削減することができます。
    - すべてのモダリティにおいて、60,000以上の事前学習済みモデルを持つ数多くのアーキテクチャを提供します。

1. モデルのライフタイムのあらゆる部分で適切なフレームワークを選択可能:
    - 3行のコードで最先端のモデルをトレーニング。
    - TF2.0/PyTorch/JAXフレームワーク間で1つのモデルを自在に移動させる。
    - 学習、評価、生産に適したフレームワークをシームレスに選択できます。

1. モデルやサンプルをニーズに合わせて簡単にカスタマイズ可能:
    - 原著者が発表した結果を再現するために、各アーキテクチャの例を提供しています。
    - モデル内部は可能な限り一貫して公開されています。
    - モデルファイルはライブラリとは独立して利用することができ、迅速な実験が可能です。

## なぜtransformersを使ってはいけないのでしょうか？

- このライブラリは、ニューラルネットのためのビルディングブロックのモジュール式ツールボックスではありません。モデルファイルのコードは、研究者が追加の抽象化/ファイルに飛び込むことなく、各モデルを素早く反復できるように、意図的に追加の抽象化でリファクタリングされていません。
- 学習APIはどのようなモデルでも動作するわけではなく、ライブラリが提供するモデルで動作するように最適化されています。一般的な機械学習のループには、別のライブラリ(おそらく[Accelerate](https://huggingface.co/docs/accelerate))を使用する必要があります。
- 私たちはできるだけ多くの使用例を紹介するよう努力していますが、[examples フォルダ](https://github.com/huggingface/transformers/tree/main/examples) にあるスクリプトはあくまで例です。あなたの特定の問題に対してすぐに動作するわけではなく、あなたのニーズに合わせるために数行のコードを変更する必要があることが予想されます。

## インストール

### pipにて

このリポジトリは、Python 3.6+, Flax 0.3.2+, PyTorch 1.3.1+, TensorFlow 2.3+ でテストされています。

🤗Transformersは[仮想環境](https://docs.python.org/3/library/venv.html)にインストールする必要があります。Pythonの仮想環境に慣れていない場合は、[ユーザーガイド](https://packaging.python.org/guides/installing-using-pip-and-virtual-environments/)を確認してください。

まず、使用するバージョンのPythonで仮想環境を作成し、アクティベートします。

その後、Flax, PyTorch, TensorFlowのうち少なくとも1つをインストールする必要があります。
[TensorFlowインストールページ](https://www.tensorflow.org/install/)、[PyTorchインストールページ](https://pytorch.org/get-started/locally/#start-locally)、[Flax](https://github.com/google/flax#quick-install)、[Jax](https://github.com/google/jax#installation)インストールページで、お使いのプラットフォーム別のインストールコマンドを参照してください。

これらのバックエンドのいずれかがインストールされている場合、🤗Transformersは以下のようにpipを使用してインストールすることができます:

```bash
pip install transformers
```

もしサンプルを試したい、またはコードの最先端が必要で、新しいリリースを待てない場合は、[ライブラリをソースからインストール](https://huggingface.co/docs/transformers/installation#installing-from-source)する必要があります。

### condaにて

Transformersバージョン4.0.0から、condaチャンネルを搭載しました: `huggingface`。

🤗Transformersは以下のようにcondaを使って設置することができます:

```shell script
conda install -c huggingface transformers
```

Flax、PyTorch、TensorFlowをcondaでインストールする方法は、それぞれのインストールページに従ってください。

> **_注意:_**  Windowsでは、キャッシュの恩恵を受けるために、デベロッパーモードを有効にするよう促されることがあります。このような場合は、[このissue](https://github.com/huggingface/huggingface_hub/issues/1062)でお知らせください。

## モデルアーキテクチャ

🤗Transformersが提供する **[全モデルチェックポイント](https://huggingface.co/models)** は、[ユーザー](https://huggingface.co/users)や[組織](https://huggingface.co/organizations)によって直接アップロードされるhuggingface.co [model hub](https://huggingface.co)からシームレスに統合されています。

現在のチェックポイント数: ![](https://img.shields.io/endpoint?url=https://huggingface.co/api/shields/models&color=brightgreen)

🤗Transformersは現在、以下のアーキテクチャを提供しています（それぞれのハイレベルな要約は[こちら](https://huggingface.co/docs/transformers/model_summary)を参照してください）:

1. **[ALBERT](https://huggingface.co/docs/transformers/model_doc/albert)** (Google Research and the Toyota Technological Institute at Chicago から) Zhenzhong Lan, Mingda Chen, Sebastian Goodman, Kevin Gimpel, Piyush Sharma, Radu Soricut から公開された研究論文: [ALBERT: A Lite BERT for Self-supervised Learning of Language Representations](https://arxiv.org/abs/1909.11942)
1. **[ALIGN](https://huggingface.co/docs/transformers/model_doc/align)** (Google Research から) Chao Jia, Yinfei Yang, Ye Xia, Yi-Ting Chen, Zarana Parekh, Hieu Pham, Quoc V. Le, Yunhsuan Sung, Zhen Li, Tom Duerig. から公開された研究論文 [Scaling Up Visual and Vision-Language Representation Learning With Noisy Text Supervision](https://arxiv.org/abs/2102.05918)
1. **[AltCLIP](https://huggingface.co/docs/transformers/model_doc/altclip)** (BAAI から) Chen, Zhongzhi and Liu, Guang and Zhang, Bo-Wen and Ye, Fulong and Yang, Qinghong and Wu, Ledell から公開された研究論文: [AltCLIP: Altering the Language Encoder in CLIP for Extended Language Capabilities](https://arxiv.org/abs/2211.06679)
1. **[Audio Spectrogram Transformer](https://huggingface.co/docs/transformers/model_doc/audio-spectrogram-transformer)** (MIT から) Yuan Gong, Yu-An Chung, James Glass から公開された研究論文: [AST: Audio Spectrogram Transformer](https://arxiv.org/abs/2104.01778)
1. **[BART](https://huggingface.co/docs/transformers/model_doc/bart)** (Facebook から) Mike Lewis, Yinhan Liu, Naman Goyal, Marjan Ghazvininejad, Abdelrahman Mohamed, Omer Levy, Ves Stoyanov and Luke Zettlemoyer から公開された研究論文: [BART: Denoising Sequence-to-Sequence Pre-training for Natural Language Generation, Translation, and Comprehension](https://arxiv.org/abs/1910.13461)
1. **[BARThez](https://huggingface.co/docs/transformers/model_doc/barthez)** (École polytechnique から) Moussa Kamal Eddine, Antoine J.-P. Tixier, Michalis Vazirgiannis から公開された研究論文: [BARThez: a Skilled Pretrained French Sequence-to-Sequence Model](https://arxiv.org/abs/2010.12321)
1. **[BARTpho](https://huggingface.co/docs/transformers/model_doc/bartpho)** (VinAI Research から) Nguyen Luong Tran, Duong Minh Le and Dat Quoc Nguyen から公開された研究論文: [BARTpho: Pre-trained Sequence-to-Sequence Models for Vietnamese](https://arxiv.org/abs/2109.09701)
1. **[BEiT](https://huggingface.co/docs/transformers/model_doc/beit)** (Microsoft から) Hangbo Bao, Li Dong, Furu Wei から公開された研究論文: [BEiT: BERT Pre-Training of Image Transformers](https://arxiv.org/abs/2106.08254)
1. **[BERT](https://huggingface.co/docs/transformers/model_doc/bert)** (Google から) Jacob Devlin, Ming-Wei Chang, Kenton Lee and Kristina Toutanova から公開された研究論文: [BERT: Pre-training of Deep Bidirectional Transformers for Language Understanding](https://arxiv.org/abs/1810.04805)
1. **[BERT For Sequence Generation](https://huggingface.co/docs/transformers/model_doc/bert-generation)** (Google から) Sascha Rothe, Shashi Narayan, Aliaksei Severyn から公開された研究論文: [Leveraging Pre-trained Checkpoints for Sequence Generation Tasks](https://arxiv.org/abs/1907.12461)
1. **[BERTweet](https://huggingface.co/docs/transformers/model_doc/bertweet)** (VinAI Research から) Dat Quoc Nguyen, Thanh Vu and Anh Tuan Nguyen から公開された研究論文: [BERTweet: A pre-trained language model for English Tweets](https://aclanthology.org/2020.emnlp-demos.2/)
1. **[BigBird-Pegasus](https://huggingface.co/docs/transformers/model_doc/bigbird_pegasus)** (Google Research から) Manzil Zaheer, Guru Guruganesh, Avinava Dubey, Joshua Ainslie, Chris Alberti, Santiago Ontanon, Philip Pham, Anirudh Ravula, Qifan Wang, Li Yang, Amr Ahmed から公開された研究論文: [Big Bird: Transformers for Longer Sequences](https://arxiv.org/abs/2007.14062)
1. **[BigBird-RoBERTa](https://huggingface.co/docs/transformers/model_doc/big_bird)** (Google Research から) Manzil Zaheer, Guru Guruganesh, Avinava Dubey, Joshua Ainslie, Chris Alberti, Santiago Ontanon, Philip Pham, Anirudh Ravula, Qifan Wang, Li Yang, Amr Ahmed から公開された研究論文: [Big Bird: Transformers for Longer Sequences](https://arxiv.org/abs/2007.14062)
1. **[BioGpt](https://huggingface.co/docs/transformers/model_doc/biogpt)** (Microsoft Research AI4Science から) Renqian Luo, Liai Sun, Yingce Xia, Tao Qin, Sheng Zhang, Hoifung Poon and Tie-Yan Liu から公開された研究論文: [BioGPT: generative pre-trained transformer for biomedical text generation and mining](https://academic.oup.com/bib/advance-article/doi/10.1093/bib/bbac409/6713511?guestAccessKey=a66d9b5d-4f83-4017-bb52-405815c907b9)
1. **[BiT](https://huggingface.co/docs/transformers/model_doc/bit)** (Google AI から) Alexander Kolesnikov, Lucas Beyer, Xiaohua Zhai, Joan Puigcerver, Jessica Yung, Sylvain Gelly, Neil から公開された研究論文: [Big Transfer (BiT)](https://arxiv.org/abs/1912.11370)Houlsby.
1. **[Blenderbot](https://huggingface.co/docs/transformers/model_doc/blenderbot)** (Facebook から) Stephen Roller, Emily Dinan, Naman Goyal, Da Ju, Mary Williamson, Yinhan Liu, Jing Xu, Myle Ott, Kurt Shuster, Eric M. Smith, Y-Lan Boureau, Jason Weston から公開された研究論文: [Recipes for building an open-domain chatbot](https://arxiv.org/abs/2004.13637)
1. **[BlenderbotSmall](https://huggingface.co/docs/transformers/model_doc/blenderbot-small)** (Facebook から) Stephen Roller, Emily Dinan, Naman Goyal, Da Ju, Mary Williamson, Yinhan Liu, Jing Xu, Myle Ott, Kurt Shuster, Eric M. Smith, Y-Lan Boureau, Jason Weston から公開された研究論文: [Recipes for building an open-domain chatbot](https://arxiv.org/abs/2004.13637)
1. **[BLIP](https://huggingface.co/docs/transformers/model_doc/blip)** (Salesforce から) Junnan Li, Dongxu Li, Caiming Xiong, Steven Hoi から公開された研究論文: [BLIP: Bootstrapping Language-Image Pre-training for Unified Vision-Language Understanding and Generation](https://arxiv.org/abs/2201.12086)
1. **[BLIP-2](https://huggingface.co/docs/transformers/model_doc/blip-2)** (Salesforce から) Junnan Li, Dongxu Li, Silvio Savarese, Steven Hoi. から公開された研究論文 [BLIP-2: Bootstrapping Language-Image Pre-training with Frozen Image Encoders and Large Language Models](https://arxiv.org/abs/2301.12597)
1. **[BLOOM](https://huggingface.co/docs/transformers/model_doc/bloom)** (BigScience workshop から) [BigScience Workshop](https://bigscience.huggingface.co/) から公開されました.
1. **[BORT](https://huggingface.co/docs/transformers/model_doc/bort)** (Alexa から) Adrian de Wynter and Daniel J. Perry から公開された研究論文: [Optimal Subarchitecture Extraction For BERT](https://arxiv.org/abs/2010.10499)
1. **[BridgeTower](https://huggingface.co/docs/transformers/model_doc/bridgetower)** (Harbin Institute of Technology/Microsoft Research Asia/Intel Labs から) released with the paper [BridgeTower: Building Bridges Between Encoders in Vision-Language Representation Learning](https://arxiv.org/abs/2206.08657) by Xiao Xu, Chenfei Wu, Shachar Rosenman, Vasudev Lal, Wanxiang Che, Nan Duan.
1. **[ByT5](https://huggingface.co/docs/transformers/model_doc/byt5)** (Google Research から) Linting Xue, Aditya Barua, Noah Constant, Rami Al-Rfou, Sharan Narang, Mihir Kale, Adam Roberts, Colin Raffel から公開された研究論文: [ByT5: Towards a token-free future with pre-trained byte-to-byte models](https://arxiv.org/abs/2105.13626)
1. **[CamemBERT](https://huggingface.co/docs/transformers/model_doc/camembert)** (Inria/Facebook/Sorbonne から) Louis Martin*, Benjamin Muller*, Pedro Javier Ortiz Suárez*, Yoann Dupont, Laurent Romary, Éric Villemonte de la Clergerie, Djamé Seddah and Benoît Sagot から公開された研究論文: [CamemBERT: a Tasty French Language Model](https://arxiv.org/abs/1911.03894)
1. **[CANINE](https://huggingface.co/docs/transformers/model_doc/canine)** (Google Research から) Jonathan H. Clark, Dan Garrette, Iulia Turc, John Wieting から公開された研究論文: [CANINE: Pre-training an Efficient Tokenization-Free Encoder for Language Representation](https://arxiv.org/abs/2103.06874)
1. **[Chinese-CLIP](https://huggingface.co/docs/transformers/model_doc/chinese_clip)** (OFA-Sys から) An Yang, Junshu Pan, Junyang Lin, Rui Men, Yichang Zhang, Jingren Zhou, Chang Zhou から公開された研究論文: [Chinese CLIP: Contrastive Vision-Language Pretraining in Chinese](https://arxiv.org/abs/2211.01335)
1. **[CLAP](https://huggingface.co/docs/transformers/model_doc/clap)** (LAION-AI から) Yusong Wu, Ke Chen, Tianyu Zhang, Yuchen Hui, Taylor Berg-Kirkpatrick, Shlomo Dubnov. から公開された研究論文 [Large-scale Contrastive Language-Audio Pretraining with Feature Fusion and Keyword-to-Caption Augmentation](https://arxiv.org/abs/2211.06687)
1. **[CLIP](https://huggingface.co/docs/transformers/model_doc/clip)** (OpenAI から) Alec Radford, Jong Wook Kim, Chris Hallacy, Aditya Ramesh, Gabriel Goh, Sandhini Agarwal, Girish Sastry, Amanda Askell, Pamela Mishkin, Jack Clark, Gretchen Krueger, Ilya Sutskever から公開された研究論文: [Learning Transferable Visual Models From Natural Language Supervision](https://arxiv.org/abs/2103.00020)
1. **[CLIPSeg](https://huggingface.co/docs/transformers/model_doc/clipseg)** (University of Göttingen から) Timo Lüddecke and Alexander Ecker から公開された研究論文: [Image Segmentation Using Text and Image Prompts](https://arxiv.org/abs/2112.10003)
1. **[CodeGen](https://huggingface.co/docs/transformers/model_doc/codegen)** (Salesforce から) Erik Nijkamp, Bo Pang, Hiroaki Hayashi, Lifu Tu, Huan Wang, Yingbo Zhou, Silvio Savarese, Caiming Xiong から公開された研究論文: [A Conversational Paradigm for Program Synthesis](https://arxiv.org/abs/2203.13474)
1. **[Conditional DETR](https://huggingface.co/docs/transformers/model_doc/conditional_detr)** (Microsoft Research Asia から) Depu Meng, Xiaokang Chen, Zejia Fan, Gang Zeng, Houqiang Li, Yuhui Yuan, Lei Sun, Jingdong Wang から公開された研究論文: [Conditional DETR for Fast Training Convergence](https://arxiv.org/abs/2108.06152)
1. **[ConvBERT](https://huggingface.co/docs/transformers/model_doc/convbert)** (YituTech から) Zihang Jiang, Weihao Yu, Daquan Zhou, Yunpeng Chen, Jiashi Feng, Shuicheng Yan から公開された研究論文: [ConvBERT: Improving BERT with Span-based Dynamic Convolution](https://arxiv.org/abs/2008.02496)
1. **[ConvNeXT](https://huggingface.co/docs/transformers/model_doc/convnext)** (Facebook AI から) Zhuang Liu, Hanzi Mao, Chao-Yuan Wu, Christoph Feichtenhofer, Trevor Darrell, Saining Xie から公開された研究論文: [A ConvNet for the 2020s](https://arxiv.org/abs/2201.03545)
1. **[ConvNeXTV2](https://huggingface.co/docs/transformers/model_doc/convnextv2)** (from Facebook AI) released with the paper [ConvNeXt V2: Co-designing and Scaling ConvNets with Masked Autoencoders](https://arxiv.org/abs/2301.00808) by Sanghyun Woo, Shoubhik Debnath, Ronghang Hu, Xinlei Chen, Zhuang Liu, In So Kweon, Saining Xie.
1. **[CPM](https://huggingface.co/docs/transformers/model_doc/cpm)** (Tsinghua University から) Zhengyan Zhang, Xu Han, Hao Zhou, Pei Ke, Yuxian Gu, Deming Ye, Yujia Qin, Yusheng Su, Haozhe Ji, Jian Guan, Fanchao Qi, Xiaozhi Wang, Yanan Zheng, Guoyang Zeng, Huanqi Cao, Shengqi Chen, Daixuan Li, Zhenbo Sun, Zhiyuan Liu, Minlie Huang, Wentao Han, Jie Tang, Juanzi Li, Xiaoyan Zhu, Maosong Sun から公開された研究論文: [CPM: A Large-scale Generative Chinese Pre-trained Language Model](https://arxiv.org/abs/2012.00413)
1. **[CPM-Ant](https://huggingface.co/docs/transformers/model_doc/cpmant)** (OpenBMB から) [OpenBMB](https://www.openbmb.org/) から公開されました.
1. **[CTRL](https://huggingface.co/docs/transformers/model_doc/ctrl)** (Salesforce から) Nitish Shirish Keskar*, Bryan McCann*, Lav R. Varshney, Caiming Xiong and Richard Socher から公開された研究論文: [CTRL: A Conditional Transformer Language Model for Controllable Generation](https://arxiv.org/abs/1909.05858)
1. **[CvT](https://huggingface.co/docs/transformers/model_doc/cvt)** (Microsoft から) Haiping Wu, Bin Xiao, Noel Codella, Mengchen Liu, Xiyang Dai, Lu Yuan, Lei Zhang から公開された研究論文: [CvT: Introducing Convolutions to Vision Transformers](https://arxiv.org/abs/2103.15808)
1. **[Data2Vec](https://huggingface.co/docs/transformers/model_doc/data2vec)** (Facebook から) Alexei Baevski, Wei-Ning Hsu, Qiantong Xu, Arun Babu, Jiatao Gu, Michael Auli から公開された研究論文: [Data2Vec:  A General Framework for Self-supervised Learning in Speech, Vision and Language](https://arxiv.org/abs/2202.03555)
1. **[DeBERTa](https://huggingface.co/docs/transformers/model_doc/deberta)** (Microsoft から) Pengcheng He, Xiaodong Liu, Jianfeng Gao, Weizhu Chen から公開された研究論文: [DeBERTa: Decoding-enhanced BERT with Disentangled Attention](https://arxiv.org/abs/2006.03654)
1. **[DeBERTa-v2](https://huggingface.co/docs/transformers/model_doc/deberta-v2)** (Microsoft から) Pengcheng He, Xiaodong Liu, Jianfeng Gao, Weizhu Chen から公開された研究論文: [DeBERTa: Decoding-enhanced BERT with Disentangled Attention](https://arxiv.org/abs/2006.03654)
1. **[Decision Transformer](https://huggingface.co/docs/transformers/model_doc/decision_transformer)** (Berkeley/Facebook/Google から) Lili Chen, Kevin Lu, Aravind Rajeswaran, Kimin Lee, Aditya Grover, Michael Laskin, Pieter Abbeel, Aravind Srinivas, Igor Mordatch から公開された研究論文: [Decision Transformer: Reinforcement Learning via Sequence Modeling](https://arxiv.org/abs/2106.01345)
1. **[Deformable DETR](https://huggingface.co/docs/transformers/model_doc/deformable_detr)** (SenseTime Research から) Xizhou Zhu, Weijie Su, Lewei Lu, Bin Li, Xiaogang Wang, Jifeng Dai から公開された研究論文: [Deformable DETR: Deformable Transformers for End-to-End Object Detection](https://arxiv.org/abs/2010.04159)
1. **[DeiT](https://huggingface.co/docs/transformers/model_doc/deit)** (Facebook から) Hugo Touvron, Matthieu Cord, Matthijs Douze, Francisco Massa, Alexandre Sablayrolles, Hervé Jégou から公開された研究論文: [Training data-efficient image transformers & distillation through attention](https://arxiv.org/abs/2012.12877)
1. **[DePlot](https://huggingface.co/docs/transformers/model_doc/deplot)** (Google AI から) Fangyu Liu, Julian Martin Eisenschlos, Francesco Piccinno, Syrine Krichene, Chenxi Pang, Kenton Lee, Mandar Joshi, Wenhu Chen, Nigel Collier, Yasemin Altun. から公開された研究論文 [DePlot: One-shot visual language reasoning by plot-to-table translation](https://arxiv.org/abs/2212.10505)
1. **[DETA](https://huggingface.co/docs/transformers/model_doc/deta)** (The University of Texas at Austin から) Jeffrey Ouyang-Zhang, Jang Hyun Cho, Xingyi Zhou, Philipp Krähenbühl. から公開された研究論文 [NMS Strikes Back](https://arxiv.org/abs/2212.06137)
1. **[DETR](https://huggingface.co/docs/transformers/model_doc/detr)** (Facebook から) Nicolas Carion, Francisco Massa, Gabriel Synnaeve, Nicolas Usunier, Alexander Kirillov, Sergey Zagoruyko から公開された研究論文: [End-to-End Object Detection with Transformers](https://arxiv.org/abs/2005.12872)
1. **[DialoGPT](https://huggingface.co/docs/transformers/model_doc/dialogpt)** (Microsoft Research から) Yizhe Zhang, Siqi Sun, Michel Galley, Yen-Chun Chen, Chris Brockett, Xiang Gao, Jianfeng Gao, Jingjing Liu, Bill Dolan から公開された研究論文: [DialoGPT: Large-Scale Generative Pre-training for Conversational Response Generation](https://arxiv.org/abs/1911.00536)
1. **[DiNAT](https://huggingface.co/docs/transformers/model_doc/dinat)** (SHI Labs から) Ali Hassani and Humphrey Shi から公開された研究論文: [Dilated Neighborhood Attention Transformer](https://arxiv.org/abs/2209.15001)
1. **[DistilBERT](https://huggingface.co/docs/transformers/model_doc/distilbert)** (HuggingFace から), Victor Sanh, Lysandre Debut and Thomas Wolf. 同じ手法で GPT2, RoBERTa と Multilingual BERT の圧縮を行いました.圧縮されたモデルはそれぞれ [DistilGPT2](https://github.com/huggingface/transformers/tree/main/examples/research_projects/distillation)、[DistilRoBERTa](https://github.com/huggingface/transformers/tree/main/examples/research_projects/distillation)、[DistilmBERT](https://github.com/huggingface/transformers/tree/main/examples/research_projects/distillation) と名付けられました. 公開された研究論文: [DistilBERT, a distilled version of BERT: smaller, faster, cheaper and lighter](https://arxiv.org/abs/1910.01108)
1. **[DiT](https://huggingface.co/docs/transformers/model_doc/dit)** (Microsoft Research から) Junlong Li, Yiheng Xu, Tengchao Lv, Lei Cui, Cha Zhang, Furu Wei から公開された研究論文: [DiT: Self-supervised Pre-training for Document Image Transformer](https://arxiv.org/abs/2203.02378)
1. **[Donut](https://huggingface.co/docs/transformers/model_doc/donut)** (NAVER から), Geewook Kim, Teakgyu Hong, Moonbin Yim, Jeongyeon Nam, Jinyoung Park, Jinyeong Yim, Wonseok Hwang, Sangdoo Yun, Dongyoon Han, Seunghyun Park から公開された研究論文: [OCR-free Document Understanding Transformer](https://arxiv.org/abs/2111.15664)
1. **[DPR](https://huggingface.co/docs/transformers/model_doc/dpr)** (Facebook から) Vladimir Karpukhin, Barlas Oğuz, Sewon Min, Patrick Lewis, Ledell Wu, Sergey Edunov, Danqi Chen, and Wen-tau Yih から公開された研究論文: [Dense Passage Retrieval for Open-Domain Question Answering](https://arxiv.org/abs/2004.04906)
1. **[DPT](https://huggingface.co/docs/transformers/master/model_doc/dpt)** (Intel Labs から) René Ranftl, Alexey Bochkovskiy, Vladlen Koltun から公開された研究論文: [Vision Transformers for Dense Prediction](https://arxiv.org/abs/2103.13413)
1. **[EfficientFormer](https://huggingface.co/docs/transformers/model_doc/efficientformer)** (Snap Research から) Yanyu Li, Geng Yuan, Yang Wen, Ju Hu, Georgios Evangelidis, Sergey Tulyakov, Yanzhi Wang, Jian Ren. から公開された研究論文 [EfficientFormer: Vision Transformers at MobileNetSpeed](https://arxiv.org/abs/2206.01191)
1. **[EfficientNet](https://huggingface.co/docs/transformers/model_doc/efficientnet)** (from Google Brain) released with the paper [EfficientNet: Rethinking Model Scaling for Convolutional Neural Networks](https://arxiv.org/abs/1905.11946) by Mingxing Tan, Quoc V. Le.
1. **[ELECTRA](https://huggingface.co/docs/transformers/model_doc/electra)** (Google Research/Stanford University から) Kevin Clark, Minh-Thang Luong, Quoc V. Le, Christopher D. Manning から公開された研究論文: [ELECTRA: Pre-training text encoders as discriminators rather than generators](https://arxiv.org/abs/2003.10555)
1. **[EncoderDecoder](https://huggingface.co/docs/transformers/model_doc/encoder-decoder)** (Google Research から) Sascha Rothe, Shashi Narayan, Aliaksei Severyn から公開された研究論文: [Leveraging Pre-trained Checkpoints for Sequence Generation Tasks](https://arxiv.org/abs/1907.12461)
1. **[ERNIE](https://huggingface.co/docs/transformers/model_doc/ernie)** (Baidu から) Yu Sun, Shuohuan Wang, Yukun Li, Shikun Feng, Xuyi Chen, Han Zhang, Xin Tian, Danxiang Zhu, Hao Tian, Hua Wu から公開された研究論文: [ERNIE: Enhanced Representation through Knowledge Integration](https://arxiv.org/abs/1904.09223)
1. **[ErnieM](https://huggingface.co/docs/transformers/model_doc/ernie_m)** (Baidu から) Xuan Ouyang, Shuohuan Wang, Chao Pang, Yu Sun, Hao Tian, Hua Wu, Haifeng Wang. から公開された研究論文 [ERNIE-M: Enhanced Multilingual Representation by Aligning Cross-lingual Semantics with Monolingual Corpora](https://arxiv.org/abs/2012.15674)
1. **[ESM](https://huggingface.co/docs/transformers/model_doc/esm)** (Meta AI から) はトランスフォーマープロテイン言語モデルです.  **ESM-1b** は Alexander Rives, Joshua Meier, Tom Sercu, Siddharth Goyal, Zeming Lin, Jason Liu, Demi Guo, Myle Ott, C. Lawrence Zitnick, Jerry Ma, and Rob Fergus から公開された研究論文: [Biological structure and function emerge from scaling unsupervised learning to 250 million protein sequences](https://www.pnas.org/content/118/15/e2016239118). **ESM-1v** は Joshua Meier, Roshan Rao, Robert Verkuil, Jason Liu, Tom Sercu and Alexander Rives　から公開された研究論文: [Language models enable zero-shot prediction of the effects of mutations on protein function](https://doi.org/10.1101/2021.07.09.450648). **ESM-2** と　**ESMFold** は Zeming Lin, Halil Akin, Roshan Rao, Brian Hie, Zhongkai Zhu, Wenting Lu, Allan dos Santos Costa, Maryam Fazel-Zarandi, Tom Sercu, Sal Candido, Alexander Rives から公開された研究論文: [Language models of protein sequences at the scale of evolution enable accurate structure prediction](https://doi.org/10.1101/2022.07.20.500902)
1. **[FLAN-T5](https://huggingface.co/docs/transformers/model_doc/flan-t5)** (Google AI から) Hyung Won Chung, Le Hou, Shayne Longpre, Barret Zoph, Yi Tay, William Fedus, Eric Li, Xuezhi Wang, Mostafa Dehghani, Siddhartha Brahma, Albert Webson, Shixiang Shane Gu, Zhuyun Dai, Mirac Suzgun, Xinyun Chen, Aakanksha Chowdhery, Sharan Narang, Gaurav Mishra, Adams Yu, Vincent Zhao, Yanping Huang, Andrew Dai, Hongkun Yu, Slav Petrov, Ed H. Chi, Jeff Dean, Jacob Devlin, Adam Roberts, Denny Zhou, Quoc V から公開されたレポジトリー [google-research/t5x](https://github.com/google-research/t5x/blob/main/docs/models.md#flan-t5-checkpoints) Le, and Jason Wei
1. **[FLAN-UL2](https://huggingface.co/docs/transformers/model_doc/flan-ul2)** (from Google AI) released in the repository [google-research/t5x](https://github.com/google-research/t5x/blob/main/docs/models.md#flan-ul2-checkpoints) by Hyung Won Chung, Le Hou, Shayne Longpre, Barret Zoph, Yi Tay, William Fedus, Eric Li, Xuezhi Wang, Mostafa Dehghani, Siddhartha Brahma, Albert Webson, Shixiang Shane Gu, Zhuyun Dai, Mirac Suzgun, Xinyun Chen, Aakanksha Chowdhery, Sharan Narang, Gaurav Mishra, Adams Yu, Vincent Zhao, Yanping Huang, Andrew Dai, Hongkun Yu, Slav Petrov, Ed H. Chi, Jeff Dean, Jacob Devlin, Adam Roberts, Denny Zhou, Quoc V. Le, and Jason Wei
1. **[FlauBERT](https://huggingface.co/docs/transformers/model_doc/flaubert)** (CNRS から) Hang Le, Loïc Vial, Jibril Frej, Vincent Segonne, Maximin Coavoux, Benjamin Lecouteux, Alexandre Allauzen, Benoît Crabbé, Laurent Besacier, Didier Schwab から公開された研究論文: [FlauBERT: Unsupervised Language Model Pre-training for French](https://arxiv.org/abs/1912.05372)
1. **[FLAVA](https://huggingface.co/docs/transformers/model_doc/flava)** (Facebook AI から) Amanpreet Singh, Ronghang Hu, Vedanuj Goswami, Guillaume Couairon, Wojciech Galuba, Marcus Rohrbach, and Douwe Kiela から公開された研究論文: [FLAVA: A Foundational Language And Vision Alignment Model](https://arxiv.org/abs/2112.04482)
1. **[FNet](https://huggingface.co/docs/transformers/model_doc/fnet)** (Google Research から) James Lee-Thorp, Joshua Ainslie, Ilya Eckstein, Santiago Ontanon から公開された研究論文: [FNet: Mixing Tokens with Fourier Transforms](https://arxiv.org/abs/2105.03824)
1. **[FocalNet](https://huggingface.co/docs/transformers/main/model_doc/focalnet)** (Microsoft Research から) Jianwei Yang, Chunyuan Li, Xiyang Dai, Lu Yuan, Jianfeng Gao. から公開された研究論文 [Focal Modulation Networks](https://arxiv.org/abs/2203.11926)
1. **[Funnel Transformer](https://huggingface.co/docs/transformers/model_doc/funnel)** (CMU/Google Brain から) Zihang Dai, Guokun Lai, Yiming Yang, Quoc V. Le から公開された研究論文: [Funnel-Transformer: Filtering out Sequential Redundancy for Efficient Language Processing](https://arxiv.org/abs/2006.03236)
1. **[GIT](https://huggingface.co/docs/transformers/model_doc/git)** (Microsoft Research から) Jianfeng Wang, Zhengyuan Yang, Xiaowei Hu, Linjie Li, Kevin Lin, Zhe Gan, Zicheng Liu, Ce Liu, Lijuan Wang. から公開された研究論文 [GIT: A Generative Image-to-text Transformer for Vision and Language](https://arxiv.org/abs/2205.14100)
1. **[GLPN](https://huggingface.co/docs/transformers/model_doc/glpn)** (KAIST から) Doyeon Kim, Woonghyun Ga, Pyungwhan Ahn, Donggyu Joo, Sehwan Chun, Junmo Kim から公開された研究論文: [Global-Local Path Networks for Monocular Depth Estimation with Vertical CutDepth](https://arxiv.org/abs/2201.07436)
1. **[GPT](https://huggingface.co/docs/transformers/model_doc/openai-gpt)** (OpenAI から) Alec Radford, Karthik Narasimhan, Tim Salimans and Ilya Sutskever から公開された研究論文: [Improving Language Understanding by Generative Pre-Training](https://blog.openai.com/language-unsupervised/)
1. **[GPT Neo](https://huggingface.co/docs/transformers/model_doc/gpt_neo)** (EleutherAI から) Sid Black, Stella Biderman, Leo Gao, Phil Wang and Connor Leahy から公開されたレポジトリー : [EleutherAI/gpt-neo](https://github.com/EleutherAI/gpt-neo)
1. **[GPT NeoX](https://huggingface.co/docs/transformers/model_doc/gpt_neox)** (EleutherAI から) Sid Black, Stella Biderman, Eric Hallahan, Quentin Anthony, Leo Gao, Laurence Golding, Horace He, Connor Leahy, Kyle McDonell, Jason Phang, Michael Pieler, USVSN Sai Prashanth, Shivanshu Purohit, Laria Reynolds, Jonathan Tow, Ben Wang, Samuel Weinbach から公開された研究論文: [GPT-NeoX-20B: An Open-Source Autoregressive Language Model](https://arxiv.org/abs/2204.06745)
1. **[GPT NeoX Japanese](https://huggingface.co/docs/transformers/model_doc/gpt_neox_japanese)** (ABEJA から) Shinya Otani, Takayoshi Makabe, Anuj Arora, and Kyo Hattori からリリース.
1. **[GPT-2](https://huggingface.co/docs/transformers/model_doc/gpt2)** (OpenAI から) Alec Radford*, Jeffrey Wu*, Rewon Child, David Luan, Dario Amodei** and Ilya Sutskever** から公開された研究論文: [Language Models are Unsupervised Multitask Learners](https://blog.openai.com/better-language-models/)
1. **[GPT-J](https://huggingface.co/docs/transformers/model_doc/gptj)** (EleutherAI から) Ben Wang and Aran Komatsuzaki から公開されたレポジトリー [kingoflolz/mesh-transformer-jax](https://github.com/kingoflolz/mesh-transformer-jax/)
1. **[GPT-Sw3](https://huggingface.co/docs/transformers/model_doc/gpt-sw3)** (AI-Sweden から) Ariel Ekgren, Amaru Cuba Gyllensten, Evangelia Gogoulou, Alice Heiman, Severine Verlinden, Joey Öhman, Fredrik Carlsson, Magnus Sahlgren から公開された研究論文: [Lessons Learned from GPT-SW3: Building the First Large-Scale Generative Language Model for Swedish](http://www.lrec-conf.org/proceedings/lrec2022/pdf/2022.lrec-1.376.pdf)
1. **[GPTBigCode](https://huggingface.co/docs/transformers/model_doc/gpt_bigcode)** (BigCode から) Loubna Ben Allal, Raymond Li, Denis Kocetkov, Chenghao Mou, Christopher Akiki, Carlos Munoz Ferrandis, Niklas Muennighoff, Mayank Mishra, Alex Gu, Manan Dey, Logesh Kumar Umapathi, Carolyn Jane Anderson, Yangtian Zi, Joel Lamy Poirier, Hailey Schoelkopf, Sergey Troshin, Dmitry Abulkhanov, Manuel Romero, Michael Lappert, Francesco De Toni, Bernardo García del Río, Qian Liu, Shamik Bose, Urvashi Bhattacharyya, Terry Yue Zhuo, Ian Yu, Paulo Villegas, Marco Zocca, Sourab Mangrulkar, David Lansky, Huu Nguyen, Danish Contractor, Luis Villa, Jia Li, Dzmitry Bahdanau, Yacine Jernite, Sean Hughes, Daniel Fried, Arjun Guha, Harm de Vries, Leandro von Werra. から公開された研究論文 [SantaCoder: don't reach for the stars!](https://arxiv.org/abs/2301.03988)
1. **[GPTSAN-japanese](https://huggingface.co/docs/transformers/model_doc/gptsan-japanese)** [tanreinama/GPTSAN](https://github.com/tanreinama/GPTSAN/blob/main/report/model.md) 坂本俊之(tanreinama)からリリースされました.
1. **[Graphormer](https://huggingface.co/docs/transformers/model_doc/graphormer)** (Microsoft から) Chengxuan Ying, Tianle Cai, Shengjie Luo, Shuxin Zheng, Guolin Ke, Di He, Yanming Shen, Tie-Yan Liu から公開された研究論文: [Do Transformers Really Perform Bad for Graph Representation?](https://arxiv.org/abs/2106.05234).
1. **[GroupViT](https://huggingface.co/docs/transformers/model_doc/groupvit)** (UCSD, NVIDIA から) Jiarui Xu, Shalini De Mello, Sifei Liu, Wonmin Byeon, Thomas Breuel, Jan Kautz, Xiaolong Wang から公開された研究論文: [GroupViT: Semantic Segmentation Emerges from Text Supervision](https://arxiv.org/abs/2202.11094)
1. **[Hubert](https://huggingface.co/docs/transformers/model_doc/hubert)** (Facebook から) Wei-Ning Hsu, Benjamin Bolte, Yao-Hung Hubert Tsai, Kushal Lakhotia, Ruslan Salakhutdinov, Abdelrahman Mohamed から公開された研究論文: [HuBERT: Self-Supervised Speech Representation Learning by Masked Prediction of Hidden Units](https://arxiv.org/abs/2106.07447)
1. **[I-BERT](https://huggingface.co/docs/transformers/model_doc/ibert)** (Berkeley から) Sehoon Kim, Amir Gholami, Zhewei Yao, Michael W. Mahoney, Kurt Keutzer から公開された研究論文: [I-BERT: Integer-only BERT Quantization](https://arxiv.org/abs/2101.01321)
1. **[ImageGPT](https://huggingface.co/docs/transformers/model_doc/imagegpt)** (OpenAI から) Mark Chen, Alec Radford, Rewon Child, Jeffrey Wu, Heewoo Jun, David Luan, Ilya Sutskever から公開された研究論文: [Generative Pretraining from Pixels](https://openai.com/blog/image-gpt/)
1. **[Informer](https://huggingface.co/docs/transformers/model_doc/informer)** (from Beihang University, UC Berkeley, Rutgers University, SEDD Company) released with the paper [Informer: Beyond Efficient Transformer for Long Sequence Time-Series Forecasting](https://arxiv.org/abs/2012.07436) by Haoyi Zhou, Shanghang Zhang, Jieqi Peng, Shuai Zhang, Jianxin Li, Hui Xiong, and Wancai Zhang.
1. **[Jukebox](https://huggingface.co/docs/transformers/model_doc/jukebox)** (OpenAI から) Prafulla Dhariwal, Heewoo Jun, Christine Payne, Jong Wook Kim, Alec Radford, Ilya Sutskever から公開された研究論文: [Jukebox: A Generative Model for Music](https://arxiv.org/pdf/2005.00341.pdf)
1. **[LayoutLM](https://huggingface.co/docs/transformers/model_doc/layoutlm)** (Microsoft Research Asia から) Yiheng Xu, Minghao Li, Lei Cui, Shaohan Huang, Furu Wei, Ming Zhou から公開された研究論文: [LayoutLM: Pre-training of Text and Layout for Document Image Understanding](https://arxiv.org/abs/1912.13318)
1. **[LayoutLMv2](https://huggingface.co/docs/transformers/model_doc/layoutlmv2)** (Microsoft Research Asia から) Yang Xu, Yiheng Xu, Tengchao Lv, Lei Cui, Furu Wei, Guoxin Wang, Yijuan Lu, Dinei Florencio, Cha Zhang, Wanxiang Che, Min Zhang, Lidong Zhou から公開された研究論文: [LayoutLMv2: Multi-modal Pre-training for Visually-Rich Document Understanding](https://arxiv.org/abs/2012.14740)
1. **[LayoutLMv3](https://huggingface.co/docs/transformers/model_doc/layoutlmv3)** (Microsoft Research Asia から) Yupan Huang, Tengchao Lv, Lei Cui, Yutong Lu, Furu Wei から公開された研究論文: [LayoutLMv3: Pre-training for Document AI with Unified Text and Image Masking](https://arxiv.org/abs/2204.08387)
1. **[LayoutXLM](https://huggingface.co/docs/transformers/model_doc/layoutxlm)** (Microsoft Research Asia から) Yiheng Xu, Tengchao Lv, Lei Cui, Guoxin Wang, Yijuan Lu, Dinei Florencio, Cha Zhang, Furu Wei から公開された研究論文: [LayoutXLM: Multimodal Pre-training for Multilingual Visually-rich Document Understanding](https://arxiv.org/abs/2104.08836)
1. **[LED](https://huggingface.co/docs/transformers/model_doc/led)** (AllenAI から) Iz Beltagy, Matthew E. Peters, Arman Cohan から公開された研究論文: [Longformer: The Long-Document Transformer](https://arxiv.org/abs/2004.05150)
1. **[LeViT](https://huggingface.co/docs/transformers/model_doc/levit)** (Meta AI から) Ben Graham, Alaaeldin El-Nouby, Hugo Touvron, Pierre Stock, Armand Joulin, Hervé Jégou, Matthijs Douze から公開された研究論文: [LeViT: A Vision Transformer in ConvNet's Clothing for Faster Inference](https://arxiv.org/abs/2104.01136)
1. **[LiLT](https://huggingface.co/docs/transformers/model_doc/lilt)** (South China University of Technology から) Jiapeng Wang, Lianwen Jin, Kai Ding から公開された研究論文: [LiLT: A Simple yet Effective Language-Independent Layout Transformer for Structured Document Understanding](https://arxiv.org/abs/2202.13669)
1. **[LLaMA](https://huggingface.co/docs/transformers/model_doc/llama)** (The FAIR team of Meta AI から) Hugo Touvron, Thibaut Lavril, Gautier Izacard, Xavier Martinet, Marie-Anne Lachaux, Timothée Lacroix, Baptiste Rozière, Naman Goyal, Eric Hambro, Faisal Azhar, Aurelien Rodriguez, Armand Joulin, Edouard Grave, Guillaume Lample. から公開された研究論文 [LLaMA: Open and Efficient Foundation Language Models](https://arxiv.org/abs/2302.13971)
1. **[Longformer](https://huggingface.co/docs/transformers/model_doc/longformer)** (AllenAI から) Iz Beltagy, Matthew E. Peters, Arman Cohan から公開された研究論文: [Longformer: The Long-Document Transformer](https://arxiv.org/abs/2004.05150)
1. **[LongT5](https://huggingface.co/docs/transformers/model_doc/longt5)** (Google AI から) Mandy Guo, Joshua Ainslie, David Uthus, Santiago Ontanon, Jianmo Ni, Yun-Hsuan Sung, Yinfei Yang から公開された研究論文: [LongT5: Efficient Text-To-Text Transformer for Long Sequences](https://arxiv.org/abs/2112.07916)
1. **[LUKE](https://huggingface.co/docs/transformers/model_doc/luke)** (Studio Ousia から) Ikuya Yamada, Akari Asai, Hiroyuki Shindo, Hideaki Takeda, Yuji Matsumoto から公開された研究論文: [LUKE: Deep Contextualized Entity Representations with Entity-aware Self-attention](https://arxiv.org/abs/2010.01057)
1. **[LXMERT](https://huggingface.co/docs/transformers/model_doc/lxmert)** (UNC Chapel Hill から) Hao Tan and Mohit Bansal から公開された研究論文: [LXMERT: Learning Cross-Modality Encoder Representations from Transformers for Open-Domain Question Answering](https://arxiv.org/abs/1908.07490)
1. **[M-CTC-T](https://huggingface.co/docs/transformers/model_doc/mctct)** (Facebook から) Loren Lugosch, Tatiana Likhomanenko, Gabriel Synnaeve, and Ronan Collobert から公開された研究論文: [Pseudo-Labeling For Massively Multilingual Speech Recognition](https://arxiv.org/abs/2111.00161)
1. **[M2M100](https://huggingface.co/docs/transformers/model_doc/m2m_100)** (Facebook から) Angela Fan, Shruti Bhosale, Holger Schwenk, Zhiyi Ma, Ahmed El-Kishky, Siddharth Goyal, Mandeep Baines, Onur Celebi, Guillaume Wenzek, Vishrav Chaudhary, Naman Goyal, Tom Birch, Vitaliy Liptchinsky, Sergey Edunov, Edouard Grave, Michael Auli, Armand Joulin から公開された研究論文: [Beyond English-Centric Multilingual Machine Translation](https://arxiv.org/abs/2010.11125)
1. **[MarianMT](https://huggingface.co/docs/transformers/model_doc/marian)** Jörg Tiedemann から. [OPUS](http://opus.nlpl.eu/) を使いながら学習された "Machine translation" (マシントランスレーション) モデル. [Marian Framework](https://marian-nmt.github.io/) はMicrosoft Translator Team　が現在開発中です.
1. **[MarkupLM](https://huggingface.co/docs/transformers/model_doc/markuplm)** (Microsoft Research Asia から) Junlong Li, Yiheng Xu, Lei Cui, Furu Wei から公開された研究論文: [MarkupLM: Pre-training of Text and Markup Language for Visually-rich Document Understanding](https://arxiv.org/abs/2110.08518)
1. **[Mask2Former](https://huggingface.co/docs/transformers/model_doc/mask2former)** (FAIR and UIUC から) Bowen Cheng, Ishan Misra, Alexander G. Schwing, Alexander Kirillov, Rohit Girdhar. から公開された研究論文 [Masked-attention Mask Transformer for Universal Image Segmentation](https://arxiv.org/abs/2112.01527)
1. **[MaskFormer](https://huggingface.co/docs/transformers/model_doc/maskformer)** (Meta and UIUC から) Bowen Cheng, Alexander G. Schwing, Alexander Kirillov から公開された研究論文: [Per-Pixel Classification is Not All You Need for Semantic Segmentation](https://arxiv.org/abs/2107.06278)
1. **[MatCha](https://huggingface.co/docs/transformers/model_doc/matcha)** (Google AI から) Fangyu Liu, Francesco Piccinno, Syrine Krichene, Chenxi Pang, Kenton Lee, Mandar Joshi, Yasemin Altun, Nigel Collier, Julian Martin Eisenschlos. から公開された研究論文 [MatCha: Enhancing Visual Language Pretraining with Math Reasoning and Chart Derendering](https://arxiv.org/abs/2212.09662)
1. **[mBART](https://huggingface.co/docs/transformers/model_doc/mbart)** (Facebook から) Yinhan Liu, Jiatao Gu, Naman Goyal, Xian Li, Sergey Edunov, Marjan Ghazvininejad, Mike Lewis, Luke Zettlemoyer から公開された研究論文: [Multilingual Denoising Pre-training for Neural Machine Translation](https://arxiv.org/abs/2001.08210)
1. **[mBART-50](https://huggingface.co/docs/transformers/model_doc/mbart)** (Facebook から) Yuqing Tang, Chau Tran, Xian Li, Peng-Jen Chen, Naman Goyal, Vishrav Chaudhary, Jiatao Gu, Angela Fan から公開された研究論文: [Multilingual Translation with Extensible Multilingual Pretraining and Finetuning](https://arxiv.org/abs/2008.00401)
1. **[MEGA](https://huggingface.co/docs/transformers/model_doc/mega)** (Facebook から) Xuezhe Ma, Chunting Zhou, Xiang Kong, Junxian He, Liangke Gui, Graham Neubig, Jonathan May, and Luke Zettlemoyer. から公開された研究論文 [Mega: Moving Average Equipped Gated Attention](https://arxiv.org/abs/2209.10655)
1. **[Megatron-BERT](https://huggingface.co/docs/transformers/model_doc/megatron-bert)** (NVIDIA から) Mohammad Shoeybi, Mostofa Patwary, Raul Puri, Patrick LeGresley, Jared Casper and Bryan Catanzaro から公開された研究論文: [Megatron-LM: Training Multi-Billion Parameter Language Models Using Model Parallelism](https://arxiv.org/abs/1909.08053)
1. **[Megatron-GPT2](https://huggingface.co/docs/transformers/model_doc/megatron_gpt2)** (NVIDIA から) Mohammad Shoeybi, Mostofa Patwary, Raul Puri, Patrick LeGresley, Jared Casper and Bryan Catanzaro から公開された研究論文: [Megatron-LM: Training Multi-Billion Parameter Language Models Using Model Parallelism](https://arxiv.org/abs/1909.08053)
1. **[MGP-STR](https://huggingface.co/docs/transformers/model_doc/mgp-str)** (Alibaba Research から) Peng Wang, Cheng Da, and Cong Yao. から公開された研究論文 [Multi-Granularity Prediction for Scene Text Recognition](https://arxiv.org/abs/2209.03592)
1. **[mLUKE](https://huggingface.co/docs/transformers/model_doc/mluke)** (Studio Ousia から) Ryokan Ri, Ikuya Yamada, and Yoshimasa Tsuruoka から公開された研究論文: [mLUKE: The Power of Entity Representations in Multilingual Pretrained Language Models](https://arxiv.org/abs/2110.08151)
1. **[MobileBERT](https://huggingface.co/docs/transformers/model_doc/mobilebert)** (CMU/Google Brain から) Zhiqing Sun, Hongkun Yu, Xiaodan Song, Renjie Liu, Yiming Yang, and Denny Zhou から公開された研究論文: [MobileBERT: a Compact Task-Agnostic BERT for Resource-Limited Devices](https://arxiv.org/abs/2004.02984)
1. **[MobileNetV1](https://huggingface.co/docs/transformers/model_doc/mobilenet_v1)** (Google Inc. から) Andrew G. Howard, Menglong Zhu, Bo Chen, Dmitry Kalenichenko, Weijun Wang, Tobias Weyand, Marco Andreetto, Hartwig Adam から公開された研究論文: [MobileNets: Efficient Convolutional Neural Networks for Mobile Vision Applications](https://arxiv.org/abs/1704.04861)
1. **[MobileNetV2](https://huggingface.co/docs/transformers/model_doc/mobilenet_v2)** (Google Inc. から) Mark Sandler, Andrew Howard, Menglong Zhu, Andrey Zhmoginov, Liang-Chieh Chen から公開された研究論文: [MobileNetV2: Inverted Residuals and Linear Bottlenecks](https://arxiv.org/abs/1801.04381)
1. **[MobileViT](https://huggingface.co/docs/transformers/model_doc/mobilevit)** (Apple から) Sachin Mehta and Mohammad Rastegari から公開された研究論文: [MobileViT: Light-weight, General-purpose, and Mobile-friendly Vision Transformer](https://arxiv.org/abs/2110.02178)
1. **[MPNet](https://huggingface.co/docs/transformers/model_doc/mpnet)** (Microsoft Research から) Kaitao Song, Xu Tan, Tao Qin, Jianfeng Lu, Tie-Yan Liu から公開された研究論文: [MPNet: Masked and Permuted Pre-training for Language Understanding](https://arxiv.org/abs/2004.09297)
1. **[MT5](https://huggingface.co/docs/transformers/model_doc/mt5)** (Google AI から) Linting Xue, Noah Constant, Adam Roberts, Mihir Kale, Rami Al-Rfou, Aditya Siddhant, Aditya Barua, Colin Raffel から公開された研究論文: [mT5: A massively multilingual pre-trained text-to-text transformer](https://arxiv.org/abs/2010.11934)
1. **[MVP](https://huggingface.co/docs/transformers/model_doc/mvp)** (RUC AI Box から) Tianyi Tang, Junyi Li, Wayne Xin Zhao and Ji-Rong Wen から公開された研究論文: [MVP: Multi-task Supervised Pre-training for Natural Language Generation](https://arxiv.org/abs/2206.12131)
1. **[NAT](https://huggingface.co/docs/transformers/model_doc/nat)** (SHI Labs から) Ali Hassani, Steven Walton, Jiachen Li, Shen Li, and Humphrey Shi から公開された研究論文: [Neighborhood Attention Transformer](https://arxiv.org/abs/2204.07143)
1. **[Nezha](https://huggingface.co/docs/transformers/model_doc/nezha)** (Huawei Noah’s Ark Lab から) Junqiu Wei, Xiaozhe Ren, Xiaoguang Li, Wenyong Huang, Yi Liao, Yasheng Wang, Jiashu Lin, Xin Jiang, Xiao Chen and Qun Liu から公開された研究論文: [NEZHA: Neural Contextualized Representation for Chinese Language Understanding](https://arxiv.org/abs/1909.00204)
1. **[NLLB](https://huggingface.co/docs/transformers/model_doc/nllb)** (Meta から) the NLLB team から公開された研究論文: [No Language Left Behind: Scaling Human-Centered Machine Translation](https://arxiv.org/abs/2207.04672)
1. **[NLLB-MOE](https://huggingface.co/docs/transformers/model_doc/nllb-moe)** (Meta から) the NLLB team. から公開された研究論文 [No Language Left Behind: Scaling Human-Centered Machine Translation](https://arxiv.org/abs/2207.04672)
1. **[Nyströmformer](https://huggingface.co/docs/transformers/model_doc/nystromformer)** (the University of Wisconsin - Madison から) Yunyang Xiong, Zhanpeng Zeng, Rudrasis Chakraborty, Mingxing Tan, Glenn Fung, Yin Li, Vikas Singh から公開された研究論文: [Nyströmformer: A Nyström-Based Algorithm for Approximating Self-Attention](https://arxiv.org/abs/2102.03902)
1. **[OneFormer](https://huggingface.co/docs/transformers/model_doc/oneformer)** (SHI Labs から) Jitesh Jain, Jiachen Li, MangTik Chiu, Ali Hassani, Nikita Orlov, Humphrey Shi から公開された研究論文: [OneFormer: One Transformer to Rule Universal Image Segmentation](https://arxiv.org/abs/2211.06220)
1. **[OpenLlama](https://huggingface.co/docs/transformers/main/model_doc/open-llama)** (from [s-JoL](https://huggingface.co/s-JoL)) released in [Open-Llama](https://github.com/s-JoL/Open-Llama). 
1. **[OPT](https://huggingface.co/docs/transformers/master/model_doc/opt)** (Meta AI から) Susan Zhang, Stephen Roller, Naman Goyal, Mikel Artetxe, Moya Chen, Shuohui Chen et al から公開された研究論文: [OPT: Open Pre-trained Transformer Language Models](https://arxiv.org/abs/2205.01068)
1. **[OWL-ViT](https://huggingface.co/docs/transformers/model_doc/owlvit)** (Google AI から) Matthias Minderer, Alexey Gritsenko, Austin Stone, Maxim Neumann, Dirk Weissenborn, Alexey Dosovitskiy, Aravindh Mahendran, Anurag Arnab, Mostafa Dehghani, Zhuoran Shen, Xiao Wang, Xiaohua Zhai, Thomas Kipf, and Neil Houlsby から公開された研究論文: [Simple Open-Vocabulary Object Detection with Vision Transformers](https://arxiv.org/abs/2205.06230)
1. **[Pegasus](https://huggingface.co/docs/transformers/model_doc/pegasus)** (Google から) Jingqing Zhang, Yao Zhao, Mohammad Saleh and Peter J. Liu から公開された研究論文: [PEGASUS: Pre-training with Extracted Gap-sentences for Abstractive Summarization](https://arxiv.org/abs/1912.08777)
1. **[PEGASUS-X](https://huggingface.co/docs/transformers/model_doc/pegasus_x)** (Google から) Jason Phang, Yao Zhao, and Peter J. Liu から公開された研究論文: [Investigating Efficiently Extending Transformers for Long Input Summarization](https://arxiv.org/abs/2208.04347)
1. **[Perceiver IO](https://huggingface.co/docs/transformers/model_doc/perceiver)** (Deepmind から) Andrew Jaegle, Sebastian Borgeaud, Jean-Baptiste Alayrac, Carl Doersch, Catalin Ionescu, David Ding, Skanda Koppula, Daniel Zoran, Andrew Brock, Evan Shelhamer, Olivier Hénaff, Matthew M. Botvinick, Andrew Zisserman, Oriol Vinyals, João Carreira から公開された研究論文: [Perceiver IO: A General Architecture for Structured Inputs & Outputs](https://arxiv.org/abs/2107.14795)
1. **[PhoBERT](https://huggingface.co/docs/transformers/model_doc/phobert)** (VinAI Research から) Dat Quoc Nguyen and Anh Tuan Nguyen から公開された研究論文: [PhoBERT: Pre-trained language models for Vietnamese](https://www.aclweb.org/anthology/2020.findings-emnlp.92/)
1. **[Pix2Struct](https://huggingface.co/docs/transformers/model_doc/pix2struct)** (Google から) Kenton Lee, Mandar Joshi, Iulia Turc, Hexiang Hu, Fangyu Liu, Julian Eisenschlos, Urvashi Khandelwal, Peter Shaw, Ming-Wei Chang, Kristina Toutanova. から公開された研究論文 [Pix2Struct: Screenshot Parsing as Pretraining for Visual Language Understanding](https://arxiv.org/abs/2210.03347)
1. **[PLBart](https://huggingface.co/docs/transformers/model_doc/plbart)** (UCLA NLP から) Wasi Uddin Ahmad, Saikat Chakraborty, Baishakhi Ray, Kai-Wei Chang から公開された研究論文: [Unified Pre-training for Program Understanding and Generation](https://arxiv.org/abs/2103.06333)
1. **[PoolFormer](https://huggingface.co/docs/transformers/model_doc/poolformer)** (Sea AI Labs から) Yu, Weihao and Luo, Mi and Zhou, Pan and Si, Chenyang and Zhou, Yichen and Wang, Xinchao and Feng, Jiashi and Yan, Shuicheng から公開された研究論文: [MetaFormer is Actually What You Need for Vision](https://arxiv.org/abs/2111.11418)
1. **[ProphetNet](https://huggingface.co/docs/transformers/model_doc/prophetnet)** (Microsoft Research から) Yu Yan, Weizhen Qi, Yeyun Gong, Dayiheng Liu, Nan Duan, Jiusheng Chen, Ruofei Zhang and Ming Zhou から公開された研究論文: [ProphetNet: Predicting Future N-gram for Sequence-to-Sequence Pre-training](https://arxiv.org/abs/2001.04063)
1. **[QDQBert](https://huggingface.co/docs/transformers/model_doc/qdqbert)** (NVIDIA から) Hao Wu, Patrick Judd, Xiaojie Zhang, Mikhail Isaev and Paulius Micikevicius から公開された研究論文: [Integer Quantization for Deep Learning Inference: Principles and Empirical Evaluation](https://arxiv.org/abs/2004.09602)
1. **[RAG](https://huggingface.co/docs/transformers/model_doc/rag)** (Facebook から) Patrick Lewis, Ethan Perez, Aleksandara Piktus, Fabio Petroni, Vladimir Karpukhin, Naman Goyal, Heinrich Küttler, Mike Lewis, Wen-tau Yih, Tim Rocktäschel, Sebastian Riedel, Douwe Kiela から公開された研究論文: [Retrieval-Augmented Generation for Knowledge-Intensive NLP Tasks](https://arxiv.org/abs/2005.11401)
1. **[REALM](https://huggingface.co/docs/transformers/model_doc/realm.html)** (Google Research から) Kelvin Guu, Kenton Lee, Zora Tung, Panupong Pasupat and Ming-Wei Chang から公開された研究論文: [REALM: Retrieval-Augmented Language Model Pre-Training](https://arxiv.org/abs/2002.08909)
1. **[Reformer](https://huggingface.co/docs/transformers/model_doc/reformer)** (Google Research から) Nikita Kitaev, Łukasz Kaiser, Anselm Levskaya から公開された研究論文: [Reformer: The Efficient Transformer](https://arxiv.org/abs/2001.04451)
1. **[RegNet](https://huggingface.co/docs/transformers/model_doc/regnet)** (META Platforms から) Ilija Radosavovic, Raj Prateek Kosaraju, Ross Girshick, Kaiming He, Piotr Dollár から公開された研究論文: [Designing Network Design Space](https://arxiv.org/abs/2003.13678)
1. **[RemBERT](https://huggingface.co/docs/transformers/model_doc/rembert)** (Google Research から) Hyung Won Chung, Thibault Févry, Henry Tsai, M. Johnson, Sebastian Ruder から公開された研究論文: [Rethinking embedding coupling in pre-trained language models](https://arxiv.org/abs/2010.12821)
1. **[ResNet](https://huggingface.co/docs/transformers/model_doc/resnet)** (Microsoft Research から) Kaiming He, Xiangyu Zhang, Shaoqing Ren, Jian Sun から公開された研究論文: [Deep Residual Learning for Image Recognition](https://arxiv.org/abs/1512.03385)
1. **[RoBERTa](https://huggingface.co/docs/transformers/model_doc/roberta)** (Facebook から), Yinhan Liu, Myle Ott, Naman Goyal, Jingfei Du, Mandar Joshi, Danqi Chen, Omer Levy, Mike Lewis, Luke Zettlemoyer, Veselin Stoyanov から公開された研究論文: [RoBERTa: A Robustly Optimized BERT Pretraining Approach](https://arxiv.org/abs/1907.11692)
1. **[RoBERTa-PreLayerNorm](https://huggingface.co/docs/transformers/model_doc/roberta-prelayernorm)** (Facebook から) Myle Ott, Sergey Edunov, Alexei Baevski, Angela Fan, Sam Gross, Nathan Ng, David Grangier, Michael Auli から公開された研究論文: [fairseq: A Fast, Extensible Toolkit for Sequence Modeling](https://arxiv.org/abs/1904.01038)
1. **[RoCBert](https://huggingface.co/docs/transformers/model_doc/roc_bert)** (WeChatAI から) HuiSu, WeiweiShi, XiaoyuShen, XiaoZhou, TuoJi, JiaruiFang, JieZhou から公開された研究論文: [RoCBert: Robust Chinese Bert with Multimodal Contrastive Pretraining](https://aclanthology.org/2022.acl-long.65.pdf)
1. **[RoFormer](https://huggingface.co/docs/transformers/model_doc/roformer)** (ZhuiyiTechnology から), Jianlin Su and Yu Lu and Shengfeng Pan and Bo Wen and Yunfeng Liu から公開された研究論文: [RoFormer: Enhanced Transformer with Rotary Position Embedding](https://arxiv.org/abs/2104.09864)
1. **[RWKV](https://huggingface.co/docs/transformers/main/model_doc/rwkv)** (Bo Peng から) Bo Peng. から公開された研究論文 [this repo](https://github.com/BlinkDL/RWKV-LM)
1. **[SegFormer](https://huggingface.co/docs/transformers/model_doc/segformer)** (NVIDIA から) Enze Xie, Wenhai Wang, Zhiding Yu, Anima Anandkumar, Jose M. Alvarez, Ping Luo から公開された研究論文: [SegFormer: Simple and Efficient Design for Semantic Segmentation with Transformers](https://arxiv.org/abs/2105.15203)
1. **[Segment Anything](https://huggingface.co/docs/transformers/main/model_doc/sam)** (Meta AI から) Alexander Kirillov, Eric Mintun, Nikhila Ravi, Hanzi Mao, Chloe Rolland, Laura Gustafson, Tete Xiao, Spencer Whitehead, Alex Berg, Wan-Yen Lo, Piotr Dollar, Ross Girshick. から公開された研究論文 [Segment Anything](https://arxiv.org/pdf/2304.02643v1.pdf)
1. **[SEW](https://huggingface.co/docs/transformers/model_doc/sew)** (ASAPP から) Felix Wu, Kwangyoun Kim, Jing Pan, Kyu Han, Kilian Q. Weinberger, Yoav Artzi から公開された研究論文: [Performance-Efficiency Trade-offs in Unsupervised Pre-training for Speech Recognition](https://arxiv.org/abs/2109.06870)
1. **[SEW-D](https://huggingface.co/docs/transformers/model_doc/sew_d)** (ASAPP から) Felix Wu, Kwangyoun Kim, Jing Pan, Kyu Han, Kilian Q. Weinberger, Yoav Artzi から公開された研究論文: [Performance-Efficiency Trade-offs in Unsupervised Pre-training for Speech Recognition](https://arxiv.org/abs/2109.06870)
1. **[SpeechT5](https://huggingface.co/docs/transformers/model_doc/speecht5)** (Microsoft Research から) Junyi Ao, Rui Wang, Long Zhou, Chengyi Wang, Shuo Ren, Yu Wu, Shujie Liu, Tom Ko, Qing Li, Yu Zhang, Zhihua Wei, Yao Qian, Jinyu Li, Furu Wei. から公開された研究論文 [SpeechT5: Unified-Modal Encoder-Decoder Pre-Training for Spoken Language Processing](https://arxiv.org/abs/2110.07205)
1. **[SpeechToTextTransformer](https://huggingface.co/docs/transformers/model_doc/speech_to_text)** (Facebook から), Changhan Wang, Yun Tang, Xutai Ma, Anne Wu, Dmytro Okhonko, Juan Pino から公開された研究論文: [fairseq S2T: Fast Speech-to-Text Modeling with fairseq](https://arxiv.org/abs/2010.05171)
1. **[SpeechToTextTransformer2](https://huggingface.co/docs/transformers/model_doc/speech_to_text_2)** (Facebook から), Changhan Wang, Anne Wu, Juan Pino, Alexei Baevski, Michael Auli, Alexis Conneau から公開された研究論文: [Large-Scale Self- and Semi-Supervised Learning for Speech Translation](https://arxiv.org/abs/2104.06678)
1. **[Splinter](https://huggingface.co/docs/transformers/model_doc/splinter)** (Tel Aviv University から), Ori Ram, Yuval Kirstain, Jonathan Berant, Amir Globerson, Omer Levy から公開された研究論文: [Few-Shot Question Answering by Pretraining Span Selection](https://arxiv.org/abs/2101.00438)
1. **[SqueezeBERT](https://huggingface.co/docs/transformers/model_doc/squeezebert)** (Berkeley から) Forrest N. Iandola, Albert E. Shaw, Ravi Krishna, and Kurt W. Keutzer から公開された研究論文: [SqueezeBERT: What can computer vision teach NLP about efficient neural networks?](https://arxiv.org/abs/2006.11316)
1. **[Swin Transformer](https://huggingface.co/docs/transformers/model_doc/swin)** (Microsoft から) Ze Liu, Yutong Lin, Yue Cao, Han Hu, Yixuan Wei, Zheng Zhang, Stephen Lin, Baining Guo から公開された研究論文: [Swin Transformer: Hierarchical Vision Transformer using Shifted Windows](https://arxiv.org/abs/2103.14030)
1. **[Swin Transformer V2](https://huggingface.co/docs/transformers/model_doc/swinv2)** (Microsoft から) Ze Liu, Han Hu, Yutong Lin, Zhuliang Yao, Zhenda Xie, Yixuan Wei, Jia Ning, Yue Cao, Zheng Zhang, Li Dong, Furu Wei, Baining Guo から公開された研究論文: [Swin Transformer V2: Scaling Up Capacity and Resolution](https://arxiv.org/abs/2111.09883)
1. **[Swin2SR](https://huggingface.co/docs/transformers/model_doc/swin2sr)** (University of Würzburg から) Marcos V. Conde, Ui-Jin Choi, Maxime Burchi, Radu Timofte から公開された研究論文: [Swin2SR: SwinV2 Transformer for Compressed Image Super-Resolution and Restoration](https://arxiv.org/abs/2209.11345)
1. **[SwitchTransformers](https://huggingface.co/docs/transformers/model_doc/switch_transformers)** (Google から) William Fedus, Barret Zoph, Noam Shazeer から公開された研究論文: [Switch Transformers: Scaling to Trillion Parameter Models with Simple and Efficient Sparsity](https://arxiv.org/abs/2101.03961)
1. **[T5](https://huggingface.co/docs/transformers/model_doc/t5)** (Google AI から) Colin Raffel and Noam Shazeer and Adam Roberts and Katherine Lee and Sharan Narang and Michael Matena and Yanqi Zhou and Wei Li and Peter J. Liu から公開された研究論文: [Exploring the Limits of Transfer Learning with a Unified Text-to-Text Transformer](https://arxiv.org/abs/1910.10683)
1. **[T5v1.1](https://huggingface.co/docs/transformers/model_doc/t5v1.1)** (Google AI から) Colin Raffel and Noam Shazeer and Adam Roberts and Katherine Lee and Sharan Narang and Michael Matena and Yanqi Zhou and Wei Li and Peter J. Liu から公開されたレポジトリー [google-research/text-to-text-transfer-transformer](https://github.com/google-research/text-to-text-transfer-transformer/blob/main/released_checkpoints.md#t511)
1. **[Table Transformer](https://huggingface.co/docs/transformers/model_doc/table-transformer)** (Microsoft Research から) Brandon Smock, Rohith Pesala, Robin Abraham から公開された研究論文: [PubTables-1M: Towards Comprehensive Table Extraction From Unstructured Documents](https://arxiv.org/abs/2110.00061)
1. **[TAPAS](https://huggingface.co/docs/transformers/model_doc/tapas)** (Google AI から) Jonathan Herzig, Paweł Krzysztof Nowak, Thomas Müller, Francesco Piccinno and Julian Martin Eisenschlos から公開された研究論文: [TAPAS: Weakly Supervised Table Parsing via Pre-training](https://arxiv.org/abs/2004.02349)
1. **[TAPEX](https://huggingface.co/docs/transformers/model_doc/tapex)** (Microsoft Research から) Qian Liu, Bei Chen, Jiaqi Guo, Morteza Ziyadi, Zeqi Lin, Weizhu Chen, Jian-Guang Lou から公開された研究論文: [TAPEX: Table Pre-training via Learning a Neural SQL Executor](https://arxiv.org/abs/2107.07653)
1. **[Time Series Transformer](https://huggingface.co/docs/transformers/model_doc/time_series_transformer)**  (HuggingFace から).
1. **[TimeSformer](https://huggingface.co/docs/transformers/model_doc/timesformer)** (Facebook から) Gedas Bertasius, Heng Wang, Lorenzo Torresani から公開された研究論文: [Is Space-Time Attention All You Need for Video Understanding?](https://arxiv.org/abs/2102.05095)
1. **[Trajectory Transformer](https://huggingface.co/docs/transformers/model_doc/trajectory_transformers)** (the University of California at Berkeley から) Michael Janner, Qiyang Li, Sergey Levine から公開された研究論文: [Offline Reinforcement Learning as One Big Sequence Modeling Problem](https://arxiv.org/abs/2106.02039)
1. **[Transformer-XL](https://huggingface.co/docs/transformers/model_doc/transfo-xl)** (Google/CMU から) Zihang Dai*, Zhilin Yang*, Yiming Yang, Jaime Carbonell, Quoc V. Le, Ruslan Salakhutdinov から公開された研究論文: [Transformer-XL: Attentive Language Models Beyond a Fixed-Length Context](https://arxiv.org/abs/1901.02860)
1. **[TrOCR](https://huggingface.co/docs/transformers/model_doc/trocr)** (Microsoft から), Minghao Li, Tengchao Lv, Lei Cui, Yijuan Lu, Dinei Florencio, Cha Zhang, Zhoujun Li, Furu Wei から公開された研究論文: [TrOCR: Transformer-based Optical Character Recognition with Pre-trained Models](https://arxiv.org/abs/2109.10282)
1. **[TVLT](https://huggingface.co/docs/transformers/model_doc/tvlt)** (from UNC Chapel Hill から), Zineng Tang, Jaemin Cho, Yixin Nie, Mohit Bansal から公開された研究論文: [TVLT: Textless Vision-Language Transformer](https://arxiv.org/abs/2209.14156)
1. **[UL2](https://huggingface.co/docs/transformers/model_doc/ul2)** (Google Research から) Yi Tay, Mostafa Dehghani, Vinh Q から公開された研究論文: [Unifying Language Learning Paradigms](https://arxiv.org/abs/2205.05131v1) Tran, Xavier Garcia, Dara Bahri, Tal Schuster, Huaixiu Steven Zheng, Neil Houlsby, Donald Metzler
1. **[UniSpeech](https://huggingface.co/docs/transformers/model_doc/unispeech)** (Microsoft Research から) Chengyi Wang, Yu Wu, Yao Qian, Kenichi Kumatani, Shujie Liu, Furu Wei, Michael Zeng, Xuedong Huang から公開された研究論文: [UniSpeech: Unified Speech Representation Learning with Labeled and Unlabeled Data](https://arxiv.org/abs/2101.07597)
1. **[UniSpeechSat](https://huggingface.co/docs/transformers/model_doc/unispeech-sat)** (Microsoft Research から) Sanyuan Chen, Yu Wu, Chengyi Wang, Zhengyang Chen, Zhuo Chen, Shujie Liu, Jian Wu, Yao Qian, Furu Wei, Jinyu Li, Xiangzhan Yu から公開された研究論文: [UNISPEECH-SAT: UNIVERSAL SPEECH REPRESENTATION LEARNING WITH SPEAKER AWARE PRE-TRAINING](https://arxiv.org/abs/2110.05752)
1. **[UPerNet](https://huggingface.co/docs/transformers/model_doc/upernet)** (Peking University から) Tete Xiao, Yingcheng Liu, Bolei Zhou, Yuning Jiang, Jian Sun. から公開された研究論文 [Unified Perceptual Parsing for Scene Understanding](https://arxiv.org/abs/1807.10221)
1. **[VAN](https://huggingface.co/docs/transformers/model_doc/van)** (Tsinghua University and Nankai University から) Meng-Hao Guo, Cheng-Ze Lu, Zheng-Ning Liu, Ming-Ming Cheng, Shi-Min Hu から公開された研究論文: [Visual Attention Network](https://arxiv.org/abs/2202.09741)
1. **[VideoMAE](https://huggingface.co/docs/transformers/model_doc/videomae)** (Multimedia Computing Group, Nanjing University から) Zhan Tong, Yibing Song, Jue Wang, Limin Wang から公開された研究論文: [VideoMAE: Masked Autoencoders are Data-Efficient Learners for Self-Supervised Video Pre-Training](https://arxiv.org/abs/2203.12602)
1. **[ViLT](https://huggingface.co/docs/transformers/model_doc/vilt)** (NAVER AI Lab/Kakao Enterprise/Kakao Brain から) Wonjae Kim, Bokyung Son, Ildoo Kim から公開された研究論文: [ViLT: Vision-and-Language Transformer Without Convolution or Region Supervision](https://arxiv.org/abs/2102.03334)
1. **[Vision Transformer (ViT)](https://huggingface.co/docs/transformers/model_doc/vit)** (Google AI から) Alexey Dosovitskiy, Lucas Beyer, Alexander Kolesnikov, Dirk Weissenborn, Xiaohua Zhai, Thomas Unterthiner, Mostafa Dehghani, Matthias Minderer, Georg Heigold, Sylvain Gelly, Jakob Uszkoreit, Neil Houlsby から公開された研究論文: [An Image is Worth 16x16 Words: Transformers for Image Recognition at Scale](https://arxiv.org/abs/2010.11929)
1. **[VisualBERT](https://huggingface.co/docs/transformers/model_doc/visual_bert)** (UCLA NLP から) Liunian Harold Li, Mark Yatskar, Da Yin, Cho-Jui Hsieh, Kai-Wei Chang から公開された研究論文: [VisualBERT: A Simple and Performant Baseline for Vision and Language](https://arxiv.org/pdf/1908.03557)
1. **[ViT Hybrid](https://huggingface.co/docs/transformers/model_doc/vit_hybrid)** (Google AI から) Alexey Dosovitskiy, Lucas Beyer, Alexander Kolesnikov, Dirk Weissenborn, Xiaohua Zhai, Thomas Unterthiner, Mostafa Dehghani, Matthias Minderer, Georg Heigold, Sylvain Gelly, Jakob Uszkoreit, Neil Houlsby から公開された研究論文: [An Image is Worth 16x16 Words: Transformers for Image Recognition at Scale](https://arxiv.org/abs/2010.11929)
1. **[ViTMAE](https://huggingface.co/docs/transformers/model_doc/vit_mae)** (Meta AI から) Kaiming He, Xinlei Chen, Saining Xie, Yanghao Li, Piotr Dollár, Ross Girshick から公開された研究論文: [Masked Autoencoders Are Scalable Vision Learners](https://arxiv.org/abs/2111.06377)
1. **[ViTMSN](https://huggingface.co/docs/transformers/model_doc/vit_msn)** (Meta AI から) Mahmoud Assran, Mathilde Caron, Ishan Misra, Piotr Bojanowski, Florian Bordes, Pascal Vincent, Armand Joulin, Michael Rabbat, Nicolas Ballas から公開された研究論文: [Masked Siamese Networks for Label-Efficient Learning](https://arxiv.org/abs/2204.07141)
1. **[Wav2Vec2](https://huggingface.co/docs/transformers/model_doc/wav2vec2)** (Facebook AI から) Alexei Baevski, Henry Zhou, Abdelrahman Mohamed, Michael Auli から公開された研究論文: [wav2vec 2.0: A Framework for Self-Supervised Learning of Speech Representations](https://arxiv.org/abs/2006.11477)
1. **[Wav2Vec2-Conformer](https://huggingface.co/docs/transformers/model_doc/wav2vec2-conformer)** (Facebook AI から) Changhan Wang, Yun Tang, Xutai Ma, Anne Wu, Sravya Popuri, Dmytro Okhonko, Juan Pino から公開された研究論文: [FAIRSEQ S2T: Fast Speech-to-Text Modeling with FAIRSEQ](https://arxiv.org/abs/2010.05171)
1. **[Wav2Vec2Phoneme](https://huggingface.co/docs/transformers/model_doc/wav2vec2_phoneme)** (Facebook AI から) Qiantong Xu, Alexei Baevski, Michael Auli から公開された研究論文: [Simple and Effective Zero-shot Cross-lingual Phoneme Recognition](https://arxiv.org/abs/2109.11680)
1. **[WavLM](https://huggingface.co/docs/transformers/model_doc/wavlm)** (Microsoft Research から) Sanyuan Chen, Chengyi Wang, Zhengyang Chen, Yu Wu, Shujie Liu, Zhuo Chen, Jinyu Li, Naoyuki Kanda, Takuya Yoshioka, Xiong Xiao, Jian Wu, Long Zhou, Shuo Ren, Yanmin Qian, Yao Qian, Jian Wu, Michael Zeng, Furu Wei から公開された研究論文: [WavLM: Large-Scale Self-Supervised Pre-Training for Full Stack Speech Processing](https://arxiv.org/abs/2110.13900)
1. **[Whisper](https://huggingface.co/docs/transformers/model_doc/whisper)** (OpenAI から) Alec Radford, Jong Wook Kim, Tao Xu, Greg Brockman, Christine McLeavey, Ilya Sutskever から公開された研究論文: [Robust Speech Recognition via Large-Scale Weak Supervision](https://cdn.openai.com/papers/whisper.pdf)
1. **[X-CLIP](https://huggingface.co/docs/transformers/model_doc/xclip)** (Microsoft Research から) Bolin Ni, Houwen Peng, Minghao Chen, Songyang Zhang, Gaofeng Meng, Jianlong Fu, Shiming Xiang, Haibin Ling から公開された研究論文: [Expanding Language-Image Pretrained Models for General Video Recognition](https://arxiv.org/abs/2208.02816)
1. **[X-MOD](https://huggingface.co/docs/transformers/model_doc/xmod)** (Meta AI から) Jonas Pfeiffer, Naman Goyal, Xi Lin, Xian Li, James Cross, Sebastian Riedel, Mikel Artetxe. から公開された研究論文 [Lifting the Curse of Multilinguality by Pre-training Modular Transformers](http://dx.doi.org/10.18653/v1/2022.naacl-main.255)
1. **[XGLM](https://huggingface.co/docs/transformers/model_doc/xglm)** (From Facebook AI) Xi Victoria Lin, Todor Mihaylov, Mikel Artetxe, Tianlu Wang, Shuohui Chen, Daniel Simig, Myle Ott, Naman Goyal, Shruti Bhosale, Jingfei Du, Ramakanth Pasunuru, Sam Shleifer, Punit Singh Koura, Vishrav Chaudhary, Brian O'Horo, Jeff Wang, Luke Zettlemoyer, Zornitsa Kozareva, Mona Diab, Veselin Stoyanov, Xian Li から公開された研究論文: [Few-shot Learning with Multilingual Language Models](https://arxiv.org/abs/2112.10668)
1. **[XLM](https://huggingface.co/docs/transformers/model_doc/xlm)** (Facebook から) Guillaume Lample and Alexis Conneau から公開された研究論文: [Cross-lingual Language Model Pretraining](https://arxiv.org/abs/1901.07291)
1. **[XLM-ProphetNet](https://huggingface.co/docs/transformers/model_doc/xlm-prophetnet)** (Microsoft Research から) Yu Yan, Weizhen Qi, Yeyun Gong, Dayiheng Liu, Nan Duan, Jiusheng Chen, Ruofei Zhang and Ming Zhou から公開された研究論文: [ProphetNet: Predicting Future N-gram for Sequence-to-Sequence Pre-training](https://arxiv.org/abs/2001.04063)
1. **[XLM-RoBERTa](https://huggingface.co/docs/transformers/model_doc/xlm-roberta)** (Facebook AI から), Alexis Conneau*, Kartikay Khandelwal*, Naman Goyal, Vishrav Chaudhary, Guillaume Wenzek, Francisco Guzmán, Edouard Grave, Myle Ott, Luke Zettlemoyer and Veselin Stoyanov から公開された研究論文: [Unsupervised Cross-lingual Representation Learning at Scale](https://arxiv.org/abs/1911.02116)
1. **[XLM-RoBERTa-XL](https://huggingface.co/docs/transformers/model_doc/xlm-roberta-xl)** (Facebook AI から), Naman Goyal, Jingfei Du, Myle Ott, Giri Anantharaman, Alexis Conneau から公開された研究論文: [Larger-Scale Transformers for Multilingual Masked Language Modeling](https://arxiv.org/abs/2105.00572)
1. **[XLM-V](https://huggingface.co/docs/transformers/model_doc/xlm-v)** (Meta AI から) Davis Liang, Hila Gonen, Yuning Mao, Rui Hou, Naman Goyal, Marjan Ghazvininejad, Luke Zettlemoyer, Madian Khabsa から公開された研究論文: [XLM-V: Overcoming the Vocabulary Bottleneck in Multilingual Masked Language Models](https://arxiv.org/abs/2301.10472)
1. **[XLNet](https://huggingface.co/docs/transformers/model_doc/xlnet)** (Google/CMU から) Zhilin Yang*, Zihang Dai*, Yiming Yang, Jaime Carbonell, Ruslan Salakhutdinov, Quoc V. Le から公開された研究論文: [​XLNet: Generalized Autoregressive Pretraining for Language Understanding](https://arxiv.org/abs/1906.08237)
1. **[XLS-R](https://huggingface.co/docs/transformers/model_doc/xls_r)** (Facebook AI から) Arun Babu, Changhan Wang, Andros Tjandra, Kushal Lakhotia, Qiantong Xu, Naman Goyal, Kritika Singh, Patrick von Platen, Yatharth Saraf, Juan Pino, Alexei Baevski, Alexis Conneau, Michael Auli から公開された研究論文: [XLS-R: Self-supervised Cross-lingual Speech Representation Learning at Scale](https://arxiv.org/abs/2111.09296)
1. **[XLSR-Wav2Vec2](https://huggingface.co/docs/transformers/model_doc/xlsr_wav2vec2)** (Facebook AI から) Alexis Conneau, Alexei Baevski, Ronan Collobert, Abdelrahman Mohamed, Michael Auli から公開された研究論文: [Unsupervised Cross-Lingual Representation Learning For Speech Recognition](https://arxiv.org/abs/2006.13979)
1. **[YOLOS](https://huggingface.co/docs/transformers/model_doc/yolos)** (Huazhong University of Science & Technology から) Yuxin Fang, Bencheng Liao, Xinggang Wang, Jiemin Fang, Jiyang Qi, Rui Wu, Jianwei Niu, Wenyu Liu から公開された研究論文: [You Only Look at One Sequence: Rethinking Transformer in Vision through Object Detection](https://arxiv.org/abs/2106.00666)
1. **[YOSO](https://huggingface.co/docs/transformers/model_doc/yoso)** (the University of Wisconsin - Madison から) Zhanpeng Zeng, Yunyang Xiong, Sathya N. Ravi, Shailesh Acharya, Glenn Fung, Vikas Singh から公開された研究論文: [You Only Sample (Almost) Once: Linear Cost Self-Attention Via Bernoulli Sampling](https://arxiv.org/abs/2111.09714)
1. 新しいモデルを投稿したいですか？新しいモデルを追加するためのガイドとして、**詳細なガイドとテンプレート**が追加されました。これらはリポジトリの[`templates`](./templates)フォルダにあります。PRを始める前に、必ず[コントリビューションガイド](./CONTRIBUTING.md)を確認し、メンテナに連絡するか、フィードバックを収集するためにissueを開いてください。

各モデルがFlax、PyTorch、TensorFlowで実装されているか、🤗Tokenizersライブラリに支えられた関連トークナイザを持っているかは、[この表](https://huggingface.co/docs/transformers/index#supported-frameworks)を参照してください。

これらの実装はいくつかのデータセットでテストされており(サンプルスクリプトを参照)、オリジナルの実装の性能と一致するはずである。性能の詳細は[documentation](https://github.com/huggingface/transformers/tree/main/examples)のExamplesセクションで見ることができます。


## さらに詳しく

| セクション | 概要 |
|-|-|
| [ドキュメント](https://huggingface.co/docs/transformers/) | 完全なAPIドキュメントとチュートリアル |
| [タスク概要](https://huggingface.co/docs/transformers/task_summary) | 🤗Transformersがサポートするタスク |
| [前処理チュートリアル](https://huggingface.co/docs/transformers/preprocessing) | モデル用のデータを準備するために`Tokenizer`クラスを使用 |
| [トレーニングと微調整](https://huggingface.co/docs/transformers/training) | PyTorch/TensorFlowの学習ループと`Trainer`APIで🤗Transformersが提供するモデルを使用 |
| [クイックツアー: 微調整/使用方法スクリプト](https://github.com/huggingface/transformers/tree/main/examples) | 様々なタスクでモデルの微調整を行うためのスクリプト例 |
| [モデルの共有とアップロード](https://huggingface.co/docs/transformers/model_sharing) | 微調整したモデルをアップロードしてコミュニティで共有する |
| [マイグレーション](https://huggingface.co/docs/transformers/migration) | `pytorch-transformers`または`pytorch-pretrained-bert`から🤗Transformers に移行する |

## 引用

🤗 トランスフォーマーライブラリに引用できる[論文](https://www.aclweb.org/anthology/2020.emnlp-demos.6/)が出来ました:
```bibtex
@inproceedings{wolf-etal-2020-transformers,
    title = "Transformers: State-of-the-Art Natural Language Processing",
    author = "Thomas Wolf and Lysandre Debut and Victor Sanh and Julien Chaumond and Clement Delangue and Anthony Moi and Pierric Cistac and Tim Rault and Rémi Louf and Morgan Funtowicz and Joe Davison and Sam Shleifer and Patrick von Platen and Clara Ma and Yacine Jernite and Julien Plu and Canwen Xu and Teven Le Scao and Sylvain Gugger and Mariama Drame and Quentin Lhoest and Alexander M. Rush",
    booktitle = "Proceedings of the 2020 Conference on Empirical Methods in Natural Language Processing: System Demonstrations",
    month = oct,
    year = "2020",
    address = "Online",
    publisher = "Association for Computational Linguistics",
    url = "https://www.aclweb.org/anthology/2020.emnlp-demos.6",
    pages = "38--45"
}
```
