# Supplementary material for: An enhanced approach for automatic annotation of error codes based on Seq2edit
Source: PeerJ Comput Sci. 2025 Jul 25;11:e3024. doi: 10.7717/peerj-cs.3024 (PMC12453778; doi:10.7717/peerj-cs.3024)
Supplement: Supplemental Information 1 — The Seq2editErrorAnnotator project encompasses a meticulously preprocessed dataset and an integrated codebase designed to facilitate the study of error annotation in coding. This repository contains everything needed to train, test, and evaluate various annotation methods using the CodeBERT model. [file peerj-cs-11-3024-s001.zip › codebert_gec-main/transformersmodel/README_ko.md]

<!---
Copyright 2020 The HuggingFace Team. All rights reserved.

Licensed under the Apache License, Version 2.0 (the "License");
you may not use this file except in compliance with the License.
You may obtain a copy of the License at

    http://www.apache.org/licenses/LICENSE-2.0

Unless required by applicable law or agreed to in writing, software
distributed under the License is distributed on an "AS IS" BASIS,
WITHOUT WARRANTIES OR CONDITIONS OF ANY KIND, either express or implied.
See the License for the specific language governing permissions and
limitations under the License.
-->

<p align="center">
    <br>
    <img src="https://huggingface.co/datasets/huggingface/documentation-images/resolve/main/transformers_logo_name.png" width="400"/>
    <br>
<p>
<p align="center">
    <a href="https://circleci.com/gh/huggingface/transformers">
        <img alt="Build" src="https://img.shields.io/circleci/build/github/huggingface/transformers/main">
    </a>
    <a href="https://github.com/huggingface/transformers/blob/main/LICENSE">
        <img alt="GitHub" src="https://img.shields.io/github/license/huggingface/transformers.svg?color=blue">
    </a>
    <a href="https://huggingface.co/docs/transformers/index">
        <img alt="Documentation" src="https://img.shields.io/website/http/huggingface.co/docs/transformers/index.svg?down_color=red&down_message=offline&up_message=online">
    </a>
    <a href="https://github.com/huggingface/transformers/releases">
        <img alt="GitHub release" src="https://img.shields.io/github/release/huggingface/transformers.svg">
    </a>
    <a href="https://github.com/huggingface/transformers/blob/main/CODE_OF_CONDUCT.md">
        <img alt="Contributor Covenant" src="https://img.shields.io/badge/Contributor%20Covenant-v2.0%20adopted-ff69b4.svg">
    </a>
    <a href="https://zenodo.org/badge/latestdoi/155220641"><img src="https://zenodo.org/badge/155220641.svg" alt="DOI"></a>
</p>

<h4 align="center">
    <p>
        <a href="https://github.com/huggingface/transformers/">English</a> |
        <a href="https://github.com/huggingface/transformers/blob/main/README_zh-hans.md">简体中文</a> |
        <a href="https://github.com/huggingface/transformers/blob/main/README_zh-hant.md">繁體中文</a> |
        <b>한국어</b> |
        <a href="https://github.com/huggingface/transformers/blob/main/README_es.md">Español</a> |
        <a href="https://github.com/huggingface/transformers/blob/main/README_ja.md">日本語</a> |
        <a href="https://github.com/huggingface/transformers/blob/main/README_hd.md">हिन्दी</a>
    <p>
</h4>

<h3 align="center">
    <p> Jax, Pytorch, TensorFlow를 위한 최첨단 자연어처리</p>
</h3>

<h3 align="center">
    <a href="https://hf.co/course"><img src="https://huggingface.co/datasets/huggingface/documentation-images/resolve/main/course_banner.png"></a>
</h3>

🤗 Transformers는 분류, 정보 추출, 질문 답변, 요약, 번역, 문장 생성 등을 100개 이상의 언어로 수행할 수 있는 수천개의 사전학습된 모델을 제공합니다. 우리의 목표는 모두가 최첨단의 NLP 기술을 쉽게 사용하는 것입니다.

🤗 Transformers는 이러한 사전학습 모델을 빠르게 다운로드해 특정 텍스트에 사용하고, 원하는 데이터로 fine-tuning해 커뮤니티나 우리의 [모델 허브](https://huggingface.co/models)에 공유할 수 있도록 API를 제공합니다. 또한, 모델 구조를 정의하는 각 파이썬 모듈은 완전히 독립적이여서 연구 실험을 위해 손쉽게 수정할 수 있습니다.

🤗 Transformers는 가장 유명한 3개의 딥러닝 라이브러리를 지원합니다. 이들은 서로 완벽히 연동됩니다 — [Jax](https://jax.readthedocs.io/en/latest/), [PyTorch](https://pytorch.org/), [TensorFlow](https://www.tensorflow.org/). 간단하게 이 라이브러리 중 하나로 모델을 학습하고, 또 다른 라이브러리로 추론을 위해 모델을 불러올 수 있습니다.

## 온라인 데모

대부분의 모델을 [모델 허브](https://huggingface.co/models) 페이지에서 바로 테스트해볼 수 있습니다. 공개 및 비공개 모델을 위한 [비공개 모델 호스팅, 버전 관리, 추론 API](https://huggingface.co/pricing)도 제공합니다.

예시:
- [BERT로 마스킹된 단어 완성하기](https://huggingface.co/bert-base-uncased?text=Paris+is+the+%5BMASK%5D+of+France)
- [Electra를 이용한 개체명 인식](https://huggingface.co/dbmdz/electra-large-discriminator-finetuned-conll03-english?text=My+name+is+Sarah+and+I+live+in+London+city)
- [GPT-2로 텍스트 생성하기](https://huggingface.co/gpt2?text=A+long+time+ago%2C+)
- [RoBERTa로 자연어 추론하기](https://huggingface.co/roberta-large-mnli?text=The+dog+was+lost.+Nobody+lost+any+animal)
- [BART를 이용한 요약](https://huggingface.co/facebook/bart-large-cnn?text=The+tower+is+324+metres+%281%2C063+ft%29+tall%2C+about+the+same+height+as+an+81-storey+building%2C+and+the+tallest+structure+in+Paris.+Its+base+is+square%2C+measuring+125+metres+%28410+ft%29+on+each+side.+During+its+construction%2C+the+Eiffel+Tower+surpassed+the+Washington+Monument+to+become+the+tallest+man-made+structure+in+the+world%2C+a+title+it+held+for+41+years+until+the+Chrysler+Building+in+New+York+City+was+finished+in+1930.+It+was+the+first+structure+to+reach+a+height+of+300+metres.+Due+to+the+addition+of+a+broadcasting+aerial+at+the+top+of+the+tower+in+1957%2C+it+is+now+taller+than+the+Chrysler+Building+by+5.2+metres+%2817+ft%29.+Excluding+transmitters%2C+the+Eiffel+Tower+is+the+second+tallest+free-standing+structure+in+France+after+the+Millau+Viaduct)
- [DistilBERT를 이용한 질문 답변](https://huggingface.co/distilbert-base-uncased-distilled-squad?text=Which+name+is+also+used+to+describe+the+Amazon+rainforest+in+English%3F&context=The+Amazon+rainforest+%28Portuguese%3A+Floresta+Amaz%C3%B4nica+or+Amaz%C3%B4nia%3B+Spanish%3A+Selva+Amaz%C3%B3nica%2C+Amazon%C3%ADa+or+usually+Amazonia%3B+French%3A+For%C3%AAt+amazonienne%3B+Dutch%3A+Amazoneregenwoud%29%2C+also+known+in+English+as+Amazonia+or+the+Amazon+Jungle%2C+is+a+moist+broadleaf+forest+that+covers+most+of+the+Amazon+basin+of+South+America.+This+basin+encompasses+7%2C000%2C000+square+kilometres+%282%2C700%2C000+sq+mi%29%2C+of+which+5%2C500%2C000+square+kilometres+%282%2C100%2C000+sq+mi%29+are+covered+by+the+rainforest.+This+region+includes+territory+belonging+to+nine+nations.+The+majority+of+the+forest+is+contained+within+Brazil%2C+with+60%25+of+the+rainforest%2C+followed+by+Peru+with+13%25%2C+Colombia+with+10%25%2C+and+with+minor+amounts+in+Venezuela%2C+Ecuador%2C+Bolivia%2C+Guyana%2C+Suriname+and+French+Guiana.+States+or+departments+in+four+nations+contain+%22Amazonas%22+in+their+names.+The+Amazon+represents+over+half+of+the+planet%27s+remaining+rainforests%2C+and+comprises+the+largest+and+most+biodiverse+tract+of+tropical+rainforest+in+the+world%2C+with+an+estimated+390+billion+individual+trees+divided+into+16%2C000+species)
- [T5로 번역하기](https://huggingface.co/t5-base?text=My+name+is+Wolfgang+and+I+live+in+Berlin)

**[Transformer와 글쓰기](https://transformer.huggingface.co)** 는 이 저장소의 텍스트 생성 능력에 관한 Hugging Face 팀의 공식 데모입니다.

## Hugging Face 팀의 커스텀 지원을 원한다면

<a target="_blank" href="https://huggingface.co/support">
    <img alt="HuggingFace Expert Acceleration Program" src="https://huggingface.co/front/thumbnails/support.png" style="max-width: 600px; border: 1px solid #eee; border-radius: 4px; box-shadow: 0 1px 2px 0 rgba(0, 0, 0, 0.05);">
</a><br>

## 퀵 투어

원하는 텍스트에 바로 모델을 사용할 수 있도록, 우리는 `pipeline` API를 제공합니다. Pipeline은 사전학습 모델과 그 모델을 학습할 때 적용한 전처리 방식을 하나로 합칩니다. 다음은 긍정적인 텍스트와 부정적인 텍스트를 분류하기 위해 pipeline을 사용한 간단한 예시입니다:

```python
>>> from transformers import pipeline

# Allocate a pipeline for sentiment-analysis
>>> classifier = pipeline('sentiment-analysis')
>>> classifier('We are very happy to introduce pipeline to the transformers repository.')
[{'label': 'POSITIVE', 'score': 0.9996980428695679}]
```

코드의 두번째 줄은 pipeline이 사용하는 사전학습 모델을 다운로드하고 캐시로 저장합니다. 세번째 줄에선 그 모델이 주어진 텍스트를 평가합니다. 여기서 모델은 99.97%의 확률로 텍스트가 긍정적이라고 평가했습니다.

많은 NLP 과제들을 `pipeline`으로 바로 수행할 수 있습니다. 예를 들어, 질문과 문맥이 주어지면 손쉽게 답변을 추출할 수 있습니다:

``` python
>>> from transformers import pipeline

# Allocate a pipeline for question-answering
>>> question_answerer = pipeline('question-answering')
>>> question_answerer({
...     'question': 'What is the name of the repository ?',
...     'context': 'Pipeline has been included in the huggingface/transformers repository'
... })
{'score': 0.30970096588134766, 'start': 34, 'end': 58, 'answer': 'huggingface/transformers'}

```

답변뿐만 아니라, 여기에 사용된 사전학습 모델은 확신도와 토크나이즈된 문장 속 답변의 시작점, 끝점까지 반환합니다. [이 튜토리얼](https://huggingface.co/docs/transformers/task_summary)에서 `pipeline` API가 지원하는 다양한 과제를 확인할 수 있습니다.

코드 3줄로 원하는 과제에 맞게 사전학습 모델을 다운로드 받고 사용할 수 있습니다. 다음은 PyTorch 버전입니다:
```python
>>> from transformers import AutoTokenizer, AutoModel

>>> tokenizer = AutoTokenizer.from_pretrained("bert-base-uncased")
>>> model = AutoModel.from_pretrained("bert-base-uncased")

>>> inputs = tokenizer("Hello world!", return_tensors="pt")
>>> outputs = model(**inputs)
```
다음은 TensorFlow 버전입니다:
```python
>>> from transformers import AutoTokenizer, TFAutoModel

>>> tokenizer = AutoTokenizer.from_pretrained("bert-base-uncased")
>>> model = TFAutoModel.from_pretrained("bert-base-uncased")

>>> inputs = tokenizer("Hello world!", return_tensors="tf")
>>> outputs = model(**inputs)
```

토크나이저는 사전학습 모델의 모든 전처리를 책임집니다. 그리고 (위의 예시처럼) 1개의 스트링이나 리스트도 처리할 수 있습니다. 토크나이저는 딕셔너리를 반환하는데, 이는 다운스트림 코드에 사용하거나 언패킹 연산자 ** 를 이용해 모델에 바로 전달할 수도 있습니다.

모델 자체는 일반적으로 사용되는 [Pytorch `nn.Module`](https://pytorch.org/docs/stable/nn.html#torch.nn.Module)나 [TensorFlow `tf.keras.Model`](https://www.tensorflow.org/api_docs/python/tf/keras/Model)입니다. [이 튜토리얼](https://huggingface.co/transformers/training.html)은 이러한 모델을 표준적인 PyTorch나 TensorFlow 학습 과정에서 사용하는 방법, 또는 새로운 데이터로 fine-tune하기 위해 `Trainer` API를 사용하는 방법을 설명해줍니다.

## 왜 transformers를 사용해야 할까요?

1. 손쉽게 사용할 수 있는 최첨단 모델:
    - NLU와 NLG 과제에서 뛰어난 성능을 보입니다.
    - 교육자 실무자에게 진입 장벽이 낮습니다.
    - 3개의 클래스만 배우면 바로 사용할 수 있습니다.
    - 하나의 API로 모든 사전학습 모델을 사용할 수 있습니다.

1. 더 적은 계산 비용, 더 적은 탄소 발자국:
    - 연구자들은 모델을 계속 다시 학습시키는 대신 학습된 모델을 공유할 수 있습니다.
    - 실무자들은 학습에 필요한 시간과 비용을 절약할 수 있습니다.
    - 수십개의 모델 구조, 2,000개 이상의 사전학습 모델, 100개 이상의 언어로 학습된 모델 등.

1. 모델의 각 생애주기에 적합한 프레임워크:
    - 코드 3줄로 최첨단 모델을 학습하세요.
    - 자유롭게 모델을 TF2.0나 PyTorch 프레임워크로 변환하세요.
    - 학습, 평가, 공개 등 각 단계에 맞는 프레임워크를 원하는대로 선택하세요.

1. 필요한 대로 모델이나 예시를 커스터마이즈하세요:
    - 우리는 저자가 공개한 결과를 재현하기 위해 각 모델 구조의 예시를 제공합니다.
    - 모델 내부 구조는 가능한 일관적으로 공개되어 있습니다.
    - 빠른 실험을 위해 모델 파일은 라이브러리와 독립적으로 사용될 수 있습니다.

## 왜 transformers를 사용하지 말아야 할까요?

- 이 라이브러리는 신경망 블록을 만들기 위한 모듈이 아닙니다. 연구자들이 여러 파일을 살펴보지 않고 바로 각 모델을 사용할 수 있도록, 모델 파일 코드의 추상화 수준을 적정하게 유지했습니다.
- 학습 API는 모든 모델에 적용할 수 있도록 만들어지진 않았지만, 라이브러리가 제공하는 모델들에 적용할 수 있도록 최적화되었습니다. 일반적인 머신 러닝을 위해선, 다른 라이브러리를 사용하세요.
- 가능한 많은 사용 예시를 보여드리고 싶어서, [예시 폴더](https://github.com/huggingface/transformers/tree/main/examples)의 스크립트를 준비했습니다. 이 스크립트들을 수정 없이 특정한 문제에 바로 적용하지 못할 수 있습니다. 필요에 맞게 일부 코드를 수정해야 할 수 있습니다.

## 설치

### pip로 설치하기

이 저장소는 Python 3.6+, Flax 0.3.2+, PyTorch 1.3.1+, TensorFlow 2.3+에서 테스트 되었습니다.

[가상 환경](https://docs.python.org/3/library/venv.html)에 🤗 Transformers를 설치하세요. Python 가상 환경에 익숙하지 않다면, [사용자 가이드](https://packaging.python.org/guides/installing-using-pip-and-virtual-environments/)를 확인하세요.

우선, 사용할 Python 버전으로 가상 환경을 만들고 실행하세요.

그 다음, Flax, PyTorch, TensorFlow 중 적어도 하나는 설치해야 합니다.
플랫폼에 맞는 설치 명령어를 확인하기 위해 [TensorFlow 설치 페이지](https://www.tensorflow.org/install/), [PyTorch 설치 페이지](https://pytorch.org/get-started/locally/#start-locally), [Flax 설치 페이지](https://github.com/google/flax#quick-install)를 확인하세요.

이들 중 적어도 하나가 설치되었다면, 🤗 Transformers는 다음과 같이 pip을 이용해 설치할 수 있습니다:

```bash
pip install transformers
```

예시들을 체험해보고 싶거나, 최최최첨단 코드를 원하거나, 새로운 버전이 나올 때까지 기다릴 수 없다면 [라이브러리를 소스에서 바로 설치](https://huggingface.co/docs/transformers/installation#installing-from-source)하셔야 합니다.

### conda로 설치하기

Transformers 버전 v4.0.0부터, conda 채널이 생겼습니다: `huggingface`.

🤗 Transformers는 다음과 같이 conda로 설치할 수 있습니다:

```shell script
conda install -c huggingface transformers
```

Flax, PyTorch, TensorFlow 설치 페이지에서 이들을 conda로 설치하는 방법을 확인하세요.

## 모델 구조

**🤗 Transformers가 제공하는 [모든 모델 체크포인트](https://huggingface.co/models)** 는 huggingface.co [모델 허브](https://huggingface.co)에 완벽히 연동되어 있습니다. [개인](https://huggingface.co/users)과 [기관](https://huggingface.co/organizations)이 모델 허브에 직접 업로드할 수 있습니다.

현재 사용 가능한 모델 체크포인트의 개수: ![](https://img.shields.io/endpoint?url=https://huggingface.co/api/shields/models&color=brightgreen)

🤗 Transformers는 다음 모델들을 제공합니다 (각 모델의 요약은 [여기](https://huggingface.co/docs/transformers/model_summary)서 확인하세요):

1. **[ALBERT](https://huggingface.co/docs/transformers/model_doc/albert)** (from Google Research and the Toyota Technological Institute at Chicago) released with the paper [ALBERT: A Lite BERT for Self-supervised Learning of Language Representations](https://arxiv.org/abs/1909.11942), by Zhenzhong Lan, Mingda Chen, Sebastian Goodman, Kevin Gimpel, Piyush Sharma, Radu Soricut.
1. **[ALIGN](https://huggingface.co/docs/transformers/model_doc/align)** (Google Research 에서 제공)은 Chao Jia, Yinfei Yang, Ye Xia, Yi-Ting Chen, Zarana Parekh, Hieu Pham, Quoc V. Le, Yunhsuan Sung, Zhen Li, Tom Duerig.의 [Scaling Up Visual and Vision-Language Representation Learning With Noisy Text Supervision](https://arxiv.org/abs/2102.05918)논문과 함께 발표했습니다.
1. **[AltCLIP](https://huggingface.co/docs/transformers/model_doc/altclip)** (from BAAI) released with the paper [AltCLIP: Altering the Language Encoder in CLIP for Extended Language Capabilities](https://arxiv.org/abs/2211.06679) by Chen, Zhongzhi and Liu, Guang and Zhang, Bo-Wen and Ye, Fulong and Yang, Qinghong and Wu, Ledell.
1. **[Audio Spectrogram Transformer](https://huggingface.co/docs/transformers/model_doc/audio-spectrogram-transformer)** (from MIT) released with the paper [AST: Audio Spectrogram Transformer](https://arxiv.org/abs/2104.01778) by Yuan Gong, Yu-An Chung, James Glass.
1. **[BART](https://huggingface.co/docs/transformers/model_doc/bart)** (from Facebook) released with the paper [BART: Denoising Sequence-to-Sequence Pre-training for Natural Language Generation, Translation, and Comprehension](https://arxiv.org/pdf/1910.13461.pdf) by Mike Lewis, Yinhan Liu, Naman Goyal, Marjan Ghazvininejad, Abdelrahman Mohamed, Omer Levy, Ves Stoyanov and Luke Zettlemoyer.
1. **[BARThez](https://huggingface.co/docs/transformers/model_doc/barthez)** (from École polytechnique) released with the paper [BARThez: a Skilled Pretrained French Sequence-to-Sequence Model](https://arxiv.org/abs/2010.12321) by Moussa Kamal Eddine, Antoine J.-P. Tixier, Michalis Vazirgiannis.
1. **[BARTpho](https://huggingface.co/docs/transformers/model_doc/bartpho)** (from VinAI Research) released with the paper [BARTpho: Pre-trained Sequence-to-Sequence Models for Vietnamese](https://arxiv.org/abs/2109.09701) by Nguyen Luong Tran, Duong Minh Le and Dat Quoc Nguyen.
1. **[BEiT](https://huggingface.co/docs/transformers/model_doc/beit)** (from Microsoft) released with the paper [BEiT: BERT Pre-Training of Image Transformers](https://arxiv.org/abs/2106.08254) by Hangbo Bao, Li Dong, Furu Wei.
1. **[BERT](https://huggingface.co/docs/transformers/model_doc/bert)** (from Google) released with the paper [BERT: Pre-training of Deep Bidirectional Transformers for Language Understanding](https://arxiv.org/abs/1810.04805) by Jacob Devlin, Ming-Wei Chang, Kenton Lee and Kristina Toutanova.
1. **[BERT For Sequence Generation](https://huggingface.co/docs/transformers/model_doc/bert-generation)** (from Google) released with the paper [Leveraging Pre-trained Checkpoints for Sequence Generation Tasks](https://arxiv.org/abs/1907.12461) by Sascha Rothe, Shashi Narayan, Aliaksei Severyn.
1. **[BERTweet](https://huggingface.co/docs/transformers/model_doc/bertweet)** (from VinAI Research) released with the paper [BERTweet: A pre-trained language model for English Tweets](https://aclanthology.org/2020.emnlp-demos.2/) by Dat Quoc Nguyen, Thanh Vu and Anh Tuan Nguyen.
1. **[BigBird-Pegasus](https://huggingface.co/docs/transformers/model_doc/bigbird_pegasus)** (from Google Research) released with the paper [Big Bird: Transformers for Longer Sequences](https://arxiv.org/abs/2007.14062) by Manzil Zaheer, Guru Guruganesh, Avinava Dubey, Joshua Ainslie, Chris Alberti, Santiago Ontanon, Philip Pham, Anirudh Ravula, Qifan Wang, Li Yang, Amr Ahmed.
1. **[BigBird-RoBERTa](https://huggingface.co/docs/transformers/model_doc/big_bird)** (from Google Research) released with the paper [Big Bird: Transformers for Longer Sequences](https://arxiv.org/abs/2007.14062) by Manzil Zaheer, Guru Guruganesh, Avinava Dubey, Joshua Ainslie, Chris Alberti, Santiago Ontanon, Philip Pham, Anirudh Ravula, Qifan Wang, Li Yang, Amr Ahmed.
1. **[BioGpt](https://huggingface.co/docs/transformers/model_doc/biogpt)** (from Microsoft Research AI4Science) released with the paper [BioGPT: generative pre-trained transformer for biomedical text generation and mining](https://academic.oup.com/bib/advance-article/doi/10.1093/bib/bbac409/6713511?guestAccessKey=a66d9b5d-4f83-4017-bb52-405815c907b9) by Renqian Luo, Liai Sun, Yingce Xia, Tao Qin, Sheng Zhang, Hoifung Poon and Tie-Yan Liu.
1. **[BiT](https://huggingface.co/docs/transformers/model_doc/bit)** (from Google AI) released with the paper [Big Transfer (BiT) by Alexander Kolesnikov, Lucas Beyer, Xiaohua Zhai, Joan Puigcerver, Jessica Yung, Sylvain Gelly, Neil Houlsby.
1. **[Blenderbot](https://huggingface.co/docs/transformers/model_doc/blenderbot)** (from Facebook) released with the paper [Recipes for building an open-domain chatbot](https://arxiv.org/abs/2004.13637) by Stephen Roller, Emily Dinan, Naman Goyal, Da Ju, Mary Williamson, Yinhan Liu, Jing Xu, Myle Ott, Kurt Shuster, Eric M. Smith, Y-Lan Boureau, Jason Weston.
1. **[BlenderbotSmall](https://huggingface.co/docs/transformers/model_doc/blenderbot-small)** (from Facebook) released with the paper [Recipes for building an open-domain chatbot](https://arxiv.org/abs/2004.13637) by Stephen Roller, Emily Dinan, Naman Goyal, Da Ju, Mary Williamson, Yinhan Liu, Jing Xu, Myle Ott, Kurt Shuster, Eric M. Smith, Y-Lan Boureau, Jason Weston.
1. **[BLIP](https://huggingface.co/docs/transformers/model_doc/blip)** (from Salesforce) released with the paper [BLIP: Bootstrapping Language-Image Pre-training for Unified Vision-Language Understanding and Generation](https://arxiv.org/abs/2201.12086) by Junnan Li, Dongxu Li, Caiming Xiong, Steven Hoi.
1. **[BLIP-2](https://huggingface.co/docs/transformers/model_doc/blip-2)** (Salesforce 에서 제공)은 Junnan Li, Dongxu Li, Silvio Savarese, Steven Hoi.의 [BLIP-2: Bootstrapping Language-Image Pre-training with Frozen Image Encoders and Large Language Models](https://arxiv.org/abs/2301.12597)논문과 함께 발표했습니다.
1. **[BLOOM](https://huggingface.co/docs/transformers/model_doc/bloom)** (from BigScience workshop) released by the [BigScience Workshop](https://bigscience.huggingface.co/).
1. **[BORT](https://huggingface.co/docs/transformers/model_doc/bort)** (Alexa 에서) Adrian de Wynter and Daniel J. Perry 의 [Optimal Subarchitecture Extraction For BERT](https://arxiv.org/abs/2010.10499) 논문과 함께 발표했습니다.
1. **[BridgeTower](https://huggingface.co/docs/transformers/model_doc/bridgetower)** (from Harbin Institute of Technology/Microsoft Research Asia/Intel Labs) released with the paper [BridgeTower: Building Bridges Between Encoders in Vision-Language Representation Learning](https://arxiv.org/abs/2206.08657) by Xiao Xu, Chenfei Wu, Shachar Rosenman, Vasudev Lal, Wanxiang Che, Nan Duan.
1. **[ByT5](https://huggingface.co/docs/transformers/model_doc/byt5)** (Google Research 에서) Linting Xue, Aditya Barua, Noah Constant, Rami Al-Rfou, Sharan Narang, Mihir Kale, Adam Roberts, Colin Raffel 의 [ByT5: Towards a token-free future with pre-trained byte-to-byte models](https://arxiv.org/abs/2105.13626) 논문과 함께 발표했습니다.
1. **[CamemBERT](https://huggingface.co/docs/transformers/model_doc/camembert)** (Inria/Facebook/Sorbonne 에서) Louis Martin*, Benjamin Muller*, Pedro Javier Ortiz Suárez*, Yoann Dupont, Laurent Romary, Éric Villemonte de la Clergerie, Djamé Seddah and Benoît Sagot 의 [CamemBERT: a Tasty French Language Model](https://arxiv.org/abs/1911.03894) 논문과 함께 발표했습니다.
1. **[CANINE](https://huggingface.co/docs/transformers/model_doc/canine)** (Google Research 에서) Jonathan H. Clark, Dan Garrette, Iulia Turc, John Wieting 의 [CANINE: Pre-training an Efficient Tokenization-Free Encoder for Language Representation](https://arxiv.org/abs/2103.06874) 논문과 함께 발표했습니다.
1. **[Chinese-CLIP](https://huggingface.co/docs/transformers/model_doc/chinese_clip)** (OFA-Sys 에서) An Yang, Junshu Pan, Junyang Lin, Rui Men, Yichang Zhang, Jingren Zhou, Chang Zhou 의 [Chinese CLIP: Contrastive Vision-Language Pretraining in Chinese](https://arxiv.org/abs/2211.01335) 논문과 함께 발표했습니다.
1. **[CLAP](https://huggingface.co/docs/transformers/model_doc/clap)** (LAION-AI 에서 제공)은 Yusong Wu, Ke Chen, Tianyu Zhang, Yuchen Hui, Taylor Berg-Kirkpatrick, Shlomo Dubnov.의 [Large-scale Contrastive Language-Audio Pretraining with Feature Fusion and Keyword-to-Caption Augmentation](https://arxiv.org/abs/2211.06687)논문과 함께 발표했습니다.
1. **[CLIP](https://huggingface.co/docs/transformers/model_doc/clip)** (OpenAI 에서) Alec Radford, Jong Wook Kim, Chris Hallacy, Aditya Ramesh, Gabriel Goh, Sandhini Agarwal, Girish Sastry, Amanda Askell, Pamela Mishkin, Jack Clark, Gretchen Krueger, Ilya Sutskever 의 [Learning Transferable Visual Models From Natural Language Supervision](https://arxiv.org/abs/2103.00020) 논문과 함께 발표했습니다.
1. **[CLIPSeg](https://huggingface.co/docs/transformers/model_doc/clipseg)** (University of Göttingen 에서) Timo Lüddecke and Alexander Ecker 의 [Image Segmentation Using Text and Image Prompts](https://arxiv.org/abs/2112.10003) 논문과 함께 발표했습니다.
1. **[CodeGen](https://huggingface.co/docs/transformers/model_doc/codegen)** (Salesforce 에서) Erik Nijkamp, Bo Pang, Hiroaki Hayashi, Lifu Tu, Huan Wang, Yingbo Zhou, Silvio Savarese, Caiming Xiong 의 [A Conversational Paradigm for Program Synthesis](https://arxiv.org/abs/2203.13474) 논문과 함께 발표했습니다.
1. **[Conditional DETR](https://huggingface.co/docs/transformers/model_doc/conditional_detr)** (Microsoft Research Asia 에서) Depu Meng, Xiaokang Chen, Zejia Fan, Gang Zeng, Houqiang Li, Yuhui Yuan, Lei Sun, Jingdong Wang 의 [Conditional DETR for Fast Training Convergence](https://arxiv.org/abs/2108.06152) 논문과 함께 발표했습니다.
1. **[ConvBERT](https://huggingface.co/docs/transformers/model_doc/convbert)** (YituTech 에서) Zihang Jiang, Weihao Yu, Daquan Zhou, Yunpeng Chen, Jiashi Feng, Shuicheng Yan 의 [ConvBERT: Improving BERT with Span-based Dynamic Convolution](https://arxiv.org/abs/2008.02496) 논문과 함께 발표했습니다.
1. **[ConvNeXT](https://huggingface.co/docs/transformers/model_doc/convnext)** (Facebook AI 에서) Zhuang Liu, Hanzi Mao, Chao-Yuan Wu, Christoph Feichtenhofer, Trevor Darrell, Saining Xie 의 [A ConvNet for the 2020s](https://arxiv.org/abs/2201.03545) 논문과 함께 발표했습니다.
1. **[ConvNeXTV2](https://huggingface.co/docs/transformers/model_doc/convnextv2)** (from Facebook AI) released with the paper [ConvNeXt V2: Co-designing and Scaling ConvNets with Masked Autoencoders](https://arxiv.org/abs/2301.00808) by Sanghyun Woo, Shoubhik Debnath, Ronghang Hu, Xinlei Chen, Zhuang Liu, In So Kweon, Saining Xie.
1. **[CPM](https://huggingface.co/docs/transformers/model_doc/cpm)** (Tsinghua University 에서) Zhengyan Zhang, Xu Han, Hao Zhou, Pei Ke, Yuxian Gu, Deming Ye, Yujia Qin, Yusheng Su, Haozhe Ji, Jian Guan, Fanchao Qi, Xiaozhi Wang, Yanan Zheng, Guoyang Zeng, Huanqi Cao, Shengqi Chen, Daixuan Li, Zhenbo Sun, Zhiyuan Liu, Minlie Huang, Wentao Han, Jie Tang, Juanzi Li, Xiaoyan Zhu, Maosong Sun 의 [CPM: A Large-scale Generative Chinese Pre-trained Language Model](https://arxiv.org/abs/2012.00413) 논문과 함께 발표했습니다.
1. **[CPM-Ant](https://huggingface.co/docs/transformers/model_doc/cpmant)** (from OpenBMB) released by the [OpenBMB](https://www.openbmb.org/).
1. **[CTRL](https://huggingface.co/docs/transformers/model_doc/ctrl)** (Salesforce 에서) Nitish Shirish Keskar*, Bryan McCann*, Lav R. Varshney, Caiming Xiong and Richard Socher 의 [CTRL: A Conditional Transformer Language Model for Controllable Generation](https://arxiv.org/abs/1909.05858) 논문과 함께 발표했습니다.
1. **[CvT](https://huggingface.co/docs/transformers/model_doc/cvt)** (Microsoft 에서) Haiping Wu, Bin Xiao, Noel Codella, Mengchen Liu, Xiyang Dai, Lu Yuan, Lei Zhang 의 [CvT: Introducing Convolutions to Vision Transformers](https://arxiv.org/abs/2103.15808) 논문과 함께 발표했습니다.
1. **[Data2Vec](https://huggingface.co/docs/transformers/model_doc/data2vec)** (Facebook 에서) Alexei Baevski, Wei-Ning Hsu, Qiantong Xu, Arun Babu, Jiatao Gu, Michael Auli 의 [Data2Vec:  A General Framework for Self-supervised Learning in Speech, Vision and Language](https://arxiv.org/abs/2202.03555) 논문과 함께 발표했습니다.
1. **[DeBERTa](https://huggingface.co/docs/transformers/model_doc/deberta)** (Microsoft 에서) Pengcheng He, Xiaodong Liu, Jianfeng Gao, Weizhu Chen 의 [DeBERTa: Decoding-enhanced BERT with Disentangled Attention](https://arxiv.org/abs/2006.03654) 논문과 함께 발표했습니다.
1. **[DeBERTa-v2](https://huggingface.co/docs/transformers/model_doc/deberta-v2)** (Microsoft 에서) Pengcheng He, Xiaodong Liu, Jianfeng Gao, Weizhu Chen 의 [DeBERTa: Decoding-enhanced BERT with Disentangled Attention](https://arxiv.org/abs/2006.03654) 논문과 함께 발표했습니다.
1. **[Decision Transformer](https://huggingface.co/docs/transformers/model_doc/decision_transformer)** (Berkeley/Facebook/Google 에서) Lili Chen, Kevin Lu, Aravind Rajeswaran, Kimin Lee, Aditya Grover, Michael Laskin, Pieter Abbeel, Aravind Srinivas, Igor Mordatch 의 [Decision Transformer: Reinforcement Learning via Sequence Modeling](https://arxiv.org/abs/2106.01345) 논문과 함께 발표했습니다.
1. **[Deformable DETR](https://huggingface.co/docs/transformers/model_doc/deformable_detr)** (SenseTime Research 에서) Xizhou Zhu, Weijie Su, Lewei Lu, Bin Li, Xiaogang Wang, Jifeng Dai 의 [Deformable DETR: Deformable Transformers for End-to-End Object Detection](https://arxiv.org/abs/2010.04159) 논문과 함께 발표했습니다.
1. **[DeiT](https://huggingface.co/docs/transformers/model_doc/deit)** (Facebook 에서) Hugo Touvron, Matthieu Cord, Matthijs Douze, Francisco Massa, Alexandre Sablayrolles, Hervé Jégou 의 [Training data-efficient image transformers & distillation through attention](https://arxiv.org/abs/2012.12877) 논문과 함께 발표했습니다.
1. **[DePlot](https://huggingface.co/docs/transformers/model_doc/deplot)** (Google AI 에서 제공)은 Fangyu Liu, Julian Martin Eisenschlos, Francesco Piccinno, Syrine Krichene, Chenxi Pang, Kenton Lee, Mandar Joshi, Wenhu Chen, Nigel Collier, Yasemin Altun.의 [DePlot: One-shot visual language reasoning by plot-to-table translation](https://arxiv.org/abs/2212.10505)논문과 함께 발표했습니다.
1. **[DETA](https://huggingface.co/docs/transformers/model_doc/deta)** (The University of Texas at Austin 에서 제공)은 Jeffrey Ouyang-Zhang, Jang Hyun Cho, Xingyi Zhou, Philipp Krähenbühl.의 [NMS Strikes Back](https://arxiv.org/abs/2212.06137)논문과 함께 발표했습니다.
1. **[DETR](https://huggingface.co/docs/transformers/model_doc/detr)** (Facebook 에서) Nicolas Carion, Francisco Massa, Gabriel Synnaeve, Nicolas Usunier, Alexander Kirillov, Sergey Zagoruyko 의 [End-to-End Object Detection with Transformers](https://arxiv.org/abs/2005.12872) 논문과 함께 발표했습니다.
1. **[DialoGPT](https://huggingface.co/docs/transformers/model_doc/dialogpt)** (Microsoft Research 에서) Yizhe Zhang, Siqi Sun, Michel Galley, Yen-Chun Chen, Chris Brockett, Xiang Gao, Jianfeng Gao, Jingjing Liu, Bill Dolan 의 [DialoGPT: Large-Scale Generative Pre-training for Conversational Response Generation](https://arxiv.org/abs/1911.00536) 논문과 함께 발표했습니다.
1. **[DiNAT](https://huggingface.co/docs/transformers/model_doc/dinat)** (SHI Labs 에서) Ali Hassani and Humphrey Shi 의 [Dilated Neighborhood Attention Transformer](https://arxiv.org/abs/2209.15001) 논문과 함께 발표했습니다.
1. **[DistilBERT](https://huggingface.co/docs/transformers/model_doc/distilbert)** (HuggingFace 에서) Victor Sanh, Lysandre Debut and Thomas Wolf. The same method has been applied to compress GPT2 into [DistilGPT2](https://github.com/huggingface/transformers/tree/main/examples/distillation), RoBERTa into [DistilRoBERTa](https://github.com/huggingface/transformers/tree/main/examples/distillation), Multilingual BERT into [DistilmBERT](https://github.com/huggingface/transformers/tree/main/examples/distillation) and a German version of DistilBERT 의 [DistilBERT, a distilled version of BERT: smaller, faster, cheaper and lighter](https://arxiv.org/abs/1910.01108) 논문과 함께 발표했습니다.
1. **[DiT](https://huggingface.co/docs/transformers/model_doc/dit)** (Microsoft Research 에서) Junlong Li, Yiheng Xu, Tengchao Lv, Lei Cui, Cha Zhang, Furu Wei 의 [DiT: Self-supervised Pre-training for Document Image Transformer](https://arxiv.org/abs/2203.02378) 논문과 함께 발표했습니다.
1. **[Donut](https://huggingface.co/docs/transformers/model_doc/donut)** (NAVER 에서) Geewook Kim, Teakgyu Hong, Moonbin Yim, Jeongyeon Nam, Jinyoung Park, Jinyeong Yim, Wonseok Hwang, Sangdoo Yun, Dongyoon Han, Seunghyun Park 의 [OCR-free Document Understanding Transformer](https://arxiv.org/abs/2111.15664) 논문과 함께 발표했습니다.
1. **[DPR](https://huggingface.co/docs/transformers/model_doc/dpr)** (Facebook 에서) Vladimir Karpukhin, Barlas Oğuz, Sewon Min, Patrick Lewis, Ledell Wu, Sergey Edunov, Danqi Chen, and Wen-tau Yih 의 [Dense Passage Retrieval for Open-Domain Question Answering](https://arxiv.org/abs/2004.04906) 논문과 함께 발표했습니다.
1. **[DPT](https://huggingface.co/docs/transformers/master/model_doc/dpt)** (Intel Labs 에서) René Ranftl, Alexey Bochkovskiy, Vladlen Koltun 의 [Vision Transformers for Dense Prediction](https://arxiv.org/abs/2103.13413) 논문과 함께 발표했습니다.
1. **[EfficientFormer](https://huggingface.co/docs/transformers/model_doc/efficientformer)** (from Snap Research) released with the paper [EfficientFormer: Vision Transformers at MobileNetSpeed](https://arxiv.org/abs/2206.01191) by Yanyu Li, Geng Yuan, Yang Wen, Ju Hu, Georgios Evangelidis, Sergey Tulyakov, Yanzhi Wang, Jian Ren.
1. **[EfficientNet](https://huggingface.co/docs/transformers/model_doc/efficientnet)** (from Google Brain) released with the paper [EfficientNet: Rethinking Model Scaling for Convolutional Neural Networks](https://arxiv.org/abs/1905.11946) by Mingxing Tan, Quoc V. Le.
1. **[ELECTRA](https://huggingface.co/docs/transformers/model_doc/electra)** (Google Research/Stanford University 에서) Kevin Clark, Minh-Thang Luong, Quoc V. Le, Christopher D. Manning 의 [ELECTRA: Pre-training text encoders as discriminators rather than generators](https://arxiv.org/abs/2003.10555) 논문과 함께 발표했습니다.
1. **[EncoderDecoder](https://huggingface.co/docs/transformers/model_doc/encoder-decoder)** (Google Research 에서) Sascha Rothe, Shashi Narayan, Aliaksei Severyn 의 [Leveraging Pre-trained Checkpoints for Sequence Generation Tasks](https://arxiv.org/abs/1907.12461) 논문과 함께 발표했습니다.
1. **[ERNIE](https://huggingface.co/docs/transformers/model_doc/ernie)** (Baidu 에서) Yu Sun, Shuohuan Wang, Yukun Li, Shikun Feng, Xuyi Chen, Han Zhang, Xin Tian, Danxiang Zhu, Hao Tian, Hua Wu 의 [ERNIE: Enhanced Representation through Knowledge Integration](https://arxiv.org/abs/1904.09223) 논문과 함께 발표했습니다.
1. **[ErnieM](https://huggingface.co/docs/transformers/model_doc/ernie_m)** (Baidu 에서 제공)은 Xuan Ouyang, Shuohuan Wang, Chao Pang, Yu Sun, Hao Tian, Hua Wu, Haifeng Wang.의 [ERNIE-M: Enhanced Multilingual Representation by Aligning Cross-lingual Semantics with Monolingual Corpora](https://arxiv.org/abs/2012.15674)논문과 함께 발표했습니다.
1. **[ESM](https://huggingface.co/docs/transformers/model_doc/esm)** (from Meta AI) are transformer protein language models.  **ESM-1b** was released with the paper [Biological structure and function emerge from scaling unsupervised learning to 250 million protein sequences](https://www.pnas.org/content/118/15/e2016239118) by Alexander Rives, Joshua Meier, Tom Sercu, Siddharth Goyal, Zeming Lin, Jason Liu, Demi Guo, Myle Ott, C. Lawrence Zitnick, Jerry Ma, and Rob Fergus. **ESM-1v** was released with the paper [Language models enable zero-shot prediction of the effects of mutations on protein function](https://doi.org/10.1101/2021.07.09.450648) by Joshua Meier, Roshan Rao, Robert Verkuil, Jason Liu, Tom Sercu and Alexander Rives. **ESM-2** was released with the paper [Language models of protein sequences at the scale of evolution enable accurate structure prediction](https://doi.org/10.1101/2022.07.20.500902) by Zeming Lin, Halil Akin, Roshan Rao, Brian Hie, Zhongkai Zhu, Wenting Lu, Allan dos Santos Costa, Maryam Fazel-Zarandi, Tom Sercu, Sal Candido, Alexander Rives.
1. **[FLAN-T5](https://huggingface.co/docs/transformers/model_doc/flan-t5)** (from Google AI) released in the repository [google-research/t5x](https://github.com/google-research/t5x/blob/main/docs/models.md#flan-t5-checkpoints) by Hyung Won Chung, Le Hou, Shayne Longpre, Barret Zoph, Yi Tay, William Fedus, Eric Li, Xuezhi Wang, Mostafa Dehghani, Siddhartha Brahma, Albert Webson, Shixiang Shane Gu, Zhuyun Dai, Mirac Suzgun, Xinyun Chen, Aakanksha Chowdhery, Sharan Narang, Gaurav Mishra, Adams Yu, Vincent Zhao, Yanping Huang, Andrew Dai, Hongkun Yu, Slav Petrov, Ed H. Chi, Jeff Dean, Jacob Devlin, Adam Roberts, Denny Zhou, Quoc V. Le, and Jason Wei
1. **[FLAN-UL2](https://huggingface.co/docs/transformers/model_doc/flan-ul2)** (from Google AI) released in the repository [google-research/t5x](https://github.com/google-research/t5x/blob/main/docs/models.md#flan-ul2-checkpoints) by Hyung Won Chung, Le Hou, Shayne Longpre, Barret Zoph, Yi Tay, William Fedus, Eric Li, Xuezhi Wang, Mostafa Dehghani, Siddhartha Brahma, Albert Webson, Shixiang Shane Gu, Zhuyun Dai, Mirac Suzgun, Xinyun Chen, Aakanksha Chowdhery, Sharan Narang, Gaurav Mishra, Adams Yu, Vincent Zhao, Yanping Huang, Andrew Dai, Hongkun Yu, Slav Petrov, Ed H. Chi, Jeff Dean, Jacob Devlin, Adam Roberts, Denny Zhou, Quoc V. Le, and Jason Wei
1. **[FlauBERT](https://huggingface.co/docs/transformers/model_doc/flaubert)** (from CNRS) released with the paper [FlauBERT: Unsupervised Language Model Pre-training for French](https://arxiv.org/abs/1912.05372) by Hang Le, Loïc Vial, Jibril Frej, Vincent Segonne, Maximin Coavoux, Benjamin Lecouteux, Alexandre Allauzen, Benoît Crabbé, Laurent Besacier, Didier Schwab.
1. **[FLAVA](https://huggingface.co/docs/transformers/model_doc/flava)** (from Facebook AI) released with the paper [FLAVA: A Foundational Language And Vision Alignment Model](https://arxiv.org/abs/2112.04482) by Amanpreet Singh, Ronghang Hu, Vedanuj Goswami, Guillaume Couairon, Wojciech Galuba, Marcus Rohrbach, and Douwe Kiela.
1. **[FNet](https://huggingface.co/docs/transformers/model_doc/fnet)** (from Google Research) released with the paper [FNet: Mixing Tokens with Fourier Transforms](https://arxiv.org/abs/2105.03824) by James Lee-Thorp, Joshua Ainslie, Ilya Eckstein, Santiago Ontanon.
1. **[FocalNet](https://huggingface.co/docs/transformers/main/model_doc/focalnet)** (from Microsoft Research) released with the paper [Focal Modulation Networks](https://arxiv.org/abs/2203.11926) by Jianwei Yang, Chunyuan Li, Xiyang Dai, Lu Yuan, Jianfeng Gao.
1. **[Funnel Transformer](https://huggingface.co/docs/transformers/model_doc/funnel)** (from CMU/Google Brain) released with the paper [Funnel-Transformer: Filtering out Sequential Redundancy for Efficient Language Processing](https://arxiv.org/abs/2006.03236) by Zihang Dai, Guokun Lai, Yiming Yang, Quoc V. Le.
1. **[GIT](https://huggingface.co/docs/transformers/model_doc/git)** (from Microsoft Research) released with the paper [GIT: A Generative Image-to-text Transformer for Vision and Language](https://arxiv.org/abs/2205.14100) by Jianfeng Wang, Zhengyuan Yang, Xiaowei Hu, Linjie Li, Kevin Lin, Zhe Gan, Zicheng Liu, Ce Liu, Lijuan Wang.
1. **[GLPN](https://huggingface.co/docs/transformers/model_doc/glpn)** (from KAIST) released with the paper [Global-Local Path Networks for Monocular Depth Estimation with Vertical CutDepth](https://arxiv.org/abs/2201.07436) by Doyeon Kim, Woonghyun Ga, Pyungwhan Ahn, Donggyu Joo, Sehwan Chun, Junmo Kim.
1. **[GPT](https://huggingface.co/docs/transformers/model_doc/openai-gpt)** (from OpenAI) released with the paper [Improving Language Understanding by Generative Pre-Training](https://blog.openai.com/language-unsupervised/) by Alec Radford, Karthik Narasimhan, Tim Salimans and Ilya Sutskever.
1. **[GPT Neo](https://huggingface.co/docs/transformers/model_doc/gpt_neo)** (from EleutherAI) released in the repository [EleutherAI/gpt-neo](https://github.com/EleutherAI/gpt-neo) by Sid Black, Stella Biderman, Leo Gao, Phil Wang and Connor Leahy.
1. **[GPT NeoX](https://huggingface.co/docs/transformers/model_doc/gpt_neox)** (EleutherAI 에서) Sid Black, Stella Biderman, Eric Hallahan, Quentin Anthony, Leo Gao, Laurence Golding, Horace He, Connor Leahy, Kyle McDonell, Jason Phang, Michael Pieler, USVSN Sai Prashanth, Shivanshu Purohit, Laria Reynolds, Jonathan Tow, Ben Wang, Samuel Weinbac 의 [GPT-NeoX-20B: An Open-Source Autoregressive Language Model](https://arxiv.org/abs/2204.06745) 논문과 함께 발표했습니다.
1. **[GPT NeoX Japanese](https://huggingface.co/docs/transformers/model_doc/gpt_neox_japanese)** (from ABEJA) released by Shinya Otani, Takayoshi Makabe, Anuj Arora, and Kyo Hattori.
1. **[GPT-2](https://huggingface.co/docs/transformers/model_doc/gpt2)** (OpenAI 에서) Alec Radford*, Jeffrey Wu*, Rewon Child, David Luan, Dario Amodei** and Ilya Sutskever** 의 [Language Models are Unsupervised Multitask Learners](https://blog.openai.com/better-language-models/) 논문과 함께 발표했습니다.
1. **[GPT-J](https://huggingface.co/docs/transformers/model_doc/gptj)** (from EleutherAI) released in the repository [kingoflolz/mesh-transformer-jax](https://github.com/kingoflolz/mesh-transformer-jax/) by Ben Wang and Aran Komatsuzaki.
1. **[GPT-Sw3](https://huggingface.co/docs/transformers/model_doc/gpt-sw3)** (AI-Sweden 에서) Ariel Ekgren, Amaru Cuba Gyllensten, Evangelia Gogoulou, Alice Heiman, Severine Verlinden, Joey Öhman, Fredrik Carlsson, Magnus Sahlgren. 의 [Lessons Learned from GPT-SW3: Building the First Large-Scale Generative Language Model for Swedish](http://www.lrec-conf.org/proceedings/lrec2022/pdf/2022.lrec-1.376.pdf) 논문과 함께 발표했습니다.
1. **[GPTBigCode](https://huggingface.co/docs/transformers/model_doc/gpt_bigcode)** (BigCode 에서 제공)은 Loubna Ben Allal, Raymond Li, Denis Kocetkov, Chenghao Mou, Christopher Akiki, Carlos Munoz Ferrandis, Niklas Muennighoff, Mayank Mishra, Alex Gu, Manan Dey, Logesh Kumar Umapathi, Carolyn Jane Anderson, Yangtian Zi, Joel Lamy Poirier, Hailey Schoelkopf, Sergey Troshin, Dmitry Abulkhanov, Manuel Romero, Michael Lappert, Francesco De Toni, Bernardo García del Río, Qian Liu, Shamik Bose, Urvashi Bhattacharyya, Terry Yue Zhuo, Ian Yu, Paulo Villegas, Marco Zocca, Sourab Mangrulkar, David Lansky, Huu Nguyen, Danish Contractor, Luis Villa, Jia Li, Dzmitry Bahdanau, Yacine Jernite, Sean Hughes, Daniel Fried, Arjun Guha, Harm de Vries, Leandro von Werra.의 [SantaCoder: don't reach for the stars!](https://arxiv.org/abs/2301.03988)논문과 함께 발표했습니다.
1. **[GPTSAN-japanese](https://huggingface.co/docs/transformers/model_doc/gptsan-japanese)** released in the repository [tanreinama/GPTSAN](https://github.com/tanreinama/GPTSAN/blob/main/report/model.md) by Toshiyuki Sakamoto(tanreinama).
1. **[Graphormer](https://huggingface.co/docs/transformers/model_doc/graphormer)** (from Microsoft) Chengxuan Ying, Tianle Cai, Shengjie Luo, Shuxin Zheng, Guolin Ke, Di He, Yanming Shen, Tie-Yan Liu  의 [Do Transformers Really Perform Bad for Graph Representation?](https://arxiv.org/abs/2106.05234)  논문과 함께 발표했습니다.
1. **[GroupViT](https://huggingface.co/docs/transformers/model_doc/groupvit)** (UCSD, NVIDIA 에서) Jiarui Xu, Shalini De Mello, Sifei Liu, Wonmin Byeon, Thomas Breuel, Jan Kautz, Xiaolong Wang 의 [GroupViT: Semantic Segmentation Emerges from Text Supervision](https://arxiv.org/abs/2202.11094) 논문과 함께 발표했습니다.
1. **[Hubert](https://huggingface.co/docs/transformers/model_doc/hubert)** (Facebook 에서) Wei-Ning Hsu, Benjamin Bolte, Yao-Hung Hubert Tsai, Kushal Lakhotia, Ruslan Salakhutdinov, Abdelrahman Mohamed 의 [HuBERT: Self-Supervised Speech Representation Learning by Masked Prediction of Hidden Units](https://arxiv.org/abs/2106.07447) 논문과 함께 발표했습니다.
1. **[I-BERT](https://huggingface.co/docs/transformers/model_doc/ibert)** (Berkeley 에서) Sehoon Kim, Amir Gholami, Zhewei Yao, Michael W. Mahoney, Kurt Keutzer 의 [I-BERT: Integer-only BERT Quantization](https://arxiv.org/abs/2101.01321) 논문과 함께 발표했습니다.
1. **[ImageGPT](https://huggingface.co/docs/transformers/model_doc/imagegpt)** (OpenAI 에서) Mark Chen, Alec Radford, Rewon Child, Jeffrey Wu, Heewoo Jun, David Luan, Ilya Sutskever 의 [Generative Pretraining from Pixels](https://openai.com/blog/image-gpt/) 논문과 함께 발표했습니다.
1. **[Informer](https://huggingface.co/docs/transformers/model_doc/informer)** (from Beihang University, UC Berkeley, Rutgers University, SEDD Company) released with the paper [Informer: Beyond Efficient Transformer for Long Sequence Time-Series Forecasting](https://arxiv.org/abs/2012.07436) by Haoyi Zhou, Shanghang Zhang, Jieqi Peng, Shuai Zhang, Jianxin Li, Hui Xiong, and Wancai Zhang.
1. **[Jukebox](https://huggingface.co/docs/transformers/model_doc/jukebox)** (OpenAI 에서) Prafulla Dhariwal, Heewoo Jun, Christine Payne, Jong Wook Kim, Alec Radford, Ilya Sutskever 의 [Jukebox: A Generative Model for Music](https://arxiv.org/pdf/2005.00341.pdf) 논문과 함께 발표했습니다.
1. **[LayoutLM](https://huggingface.co/docs/transformers/model_doc/layoutlm)** (Microsoft Research Asia 에서) Yiheng Xu, Minghao Li, Lei Cui, Shaohan Huang, Furu Wei, Ming Zhou 의 [LayoutLM: Pre-training of Text and Layout for Document Image Understanding](https://arxiv.org/abs/1912.13318) 논문과 함께 발표했습니다.
1. **[LayoutLMv2](https://huggingface.co/docs/transformers/model_doc/layoutlmv2)** (Microsoft Research Asia 에서) Yang Xu, Yiheng Xu, Tengchao Lv, Lei Cui, Furu Wei, Guoxin Wang, Yijuan Lu, Dinei Florencio, Cha Zhang, Wanxiang Che, Min Zhang, Lidong Zhou 의 [LayoutLMv2: Multi-modal Pre-training for Visually-Rich Document Understanding](https://arxiv.org/abs/2012.14740) 논문과 함께 발표했습니다.
1. **[LayoutLMv3](https://huggingface.co/docs/transformers/model_doc/layoutlmv3)** (Microsoft Research Asia 에서) Yupan Huang, Tengchao Lv, Lei Cui, Yutong Lu, Furu Wei 의 [LayoutLMv3: Pre-training for Document AI with Unified Text and Image Masking](https://arxiv.org/abs/2204.08387) 논문과 함께 발표했습니다.
1. **[LayoutXLM](https://huggingface.co/docs/transformers/model_doc/layoutxlm)** (Microsoft Research Asia 에서) Yiheng Xu, Tengchao Lv, Lei Cui, Guoxin Wang, Yijuan Lu, Dinei Florencio, Cha Zhang, Furu Wei 의 [LayoutXLM: Multimodal Pre-training for Multilingual Visually-rich Document Understanding](https://arxiv.org/abs/2104.08836) 논문과 함께 발표했습니다.
1. **[LED](https://huggingface.co/docs/transformers/model_doc/led)** (AllenAI 에서) Iz Beltagy, Matthew E. Peters, Arman Cohan 의 [Longformer: The Long-Document Transformer](https://arxiv.org/abs/2004.05150) 논문과 함께 발표했습니다.
1. **[LeViT](https://huggingface.co/docs/transformers/model_doc/levit)** (Meta AI 에서) Ben Graham, Alaaeldin El-Nouby, Hugo Touvron, Pierre Stock, Armand Joulin, Hervé Jégou, Matthijs Douze 의 [LeViT: A Vision Transformer in ConvNet's Clothing for Faster Inference](https://arxiv.org/abs/2104.01136) 논문과 함께 발표했습니다.
1. **[LiLT](https://huggingface.co/docs/transformers/model_doc/lilt)** (South China University of Technology 에서) Jiapeng Wang, Lianwen Jin, Kai Ding 의 [LiLT: A Simple yet Effective Language-Independent Layout Transformer for Structured Document Understanding](https://arxiv.org/abs/2202.13669) 논문과 함께 발표했습니다.
1. **[LLaMA](https://huggingface.co/docs/transformers/model_doc/llama)** (The FAIR team of Meta AI 에서 제공)은 Hugo Touvron, Thibaut Lavril, Gautier Izacard, Xavier Martinet, Marie-Anne Lachaux, Timothée Lacroix, Baptiste Rozière, Naman Goyal, Eric Hambro, Faisal Azhar, Aurelien Rodriguez, Armand Joulin, Edouard Grave, Guillaume Lample.의 [LLaMA: Open and Efficient Foundation Language Models](https://arxiv.org/abs/2302.13971)논문과 함께 발표했습니다.
1. **[Longformer](https://huggingface.co/docs/transformers/model_doc/longformer)** (AllenAI 에서) Iz Beltagy, Matthew E. Peters, Arman Cohan 의 [Longformer: The Long-Document Transformer](https://arxiv.org/abs/2004.05150) 논문과 함께 발표했습니다.
1. **[LongT5](https://huggingface.co/docs/transformers/model_doc/longt5)** (Google AI 에서) Mandy Guo, Joshua Ainslie, David Uthus, Santiago Ontanon, Jianmo Ni, Yun-Hsuan Sung, Yinfei Yang 의 [LongT5: Efficient Text-To-Text Transformer for Long Sequences](https://arxiv.org/abs/2112.07916) 논문과 함께 발표했습니다.
1. **[LUKE](https://huggingface.co/docs/transformers/model_doc/luke)** (Studio Ousia 에서) Ikuya Yamada, Akari Asai, Hiroyuki Shindo, Hideaki Takeda, Yuji Matsumoto 의 [LUKE: Deep Contextualized Entity Representations with Entity-aware Self-attention](https://arxiv.org/abs/2010.01057) 논문과 함께 발표했습니다.
1. **[LXMERT](https://huggingface.co/docs/transformers/model_doc/lxmert)** (UNC Chapel Hill 에서) Hao Tan and Mohit Bansal 의 [LXMERT: Learning Cross-Modality Encoder Representations from Transformers for Open-Domain Question Answering](https://arxiv.org/abs/1908.07490) 논문과 함께 발표했습니다.
1. **[M-CTC-T](https://huggingface.co/docs/transformers/model_doc/mctct)** (Facebook 에서) Loren Lugosch, Tatiana Likhomanenko, Gabriel Synnaeve, and Ronan Collobert 의 [Pseudo-Labeling For Massively Multilingual Speech Recognition](https://arxiv.org/abs/2111.00161) 논문과 함께 발표했습니다.
1. **[M2M100](https://huggingface.co/docs/transformers/model_doc/m2m_100)** (Facebook 에서) Angela Fan, Shruti Bhosale, Holger Schwenk, Zhiyi Ma, Ahmed El-Kishky, Siddharth Goyal, Mandeep Baines, Onur Celebi, Guillaume Wenzek, Vishrav Chaudhary, Naman Goyal, Tom Birch, Vitaliy Liptchinsky, Sergey Edunov, Edouard Grave, Michael Auli, Armand Joulin 의 [Beyond English-Centric Multilingual Machine Translation](https://arxiv.org/abs/2010.11125) 논문과 함께 발표했습니다.
1. **[MarianMT](https://huggingface.co/docs/transformers/model_doc/marian)** Machine translation models trained using [OPUS](http://opus.nlpl.eu/) data by Jörg Tiedemann. The [Marian Framework](https://marian-nmt.github.io/) is being developed by the Microsoft Translator Team.
1. **[MarkupLM](https://huggingface.co/docs/transformers/model_doc/markuplm)** (Microsoft Research Asia 에서) Junlong Li, Yiheng Xu, Lei Cui, Furu Wei 의 [MarkupLM: Pre-training of Text and Markup Language for Visually-rich Document Understanding](https://arxiv.org/abs/2110.08518) 논문과 함께 발표했습니다.
1. **[Mask2Former](https://huggingface.co/docs/transformers/model_doc/mask2former)** (FAIR and UIUC 에서 제공)은 Bowen Cheng, Ishan Misra, Alexander G. Schwing, Alexander Kirillov, Rohit Girdhar.의 [Masked-attention Mask Transformer for Universal Image Segmentation](https://arxiv.org/abs/2112.01527)논문과 함께 발표했습니다.
1. **[MaskFormer](https://huggingface.co/docs/transformers/model_doc/maskformer)** (Meta and UIUC 에서) Bowen Cheng, Alexander G. Schwing, Alexander Kirillov 의 [Per-Pixel Classification is Not All You Need for Semantic Segmentation](https://arxiv.org/abs/2107.06278) 논문과 함께 발표했습니다.
1. **[MatCha](https://huggingface.co/docs/transformers/model_doc/matcha)** (Google AI 에서 제공)은 Fangyu Liu, Francesco Piccinno, Syrine Krichene, Chenxi Pang, Kenton Lee, Mandar Joshi, Yasemin Altun, Nigel Collier, Julian Martin Eisenschlos.의 [MatCha: Enhancing Visual Language Pretraining with Math Reasoning and Chart Derendering](https://arxiv.org/abs/2212.09662)논문과 함께 발표했습니다.
1. **[mBART](https://huggingface.co/docs/transformers/model_doc/mbart)** (Facebook 에서) Yinhan Liu, Jiatao Gu, Naman Goyal, Xian Li, Sergey Edunov, Marjan Ghazvininejad, Mike Lewis, Luke Zettlemoyer 의 [Multilingual Denoising Pre-training for Neural Machine Translation](https://arxiv.org/abs/2001.08210) 논문과 함께 발표했습니다.
1. **[mBART-50](https://huggingface.co/docs/transformers/model_doc/mbart)** (Facebook 에서) Yuqing Tang, Chau Tran, Xian Li, Peng-Jen Chen, Naman Goyal, Vishrav Chaudhary, Jiatao Gu, Angela Fan 의 [Multilingual Translation with Extensible Multilingual Pretraining and Finetuning](https://arxiv.org/abs/2008.00401) 논문과 함께 발표했습니다.
1. **[MEGA](https://huggingface.co/docs/transformers/model_doc/mega)** (Facebook 에서 제공)은 Xuezhe Ma, Chunting Zhou, Xiang Kong, Junxian He, Liangke Gui, Graham Neubig, Jonathan May, and Luke Zettlemoyer.의 [Mega: Moving Average Equipped Gated Attention](https://arxiv.org/abs/2209.10655)논문과 함께 발표했습니다.
1. **[Megatron-BERT](https://huggingface.co/docs/transformers/model_doc/megatron-bert)** (NVIDIA 에서) Mohammad Shoeybi, Mostofa Patwary, Raul Puri, Patrick LeGresley, Jared Casper and Bryan Catanzaro 의 [Megatron-LM: Training Multi-Billion Parameter Language Models Using Model Parallelism](https://arxiv.org/abs/1909.08053) 논문과 함께 발표했습니다.
1. **[Megatron-GPT2](https://huggingface.co/docs/transformers/model_doc/megatron_gpt2)** (NVIDIA 에서) Mohammad Shoeybi, Mostofa Patwary, Raul Puri, Patrick LeGresley, Jared Casper and Bryan Catanzaro 의 [Megatron-LM: Training Multi-Billion Parameter Language Models Using Model Parallelism](https://arxiv.org/abs/1909.08053) 논문과 함께 발표했습니다.
1. **[MGP-STR](https://huggingface.co/docs/transformers/model_doc/mgp-str)** (Alibaba Research 에서 제공)은 Peng Wang, Cheng Da, and Cong Yao.의 [Multi-Granularity Prediction for Scene Text Recognition](https://arxiv.org/abs/2209.03592)논문과 함께 발표했습니다.
1. **[mLUKE](https://huggingface.co/docs/transformers/model_doc/mluke)** (Studio Ousia 에서) Ryokan Ri, Ikuya Yamada, and Yoshimasa Tsuruoka 의 [mLUKE: The Power of Entity Representations in Multilingual Pretrained Language Models](https://arxiv.org/abs/2110.08151) 논문과 함께 발표했습니다.
1. **[MobileBERT](https://huggingface.co/docs/transformers/model_doc/mobilebert)** (CMU/Google Brain 에서) Zhiqing Sun, Hongkun Yu, Xiaodan Song, Renjie Liu, Yiming Yang, and Denny Zhou 의 [MobileBERT: a Compact Task-Agnostic BERT for Resource-Limited Devices](https://arxiv.org/abs/2004.02984) 논문과 함께 발표했습니다.
1. **[MobileNetV1](https://huggingface.co/docs/transformers/model_doc/mobilenet_v1)** (Google Inc. 에서) Andrew G. Howard, Menglong Zhu, Bo Chen, Dmitry Kalenichenko, Weijun Wang, Tobias Weyand, Marco Andreetto, Hartwig Adam 의 [MobileNets: Efficient Convolutional Neural Networks for Mobile Vision Applications](https://arxiv.org/abs/1704.04861) 논문과 함께 발표했습니다.
1. **[MobileNetV2](https://huggingface.co/docs/transformers/model_doc/mobilenet_v2)** (Google Inc. 에서) Mark Sandler, Andrew Howard, Menglong Zhu, Andrey Zhmoginov, Liang-Chieh Chen 의 [MobileNetV2: Inverted Residuals and Linear Bottlenecks](https://arxiv.org/abs/1801.04381) 논문과 함께 발표했습니다.
1. **[MobileViT](https://huggingface.co/docs/transformers/model_doc/mobilevit)** (Apple 에서) Sachin Mehta and Mohammad Rastegari 의 [MobileViT: Light-weight, General-purpose, and Mobile-friendly Vision Transformer](https://arxiv.org/abs/2110.02178) 논문과 함께 발표했습니다.
1. **[MPNet](https://huggingface.co/docs/transformers/model_doc/mpnet)** (Microsoft Research 에서) Kaitao Song, Xu Tan, Tao Qin, Jianfeng Lu, Tie-Yan Liu 의 [MPNet: Masked and Permuted Pre-training for Language Understanding](https://arxiv.org/abs/2004.09297) 논문과 함께 발표했습니다.
1. **[MT5](https://huggingface.co/docs/transformers/model_doc/mt5)** (Google AI 에서) Linting Xue, Noah Constant, Adam Roberts, Mihir Kale, Rami Al-Rfou, Aditya Siddhant, Aditya Barua, Colin Raffel 의 [mT5: A massively multilingual pre-trained text-to-text transformer](https://arxiv.org/abs/2010.11934) 논문과 함께 발표했습니다.
1. **[MVP](https://huggingface.co/docs/transformers/model_doc/mvp)** (RUC AI Box 에서) Tianyi Tang, Junyi Li, Wayne Xin Zhao and Ji-Rong Wen 의 [MVP: Multi-task Supervised Pre-training for Natural Language Generation](https://arxiv.org/abs/2206.12131) 논문과 함께 발표했습니다.
1. **[NAT](https://huggingface.co/docs/transformers/model_doc/nat)** (SHI Labs 에서) Ali Hassani, Steven Walton, Jiachen Li, Shen Li, and Humphrey Shi 의 [Neighborhood Attention Transformer](https://arxiv.org/abs/2204.07143) 논문과 함께 발표했습니다.
1. **[Nezha](https://huggingface.co/docs/transformers/model_doc/nezha)** (Huawei Noah’s Ark Lab 에서) Junqiu Wei, Xiaozhe Ren, Xiaoguang Li, Wenyong Huang, Yi Liao, Yasheng Wang, Jiashu Lin, Xin Jiang, Xiao Chen and Qun Liu 의 [NEZHA: Neural Contextualized Representation for Chinese Language Understanding](https://arxiv.org/abs/1909.00204) 논문과 함께 발표했습니다.
1. **[NLLB](https://huggingface.co/docs/transformers/model_doc/nllb)** (Meta 에서) the NLLB team 의 [No Language Left Behind: Scaling Human-Centered Machine Translation](https://arxiv.org/abs/2207.04672) 논문과 함께 발표했습니다.
1. **[NLLB-MOE](https://huggingface.co/docs/transformers/model_doc/nllb-moe)** (Meta 에서 제공)은 the NLLB team.의 [No Language Left Behind: Scaling Human-Centered Machine Translation](https://arxiv.org/abs/2207.04672)논문과 함께 발표했습니다.
1. **[Nyströmformer](https://huggingface.co/docs/transformers/model_doc/nystromformer)** (the University of Wisconsin - Madison 에서) Yunyang Xiong, Zhanpeng Zeng, Rudrasis Chakraborty, Mingxing Tan, Glenn Fung, Yin Li, Vikas Singh 의 [Nyströmformer: A Nyström-Based Algorithm for Approximating Self-Attention](https://arxiv.org/abs/2102.03902) 논문과 함께 발표했습니다.
1. **[OneFormer](https://huggingface.co/docs/transformers/model_doc/oneformer)** (SHI Labs 에서) Jitesh Jain, Jiachen Li, MangTik Chiu, Ali Hassani, Nikita Orlov, Humphrey Shi 의 [OneFormer: One Transformer to Rule Universal Image Segmentation](https://arxiv.org/abs/2211.06220) 논문과 함께 발표했습니다.
1. **[OpenLlama](https://huggingface.co/docs/transformers/main/model_doc/open-llama)** (from [s-JoL](https://huggingface.co/s-JoL)) released in [Open-Llama](https://github.com/s-JoL/Open-Llama). 
1. **[OPT](https://huggingface.co/docs/transformers/master/model_doc/opt)** (Meta AI 에서) Susan Zhang, Stephen Roller, Naman Goyal, Mikel Artetxe, Moya Chen, Shuohui Chen et al 의 [OPT: Open Pre-trained Transformer Language Models](https://arxiv.org/abs/2205.01068) 논문과 함께 발표했습니다.
1. **[OWL-ViT](https://huggingface.co/docs/transformers/model_doc/owlvit)** (Google AI 에서) Matthias Minderer, Alexey Gritsenko, Austin Stone, Maxim Neumann, Dirk Weissenborn, Alexey Dosovitskiy, Aravindh Mahendran, Anurag Arnab, Mostafa Dehghani, Zhuoran Shen, Xiao Wang, Xiaohua Zhai, Thomas Kipf, and Neil Houlsby 의 [Simple Open-Vocabulary Object Detection with Vision Transformers](https://arxiv.org/abs/2205.06230) 논문과 함께 발표했습니다.
1. **[Pegasus](https://huggingface.co/docs/transformers/model_doc/pegasus)** (Google 에서) Jingqing Zhang, Yao Zhao, Mohammad Saleh and Peter J. Liu 의 [PEGASUS: Pre-training with Extracted Gap-sentences for Abstractive Summarization](https://arxiv.org/abs/1912.08777) 논문과 함께 발표했습니다.
1. **[PEGASUS-X](https://huggingface.co/docs/transformers/model_doc/pegasus_x)** (Google 에서) Jason Phang, Yao Zhao, Peter J. Liu 의 [Investigating Efficiently Extending Transformers for Long Input Summarization](https://arxiv.org/abs/2208.04347) 논문과 함께 발표했습니다.
1. **[Perceiver IO](https://huggingface.co/docs/transformers/model_doc/perceiver)** (Deepmind 에서) Andrew Jaegle, Sebastian Borgeaud, Jean-Baptiste Alayrac, Carl Doersch, Catalin Ionescu, David Ding, Skanda Koppula, Daniel Zoran, Andrew Brock, Evan Shelhamer, Olivier Hénaff, Matthew M. Botvinick, Andrew Zisserman, Oriol Vinyals, João Carreira 의 [Perceiver IO: A General Architecture for Structured Inputs & Outputs](https://arxiv.org/abs/2107.14795) 논문과 함께 발표했습니다.
1. **[PhoBERT](https://huggingface.co/docs/transformers/model_doc/phobert)** (VinAI Research 에서) Dat Quoc Nguyen and Anh Tuan Nguyen 의 [PhoBERT: Pre-trained language models for Vietnamese](https://www.aclweb.org/anthology/2020.findings-emnlp.92/) 논문과 함께 발표했습니다.
1. **[Pix2Struct](https://huggingface.co/docs/transformers/model_doc/pix2struct)** (Google 에서 제공)은 Kenton Lee, Mandar Joshi, Iulia Turc, Hexiang Hu, Fangyu Liu, Julian Eisenschlos, Urvashi Khandelwal, Peter Shaw, Ming-Wei Chang, Kristina Toutanova.의 [Pix2Struct: Screenshot Parsing as Pretraining for Visual Language Understanding](https://arxiv.org/abs/2210.03347)논문과 함께 발표했습니다.
1. **[PLBart](https://huggingface.co/docs/transformers/model_doc/plbart)** (UCLA NLP 에서) Wasi Uddin Ahmad, Saikat Chakraborty, Baishakhi Ray, Kai-Wei Chang 의 [Unified Pre-training for Program Understanding and Generation](https://arxiv.org/abs/2103.06333) 논문과 함께 발표했습니다.
1. **[PoolFormer](https://huggingface.co/docs/transformers/model_doc/poolformer)** (Sea AI Labs 에서) Yu, Weihao and Luo, Mi and Zhou, Pan and Si, Chenyang and Zhou, Yichen and Wang, Xinchao and Feng, Jiashi and Yan, Shuicheng 의 [MetaFormer is Actually What You Need for Vision](https://arxiv.org/abs/2111.11418) 논문과 함께 발표했습니다.
1. **[ProphetNet](https://huggingface.co/docs/transformers/model_doc/prophetnet)** (Microsoft Research 에서) Yu Yan, Weizhen Qi, Yeyun Gong, Dayiheng Liu, Nan Duan, Jiusheng Chen, Ruofei Zhang and Ming Zhou 의 [ProphetNet: Predicting Future N-gram for Sequence-to-Sequence Pre-training](https://arxiv.org/abs/2001.04063) 논문과 함께 발표했습니다.
1. **[QDQBert](https://huggingface.co/docs/transformers/model_doc/qdqbert)** (NVIDIA 에서) Hao Wu, Patrick Judd, Xiaojie Zhang, Mikhail Isaev and Paulius Micikevicius 의 [Integer Quantization for Deep Learning Inference: Principles and Empirical Evaluation](https://arxiv.org/abs/2004.09602) 논문과 함께 발표했습니다.
1. **[RAG](https://huggingface.co/docs/transformers/model_doc/rag)** (Facebook 에서) Patrick Lewis, Ethan Perez, Aleksandara Piktus, Fabio Petroni, Vladimir Karpukhin, Naman Goyal, Heinrich Küttler, Mike Lewis, Wen-tau Yih, Tim Rocktäschel, Sebastian Riedel, Douwe Kiela 의 [Retrieval-Augmented Generation for Knowledge-Intensive NLP Tasks](https://arxiv.org/abs/2005.11401) 논문과 함께 발표했습니다.
1. **[REALM](https://huggingface.co/docs/transformers/model_doc/realm.html)** (Google Research 에서) Kelvin Guu, Kenton Lee, Zora Tung, Panupong Pasupat and Ming-Wei Chang 의 [REALM: Retrieval-Augmented Language Model Pre-Training](https://arxiv.org/abs/2002.08909) 논문과 함께 발표했습니다.
1. **[Reformer](https://huggingface.co/docs/transformers/model_doc/reformer)** (Google Research 에서) Nikita Kitaev, Łukasz Kaiser, Anselm Levskaya 의 [Reformer: The Efficient Transformer](https://arxiv.org/abs/2001.04451) 논문과 함께 발표했습니다.
1. **[RegNet](https://huggingface.co/docs/transformers/model_doc/regnet)** (META Research 에서) Ilija Radosavovic, Raj Prateek Kosaraju, Ross Girshick, Kaiming He, Piotr Dollár 의 [Designing Network Design Space](https://arxiv.org/abs/2003.13678) 논문과 함께 발표했습니다.
1. **[RemBERT](https://huggingface.co/docs/transformers/model_doc/rembert)** (Google Research 에서) Hyung Won Chung, Thibault Févry, Henry Tsai, M. Johnson, Sebastian Ruder 의 [Rethinking embedding coupling in pre-trained language models](https://arxiv.org/pdf/2010.12821.pdf) 논문과 함께 발표했습니다.
1. **[ResNet](https://huggingface.co/docs/transformers/model_doc/resnet)** (Microsoft Research 에서) Kaiming He, Xiangyu Zhang, Shaoqing Ren, Jian Sun 의 [Deep Residual Learning for Image Recognition](https://arxiv.org/abs/1512.03385) 논문과 함께 발표했습니다.
1. **[RoBERTa](https://huggingface.co/docs/transformers/model_doc/roberta)** (Facebook 에서) Yinhan Liu, Myle Ott, Naman Goyal, Jingfei Du, Mandar Joshi, Danqi Chen, Omer Levy, Mike Lewis, Luke Zettlemoyer, Veselin Stoyanov 의 a [Robustly Optimized BERT Pretraining Approach](https://arxiv.org/abs/1907.11692) 논문과 함께 발표했습니다.
1. **[RoBERTa-PreLayerNorm](https://huggingface.co/docs/transformers/model_doc/roberta-prelayernorm)** (Facebook 에서) Myle Ott, Sergey Edunov, Alexei Baevski, Angela Fan, Sam Gross, Nathan Ng, David Grangier, Michael Auli 의 [fairseq: A Fast, Extensible Toolkit for Sequence Modeling](https://arxiv.org/abs/1904.01038) 논문과 함께 발표했습니다.
1. **[RoCBert](https://huggingface.co/docs/transformers/model_doc/roc_bert)** (WeChatAI 에서) HuiSu, WeiweiShi, XiaoyuShen, XiaoZhou, TuoJi, JiaruiFang, JieZhou 의 [RoCBert: Robust Chinese Bert with Multimodal Contrastive Pretraining](https://aclanthology.org/2022.acl-long.65.pdf) 논문과 함께 발표했습니다.
1. **[RoFormer](https://huggingface.co/docs/transformers/model_doc/roformer)** (ZhuiyiTechnology 에서) Jianlin Su and Yu Lu and Shengfeng Pan and Bo Wen and Yunfeng Liu 의 a [RoFormer: Enhanced Transformer with Rotary Position Embedding](https://arxiv.org/pdf/2104.09864v1.pdf) 논문과 함께 발표했습니다.
1. **[RWKV](https://huggingface.co/docs/transformers/main/model_doc/rwkv)** (Bo Peng 에서 제공)은 Bo Peng.의 [this repo](https://github.com/BlinkDL/RWKV-LM)논문과 함께 발표했습니다.
1. **[SegFormer](https://huggingface.co/docs/transformers/model_doc/segformer)** (NVIDIA 에서) Enze Xie, Wenhai Wang, Zhiding Yu, Anima Anandkumar, Jose M. Alvarez, Ping Luo 의 [SegFormer: Simple and Efficient Design for Semantic Segmentation with Transformers](https://arxiv.org/abs/2105.15203) 논문과 함께 발표했습니다.
1. **[Segment Anything](https://huggingface.co/docs/transformers/main/model_doc/sam)** (Meta AI 에서 제공)은 Alexander Kirillov, Eric Mintun, Nikhila Ravi, Hanzi Mao, Chloe Rolland, Laura Gustafson, Tete Xiao, Spencer Whitehead, Alex Berg, Wan-Yen Lo, Piotr Dollar, Ross Girshick.의 [Segment Anything](https://arxiv.org/pdf/2304.02643v1.pdf)논문과 함께 발표했습니다.
1. **[SEW](https://huggingface.co/docs/transformers/model_doc/sew)** (ASAPP 에서) Felix Wu, Kwangyoun Kim, Jing Pan, Kyu Han, Kilian Q. Weinberger, Yoav Artzi 의 [Performance-Efficiency Trade-offs in Unsupervised Pre-training for Speech Recognition](https://arxiv.org/abs/2109.06870) 논문과 함께 발표했습니다.
1. **[SEW-D](https://huggingface.co/docs/transformers/model_doc/sew_d)** (ASAPP 에서) Felix Wu, Kwangyoun Kim, Jing Pan, Kyu Han, Kilian Q. Weinberger, Yoav Artzi 의 [Performance-Efficiency Trade-offs in Unsupervised Pre-training for Speech Recognition](https://arxiv.org/abs/2109.06870) 논문과 함께 발표했습니다.
1. **[SpeechT5](https://huggingface.co/docs/transformers/model_doc/speecht5)** (Microsoft Research 에서 제공)은 Junyi Ao, Rui Wang, Long Zhou, Chengyi Wang, Shuo Ren, Yu Wu, Shujie Liu, Tom Ko, Qing Li, Yu Zhang, Zhihua Wei, Yao Qian, Jinyu Li, Furu Wei.의 [SpeechT5: Unified-Modal Encoder-Decoder Pre-Training for Spoken Language Processing](https://arxiv.org/abs/2110.07205)논문과 함께 발표했습니다.
1. **[SpeechToTextTransformer](https://huggingface.co/docs/transformers/model_doc/speech_to_text)** (Facebook 에서) Changhan Wang, Yun Tang, Xutai Ma, Anne Wu, Dmytro Okhonko, Juan Pino 의 [fairseq S2T: Fast Speech-to-Text Modeling with fairseq](https://arxiv.org/abs/2010.05171) 논문과 함께 발표했습니다.
1. **[SpeechToTextTransformer2](https://huggingface.co/docs/transformers/model_doc/speech_to_text_2)** (Facebook 에서) Changhan Wang, Anne Wu, Juan Pino, Alexei Baevski, Michael Auli, Alexis Conneau 의 [Large-Scale Self- and Semi-Supervised Learning for Speech Translation](https://arxiv.org/abs/2104.06678) 논문과 함께 발표했습니다.
1. **[Splinter](https://huggingface.co/docs/transformers/model_doc/splinter)** (Tel Aviv University 에서) Ori Ram, Yuval Kirstain, Jonathan Berant, Amir Globerson, Omer Levy 의 [Few-Shot Question Answering by Pretraining Span Selection](https://arxiv.org/abs/2101.00438) 논문과 함께 발표했습니다.
1. **[SqueezeBERT](https://huggingface.co/docs/transformers/model_doc/squeezebert)** (Berkeley 에서) Forrest N. Iandola, Albert E. Shaw, Ravi Krishna, and Kurt W. Keutzer 의 [SqueezeBERT: What can computer vision teach NLP about efficient neural networks?](https://arxiv.org/abs/2006.11316) 논문과 함께 발표했습니다.
1. **[Swin Transformer](https://huggingface.co/docs/transformers/model_doc/swin)** (Microsoft 에서) Ze Liu, Yutong Lin, Yue Cao, Han Hu, Yixuan Wei, Zheng Zhang, Stephen Lin, Baining Guo 의 [Swin Transformer: Hierarchical Vision Transformer using Shifted Windows](https://arxiv.org/abs/2103.14030) 논문과 함께 발표했습니다.
1. **[Swin Transformer V2](https://huggingface.co/docs/transformers/model_doc/swinv2)** (Microsoft 에서) Ze Liu, Han Hu, Yutong Lin, Zhuliang Yao, Zhenda Xie, Yixuan Wei, Jia Ning, Yue Cao, Zheng Zhang, Li Dong, Furu Wei, Baining Guo 의 [Swin Transformer V2: Scaling Up Capacity and Resolution](https://arxiv.org/abs/2111.09883) 논문과 함께 발표했습니다.
1. **[Swin2SR](https://huggingface.co/docs/transformers/model_doc/swin2sr)** (University of Würzburg 에서) Marcos V. Conde, Ui-Jin Choi, Maxime Burchi, Radu Timofte 의 [Swin2SR: SwinV2 Transformer for Compressed Image Super-Resolution and Restoration](https://arxiv.org/abs/2209.11345) 논문과 함께 발표했습니다.
1. **[SwitchTransformers](https://huggingface.co/docs/transformers/model_doc/switch_transformers)** (Google 에서) William Fedus, Barret Zoph, Noam Shazeer. 의 [Switch Transformers: Scaling to Trillion Parameter Models with Simple and Efficient Sparsity](https://arxiv.org/abs/2101.03961) 논문과 함께 발표했습니다.
1. **[T5](https://huggingface.co/docs/transformers/model_doc/t5)** (Google AI 에서) Colin Raffel and Noam Shazeer and Adam Roberts and Katherine Lee and Sharan Narang and Michael Matena and Yanqi Zhou and Wei Li and Peter J. Liu 의 [Exploring the Limits of Transfer Learning with a Unified Text-to-Text Transformer](https://arxiv.org/abs/1910.10683) 논문과 함께 발표했습니다.
1. **[T5v1.1](https://huggingface.co/docs/transformers/model_doc/t5v1.1)** (from Google AI) released in the repository [google-research/text-to-text-transfer-transformer](https://github.com/google-research/text-to-text-transfer-transformer/blob/main/released_checkpoints.md#t511) by Colin Raffel and Noam Shazeer and Adam Roberts and Katherine Lee and Sharan Narang and Michael Matena and Yanqi Zhou and Wei Li and Peter J. Liu.
1. **[Table Transformer](https://huggingface.co/docs/transformers/model_doc/table-transformer)** (Microsoft Research 에서) Brandon Smock, Rohith Pesala, Robin Abraham 의 [PubTables-1M: Towards Comprehensive Table Extraction From Unstructured Documents](https://arxiv.org/abs/2110.00061) 논문과 함께 발표했습니다.
1. **[TAPAS](https://huggingface.co/docs/transformers/model_doc/tapas)** (Google AI 에서) Jonathan Herzig, Paweł Krzysztof Nowak, Thomas Müller, Francesco Piccinno and Julian Martin Eisenschlos 의 [TAPAS: Weakly Supervised Table Parsing via Pre-training](https://arxiv.org/abs/2004.02349) 논문과 함께 발표했습니다.
1. **[TAPEX](https://huggingface.co/docs/transformers/model_doc/tapex)** (Microsoft Research 에서) Qian Liu, Bei Chen, Jiaqi Guo, Morteza Ziyadi, Zeqi Lin, Weizhu Chen, Jian-Guang Lou 의 [TAPEX: Table Pre-training via Learning a Neural SQL Executor](https://arxiv.org/abs/2107.07653) 논문과 함께 발표했습니다.
1. **[Time Series Transformer](https://huggingface.co/docs/transformers/model_doc/time_series_transformer)** (from HuggingFace).
1. **[TimeSformer](https://huggingface.co/docs/transformers/model_doc/timesformer)** (Facebook 에서) Gedas Bertasius, Heng Wang, Lorenzo Torresani 의 [Is Space-Time Attention All You Need for Video Understanding?](https://arxiv.org/abs/2102.05095) 논문과 함께 발표했습니다.
1. **[Trajectory Transformer](https://huggingface.co/docs/transformers/model_doc/trajectory_transformers)** (the University of California at Berkeley 에서) Michael Janner, Qiyang Li, Sergey Levin 의 [Offline Reinforcement Learning as One Big Sequence Modeling Problem](https://arxiv.org/abs/2106.02039) 논문과 함께 발표했습니다.
1. **[Transformer-XL](https://huggingface.co/docs/transformers/model_doc/transfo-xl)** (Google/CMU 에서) Zihang Dai*, Zhilin Yang*, Yiming Yang, Jaime Carbonell, Quoc V. Le, Ruslan Salakhutdinov 의 [Transformer-XL: Attentive Language Models Beyond a Fixed-Length Context](https://arxiv.org/abs/1901.02860) 논문과 함께 발표했습니다.
1. **[TrOCR](https://huggingface.co/docs/transformers/model_doc/trocr)** (Microsoft 에서) Minghao Li, Tengchao Lv, Lei Cui, Yijuan Lu, Dinei Florencio, Cha Zhang, Zhoujun Li, Furu Wei 의 [TrOCR: Transformer-based Optical Character Recognition with Pre-trained Models](https://arxiv.org/abs/2109.10282) 논문과 함께 발표했습니다.
1. **[TVLT](https://huggingface.co/docs/transformers/model_doc/tvlt)** (from UNC Chapel Hill 에서) Zineng Tang, Jaemin Cho, Yixin Nie, Mohit Bansal 의 [TVLT: Textless Vision-Language Transformer](https://arxiv.org/abs/2209.14156) 논문과 함께 발표했습니다.
1. **[UL2](https://huggingface.co/docs/transformers/model_doc/ul2)** (Google Research 에서) Yi Tay, Mostafa Dehghani, Vinh Q. Tran, Xavier Garcia, Dara Bahri, Tal Schuster, Huaixiu Steven Zheng, Neil Houlsby, Donald Metzle 의 [Unifying Language Learning Paradigms](https://arxiv.org/abs/2205.05131v1) 논문과 함께 발표했습니다.
1. **[UniSpeech](https://huggingface.co/docs/transformers/model_doc/unispeech)** (Microsoft Research 에서) Chengyi Wang, Yu Wu, Yao Qian, Kenichi Kumatani, Shujie Liu, Furu Wei, Michael Zeng, Xuedong Huang 의 [UniSpeech: Unified Speech Representation Learning with Labeled and Unlabeled Data](https://arxiv.org/abs/2101.07597) 논문과 함께 발표했습니다.
1. **[UniSpeechSat](https://huggingface.co/docs/transformers/model_doc/unispeech-sat)** (Microsoft Research 에서) Sanyuan Chen, Yu Wu, Chengyi Wang, Zhengyang Chen, Zhuo Chen, Shujie Liu, Jian Wu, Yao Qian, Furu Wei, Jinyu Li, Xiangzhan Yu 의 [UNISPEECH-SAT: UNIVERSAL SPEECH REPRESENTATION LEARNING WITH SPEAKER AWARE PRE-TRAINING](https://arxiv.org/abs/2110.05752) 논문과 함께 발표했습니다.
1. **[UPerNet](https://huggingface.co/docs/transformers/model_doc/upernet)** (Peking University 에서 제공)은 Tete Xiao, Yingcheng Liu, Bolei Zhou, Yuning Jiang, Jian Sun.의 [Unified Perceptual Parsing for Scene Understanding](https://arxiv.org/abs/1807.10221)논문과 함께 발표했습니다.
1. **[VAN](https://huggingface.co/docs/transformers/model_doc/van)** (Tsinghua University and Nankai University 에서) Meng-Hao Guo, Cheng-Ze Lu, Zheng-Ning Liu, Ming-Ming Cheng, Shi-Min Hu 의 [Visual Attention Network](https://arxiv.org/pdf/2202.09741.pdf) 논문과 함께 발표했습니다.
1. **[VideoMAE](https://huggingface.co/docs/transformers/model_doc/videomae)** (Multimedia Computing Group, Nanjing University 에서) Zhan Tong, Yibing Song, Jue Wang, Limin Wang 의 [VideoMAE: Masked Autoencoders are Data-Efficient Learners for Self-Supervised Video Pre-Training](https://arxiv.org/abs/2203.12602) 논문과 함께 발표했습니다.
1. **[ViLT](https://huggingface.co/docs/transformers/model_doc/vilt)** (NAVER AI Lab/Kakao Enterprise/Kakao Brain 에서) Wonjae Kim, Bokyung Son, Ildoo Kim 의 [ViLT: Vision-and-Language Transformer Without Convolution or Region Supervision](https://arxiv.org/abs/2102.03334) 논문과 함께 발표했습니다.
1. **[Vision Transformer (ViT)](https://huggingface.co/docs/transformers/model_doc/vit)** (Google AI 에서) Alexey Dosovitskiy, Lucas Beyer, Alexander Kolesnikov, Dirk Weissenborn, Xiaohua Zhai, Thomas Unterthiner, Mostafa Dehghani, Matthias Minderer, Georg Heigold, Sylvain Gelly, Jakob Uszkoreit, Neil Houlsby 의 [An Image is Worth 16x16 Words: Transformers for Image Recognition at Scale](https://arxiv.org/abs/2010.11929) 논문과 함께 발표했습니다.
1. **[VisualBERT](https://huggingface.co/docs/transformers/model_doc/visual_bert)** (UCLA NLP 에서) Liunian Harold Li, Mark Yatskar, Da Yin, Cho-Jui Hsieh, Kai-Wei Chang 의 [VisualBERT: A Simple and Performant Baseline for Vision and Language](https://arxiv.org/pdf/1908.03557) 논문과 함께 발표했습니다.
1. **[ViT Hybrid](https://huggingface.co/docs/transformers/model_doc/vit_hybrid)** (Google AI 에서) Alexey Dosovitskiy, Lucas Beyer, Alexander Kolesnikov, Dirk Weissenborn, Xiaohua Zhai, Thomas Unterthiner, Mostafa Dehghani, Matthias Minderer, Georg Heigold, Sylvain Gelly, Jakob Uszkoreit, Neil Houlsby 의 [An Image is Worth 16x16 Words: Transformers for Image Recognition at Scale](https://arxiv.org/abs/2010.11929) 논문과 함께 발표했습니다.
1. **[ViTMAE](https://huggingface.co/docs/transformers/model_doc/vit_mae)** (Meta AI 에서) Kaiming He, Xinlei Chen, Saining Xie, Yanghao Li, Piotr Dollár, Ross Girshick 의 [Masked Autoencoders Are Scalable Vision Learners](https://arxiv.org/abs/2111.06377) 논문과 함께 발표했습니다.
1. **[ViTMSN](https://huggingface.co/docs/transformers/model_doc/vit_msn)** (Meta AI 에서) Mahmoud Assran, Mathilde Caron, Ishan Misra, Piotr Bojanowski, Florian Bordes, Pascal Vincent, Armand Joulin, Michael Rabbat, Nicolas Ballas 의 [Masked Siamese Networks for Label-Efficient Learning](https://arxiv.org/abs/2204.07141) 논문과 함께 발표했습니다.
1. **[Wav2Vec2](https://huggingface.co/docs/transformers/model_doc/wav2vec2)** (Facebook AI 에서) Alexei Baevski, Henry Zhou, Abdelrahman Mohamed, Michael Auli 의 [wav2vec 2.0: A Framework for Self-Supervised Learning of Speech Representations](https://arxiv.org/abs/2006.11477) 논문과 함께 발표했습니다.
1. **[Wav2Vec2-Conformer](https://huggingface.co/docs/transformers/model_doc/wav2vec2-conformer)** (Facebook AI 에서) Changhan Wang, Yun Tang, Xutai Ma, Anne Wu, Sravya Popuri, Dmytro Okhonko, Juan Pino 의 [FAIRSEQ S2T: Fast Speech-to-Text Modeling with FAIRSEQ](https://arxiv.org/abs/2010.05171) 논문과 함께 발표했습니다.
1. **[Wav2Vec2Phoneme](https://huggingface.co/docs/transformers/model_doc/wav2vec2_phoneme)** (Facebook AI 에서) Qiantong Xu, Alexei Baevski, Michael Auli 의 [Simple and Effective Zero-shot Cross-lingual Phoneme Recognition](https://arxiv.org/abs/2109.11680) 논문과 함께 발표했습니다.
1. **[WavLM](https://huggingface.co/docs/transformers/model_doc/wavlm)** (Microsoft Research 에서) Sanyuan Chen, Chengyi Wang, Zhengyang Chen, Yu Wu, Shujie Liu, Zhuo Chen, Jinyu Li, Naoyuki Kanda, Takuya Yoshioka, Xiong Xiao, Jian Wu, Long Zhou, Shuo Ren, Yanmin Qian, Yao Qian, Jian Wu, Michael Zeng, Furu Wei 의 [WavLM: Large-Scale Self-Supervised Pre-Training for Full Stack Speech Processing](https://arxiv.org/abs/2110.13900) 논문과 함께 발표했습니다.
1. **[Whisper](https://huggingface.co/docs/transformers/model_doc/whisper)** (OpenAI 에서) Alec Radford, Jong Wook Kim, Tao Xu, Greg Brockman, Christine McLeavey, Ilya Sutskever 의 [Robust Speech Recognition via Large-Scale Weak Supervision](https://cdn.openai.com/papers/whisper.pdf) 논문과 함께 발표했습니다.
1. **[X-CLIP](https://huggingface.co/docs/transformers/model_doc/xclip)** (Microsoft Research 에서) Bolin Ni, Houwen Peng, Minghao Chen, Songyang Zhang, Gaofeng Meng, Jianlong Fu, Shiming Xiang, Haibin Ling 의 [Expanding Language-Image Pretrained Models for General Video Recognition](https://arxiv.org/abs/2208.02816) 논문과 함께 발표했습니다.
1. **[X-MOD](https://huggingface.co/docs/transformers/model_doc/xmod)** (Meta AI 에서 제공)은 Jonas Pfeiffer, Naman Goyal, Xi Lin, Xian Li, James Cross, Sebastian Riedel, Mikel Artetxe.의 [Lifting the Curse of Multilinguality by Pre-training Modular Transformers](http://dx.doi.org/10.18653/v1/2022.naacl-main.255)논문과 함께 발표했습니다.
1. **[XGLM](https://huggingface.co/docs/transformers/model_doc/xglm)** (Facebook AI 에서 제공) Xi Victoria Lin, Todor Mihaylov, Mikel Artetxe, Tianlu Wang, Shuohui Chen, Daniel Simig, Myle Ott, Naman Goyal, Shruti Bhosale, Jingfei Du, Ramakanth Pasunuru, Sam Shleifer, Punit Singh Koura, Vishrav Chaudhary, Brian O'Horo, Jeff Wang, Luke Zettlemoyer, Zornitsa Kozareva, Mona Diab, Veselin Stoyanov, Xian Li 의 [Few-shot Learning with Multilingual Language Models](https://arxiv.org/abs/2112.10668) 논문과 함께 발표했습니다.
1. **[XLM](https://huggingface.co/docs/transformers/model_doc/xlm)** (Facebook 에서) Guillaume Lample and Alexis Conneau 의 [Cross-lingual Language Model Pretraining](https://arxiv.org/abs/1901.07291) 논문과 함께 발표했습니다.
1. **[XLM-ProphetNet](https://huggingface.co/docs/transformers/model_doc/xlm-prophetnet)** (Microsoft Research 에서) Yu Yan, Weizhen Qi, Yeyun Gong, Dayiheng Liu, Nan Duan, Jiusheng Chen, Ruofei Zhang and Ming Zhou 의 [ProphetNet: Predicting Future N-gram for Sequence-to-Sequence Pre-training](https://arxiv.org/abs/2001.04063) 논문과 함께 발표했습니다.
1. **[XLM-RoBERTa](https://huggingface.co/docs/transformers/model_doc/xlm-roberta)** (Facebook AI 에서) Alexis Conneau*, Kartikay Khandelwal*, Naman Goyal, Vishrav Chaudhary, Guillaume Wenzek, Francisco Guzmán, Edouard Grave, Myle Ott, Luke Zettlemoyer and Veselin Stoyanov 의 [Unsupervised Cross-lingual Representation Learning at Scale](https://arxiv.org/abs/1911.02116) 논문과 함께 발표했습니다.
1. **[XLM-RoBERTa-XL](https://huggingface.co/docs/transformers/model_doc/xlm-roberta-xl)** (Facebook AI 에서) Naman Goyal, Jingfei Du, Myle Ott, Giri Anantharaman, Alexis Conneau 의 [Larger-Scale Transformers for Multilingual Masked Language Modeling](https://arxiv.org/abs/2105.00572) 논문과 함께 발표했습니다.
1. **[XLM-V](https://huggingface.co/docs/transformers/model_doc/xlm-v)** (Meta AI 에서) Davis Liang, Hila Gonen, Yuning Mao, Rui Hou, Naman Goyal, Marjan Ghazvininejad, Luke Zettlemoyer, Madian Khabsa 의 [XLM-V: Overcoming the Vocabulary Bottleneck in Multilingual Masked Language Models](https://arxiv.org/abs/2301.10472) 논문과 함께 발표했습니다.
1. **[XLNet](https://huggingface.co/docs/transformers/model_doc/xlnet)** (Google/CMU 에서) Zhilin Yang*, Zihang Dai*, Yiming Yang, Jaime Carbonell, Ruslan Salakhutdinov, Quoc V. Le 의 [​XLNet: Generalized Autoregressive Pretraining for Language Understanding](https://arxiv.org/abs/1906.08237) 논문과 함께 발표했습니다.
1. **[XLS-R](https://huggingface.co/docs/transformers/model_doc/xls_r)** (Facebook AI 에서) Arun Babu, Changhan Wang, Andros Tjandra, Kushal Lakhotia, Qiantong Xu, Naman Goyal, Kritika Singh, Patrick von Platen, Yatharth Saraf, Juan Pino, Alexei Baevski, Alexis Conneau, Michael Auli 의 [XLS-R: Self-supervised Cross-lingual Speech Representation Learning at Scale](https://arxiv.org/abs/2111.09296) 논문과 함께 발표했습니다.
1. **[XLSR-Wav2Vec2](https://huggingface.co/docs/transformers/model_doc/xlsr_wav2vec2)** (Facebook AI 에서) Alexis Conneau, Alexei Baevski, Ronan Collobert, Abdelrahman Mohamed, Michael Auli 의 [Unsupervised Cross-Lingual Representation Learning For Speech Recognition](https://arxiv.org/abs/2006.13979) 논문과 함께 발표했습니다.
1. **[YOLOS](https://huggingface.co/docs/transformers/model_doc/yolos)** (Huazhong University of Science & Technology 에서) Yuxin Fang, Bencheng Liao, Xinggang Wang, Jiemin Fang, Jiyang Qi, Rui Wu, Jianwei Niu, Wenyu Liu 의 [You Only Look at One Sequence: Rethinking Transformer in Vision through Object Detection](https://arxiv.org/abs/2106.00666) 논문과 함께 발표했습니다.
1. **[YOSO](https://huggingface.co/docs/transformers/model_doc/yoso)** (the University of Wisconsin - Madison 에서) Zhanpeng Zeng, Yunyang Xiong, Sathya N. Ravi, Shailesh Acharya, Glenn Fung, Vikas Singh 의 [You Only Sample (Almost) 논문과 함께 발표했습니다.
1. 새로운 모델을 올리고 싶나요? 우리가 **상세한 가이드와 템플릿** 으로 새로운 모델을 올리도록 도와드릴게요. 가이드와 템플릿은 이 저장소의 [`templates`](./templates) 폴더에서 확인하실 수 있습니다. [컨트리뷰션 가이드라인](./CONTRIBUTING.md)을 꼭 확인해주시고, PR을 올리기 전에 메인테이너에게 연락하거나 이슈를 오픈해 피드백을 받으시길 바랍니다.

각 모델이 Flax, PyTorch, TensorFlow으로 구현되었는지 또는 🤗 Tokenizers 라이브러리가 지원하는 토크나이저를 사용하는지 확인하려면, [이 표](https://huggingface.co/docs/transformers/index#supported-frameworks)를 확인하세요.

이 구현은 여러 데이터로 검증되었고 (예시 스크립트를 참고하세요) 오리지널 구현의 성능과 같아야 합니다. [도큐먼트](https://huggingface.co/docs/transformers/examples)의 Examples 섹션에서 성능에 대한 자세한 설명을 확인할 수 있습니다.

## 더 알아보기

| 섹션 | 설명 |
|-|-|
| [도큐먼트](https://huggingface.co/transformers/) | 전체 API 도큐먼트와 튜토리얼 |
| [과제 요약](https://huggingface.co/docs/transformers/task_summary) | 🤗 Transformers가 지원하는 과제들 |
| [전처리 튜토리얼](https://huggingface.co/docs/transformers/preprocessing) | `Tokenizer` 클래스를 이용해 모델을 위한 데이터 준비하기 |
| [학습과 fine-tuning](https://huggingface.co/docs/transformers/training) | 🤗 Transformers가 제공하는 모델 PyTorch/TensorFlow 학습 과정과 `Trainer` API에서 사용하기 |
| [퀵 투어: Fine-tuning/사용 스크립트](https://github.com/huggingface/transformers/tree/main/examples) | 다양한 과제에서 모델 fine-tuning하는 예시 스크립트 |
| [모델 공유 및 업로드](https://huggingface.co/docs/transformers/model_sharing) | 커뮤니티에 fine-tune된 모델을 업로드 및 공유하기 |
| [마이그레이션](https://huggingface.co/docs/transformers/migration) | `pytorch-transformers`나 `pytorch-pretrained-bert`에서 🤗 Transformers로 이동하기|

## 인용

🤗 Transformers 라이브러리를 인용하고 싶다면, 이 [논문](https://www.aclweb.org/anthology/2020.emnlp-demos.6/)을 인용해 주세요:
```bibtex
@inproceedings{wolf-etal-2020-transformers,
    title = "Transformers: State-of-the-Art Natural Language Processing",
    author = "Thomas Wolf and Lysandre Debut and Victor Sanh and Julien Chaumond and Clement Delangue and Anthony Moi and Pierric Cistac and Tim Rault and Rémi Louf and Morgan Funtowicz and Joe Davison and Sam Shleifer and Patrick von Platen and Clara Ma and Yacine Jernite and Julien Plu and Canwen Xu and Teven Le Scao and Sylvain Gugger and Mariama Drame and Quentin Lhoest and Alexander M. Rush",
    booktitle = "Proceedings of the 2020 Conference on Empirical Methods in Natural Language Processing: System Demonstrations",
    month = oct,
    year = "2020",
    address = "Online",
    publisher = "Association for Computational Linguistics",
    url = "https://www.aclweb.org/anthology/2020.emnlp-demos.6",
    pages = "38--45"
}
```
