# Supplementary material for: An enhanced approach for automatic annotation of error codes based on Seq2edit
Source: PeerJ Comput Sci. 2025 Jul 25;11:e3024. doi: 10.7717/peerj-cs.3024 (PMC12453778; doi:10.7717/peerj-cs.3024)
Supplement: Supplemental Information 1 — The Seq2editErrorAnnotator project encompasses a meticulously preprocessed dataset and an integrated codebase designed to facilitate the study of error annotation in coding. This repository contains everything needed to train, test, and evaluate various annotation methods using the CodeBERT model. [file peerj-cs-11-3024-s001.zip › codebert_gec-main/transformersmodel/conftest.py]

# Copyright 2020 The HuggingFace Team. All rights reserved.
#
# Licensed under the Apache License, Version 2.0 (the "License");
# you may not use this file except in compliance with the License.
# You may obtain a copy of the License at
#
#     http://www.apache.org/licenses/LICENSE-2.0
#
# Unless required by applicable law or agreed to in writing, software
# distributed under the License is distributed on an "AS IS" BASIS,
# WITHOUT WARRANTIES OR CONDITIONS OF ANY KIND, either express or implied.
# See the License for the specific language governing permissions and
# limitations under the License.

# tests directory-specific settings - this file is run automatically
# by pytest before any tests are run

import doctest
import sys
import warnings
from os.path import abspath, dirname, join


# allow having multiple repository checkouts and not needing to remember to rerun
# 'pip install -e .[dev]' when switching between checkouts and running tests.
git_repo_path = abspath(join(dirname(__file__), "src"))
sys.path.insert(1, git_repo_path)

# silence FutureWarning warnings in tests since often we can't act on them until
# they become normal warnings - i.e. the tests still need to test the current functionality
warnings.simplefilter(action="ignore", category=FutureWarning)


def pytest_configure(config):
    config.addinivalue_line(
        "markers", "is_pt_tf_cross_test: mark test to run only when PT and TF interactions are tested"
    )
    config.addinivalue_line(
        "markers", "is_pt_flax_cross_test: mark test to run only when PT and FLAX interactions are tested"
    )
    config.addinivalue_line(
        "markers", "is_pipeline_test: mark test to run only when pipelines are tested"
    )
    config.addinivalue_line("markers", "is_staging_test: mark test to run only in the staging environment")
    config.addinivalue_line("markers", "accelerate_tests: mark test that require accelerate")
    config.addinivalue_line("markers", "tool_tests: mark the tool tests that are run on their specific schedule")


def pytest_addoption(parser):
    from transformers.testing_utils import pytest_addoption_shared

    pytest_addoption_shared(parser)


def pytest_terminal_summary(terminalreporter):
    from transformers.testing_utils import pytest_terminal_summary_main

    make_reports = terminalreporter.config.getoption("--make-reports")
    if make_reports:
        pytest_terminal_summary_main(terminalreporter, id=make_reports)


def pytest_sessionfinish(session, exitstatus):
    # If no tests are collected, pytest exists with code 5, which makes the CI fail.
    if exitstatus == 5:
        session.exitstatus = 0


# Doctest custom flag to ignore output.
IGNORE_RESULT = doctest.register_optionflag('IGNORE_RESULT')

OutputChecker = doctest.OutputChecker


class CustomOutputChecker(OutputChecker):
    def check_output(self, want, got, optionflags):
        if IGNORE_RESULT & optionflags:
            return True
        return OutputChecker.check_output(self, want, got, optionflags)


doctest.OutputChecker = CustomOutputChecker
