# Supplementary material for: An enhanced approach for automatic annotation of error codes based on Seq2edit
Source: PeerJ Comput Sci. 2025 Jul 25;11:e3024. doi: 10.7717/peerj-cs.3024 (PMC12453778; doi:10.7717/peerj-cs.3024)
Supplement: Supplemental Information 1 — The Seq2editErrorAnnotator project encompasses a meticulously preprocessed dataset and an integrated codebase designed to facilitate the study of error annotation in coding. This repository contains everything needed to train, test, and evaluate various annotation methods using the CodeBERT model. [file peerj-cs-11-3024-s001.zip › codebert_gec-main/transformersmodel/docker/transformers-all-latest-gpu/Dockerfile]

FROM nvidia/cuda:11.7.1-cudnn8-devel-ubuntu20.04
LABEL maintainer="Hugging Face"

ARG DEBIAN_FRONTEND=noninteractive

# Use login shell to read variables from `~/.profile` (to pass dynamic created variables between RUN commands)
SHELL ["sh", "-lc"]

# The following `ARG` are mainly used to specify the versions explicitly & directly in this docker file, and not meant
# to be used as arguments for docker build (so far).

ARG PYTORCH='2.0.0'
# (not always a valid torch version)
ARG INTEL_TORCH_EXT='1.11.0'
# Example: `cu102`, `cu113`, etc.
ARG CUDA='cu117'

RUN apt update
RUN apt install -y git libsndfile1-dev tesseract-ocr espeak-ng python3 python3-pip ffmpeg git-lfs
RUN git lfs install
RUN python3 -m pip install --no-cache-dir --upgrade pip

ARG REF=main
RUN git clone https://github.com/huggingface/transformers && cd transformers && git checkout $REF
RUN python3 -m pip install --no-cache-dir -e ./transformers[dev,onnxruntime]

# TODO: Handle these in a python utility script
RUN [ ${#PYTORCH} -gt 0 -a "$PYTORCH" != "pre" ] && VERSION='torch=='$PYTORCH'.*' ||  VERSION='torch'; echo "export VERSION='$VERSION'" >> ~/.profile
RUN echo torch=$VERSION
# `torchvision` and `torchaudio` should be installed along with `torch`, especially for nightly build.
# Currently, let's just use their latest releases (when `torch` is installed with a release version)
# TODO: We might need to specify proper versions that work with a specific torch version (especially for past CI).
RUN [ "$PYTORCH" != "pre" ] && python3 -m pip install --no-cache-dir -U $VERSION torchvision torchaudio --extra-index-url https://download.pytorch.org/whl/$CUDA || python3 -m pip install --no-cache-dir -U --pre torch torchvision torchaudio --extra-index-url https://download.pytorch.org/whl/nightly/$CUDA

RUN python3 -m pip install --no-cache-dir -U tensorflow==2.11
RUN python3 -m pip install --no-cache-dir -U tensorflow_probability
RUN python3 -m pip uninstall -y flax jax

# To include the change in this commit https://github.com/onnx/tensorflow-onnx/commit/ddca3a5eb2d912f20fe7e0568dd1a3013aee9fa3
# Otherwise, we get tf2onnx==1.8 (caused by `flatbuffers` version),  and some tests fail with `ValueError: from_keras requires input_signature`.
# TODO: remove this line once the conflict is resolved in these libraries.
RUN python3 -m pip install --no-cache-dir git+https://github.com/onnx/tensorflow-onnx.git@ddca3a5eb2d912f20fe7e0568dd1a3013aee9fa3

RUN python3 -m pip install --no-cache-dir intel_extension_for_pytorch==$INTEL_TORCH_EXT+cpu -f https://software.intel.com/ipex-whl-stable

RUN python3 -m pip install --no-cache-dir git+https://github.com/facebookresearch/detectron2.git pytesseract
RUN python3 -m pip install -U "itsdangerous<2.1.0"

RUN python3 -m pip install --no-cache-dir git+https://github.com/huggingface/accelerate@main#egg=accelerate

# Add bitsandbytes for mixed int8 testing
RUN python3 -m pip install --no-cache-dir bitsandbytes

# For bettertransformer
RUN python3 -m pip install --no-cache-dir optimum

# For video model testing
RUN python3 -m pip install --no-cache-dir decord av==9.2.0

# For `dinat` model
RUN python3 -m pip install --no-cache-dir natten -f https://shi-labs.com/natten/wheels/$CUDA/

# When installing in editable mode, `transformers` is not recognized as a package.
# this line must be added in order for python to be aware of transformers.
RUN cd transformers && python3 setup.py develop
