# Supplementary material for: An enhanced approach for automatic annotation of error codes based on Seq2edit
Source: PeerJ Comput Sci. 2025 Jul 25;11:e3024. doi: 10.7717/peerj-cs.3024 (PMC12453778; doi:10.7717/peerj-cs.3024)
Supplement: Supplemental Information 1 — The Seq2editErrorAnnotator project encompasses a meticulously preprocessed dataset and an integrated codebase designed to facilitate the study of error annotation in coding. This repository contains everything needed to train, test, and evaluate various annotation methods using the CodeBERT model. [file peerj-cs-11-3024-s001.zip › codebert_gec-main/transformersmodel/docker/transformers-doc-builder/Dockerfile]

FROM python:3.8
LABEL maintainer="Hugging Face"

RUN apt update
RUN git clone https://github.com/huggingface/transformers

RUN python3 -m pip install --no-cache-dir --upgrade pip && python3 -m pip install --no-cache-dir git+https://github.com/huggingface/doc-builder ./transformers[dev]
RUN apt-get -y update && apt-get install -y libsndfile1-dev && apt install -y tesseract-ocr

# Torch needs to be installed before deepspeed
RUN python3 -m pip install --no-cache-dir ./transformers[deepspeed]

RUN python3 -m pip install --no-cache-dir torchvision git+https://github.com/facebookresearch/detectron2.git pytesseract
RUN python3 -m pip install --no-cache-dir pytorch-quantization --extra-index-url https://pypi.ngc.nvidia.com
RUN python3 -m pip install -U "itsdangerous<2.1.0"

# Test if the image could successfully build the doc. before publishing the image
RUN doc-builder build transformers transformers/docs/source/en --build_dir doc-build-dev --notebook_dir notebooks/transformers_doc --clean
RUN rm -rf doc-build-dev
