# Supplementary material for: An enhanced approach for automatic annotation of error codes based on Seq2edit
Source: PeerJ Comput Sci. 2025 Jul 25;11:e3024. doi: 10.7717/peerj-cs.3024 (PMC12453778; doi:10.7717/peerj-cs.3024)
Supplement: Supplemental Information 1 — The Seq2editErrorAnnotator project encompasses a meticulously preprocessed dataset and an integrated codebase designed to facilitate the study of error annotation in coding. This repository contains everything needed to train, test, and evaluate various annotation methods using the CodeBERT model. [file peerj-cs-11-3024-s001.zip › codebert_gec-main/transformersmodel/docker/transformers-past-gpu/Dockerfile]

ARG BASE_DOCKER_IMAGE
FROM $BASE_DOCKER_IMAGE
LABEL maintainer="Hugging Face"

ARG DEBIAN_FRONTEND=noninteractive

# Use login shell to read variables from `~/.profile` (to pass dynamic created variables between RUN commands)
SHELL ["sh", "-lc"]

RUN apt update
RUN apt install -y git libsndfile1-dev tesseract-ocr espeak-ng python3 python3-pip ffmpeg git-lfs libaio-dev
RUN git lfs install
RUN python3 -m pip install --no-cache-dir --upgrade pip

ARG REF=main
RUN git clone https://github.com/huggingface/transformers && cd transformers && git checkout $REF
RUN python3 -m pip install --no-cache-dir -e ./transformers[dev,onnxruntime]

# When installing in editable mode, `transformers` is not recognized as a package.
# this line must be added in order for python to be aware of transformers.
RUN cd transformers && python3 setup.py develop

ARG FRAMEWORK
ARG VERSION

# Control `setuptools` version to avoid some issues
RUN [ "$VERSION" != "1.9" -a "$VERSION" != "1.10" ] && python3 -m pip install -U setuptools || python3 -m pip install -U "setuptools<=59.5"

# Remove all frameworks
RUN python3 -m pip uninstall -y torch torchvision torchaudio tensorflow jax flax

# Get the libraries and their versions to install, and write installation command to `~/.profile`.
RUN python3 ./transformers/utils/past_ci_versions.py --framework $FRAMEWORK --version $VERSION

# Install the target framework
RUN echo "INSTALL_CMD = $INSTALL_CMD"
RUN $INSTALL_CMD

RUN [ "$FRAMEWORK" != "pytorch" ] && echo "`deepspeed-testing` installation is skipped" || python3 -m pip install --no-cache-dir ./transformers[deepspeed-testing]

# Remove `accelerate`: it requires `torch`, and this causes import issues for TF-only testing
# We will install `accelerate@main` in Past CI workflow file
RUN python3 -m pip uninstall -y accelerate

# Uninstall `torch-tensorrt` and `apex` shipped with the base image
RUN python3 -m pip uninstall -y torch-tensorrt apex

# Pre-build **nightly** release of DeepSpeed, so it would be ready for testing (otherwise, the 1st deepspeed test will timeout)
RUN python3 -m pip uninstall -y deepspeed
# This has to be run inside the GPU VMs running the tests. (So far, it fails here due to GPU checks during compilation.)
# Issue: https://github.com/microsoft/DeepSpeed/issues/2010
# RUN git clone https://github.com/microsoft/DeepSpeed && cd DeepSpeed && rm -rf build && \
#    DS_BUILD_CPU_ADAM=1 DS_BUILD_FUSED_ADAM=1 DS_BUILD_UTILS=1 python3 -m pip install . --global-option="build_ext" --global-option="-j8" --no-cache -v --disable-pip-version-check 2>&1

RUN python3 -m pip install -U "itsdangerous<2.1.0"

# When installing in editable mode, `transformers` is not recognized as a package.
# this line must be added in order for python to be aware of transformers.
RUN cd transformers && python3 setup.py develop
