# Supplementary material for: An enhanced approach for automatic annotation of error codes based on Seq2edit
Source: PeerJ Comput Sci. 2025 Jul 25;11:e3024. doi: 10.7717/peerj-cs.3024 (PMC12453778; doi:10.7717/peerj-cs.3024)
Supplement: Supplemental Information 1 — The Seq2editErrorAnnotator project encompasses a meticulously preprocessed dataset and an integrated codebase designed to facilitate the study of error annotation in coding. This repository contains everything needed to train, test, and evaluate various annotation methods using the CodeBERT model. [file peerj-cs-11-3024-s001.zip › codebert_gec-main/transformersmodel/docker/transformers-pytorch-deepspeed-latest-gpu/Dockerfile]

# https://docs.nvidia.com/deeplearning/frameworks/pytorch-release-notes/rel_22-08.html#rel_22-08
FROM nvcr.io/nvidia/pytorch:22.08-py3
LABEL maintainer="Hugging Face"

ARG DEBIAN_FRONTEND=noninteractive

ARG PYTORCH='2.0.0'
# Example: `cu102`, `cu113`, etc.
ARG CUDA='cu117'

RUN apt -y update
RUN apt install -y libaio-dev
RUN python3 -m pip install --no-cache-dir --upgrade pip

ARG REF=main
RUN git clone https://github.com/huggingface/transformers && cd transformers && git checkout $REF

# Install latest release PyTorch
# (PyTorch must be installed before pre-compiling any DeepSpeed c++/cuda ops.)
# (https://www.deepspeed.ai/tutorials/advanced-install/#pre-install-deepspeed-ops)
RUN python3 -m pip install --no-cache-dir -U torch==$PYTORCH torchvision torchaudio --extra-index-url https://download.pytorch.org/whl/$CUDA

RUN python3 -m pip install --no-cache-dir ./transformers[deepspeed-testing]

RUN python3 -m pip install --no-cache-dir git+https://github.com/huggingface/accelerate@main#egg=accelerate

# Uninstall `torch-tensorrt` shipped with the base image
RUN python3 -m pip uninstall -y torch-tensorrt

# recompile apex
RUN python3 -m pip uninstall -y apex
RUN git clone https://github.com/NVIDIA/apex
#  `MAX_JOBS=1` disables parallel building to avoid cpu memory OOM when building image on GitHub Action (standard) runners
RUN cd apex && MAX_JOBS=1 python3 -m pip install --global-option="--cpp_ext" --global-option="--cuda_ext" --no-cache -v --disable-pip-version-check .

# Pre-build **latest** DeepSpeed, so it would be ready for testing (otherwise, the 1st deepspeed test will timeout)
RUN python3 -m pip uninstall -y deepspeed
# This has to be run (again) inside the GPU VMs running the tests.
# The installation works here, but some tests fail, if we don't pre-build deepspeed again in the VMs running the tests.
# TODO: Find out why test fail.
RUN DS_BUILD_CPU_ADAM=1 DS_BUILD_FUSED_ADAM=1 DS_BUILD_UTILS=1 python3 -m pip install deepspeed --global-option="build_ext" --global-option="-j8" --no-cache -v --disable-pip-version-check 2>&1

# When installing in editable mode, `transformers` is not recognized as a package.
# this line must be added in order for python to be aware of transformers.
RUN cd transformers && python3 setup.py develop

# The base image ships with `pydantic==1.8.2` which is not working - i.e. the next command fails
RUN python3 -m pip install -U --no-cache-dir pydantic
RUN python3 -c "from deepspeed.launcher.runner import main"
