# Supplementary material for: An enhanced approach for automatic annotation of error codes based on Seq2edit
Source: PeerJ Comput Sci. 2025 Jul 25;11:e3024. doi: 10.7717/peerj-cs.3024 (PMC12453778; doi:10.7717/peerj-cs.3024)
Supplement: Supplemental Information 1 — The Seq2editErrorAnnotator project encompasses a meticulously preprocessed dataset and an integrated codebase designed to facilitate the study of error annotation in coding. This repository contains everything needed to train, test, and evaluate various annotation methods using the CodeBERT model. [file peerj-cs-11-3024-s001.zip › codebert_gec-main/transformersmodel/docker/transformers-pytorch-deepspeed-nightly-gpu/Dockerfile]

# https://docs.nvidia.com/deeplearning/frameworks/pytorch-release-notes/rel_22-08.html#rel_22-08
FROM nvcr.io/nvidia/pytorch:22.08-py3
LABEL maintainer="Hugging Face"

ARG DEBIAN_FRONTEND=noninteractive

# Example: `cu102`, `cu113`, etc.
ARG CUDA='cu117'

RUN apt -y update
RUN apt install -y libaio-dev
RUN python3 -m pip install --no-cache-dir --upgrade pip

ARG REF=main
RUN git clone https://github.com/huggingface/transformers && cd transformers && git checkout $REF

# Install **nightly** release PyTorch (flag `--pre`)
# (PyTorch must be installed before pre-compiling any DeepSpeed c++/cuda ops.)
# (https://www.deepspeed.ai/tutorials/advanced-install/#pre-install-deepspeed-ops)
RUN python3 -m pip install --no-cache-dir -U --pre torch torchvision torchaudio --extra-index-url https://download.pytorch.org/whl/nightly/$CUDA

RUN python3 -m pip install --no-cache-dir ./transformers[deepspeed-testing]

RUN python3 -m pip install --no-cache-dir git+https://github.com/huggingface/accelerate@main#egg=accelerate

# Uninstall `torch-tensorrt` and `apex` shipped with the base image
RUN python3 -m pip uninstall -y torch-tensorrt apex

# Pre-build **nightly** release of DeepSpeed, so it would be ready for testing (otherwise, the 1st deepspeed test will timeout)
RUN python3 -m pip uninstall -y deepspeed
# This has to be run inside the GPU VMs running the tests. (So far, it fails here due to GPU checks during compilation.)
# Issue: https://github.com/microsoft/DeepSpeed/issues/2010
# RUN git clone https://github.com/microsoft/DeepSpeed && cd DeepSpeed && rm -rf build && \
#    DS_BUILD_CPU_ADAM=1 DS_BUILD_FUSED_ADAM=1 DS_BUILD_UTILS=1 python3 -m pip install . --global-option="build_ext" --global-option="-j8" --no-cache -v --disable-pip-version-check 2>&1

## For `torchdynamo` tests
## (see https://github.com/huggingface/transformers/pull/17765)
#RUN git clone https://github.com/pytorch/functorch
#RUN python3 -m pip install --no-cache-dir ./functorch[aot]
#RUN cd functorch && python3 setup.py develop
#
#RUN git clone https://github.com/pytorch/torchdynamo
#RUN python3 -m pip install -r ./torchdynamo/requirements.txt
#RUN cd torchdynamo && python3 setup.py develop
#
## install TensorRT
#RUN python3 -m pip install --no-cache-dir -U nvidia-pyindex
#RUN python3 -m pip install --no-cache-dir -U nvidia-tensorrt==8.2.4.2
#
## install torch_tensorrt (fx path)
#RUN git clone https://github.com/pytorch/TensorRT.git
#RUN cd TensorRT/py && python3 setup.py install --fx-only

# When installing in editable mode, `transformers` is not recognized as a package.
# this line must be added in order for python to be aware of transformers.
RUN cd transformers && python3 setup.py develop

# Disable for now as deepspeed is not installed above. To be enabled once the issue is fixed.
# RUN python3 -c "from deepspeed.launcher.runner import main"
