# Supplementary material for: An enhanced approach for automatic annotation of error codes based on Seq2edit
Source: PeerJ Comput Sci. 2025 Jul 25;11:e3024. doi: 10.7717/peerj-cs.3024 (PMC12453778; doi:10.7717/peerj-cs.3024)
Supplement: Supplemental Information 1 — The Seq2editErrorAnnotator project encompasses a meticulously preprocessed dataset and an integrated codebase designed to facilitate the study of error annotation in coding. This repository contains everything needed to train, test, and evaluate various annotation methods using the CodeBERT model. [file peerj-cs-11-3024-s001.zip › codebert_gec-main/transformersmodel/docker/transformers-pytorch-tpu/Dockerfile]

FROM google/cloud-sdk:slim

# Build args.
ARG GITHUB_REF=refs/heads/main

# TODO: This Dockerfile installs pytorch/xla 3.6 wheels. There are also 3.7
# wheels available; see below.
ENV PYTHON_VERSION=3.6

RUN apt-get update && apt-get install -y --no-install-recommends \
         build-essential \
         cmake \
         git \
         curl \
         ca-certificates

# Install conda and python.
# NOTE new Conda does not forward the exit status... https://github.com/conda/conda/issues/8385
RUN curl -o ~/miniconda.sh https://repo.anaconda.com/miniconda/Miniconda3-4.7.12-Linux-x86_64.sh  && \
    chmod +x ~/miniconda.sh && \
    ~/miniconda.sh -b && \
    rm ~/miniconda.sh

ENV PATH=/root/miniconda3/bin:$PATH

RUN conda create -y --name container python=$PYTHON_VERSION

# Run the rest of commands within the new conda env.
# Use absolute path to appease Codefactor.
SHELL ["/root/miniconda3/bin/conda", "run", "-n", "container", "/bin/bash", "-c"]
RUN conda install -y python=$PYTHON_VERSION mkl

RUN pip uninstall -y torch && \
    # Python 3.7 wheels are available. Replace cp36-cp36m with cp37-cp37m
    gsutil cp 'gs://tpu-pytorch/wheels/torch-nightly-cp${PYTHON_VERSION/./}-cp${PYTHON_VERSION/./}m-linux_x86_64.whl' . && \
    gsutil cp 'gs://tpu-pytorch/wheels/torch_xla-nightly-cp${PYTHON_VERSION/./}-cp${PYTHON_VERSION/./}m-linux_x86_64.whl' . && \
    gsutil cp 'gs://tpu-pytorch/wheels/torchvision-nightly-cp${PYTHON_VERSION/./}-cp${PYTHON_VERSION/./}m-linux_x86_64.whl' . && \
    pip install 'torch-nightly-cp${PYTHON_VERSION/./}-cp${PYTHON_VERSION/./}m-linux_x86_64.whl' && \
    pip install 'torch_xla-nightly-cp${PYTHON_VERSION/./}-cp${PYTHON_VERSION/./}m-linux_x86_64.whl' && \
    pip install 'torchvision-nightly-cp${PYTHON_VERSION/./}-cp${PYTHON_VERSION/./}m-linux_x86_64.whl' && \
    rm 'torch-nightly-cp${PYTHON_VERSION/./}-cp${PYTHON_VERSION/./}m-linux_x86_64.whl' && \
    rm 'torch_xla-nightly-cp${PYTHON_VERSION/./}-cp${PYTHON_VERSION/./}m-linux_x86_64.whl' && \
    rm 'torchvision-nightly-cp${PYTHON_VERSION/./}-cp${PYTHON_VERSION/./}m-linux_x86_64.whl' && \
    apt-get install -y libomp5

ENV LD_LIBRARY_PATH=root/miniconda3/envs/container/lib


# Install huggingface/transformers at the current PR, plus dependencies.
RUN git clone https://github.com/huggingface/transformers.git && \
    cd transformers && \
    git fetch origin $GITHUB_REF:CI && \
    git checkout CI && \
    cd .. && \
    pip install ./transformers && \
    pip install -r ./transformers/examples/pytorch/_test_requirements.txt && \
    pip install pytest

RUN python -c "import torch_xla; print(torch_xla.__version__)"
RUN python -c "import transformers as trf; print(trf.__version__)"
RUN conda init bash
COPY docker-entrypoint.sh /usr/local/bin/
RUN chmod +x /usr/local/bin/docker-entrypoint.sh
ENTRYPOINT ["/usr/local/bin/docker-entrypoint.sh"]
CMD ["bash"]
