# Supplementary material for: An enhanced approach for automatic annotation of error codes based on Seq2edit
Source: PeerJ Comput Sci. 2025 Jul 25;11:e3024. doi: 10.7717/peerj-cs.3024 (PMC12453778; doi:10.7717/peerj-cs.3024)
Supplement: Supplemental Information 1 — The Seq2editErrorAnnotator project encompasses a meticulously preprocessed dataset and an integrated codebase designed to facilitate the study of error annotation in coding. This repository contains everything needed to train, test, and evaluate various annotation methods using the CodeBERT model. [file peerj-cs-11-3024-s001.zip › codebert_gec-main/transformersmodel/docker/transformers-pytorch-tpu/dataset.yaml]

apiVersion: v1
kind: PersistentVolume
metadata:
  name: huggingface-cluster-disk
spec:
  storageClassName: ""
  capacity:
    storage: 500Gi
  accessModes:
    - ReadOnlyMany
  claimRef:
    namespace: default
    name: huggingface-cluster-disk-claim
  gcePersistentDisk:
    pdName: huggingface-cluster-disk
    fsType: ext4
    readOnly: true
---
apiVersion: v1
kind: PersistentVolumeClaim
metadata:
  name: huggingface-cluster-disk-claim
spec:
  # Specify "" as the storageClassName so it matches the PersistentVolume's StorageClass.
  # A nil storageClassName value uses the default StorageClass. For details, see
  # https://kubernetes.io/docs/concepts/storage/persistent-volumes/#class-1
  storageClassName: ""
  accessModes:
    - ReadOnlyMany
  resources:
    requests:
      storage: 1Ki
