# Supplementary material for: An enhanced approach for automatic annotation of error codes based on Seq2edit
Source: PeerJ Comput Sci. 2025 Jul 25;11:e3024. doi: 10.7717/peerj-cs.3024 (PMC12453778; doi:10.7717/peerj-cs.3024)
Supplement: Supplemental Information 1 — The Seq2editErrorAnnotator project encompasses a meticulously preprocessed dataset and an integrated codebase designed to facilitate the study of error annotation in coding. This repository contains everything needed to train, test, and evaluate various annotation methods using the CodeBERT model. [file peerj-cs-11-3024-s001.zip › codebert_gec-main/transformersmodel/docker/transformers-tensorflow-gpu/Dockerfile]

FROM nvidia/cuda:11.2.2-cudnn8-devel-ubuntu20.04
LABEL maintainer="Hugging Face"

ARG DEBIAN_FRONTEND=noninteractive

RUN apt update
RUN apt install -y git libsndfile1-dev tesseract-ocr espeak-ng python3 python3-pip ffmpeg
RUN python3 -m pip install --no-cache-dir --upgrade pip

ARG REF=main
RUN git clone https://github.com/huggingface/transformers && cd transformers && git checkout $REF
RUN python3 -m pip install --no-cache-dir -e ./transformers[dev-tensorflow,testing]

# If set to nothing, will install the latest version
ARG TENSORFLOW='2.11'

RUN [ ${#TENSORFLOW} -gt 0 ] && VERSION='tensorflow=='$TENSORFLOW'.*' ||  VERSION='tensorflow'; python3 -m pip install --no-cache-dir -U $VERSION
RUN python3 -m pip uninstall -y torch flax
RUN python3 -m pip install -U "itsdangerous<2.1.0"

RUN python3 -m pip install --no-cache-dir -U tensorflow_probability

# When installing in editable mode, `transformers` is not recognized as a package.
# this line must be added in order for python to be aware of transformers.
RUN cd transformers && python3 setup.py develop
