# Supplementary material for: An enhanced approach for automatic annotation of error codes based on Seq2edit
Source: PeerJ Comput Sci. 2025 Jul 25;11:e3024. doi: 10.7717/peerj-cs.3024 (PMC12453778; doi:10.7717/peerj-cs.3024)
Supplement: Supplemental Information 1 — The Seq2editErrorAnnotator project encompasses a meticulously preprocessed dataset and an integrated codebase designed to facilitate the study of error annotation in coding. This repository contains everything needed to train, test, and evaluate various annotation methods using the CodeBERT model. [file peerj-cs-11-3024-s001.zip › codebert_gec-main/transformersmodel/docs/source/de/_toctree.yml]

- sections:
  - local: index
    title: 🤗 Transformers
  - local: quicktour
    title: Schnellstart
  - local: installation
    title: Installation
  title: Erste Schritte
- sections:
  - local: pipeline_tutorial
    title: Pipelines für Inferenzen
  - local: autoclass_tutorial
    title: Laden von vortrainierten Instanzen mit einer AutoClass
  - local: preprocessing
    title: Vorverarbeiten
  - local: training
    title: Optimierung eines vortrainierten Modells
  - local: accelerate
    title: Verteiltes Training mit 🤗 Accelerate
  - local: model_sharing
    title: Ein Modell teilen
  title: Tutorials
