# Supplementary material for: An enhanced approach for automatic annotation of error codes based on Seq2edit
Source: PeerJ Comput Sci. 2025 Jul 25;11:e3024. doi: 10.7717/peerj-cs.3024 (PMC12453778; doi:10.7717/peerj-cs.3024)
Supplement: Supplemental Information 1 — The Seq2editErrorAnnotator project encompasses a meticulously preprocessed dataset and an integrated codebase designed to facilitate the study of error annotation in coding. This repository contains everything needed to train, test, and evaluate various annotation methods using the CodeBERT model. [file peerj-cs-11-3024-s001.zip › codebert_gec-main/transformersmodel/docs/source/en/_toctree.yml]

- sections:
  - local: index
    title: 🤗 Transformers
  - local: quicktour
    title: Quick tour
  - local: installation
    title: Installation
  title: Get started
- sections:
  - local: pipeline_tutorial
    title: Run inference with pipelines
  - local: autoclass_tutorial
    title: Write portable code with AutoClass
  - local: preprocessing
    title: Preprocess data
  - local: training
    title: Fine-tune a pretrained model
  - local: run_scripts
    title: Train with a script
  - local: accelerate
    title: Set up distributed training with 🤗 Accelerate
  - local: model_sharing
    title: Share your model
  - local: transformers_agents
    title: Agents
  title: Tutorials
- sections:
  - sections:
      - local: tasks/sequence_classification
        title: Text classification
      - local: tasks/token_classification
        title: Token classification
      - local: tasks/question_answering
        title: Question answering
      - local: tasks/language_modeling
        title: Causal language modeling
      - local: tasks/masked_language_modeling
        title: Masked language modeling
      - local: tasks/translation
        title: Translation
      - local: tasks/summarization
        title: Summarization
      - local: tasks/multiple_choice
        title: Multiple choice
    title: Natural Language Processing
    isExpanded: false
  - sections:
      - local: tasks/audio_classification
        title: Audio classification
      - local: tasks/asr
        title: Automatic speech recognition
    title: Audio
    isExpanded: false
  - sections:
      - local: tasks/image_classification
        title: Image classification
      - local: tasks/semantic_segmentation
        title: Semantic segmentation
      - local: tasks/video_classification
        title: Video classification
      - local: tasks/object_detection
        title: Object detection
      - local: tasks/zero_shot_object_detection
        title: Zero-shot object detection
      - local: tasks/zero_shot_image_classification
        title: Zero-shot image classification
      - local: tasks/monocular_depth_estimation
        title: Depth estimation
    title: Computer Vision
    isExpanded: false
  - sections:
      - local: tasks/image_captioning
        title: Image captioning
      - local: tasks/document_question_answering
        title: Document Question Answering
      - local: tasks/text-to-speech
        title: Text to speech
    title: Multimodal
    isExpanded: false
  title: Task Guides
- sections:
    - local: fast_tokenizers
      title: Use fast tokenizers from 🤗 Tokenizers
    - local: multilingual
      title: Run inference with multilingual models
    - local: generation_strategies
      title: Customize text generation strategy
    - local: create_a_model
      title: Use model-specific APIs
    - local: custom_models
      title: Share a custom model
    - local: sagemaker
      title: Run training on Amazon SageMaker
    - local: serialization
      title: Export to ONNX
    - local: torchscript
      title: Export to TorchScript
    - local: benchmarks
      title: Benchmarks
    - local: notebooks
      title: Notebooks with examples
    - local: community
      title: Community resources
    - local: custom_tools
      title: Custom Tools and Prompts
    - local: troubleshooting
      title: Troubleshoot
  title: Developer guides
- sections:
    - local: performance
      title: Overview
    - local: perf_train_gpu_one
      title: Training on one GPU
    - local: perf_train_gpu_many
      title: Training on many GPUs
    - local: perf_train_cpu
      title: Training on CPU
    - local: perf_train_cpu_many
      title: Training on many CPUs
    - local: perf_train_tpu
      title: Training on TPUs
    - local: perf_train_tpu_tf
      title: Training on TPU with TensorFlow
    - local: perf_train_special
      title: Training on Specialized Hardware
    - local: perf_infer_cpu
      title: Inference on CPU
    - local: perf_infer_gpu_one
      title: Inference on one GPU
    - local: perf_infer_gpu_many
      title: Inference on many GPUs
    - local: perf_infer_special
      title: Inference on Specialized Hardware
    - local: perf_hardware
      title: Custom hardware for training
    - local: big_models
      title: Instantiating a big model
    - local: debugging
      title: Debugging
    - local: hpo_train
      title: Hyperparameter Search using Trainer API
    - local: tf_xla
      title: XLA Integration for TensorFlow Models
  title: Performance and scalability
- sections:
    - local: contributing
      title: How to contribute to transformers?
    - local: add_new_model
      title: How to add a model to 🤗 Transformers?
    - local: add_tensorflow_model
      title: How to convert a 🤗 Transformers model to TensorFlow?
    - local: add_new_pipeline
      title: How to add a pipeline to 🤗 Transformers?
    - local: testing
      title: Testing
    - local: pr_checks
      title: Checks on a Pull Request
  title: Contribute

- sections:
  - local: philosophy
    title: Philosophy
  - local: glossary
    title: Glossary
  - local: task_summary
    title: What 🤗 Transformers can do
  - local: tasks_explained
    title: How 🤗 Transformers solve tasks
  - local: model_summary
    title: The Transformer model family
  - local: tokenizer_summary
    title: Summary of the tokenizers
  - local: attention
    title: Attention mechanisms
  - local: pad_truncation
    title: Padding and truncation
  - local: bertology
    title: BERTology
  - local: perplexity
    title: Perplexity of fixed-length models
  - local: pipeline_webserver
    title: Pipelines for webserver inference
  title: Conceptual guides
- sections:
  - sections:
    - local: main_classes/agent
      title: Agents and Tools
    - local: model_doc/auto
      title: Auto Classes
    - local: main_classes/callback
      title: Callbacks
    - local: main_classes/configuration
      title: Configuration
    - local: main_classes/data_collator
      title: Data Collator
    - local: main_classes/keras_callbacks
      title: Keras callbacks
    - local: main_classes/logging
      title: Logging
    - local: main_classes/model
      title: Models
    - local: main_classes/text_generation
      title: Text Generation
    - local: main_classes/onnx
      title: ONNX
    - local: main_classes/optimizer_schedules
      title: Optimization
    - local: main_classes/output
      title: Model outputs
    - local: main_classes/pipelines
      title: Pipelines
    - local: main_classes/processors
      title: Processors
    - local: main_classes/quantization
      title: Quantization
    - local: main_classes/tokenizer
      title: Tokenizer
    - local: main_classes/trainer
      title: Trainer
    - local: main_classes/deepspeed
      title: DeepSpeed Integration
    - local: main_classes/feature_extractor
      title: Feature Extractor
    - local: main_classes/image_processor
      title: Image Processor
    title: Main Classes
  - sections:
    - isExpanded: false
      sections:
      - local: model_doc/albert
        title: ALBERT
      - local: model_doc/bart
        title: BART
      - local: model_doc/barthez
        title: BARThez
      - local: model_doc/bartpho
        title: BARTpho
      - local: model_doc/bert
        title: BERT
      - local: model_doc/bert-generation
        title: BertGeneration
      - local: model_doc/bert-japanese
        title: BertJapanese
      - local: model_doc/bertweet
        title: Bertweet
      - local: model_doc/big_bird
        title: BigBird
      - local: model_doc/bigbird_pegasus
        title: BigBirdPegasus
      - local: model_doc/biogpt
        title: BioGpt
      - local: model_doc/blenderbot
        title: Blenderbot
      - local: model_doc/blenderbot-small
        title: Blenderbot Small
      - local: model_doc/bloom
        title: BLOOM
      - local: model_doc/bort
        title: BORT
      - local: model_doc/byt5
        title: ByT5
      - local: model_doc/camembert
        title: CamemBERT
      - local: model_doc/canine
        title: CANINE
      - local: model_doc/codegen
        title: CodeGen
      - local: model_doc/convbert
        title: ConvBERT
      - local: model_doc/cpm
        title: CPM
      - local: model_doc/cpmant
        title: CPMANT
      - local: model_doc/ctrl
        title: CTRL
      - local: model_doc/deberta
        title: DeBERTa
      - local: model_doc/deberta-v2
        title: DeBERTa-v2
      - local: model_doc/dialogpt
        title: DialoGPT
      - local: model_doc/distilbert
        title: DistilBERT
      - local: model_doc/dpr
        title: DPR
      - local: model_doc/electra
        title: ELECTRA
      - local: model_doc/encoder-decoder
        title: Encoder Decoder Models
      - local: model_doc/ernie
        title: ERNIE
      - local: model_doc/ernie_m
        title: ErnieM
      - local: model_doc/esm
        title: ESM
      - local: model_doc/flan-t5
        title: FLAN-T5
      - local: model_doc/flan-ul2
        title: FLAN-UL2
      - local: model_doc/flaubert
        title: FlauBERT
      - local: model_doc/fnet
        title: FNet
      - local: model_doc/fsmt
        title: FSMT
      - local: model_doc/funnel
        title: Funnel Transformer
      - local: model_doc/openai-gpt
        title: GPT
      - local: model_doc/gpt_neo
        title: GPT Neo
      - local: model_doc/gpt_neox
        title: GPT NeoX
      - local: model_doc/gpt_neox_japanese
        title: GPT NeoX Japanese
      - local: model_doc/gptj
        title: GPT-J
      - local: model_doc/gpt2
        title: GPT2
      - local: model_doc/gpt_bigcode
        title: GPTBigCode
      - local: model_doc/gptsan-japanese
        title: GPTSAN Japanese
      - local: model_doc/gpt-sw3
        title: GPTSw3
      - local: model_doc/herbert
        title: HerBERT
      - local: model_doc/ibert
        title: I-BERT
      - local: model_doc/jukebox
        title: Jukebox
      - local: model_doc/led
        title: LED
      - local: model_doc/llama
        title: LLaMA
      - local: model_doc/longformer
        title: Longformer
      - local: model_doc/longt5
        title: LongT5
      - local: model_doc/luke
        title: LUKE
      - local: model_doc/m2m_100
        title: M2M100
      - local: model_doc/marian
        title: MarianMT
      - local: model_doc/markuplm
        title: MarkupLM
      - local: model_doc/mbart
        title: MBart and MBart-50
      - local: model_doc/mega
        title: MEGA
      - local: model_doc/megatron-bert
        title: MegatronBERT
      - local: model_doc/megatron_gpt2
        title: MegatronGPT2
      - local: model_doc/mluke
        title: mLUKE
      - local: model_doc/mobilebert
        title: MobileBERT
      - local: model_doc/mpnet
        title: MPNet
      - local: model_doc/mt5
        title: MT5
      - local: model_doc/mvp
        title: MVP
      - local: model_doc/nezha
        title: NEZHA
      - local: model_doc/nllb
        title: NLLB
      - local: model_doc/nllb-moe
        title: NLLB-MoE
      - local: model_doc/nystromformer
        title: Nyströmformer
      - local: model_doc/open-llama
        title: Open-Llama
      - local: model_doc/opt
        title: OPT
      - local: model_doc/pegasus
        title: Pegasus
      - local: model_doc/pegasus_x
        title: PEGASUS-X
      - local: model_doc/phobert
        title: PhoBERT
      - local: model_doc/plbart
        title: PLBart
      - local: model_doc/prophetnet
        title: ProphetNet
      - local: model_doc/qdqbert
        title: QDQBert
      - local: model_doc/rag
        title: RAG
      - local: model_doc/realm
        title: REALM
      - local: model_doc/reformer
        title: Reformer
      - local: model_doc/rembert
        title: RemBERT
      - local: model_doc/retribert
        title: RetriBERT
      - local: model_doc/roberta
        title: RoBERTa
      - local: model_doc/roberta-prelayernorm
        title: RoBERTa-PreLayerNorm
      - local: model_doc/roc_bert
        title: RoCBert
      - local: model_doc/roformer
        title: RoFormer
      - local: model_doc/rwkv
        title: RWKV
      - local: model_doc/splinter
        title: Splinter
      - local: model_doc/squeezebert
        title: SqueezeBERT
      - local: model_doc/switch_transformers
        title: SwitchTransformers
      - local: model_doc/t5
        title: T5
      - local: model_doc/t5v1.1
        title: T5v1.1
      - local: model_doc/tapex
        title: TAPEX
      - local: model_doc/transfo-xl
        title: Transformer XL
      - local: model_doc/ul2
        title: UL2
      - local: model_doc/xmod
        title: X-MOD
      - local: model_doc/xglm
        title: XGLM
      - local: model_doc/xlm
        title: XLM
      - local: model_doc/xlm-prophetnet
        title: XLM-ProphetNet
      - local: model_doc/xlm-roberta
        title: XLM-RoBERTa
      - local: model_doc/xlm-roberta-xl
        title: XLM-RoBERTa-XL
      - local: model_doc/xlm-v
        title: XLM-V
      - local: model_doc/xlnet
        title: XLNet
      - local: model_doc/yoso
        title: YOSO
      title: Text models
    - isExpanded: false
      sections:
      - local: model_doc/beit
        title: BEiT
      - local: model_doc/bit
        title: BiT
      - local: model_doc/conditional_detr
        title: Conditional DETR
      - local: model_doc/convnext
        title: ConvNeXT
      - local: model_doc/convnextv2
        title: ConvNeXTV2
      - local: model_doc/cvt
        title: CvT
      - local: model_doc/deformable_detr
        title: Deformable DETR
      - local: model_doc/deit
        title: DeiT
      - local: model_doc/deta
        title: DETA
      - local: model_doc/detr
        title: DETR
      - local: model_doc/dinat
        title: DiNAT
      - local: model_doc/dit
        title: DiT
      - local: model_doc/dpt
        title: DPT
      - local: model_doc/efficientformer
        title: EfficientFormer
      - local: model_doc/efficientnet
        title: EfficientNet
      - local: model_doc/focalnet
        title: FocalNet
      - local: model_doc/glpn
        title: GLPN
      - local: model_doc/imagegpt
        title: ImageGPT
      - local: model_doc/levit
        title: LeViT
      - local: model_doc/mask2former
        title: Mask2Former
      - local: model_doc/maskformer
        title: MaskFormer
      - local: model_doc/mobilenet_v1
        title: MobileNetV1
      - local: model_doc/mobilenet_v2
        title: MobileNetV2
      - local: model_doc/mobilevit
        title: MobileViT
      - local: model_doc/nat
        title: NAT
      - local: model_doc/poolformer
        title: PoolFormer
      - local: model_doc/regnet
        title: RegNet
      - local: model_doc/resnet
        title: ResNet
      - local: model_doc/segformer
        title: SegFormer
      - local: model_doc/swin
        title: Swin Transformer
      - local: model_doc/swinv2
        title: Swin Transformer V2
      - local: model_doc/swin2sr
        title: Swin2SR
      - local: model_doc/table-transformer
        title: Table Transformer
      - local: model_doc/timesformer
        title: TimeSformer
      - local: model_doc/upernet
        title: UperNet
      - local: model_doc/van
        title: VAN
      - local: model_doc/videomae
        title: VideoMAE
      - local: model_doc/vit
        title: Vision Transformer (ViT)
      - local: model_doc/vit_hybrid
        title: ViT Hybrid
      - local: model_doc/vit_mae
        title: ViTMAE
      - local: model_doc/vit_msn
        title: ViTMSN
      - local: model_doc/yolos
        title: YOLOS
      title: Vision models
    - isExpanded: false
      sections:
      - local: model_doc/audio-spectrogram-transformer
        title: Audio Spectrogram Transformer
      - local: model_doc/clap
        title: CLAP
      - local: model_doc/hubert
        title: Hubert
      - local: model_doc/mctct
        title: MCTCT
      - local: model_doc/sew
        title: SEW
      - local: model_doc/sew-d
        title: SEW-D
      - local: model_doc/speech_to_text
        title: Speech2Text
      - local: model_doc/speech_to_text_2
        title: Speech2Text2
      - local: model_doc/speecht5
        title: SpeechT5
      - local: model_doc/unispeech
        title: UniSpeech
      - local: model_doc/unispeech-sat
        title: UniSpeech-SAT
      - local: model_doc/wav2vec2
        title: Wav2Vec2
      - local: model_doc/wav2vec2-conformer
        title: Wav2Vec2-Conformer
      - local: model_doc/wav2vec2_phoneme
        title: Wav2Vec2Phoneme
      - local: model_doc/wavlm
        title: WavLM
      - local: model_doc/whisper
        title: Whisper
      - local: model_doc/xls_r
        title: XLS-R
      - local: model_doc/xlsr_wav2vec2
        title: XLSR-Wav2Vec2
      title: Audio models
    - isExpanded: false
      sections:
      - local: model_doc/align
        title: ALIGN
      - local: model_doc/altclip
        title: AltCLIP
      - local: model_doc/blip
        title: BLIP
      - local: model_doc/blip-2
        title: BLIP-2
      - local: model_doc/bridgetower
        title: BridgeTower
      - local: model_doc/chinese_clip
        title: Chinese-CLIP
      - local: model_doc/clip
        title: CLIP
      - local: model_doc/clipseg
        title: CLIPSeg
      - local: model_doc/data2vec
        title: Data2Vec
      - local: model_doc/deplot
        title: DePlot
      - local: model_doc/donut
        title: Donut
      - local: model_doc/flava
        title: FLAVA
      - local: model_doc/git
        title: GIT
      - local: model_doc/groupvit
        title: GroupViT
      - local: model_doc/layoutlm
        title: LayoutLM
      - local: model_doc/layoutlmv2
        title: LayoutLMV2
      - local: model_doc/layoutlmv3
        title: LayoutLMV3
      - local: model_doc/layoutxlm
        title: LayoutXLM
      - local: model_doc/lilt
        title: LiLT
      - local: model_doc/lxmert
        title: LXMERT
      - local: model_doc/matcha
        title: MatCha
      - local: model_doc/mgp-str
        title: MGP-STR
      - local: model_doc/oneformer
        title: OneFormer
      - local: model_doc/owlvit
        title: OWL-ViT
      - local: model_doc/perceiver
        title: Perceiver
      - local: model_doc/pix2struct
        title: Pix2Struct
      - local: model_doc/sam
        title: Segment Anything
      - local: model_doc/speech-encoder-decoder
        title: Speech Encoder Decoder Models
      - local: model_doc/tapas
        title: TAPAS
      - local: model_doc/trocr
        title: TrOCR
      - local: model_doc/tvlt
        title: TVLT
      - local: model_doc/vilt
        title: ViLT
      - local: model_doc/vision-encoder-decoder
        title: Vision Encoder Decoder Models
      - local: model_doc/vision-text-dual-encoder
        title: Vision Text Dual Encoder
      - local: model_doc/visual_bert
        title: VisualBERT
      - local: model_doc/xclip
        title: X-CLIP
      title: Multimodal models
    - isExpanded: false
      sections:
      - local: model_doc/decision_transformer
        title: Decision Transformer
      - local: model_doc/trajectory_transformer
        title: Trajectory Transformer
      title: Reinforcement learning models
    - isExpanded: false
      sections:
      - local: model_doc/informer
        title: Informer
      - local: model_doc/time_series_transformer
        title: Time Series Transformer
      title: Time series models
    - isExpanded: false
      sections:
      - local: model_doc/graphormer
        title: Graphormer
      title: Graph models
    title: Models
  - sections:
    - local: internal/modeling_utils
      title: Custom Layers and Utilities
    - local: internal/pipelines_utils
      title: Utilities for pipelines
    - local: internal/tokenization_utils
      title: Utilities for Tokenizers
    - local: internal/trainer_utils
      title: Utilities for Trainer
    - local: internal/generation_utils
      title: Utilities for Generation
    - local: internal/image_processing_utils
      title: Utilities for Image Processors
    - local: internal/audio_utils
      title: Utilities for Audio processing
    - local: internal/file_utils
      title: General Utilities
    - local: internal/time_series_utils
      title: Utilities for Time Series
    title: Internal Helpers
  title: API
