# Supplementary material for: An enhanced approach for automatic annotation of error codes based on Seq2edit
Source: PeerJ Comput Sci. 2025 Jul 25;11:e3024. doi: 10.7717/peerj-cs.3024 (PMC12453778; doi:10.7717/peerj-cs.3024)
Supplement: Supplemental Information 1 — The Seq2editErrorAnnotator project encompasses a meticulously preprocessed dataset and an integrated codebase designed to facilitate the study of error annotation in coding. This repository contains everything needed to train, test, and evaluate various annotation methods using the CodeBERT model. [file peerj-cs-11-3024-s001.zip › codebert_gec-main/transformersmodel/docs/source/en/accelerate.mdx]

<!--Copyright 2022 The HuggingFace Team. All rights reserved.

Licensed under the Apache License, Version 2.0 (the "License"); you may not use this file except in compliance with
the License. You may obtain a copy of the License at

http://www.apache.org/licenses/LICENSE-2.0

Unless required by applicable law or agreed to in writing, software distributed under the License is distributed on
an "AS IS" BASIS, WITHOUT WARRANTIES OR CONDITIONS OF ANY KIND, either express or implied. See the License for the
specific language governing permissions and limitations under the License.
-->

# Distributed training with 🤗 Accelerate

As models get bigger, parallelism has emerged as a strategy for training larger models on limited hardware and accelerating training speed by several orders of magnitude. At Hugging Face, we created the [🤗 Accelerate](https://huggingface.co/docs/accelerate) library to help users easily train a 🤗 Transformers model on any type of distributed setup, whether it is multiple GPU's on one machine or multiple GPU's across several machines. In this tutorial, learn how to customize your native PyTorch training loop to enable training in a distributed environment.

## Setup

Get started by installing 🤗 Accelerate:

```bash
pip install accelerate
```

Then import and create an [`~accelerate.Accelerator`] object. The [`~accelerate.Accelerator`] will automatically detect your type of distributed setup and initialize all the necessary components for training. You don't need to explicitly place your model on a device.

```py
>>> from accelerate import Accelerator

>>> accelerator = Accelerator()
```

## Prepare to accelerate

The next step is to pass all the relevant training objects to the [`~accelerate.Accelerator.prepare`] method. This includes your training and evaluation DataLoaders, a model and an optimizer:

```py
>>> train_dataloader, eval_dataloader, model, optimizer = accelerator.prepare(
...     train_dataloader, eval_dataloader, model, optimizer
... )
```

## Backward

The last addition is to replace the typical `loss.backward()` in your training loop with 🤗 Accelerate's [`~accelerate.Accelerator.backward`]method:

```py
>>> for epoch in range(num_epochs):
...     for batch in train_dataloader:
...         outputs = model(**batch)
...         loss = outputs.loss
...         accelerator.backward(loss)

...         optimizer.step()
...         lr_scheduler.step()
...         optimizer.zero_grad()
...         progress_bar.update(1)
```

As you can see in the following code, you only need to add four additional lines of code to your training loop to enable distributed training!

```diff
+ from accelerate import Accelerator
  from transformers import AdamW, AutoModelForSequenceClassification, get_scheduler

+ accelerator = Accelerator()

  model = AutoModelForSequenceClassification.from_pretrained(checkpoint, num_labels=2)
  optimizer = AdamW(model.parameters(), lr=3e-5)

- device = torch.device("cuda") if torch.cuda.is_available() else torch.device("cpu")
- model.to(device)

+ train_dataloader, eval_dataloader, model, optimizer = accelerator.prepare(
+     train_dataloader, eval_dataloader, model, optimizer
+ )

  num_epochs = 3
  num_training_steps = num_epochs * len(train_dataloader)
  lr_scheduler = get_scheduler(
      "linear",
      optimizer=optimizer,
      num_warmup_steps=0,
      num_training_steps=num_training_steps
  )

  progress_bar = tqdm(range(num_training_steps))

  model.train()
  for epoch in range(num_epochs):
      for batch in train_dataloader:
-         batch = {k: v.to(device) for k, v in batch.items()}
          outputs = model(**batch)
          loss = outputs.loss
-         loss.backward()
+         accelerator.backward(loss)

          optimizer.step()
          lr_scheduler.step()
          optimizer.zero_grad()
          progress_bar.update(1)
```

## Train

Once you've added the relevant lines of code, launch your training in a script or a notebook like Colaboratory.

### Train with a script

If you are running your training from a script, run the following command to create and save a configuration file:

```bash
accelerate config
```

Then launch your training with:

```bash
accelerate launch train.py
```

### Train with a notebook

🤗 Accelerate can also run in a notebook if you're planning on using Colaboratory's TPUs. Wrap all the code responsible for training in a function, and pass it to [`~accelerate.notebook_launcher`]:

```py
>>> from accelerate import notebook_launcher

>>> notebook_launcher(training_function)
```

For more information about 🤗 Accelerate and it's rich features, refer to the [documentation](https://huggingface.co/docs/accelerate).
