# Supplementary material for: An enhanced approach for automatic annotation of error codes based on Seq2edit
Source: PeerJ Comput Sci. 2025 Jul 25;11:e3024. doi: 10.7717/peerj-cs.3024 (PMC12453778; doi:10.7717/peerj-cs.3024)
Supplement: Supplemental Information 1 — The Seq2editErrorAnnotator project encompasses a meticulously preprocessed dataset and an integrated codebase designed to facilitate the study of error annotation in coding. This repository contains everything needed to train, test, and evaluate various annotation methods using the CodeBERT model. [file peerj-cs-11-3024-s001.zip › codebert_gec-main/transformersmodel/docs/source/en/bertology.mdx]

<!--Copyright 2020 The HuggingFace Team. All rights reserved.

Licensed under the Apache License, Version 2.0 (the "License"); you may not use this file except in compliance with
the License. You may obtain a copy of the License at

http://www.apache.org/licenses/LICENSE-2.0

Unless required by applicable law or agreed to in writing, software distributed under the License is distributed on
an "AS IS" BASIS, WITHOUT WARRANTIES OR CONDITIONS OF ANY KIND, either express or implied. See the License for the
specific language governing permissions and limitations under the License.
-->

# BERTology

There is a growing field of study concerned with investigating the inner working of large-scale transformers like BERT
(that some call "BERTology"). Some good examples of this field are:


- BERT Rediscovers the Classical NLP Pipeline by Ian Tenney, Dipanjan Das, Ellie Pavlick:
  https://arxiv.org/abs/1905.05950
- Are Sixteen Heads Really Better than One? by Paul Michel, Omer Levy, Graham Neubig: https://arxiv.org/abs/1905.10650
- What Does BERT Look At? An Analysis of BERT's Attention by Kevin Clark, Urvashi Khandelwal, Omer Levy, Christopher D.
  Manning: https://arxiv.org/abs/1906.04341
- CAT-probing: A Metric-based Approach to Interpret How Pre-trained Models for Programming Language Attend Code Structure: https://arxiv.org/abs/2210.04633

In order to help this new field develop, we have included a few additional features in the BERT/GPT/GPT-2 models to
help people access the inner representations, mainly adapted from the great work of Paul Michel
(https://arxiv.org/abs/1905.10650):


- accessing all the hidden-states of BERT/GPT/GPT-2,
- accessing all the attention weights for each head of BERT/GPT/GPT-2,
- retrieving heads output values and gradients to be able to compute head importance score and prune head as explained
  in https://arxiv.org/abs/1905.10650.

To help you understand and use these features, we have added a specific example script: [bertology.py](https://github.com/huggingface/transformers/tree/main/examples/research_projects/bertology/run_bertology.py) while extract information and prune a model pre-trained on
GLUE.
