# Supplementary material for: An enhanced approach for automatic annotation of error codes based on Seq2edit
Source: PeerJ Comput Sci. 2025 Jul 25;11:e3024. doi: 10.7717/peerj-cs.3024 (PMC12453778; doi:10.7717/peerj-cs.3024)
Supplement: Supplemental Information 1 — The Seq2editErrorAnnotator project encompasses a meticulously preprocessed dataset and an integrated codebase designed to facilitate the study of error annotation in coding. This repository contains everything needed to train, test, and evaluate various annotation methods using the CodeBERT model. [file peerj-cs-11-3024-s001.zip › codebert_gec-main/transformersmodel/docs/source/en/community.mdx]

# Community

This page regroups resources around 🤗 Transformers developed by the community.

## Community resources:

| Resource     |      Description      |      Author      |
|:----------|:-------------|------:|
| [Hugging Face Transformers Glossary Flashcards](https://www.darigovresearch.com/huggingface-transformers-glossary-flashcards) | A set of flashcards based on the [Transformers Docs Glossary](glossary) that has been put into a form which can be easily learnt/revised using [Anki ](https://apps.ankiweb.net/) an open source, cross platform app specifically designed for long term knowledge retention. See this [Introductory video on how to use the flashcards](https://www.youtube.com/watch?v=Dji_h7PILrw). | [Darigov Research](https://www.darigovresearch.com/) |

## Community notebooks:

| Notebook     |      Description      |      Author      |      |
|:----------|:-------------|:-------------|------:|
| [Fine-tune a pre-trained Transformer to generate lyrics](https://github.com/AlekseyKorshuk/huggingartists) | How to generate lyrics in the style of your favorite artist by fine-tuning a GPT-2 model |  [Aleksey Korshuk](https://github.com/AlekseyKorshuk) | [![Open In Colab](https://colab.research.google.com/assets/colab-badge.svg)](https://colab.research.google.com/github/AlekseyKorshuk/huggingartists/blob/master/huggingartists-demo.ipynb) |
| [Train T5 in Tensorflow 2 ](https://github.com/snapthat/TF-T5-text-to-text) | How to train T5 for any task using Tensorflow 2. This notebook demonstrates a Question & Answer task implemented in Tensorflow 2 using SQUAD | [Muhammad Harris](https://github.com/HarrisDePerceptron) |[![Open In Colab](https://colab.research.google.com/assets/colab-badge.svg)](https://colab.research.google.com/github/snapthat/TF-T5-text-to-text/blob/master/snapthatT5/notebooks/TF-T5-Datasets%20Training.ipynb) |
| [Train T5 on TPU](https://github.com/patil-suraj/exploring-T5/blob/master/T5_on_TPU.ipynb)  | How to train T5 on SQUAD with Transformers and Nlp | [Suraj Patil](https://github.com/patil-suraj) |[![Open In Colab](https://colab.research.google.com/assets/colab-badge.svg)](https://colab.research.google.com/github/patil-suraj/exploring-T5/blob/master/T5_on_TPU.ipynb#scrollTo=QLGiFCDqvuil) |
| [Fine-tune T5 for Classification and Multiple Choice](https://github.com/patil-suraj/exploring-T5/blob/master/t5_fine_tuning.ipynb)  | How to fine-tune T5 for classification and multiple choice tasks using a text-to-text format with PyTorch Lightning |  [Suraj Patil](https://github.com/patil-suraj) | [![Open In Colab](https://colab.research.google.com/assets/colab-badge.svg)](https://colab.research.google.com/github/patil-suraj/exploring-T5/blob/master/t5_fine_tuning.ipynb) |
| [Fine-tune DialoGPT on New Datasets and Languages](https://github.com/ncoop57/i-am-a-nerd/blob/master/_notebooks/2020-05-12-chatbot-part-1.ipynb)  | How to fine-tune the DialoGPT model on a new dataset for open-dialog conversational chatbots |  [Nathan Cooper](https://github.com/ncoop57) | [![Open In Colab](https://colab.research.google.com/assets/colab-badge.svg)](https://colab.research.google.com/github/ncoop57/i-am-a-nerd/blob/master/_notebooks/2020-05-12-chatbot-part-1.ipynb) |
| [Long Sequence Modeling with Reformer](https://github.com/patrickvonplaten/notebooks/blob/master/PyTorch_Reformer.ipynb)  | How to train on sequences as long as 500,000 tokens with Reformer |  [Patrick von Platen](https://github.com/patrickvonplaten) | [![Open In Colab](https://colab.research.google.com/assets/colab-badge.svg)](https://colab.research.google.com/github/patrickvonplaten/notebooks/blob/master/PyTorch_Reformer.ipynb)  |
| [Fine-tune BART for Summarization](https://github.com/ohmeow/ohmeow_website/blob/master/posts/2021-05-25-mbart-sequence-classification-with-blurr.ipynb) | How to fine-tune BART for summarization with fastai using blurr | [Wayde Gilliam](https://ohmeow.com/) | [![Open In Colab](https://colab.research.google.com/assets/colab-badge.svg)](https://colab.research.google.com/github/ohmeow/ohmeow_website/blob/master/posts/2021-05-25-mbart-sequence-classification-with-blurr.ipynb) |
| [Fine-tune a pre-trained Transformer on anyone's tweets](https://colab.research.google.com/github/borisdayma/huggingtweets/blob/master/huggingtweets-demo.ipynb) | How to generate tweets in the style of your favorite Twitter account by fine-tuning a GPT-2 model |  [Boris Dayma](https://github.com/borisdayma) | [![Open In Colab](https://colab.research.google.com/assets/colab-badge.svg)](https://colab.research.google.com/github/borisdayma/huggingtweets/blob/master/huggingtweets-demo.ipynb) |
| [Optimize 🤗 Hugging Face models with Weights & Biases](https://colab.research.google.com/github/wandb/examples/blob/master/colabs/huggingface/Optimize_Hugging_Face_models_with_Weights_%26_Biases.ipynb) | A complete tutorial showcasing W&B integration with Hugging Face | [Boris Dayma](https://github.com/borisdayma) | [![Open In Colab](https://colab.research.google.com/assets/colab-badge.svg)](https://colab.research.google.com/github/wandb/examples/blob/master/colabs/huggingface/Optimize_Hugging_Face_models_with_Weights_%26_Biases.ipynb) |
| [Pretrain Longformer](https://github.com/allenai/longformer/blob/master/scripts/convert_model_to_long.ipynb)  | How to build a "long" version of existing pretrained models |  [Iz Beltagy](https://beltagy.net) | [![Open In Colab](https://colab.research.google.com/assets/colab-badge.svg)](https://colab.research.google.com/github/allenai/longformer/blob/master/scripts/convert_model_to_long.ipynb) |
| [Fine-tune Longformer for QA](https://github.com/patil-suraj/Notebooks/blob/master/longformer_qa_training.ipynb) | How to fine-tune longformer model for QA task | [Suraj Patil](https://github.com/patil-suraj) | [![Open In Colab](https://colab.research.google.com/assets/colab-badge.svg)](https://colab.research.google.com/github/patil-suraj/Notebooks/blob/master/longformer_qa_training.ipynb) |
| [Evaluate Model with 🤗nlp](https://github.com/patrickvonplaten/notebooks/blob/master/How_to_evaluate_Longformer_on_TriviaQA_using_NLP.ipynb) | How to evaluate longformer on TriviaQA with `nlp` | [Patrick von Platen](https://github.com/patrickvonplaten) | [![Open In Colab](https://colab.research.google.com/assets/colab-badge.svg)](https://colab.research.google.com/drive/1m7eTGlPmLRgoPkkA7rkhQdZ9ydpmsdLE?usp=sharing) |
| [Fine-tune T5 for Sentiment Span Extraction](https://github.com/enzoampil/t5-intro/blob/master/t5_qa_training_pytorch_span_extraction.ipynb)  | How to fine-tune T5 for sentiment span extraction using a text-to-text format with PyTorch Lightning |  [Lorenzo Ampil](https://github.com/enzoampil) | [![Open In Colab](https://colab.research.google.com/assets/colab-badge.svg)](https://colab.research.google.com/github/enzoampil/t5-intro/blob/master/t5_qa_training_pytorch_span_extraction.ipynb) |
| [Fine-tune DistilBert for Multiclass Classification](https://github.com/abhimishra91/transformers-tutorials/blob/master/transformers_multiclass_classification.ipynb) | How to fine-tune DistilBert for multiclass classification with PyTorch | [Abhishek Kumar Mishra](https://github.com/abhimishra91) | [![Open In Colab](https://colab.research.google.com/assets/colab-badge.svg)](https://colab.research.google.com/github/abhimishra91/transformers-tutorials/blob/master/transformers_multiclass_classification.ipynb)|
|[Fine-tune BERT for Multi-label Classification](https://github.com/abhimishra91/transformers-tutorials/blob/master/transformers_multi_label_classification.ipynb)|How to fine-tune BERT for multi-label classification using PyTorch|[Abhishek Kumar Mishra](https://github.com/abhimishra91) |[![Open In Colab](https://colab.research.google.com/assets/colab-badge.svg)](https://colab.research.google.com/github/abhimishra91/transformers-tutorials/blob/master/transformers_multi_label_classification.ipynb)|
|[Fine-tune T5 for Summarization](https://github.com/abhimishra91/transformers-tutorials/blob/master/transformers_summarization_wandb.ipynb)|How to fine-tune T5 for summarization in PyTorch and track experiments with WandB|[Abhishek Kumar Mishra](https://github.com/abhimishra91) |[![Open In Colab](https://colab.research.google.com/assets/colab-badge.svg)](https://colab.research.google.com/github/abhimishra91/transformers-tutorials/blob/master/transformers_summarization_wandb.ipynb)|
|[Speed up Fine-Tuning in Transformers with Dynamic Padding / Bucketing](https://github.com/ELS-RD/transformers-notebook/blob/master/Divide_Hugging_Face_Transformers_training_time_by_2_or_more.ipynb)|How to speed up fine-tuning by a factor of 2 using dynamic padding / bucketing|[Michael Benesty](https://github.com/pommedeterresautee) |[![Open In Colab](https://colab.research.google.com/assets/colab-badge.svg)](https://colab.research.google.com/drive/1CBfRU1zbfu7-ijiOqAAQUA-RJaxfcJoO?usp=sharing)|
|[Pretrain Reformer for Masked Language Modeling](https://github.com/patrickvonplaten/notebooks/blob/master/Reformer_For_Masked_LM.ipynb)| How to train a Reformer model with bi-directional self-attention layers | [Patrick von Platen](https://github.com/patrickvonplaten) | [![Open In Colab](https://colab.research.google.com/assets/colab-badge.svg)](https://colab.research.google.com/drive/1tzzh0i8PgDQGV3SMFUGxM7_gGae3K-uW?usp=sharing)|
|[Expand and Fine Tune Sci-BERT](https://github.com/lordtt13/word-embeddings/blob/master/COVID-19%20Research%20Data/COVID-SciBERT.ipynb)| How to increase vocabulary of a pretrained SciBERT model from AllenAI on the CORD dataset and pipeline it. | [Tanmay Thakur](https://github.com/lordtt13) | [![Open In Colab](https://colab.research.google.com/assets/colab-badge.svg)](https://colab.research.google.com/drive/1rqAR40goxbAfez1xvF3hBJphSCsvXmh8)|
|[Fine Tune BlenderBotSmall for Summarization using the Trainer API](https://github.com/lordtt13/transformers-experiments/blob/master/Custom%20Tasks/fine-tune-blenderbot_small-for-summarization.ipynb)| How to fine tune BlenderBotSmall for summarization on a custom dataset, using the Trainer API. | [Tanmay Thakur](https://github.com/lordtt13) | [![Open In Colab](https://colab.research.google.com/assets/colab-badge.svg)](https://colab.research.google.com/drive/19Wmupuls7mykSGyRN_Qo6lPQhgp56ymq?usp=sharing)|
|[Fine-tune Electra and interpret with Integrated Gradients](https://github.com/elsanns/xai-nlp-notebooks/blob/master/electra_fine_tune_interpret_captum_ig.ipynb) | How to fine-tune Electra for sentiment analysis and interpret predictions with Captum Integrated Gradients | [Eliza Szczechla](https://elsanns.github.io) | [![Open In Colab](https://colab.research.google.com/assets/colab-badge.svg)](https://colab.research.google.com/github/elsanns/xai-nlp-notebooks/blob/master/electra_fine_tune_interpret_captum_ig.ipynb)|
|[fine-tune a non-English GPT-2 Model with Trainer class](https://github.com/philschmid/fine-tune-GPT-2/blob/master/Fine_tune_a_non_English_GPT_2_Model_with_Huggingface.ipynb) | How to fine-tune a non-English GPT-2 Model with Trainer class | [Philipp Schmid](https://www.philschmid.de) | [![Open In Colab](https://colab.research.google.com/assets/colab-badge.svg)](https://colab.research.google.com/github/philschmid/fine-tune-GPT-2/blob/master/Fine_tune_a_non_English_GPT_2_Model_with_Huggingface.ipynb)|
|[Fine-tune a DistilBERT Model for Multi Label Classification task](https://github.com/DhavalTaunk08/Transformers_scripts/blob/master/Transformers_multilabel_distilbert.ipynb) | How to fine-tune a DistilBERT Model for Multi Label Classification task | [Dhaval Taunk](https://github.com/DhavalTaunk08) | [![Open In Colab](https://colab.research.google.com/assets/colab-badge.svg)](https://colab.research.google.com/github/DhavalTaunk08/Transformers_scripts/blob/master/Transformers_multilabel_distilbert.ipynb)|
|[Fine-tune ALBERT for sentence-pair classification](https://github.com/NadirEM/nlp-notebooks/blob/master/Fine_tune_ALBERT_sentence_pair_classification.ipynb) | How to fine-tune an ALBERT model or another BERT-based model for the sentence-pair classification task | [Nadir El Manouzi](https://github.com/NadirEM) | [![Open In Colab](https://colab.research.google.com/assets/colab-badge.svg)](https://colab.research.google.com/github/NadirEM/nlp-notebooks/blob/master/Fine_tune_ALBERT_sentence_pair_classification.ipynb)|
|[Fine-tune Roberta for sentiment analysis](https://github.com/DhavalTaunk08/NLP_scripts/blob/master/sentiment_analysis_using_roberta.ipynb) | How to fine-tune a Roberta model for sentiment analysis | [Dhaval Taunk](https://github.com/DhavalTaunk08) | [![Open In Colab](https://colab.research.google.com/assets/colab-badge.svg)](https://colab.research.google.com/github/DhavalTaunk08/NLP_scripts/blob/master/sentiment_analysis_using_roberta.ipynb)|
|[Evaluating Question Generation Models](https://github.com/flexudy-pipe/qugeev) | How accurate are the answers to questions generated by your seq2seq transformer model? | [Pascal Zoleko](https://github.com/zolekode) | [![Open In Colab](https://colab.research.google.com/assets/colab-badge.svg)](https://colab.research.google.com/drive/1bpsSqCQU-iw_5nNoRm_crPq6FRuJthq_?usp=sharing)|
|[Classify text with DistilBERT and Tensorflow](https://github.com/peterbayerle/huggingface_notebook/blob/main/distilbert_tf.ipynb) | How to fine-tune DistilBERT for text classification in TensorFlow | [Peter Bayerle](https://github.com/peterbayerle) | [![Open In Colab](https://colab.research.google.com/assets/colab-badge.svg)](https://colab.research.google.com/github/peterbayerle/huggingface_notebook/blob/main/distilbert_tf.ipynb)|
|[Leverage BERT for Encoder-Decoder Summarization on CNN/Dailymail](https://github.com/patrickvonplaten/notebooks/blob/master/BERT2BERT_for_CNN_Dailymail.ipynb) | How to warm-start a *EncoderDecoderModel* with a *bert-base-uncased* checkpoint for summarization on CNN/Dailymail | [Patrick von Platen](https://github.com/patrickvonplaten) | [![Open In Colab](https://colab.research.google.com/assets/colab-badge.svg)](https://colab.research.google.com/github/patrickvonplaten/notebooks/blob/master/BERT2BERT_for_CNN_Dailymail.ipynb)|
|[Leverage RoBERTa for Encoder-Decoder Summarization on BBC XSum](https://github.com/patrickvonplaten/notebooks/blob/master/RoBERTaShared_for_BBC_XSum.ipynb) | How to warm-start a shared *EncoderDecoderModel* with a *roberta-base* checkpoint for summarization on BBC/XSum | [Patrick von Platen](https://github.com/patrickvonplaten) | [![Open In Colab](https://colab.research.google.com/assets/colab-badge.svg)](https://colab.research.google.com/github/patrickvonplaten/notebooks/blob/master/RoBERTaShared_for_BBC_XSum.ipynb)|
|[Fine-tune TAPAS on Sequential Question Answering (SQA)](https://github.com/NielsRogge/Transformers-Tutorials/blob/master/TAPAS/Fine_tuning_TapasForQuestionAnswering_on_SQA.ipynb) | How to fine-tune *TapasForQuestionAnswering* with a *tapas-base* checkpoint on the Sequential Question Answering (SQA) dataset | [Niels Rogge](https://github.com/nielsrogge) | [![Open In Colab](https://colab.research.google.com/assets/colab-badge.svg)](https://colab.research.google.com/github/NielsRogge/Transformers-Tutorials/blob/master/TAPAS/Fine_tuning_TapasForQuestionAnswering_on_SQA.ipynb)|
|[Evaluate TAPAS on Table Fact Checking (TabFact)](https://github.com/NielsRogge/Transformers-Tutorials/blob/master/TAPAS/Evaluating_TAPAS_on_the_Tabfact_test_set.ipynb) | How to evaluate a fine-tuned *TapasForSequenceClassification* with a *tapas-base-finetuned-tabfact* checkpoint using a combination of the 🤗 datasets and 🤗 transformers libraries | [Niels Rogge](https://github.com/nielsrogge) | [![Open In Colab](https://colab.research.google.com/assets/colab-badge.svg)](https://colab.research.google.com/github/NielsRogge/Transformers-Tutorials/blob/master/TAPAS/Evaluating_TAPAS_on_the_Tabfact_test_set.ipynb)|
|[Fine-tuning mBART for translation](https://colab.research.google.com/github/vasudevgupta7/huggingface-tutorials/blob/main/translation_training.ipynb) | How to fine-tune mBART using Seq2SeqTrainer for Hindi to English translation | [Vasudev Gupta](https://github.com/vasudevgupta7) | [![Open In Colab](https://colab.research.google.com/assets/colab-badge.svg)](https://colab.research.google.com/github/vasudevgupta7/huggingface-tutorials/blob/main/translation_training.ipynb)|
|[Fine-tune LayoutLM on FUNSD (a form understanding dataset)](https://github.com/NielsRogge/Transformers-Tutorials/blob/master/LayoutLM/Fine_tuning_LayoutLMForTokenClassification_on_FUNSD.ipynb) | How to fine-tune *LayoutLMForTokenClassification* on the FUNSD dataset for information extraction from scanned documents | [Niels Rogge](https://github.com/nielsrogge) | [![Open In Colab](https://colab.research.google.com/assets/colab-badge.svg)](https://colab.research.google.com/github/NielsRogge/Transformers-Tutorials/blob/master/LayoutLM/Fine_tuning_LayoutLMForTokenClassification_on_FUNSD.ipynb)|
|[Fine-Tune DistilGPT2 and Generate Text](https://colab.research.google.com/github/tripathiaakash/DistilGPT2-Tutorial/blob/main/distilgpt2_fine_tuning.ipynb) | How to fine-tune DistilGPT2 and generate text | [Aakash Tripathi](https://github.com/tripathiaakash) | [![Open In Colab](https://colab.research.google.com/assets/colab-badge.svg)](https://colab.research.google.com/github/tripathiaakash/DistilGPT2-Tutorial/blob/main/distilgpt2_fine_tuning.ipynb)|
|[Fine-Tune LED on up to 8K tokens](https://github.com/patrickvonplaten/notebooks/blob/master/Fine_tune_Longformer_Encoder_Decoder_(LED)_for_Summarization_on_pubmed.ipynb) | How to fine-tune LED on pubmed for long-range summarization | [Patrick von Platen](https://github.com/patrickvonplaten) | [![Open In Colab](https://colab.research.google.com/assets/colab-badge.svg)](https://colab.research.google.com/github/patrickvonplaten/notebooks/blob/master/Fine_tune_Longformer_Encoder_Decoder_(LED)_for_Summarization_on_pubmed.ipynb)|
|[Evaluate LED on Arxiv](https://github.com/patrickvonplaten/notebooks/blob/master/LED_on_Arxiv.ipynb) | How to effectively evaluate LED on long-range summarization | [Patrick von Platen](https://github.com/patrickvonplaten) | [![Open In Colab](https://colab.research.google.com/assets/colab-badge.svg)](https://colab.research.google.com/github/patrickvonplaten/notebooks/blob/master/LED_on_Arxiv.ipynb)|
|[Fine-tune LayoutLM on RVL-CDIP (a document image classification dataset)](https://github.com/NielsRogge/Transformers-Tutorials/blob/master/LayoutLM/Fine_tuning_LayoutLMForSequenceClassification_on_RVL_CDIP.ipynb) | How to fine-tune *LayoutLMForSequenceClassification* on the RVL-CDIP dataset for scanned document classification | [Niels Rogge](https://github.com/nielsrogge) | [![Open In Colab](https://colab.research.google.com/assets/colab-badge.svg)](https://colab.research.google.com/github/NielsRogge/Transformers-Tutorials/blob/master/LayoutLM/Fine_tuning_LayoutLMForSequenceClassification_on_RVL_CDIP.ipynb)|
|[Wav2Vec2 CTC decoding with GPT2 adjustment](https://github.com/voidful/huggingface_notebook/blob/main/xlsr_gpt.ipynb) | How to decode CTC sequence with language model adjustment | [Eric Lam](https://github.com/voidful) | [![Open In Colab](https://colab.research.google.com/assets/colab-badge.svg)](https://colab.research.google.com/drive/1e_z5jQHYbO2YKEaUgzb1ww1WwiAyydAj?usp=sharing)|
|[Fine-tune BART for summarization in two languages with Trainer class](https://github.com/elsanns/xai-nlp-notebooks/blob/master/fine_tune_bart_summarization_two_langs.ipynb) | How to fine-tune BART for summarization in two languages with Trainer class | [Eliza Szczechla](https://github.com/elsanns) | [![Open In Colab](https://colab.research.google.com/assets/colab-badge.svg)](https://colab.research.google.com/github/elsanns/xai-nlp-notebooks/blob/master/fine_tune_bart_summarization_two_langs.ipynb)|
|[Evaluate Big Bird on Trivia QA](https://github.com/patrickvonplaten/notebooks/blob/master/Evaluating_Big_Bird_on_TriviaQA.ipynb) | How to evaluate BigBird on long document question answering on Trivia QA | [Patrick von Platen](https://github.com/patrickvonplaten) | [![Open In Colab](https://colab.research.google.com/assets/colab-badge.svg)](https://colab.research.google.com/github/patrickvonplaten/notebooks/blob/master/Evaluating_Big_Bird_on_TriviaQA.ipynb)|
| [Create video captions using Wav2Vec2](https://github.com/Muennighoff/ytclipcc/blob/main/wav2vec_youtube_captions.ipynb) | How to create YouTube captions from any video by transcribing the audio with Wav2Vec | [Niklas Muennighoff](https://github.com/Muennighoff) |[![Open In Colab](https://colab.research.google.com/assets/colab-badge.svg)](https://colab.research.google.com/github/Muennighoff/ytclipcc/blob/main/wav2vec_youtube_captions.ipynb) |
| [Fine-tune the Vision Transformer on CIFAR-10 using PyTorch Lightning](https://github.com/NielsRogge/Transformers-Tutorials/blob/master/VisionTransformer/Fine_tuning_the_Vision_Transformer_on_CIFAR_10_with_PyTorch_Lightning.ipynb) | How to fine-tune the Vision Transformer (ViT) on CIFAR-10 using HuggingFace Transformers, Datasets and PyTorch Lightning | [Niels Rogge](https://github.com/nielsrogge) |[![Open In Colab](https://colab.research.google.com/assets/colab-badge.svg)](https://colab.research.google.com/github/NielsRogge/Transformers-Tutorials/blob/master/VisionTransformer/Fine_tuning_the_Vision_Transformer_on_CIFAR_10_with_PyTorch_Lightning.ipynb) |
| [Fine-tune the Vision Transformer on CIFAR-10 using the 🤗 Trainer](https://github.com/NielsRogge/Transformers-Tutorials/blob/master/VisionTransformer/Fine_tuning_the_Vision_Transformer_on_CIFAR_10_with_the_%F0%9F%A4%97_Trainer.ipynb) | How to fine-tune the Vision Transformer (ViT) on CIFAR-10 using HuggingFace Transformers, Datasets and the 🤗 Trainer | [Niels Rogge](https://github.com/nielsrogge) |[![Open In Colab](https://colab.research.google.com/assets/colab-badge.svg)](https://colab.research.google.com/github/NielsRogge/Transformers-Tutorials/blob/master/VisionTransformer/Fine_tuning_the_Vision_Transformer_on_CIFAR_10_with_the_%F0%9F%A4%97_Trainer.ipynb) |
| [Evaluate LUKE on Open Entity, an entity typing dataset](https://github.com/studio-ousia/luke/blob/master/notebooks/huggingface_open_entity.ipynb) | How to evaluate *LukeForEntityClassification* on the Open Entity dataset | [Ikuya Yamada](https://github.com/ikuyamada) |[![Open In Colab](https://colab.research.google.com/assets/colab-badge.svg)](https://colab.research.google.com/github/studio-ousia/luke/blob/master/notebooks/huggingface_open_entity.ipynb) |
| [Evaluate LUKE on TACRED, a relation extraction dataset](https://github.com/studio-ousia/luke/blob/master/notebooks/huggingface_tacred.ipynb) | How to evaluate *LukeForEntityPairClassification* on the TACRED dataset | [Ikuya Yamada](https://github.com/ikuyamada) |[![Open In Colab](https://colab.research.google.com/assets/colab-badge.svg)](https://colab.research.google.com/github/studio-ousia/luke/blob/master/notebooks/huggingface_tacred.ipynb) |
| [Evaluate LUKE on CoNLL-2003, an important NER benchmark](https://github.com/studio-ousia/luke/blob/master/notebooks/huggingface_conll_2003.ipynb) | How to evaluate *LukeForEntitySpanClassification* on the CoNLL-2003 dataset | [Ikuya Yamada](https://github.com/ikuyamada) |[![Open In Colab](https://colab.research.google.com/assets/colab-badge.svg)](https://colab.research.google.com/github/studio-ousia/luke/blob/master/notebooks/huggingface_conll_2003.ipynb) |
| [Evaluate BigBird-Pegasus on PubMed dataset](https://github.com/vasudevgupta7/bigbird/blob/main/notebooks/bigbird_pegasus_evaluation.ipynb) | How to evaluate *BigBirdPegasusForConditionalGeneration* on PubMed dataset | [Vasudev Gupta](https://github.com/vasudevgupta7) | [![Open In Colab](https://colab.research.google.com/assets/colab-badge.svg)](https://colab.research.google.com/github/vasudevgupta7/bigbird/blob/main/notebooks/bigbird_pegasus_evaluation.ipynb) |
| [Speech Emotion Classification with Wav2Vec2](https://github/m3hrdadfi/soxan/blob/main/notebooks/Emotion_recognition_in_Greek_speech_using_Wav2Vec2.ipynb) | How to leverage a pretrained Wav2Vec2 model for Emotion Classification on the MEGA dataset | [Mehrdad Farahani](https://github.com/m3hrdadfi) | [![Open In Colab](https://colab.research.google.com/assets/colab-badge.svg)](https://colab.research.google.com/github/m3hrdadfi/soxan/blob/main/notebooks/Emotion_recognition_in_Greek_speech_using_Wav2Vec2.ipynb) |
| [Detect objects in an image with DETR](https://github.com/NielsRogge/Transformers-Tutorials/blob/master/DETR/DETR_minimal_example_(with_DetrFeatureExtractor).ipynb) | How to use a trained *DetrForObjectDetection* model to detect objects in an image and visualize attention | [Niels Rogge](https://github.com/NielsRogge) | [![Open In Colab](https://colab.research.google.com/assets/colab-badge.svg)](https://colab.research.google.com/github/NielsRogge/Transformers-Tutorials/blob/master/DETR/DETR_minimal_example_(with_DetrFeatureExtractor).ipynb) |
| [Fine-tune DETR on a custom object detection dataset](https://github.com/NielsRogge/Transformers-Tutorials/blob/master/DETR/Fine_tuning_DetrForObjectDetection_on_custom_dataset_(balloon).ipynb) | How to fine-tune *DetrForObjectDetection* on a custom object detection dataset | [Niels Rogge](https://github.com/NielsRogge) | [![Open In Colab](https://colab.research.google.com/assets/colab-badge.svg)](https://colab.research.google.com/github/NielsRogge/Transformers-Tutorials/blob/master/DETR/Fine_tuning_DetrForObjectDetection_on_custom_dataset_(balloon).ipynb) |
| [Finetune T5 for Named Entity Recognition](https://github.com/ToluClassics/Notebooks/blob/main/T5_Ner_Finetuning.ipynb) | How to fine-tune *T5* on a Named Entity Recognition Task | [Ogundepo Odunayo](https://github.com/ToluClassics) | [![Open In Colab](https://colab.research.google.com/assets/colab-badge.svg)](https://colab.research.google.com/drive/1obr78FY_cBmWY5ODViCmzdY6O1KB65Vc?usp=sharing) |
