# Supplementary material for: An enhanced approach for automatic annotation of error codes based on Seq2edit
Source: PeerJ Comput Sci. 2025 Jul 25;11:e3024. doi: 10.7717/peerj-cs.3024 (PMC12453778; doi:10.7717/peerj-cs.3024)
Supplement: Supplemental Information 1 — The Seq2editErrorAnnotator project encompasses a meticulously preprocessed dataset and an integrated codebase designed to facilitate the study of error annotation in coding. This repository contains everything needed to train, test, and evaluate various annotation methods using the CodeBERT model. [file peerj-cs-11-3024-s001.zip › codebert_gec-main/transformersmodel/docs/source/en/create_a_model.mdx]

<!--Copyright 2022 The HuggingFace Team. All rights reserved.

Licensed under the Apache License, Version 2.0 (the "License"); you may not use this file except in compliance with
the License. You may obtain a copy of the License at

http://www.apache.org/licenses/LICENSE-2.0

Unless required by applicable law or agreed to in writing, software distributed under the License is distributed on
an "AS IS" BASIS, WITHOUT WARRANTIES OR CONDITIONS OF ANY KIND, either express or implied. See the License for the
specific language governing permissions and limitations under the License.
-->

# Create a custom architecture

An [`AutoClass`](model_doc/auto) automatically infers the model architecture and downloads pretrained configuration and weights. Generally, we recommend using an `AutoClass` to produce checkpoint-agnostic code. But users who want more control over specific model parameters can create a custom 🤗 Transformers model from just a few base classes. This could be particularly useful for anyone who is interested in studying, training or experimenting with a 🤗 Transformers model. In this guide, dive deeper into creating a custom model without an `AutoClass`. Learn how to:

- Load and customize a model configuration.
- Create a model architecture.
- Create a slow and fast tokenizer for text.
- Create an image processor for vision tasks.
- Create a feature extractor for audio tasks.
- Create a processor for multimodal tasks.

## Configuration

A [configuration](main_classes/configuration) refers to a model's specific attributes. Each model configuration has different attributes; for instance, all NLP models have the `hidden_size`, `num_attention_heads`, `num_hidden_layers` and `vocab_size` attributes in common. These attributes specify the number of attention heads or hidden layers to construct a model with.

Get a closer look at [DistilBERT](model_doc/distilbert) by accessing [`DistilBertConfig`] to inspect it's attributes:

```py
>>> from transformers import DistilBertConfig

>>> config = DistilBertConfig()
>>> print(config)
DistilBertConfig {
  "activation": "gelu",
  "attention_dropout": 0.1,
  "dim": 768,
  "dropout": 0.1,
  "hidden_dim": 3072,
  "initializer_range": 0.02,
  "max_position_embeddings": 512,
  "model_type": "distilbert",
  "n_heads": 12,
  "n_layers": 6,
  "pad_token_id": 0,
  "qa_dropout": 0.1,
  "seq_classif_dropout": 0.2,
  "sinusoidal_pos_embds": false,
  "transformers_version": "4.16.2",
  "vocab_size": 30522
}
```

[`DistilBertConfig`] displays all the default attributes used to build a base [`DistilBertModel`]. All attributes are customizable, creating space for experimentation. For example, you can customize a default model to:

- Try a different activation function with the `activation` parameter.
- Use a higher dropout ratio for the attention probabilities with the `attention_dropout` parameter.

```py
>>> my_config = DistilBertConfig(activation="relu", attention_dropout=0.4)
>>> print(my_config)
DistilBertConfig {
  "activation": "relu",
  "attention_dropout": 0.4,
  "dim": 768,
  "dropout": 0.1,
  "hidden_dim": 3072,
  "initializer_range": 0.02,
  "max_position_embeddings": 512,
  "model_type": "distilbert",
  "n_heads": 12,
  "n_layers": 6,
  "pad_token_id": 0,
  "qa_dropout": 0.1,
  "seq_classif_dropout": 0.2,
  "sinusoidal_pos_embds": false,
  "transformers_version": "4.16.2",
  "vocab_size": 30522
}
```

Pretrained model attributes can be modified in the [`~PretrainedConfig.from_pretrained`] function:

```py
>>> my_config = DistilBertConfig.from_pretrained("distilbert-base-uncased", activation="relu", attention_dropout=0.4)
```

Once you are satisfied with your model configuration, you can save it with [`~PretrainedConfig.save_pretrained`]. Your configuration file is stored as a JSON file in the specified save directory:

```py
>>> my_config.save_pretrained(save_directory="./your_model_save_path")
```

To reuse the configuration file, load it with [`~PretrainedConfig.from_pretrained`]:

```py
>>> my_config = DistilBertConfig.from_pretrained("./your_model_save_path/config.json")
```

<Tip>

You can also save your configuration file as a dictionary or even just the difference between your custom configuration attributes and the default configuration attributes! See the [configuration](main_classes/configuration) documentation for more details.

</Tip>

## Model

The next step is to create a [model](main_classes/models). The model - also loosely referred to as the architecture - defines what each layer is doing and what operations are happening. Attributes like `num_hidden_layers` from the configuration are used to define the architecture. Every model shares the base class [`PreTrainedModel`] and a few common methods like resizing input embeddings and pruning self-attention heads. In addition, all models are also either a [`torch.nn.Module`](https://pytorch.org/docs/stable/generated/torch.nn.Module.html), [`tf.keras.Model`](https://www.tensorflow.org/api_docs/python/tf/keras/Model) or [`flax.linen.Module`](https://flax.readthedocs.io/en/latest/flax.linen.html#module) subclass. This means models are compatible with each of their respective framework's usage.

<frameworkcontent>
<pt>
Load your custom configuration attributes into the model:

```py
>>> from transformers import DistilBertModel

>>> my_config = DistilBertConfig.from_pretrained("./your_model_save_path/config.json")
>>> model = DistilBertModel(my_config)
```

This creates a model with random values instead of pretrained weights. You won't be able to use this model for anything useful yet until you train it. Training is a costly and time-consuming process. It is generally better to use a pretrained model to obtain better results faster, while using only a fraction of the resources required for training.

Create a pretrained model with [`~PreTrainedModel.from_pretrained`]:

```py
>>> model = DistilBertModel.from_pretrained("distilbert-base-uncased")
```

When you load pretrained weights, the default model configuration is automatically loaded if the model is provided by 🤗 Transformers. However, you can still replace - some or all of - the default model configuration attributes with your own if you'd like:

```py
>>> model = DistilBertModel.from_pretrained("distilbert-base-uncased", config=my_config)
```
</pt>
<tf>
Load your custom configuration attributes into the model:

```py
>>> from transformers import TFDistilBertModel

>>> my_config = DistilBertConfig.from_pretrained("./your_model_save_path/my_config.json")
>>> tf_model = TFDistilBertModel(my_config)
```

This creates a model with random values instead of pretrained weights. You won't be able to use this model for anything useful yet until you train it. Training is a costly and time-consuming process. It is generally better to use a pretrained model to obtain better results faster, while using only a fraction of the resources required for training.

Create a pretrained model with [`~TFPreTrainedModel.from_pretrained`]:

```py
>>> tf_model = TFDistilBertModel.from_pretrained("distilbert-base-uncased")
```

When you load pretrained weights, the default model configuration is automatically loaded if the model is provided by 🤗 Transformers. However, you can still replace - some or all of - the default model configuration attributes with your own if you'd like:

```py
>>> tf_model = TFDistilBertModel.from_pretrained("distilbert-base-uncased", config=my_config)
```
</tf>
</frameworkcontent>

### Model heads

At this point, you have a base DistilBERT model which outputs the *hidden states*. The hidden states are passed as inputs to a model head to produce the final output. 🤗 Transformers provides a different model head for each task as long as a model supports the task (i.e., you can't use DistilBERT for a sequence-to-sequence task like translation).

<frameworkcontent>
<pt>
For example, [`DistilBertForSequenceClassification`] is a base DistilBERT model with a sequence classification head. The sequence classification head is a linear layer on top of the pooled outputs.

```py
>>> from transformers import DistilBertForSequenceClassification

>>> model = DistilBertForSequenceClassification.from_pretrained("distilbert-base-uncased")
```

Easily reuse this checkpoint for another task by switching to a different model head. For a question answering task, you would use the [`DistilBertForQuestionAnswering`] model head. The question answering head is similar to the sequence classification head except it is a linear layer on top of the hidden states output.

```py
>>> from transformers import DistilBertForQuestionAnswering

>>> model = DistilBertForQuestionAnswering.from_pretrained("distilbert-base-uncased")
```
</pt>
<tf>
For example, [`TFDistilBertForSequenceClassification`] is a base DistilBERT model with a sequence classification head. The sequence classification head is a linear layer on top of the pooled outputs.

```py
>>> from transformers import TFDistilBertForSequenceClassification

>>> tf_model = TFDistilBertForSequenceClassification.from_pretrained("distilbert-base-uncased")
```

Easily reuse this checkpoint for another task by switching to a different model head. For a question answering task, you would use the [`TFDistilBertForQuestionAnswering`] model head. The question answering head is similar to the sequence classification head except it is a linear layer on top of the hidden states output.

```py
>>> from transformers import TFDistilBertForQuestionAnswering

>>> tf_model = TFDistilBertForQuestionAnswering.from_pretrained("distilbert-base-uncased")
```
</tf>
</frameworkcontent>

## Tokenizer

The last base class you need before using a model for textual data is a [tokenizer](main_classes/tokenizer) to convert raw text to tensors. There are two types of tokenizers you can use with 🤗 Transformers:

- [`PreTrainedTokenizer`]: a Python implementation of a tokenizer.
- [`PreTrainedTokenizerFast`]: a tokenizer from our Rust-based [🤗 Tokenizer](https://huggingface.co/docs/tokenizers/python/latest/) library. This tokenizer type is significantly faster - especially during batch tokenization - due to it's Rust implementation. The fast tokenizer also offers additional methods like *offset mapping* which maps tokens to their original words or characters.

Both tokenizers support common methods such as encoding and decoding, adding new tokens, and managing special tokens.

<Tip warning={true}>

Not every model supports a fast tokenizer. Take a look at this [table](index#supported-frameworks) to check if a model has fast tokenizer support.

</Tip>

If you trained your own tokenizer, you can create one from your *vocabulary* file:

```py
>>> from transformers import DistilBertTokenizer

>>> my_tokenizer = DistilBertTokenizer(vocab_file="my_vocab_file.txt", do_lower_case=False, padding_side="left")
```

It is important to remember the vocabulary from a custom tokenizer will be different from the vocabulary generated by a pretrained model's tokenizer. You need to use a pretrained model's vocabulary if you are using a pretrained model, otherwise the inputs won't make sense. Create a tokenizer with a pretrained model's vocabulary with the [`DistilBertTokenizer`] class:

```py
>>> from transformers import DistilBertTokenizer

>>> slow_tokenizer = DistilBertTokenizer.from_pretrained("distilbert-base-uncased")
```

Create a fast tokenizer with the [`DistilBertTokenizerFast`] class:

```py
>>> from transformers import DistilBertTokenizerFast

>>> fast_tokenizer = DistilBertTokenizerFast.from_pretrained("distilbert-base-uncased")
```

<Tip>

By default, [`AutoTokenizer`] will try to load a fast tokenizer. You can disable this behavior by setting `use_fast=False` in `from_pretrained`.

</Tip>

## Image Processor

An image processor processes vision inputs. It inherits from the base [`~image_processing_utils.ImageProcessingMixin`] class.

To use, create an image processor associated with the model you're using. For example, create a default [`ViTImageProcessor`] if you are using [ViT](model_doc/vit) for image classification:

```py
>>> from transformers import ViTImageProcessor

>>> vit_extractor = ViTImageProcessor()
>>> print(vit_extractor)
ViTImageProcessor {
  "do_normalize": true,
  "do_resize": true,
  "feature_extractor_type": "ViTImageProcessor",
  "image_mean": [
    0.5,
    0.5,
    0.5
  ],
  "image_std": [
    0.5,
    0.5,
    0.5
  ],
  "resample": 2,
  "size": 224
}
```

<Tip>

If you aren't looking for any customization, just use the `from_pretrained` method to load a model's default image processor parameters.

</Tip>

Modify any of the [`ViTImageProcessor`] parameters to create your custom image processor:

```py
>>> from transformers import ViTImageProcessor

>>> my_vit_extractor = ViTImageProcessor(resample="PIL.Image.BOX", do_normalize=False, image_mean=[0.3, 0.3, 0.3])
>>> print(my_vit_extractor)
ViTImageProcessor {
  "do_normalize": false,
  "do_resize": true,
  "feature_extractor_type": "ViTImageProcessor",
  "image_mean": [
    0.3,
    0.3,
    0.3
  ],
  "image_std": [
    0.5,
    0.5,
    0.5
  ],
  "resample": "PIL.Image.BOX",
  "size": 224
}
```

## Feature Extractor

A feature extractor processes audio inputs. It inherits from the base [`~feature_extraction_utils.FeatureExtractionMixin`] class, and may also inherit from the [`SequenceFeatureExtractor`] class for processing audio inputs.

To use, create a feature extractor associated with the model you're using. For example, create a default [`Wav2Vec2FeatureExtractor`] if you are using [Wav2Vec2](model_doc/wav2vec2) for audio classification:

```py
>>> from transformers import Wav2Vec2FeatureExtractor

>>> w2v2_extractor = Wav2Vec2FeatureExtractor()
>>> print(w2v2_extractor)
Wav2Vec2FeatureExtractor {
  "do_normalize": true,
  "feature_extractor_type": "Wav2Vec2FeatureExtractor",
  "feature_size": 1,
  "padding_side": "right",
  "padding_value": 0.0,
  "return_attention_mask": false,
  "sampling_rate": 16000
}
```

<Tip>

If you aren't looking for any customization, just use the `from_pretrained` method to load a model's default feature extractor parameters.

</Tip>

Modify any of the [`Wav2Vec2FeatureExtractor`] parameters to create your custom feature extractor:

```py
>>> from transformers import Wav2Vec2FeatureExtractor

>>> w2v2_extractor = Wav2Vec2FeatureExtractor(sampling_rate=8000, do_normalize=False)
>>> print(w2v2_extractor)
Wav2Vec2FeatureExtractor {
  "do_normalize": false,
  "feature_extractor_type": "Wav2Vec2FeatureExtractor",
  "feature_size": 1,
  "padding_side": "right",
  "padding_value": 0.0,
  "return_attention_mask": false,
  "sampling_rate": 8000
}
```


## Processor

For models that support multimodal tasks, 🤗 Transformers offers a processor class that conveniently wraps processing classes such as a feature extractor and a tokenizer into a single object. For example, let's use the [`Wav2Vec2Processor`] for an automatic speech recognition task (ASR). ASR transcribes audio to text, so you will need a feature extractor and a tokenizer.

Create a feature extractor to handle the audio inputs:

```py
>>> from transformers import Wav2Vec2FeatureExtractor

>>> feature_extractor = Wav2Vec2FeatureExtractor(padding_value=1.0, do_normalize=True)
```

Create a tokenizer to handle the text inputs:

```py
>>> from transformers import Wav2Vec2CTCTokenizer

>>> tokenizer = Wav2Vec2CTCTokenizer(vocab_file="my_vocab_file.txt")
```

Combine the feature extractor and tokenizer in [`Wav2Vec2Processor`]:

```py
>>> from transformers import Wav2Vec2Processor

>>> processor = Wav2Vec2Processor(feature_extractor=feature_extractor, tokenizer=tokenizer)
```

With two basic classes - configuration and model - and an additional preprocessing class (tokenizer, image processor, feature extractor, or processor), you can create any of the models supported by 🤗 Transformers. Each of these base classes are configurable, allowing you to use the specific attributes you want. You can easily setup a model for training or modify an existing pretrained model to fine-tune.
