# Supplementary material for: An enhanced approach for automatic annotation of error codes based on Seq2edit
Source: PeerJ Comput Sci. 2025 Jul 25;11:e3024. doi: 10.7717/peerj-cs.3024 (PMC12453778; doi:10.7717/peerj-cs.3024)
Supplement: Supplemental Information 1 — The Seq2editErrorAnnotator project encompasses a meticulously preprocessed dataset and an integrated codebase designed to facilitate the study of error annotation in coding. This repository contains everything needed to train, test, and evaluate various annotation methods using the CodeBERT model. [file peerj-cs-11-3024-s001.zip › codebert_gec-main/transformersmodel/docs/source/en/internal/pipelines_utils.mdx]

<!--Copyright 2020 The HuggingFace Team. All rights reserved.

Licensed under the Apache License, Version 2.0 (the "License"); you may not use this file except in compliance with
the License. You may obtain a copy of the License at

http://www.apache.org/licenses/LICENSE-2.0

Unless required by applicable law or agreed to in writing, software distributed under the License is distributed on
an "AS IS" BASIS, WITHOUT WARRANTIES OR CONDITIONS OF ANY KIND, either express or implied. See the License for the
specific language governing permissions and limitations under the License.
-->

# Utilities for pipelines

This page lists all the utility functions the library provides for pipelines.

Most of those are only useful if you are studying the code of the models in the library.


## Argument handling

[[autodoc]] pipelines.ArgumentHandler

[[autodoc]] pipelines.ZeroShotClassificationArgumentHandler

[[autodoc]] pipelines.QuestionAnsweringArgumentHandler

## Data format

[[autodoc]] pipelines.PipelineDataFormat

[[autodoc]] pipelines.CsvPipelineDataFormat

[[autodoc]] pipelines.JsonPipelineDataFormat

[[autodoc]] pipelines.PipedPipelineDataFormat

## Utilities

[[autodoc]] pipelines.PipelineException
