# Supplementary material for: An enhanced approach for automatic annotation of error codes based on Seq2edit
Source: PeerJ Comput Sci. 2025 Jul 25;11:e3024. doi: 10.7717/peerj-cs.3024 (PMC12453778; doi:10.7717/peerj-cs.3024)
Supplement: Supplemental Information 1 — The Seq2editErrorAnnotator project encompasses a meticulously preprocessed dataset and an integrated codebase designed to facilitate the study of error annotation in coding. This repository contains everything needed to train, test, and evaluate various annotation methods using the CodeBERT model. [file peerj-cs-11-3024-s001.zip › codebert_gec-main/transformersmodel/docs/source/en/main_classes/agent.mdx]

<!--Copyright 2023 The HuggingFace Team. All rights reserved.

Licensed under the Apache License, Version 2.0 (the "License"); you may not use this file except in compliance with
the License. You may obtain a copy of the License at

http://www.apache.org/licenses/LICENSE-2.0

Unless required by applicable law or agreed to in writing, software distributed under the License is distributed on
an "AS IS" BASIS, WITHOUT WARRANTIES OR CONDITIONS OF ANY KIND, either express or implied. See the License for the
specific language governing permissions and limitations under the License.
-->

# Agents & Tools

<Tip warning={true}>

Transformers Agent is an experimental API which is subject to change at any time. Results returned by the agents
can vary as the APIs or underlying models are prone to change.

</Tip>

To learn more about agents and tools make sure to read the [introductory guide](../transformers_agents). This page
contains the API docs for the underlying classes.

## Agents

We provide two types of agents: [`HfAgent`] uses inference endpoints for opensource models and [`OpenAiAgent`] uses OpenAI closed models.

### HfAgent

[[autodoc]] HfAgent

### OpenAiAgent

[[autodoc]] OpenAiAgent

### Agent

[[autodoc]] Agent
    - chat
    - run
    - prepare_for_new_chat

## Tools

### load_tool

[[autodoc]] load_tool

### Tool

[[autodoc]] Tool

### PipelineTool

[[autodoc]] PipelineTool

### RemoteTool

[[autodoc]] RemoteTool

### launch_gradio_demo

[[autodoc]] launch_gradio_demo
