# Supplementary material for: An enhanced approach for automatic annotation of error codes based on Seq2edit
Source: PeerJ Comput Sci. 2025 Jul 25;11:e3024. doi: 10.7717/peerj-cs.3024 (PMC12453778; doi:10.7717/peerj-cs.3024)
Supplement: Supplemental Information 1 — The Seq2editErrorAnnotator project encompasses a meticulously preprocessed dataset and an integrated codebase designed to facilitate the study of error annotation in coding. This repository contains everything needed to train, test, and evaluate various annotation methods using the CodeBERT model. [file peerj-cs-11-3024-s001.zip › codebert_gec-main/transformersmodel/docs/source/en/main_classes/processors.mdx]

<!--Copyright 2020 The HuggingFace Team. All rights reserved.

Licensed under the Apache License, Version 2.0 (the "License"); you may not use this file except in compliance with
the License. You may obtain a copy of the License at

http://www.apache.org/licenses/LICENSE-2.0

Unless required by applicable law or agreed to in writing, software distributed under the License is distributed on
an "AS IS" BASIS, WITHOUT WARRANTIES OR CONDITIONS OF ANY KIND, either express or implied. See the License for the
specific language governing permissions and limitations under the License.
-->

# Processors

Processors can mean two different things in the Transformers library:
- the objects that pre-process inputs for multi-modal models such as [Wav2Vec2](../model_doc/wav2vec2) (speech and text)
  or [CLIP](../model_doc/clip) (text and vision)
- deprecated objects that were used in older versions of the library to preprocess data for GLUE or SQUAD.

## Multi-modal processors

Any multi-modal model will require an object to encode or decode the data that groups several modalities (among text,
vision and audio). This is handled by objects called processors, which group together two or more processing objects
such as tokenizers (for the text modality), image processors (for vision) and feature extractors (for audio).

Those processors inherit from the following base class that implements the saving and loading functionality:

[[autodoc]] ProcessorMixin

## Deprecated processors

All processors follow the same architecture which is that of the
[`~data.processors.utils.DataProcessor`]. The processor returns a list of
[`~data.processors.utils.InputExample`]. These
[`~data.processors.utils.InputExample`] can be converted to
[`~data.processors.utils.InputFeatures`] in order to be fed to the model.

[[autodoc]] data.processors.utils.DataProcessor

[[autodoc]] data.processors.utils.InputExample

[[autodoc]] data.processors.utils.InputFeatures

## GLUE

[General Language Understanding Evaluation (GLUE)](https://gluebenchmark.com/) is a benchmark that evaluates the
performance of models across a diverse set of existing NLU tasks. It was released together with the paper [GLUE: A
multi-task benchmark and analysis platform for natural language understanding](https://openreview.net/pdf?id=rJ4km2R5t7)

This library hosts a total of 10 processors for the following tasks: MRPC, MNLI, MNLI (mismatched), CoLA, SST2, STSB,
QQP, QNLI, RTE and WNLI.

Those processors are:

- [`~data.processors.utils.MrpcProcessor`]
- [`~data.processors.utils.MnliProcessor`]
- [`~data.processors.utils.MnliMismatchedProcessor`]
- [`~data.processors.utils.Sst2Processor`]
- [`~data.processors.utils.StsbProcessor`]
- [`~data.processors.utils.QqpProcessor`]
- [`~data.processors.utils.QnliProcessor`]
- [`~data.processors.utils.RteProcessor`]
- [`~data.processors.utils.WnliProcessor`]

Additionally, the following method can be used to load values from a data file and convert them to a list of
[`~data.processors.utils.InputExample`].

[[autodoc]] data.processors.glue.glue_convert_examples_to_features


## XNLI

[The Cross-Lingual NLI Corpus (XNLI)](https://www.nyu.edu/projects/bowman/xnli/) is a benchmark that evaluates the
quality of cross-lingual text representations. XNLI is crowd-sourced dataset based on [*MultiNLI*](http://www.nyu.edu/projects/bowman/multinli/): pairs of text are labeled with textual entailment annotations for 15
different languages (including both high-resource language such as English and low-resource languages such as Swahili).

It was released together with the paper [XNLI: Evaluating Cross-lingual Sentence Representations](https://arxiv.org/abs/1809.05053)

This library hosts the processor to load the XNLI data:

- [`~data.processors.utils.XnliProcessor`]

Please note that since the gold labels are available on the test set, evaluation is performed on the test set.

An example using these processors is given in the [run_xnli.py](https://github.com/huggingface/transformers/tree/main/examples/legacy/text-classification/run_xnli.py) script.


## SQuAD

[The Stanford Question Answering Dataset (SQuAD)](https://rajpurkar.github.io/SQuAD-explorer//) is a benchmark that
evaluates the performance of models on question answering. Two versions are available, v1.1 and v2.0. The first version
(v1.1) was released together with the paper [SQuAD: 100,000+ Questions for Machine Comprehension of Text](https://arxiv.org/abs/1606.05250). The second version (v2.0) was released alongside the paper [Know What You Don't
Know: Unanswerable Questions for SQuAD](https://arxiv.org/abs/1806.03822).

This library hosts a processor for each of the two versions:

### Processors

Those processors are:

- [`~data.processors.utils.SquadV1Processor`]
- [`~data.processors.utils.SquadV2Processor`]

They both inherit from the abstract class [`~data.processors.utils.SquadProcessor`]

[[autodoc]] data.processors.squad.SquadProcessor
    - all

Additionally, the following method can be used to convert SQuAD examples into
[`~data.processors.utils.SquadFeatures`] that can be used as model inputs.

[[autodoc]] data.processors.squad.squad_convert_examples_to_features


These processors as well as the aforementioned method can be used with files containing the data as well as with the
*tensorflow_datasets* package. Examples are given below.


### Example usage

Here is an example using the processors as well as the conversion method using data files:

```python
# Loading a V2 processor
processor = SquadV2Processor()
examples = processor.get_dev_examples(squad_v2_data_dir)

# Loading a V1 processor
processor = SquadV1Processor()
examples = processor.get_dev_examples(squad_v1_data_dir)

features = squad_convert_examples_to_features(
    examples=examples,
    tokenizer=tokenizer,
    max_seq_length=max_seq_length,
    doc_stride=args.doc_stride,
    max_query_length=max_query_length,
    is_training=not evaluate,
)
```

Using *tensorflow_datasets* is as easy as using a data file:

```python
# tensorflow_datasets only handle Squad V1.
tfds_examples = tfds.load("squad")
examples = SquadV1Processor().get_examples_from_dataset(tfds_examples, evaluate=evaluate)

features = squad_convert_examples_to_features(
    examples=examples,
    tokenizer=tokenizer,
    max_seq_length=max_seq_length,
    doc_stride=args.doc_stride,
    max_query_length=max_query_length,
    is_training=not evaluate,
)
```

Another example using these processors is given in the [run_squad.py](https://github.com/huggingface/transformers/tree/main/examples/legacy/question-answering/run_squad.py) script.
