# Supplementary material for: An enhanced approach for automatic annotation of error codes based on Seq2edit
Source: PeerJ Comput Sci. 2025 Jul 25;11:e3024. doi: 10.7717/peerj-cs.3024 (PMC12453778; doi:10.7717/peerj-cs.3024)
Supplement: Supplemental Information 1 — The Seq2editErrorAnnotator project encompasses a meticulously preprocessed dataset and an integrated codebase designed to facilitate the study of error annotation in coding. This repository contains everything needed to train, test, and evaluate various annotation methods using the CodeBERT model. [file peerj-cs-11-3024-s001.zip › codebert_gec-main/transformersmodel/docs/source/en/model_doc/albert.mdx]

<!--Copyright 2020 The HuggingFace Team. All rights reserved.

Licensed under the Apache License, Version 2.0 (the "License"); you may not use this file except in compliance with
the License. You may obtain a copy of the License at

http://www.apache.org/licenses/LICENSE-2.0

Unless required by applicable law or agreed to in writing, software distributed under the License is distributed on
an "AS IS" BASIS, WITHOUT WARRANTIES OR CONDITIONS OF ANY KIND, either express or implied. See the License for the
specific language governing permissions and limitations under the License.
-->

# ALBERT

<div class="flex flex-wrap space-x-1">
<a href="https://huggingface.co/models?filter=albert">
<img alt="Models" src="https://img.shields.io/badge/All_model_pages-albert-blueviolet">
</a>
<a href="https://huggingface.co/spaces/docs-demos/albert-base-v2">
<img alt="Spaces" src="https://img.shields.io/badge/%F0%9F%A4%97%20Hugging%20Face-Spaces-blue">
</a>
</div>

## Overview

The ALBERT model was proposed in [ALBERT: A Lite BERT for Self-supervised Learning of Language Representations](https://arxiv.org/abs/1909.11942) by Zhenzhong Lan, Mingda Chen, Sebastian Goodman, Kevin Gimpel, Piyush Sharma,
Radu Soricut. It presents two parameter-reduction techniques to lower memory consumption and increase the training
speed of BERT:

- Splitting the embedding matrix into two smaller matrices.
- Using repeating layers split among groups.

The abstract from the paper is the following:

*Increasing model size when pretraining natural language representations often results in improved performance on
downstream tasks. However, at some point further model increases become harder due to GPU/TPU memory limitations,
longer training times, and unexpected model degradation. To address these problems, we present two parameter-reduction
techniques to lower memory consumption and increase the training speed of BERT. Comprehensive empirical evidence shows
that our proposed methods lead to models that scale much better compared to the original BERT. We also use a
self-supervised loss that focuses on modeling inter-sentence coherence, and show it consistently helps downstream tasks
with multi-sentence inputs. As a result, our best model establishes new state-of-the-art results on the GLUE, RACE, and
SQuAD benchmarks while having fewer parameters compared to BERT-large.*

Tips:

- ALBERT is a model with absolute position embeddings so it's usually advised to pad the inputs on the right rather
  than the left.
- ALBERT uses repeating layers which results in a small memory footprint, however the computational cost remains
  similar to a BERT-like architecture with the same number of hidden layers as it has to iterate through the same
  number of (repeating) layers.
- Embedding size E is different from hidden size H justified because the embeddings are context independent (one embedding vector represents one token), whereas hidden states are context dependent (one hidden state represents a sequence of tokens) so it's more logical to have H >> E. Also, the embedding matrix is large since it's V x E (V being the vocab size). If E < H, it has less parameters.
- Layers are split in groups that share parameters (to save memory).
Next sentence prediction is replaced by a sentence ordering prediction: in the inputs, we have two sentences A and B (that are consecutive) and we either feed A followed by B or B followed by A. The model must predict if they have been swapped or not.


This model was contributed by [lysandre](https://huggingface.co/lysandre). This model jax version was contributed by
[kamalkraj](https://huggingface.co/kamalkraj). The original code can be found [here](https://github.com/google-research/ALBERT).

## Documentation resources

- [Text classification task guide](../tasks/sequence_classification)
- [Token classification task guide](../tasks/token_classification)
- [Question answering task guide](../tasks/question_answering)
- [Masked language modeling task guide](../tasks/masked_language_modeling)
- [Multiple choice task guide](../tasks/multiple_choice)

## AlbertConfig

[[autodoc]] AlbertConfig

## AlbertTokenizer

[[autodoc]] AlbertTokenizer
    - build_inputs_with_special_tokens
    - get_special_tokens_mask
    - create_token_type_ids_from_sequences
    - save_vocabulary

## AlbertTokenizerFast

[[autodoc]] AlbertTokenizerFast

## Albert specific outputs

[[autodoc]] models.albert.modeling_albert.AlbertForPreTrainingOutput

[[autodoc]] models.albert.modeling_tf_albert.TFAlbertForPreTrainingOutput

## AlbertModel

[[autodoc]] AlbertModel
    - forward

## AlbertForPreTraining

[[autodoc]] AlbertForPreTraining
    - forward

## AlbertForMaskedLM

[[autodoc]] AlbertForMaskedLM
    - forward

## AlbertForSequenceClassification

[[autodoc]] AlbertForSequenceClassification
    - forward

## AlbertForMultipleChoice

[[autodoc]] AlbertForMultipleChoice

## AlbertForTokenClassification

[[autodoc]] AlbertForTokenClassification
    - forward

## AlbertForQuestionAnswering

[[autodoc]] AlbertForQuestionAnswering
    - forward

## TFAlbertModel

[[autodoc]] TFAlbertModel
    - call

## TFAlbertForPreTraining

[[autodoc]] TFAlbertForPreTraining
    - call

## TFAlbertForMaskedLM

[[autodoc]] TFAlbertForMaskedLM
    - call

## TFAlbertForSequenceClassification

[[autodoc]] TFAlbertForSequenceClassification
    - call

## TFAlbertForMultipleChoice

[[autodoc]] TFAlbertForMultipleChoice
    - call

## TFAlbertForTokenClassification

[[autodoc]] TFAlbertForTokenClassification
    - call

## TFAlbertForQuestionAnswering

[[autodoc]] TFAlbertForQuestionAnswering
    - call

## FlaxAlbertModel

[[autodoc]] FlaxAlbertModel
    - __call__

## FlaxAlbertForPreTraining

[[autodoc]] FlaxAlbertForPreTraining
    - __call__

## FlaxAlbertForMaskedLM

[[autodoc]] FlaxAlbertForMaskedLM
    - __call__

## FlaxAlbertForSequenceClassification

[[autodoc]] FlaxAlbertForSequenceClassification
    - __call__

## FlaxAlbertForMultipleChoice

[[autodoc]] FlaxAlbertForMultipleChoice
    - __call__

## FlaxAlbertForTokenClassification

[[autodoc]] FlaxAlbertForTokenClassification
    - __call__

## FlaxAlbertForQuestionAnswering

[[autodoc]] FlaxAlbertForQuestionAnswering
    - __call__
