# Supplementary material for: An enhanced approach for automatic annotation of error codes based on Seq2edit
Source: PeerJ Comput Sci. 2025 Jul 25;11:e3024. doi: 10.7717/peerj-cs.3024 (PMC12453778; doi:10.7717/peerj-cs.3024)
Supplement: Supplemental Information 1 — The Seq2editErrorAnnotator project encompasses a meticulously preprocessed dataset and an integrated codebase designed to facilitate the study of error annotation in coding. This repository contains everything needed to train, test, and evaluate various annotation methods using the CodeBERT model. [file peerj-cs-11-3024-s001.zip › codebert_gec-main/transformersmodel/docs/source/en/model_doc/audio-spectrogram-transformer.mdx]

<!--Copyright 2022 The HuggingFace Team. All rights reserved.

Licensed under the Apache License, Version 2.0 (the "License"); you may not use this file except in compliance with
the License. You may obtain a copy of the License at

http://www.apache.org/licenses/LICENSE-2.0

Unless required by applicable law or agreed to in writing, software distributed under the License is distributed on
an "AS IS" BASIS, WITHOUT WARRANTIES OR CONDITIONS OF ANY KIND, either express or implied. See the License for the
specific language governing permissions and limitations under the License.
-->

# Audio Spectrogram Transformer

## Overview

The Audio Spectrogram Transformer model was proposed in [AST: Audio Spectrogram Transformer](https://arxiv.org/abs/2104.01778) by Yuan Gong, Yu-An Chung, James Glass.
The Audio Spectrogram Transformer applies a [Vision Transformer](vit) to audio, by turning audio into an image (spectrogram). The model obtains state-of-the-art results
for audio classification.

The abstract from the paper is the following:

*In the past decade, convolutional neural networks (CNNs) have been widely adopted as the main building block for end-to-end audio classification models, which aim to learn a direct mapping from audio spectrograms to corresponding labels. To better capture long-range global context, a recent trend is to add a self-attention mechanism on top of the CNN, forming a CNN-attention hybrid model. However, it is unclear whether the reliance on a CNN is necessary, and if neural networks purely based on attention are sufficient to obtain good performance in audio classification. In this paper, we answer the question by introducing the Audio Spectrogram Transformer (AST), the first convolution-free, purely attention-based model for audio classification. We evaluate AST on various audio classification benchmarks, where it achieves new state-of-the-art results of 0.485 mAP on AudioSet, 95.6% accuracy on ESC-50, and 98.1% accuracy on Speech Commands V2.*

Tips:

- When fine-tuning the Audio Spectrogram Transformer (AST) on your own dataset, it's recommended to take care of the input normalization (to make
sure the input has mean of 0 and std of 0.5). [`ASTFeatureExtractor`] takes care of this. Note that it uses the AudioSet
mean and std by default. You can check [`ast/src/get_norm_stats.py`](https://github.com/YuanGongND/ast/blob/master/src/get_norm_stats.py) to see how
the authors compute the stats for a downstream dataset.
- Note that the AST needs a low learning rate (the authors use a 10 times smaller learning rate compared to their CNN model proposed in the
[PSLA paper](https://arxiv.org/abs/2102.01243)) and converges quickly, so please search for a suitable learning rate and learning rate scheduler for your task.

<img src="https://huggingface.co/datasets/huggingface/documentation-images/resolve/main/transformers/model_doc/audio_spectogram_transformer_architecture.png"
alt="drawing" width="600"/>

<small> Audio pectrogram Transformer architecture. Taken from the <a href="https://arxiv.org/abs/2104.01778">original paper</a>.</small>

This model was contributed by [nielsr](https://huggingface.co/nielsr).
The original code can be found [here](https://github.com/YuanGongND/ast).

## Resources

A list of official Hugging Face and community (indicated by 🌎) resources to help you get started with the Audio Spectrogram Transformer.

<PipelineTag pipeline="audio-classification"/>

- A notebook illustrating inference with AST for audio classification can be found [here](https://github.com/NielsRogge/Transformers-Tutorials/tree/master/AST).
- [`ASTForAudioClassification`] is supported by this [example script](https://github.com/huggingface/transformers/tree/main/examples/pytorch/audio-classification) and [notebook](https://colab.research.google.com/github/huggingface/notebooks/blob/main/examples/audio_classification.ipynb).
- See also: [Audio classification](../tasks/audio_classification).

If you're interested in submitting a resource to be included here, please feel free to open a Pull Request and we'll review it! The resource should ideally demonstrate something new instead of duplicating an existing resource.

## ASTConfig

[[autodoc]] ASTConfig

## ASTFeatureExtractor

[[autodoc]] ASTFeatureExtractor
    - __call__

## ASTModel

[[autodoc]] ASTModel
    - forward

## ASTForAudioClassification

[[autodoc]] ASTForAudioClassification
    - forward
