# Supplementary material for: An enhanced approach for automatic annotation of error codes based on Seq2edit
Source: PeerJ Comput Sci. 2025 Jul 25;11:e3024. doi: 10.7717/peerj-cs.3024 (PMC12453778; doi:10.7717/peerj-cs.3024)
Supplement: Supplemental Information 1 — The Seq2editErrorAnnotator project encompasses a meticulously preprocessed dataset and an integrated codebase designed to facilitate the study of error annotation in coding. This repository contains everything needed to train, test, and evaluate various annotation methods using the CodeBERT model. [file peerj-cs-11-3024-s001.zip › codebert_gec-main/transformersmodel/docs/source/en/model_doc/bert-japanese.mdx]

<!--Copyright 2020 The HuggingFace Team. All rights reserved.

Licensed under the Apache License, Version 2.0 (the "License"); you may not use this file except in compliance with
the License. You may obtain a copy of the License at

http://www.apache.org/licenses/LICENSE-2.0

Unless required by applicable law or agreed to in writing, software distributed under the License is distributed on
an "AS IS" BASIS, WITHOUT WARRANTIES OR CONDITIONS OF ANY KIND, either express or implied. See the License for the
specific language governing permissions and limitations under the License.
-->

# BertJapanese

## Overview

The BERT models trained on Japanese text.

There are models with two different tokenization methods:

- Tokenize with MeCab and WordPiece. This requires some extra dependencies, [fugashi](https://github.com/polm/fugashi) which is a wrapper around [MeCab](https://taku910.github.io/mecab/).
- Tokenize into characters.

To use *MecabTokenizer*, you should `pip install transformers["ja"]` (or `pip install -e .["ja"]` if you install
from source) to install dependencies.

See [details on cl-tohoku repository](https://github.com/cl-tohoku/bert-japanese).

Example of using a model with MeCab and WordPiece tokenization:

```python
>>> import torch
>>> from transformers import AutoModel, AutoTokenizer

>>> bertjapanese = AutoModel.from_pretrained("cl-tohoku/bert-base-japanese")
>>> tokenizer = AutoTokenizer.from_pretrained("cl-tohoku/bert-base-japanese")

>>> ## Input Japanese Text
>>> line = "吾輩は猫である。"

>>> inputs = tokenizer(line, return_tensors="pt")

>>> print(tokenizer.decode(inputs["input_ids"][0]))
[CLS] 吾輩 は 猫 で ある 。 [SEP]

>>> outputs = bertjapanese(**inputs)
```

Example of using a model with Character tokenization:

```python
>>> bertjapanese = AutoModel.from_pretrained("cl-tohoku/bert-base-japanese-char")
>>> tokenizer = AutoTokenizer.from_pretrained("cl-tohoku/bert-base-japanese-char")

>>> ## Input Japanese Text
>>> line = "吾輩は猫である。"

>>> inputs = tokenizer(line, return_tensors="pt")

>>> print(tokenizer.decode(inputs["input_ids"][0]))
[CLS] 吾 輩 は 猫 で あ る 。 [SEP]

>>> outputs = bertjapanese(**inputs)
```

Tips:

- This implementation is the same as BERT, except for tokenization method. Refer to the [documentation of BERT](bert) for more usage examples.

This model was contributed by [cl-tohoku](https://huggingface.co/cl-tohoku).

## BertJapaneseTokenizer

[[autodoc]] BertJapaneseTokenizer
