# Supplementary material for: An enhanced approach for automatic annotation of error codes based on Seq2edit
Source: PeerJ Comput Sci. 2025 Jul 25;11:e3024. doi: 10.7717/peerj-cs.3024 (PMC12453778; doi:10.7717/peerj-cs.3024)
Supplement: Supplemental Information 1 — The Seq2editErrorAnnotator project encompasses a meticulously preprocessed dataset and an integrated codebase designed to facilitate the study of error annotation in coding. This repository contains everything needed to train, test, and evaluate various annotation methods using the CodeBERT model. [file peerj-cs-11-3024-s001.zip › codebert_gec-main/transformersmodel/docs/source/en/model_doc/bit.mdx]

<!--Copyright 2022 The HuggingFace Team. All rights reserved.

Licensed under the Apache License, Version 2.0 (the "License"); you may not use this file except in compliance with
the License. You may obtain a copy of the License at

http://www.apache.org/licenses/LICENSE-2.0

Unless required by applicable law or agreed to in writing, software distributed under the License is distributed on
an "AS IS" BASIS, WITHOUT WARRANTIES OR CONDITIONS OF ANY KIND, either express or implied. See the License for the
specific language governing permissions and limitations under the License.
-->

# Big Transfer (BiT)

## Overview

The BiT model was proposed in [Big Transfer (BiT): General Visual Representation Learning](https://arxiv.org/abs/1912.11370) by Alexander Kolesnikov, Lucas Beyer, Xiaohua Zhai, Joan Puigcerver, Jessica Yung, Sylvain Gelly, Neil Houlsby.
BiT is a simple recipe for scaling up pre-training of [ResNet](resnet)-like architectures (specifically, ResNetv2). The method results in significant improvements for transfer learning.

The abstract from the paper is the following:

*Transfer of pre-trained representations improves sample efficiency and simplifies hyperparameter tuning when training deep neural networks for vision. We revisit the paradigm of pre-training on large supervised datasets and fine-tuning the model on a target task. We scale up pre-training, and propose a simple recipe that we call Big Transfer (BiT). By combining a few carefully selected components, and transferring using a simple heuristic, we achieve strong performance on over 20 datasets. BiT performs well across a surprisingly wide range of data regimes -- from 1 example per class to 1M total examples. BiT achieves 87.5% top-1 accuracy on ILSVRC-2012, 99.4% on CIFAR-10, and 76.3% on the 19 task Visual Task Adaptation Benchmark (VTAB). On small datasets, BiT attains 76.8% on ILSVRC-2012 with 10 examples per class, and 97.0% on CIFAR-10 with 10 examples per class. We conduct detailed analysis of the main components that lead to high transfer performance.*

Tips:

- BiT models are equivalent to ResNetv2 in terms of architecture, except that: 1) all batch normalization layers are replaced by [group normalization](https://arxiv.org/abs/1803.08494),
2) [weight standardization](https://arxiv.org/abs/1903.10520) is used for convolutional layers. The authors show that the combination of both is useful for training with large batch sizes, and has a significant
impact on transfer learning.

This model was contributed by [nielsr](https://huggingface.co/nielsr).
The original code can be found [here](https://github.com/google-research/big_transfer).

## Resources

A list of official Hugging Face and community (indicated by 🌎) resources to help you get started with BiT.

<PipelineTag pipeline="image-classification"/>

- [`BitForImageClassification`] is supported by this [example script](https://github.com/huggingface/transformers/tree/main/examples/pytorch/image-classification) and [notebook](https://colab.research.google.com/github/huggingface/notebooks/blob/main/examples/image_classification.ipynb).
- See also: [Image classification task guide](../tasks/image_classification)

If you're interested in submitting a resource to be included here, please feel free to open a Pull Request and we'll review it! The resource should ideally demonstrate something new instead of duplicating an existing resource.

## BitConfig

[[autodoc]] BitConfig

## BitImageProcessor

[[autodoc]] BitImageProcessor
    - preprocess

## BitModel

[[autodoc]] BitModel
    - forward

## BitForImageClassification

[[autodoc]] BitForImageClassification
    - forward
