# Supplementary material for: An enhanced approach for automatic annotation of error codes based on Seq2edit
Source: PeerJ Comput Sci. 2025 Jul 25;11:e3024. doi: 10.7717/peerj-cs.3024 (PMC12453778; doi:10.7717/peerj-cs.3024)
Supplement: Supplemental Information 1 — The Seq2editErrorAnnotator project encompasses a meticulously preprocessed dataset and an integrated codebase designed to facilitate the study of error annotation in coding. This repository contains everything needed to train, test, and evaluate various annotation methods using the CodeBERT model. [file peerj-cs-11-3024-s001.zip › codebert_gec-main/transformersmodel/docs/source/en/model_doc/blenderbot.mdx]

<!--Copyright 2020 The HuggingFace Team. All rights reserved.

Licensed under the Apache License, Version 2.0 (the "License"); you may not use this file except in compliance with
the License. You may obtain a copy of the License at

http://www.apache.org/licenses/LICENSE-2.0

Unless required by applicable law or agreed to in writing, software distributed under the License is distributed on
an "AS IS" BASIS, WITHOUT WARRANTIES OR CONDITIONS OF ANY KIND, either express or implied. See the License for the
specific language governing permissions and limitations under the License.
-->

# Blenderbot

**DISCLAIMER:** If you see something strange, file a [Github Issue](https://github.com/huggingface/transformers/issues/new?assignees=&labels=&template=bug-report.md&title) .

## Overview

The Blender chatbot model was proposed in [Recipes for building an open-domain chatbot](https://arxiv.org/pdf/2004.13637.pdf) Stephen Roller, Emily Dinan, Naman Goyal, Da Ju, Mary Williamson, Yinhan Liu,
Jing Xu, Myle Ott, Kurt Shuster, Eric M. Smith, Y-Lan Boureau, Jason Weston on 30 Apr 2020.

The abstract of the paper is the following:

*Building open-domain chatbots is a challenging area for machine learning research. While prior work has shown that
scaling neural models in the number of parameters and the size of the data they are trained on gives improved results,
we show that other ingredients are important for a high-performing chatbot. Good conversation requires a number of
skills that an expert conversationalist blends in a seamless way: providing engaging talking points and listening to
their partners, and displaying knowledge, empathy and personality appropriately, while maintaining a consistent
persona. We show that large scale models can learn these skills when given appropriate training data and choice of
generation strategy. We build variants of these recipes with 90M, 2.7B and 9.4B parameter models, and make our models
and code publicly available. Human evaluations show our best models are superior to existing approaches in multi-turn
dialogue in terms of engagingness and humanness measurements. We then discuss the limitations of this work by analyzing
failure cases of our models.*

Tips:

- Blenderbot is a model with absolute position embeddings so it's usually advised to pad the inputs on the right rather than
  the left.

This model was contributed by [sshleifer](https://huggingface.co/sshleifer). The authors' code can be found [here](https://github.com/facebookresearch/ParlAI) .


## Implementation Notes

- Blenderbot uses a standard [seq2seq model transformer](https://arxiv.org/pdf/1706.03762.pdf) based architecture.
- Available checkpoints can be found in the [model hub](https://huggingface.co/models?search=blenderbot).
- This is the *default* Blenderbot model class. However, some smaller checkpoints, such as
  `facebook/blenderbot_small_90M`, have a different architecture and consequently should be used with
  [BlenderbotSmall](blenderbot-small).


## Usage

Here is an example of model usage:

```python
>>> from transformers import BlenderbotTokenizer, BlenderbotForConditionalGeneration

>>> mname = "facebook/blenderbot-400M-distill"
>>> model = BlenderbotForConditionalGeneration.from_pretrained(mname)
>>> tokenizer = BlenderbotTokenizer.from_pretrained(mname)
>>> UTTERANCE = "My friends are cool but they eat too many carbs."
>>> inputs = tokenizer([UTTERANCE], return_tensors="pt")
>>> reply_ids = model.generate(**inputs)
>>> print(tokenizer.batch_decode(reply_ids))
["<s> That's unfortunate. Are they trying to lose weight or are they just trying to be healthier?</s>"]
```

## Documentation resources

- [Causal language modeling task guide](../tasks/language_modeling)
- [Translation task guide](../tasks/translation)
- [Summarization task guide](../tasks/summarization)

## BlenderbotConfig

[[autodoc]] BlenderbotConfig

## BlenderbotTokenizer

[[autodoc]] BlenderbotTokenizer
    - build_inputs_with_special_tokens

## BlenderbotTokenizerFast

[[autodoc]] BlenderbotTokenizerFast
    - build_inputs_with_special_tokens

## BlenderbotModel

See `transformers.BartModel` for arguments to *forward* and *generate*

[[autodoc]] BlenderbotModel
    - forward

## BlenderbotForConditionalGeneration

See [`~transformers.BartForConditionalGeneration`] for arguments to *forward* and *generate*

[[autodoc]] BlenderbotForConditionalGeneration
    - forward

## BlenderbotForCausalLM

[[autodoc]] BlenderbotForCausalLM
    - forward

## TFBlenderbotModel

[[autodoc]] TFBlenderbotModel
    - call

## TFBlenderbotForConditionalGeneration

[[autodoc]] TFBlenderbotForConditionalGeneration
    - call

## FlaxBlenderbotModel

[[autodoc]] FlaxBlenderbotModel
    - __call__
    - encode
    - decode

## FlaxBlenderbotForConditionalGeneration

[[autodoc]] FlaxBlenderbotForConditionalGeneration
    - __call__
    - encode
    - decode
