# Supplementary material for: An enhanced approach for automatic annotation of error codes based on Seq2edit
Source: PeerJ Comput Sci. 2025 Jul 25;11:e3024. doi: 10.7717/peerj-cs.3024 (PMC12453778; doi:10.7717/peerj-cs.3024)
Supplement: Supplemental Information 1 — The Seq2editErrorAnnotator project encompasses a meticulously preprocessed dataset and an integrated codebase designed to facilitate the study of error annotation in coding. This repository contains everything needed to train, test, and evaluate various annotation methods using the CodeBERT model. [file peerj-cs-11-3024-s001.zip › codebert_gec-main/transformersmodel/docs/source/en/model_doc/blip-2.mdx]

<!--Copyright 2023 The HuggingFace Team. All rights reserved.

Licensed under the Apache License, Version 2.0 (the "License"); you may not use this file except in compliance with
the License. You may obtain a copy of the License at

http://www.apache.org/licenses/LICENSE-2.0

Unless required by applicable law or agreed to in writing, software distributed under the License is distributed on
an "AS IS" BASIS, WITHOUT WARRANTIES OR CONDITIONS OF ANY KIND, either express or implied. See the License for the
specific language governing permissions and limitations under the License.
-->

# BLIP-2

## Overview

The BLIP-2 model was proposed in [BLIP-2: Bootstrapping Language-Image Pre-training with Frozen Image Encoders and Large Language Models](https://arxiv.org/abs/2301.12597) by
Junnan Li, Dongxu Li, Silvio Savarese, Steven Hoi. BLIP-2 leverages frozen pre-trained image encoders and large language models (LLMs) by training a lightweight, 12-layer Transformer
encoder in between them, achieving state-of-the-art performance on various vision-language tasks. Most notably, BLIP-2 improves upon [Flamingo](https://arxiv.org/abs/2204.14198), an 80 billion parameter model, by 8.7%
on zero-shot VQAv2 with 54x fewer trainable parameters. 

The abstract from the paper is the following:

*The cost of vision-and-language pre-training has become increasingly prohibitive due to end-to-end training of large-scale models. This paper proposes BLIP-2, a generic and efficient pre-training strategy that bootstraps vision-language pre-training from off-the-shelf frozen pre-trained image encoders and frozen large language models. BLIP-2 bridges the modality gap with a lightweight Querying Transformer, which is pre-trained in two stages. The first stage bootstraps vision-language representation learning from a frozen image encoder. The second stage bootstraps vision-to-language generative learning from a frozen language model. BLIP-2 achieves state-of-the-art performance on various vision-language tasks, despite having significantly fewer trainable parameters than existing methods. For example, our model outperforms Flamingo80B by 8.7% on zero-shot VQAv2 with 54x fewer trainable parameters. We also demonstrate the model's emerging capabilities of zero-shot image-to-text generation that can follow natural language instructions.*

Tips:

- BLIP-2 can be used for conditional text generation given an image and an optional text prompt. At inference time, it's recommended to use the [`generate`] method.
- One can use [`Blip2Processor`] to prepare images for the model, and decode the predicted tokens ID's back to text.

<img src="https://huggingface.co/datasets/huggingface/documentation-images/resolve/main/transformers/model_doc/blip2_architecture.jpg"
alt="drawing" width="600"/> 

<small> BLIP-2 architecture. Taken from the <a href="https://arxiv.org/abs/2301.12597">original paper.</a> </small>

This model was contributed by [nielsr](https://huggingface.co/nielsr).
The original code can be found [here](https://github.com/salesforce/LAVIS/tree/5ee63d688ba4cebff63acee04adaef2dee9af207).

## Resources

A list of official Hugging Face and community (indicated by 🌎) resources to help you get started with BLIP-2.

- Demo notebooks for BLIP-2 for image captioning, visual question answering (VQA) and chat-like conversations can be found [here](https://github.com/NielsRogge/Transformers-Tutorials/tree/master/BLIP-2).

If you're interested in submitting a resource to be included here, please feel free to open a Pull Request and we'll review it! The resource should ideally demonstrate something new instead of duplicating an existing resource.

## Blip2Config

[[autodoc]] Blip2Config
    - from_vision_qformer_text_configs

## Blip2VisionConfig

[[autodoc]] Blip2VisionConfig

## Blip2QFormerConfig

[[autodoc]] Blip2QFormerConfig

## Blip2Processor

[[autodoc]] Blip2Processor

## Blip2VisionModel

[[autodoc]] Blip2VisionModel
    - forward

## Blip2QFormerModel

[[autodoc]] Blip2QFormerModel
    - forward

## Blip2Model

[[autodoc]] Blip2Model
    - forward
    - get_text_features
    - get_image_features
    - get_qformer_features

## Blip2ForConditionalGeneration

[[autodoc]] Blip2ForConditionalGeneration
    - forward
    - generate
