# Supplementary material for: An enhanced approach for automatic annotation of error codes based on Seq2edit
Source: PeerJ Comput Sci. 2025 Jul 25;11:e3024. doi: 10.7717/peerj-cs.3024 (PMC12453778; doi:10.7717/peerj-cs.3024)
Supplement: Supplemental Information 1 — The Seq2editErrorAnnotator project encompasses a meticulously preprocessed dataset and an integrated codebase designed to facilitate the study of error annotation in coding. This repository contains everything needed to train, test, and evaluate various annotation methods using the CodeBERT model. [file peerj-cs-11-3024-s001.zip › codebert_gec-main/transformersmodel/docs/source/en/model_doc/canine.mdx]

<!--Copyright 2021 The HuggingFace Team. All rights reserved.

Licensed under the Apache License, Version 2.0 (the "License"); you may not use this file except in compliance with
the License. You may obtain a copy of the License at

http://www.apache.org/licenses/LICENSE-2.0

Unless required by applicable law or agreed to in writing, software distributed under the License is distributed on
an "AS IS" BASIS, WITHOUT WARRANTIES OR CONDITIONS OF ANY KIND, either express or implied. See the License for the
specific language governing permissions and limitations under the License.
-->

# CANINE

## Overview

The CANINE model was proposed in [CANINE: Pre-training an Efficient Tokenization-Free Encoder for Language
Representation](https://arxiv.org/abs/2103.06874) by Jonathan H. Clark, Dan Garrette, Iulia Turc, John Wieting. It's
among the first papers that trains a Transformer without using an explicit tokenization step (such as Byte Pair
Encoding (BPE), WordPiece or SentencePiece). Instead, the model is trained directly at a Unicode character-level.
Training at a character-level inevitably comes with a longer sequence length, which CANINE solves with an efficient
downsampling strategy, before applying a deep Transformer encoder.

The abstract from the paper is the following:

*Pipelined NLP systems have largely been superseded by end-to-end neural modeling, yet nearly all commonly-used models
still require an explicit tokenization step. While recent tokenization approaches based on data-derived subword
lexicons are less brittle than manually engineered tokenizers, these techniques are not equally suited to all
languages, and the use of any fixed vocabulary may limit a model's ability to adapt. In this paper, we present CANINE,
a neural encoder that operates directly on character sequences, without explicit tokenization or vocabulary, and a
pre-training strategy that operates either directly on characters or optionally uses subwords as a soft inductive bias.
To use its finer-grained input effectively and efficiently, CANINE combines downsampling, which reduces the input
sequence length, with a deep transformer stack, which encodes context. CANINE outperforms a comparable mBERT model by
2.8 F1 on TyDi QA, a challenging multilingual benchmark, despite having 28% fewer model parameters.*

Tips:

- CANINE uses no less than 3 Transformer encoders internally: 2 "shallow" encoders (which only consist of a single
  layer) and 1 "deep" encoder (which is a regular BERT encoder). First, a "shallow" encoder is used to contextualize
  the character embeddings, using local attention. Next, after downsampling, a "deep" encoder is applied. Finally,
  after upsampling, a "shallow" encoder is used to create the final character embeddings. Details regarding up- and
  downsampling can be found in the paper.
- CANINE uses a max sequence length of 2048 characters by default. One can use [`CanineTokenizer`]
  to prepare text for the model.
- Classification can be done by placing a linear layer on top of the final hidden state of the special [CLS] token
  (which has a predefined Unicode code point). For token classification tasks however, the downsampled sequence of
  tokens needs to be upsampled again to match the length of the original character sequence (which is 2048). The
  details for this can be found in the paper.
-  Models:

  - [google/canine-c](https://huggingface.co/google/canine-c): Pre-trained with autoregressive character loss,
    12-layer, 768-hidden, 12-heads, 121M parameters (size ~500 MB).
  - [google/canine-s](https://huggingface.co/google/canine-s): Pre-trained with subword loss, 12-layer,
    768-hidden, 12-heads, 121M parameters (size ~500 MB).

This model was contributed by [nielsr](https://huggingface.co/nielsr). The original code can be found [here](https://github.com/google-research/language/tree/master/language/canine).


### Example

CANINE works on raw characters, so it can be used without a tokenizer:

```python
>>> from transformers import CanineModel
>>> import torch

>>> model = CanineModel.from_pretrained("google/canine-c")  # model pre-trained with autoregressive character loss

>>> text = "hello world"
>>> # use Python's built-in ord() function to turn each character into its unicode code point id
>>> input_ids = torch.tensor([[ord(char) for char in text]])

>>> outputs = model(input_ids)  # forward pass
>>> pooled_output = outputs.pooler_output
>>> sequence_output = outputs.last_hidden_state
```

For batched inference and training, it is however recommended to make use of the tokenizer (to pad/truncate all
sequences to the same length):

```python
>>> from transformers import CanineTokenizer, CanineModel

>>> model = CanineModel.from_pretrained("google/canine-c")
>>> tokenizer = CanineTokenizer.from_pretrained("google/canine-c")

>>> inputs = ["Life is like a box of chocolates.", "You never know what you gonna get."]
>>> encoding = tokenizer(inputs, padding="longest", truncation=True, return_tensors="pt")

>>> outputs = model(**encoding)  # forward pass
>>> pooled_output = outputs.pooler_output
>>> sequence_output = outputs.last_hidden_state
```

## Documentation resources

- [Text classification task guide](../tasks/sequence_classification)
- [Token classification task guide](../tasks/token_classification)
- [Question answering task guide](../tasks/question_answering)
- [Multiple choice task guide](../tasks/multiple_choice)

## CANINE specific outputs

[[autodoc]] models.canine.modeling_canine.CanineModelOutputWithPooling

## CanineConfig

[[autodoc]] CanineConfig

## CanineTokenizer

[[autodoc]] CanineTokenizer
    - build_inputs_with_special_tokens
    - get_special_tokens_mask
    - create_token_type_ids_from_sequences

## CanineModel

[[autodoc]] CanineModel
    - forward

## CanineForSequenceClassification

[[autodoc]] CanineForSequenceClassification
    - forward

## CanineForMultipleChoice

[[autodoc]] CanineForMultipleChoice
    - forward

## CanineForTokenClassification

[[autodoc]] CanineForTokenClassification
    - forward

## CanineForQuestionAnswering

[[autodoc]] CanineForQuestionAnswering
    - forward
