# Supplementary material for: An enhanced approach for automatic annotation of error codes based on Seq2edit
Source: PeerJ Comput Sci. 2025 Jul 25;11:e3024. doi: 10.7717/peerj-cs.3024 (PMC12453778; doi:10.7717/peerj-cs.3024)
Supplement: Supplemental Information 1 — The Seq2editErrorAnnotator project encompasses a meticulously preprocessed dataset and an integrated codebase designed to facilitate the study of error annotation in coding. This repository contains everything needed to train, test, and evaluate various annotation methods using the CodeBERT model. [file peerj-cs-11-3024-s001.zip › codebert_gec-main/transformersmodel/docs/source/en/model_doc/codegen.mdx]

<!--Copyright 2022 The HuggingFace Team. All rights reserved.

Licensed under the Apache License, Version 2.0 (the "License"); you may not use this file except in compliance with
the License. You may obtain a copy of the License at

http://www.apache.org/licenses/LICENSE-2.0

Unless required by applicable law or agreed to in writing, software distributed under the License is distributed on
an "AS IS" BASIS, WITHOUT WARRANTIES OR CONDITIONS OF ANY KIND, either express or implied. See the License for the
specific language governing permissions and limitations under the License.
-->

# CodeGen

## Overview

The CodeGen model was proposed in [A Conversational Paradigm for Program Synthesis](https://arxiv.org/abs/2203.13474) by Erik Nijkamp, Bo Pang, Hiroaki Hayashi, Lifu Tu, Huan Wang, Yingbo Zhou, Silvio Savarese, and Caiming Xiong.

CodeGen is an autoregressive language model for program synthesis trained sequentially on [The Pile](https://pile.eleuther.ai/), BigQuery, and BigPython.

The abstract from the paper is the following:

*Program synthesis strives to generate a computer program as a solution to a given problem specification. We propose a conversational program synthesis approach via large language models, which addresses the challenges of searching over a vast program space and user intent specification faced in prior approaches. Our new approach casts the process of writing a specification and program as a multi-turn conversation between a user and a system. It treats program synthesis as a sequence prediction problem, in which the specification is expressed in natural language and the desired program is conditionally sampled. We train a family of large language models, called CodeGen, on natural language and programming language data. With weak supervision in the data and the scaling up of data size and model size, conversational capacities emerge from the simple autoregressive language modeling. To study the model behavior on conversational program synthesis, we develop a multi-turn programming benchmark (MTPB), where solving each problem requires multi-step synthesis via multi-turn conversation between the user and the model. Our findings show the emergence of conversational capabilities and the effectiveness of the proposed conversational program synthesis paradigm. In addition, our model CodeGen (with up to 16B parameters trained on TPU-v4) outperforms OpenAI's Codex on the HumanEval benchmark. We make the training library JaxFormer including checkpoints available as open source contribution: [this https URL](https://github.com/salesforce/codegen).* 

This model was contributed by [Hiroaki Hayashi](https://huggingface.co/rooa).
The original code can be found [here](https://github.com/salesforce/codegen).

## Checkpoint Naming

* CodeGen model [checkpoints](https://huggingface.co/models?other=codegen) are available on different pre-training data with variable sizes.
* The format is: `Salesforce/codegen-{size}-{data}`, where
  * `size`: `350M`, `2B`, `6B`, `16B`
  * `data`: 
    * `nl`: Pre-trained on the Pile
    * `multi`: Initialized with `nl`, then further pre-trained on multiple programming languages data
    * `mono`: Initialized with `multi`, then further pre-trained on Python data
* For example, `Salesforce/codegen-350M-mono` offers a 350 million-parameter checkpoint pre-trained sequentially on the Pile, multiple programming languages, and Python.

## How to use

```python
>>> from transformers import AutoModelForCausalLM, AutoTokenizer

>>> checkpoint = "Salesforce/codegen-350M-mono"
>>> model = AutoModelForCausalLM.from_pretrained(checkpoint)
>>> tokenizer = AutoTokenizer.from_pretrained(checkpoint)

>>> text = "def hello_world():"

>>> completion = model.generate(**tokenizer(text, return_tensors="pt"))

>>> print(tokenizer.decode(completion[0]))
def hello_world():
    print("Hello World")

hello_world()
```

## Documentation resources

- [Causal language modeling task guide](../tasks/language_modeling)

## CodeGenConfig

[[autodoc]] CodeGenConfig
    - all

## CodeGenTokenizer

[[autodoc]] CodeGenTokenizer
    - save_vocabulary

## CodeGenTokenizerFast

[[autodoc]] CodeGenTokenizerFast

## CodeGenModel

[[autodoc]] CodeGenModel
    - forward

## CodeGenForCausalLM

[[autodoc]] CodeGenForCausalLM
    - forward
