# Supplementary material for: An enhanced approach for automatic annotation of error codes based on Seq2edit
Source: PeerJ Comput Sci. 2025 Jul 25;11:e3024. doi: 10.7717/peerj-cs.3024 (PMC12453778; doi:10.7717/peerj-cs.3024)
Supplement: Supplemental Information 1 — The Seq2editErrorAnnotator project encompasses a meticulously preprocessed dataset and an integrated codebase designed to facilitate the study of error annotation in coding. This repository contains everything needed to train, test, and evaluate various annotation methods using the CodeBERT model. [file peerj-cs-11-3024-s001.zip › codebert_gec-main/transformersmodel/docs/source/en/model_doc/convnextv2.mdx]

<!--Copyright 2023 The HuggingFace Team. All rights reserved.

Licensed under the Apache License, Version 2.0 (the "License"); you may not use this file except in compliance with
the License. You may obtain a copy of the License at

http://www.apache.org/licenses/LICENSE-2.0

Unless required by applicable law or agreed to in writing, software distributed under the License is distributed on
an "AS IS" BASIS, WITHOUT WARRANTIES OR CONDITIONS OF ANY KIND, either express or implied. See the License for the
specific language governing permissions and limitations under the License.
-->

# ConvNeXt V2

## Overview

The ConvNeXt V2 model was proposed in [ConvNeXt V2: Co-designing and Scaling ConvNets with Masked Autoencoders](https://arxiv.org/abs/2301.00808) by Sanghyun Woo, Shoubhik Debnath, Ronghang Hu, Xinlei Chen, Zhuang Liu, In So Kweon, Saining Xie.
ConvNeXt V2 is a pure convolutional model (ConvNet), inspired by the design of Vision Transformers, and a successor of [ConvNeXT](convnext).

The abstract from the paper is the following:

*Driven by improved architectures and better representation learning frameworks, the field of visual recognition has enjoyed rapid modernization and performance boost in the early 2020s. For example, modern ConvNets, represented by ConvNeXt, have demonstrated strong performance in various scenarios. While these models were originally designed for supervised learning with ImageNet labels, they can also potentially benefit from self-supervised learning techniques such as masked  autoencoders (MAE). However, we found that simply combining these two approaches leads to subpar performance. In this paper, we propose a fully convolutional masked autoencoder framework and a new Global Response Normalization (GRN) layer that can be added to the ConvNeXt architecture to enhance inter-channel feature competition. This co-design of self-supervised learning techniques and architectural improvement results in a new model family called ConvNeXt V2, which significantly improves the performance of pure ConvNets on various recognition benchmarks, including ImageNet classification, COCO detection, and ADE20K segmentation. We also provide pre-trained ConvNeXt V2 models of various sizes, ranging from an efficient 3.7M-parameter Atto model with 76.7% top-1 accuracy on ImageNet, to a 650M Huge model that achieves a state-of-the-art 88.9% accuracy using only public training data.*

Tips:

- See the code examples below each model regarding usage.

<img src="https://huggingface.co/datasets/huggingface/documentation-images/resolve/main/convnextv2_architecture.png"
alt="drawing" width="600"/>

<small> ConvNeXt V2 architecture. Taken from the <a href="https://arxiv.org/abs/2301.00808">original paper</a>.</small>

This model was contributed by [adirik](https://huggingface.co/adirik). The original code can be found [here](https://github.com/facebookresearch/ConvNeXt-V2).

## Resources

A list of official Hugging Face and community (indicated by 🌎) resources to help you get started with ConvNeXt V2.

<PipelineTag pipeline="image-classification"/>

- [`ConvNextV2ForImageClassification`] is supported by this [example script](https://github.com/huggingface/transformers/tree/main/examples/pytorch/image-classification) and [notebook](https://colab.research.google.com/github/huggingface/notebooks/blob/main/examples/image_classification.ipynb).

If you're interested in submitting a resource to be included here, please feel free to open a Pull Request and we'll review it! The resource should ideally demonstrate something new instead of duplicating an existing resource.

## ConvNextV2Config

[[autodoc]] ConvNextV2Config

## ConvNextV2Model

[[autodoc]] ConvNextV2Model
    - forward

## ConvNextV2ForImageClassification

[[autodoc]] ConvNextV2ForImageClassification
    - forward
