# Supplementary material for: An enhanced approach for automatic annotation of error codes based on Seq2edit
Source: PeerJ Comput Sci. 2025 Jul 25;11:e3024. doi: 10.7717/peerj-cs.3024 (PMC12453778; doi:10.7717/peerj-cs.3024)
Supplement: Supplemental Information 1 — The Seq2editErrorAnnotator project encompasses a meticulously preprocessed dataset and an integrated codebase designed to facilitate the study of error annotation in coding. This repository contains everything needed to train, test, and evaluate various annotation methods using the CodeBERT model. [file peerj-cs-11-3024-s001.zip › codebert_gec-main/transformersmodel/docs/source/en/model_doc/cpm.mdx]

<!--Copyright 2020 The HuggingFace Team. All rights reserved.

Licensed under the Apache License, Version 2.0 (the "License"); you may not use this file except in compliance with
the License. You may obtain a copy of the License at

http://www.apache.org/licenses/LICENSE-2.0

Unless required by applicable law or agreed to in writing, software distributed under the License is distributed on
an "AS IS" BASIS, WITHOUT WARRANTIES OR CONDITIONS OF ANY KIND, either express or implied. See the License for the
specific language governing permissions and limitations under the License.
-->

# CPM

## Overview

The CPM model was proposed in [CPM: A Large-scale Generative Chinese Pre-trained Language Model](https://arxiv.org/abs/2012.00413) by Zhengyan Zhang, Xu Han, Hao Zhou, Pei Ke, Yuxian Gu, Deming Ye, Yujia Qin,
Yusheng Su, Haozhe Ji, Jian Guan, Fanchao Qi, Xiaozhi Wang, Yanan Zheng, Guoyang Zeng, Huanqi Cao, Shengqi Chen,
Daixuan Li, Zhenbo Sun, Zhiyuan Liu, Minlie Huang, Wentao Han, Jie Tang, Juanzi Li, Xiaoyan Zhu, Maosong Sun.

The abstract from the paper is the following:

*Pre-trained Language Models (PLMs) have proven to be beneficial for various downstream NLP tasks. Recently, GPT-3,
with 175 billion parameters and 570GB training data, drew a lot of attention due to the capacity of few-shot (even
zero-shot) learning. However, applying GPT-3 to address Chinese NLP tasks is still challenging, as the training corpus
of GPT-3 is primarily English, and the parameters are not publicly available. In this technical report, we release the
Chinese Pre-trained Language Model (CPM) with generative pre-training on large-scale Chinese training data. To the best
of our knowledge, CPM, with 2.6 billion parameters and 100GB Chinese training data, is the largest Chinese pre-trained
language model, which could facilitate several downstream Chinese NLP tasks, such as conversation, essay generation,
cloze test, and language understanding. Extensive experiments demonstrate that CPM achieves strong performance on many
NLP tasks in the settings of few-shot (even zero-shot) learning.*

This model was contributed by [canwenxu](https://huggingface.co/canwenxu). The original implementation can be found
here: https://github.com/TsinghuaAI/CPM-Generate

Note: We only have a tokenizer here, since the model architecture is the same as GPT-2.

## CpmTokenizer

[[autodoc]] CpmTokenizer

## CpmTokenizerFast

[[autodoc]] CpmTokenizerFast
