# Supplementary material for: An enhanced approach for automatic annotation of error codes based on Seq2edit
Source: PeerJ Comput Sci. 2025 Jul 25;11:e3024. doi: 10.7717/peerj-cs.3024 (PMC12453778; doi:10.7717/peerj-cs.3024)
Supplement: Supplemental Information 1 — The Seq2editErrorAnnotator project encompasses a meticulously preprocessed dataset and an integrated codebase designed to facilitate the study of error annotation in coding. This repository contains everything needed to train, test, and evaluate various annotation methods using the CodeBERT model. [file peerj-cs-11-3024-s001.zip › codebert_gec-main/transformersmodel/docs/source/en/model_doc/deberta.mdx]

<!--Copyright 2020 The HuggingFace Team. All rights reserved.

Licensed under the Apache License, Version 2.0 (the "License"); you may not use this file except in compliance with
the License. You may obtain a copy of the License at

http://www.apache.org/licenses/LICENSE-2.0

Unless required by applicable law or agreed to in writing, software distributed under the License is distributed on
an "AS IS" BASIS, WITHOUT WARRANTIES OR CONDITIONS OF ANY KIND, either express or implied. See the License for the
specific language governing permissions and limitations under the License.
-->

# DeBERTa

## Overview

The DeBERTa model was proposed in [DeBERTa: Decoding-enhanced BERT with Disentangled Attention](https://arxiv.org/abs/2006.03654) by Pengcheng He, Xiaodong Liu, Jianfeng Gao, Weizhu Chen It is based on Google's
BERT model released in 2018 and Facebook's RoBERTa model released in 2019.

It builds on RoBERTa with disentangled attention and enhanced mask decoder training with half of the data used in
RoBERTa.

The abstract from the paper is the following:

*Recent progress in pre-trained neural language models has significantly improved the performance of many natural
language processing (NLP) tasks. In this paper we propose a new model architecture DeBERTa (Decoding-enhanced BERT with
disentangled attention) that improves the BERT and RoBERTa models using two novel techniques. The first is the
disentangled attention mechanism, where each word is represented using two vectors that encode its content and
position, respectively, and the attention weights among words are computed using disentangled matrices on their
contents and relative positions. Second, an enhanced mask decoder is used to replace the output softmax layer to
predict the masked tokens for model pretraining. We show that these two techniques significantly improve the efficiency
of model pretraining and performance of downstream tasks. Compared to RoBERTa-Large, a DeBERTa model trained on half of
the training data performs consistently better on a wide range of NLP tasks, achieving improvements on MNLI by +0.9%
(90.2% vs. 91.1%), on SQuAD v2.0 by +2.3% (88.4% vs. 90.7%) and RACE by +3.6% (83.2% vs. 86.8%). The DeBERTa code and
pre-trained models will be made publicly available at https://github.com/microsoft/DeBERTa.*


This model was contributed by [DeBERTa](https://huggingface.co/DeBERTa). This model TF 2.0 implementation was
contributed by [kamalkraj](https://huggingface.co/kamalkraj) . The original code can be found [here](https://github.com/microsoft/DeBERTa).

## Resources

A list of official Hugging Face and community (indicated by 🌎) resources to help you get started with DeBERTa. If you're interested in submitting a resource to be included here, please feel free to open a Pull Request and we'll review it! The resource should ideally demonstrate something new instead of duplicating an existing resource.

<PipelineTag pipeline="text-classification"/>

- A blog post on how to [Accelerate Large Model Training using DeepSpeed](https://huggingface.co/blog/accelerate-deepspeed) with DeBERTa.
- A blog post on [Supercharged Customer Service with Machine Learning](https://huggingface.co/blog/supercharge-customer-service-with-machine-learning) with DeBERTa.
- [`DebertaForSequenceClassification`] is supported by this [example script](https://github.com/huggingface/transformers/tree/main/examples/pytorch/text-classification) and [notebook](https://colab.research.google.com/github/huggingface/notebooks/blob/main/examples/text_classification.ipynb).
- [`TFDebertaForSequenceClassification`] is supported by this [example script](https://github.com/huggingface/transformers/tree/main/examples/tensorflow/text-classification) and [notebook](https://colab.research.google.com/github/huggingface/notebooks/blob/main/examples/text_classification-tf.ipynb).
- [Text classification task guide](../tasks/sequence_classification)

<PipelineTag pipeline="token-classification" />

- [`DebertaForTokenClassification`] is supported by this [example script](https://github.com/huggingface/transformers/tree/main/examples/pytorch/token-classification) and [notebook](https://colab.research.google.com/github/huggingface/notebooks/blob/main/examples/token_classification.ipynb).
- [`TFDebertaForTokenClassification`] is supported by this [example script](https://github.com/huggingface/transformers/tree/main/examples/tensorflow/token-classification) and [notebook](https://colab.research.google.com/github/huggingface/notebooks/blob/main/examples/token_classification-tf.ipynb).
- [Token classification](https://huggingface.co/course/chapter7/2?fw=pt) chapter of the 🤗 Hugging Face Course.
- [Byte-Pair Encoding tokenization](https://huggingface.co/course/chapter6/5?fw=pt) chapter of the 🤗 Hugging Face Course.
- [Token classification task guide](../tasks/token_classification)

<PipelineTag pipeline="fill-mask"/>

- [`DebertaForMaskedLM`] is supported by this [example script](https://github.com/huggingface/transformers/tree/main/examples/pytorch/language-modeling#robertabertdistilbert-and-masked-language-modeling) and [notebook](https://colab.research.google.com/github/huggingface/notebooks/blob/main/examples/language_modeling.ipynb).
- [`TFDebertaForMaskedLM`] is supported by this [example script](https://github.com/huggingface/transformers/tree/main/examples/tensorflow/language-modeling#run_mlmpy) and [notebook](https://colab.research.google.com/github/huggingface/notebooks/blob/main/examples/language_modeling-tf.ipynb).
- [Masked language modeling](https://huggingface.co/course/chapter7/3?fw=pt) chapter of the 🤗 Hugging Face Course.
- [Masked language modeling task guide](../tasks/masked_language_modeling)

<PipelineTag pipeline="question-answering"/>

- [`DebertaForQuestionAnswering`] is supported by this [example script](https://github.com/huggingface/transformers/tree/main/examples/pytorch/question-answering) and [notebook](https://colab.research.google.com/github/huggingface/notebooks/blob/main/examples/question_answering.ipynb).
- [`TFDebertaForQuestionAnswering`] is supported by this [example script](https://github.com/huggingface/transformers/tree/main/examples/tensorflow/question-answering) and [notebook](https://colab.research.google.com/github/huggingface/notebooks/blob/main/examples/question_answering-tf.ipynb).
- [Question answering](https://huggingface.co/course/chapter7/7?fw=pt) chapter of the 🤗 Hugging Face Course.
- [Question answering task guide](../tasks/question_answering)

## DebertaConfig

[[autodoc]] DebertaConfig

## DebertaTokenizer

[[autodoc]] DebertaTokenizer
    - build_inputs_with_special_tokens
    - get_special_tokens_mask
    - create_token_type_ids_from_sequences
    - save_vocabulary

## DebertaTokenizerFast

[[autodoc]] DebertaTokenizerFast
    - build_inputs_with_special_tokens
    - create_token_type_ids_from_sequences

## DebertaModel

[[autodoc]] DebertaModel
    - forward

## DebertaPreTrainedModel

[[autodoc]] DebertaPreTrainedModel

## DebertaForMaskedLM

[[autodoc]] DebertaForMaskedLM
    - forward

## DebertaForSequenceClassification

[[autodoc]] DebertaForSequenceClassification
    - forward

## DebertaForTokenClassification

[[autodoc]] DebertaForTokenClassification
    - forward

## DebertaForQuestionAnswering

[[autodoc]] DebertaForQuestionAnswering
    - forward

## TFDebertaModel

[[autodoc]] TFDebertaModel
    - call

## TFDebertaPreTrainedModel

[[autodoc]] TFDebertaPreTrainedModel
    - call

## TFDebertaForMaskedLM

[[autodoc]] TFDebertaForMaskedLM
    - call

## TFDebertaForSequenceClassification

[[autodoc]] TFDebertaForSequenceClassification
    - call

## TFDebertaForTokenClassification

[[autodoc]] TFDebertaForTokenClassification
    - call

## TFDebertaForQuestionAnswering

[[autodoc]] TFDebertaForQuestionAnswering
    - call
