# Supplementary material for: An enhanced approach for automatic annotation of error codes based on Seq2edit
Source: PeerJ Comput Sci. 2025 Jul 25;11:e3024. doi: 10.7717/peerj-cs.3024 (PMC12453778; doi:10.7717/peerj-cs.3024)
Supplement: Supplemental Information 1 — The Seq2editErrorAnnotator project encompasses a meticulously preprocessed dataset and an integrated codebase designed to facilitate the study of error annotation in coding. This repository contains everything needed to train, test, and evaluate various annotation methods using the CodeBERT model. [file peerj-cs-11-3024-s001.zip › codebert_gec-main/transformersmodel/docs/source/en/model_doc/deformable_detr.mdx]

<!--Copyright 2022 The HuggingFace Team. All rights reserved.

Licensed under the Apache License, Version 2.0 (the "License"); you may not use this file except in compliance with
the License. You may obtain a copy of the License at

http://www.apache.org/licenses/LICENSE-2.0

Unless required by applicable law or agreed to in writing, software distributed under the License is distributed on
an "AS IS" BASIS, WITHOUT WARRANTIES OR CONDITIONS OF ANY KIND, either express or implied. See the License for the
specific language governing permissions and limitations under the License.
-->

# Deformable DETR

## Overview

The Deformable DETR model was proposed in [Deformable DETR: Deformable Transformers for End-to-End Object Detection](https://arxiv.org/abs/2010.04159) by Xizhou Zhu, Weijie Su, Lewei Lu, Bin Li, Xiaogang Wang, Jifeng Dai.
Deformable DETR mitigates the slow convergence issues and limited feature spatial resolution of the original [DETR](detr) by leveraging a new deformable attention module which only attends to a small set of key sampling points around a reference.

The abstract from the paper is the following:

*DETR has been recently proposed to eliminate the need for many hand-designed components in object detection while demonstrating good performance. However, it suffers from slow convergence and limited feature spatial resolution, due to the limitation of Transformer attention modules in processing image feature maps. To mitigate these issues, we proposed Deformable DETR, whose attention modules only attend to a small set of key sampling points around a reference. Deformable DETR can achieve better performance than DETR (especially on small objects) with 10 times less training epochs. Extensive experiments on the COCO benchmark demonstrate the effectiveness of our approach.*

Tips:

- One can use [`DeformableDetrImageProcessor`] to prepare images (and optional targets) for the model.
- Training Deformable DETR is equivalent to training the original [DETR](detr) model. See the [resources](#resources) section below for demo notebooks.

<img src="https://huggingface.co/datasets/huggingface/documentation-images/resolve/main/deformable_detr_architecture.png"
alt="drawing" width="600"/>

<small> Deformable DETR architecture. Taken from the <a href="https://arxiv.org/abs/2010.04159">original paper</a>.</small>

This model was contributed by [nielsr](https://huggingface.co/nielsr). The original code can be found [here](https://github.com/fundamentalvision/Deformable-DETR).

## Resources

A list of official Hugging Face and community (indicated by 🌎) resources to help you get started with Deformable DETR.

<PipelineTag pipeline="object-detection"/>

- Demo notebooks regarding inference + fine-tuning on a custom dataset for [`DeformableDetrForObjectDetection`] can be found [here](https://github.com/NielsRogge/Transformers-Tutorials/tree/master/Deformable-DETR).
- See also: [Object detection task guide](../tasks/object_detection).

If you're interested in submitting a resource to be included here, please feel free to open a Pull Request and we'll review it! The resource should ideally demonstrate something new instead of duplicating an existing resource.

## DeformableDetrImageProcessor

[[autodoc]] DeformableDetrImageProcessor
    - preprocess
    - pad_and_create_pixel_mask
    - post_process_object_detection

## DeformableDetrFeatureExtractor

[[autodoc]] DeformableDetrFeatureExtractor
    - __call__
    - pad_and_create_pixel_mask
    - post_process_object_detection

## DeformableDetrConfig

[[autodoc]] DeformableDetrConfig

## DeformableDetrModel

[[autodoc]] DeformableDetrModel
    - forward

## DeformableDetrForObjectDetection

[[autodoc]] DeformableDetrForObjectDetection
    - forward
