# Supplementary material for: An enhanced approach for automatic annotation of error codes based on Seq2edit
Source: PeerJ Comput Sci. 2025 Jul 25;11:e3024. doi: 10.7717/peerj-cs.3024 (PMC12453778; doi:10.7717/peerj-cs.3024)
Supplement: Supplemental Information 1 — The Seq2editErrorAnnotator project encompasses a meticulously preprocessed dataset and an integrated codebase designed to facilitate the study of error annotation in coding. This repository contains everything needed to train, test, and evaluate various annotation methods using the CodeBERT model. [file peerj-cs-11-3024-s001.zip › codebert_gec-main/transformersmodel/docs/source/en/model_doc/donut.mdx]

<!--Copyright 2022 The HuggingFace Team. All rights reserved.

Licensed under the Apache License, Version 2.0 (the "License"); you may not use this file except in compliance with the
License. You may obtain a copy of the License at

http://www.apache.org/licenses/LICENSE-2.0

Unless required by applicable law or agreed to in writing, software distributed under the License is distributed on an
"AS IS" BASIS, WITHOUT WARRANTIES OR CONDITIONS OF ANY KIND, either express or implied. See the License for the
specific language governing permissions and limitations under the License. -->

# Donut

## Overview

The Donut model was proposed in [OCR-free Document Understanding Transformer](https://arxiv.org/abs/2111.15664) by
Geewook Kim, Teakgyu Hong, Moonbin Yim, Jeongyeon Nam, Jinyoung Park, Jinyeong Yim, Wonseok Hwang, Sangdoo Yun, Dongyoon Han, Seunghyun Park.
Donut consists of an image Transformer encoder and an autoregressive text Transformer decoder to perform document understanding
tasks such as document image classification, form understanding and visual question answering.

The abstract from the paper is the following:

*Understanding document images (e.g., invoices) is a core but challenging task since it requires complex functions such as reading text and a holistic understanding of the document. Current Visual Document Understanding (VDU) methods outsource the task of reading text to off-the-shelf Optical Character Recognition (OCR) engines and focus on the understanding task with the OCR outputs. Although such OCR-based approaches have shown promising performance, they suffer from 1) high computational costs for using OCR; 2) inflexibility of OCR models on languages or types of document; 3) OCR error propagation to the subsequent process. To address these issues, in this paper, we introduce a novel OCR-free VDU model named Donut, which stands for Document understanding transformer. As the first step in OCR-free VDU research, we propose a simple architecture (i.e., Transformer) with a pre-training objective (i.e., cross-entropy loss). Donut is conceptually simple yet effective. Through extensive experiments and analyses, we show a simple OCR-free VDU model, Donut, achieves state-of-the-art performances on various VDU tasks in terms of both speed and accuracy. In addition, we offer a synthetic data generator that helps the model pre-training to be flexible in various languages and domains.*

<img src="https://huggingface.co/datasets/huggingface/documentation-images/resolve/main/transformers/model_doc/donut_architecture.jpg"
alt="drawing" width="600"/>

<small> Donut high-level overview. Taken from the <a href="https://arxiv.org/abs/2111.15664">original paper</a>. </small>

This model was contributed by [nielsr](https://huggingface.co/nielsr). The original code can be found
[here](https://github.com/clovaai/donut).

Tips:

- The quickest way to get started with Donut is by checking the [tutorial
  notebooks](https://github.com/NielsRogge/Transformers-Tutorials/tree/master/Donut), which show how to use the model
  at inference time as well as fine-tuning on custom data.
- Donut is always used within the [VisionEncoderDecoder](vision-encoder-decoder) framework.

## Inference

Donut's [`VisionEncoderDecoder`] model accepts images as input and makes use of
[`~generation.GenerationMixin.generate`] to autoregressively generate text given the input image.

The [`DonutFeatureExtractor`] class is responsible for preprocessing the input image and
[`XLMRobertaTokenizer`/`XLMRobertaTokenizerFast`] decodes the generated target tokens to the target string. The
[`DonutProcessor`] wraps [`DonutFeatureExtractor`] and [`XLMRobertaTokenizer`/`XLMRobertaTokenizerFast`]
into a single instance to both extract the input features and decode the predicted token ids.

- Step-by-step Document Image Classification

```py
>>> import re

>>> from transformers import DonutProcessor, VisionEncoderDecoderModel
>>> from datasets import load_dataset
>>> import torch

>>> processor = DonutProcessor.from_pretrained("naver-clova-ix/donut-base-finetuned-rvlcdip")
>>> model = VisionEncoderDecoderModel.from_pretrained("naver-clova-ix/donut-base-finetuned-rvlcdip")

>>> device = "cuda" if torch.cuda.is_available() else "cpu"
>>> model.to(device)  # doctest: +IGNORE_RESULT

>>> # load document image
>>> dataset = load_dataset("hf-internal-testing/example-documents", split="test")
>>> image = dataset[1]["image"]

>>> # prepare decoder inputs
>>> task_prompt = "<s_rvlcdip>"
>>> decoder_input_ids = processor.tokenizer(task_prompt, add_special_tokens=False, return_tensors="pt").input_ids

>>> pixel_values = processor(image, return_tensors="pt").pixel_values

>>> outputs = model.generate(
...     pixel_values.to(device),
...     decoder_input_ids=decoder_input_ids.to(device),
...     max_length=model.decoder.config.max_position_embeddings,
...     early_stopping=True,
...     pad_token_id=processor.tokenizer.pad_token_id,
...     eos_token_id=processor.tokenizer.eos_token_id,
...     use_cache=True,
...     num_beams=1,
...     bad_words_ids=[[processor.tokenizer.unk_token_id]],
...     return_dict_in_generate=True,
... )

>>> sequence = processor.batch_decode(outputs.sequences)[0]
>>> sequence = sequence.replace(processor.tokenizer.eos_token, "").replace(processor.tokenizer.pad_token, "")
>>> sequence = re.sub(r"<.*?>", "", sequence, count=1).strip()  # remove first task start token
>>> print(processor.token2json(sequence))
{'class': 'advertisement'}
```

- Step-by-step Document Parsing

```py
>>> import re

>>> from transformers import DonutProcessor, VisionEncoderDecoderModel
>>> from datasets import load_dataset
>>> import torch

>>> processor = DonutProcessor.from_pretrained("naver-clova-ix/donut-base-finetuned-cord-v2")
>>> model = VisionEncoderDecoderModel.from_pretrained("naver-clova-ix/donut-base-finetuned-cord-v2")

>>> device = "cuda" if torch.cuda.is_available() else "cpu"
>>> model.to(device)  # doctest: +IGNORE_RESULT

>>> # load document image
>>> dataset = load_dataset("hf-internal-testing/example-documents", split="test")
>>> image = dataset[2]["image"]

>>> # prepare decoder inputs
>>> task_prompt = "<s_cord-v2>"
>>> decoder_input_ids = processor.tokenizer(task_prompt, add_special_tokens=False, return_tensors="pt").input_ids

>>> pixel_values = processor(image, return_tensors="pt").pixel_values

>>> outputs = model.generate(
...     pixel_values.to(device),
...     decoder_input_ids=decoder_input_ids.to(device),
...     max_length=model.decoder.config.max_position_embeddings,
...     early_stopping=True,
...     pad_token_id=processor.tokenizer.pad_token_id,
...     eos_token_id=processor.tokenizer.eos_token_id,
...     use_cache=True,
...     num_beams=1,
...     bad_words_ids=[[processor.tokenizer.unk_token_id]],
...     return_dict_in_generate=True,
... )

>>> sequence = processor.batch_decode(outputs.sequences)[0]
>>> sequence = sequence.replace(processor.tokenizer.eos_token, "").replace(processor.tokenizer.pad_token, "")
>>> sequence = re.sub(r"<.*?>", "", sequence, count=1).strip()  # remove first task start token
>>> print(processor.token2json(sequence))
{'menu': {'nm': 'CINNAMON SUGAR', 'unitprice': '17,000', 'cnt': '1 x', 'price': '17,000'}, 'sub_total': {'subtotal_price': '17,000'}, 'total': {'total_price': '17,000', 'cashprice': '20,000', 'changeprice': '3,000'}}
```

- Step-by-step Document Visual Question Answering (DocVQA)

```py
>>> import re

>>> from transformers import DonutProcessor, VisionEncoderDecoderModel
>>> from datasets import load_dataset
>>> import torch

>>> processor = DonutProcessor.from_pretrained("naver-clova-ix/donut-base-finetuned-docvqa")
>>> model = VisionEncoderDecoderModel.from_pretrained("naver-clova-ix/donut-base-finetuned-docvqa")

>>> device = "cuda" if torch.cuda.is_available() else "cpu"
>>> model.to(device)  # doctest: +IGNORE_RESULT

>>> # load document image from the DocVQA dataset
>>> dataset = load_dataset("hf-internal-testing/example-documents", split="test")
>>> image = dataset[0]["image"]

>>> # prepare decoder inputs
>>> task_prompt = "<s_docvqa><s_question>{user_input}</s_question><s_answer>"
>>> question = "When is the coffee break?"
>>> prompt = task_prompt.replace("{user_input}", question)
>>> decoder_input_ids = processor.tokenizer(prompt, add_special_tokens=False, return_tensors="pt").input_ids

>>> pixel_values = processor(image, return_tensors="pt").pixel_values

>>> outputs = model.generate(
...     pixel_values.to(device),
...     decoder_input_ids=decoder_input_ids.to(device),
...     max_length=model.decoder.config.max_position_embeddings,
...     early_stopping=True,
...     pad_token_id=processor.tokenizer.pad_token_id,
...     eos_token_id=processor.tokenizer.eos_token_id,
...     use_cache=True,
...     num_beams=1,
...     bad_words_ids=[[processor.tokenizer.unk_token_id]],
...     return_dict_in_generate=True,
... )

>>> sequence = processor.batch_decode(outputs.sequences)[0]
>>> sequence = sequence.replace(processor.tokenizer.eos_token, "").replace(processor.tokenizer.pad_token, "")
>>> sequence = re.sub(r"<.*?>", "", sequence, count=1).strip()  # remove first task start token
>>> print(processor.token2json(sequence))
{'question': 'When is the coffee break?', 'answer': '11-14 to 11:39 a.m.'}
```

See the [model hub](https://huggingface.co/models?filter=donut) to look for Donut checkpoints.

## Training

We refer to the [tutorial notebooks](https://github.com/NielsRogge/Transformers-Tutorials/tree/master/Donut).

## DonutSwinConfig

[[autodoc]] DonutSwinConfig

## DonutImageProcessor

[[autodoc]] DonutImageProcessor
    - preprocess

## DonutFeatureExtractor

[[autodoc]] DonutFeatureExtractor
    - __call__

## DonutProcessor

[[autodoc]] DonutProcessor
    - __call__
    - from_pretrained
    - save_pretrained
    - batch_decode
    - decode

## DonutSwinModel

[[autodoc]] DonutSwinModel
    - forward
