# Supplementary material for: An enhanced approach for automatic annotation of error codes based on Seq2edit
Source: PeerJ Comput Sci. 2025 Jul 25;11:e3024. doi: 10.7717/peerj-cs.3024 (PMC12453778; doi:10.7717/peerj-cs.3024)
Supplement: Supplemental Information 1 — The Seq2editErrorAnnotator project encompasses a meticulously preprocessed dataset and an integrated codebase designed to facilitate the study of error annotation in coding. This repository contains everything needed to train, test, and evaluate various annotation methods using the CodeBERT model. [file peerj-cs-11-3024-s001.zip › codebert_gec-main/transformersmodel/docs/source/en/model_doc/flan-t5.mdx]

<!--Copyright 2022 The HuggingFace Team. All rights reserved.

Licensed under the Apache License, Version 2.0 (the "License"); you may not use this file except in compliance with
the License. You may obtain a copy of the License at

http://www.apache.org/licenses/LICENSE-2.0

Unless required by applicable law or agreed to in writing, software distributed under the License is distributed on
an "AS IS" BASIS, WITHOUT WARRANTIES OR CONDITIONS OF ANY KIND, either express or implied. See the License for the
specific language governing permissions and limitations under the License.
-->

# FLAN-T5

## Overview

FLAN-T5 was released in the paper [Scaling Instruction-Finetuned Language Models](https://arxiv.org/pdf/2210.11416.pdf) - it is an enhanced version of T5 that has been finetuned in a mixture of tasks.

One can directly use FLAN-T5 weights without finetuning the model:

```python
>>> from transformers import AutoModelForSeq2SeqLM, AutoTokenizer

>>> model = AutoModelForSeq2SeqLM.from_pretrained("google/flan-t5-small")
>>> tokenizer = AutoTokenizer.from_pretrained("google/flan-t5-small")

>>> inputs = tokenizer("A step by step recipe to make bolognese pasta:", return_tensors="pt")
>>> outputs = model.generate(**inputs)
>>> print(tokenizer.batch_decode(outputs, skip_special_tokens=True))
['Pour a cup of bolognese into a large bowl and add the pasta']
```

FLAN-T5 includes the same improvements as T5 version 1.1 (see [here](https://huggingface.co/docs/transformers/model_doc/t5v1.1) for the full details of the model's improvements.)

Google has released the following variants:

- [google/flan-t5-small](https://huggingface.co/google/flan-t5-small)

- [google/flan-t5-base](https://huggingface.co/google/flan-t5-base)

- [google/flan-t5-large](https://huggingface.co/google/flan-t5-large)

- [google/flan-t5-xl](https://huggingface.co/google/flan-t5-xl)

- [google/flan-t5-xxl](https://huggingface.co/google/flan-t5-xxl).

One can refer to [T5's documentation page](t5) for all tips, code examples and notebooks. As well as the FLAN-T5 model card for more details regarding training and evaluation of the model.

The original checkpoints can be found [here](https://github.com/google-research/t5x/blob/main/docs/models.md#flan-t5-checkpoints).
